# Supplementary material for: Cell-specific microarray profiling experiments reveal a comprehensive picture of gene expression in the C. elegans nervous system
Source: Genome Biol. 2007 Jul 5;8(7):R135. doi: 10.1186/gb-2007-8-7-r135 (PMC2323220; doi:10.1186/gb-2007-8-7-r135)
Supplement: Additional data file 1 — Enriched genes from the larval pan-neural (LP), embryonic pan-neural (EP), larval A-class (LA), and embryonic A-class (EA) microarray datasets. [file gb-2007-8-7-r135-S1.xls]

## Sheet: Embryonic Pan-neural enriched
Embryonic Pan-neural Enriched Genes
Expression data extracted from WormBase release WS146													Neuron expression Key
Other annotation extracted from WormBase release WS140													0	Not annotated as expressed in neurons
													1	In neurons
													3	In all cells
													4	male specific
													5	No spatial expression data
WS146																		WS140
Affy ID	Affy cosmid	WB cosmid	WB ID	Common name	Rank	Score(d)	Fold Change	q-value (%)	Cell group	Expression pattern	Subcellular location	Neuron expression	Expression data present	MicroArray map positions	Ahringer RNAi clones	Other probes	Brief id	Mutant	RNAi phenotype	GO list	KOG	Blast Hits (hit|species|description|E_val)
189699_at	F49E8.4	F49E8.4	WBGene00000392	cdd-2	15	14.8096	1.95497	0.0781296	intestine	For the cdd-2 construct, reporter gene expression was confined to the cells of the intestine with no staining in the pharynx. Staining for the cdd-2 reporter construct was first observed in the egg, but the number of positive cells increased through successive larval stages and was maintained into the adult worm. | "Ce-cdd-2 first appeared in the 8 h sample (late L1), and then was more or less co…		0	1	18	IV-3F14	-	A functional cytidine deaminase that affects morphology of embryos; it is expressed at all life cycle stages.	ok477	WT	Molecular_function:cytidine deaminase activity|Biological_process:cytidine metabolism|Molecular_function:zinc ion binding|Molecular_function:hydrolase activity|Molecular_function:RNA binding|Biological_process:RNA modification|Biological_process:embryonic morphogenesis	Cytidine deaminase	ENSEMBL:ENSP00000289839:human:Cytidine deaminase:E=27.6021 | FLYBASE:CG8360-PA:fly:Flybase gene name is CG8360-PA:E=22.7696 | FLYBASE:CG8349-PA:fly:Flybase gene name is CG8349-PA:E=17.699 | FLYBASE:CG8353-PA:fly:Flybase gene name is CG8353-PA:E=17.6021 |
185523_s_at	Y24F12A.2	Y24F12A.2	WBGene00012497	Y24F12A.2	44	10.5772	2.04471	0.0781296	intestinal	Adult Expression: intestinal | Larval Expression: intestinal		0	1			-			WT|WT|WT|Emb	Cellular_component:nucleus|Cellular_component:cytoplasm|Biological_process:embryonic development (sensu Animalia)	Predicted small GTPase involved in nuclear protein import	ENSEMBL:ENSP00000336665:human:OTTHUMP00000016853:E=85.6778 | ENSEMBL:ENSP00000270814:human:GTPase-interacting protein 2:E=84.9586 | ENSEMBL:ENSP00000352131:human:Similar to Rag D protein:E=57.6576 | FLYBASE:CG8707-PA:fly:Flybase gene name is CG8707-PA:E=80.9208 |
181060_s_at	F01F1.9	F01F1.9	WBGene00017163	F01F1.9	64	9.62323	1.58913	0.0781296	intestine	Mosaic expression is seen in intestinal nuclei of young larvae. Expression is also seen in early embryos in a few unidentified nuclei.		0	1		III-3G15	-			WT|WT|WT	Molecular_function:aminopeptidase I activity|Biological_process:proteolysis and peptidolysis|Cellular_component:vacuole	Aminopeptidase I zinc metalloprotease (M18)	ENSEMBL:ENSP00000273075:human:Aspartyl aminopeptidase:E=119.886 | ENSEMBL:ENSP00000337776:human:Hypothetical protein FLJ10915:E=98.0269 | ENSEMBL:ENSP00000317252:human:DNPEP protein:E=34.4437 |
173613_s_at	Y62E10A.13a	Y62E10A.13	WBGene00013379	Y62E10A.13	68	9.55299	3.05818	0.0781296	intestinal	Adult Expression: intestinal; unidentified | Larval Expression: intestinal; unidentified		0	1			173613_s_at|187479_s_at			WT	Molecular_function:catalytic activity|Biological_process:metabolism|Molecular_function:phosphoric monoester hydrolase activity|Molecular_function:phosphoserine phosphatase activity|Biological_process:L-serine biosynthesis	Phosphoserine phosphatase	ENSEMBL:ENSP00000275605:human:Hypothetical protein DKFZp686H1674:E=53.9586 | FLYBASE:CG3705-PA:fly:Flybase gene name is aay-PA:E=47.1612 |
172338_x_at	C34D4.1	C34D4.1	WBGene00016397	C34D4.1	74	9.31324	1.8102	0.0781296	hypodermis | seam cells | intestine	Adult Expression: seam cells;		0	1	1	IV-3D01	-			WT			ENSEMBL:ENSP00000310593:human:Hypothetical protein:E=16.0969 | ENSEMBL:ENSP00000278849:human:Inner centromere protein:E=14.3872 | ENSEMBL:ENSP00000354826:human:Splice Isoform 1 Of Caldesmon:E=13.2147 | ENSEMBL:ENSP00000307928:human:Hypothetical protein FLJ36144:E=12.6021 | ENSEMBL:ENSP00000328687:human:Conserved hypothetical protein:E=11.3665 | ENSEMBL:ENSP00000290632:human:Trichohyalin:E=11.2518…
179849_s_at	F32D1.3	F32D1.3	WBGene00017983	F32D1.3	202	6.8709	2.78787	0.0781296				0	1	1	V-3L17	-			WT		TPR repeat	ENSEMBL:ENSP00000322300:human:Hypothetical protein DKFZp762A217:E=77.4949 | ENSEMBL:ENSP00000266712:human:Hypothetical protein DKFZp686O22167:E=58.9586 | ENSEMBL:ENSP00000343871:human:OTTHUMP00000018648:E=56.9586 | ENSEMBL:ENSP00000256062:human:ARG99 protein:E=40.9208 | ENSEMBL:ENSP00000324869:human:RNA-processing protein, HAT helix repeat containing protein:E=35.9208 | ENSEMBL:ENSP00000341535:hu…
192294_s_at	C25D7.3	C25D7.3	WBGene00004747	sdc-3	232	6.52814	1.55504	0.0781296	germ-line cells | oocytes	| "A single 7 kb transcript was detected in embryo, L1 and L2 stages at approximately equal levels. sdc-3 transcript disappear within the first 5 hours of L2."	Immunofluorescence experiments using either of the affinity-purified SDC-3 antisera revealed the following pattern: SDC-3 was diffusely distributed within the nuclei of XX embryos with ~30 cells. At the 30-cell stage, SDC-3 acquired a subnuclear focus but was also diffusely distributed within the nucleus. By the 50-cell stage SDC-3 was restricted to a subnuclear location. SDC-3 protein is present…	0	1		V-9F24	-	sdc-3 encodes a protein that contains two mutationally separable domains: a zinc finger motif required for dosage compensation and a myosin- like putative ATP- binding region required for her-1 regulation of sex determination; SDC-3 activates dosage compensation by directing the dosage compensation protein complex to the hermaphrodite X chromosomes, and is functionally redundant with SDC-2 with r…	y52	Dpy|Rup|WT	Molecular_function:nucleic acid binding|Molecular_function:zinc ion binding|Cellular_component:nucleus|Biological_process:positive regulation of body size|Biological_process:morphogenesis of an epithelium|Biological_process:mitotic chromosome segregation|Biological_process:sex determination|Biological_process:dosage compensation complex assembly (sensu Drosophila)|Molecular_function:transcription…		ENSEMBL:ENSP00000339128:human:Splice Isoform 6 Of A-kinase anchor protein 9:E=11.4437 | ENSEMBL:ENSP00000311997:human:Neurofilament triplet H protein:E=10.0269 | FLYBASE:CG32356-PA:fly:Flybase gene name is ImpE1-PA:E=15.3188 |
193293_at	C52E4.1	C52E4.1	WBGene00000781	cpr-1	242	6.42597	2.70432	0.0781296	intestinal | intestine	Staining more intense in larvae than adults in intestinal cells. Anterior gut stains darker than posterior. Staining is restricted to the intestine. | "High level of gut cell staining in all developmental stages except embryos. There was variability in intensity and the number of gut cells staining between individuals of the same transgenic lines. A small number of transformants within each line …		0	1	8	V-8E05	-	cpr-1 encodes a cysteine protease of the cathepsin B-like cysteine protease family; cpr-1 appears to be required for embryogenesis; cpr-1 is specifically expressed in the gut of all stages except the embryo and around developing embryos in the gonad; expression of cpr-1 is regulated by three promoter GATA motifs.	ok1344	WT|WT	Molecular_function:cysteine-type endopeptidase activity|Biological_process:proteolysis and peptidolysis|Molecular_function:cysteine-type peptidase activity|Cellular_component:nucleus|Biological_process:embryonic morphogenesis	Cysteine proteinase Cathepsin L	ENSEMBL:ENSP00000345672:human:Cathepsin B precursor:E=83.8239 | ENSEMBL:ENSP00000227266:human:Dipeptidyl-peptidase I precursor:E=35.8539 | ENSEMBL:ENSP00000271064:human:Tubulointerstitial nephritis antigen-related protein precursor:E=32.4559 | ENSEMBL:ENS
173908_at	R07E4.4	R07E4.4	WBGene00003254	mig-23	262	6.28064	2.00819	0.0781296	hypodermis | intestine | tail | pharynx | pharyngeal gland cells | head	Adult Expression: pharyngeal gland cells;		0	1	2	X-3C04	173908_at|191252_s_at		id12	WT	Molecular_function:hydrolase activity	Nucleoside phosphatase	ENSEMBL:ENSP00000351520:human:Splice Isoform 1 Of Ectonucleoside triphosphate diphosphohydrolase 4:E=89.6576 | ENSEMBL:ENSP00000347031:human:Lysosomal apyrase-like protein 1:E=75.2757 | ENSEMBL:ENSP00000348536:human:ENTPD4 protein:E=73.5528 | ENSEMBL:ENSP00000260756:human:Splice Isoform 1 Of Ectonucleoside triphosphate diphosphohydrolase 1:E=35.1487 | ENSEMBL:ENSP00000301825:human:Ectonucleoside …
175136_at	Y57G11C.12	Y57G11C.12	WBGene00013308	Y57G11C.12	275	6.21082	2.72716	0.0781296	Reproductive System | body | body wall muscle | pharynx | developing uterus | uterus	Adult Expression: pharynx; Reproductive System; uterus; body wall muscle;		0	1	5	IV-7J05	175136_at|192257_s_at			Emb|Lva|Emb|Gro|Emb|Lva	Molecular_function:oxidoreductase activity, acting on NADH or NADPH|Biological_process:electron transport|Cellular_component:mitochondrial inner membrane|Biological_process:embryonic development (sensu Animalia)|Biological_process:positive regulation of growth rate|Biological_process:larval development (sensu Nematoda)|Biological_process:growth	NADH:ubiquinone oxidoreductase, NDUFA6/B14 subunit	ENSEMBL:ENSP00000330937:human:NDUFA6 protein:E=10.6778 | FLYBASE:CG7712-PA:fly:Flybase gene name is CG7712-PA:E=12.4949 |
192591_s_at	C47D12.7	C47D12.7	WBGene00002184	kel-1	345	5.76467	1.80599	0.13931	pharynx | head | g1 gland cell	kel-1 protein became detectable at the 1.5-fold embryo, appearing as a dotted line at the midline of the head region. At the 2-fold embryo, and 3-fold embryo, observed more evidently as a central line along the lumen of the pharynx between posterior end of the buccal cavity and the terminal bulb. At embryonic stages up to the pretzel, but not larval stages, anti-KEL-1 stained a structure appearin…		0	1	5	II-7P08	192590_at|192591_s_at	kel-1 encodes a BTB/POZ- and Kelch motif-containing protein orthologous to Drosophila Kelch, which is essential for actin organization in ovarian ring canals; in C. elegans, kel-1 is required for regulating feeding during larval development and more specifically, for pharyngeal isthmus peristalsis and efficient trapping of food in the pharynx; KEL-1 is first expressed at the 1.5-fold stage of emb…	pe201	WT|Unclassified|Unclassified|Unclassified|WT	Molecular_function:protein binding	Proteins containing BTB/POZ and Kelch domains, involved in regulatory/signal transduction processes	ENSEMBL:ENSP00000312397:human:Splice Isoform 1 Of Kelch-like protein 3:E=117.432 | ENSEMBL:ENSP00000226725:human:Kelch-like protein 2:E=116.168 | ENSEMBL:ENSP00000349984:human:Splice Isoform 3 Of Kelch-like protein 3:E=109.215 | ENSEMBL:ENSP00000343930:hu
188525_at	F42G9.2	F42G9.2	WBGene00000882	cyn-6	347	5.74711	1.55524	0.13931	intestine	CYP-6 was expressed in the nematode gut. Expression was most abundant in the embryo, having a very early expression pattern, and was not expressed in later larval stages and adults.		0	1	14	III-1A10	-	cyp-6 encodes a cyclophilin most similar to human secreted cyclophilin type B isoforms that is functional when expressed in E. coli; it is expressed in the intestine.	pk94	WT|WT|WT|WT	Biological_process:protein folding	Peptidyl-prolyl cis-trans isomerase	ENSEMBL:ENSP00000300026:human:Peptidyl-prolyl cis-trans isomerase:E=68.7959 | ENSEMBL:ENSP00000303057:human:Peptidyl-prolyl cis-trans isomerase C:E=61.2518 | ENSEMBL:ENSP00000348240:human:Peptidyl-prolyl cis-trans isomerase A:E=46.7696 | ENSEMBL:ENSP00000
173856_at	F20H11.3	F20H11.3	WBGene00003162	mdh-1	367	5.60516	2.11637	0.14263	body wall muscle | pharynx | intestinal	Adult Expression: pharynx; intestinal; body wall muscle | Larval Expression: pharynx; intestinal; body wall muscle		0	1	20	III-3D03	173856_at|192658_s_at	mdh-1 encodes a homolog of malate dehydrogenase that is predicted to be mitochondrial.		Emb|Emb|Gro	Molecular_function:oxidoreductase activity|Biological_process:TCA intermediate metabolism|Molecular_function:malate dehydrogenase activity|Biological_process:malate metabolism|Molecular_function:L-malate dehydrogenase activity|Biological_process:embryonic development (sensu Animalia)|Biological_process:positive regulation of growth rate	NAD-dependent malate dehydrogenase	ENSEMBL:ENSP00000327070:human:Malate dehydrogenase, mitochondrial precursor:E=96.2147 | ENSEMBL:ENSP00000280706:human:L-lactate dehydrogenase A-like 6A:E=12.6198 | ENSEMBL:ENSP00000227157:human:L-lactate dehydrogenase A chain:E=11.4815 | FLYBASE:CG7998-PA:fly:Flybase gene name is CG7998-PA:E=102.796 | FLYBASE:CG10749-PA:fly:Flybase gene name is CG10749-PA:E=80.0132 | FLYBASE:CG10748-PA:fly:Flybas…
174922_at	Y105C5A.15	Y105C5A.15	WBGene00013639	Y105C5A.15	368	5.59447	2.45069	0.14263	pharynx	Nuclear-localised expression is seen in cells of the pharynx, predominantly in adults, but also in older larvae.		0	1			174922_at|186664_at|186723_at		tm1161	WT	Molecular_function:DNA binding
185518_at	R12C12.6	R12C12.6	WBGene00020026	R12C12.6	385	5.4717	1.68912	0.14263	intestino-rectal valve | pharynx | somatic gonad	Expression is seen predominantly in adults in two structures, i.e. the excretory cell and canals, and the intestino-rectal valve. | "Faint non-nuclear expression is seen in uterus and spermathecae, and also occasionally in the sheath cells of the gonad arms. Expression is also seen in the excretory cell and the pharynx."		0	1	11	II-4D22	-			WT	Cellular_component:integral to membrane	Uncharacterized conserved protein	ENSEMBL:ENSP00000311842:human:Protein C11orf15 precursor:E=23.6576 | ENSEMBL:ENSP00000263947:human:Transmembrane protein 9 precursor:E=21.9586 | FLYBASE:CG1161-PA:fly:Flybase gene name is CG1161-PA:E=25.1739 |
176087_at	C07H6.2	C07H6.2	WBGene00015579	C07H6.2	406	5.38827	3.48677	0.14263	intestine | pharynx	Adult Expression: pharynx; intestine;		0	1		III-4A11	-			WT|WT|Gro	Biological_process:positive regulation of growth rate	Uncharacterized conserved protein	ENSEMBL:ENSP00000230260:human:HCG V:E=12.699 | FLYBASE:CG13994-PA:fly:Flybase gene name is CG13994-PA:E=12.8239 | FLYBASE:CG11233-PA:fly:Flybase gene name is CG11233-PA:E=12.6383 |
173421_at	Y38F2AL.4	Y38F2AL.4	WBGene00006912	vha-3	444	5.20876	1.57696	0.14263	hypodermal | intestinal	vha-11 expression: Similar results as expression pattern of vha-3 in Expr1401. | "vha-3 expression: vha-3 was mainly expressed in gastrointestinal and hypodermal cells, in addition to the H-shaped excretory cell. After prolonged staining, the canals of the H-shaped excretory cell also became visible." | "Highly expressed in the embryo and much lower during larval stages. The expression gradually …		0	1			173419_at|173420_s_at|173421_at|177110_s_at			Emb|Gro|Unc|Emb|Lva|Lvl	Molecular_function:hydrogen-transporting ATP synthase activity, rotational mechanism|Molecular_function:hydrogen-transporting ATPase activity, rotational mechanism|Biological_process:ATP synthesis coupled proton transport|Cellular_component:membrane|Cellular_component:proton-transporting two-sector ATPase complex|Biological_process:embryonic development (sensu Animalia)|Biological_process:positiv…	Vacuolar H+-ATPase V0 sector, subunits c/c'	ENSEMBL:ENSP00000329757:human:Vacuolar ATP synthase 16 kDa proteolipid subunit:E=47.7696 | ENSEMBL:ENSP00000332264:human:14 kDa protein:E=27.4815 | ENSEMBL:ENSP00000236067:human:Vacuolar ATP synthase 21 kDa proteolipid subunit:E=18.1135 | FLYBASE:CG3161-PA:fly:Flybase gene name is Vha16-PA:E=51.4815 | FLYBASE:CG6737-PA:fly:Flybase gene name is CG6737-PA:E=43.2007 | FLYBASE:CG9013-PA:fly:Flybase g…
182604_at	F40E3.2	F40E3.2	WBGene00018230	F40E3.2	474	5.10708	1.65777	0.14263	hypodermis | pharynx	Cells of the adult anterior hypodermis show expression. | "This weak intermittent pattern shows expression in the adult pharynx, and occasionally cells of the anterior hypodermis." | Weak intermittent expression is seen in the adult pharynx.		0	1	7	I-1G24	-			WT
176124_at	ZK652.3	ZK652.3	WBGene00022784	ZK652.3	540	4.85709	1.93371	0.195868	spermatheca | gonad sheath cells | seam cells | intestine | vulval muscle | developing uterus | developing vulva	Adult Expression: intestine; vulval muscle; spermatheca; gonad sheath cells; seam cells;		0	1			-			WT|WT|WT	Molecular_function:molecular_function unknown	Uncharacterized conserved protein	ENSEMBL:ENSP00000239878:human:UPF0185 protein BM-002:E=35.8539 |
174681_at	F53F10.4	F53F10.4	WBGene00006833	unc-108	545	4.84078	1.51067	0.195868	hypodermis | intestine | pharynx	Adult Expression: pharynx; intestine; hypodermis;		0	1	2	I-1J21	174681_at|190283_at|190284_s_at	unc-108 encodes a small GTPase homologous to the Rab GTPases that function in endocytosis, membrane fusion, and vesicular trafficking events; the precise biological role and expression pattern of unc-108 are not yet known.	n501	WT|WT|WT|Unc	Molecular_function:GTP binding|Biological_process:small GTPase mediated signal transduction|Biological_process:protein transport|Molecular_function:DNA binding|Biological_process:two-component signal transduction system (phosphorelay)|Biological_process:regulation of transcription, DNA-dependent|Biological_process:locomotory behavior	GTPase Rab2, small G protein superfamily	ENSEMBL:ENSP00000262646:human:Ras-related protein Rab-2A:E=99.4089 | ENSEMBL:ENSP00000302005:human:Ras-related protein Rab-2B:E=96.7695 | ENSEMBL:ENSP00000238339:human:Ras-related protein Rab-14:E=64.8539 | ENSEMBL:ENSP00000284615:human:RAB4A, member RAS
178790_at	F47B8.3	F47B8.3	WBGene00009804	F47B8.3	570	4.74682	1.97502	0.199141	intestinal | pharyngeal cells | hypodermal | pharynx	The earliest expression is seen in L1 larvae as non-localised staining in the procorpus and metacorpus. There is also some expression seen in the terminal bulb of the pharynx and in the posterior of the animal. In the adult expression is predominantly seen as non-localised staining of the pharynx (excluding isthmus). A few nuclei (possibly muscle) stain in the terminal bulb. Adults also show expr…		0	1	15	V-9M10	-			WT|Unclassified		Glutaredoxin-related protein
172848_x_at	F54D8.2	F54D8.2	WBGene00018800	F54D8.2	571	4.7415	2.13491	0.199141	hypodermis | body wall muscle | pharynx | intestinal	Adult Expression: pharynx; intestinal; body wall muscle; hypodermis; unidentified | Larval Expression: pharynx; intestinal; body wall muscle; hypodermis; unidentified		0	1	8	III-2L23	171734_x_at|171927_x_at|172848_x_at		gk274	WT|WT		Cytochrome c oxidase, subunit VIa/COX13	ENSEMBL:ENSP00000297147:human:OTTHUMP00000039687:E=13.6021 | ENSEMBL:ENSP00000229379:human:Cytochrome c oxidase polypeptide VIa-liver, mitochondrial precursor:E=13.6021 | ENSEMBL:ENSP00000287490:human:Cytochrome c oxidase polypeptide VIa-heart, mitochondrial precursor:E=11.1938 | FLYBASE:CG30093-PA:fly:Flybase gene name is CG30093-PA:E=10.6778 | FLYBASE:CG17280-PA:fly:Flybase gene name is CG17280…
178382_s_at	F55F3.1	F55F3.1	WBGene00010115	F55F3.1	583	4.66883	1.85784	0.199141	pharyngeal-intestinal valve | pharynx	Adult Expression: pharynx; pharyngeal-intestinal valve | Larval Expression: pharynx; pharyngeal-intestinal valve		0	1	1	X-6O16	-			WT		Protein involved in Snf1 protein kinase complex assembly	ENSEMBL:ENSP00000254101:human:5'-AMP-activated protein kinase, beta-2 subunit:E=49.9208 | ENSEMBL:ENSP00000229328:human:AMP-activated protein kinase beta 1 non-catalytic subunit:E=43.8861 | FLYBASE:CG8057-PA:fly:Flybase gene name is CG8057-PA:E=33.3768 |
191875_at	K01D12.12	K01D12.12	WBGene00010471	cdr-6	594	4.61825	1.76828	0.199141	intestine | pharynx | renal gland cells	Adult Expression: pharynx; intestine; renal gland cells;		0	1	21	V-8E22	-			WT		Failed axon connections (fax) protein/glutathione S-transferase-like protein	ENSEMBL:ENSP00000275057:human:Conserved hypothetical protein:E=20.0655 | FLYBASE:CG4609-PA:fly:Flybase gene name is fax-PA:E=30.4949 |
173294_at	K05G3.3	K05G3.3	WBGene00000281	cah-3	612	4.58861	1.80222	0.223391	intestine | head	Head and intestine		0	1	19	X-7M16	173294_at|189796_s_at	carbonic anhydrase 2.		WT	Molecular_function:carbonate dehydratase activity|Molecular_function:zinc ion binding|Biological_process:one-carbon compound metabolism	Carbonic anhydrase	ENSEMBL:ENSP00000345659:human:Similar to Carbonic anhydrase 2:E=36.0555 | ENSEMBL:ENSP00000285379:human:Carbonic anhydrase II:E=35.2007 | ENSEMBL:ENSP00000314099:human:Carbonic anhydrase VB, mitochondrial precursor:E=33.1367 | ENSEMBL:ENSP00000285381:huma
190382_s_at	T12D8.8	T12D8.8	WBGene00011735	T12D8.8	614	4.57532	1.58057	0.223391	hypodermis | intestine | tail | head	Adult Expression: intestine; unidentified cells in head;		0	1			173044_at|190382_s_at			WT|WT|WT		Hsp70-interacting protein Hip/Transient component of progesterone receptor complexes and an Hsp70-binding protein	ENSEMBL:ENSP00000216218:human:Hsc70-interacting protein:E=85.4437 | ENSEMBL:ENSP00000313559:human:FAM10A5:E=83.0088 | ENSEMBL:ENSP00000331279:human:PREDICTED: similar to heat shock 70kD protein binding protein:E=67.1871 | ENSEMBL:ENSP00000349469:human:39 kDa protein:E=53.9586 | ENSEMBL:ENSP00000322677:human:ST13-like tumor suppressor:E=48.4815 | ENSEMBL:ENSP00000346368:human:PREDICTED: similar to…
175810_at	F52E1.1	F52E1.1	WBGene00004078	pos-1	636	4.49794	1.73803	0.223391	gonad	First detected at low levels in some 1-cell embryos. At the 2-cell stage higher level of expression detected predominantly in germline blastomere P1. Distribution of POS-1 protein is similar to distribution of mRNA after 2-cell stage when P1 divides. POS-1 protein is initially present at equal levels in both P1 daughters but persists at higher level only in germline daughter P2. After the divisio…	POS-1 is cytoplasmic.	0	1	7	V-6A23	175810_at|192079_s_at		ne51	Emb|Emb|Emb	Molecular_function:nucleic acid binding|Biological_process:embryonic development (sensu Animalia)|Biological_process:cell fate specification|Biological_process:embryonic morphogenesis|Biological_process:embryonic pattern specification|Molecular_function:transcription regulator activity	CCCH-type Zn-finger protein	ENSEMBL:ENSP00000337386:human:Butyrate response factor 1:E=15.8861 | ENSEMBL:ENSP00000248673:human:Tristetraproline:E=15.7212 | ENSEMBL:ENSP00000282388:human:Butyrate response factor 2:E=13.5086 | FLYBASE:CG4070-PB:fly:Flybase gene name is Tis11-PB:E=19.5528 |
190915_at	C29H12.1	C29H12.1	WBGene00004680	rrt-2	637	4.48647	1.80629	0.223391	pharynx | intestinal	Sporadic weak diffuse expression is seen in adults, primarily in three tissue types-- the anterior intestine, the pharynx, and in isolated bodywall muscle cells. This gene has homology to tRNA synthetases. Reporter:: b-Galactosidase		0	1	2	II-4H04	-			WT|Gro|Gro	Molecular_function:arginine-tRNA ligase activity|Molecular_function:ATP binding|Biological_process:arginyl-tRNA aminoacylation|Molecular_function:tRNA ligase activity|Biological_process:amino acid activation|Biological_process:positive regulation of growth rate	Arginyl-tRNA synthetase	ENSEMBL:ENSP00000231572:human:Arginyl-tRNA synthetase:E=36.699 | ENSEMBL:ENSP00000275073:human:Arginyl-tRNA synthetase, class Ic family protein:E=35.6021 | FLYBASE:CG10092-PA:fly:Flybase gene name is CG10092-PA:E=62.4949 | FLYBASE:CG9020-PA:fly:Flybase gene name is CG9020-PA:E=14.585 |
175440_at	C07G1.4a	C07G1.4	WBGene00006957	wsp-1	657	4.44205	1.71446	0.223391	hypodermal		During early embryogenesis, WSP-1 colocalized with actin at the blastomere boundary. During ventral enclosure, WSP-1 colocalized with actin at the periphery of cells, including in hypodermal cells migrating to the ventral side.	0	1		IV-4K15	175440_at|179769_at	wsp-1 encodes a homolog of human WASP that interacts with Arp2/3 and is required for hypodermal cell migration during morphogenesis (ventral enclosure); when mutated, human WASP leads to Wiskott-Aldrich syndrome (OMIM:301000).	gm324	WT		Actin regulatory protein (Wiskott-Aldrich syndrome protein)	ENSEMBL:ENSP00000223023:human:Neural Wiskott-Aldrich syndrome protein:E=51.3468 | ENSEMBL:ENSP00000317862:human:Wiskott-Aldrich syndrome protein:E=34.1079 | ENSEMBL:ENSP00000289115:human:Wiskott-Aldrich syndrome protein family member 2:E=23.1871 | ENSEMBL
189389_at	B0454.10	B0454.10	WBGene00005542	sri-30	703	4.32233	2.08347	0.239498	Reproductive System | anal depressor muscle | body wall muscle | vulval muscle	Adult Expression: anal depressor muscle; Reproductive System; vulval muscle; body wall muscle;		0	1			-				Molecular_function:G-protein coupled receptor activity|Cellular_component:membrane	Predicted olfactory G-protein coupled receptor
175697_at	ZK652.11	ZK652.11	WBGene00000835	cuc-1	714	4.2905	3.09074	0.239498	hyp7 | hypodermis | intestine | hyp5 | hyp6	Strong expression in intestine of the adult. Strong expression in hypodermis (hypodermal cells of the head and body regions), nuclei in the head corresponding to hyp5, hyp6, and hyp7 in L1 animals.	CUC-1 is localized to the cytosol according to the immunoblots of cell lysates of the strain using the anti-epitope antibody.	0	1			-		tm1220	WT|WT|Unclassified|Unclassified|Unclassified	Molecular_function:metal ion binding|Biological_process:metal ion transport|Cellular_component:cytosol|Biological_process:copper ion transport|Biological_process:copper ion import|Molecular_function:metallochaperone activity|Molecular_function:copper chaperone activity	Copper chaperone	FLYBASE:CG32446-PA:fly:Flybase gene name is CG32446-PA:E=11.5086 |
178822_s_at	C34F6.4	C34F6.4	WBGene00002029	hst-2	732	4.23579	1.61239	0.239498	hypodermal	Transcriptional reporters are broadly if not ubiqitously expressed during early embryonic stages; however, clear differences in expression levels can be observed in different regions of the embryo. During late embryonic and postembryonic stages, reporter gene fusions display more restricted and only partially overlapping expression patterns. The hst-2 reporter construct show expression in hypoder…		0	1	11	X-5K10	178821_at|178822_s_at		ok595	WT|WT		Sulfotransferases	ENSEMBL:ENSP00000284064:human:Heparan sulfate 2-sulfotransferase:E=74 | ENSEMBL:ENSP00000349268:human:Similar to Heparan sulfate 2-sulfotransferase:E=63.4559 | ENSEMBL:ENSP00000265363:human:Dermatan/chondroitin sulfate 2-sulfotransferase:E=34.301 | FLYBASE:CG10234-PA:fly:Flybase gene name is Hs2st-PA:E=72.0706 | FLYBASE:CG9614-PD:fly:Flybase gene name is pip-PD:E=24.4559 |
175221_at	C33G3.1	C33G3.1	WBGene00001116	dyc-1	739	4.22193	1.89935	0.239498	intestinal | head	Transgenic animals expressing DYC-1GFP showed consistent GFP expression in the head muscles, the body wall muscles, and the vulva muscles. Weaker expression in the intestinal muscles was also detected in some animals. No GFP expression was observed in the pharyngeal muscles nor in non-muscle cells.		0	1	6		175221_at|180574_at|187957_at	dyc-1 encodes a homolog of murine CAPON, a protein associated with neuronal nitric oxide synthase that regulates its interactions with PSD95; DYC-1 is expressed in muscle, and is required for a dystrophin-related function in muscle.	cx5			Muscular protein implicated in muscular dystrophy phenotype	ENSEMBL:ENSP00000355259:human:Carboxyl-terminal PDZ ligand of neuronal nitric oxide synthase protein:E=12.3767 | ENSEMBL:ENSP00000355133:human:64 kDa protein:E=11.7447 | FLYBASE:CG7177-PA:fly:Flybase gene name is CG7177-PA:E=11.8239 |
173764_at	F47A4.2	F47A4.2	WBGene00001081	dpy-22	741	4.21636	1.95334	0.239498	rectum | vulva | intestine | pharynx | sphincter muscle | pharyngeal muscle | VPC | hyp7	This highly mosaic pattern has a number of components most of which are seen in only a small fraction of worms. Expression is seen from early embryo to adult stages. Strong diffuse expression is seen in the pharyngeal musculature, with other anterior expression in the intestine, and around the isthmus probably corresponding to the nerve ring. Expression is also seen in and around the vulva, in th…		0	1	1	X-4H18	173764_at|187986_s_at	dpy-22 encodes a broadly expressed protein, homologous to the human transcriptional mediator protein TRAP230, which is involved in WNT and RAS signaling, as well as in dosage compensation; DPY-22 has a C-terminal glutamine-rich domain that is dispensable for inhibition of RAS-dependent cell differentiation, but is required for inhibition of BAR-1-dependent gene expression.	bx92	WT|Egl|Sma|Unc|Pvl|Sma|Unc	Biological_process:oviposition|Biological_process:hermaphrodite genital morphogenesis|Biological_process:positive regulation of body size|Biological_process:locomotory behavior	Thyroid hormone receptor-associated protein complex, subunit TRAP230	ENSEMBL:ENSP00000333125:human:Mediator of RNA polymerase II transcription subunit 12:E=74.6198 | ENSEMBL:ENSP00000273432:human:TRALPUSH:E=56.6576 | ENSEMBL:ENSP00000290632:human:Trichohyalin:E=31.284 | ENSEMBL:ENSP00000350138:human:Hornerin:E=28.9586 | EN
187660_s_at	C03B1.12	C03B1.12	WBGene00003053	lmp-1	784	4.09296	1.50603	0.250386	intestinal	In early embryos, immune serum stained granules broadly distributed throughout the embryo. In latter embryonic stages, staining became restricted to intestinal cells. Intestine-specific labeling was first observed at the lima bean stage embryos, when the gut precursors are located along the dorsal posterior quadrant and autofluorescent intestinal granules first appear. Intestinal granules are lab…	At all stages labeling occurs at the periphery of the granules, as would be expected for labeling of a membrane protein.	0	1	1	X-3M14	173193_s_at|187660_s_at	lmp-1 encodes a protein with similarity to vertebrate lysosome-associated membrane proteins CD68, and appears to be the only protein in C. elegans that has a GYXX (phi) vertebrate lysosomal targeting sequence at its carboxy terminus; localized to the periphery of a large population of membrane bound organelles (granules) seen throughout the early embryos and restricted to the cells of the intesti…		Clr	Cellular_component:membrane|Biological_process:osmoregulation	Lysosomal-associated membrane protein
192446_s_at	W04G3.5	W04G3.5	WBGene00012258	W04G3.5	791	4.0778	1.55536	0.250386	intestine | pharynx	Adult Expression: pharynx; intestine; unidentified cells;		0	1	5	X-5G20	-			WT	Biological_process:nucleoside metabolism|Molecular_function:ribose-phosphate diphosphokinase activity|Biological_process:nucleotide biosynthesis	Phosphoribosylpyrophosphate synthetase-associated protein	ENSEMBL:ENSP00000268835:human:Phosphoribosyl pyrophosphate synthetase-associated protein 2:E=109.398 | ENSEMBL:ENSP00000342562:human:Phosphoribosypyrophosphate synthetase-associated protein 39:E=105.569 | ENSEMBL:ENSP00000218027:human:PhosPhoribosyl PyroPhosPhate synthetase 2:E=65.0223 | ENSEMBL:ENSP00000283289:human:PhosPhoribosyl PyroPhosPhate synthetase 1-like 1:E=64.284 | ENSEMBL:ENSP00000276…
173957_s_at	B0024.10	B0024.10	WBGene00007100	B0024.10	801	4.05081	2.00979	0.250386	hypodermis | intestine | pharynx	Expression is predominantly in adult stages, but similar staining is seen in all larval stages. Expression is seen in intestinal nuclei, the pharynx (muscle and epithelial cells), and other cells in the head and tail (probably hypodermis). | Expression is seen in cells in the head and tail (probably hypodermis). | Expression is seen in the intestinal nuclei. | Expression is seen in the muscle and…		0	1		V-7M03	-		ok915	WT			ENSEMBL:ENSP00000302176:human:Alveolar soft part sarcoma chromosome region, candidate 1:E=17.0044 | ENSEMBL:ENSP00000306625:human:Hypothetical protein FLJ32841:E=15.5229 | FLYBASE:CG31188-PA:fly:Flybase gene name is CG31188-PA:E=14.6383 |
188186_s_at	F56H9.5	F56H9.5	WBGene00003011	lin-25	808	4.04127	1.88675	0.250386	P7 lineage | VPC | P5 lineage | seam cells | somatic gonad | distal tip cells | coelomocytes | P6 lineage	Strong expression of the LIN-25 protein is detected in all six VPCs. Expression begins in the L1 stage and remains strong up until the time the VPCs divide. Shortly after division, staining becomes restricted to the six descendants of P5.p, P6.p and P7.p. Thereafter LIN-25 expression is detected in all descendants of P5.p, P6.p and P7.p through both subsequent rounds of division. Staining is also…	Throughout all stages LIN-25 protein is detected in the nuclei of positive cells but appreciable cytoplasmic staining is also observed.	0	1	1	V-8M22	188185_at|188186_s_at		ar90	WT	Biological_process:cytokinesis|Biological_process:cell fate specification|Biological_process:larval development (sensu Nematoda)|Molecular_function:protein binding|Cellular_component:nucleus|Biological_process:vulval development (sensu Nematoda)
173552_s_at	M01B12.3	M01B12.3	WBGene00000205	arx-7	822	4.00807	1.59812	0.250386	hypodermal	ARX-7 was localized in the cytoplasm of all of the cells. ARX-7 was localized among a broad range of cells including the hypodermal cells.	cytoplasm	0	1	18	I-1M08	-			Emb|Lva|Sck|WT|Emb|WT|WT|Emb|Unc	Biological_process:regulation of actin polymerization|Cellular_component:cytoskeleton|Biological_process:embryonic development (sensu Animalia)|Biological_process:larval development (sensu Nematoda)|Biological_process:growth|Biological_process:physiological processes|Biological_process:locomotory behavior	Actin-related protein Arp2/3 complex, subunit ARPC5	ENSEMBL:ENSP00000294742:human:Actin relAted protein 2/3 complex subunit 5:E=24.5528 | ENSEMBL:ENSP00000345361:human:Similar to ARP2/3 complex 16 kDa subunit:E=23.4559 | ENSEMBL:ENSP00000352918:human:ARPC5 protein:E=23.284 | ENSEMBL:ENSP00000259477:human:18 kDa protein:E=21.8239 | FLYBASE:CG9881-PA:fly::E=22.9586 |
189382_s_at	M117.2	M117.2	WBGene00003920	par-5	871	3.88936	1.70485	0.287113	oocytes | gonad	Using probe that hybridizes to all three transcripts. In one cell embryo, high levels of ftt-1 transcripts found uniformly throughout the cell. At 1-fold embryonic stage, transcript level decreases as embryo develops until no longer detected at the 1.5-fold stage. ftt-1 transcripts detected throughout entire gonad without any obvious subcellular localisation patterns. Most abundant in distal mito…		0	1	20	IV-6E06	173137_s_at|174903_at|189382_s_at	PAR-5 is a 14-3-3 protein.	it55	Emb|Rup|Emb	Molecular_function:protein domain specific binding|Biological_process:embryonic development (sensu Animalia)|Biological_process:morphogenesis of an epithelium	Multifunctional chaperone (14-3-3 family)	ENSEMBL:ENSP00000309503:human:Hypothetical protein:E=96.4559 | ENSEMBL:ENSP00000322781:human:29 kDa protein:E=95.4685 | ENSEMBL:ENSP00000300161:human:14-3-3 protein beta/alpha:E=93.7447 | ENSEMBL:ENSP00000238081:human:14-3-3 protein tau:E=90.6778 | ENSEMBL:ENSP00000306330:human:14-3-3 protein gamma:E=89.7213 | ENSEMBL:ENSP00000248975:human:Tyrosine 3/TrypTophan 5 -monooxygenase acTivaTion proTein…
173508_at	C02B10.1	C02B10.1	WBGene00015326	C02B10.1	893	3.83932	1.73567	0.287113	spermatheca | pharynx | vulval muscle	Adult Expression: pharynx; vulval muscle; spermatheca; unidentified | Larval Expression: pharynx; unidentified		0	1	2	IV-2L07	173508_at|190736_s_at	The C02B10.1 gene encodes an isovaleryl-CoA dehydrogenase; this function has been verified by both sequence homology and direct biochemical assay.		WT	Molecular_function:acyl-CoA dehydrogenase activity|Biological_process:electron transport|Molecular_function:oxidoreductase activity	Isovaleryl-CoA dehydrogenase	ENSEMBL:ENSP00000249760:human:Isovaleryl-CoA dehydrogenase, mitochondrial precursor:E=142.509 | ENSEMBL:ENSP00000242592:human:Acyl-CoA dehydrogenase, short-chain specific, mitochondrial precursor:E=69.5086 | ENSEMBL:ENSP00000346877:human:Acyl-CoA dehydrog
191605_at	F13A7.10	F13A7.10	WBGene00001792	gst-44	901	3.82219	2.88276	0.317898		GST-44::GFP localizes throughout the cytoplasm of the excretory cell. 5'upstream : 5'-cattgttgggcgttgaggtag, 5' nested : 5'ctgaaaaataatttggtttatg, 3' fusion primer: 5'AGTCGACCTGCAGGCATGCAAGCTcaagccataatcaaaatatggc. --precise ends.	cytoplasm	0	1		V-10P14	-			WT	Molecular_function:glutathione transferase activity|Biological_process:metabolism|Cellular_component:cytoplasm	Glutathione S-transferase	ENSEMBL:ENSP00000278062:human:Hypothetical protein DKFZp686H13163:E=36.1739 | ENSEMBL:ENSP00000345023:human:Glutathione transferase omega 2:E=29.3098 | ENSEMBL:ENSP00000334683:human:26 kDa protein:E=27.0605 | FLYBASE:CG6776-PA:fly:Flybase gene name is CG6776-PA:E=30.585 | FLYBASE:CG6673-PB:fly:Flybase gene name is CG6673-PB:E=28.8861 | FLYBASE:CG6781-PA:fly:Flybase gene name is CG6781-PA:E=26.886…
193663_s_at	Y57G11C.11	Y57G11C.11	WBGene00000763	coq-3	932	3.74004	1.57895	0.317898	intestinal	Adult Expression: intestinal | Larval Expression: intestinal		0	1	2	IV-7J03	-	coq-3 encodes a putative 3,4-dihydroxy-5-hexaprenylbenzoate methyltransferase, orthologous to S. cerevisiae COQ3; COQ-3 is required for ubiquinone biosynthesis and for normally short lifespan; coq-3(RNAi) animals have reduced levels of coenzyme Q8, coenzyme Q9, and superoxide, and have abnormally long lifespans.	ok506	WT|Age|Unclassified	Molecular_function:S-adenosylmethionine-dependent methyltransferase activity|Molecular_function:ubiquinone biosynthesis methyltransferase activity|Biological_process:ubiquinone biosynthesis|Biological_process:determination of adult life span|Biological_process:larval development (sensu Nematoda)|Cellular_component:cellular_component unknown	Methyltransferases	ENSEMBL:ENSP00000254759:human:Similar to Hexaprenyldihydroxybenzoate methyltransferase, mitochondrial precursor:E=45.5086 | FLYBASE:CG9249-PA:fly:Flybase gene name is CG9249-PA:E=33.4685 |
173222_s_at	ZC155.1	ZC155.1	WBGene00003588	nex-1	1076	3.39993	1.68554	0.36544	spermathecal valves | hypodermal | pharynx | spermathecal valves | pharynx | vulva | spermathecal valves | pharynx | uterus | vulva | spermathecal valves | pharynx | uterus | vulva | spermathecal valves | pharynx | uterus	The GFP is diffusely localized throughout the gland cell bodies within the terminal bulb of the pharynx, immediately anterior to the autofluorescent yellow granules that fill the cells of the intestine. When the vector nex-1-GFP 2 was used, punctate staining was also seen representing the nuclei of the two g1 gland cells of the terminal bulb. GFP staining was diffuse throughout the volume of the …	nuclei	0	1	8	III-2P15	173222_s_at|188026_at	nex-1 encodes an annexin, a member of a family of calcium-dependent phospholipid binding proteins; NEX-1 is required for efficient engulfment of apoptotic cell corpses in the pharynx, and may also function in other membrane fusion events, such as exocytosis; NEX-1 in vitro can bind phosphatidylserine, phosphatidylinositol, heparin, heparan sulfate, and chondroitin sulfate; NEX-1 is expressed in t…	gk148	WT|WT	Molecular_function:calcium ion binding|Molecular_function:calcium-dependent phospholipid binding	Annexin	ENSEMBL:ENSP00000352698:human:Annexin A13 isoform A:E=63.9586 | ENSEMBL:ENSP00000262219:human:Annexin A13 isoform b:E=63.8239 | ENSEMBL:ENSP00000347594:human:Annexin A8:E=62.1871 | ENSEMBL:ENSP00000353827:human:Annexin A11:E=61.3188 | ENSEMBL:ENSP00000347
189938_s_at	C12D8.1a	C12D8.1	WBGene00007534	C12D8.1	1118	3.31576	1.56037	0.366082	excretory cell | spermatheca | anal sphincter/depressor muscle | hypodermis | body wall muscle | pharynx | intestinal | vulval muscle	Adult Expression: pharynx; anal sphincter/depressor muscle; vulval muscle; spermatheca; body wall muscle; hypodermis; excretory cell; unidentified | Larval Expression: pharynx; intestinal; anal sphincter/depressor muscle; body wall muscle; hypodermis; excretory cell; unidentified		0	1		V-7I05	-	C12D8.1 encodes two alternative proteins (through alternative splicing), that belong to an ancient family of single-stranded nucleic acid-binding proteins, and that are predicted to regulate gene expression through binding either mRNA or (locally) single-stranded DNA; they is most likely to specifically bind one or more discrete mRNAs and regulate their spatial localization or alternative splicin…		WT	Molecular_function:nucleic acid binding	K-homology type RNA binding proteins	ENSEMBL:ENSP00000201886:human:KHSRP protein:E=69.6198 | ENSEMBL:ENSP00000318177:human:Splice Isoform 1 Of Far upstream element binding protein 3:E=65.7213 | ENSEMBL:ENSP00000294623:human:Splice Isoform 2 Of Far upstream element binding protein 1:E=65.4559
172599_x_at	F23H11.5	F23H11.5	WBGene00000263	F23H11.5	1136	3.27972	1.70809	0.366082	hypodermis | intestine | pharyngeal muscle	Expressed in pharyngeal muscle, hypodermis and intestine.		0	1	23	III-1G06	-	The bra-2 gene encodes a homolog of the human BMP receptor-associated molecule (BRAM1), paralogous to bra-1, that may act upon the SMA-6 TGF-beta signalling pathway.	tm896	Bmd|Emb|Gro|Emb|Lva	Biological_process:body morphogenesis (sensu Nematoda)|Biological_process:embryonic development (sensu Animalia)|Biological_process:positive regulation of growth rate|Biological_process:larval development (sensu Nematoda)|Biological_process:growth
184982_s_at	F56C11.3	F56C11.3	WBGene00018955	F56C11.3	1143	3.2727	1.7786	0.366082	body wall muscle | pharynx	Adult Expression: pharynx; body wall muscle;		0	1	18	I-1A09	-			WT		Mitochondrial sulfhydryl oxidase involved in the biogenesis of cytosolic Fe/S proteins	ENSEMBL:ENSP00000248114:human:Hepatopoietin protein:E=33.1612 | ENSEMBL:ENSP00000347286:human:Augmenter of liver regeneration:E=32.9586 | ENSEMBL:ENSP00000351693:human:Truncated augmenter of liver regeneration:E=14.9208 | FLYBASE:CG12534-PA:fly:Flybase gene name is CG12534-PA:E=35.7696 |
175237_at	ZK688.8	ZK688.8	WBGene00001628	gly-3	1151	3.26283	1.64656	0.382007	Reproductive System | hypodermis | seam cells | intestine | renal gland cells | developing vulva	Larval Expression: intestine; renal gland cells; Reproductive System; developing vulva; hypodermis; seam cells;		0	1	2	III-4M07	175237_at|186500_s_at	gly-3 encodes an N-acetylgalactosaminyltransferase that is functional in vitro.	gk353	WT|WT|WT		Polypeptide N-acetylgalactosaminyltransferase	ENSEMBL:ENSP00000269195:human:Splice Isoform 1 Of Polypeptide N-acetylgalactosaminyltransferase 1:E=156.046 | ENSEMBL:ENSP00000347911:human:Splice Isoform 1 Of Polypeptide N-acetylgalactosaminyltransferase 13:E=153.292 | ENSEMBL:ENSP00000271965:human:Poly
193776_at	Y75B12B.5	Y75B12B.5	WBGene00000879	cyn-3	1156	3.25713	1.86021	0.382007	excretory system	Very specific tissue localization for this highly conserved cyclophilin, being expressed exclusively in larval stages in the single celled anterior excretory system. | "The semi-quantitative RT-PCR analysis of the post-embryonic temporal expression pattern of cyp-3 indicates that this transcript is most abundant during early larval development, peaking at the second larval stage, and dropping off…		0	1	18	V-9P02	-	cyp-3 encodes an abundantly expressed cyclophilin A isoform with peptidyl-prolyl isomerase activity in vitro, which closely resembles the prototypical CypA and is thus likely to be a member of the cytosolic CsA-binding cyclophilin subfamily; cyp-3 is exclusively expressed in the single anterior excretory cell, and is dispensable for viability and gross morphology in mass RNAi screens.		WT	Biological_process:protein folding|Molecular_function:peptidyl-prolyl cis-trans isomerase activity	Cyclophilin type peptidyl-prolyl cis-trans isomerase	ENSEMBL:ENSP00000225174:human:Peptidyl-prolyl cis-trans isomerase, mitochondrial precursor:E=59.0177 | ENSEMBL:ENSP00000348240:human:Peptidyl-prolyl cis-trans isomerase A:E=58.5376 | ENSEMBL:ENSP00000303754:human:PPID protein:E=58.5229 | ENSEMBL:ENSP00000
189351_at	F53A2.8a	F53A2.8	WBGene00003478	mtm-6	1158	3.25587	1.57414	0.382007	coelomocytes | intestinal | intestinal	Expressed in coelomocytes. | Expressed in intestinal cell. | mtm-6::gfp was expressed predominantly in intestinal cells.	Both MTM-6A::GFP and MTM-6AdelFYVE::GFP are largely cytosolic, with some membrane localization. MTM-6A(C335S)::GFP shows a punctate staining pattern and localizes to the plasma membrane and to compartments close to the plasma membrane in coelomocytes. MTM-6A(C335S) FYVE::GFP is mostly cytoplasmic. | "MTM-6-GFP fusion protein was observed at high levels in a uniform pattern associated with the api…	0	1	11	III-6J19	-		ar513	WT|WT	Molecular_function:inositol/phosphatidylinositol phosphatase activity|Biological_process:phospholipid dephosphorylation|Molecular_function:protein phosphatase activity|Biological_process:protein amino acid dephosphorylation|Molecular_function:zinc ion binding	Myotubularin-related phosphatidylinositol 3-phosphate 3-phosphatase MTM6	ENSEMBL:ENSP00000266939:human:Myotubularin-related protein 6:E=138.854 | ENSEMBL:ENSP00000180173:human:Hypothetical protein DKFZp781E194:E=135.721 | ENSEMBL:ENSP00000218162:human:Myotubularin related protein 8:E=130.959 | ENSEMBL:ENSP00000345752:human:Myo
174247_at	T23G11.3	T23G11.3	WBGene00001595	gld-1	1168	3.24749	1.78038	0.382007	germ-line cells | oocytes | gonad | oocytes | gonad	Both GLD-1 protein and gld-1 mRNA are present at lower levels in adult males compared to hermaphrodites. The weak signals are present in the distal mitotic and transition zones, and disappear from the pachytene region. | "In adult hermaphrodites, the level of gld-1 mRNA increses steadily in the distal mitotic region, and remains high during oocyte formation. In contrast, GLD-1 protein declines on…	| GLD-1 is a cytoplasmic protein.	0	1	7	I-3F08	174247_at|193805_at	gld-1 encodes a protein containing a K homology RNA binding domain that is required for meiotic cell cycle progression during oogenesis in parallel with gld-2, and also affects spermatogenesis; it physically interacts with its putative mRNA targets in vitro and with FOG-2, and is expressed in the cytoplasm at high levels during meiotic prophase.	oz10	Emb|Emb|Ste|Stp|Ste|Stp|Stp	Molecular_function:nucleic acid binding|Biological_process:embryonic development (sensu Animalia)|Biological_process:reproduction|Biological_process:gametogenesis	RNA-binding protein Sam68 and related KH domain proteins	ENSEMBL:ENSP00000355094:human:QUAKING isoform 6:E=60.4318 | ENSEMBL:ENSP00000354951:human:QUAKING isoform 2:E=60.4089 | ENSEMBL:ENSP00000354867:human:RNA binding protein HQK-6:E=60.3768 | ENSEMBL:ENSP00000275262:human:RNA binding protein HQK:E=60.3768 | E
188229_s_at	Y60A3A.18	Y60A3A.18	WBGene00004810	skr-4	1169	3.24631	1.57347	0.382007	intestine	SKR-4::GFP expression was limited to the intestine.		0	1			188228_at|188229_s_at	The skr-4 gene encodes a homolog of Skp1 in S. cerevisiae that has no known function in vivo, since skr-4(RNAi) animals are at least superficially normal.				SCF ubiquitin ligase, Skp1 component	ENSEMBL:ENSP00000231487:human:S-phase kinase-associated protein 1A isoform b:E=37.5086 | ENSEMBL:ENSP00000303117:human:19 kDa protein:E=35.1871 | ENSEMBL:ENSP00000331708:human:S-phase kinase-associated protein 1A isoform a:E=34.5376 | FLYBASE:CG16983-PA:fly:Flybase gene name is skpA-PA:E=34.6383 | FLYBASE:CG8881-PA:fly:Flybase gene name is skpB-PA:E=34.1135 | FLYBASE:CG12227-PA:fly:Flybase gene n…
193028_s_at	C17D12.6	C17D12.6	WBGene00004963	spe-9	1172	3.24188	2.08796	0.382007		Expressed in sperm and spermatids. | Worms carrying the Ex-Y47H9 transgene had wild-type level broods (109 9 at 25C) in a spe-9(eb19) mutant background displayed no SPE-9 staining. Probably because of germline silencing.	Mutant SPE-9 localization was indistinguishable from wild-type. The results were identical for hc52 and hc88. In spermatids, SPE-9 is located at or near the cell surface and has some incidental overlap with 1CB4 staining that marks sperm membranous organelles (MOs) in the cytoplasm. After sperm activation (spermiogenesis), SPE-9 appears concentrated on the pseudopod while 1CB4 staining remains re…	0	1	4	I-5H04	-	spe-9 encodes a predicted plasma membrane protein with a short intracellular domain and external EGF-like repeats most closely resembling those of the Delta, Serrate, APX-1, and LAG-2 signaling ligands; SPE-9 is required autonomously in sperm for fertilization, and by homology, likely mediates an adhesive or signaling event necessary for proper oocyte fertilization; spe-9 mRNA is detected solely …	eb19	WT	Molecular_function:receptor binding|Cellular_component:plasma membrane|Biological_process:fertilization (sensu Animalia)	Fibrillins and related proteins containing Ca2+-binding EGF-like domains	ENSEMBL:ENSP00000344557:human:NOTCH2 protein:E=32.8861 | ENSEMBL:ENSP00000256646:human:Neurogenic locus notch homolog protein 2 precursor:E=32.7696 | ENSEMBL:ENSP00000263388:human:Neurogenic locus notch homolog protein 3 precursor:E=28.2147 | ENSEMBL:ENSP
176316_at	Y71G12B.14	Y71G12B.14	WBGene00003080	lsm-6	1226	3.14401	2.24013	0.398444	mu_herm_ut | sheath_cells | distal tip cells | muscle	GFP is seen throughout the body wall and sex muscle cells. Confocal microscopy of dissected gonad arms shows GFP expression in the DTC and in the gonad sheath cells. | muscle	| "Talin is a component of the body wall muscle dense bodies. Talin was positioned in a thin line between the dense bodies in the center of muscle A band, a position corresponding to M line. All adult animals showed staining in the dense body, while only 10% of animals showed staining in the M line."	0	1			-			Emb|Bmd|Emb|Lvl|Rol|Gro|Unc|WT	Biological_process:mRNA processing|Cellular_component:ribonucleoprotein complex|Molecular_function:pre-mRNA splicing factor activity|Cellular_component:nucleus|Cellular_component:small nucleolar ribonucleoprotein complex|Biological_process:body morphogenesis (sensu Nematoda)|Biological_process:embryonic development (sensu Animalia)|Biological_process:positive regulation of growth rate|Biological_…	Small nuclear ribonucleoprotein F	ENSEMBL:ENSP00000296581:human:U6 snRNA-associated Sm-like protein LSm6:E=30.2076 | ENSEMBL:ENSP00000266735:human:Hypothetical protein:E=14.699 | FLYBASE:CG9344-PA:fly:Flybase gene name is CG9344-PA:E=26.9208 | FLYBASE:CG16792-PA:fly:Flybase gene name is DebB-PA:E=12.8861 |
175511_at	Y49A3A.2	Y49A3A.2	WBGene00013025	vha-13	1243	3.0966	1.70909	0.398444	excretory cell | body wall muscle | intestinal	Adult Expression: intestinal; body wall muscle; excretory cell | Larval Expression: intestinal; excretory cell; unidentified		0	1		V-9O06	171984_at|175511_at|193987_s_at			Emb|Gro|Ste|Emb|Ste	Molecular_function:nucleotide binding|Molecular_function:nucleoside triphosphatase activity|Molecular_function:ATP binding|Molecular_function:hydrogen-transporting ATP synthase activity, rotational mechanism|Molecular_function:hydrogen-transporting ATPase activity, rotational mechanism|Biological_process:ATP synthesis coupled proton transport|Cellular_component:proton-transporting two-sector ATPa…	Vacuolar H+-ATPase V1 sector, subunit A	ENSEMBL:ENSP00000273398:human:Vacuolar ATP synthase catalytic subunit A, ubiquitous isoform:E=271.004 | ENSEMBL:ENSP00000262030:human:ATP synthase beta chain, mitochondrial precursor:E=29.2924 | ENSEMBL:ENSP00000276390:human:Vacuolar ATP synthase subunit B, brain isoform:E=21.1427 | ENSEMBL:ENSP00000234396:human:ATPase, H+ transporting, lysosomal 56/58kD, V1 subunit B, isoform 1:E=20.9208 | FLYBA…
172042_x_at	T06E4.3a	T06E4.3	WBGene00000226	atl-1	1247	3.09527	1.64844	0.398444	gonad	Ce-atl-1 is expressed in both the mitotic and meiotic cells of wild-type adult gonads. | Ce-atl-1 mRNA was expressed in all larval stages and levels increased about fivefold in the adult stage.		0	1	11	V-6B02	172042_x_at|189704_s_at	The atl-1 gene encodes a large, 2514-residue protein of the ATM family, homologous to human AT (OMIM:208900, mutated in ataxia telangiectasia); the C-terminal sequence of ATL-1 contains a PI-3 kinase-like domain; ATL-1 is required for survival through early embryogenesis and normal chromosomal segregation; atl-1 is expressed in both the mitotic and meiotic cells of adult gonads.	tm853	WT|WT	Molecular_function:phosphotransferase activity, alcohol group as acceptor|Biological_process:embryonic morphogenesis|Molecular_function:phosphatidylinositol 3-kinase activity|Biological_process:meiotic chromosome segregation	Protein kinase of the PI-3 kinase family involved in mitotic growth, DNA repair and meiotic recombination	ENSEMBL:ENSP00000343741:human:FRAP-related protein:E=58.7696 | ENSEMBL:ENSP00000278616:human:Serine-protein kinase ATM:E=33.4202 | ENSEMBL:ENSP00000336977:human:Phosphatidylinositol 3-kinase-related protein kinase:E=27.3979 | ENSEMBL:ENSP00000354587:human:289 kDa protein:E=21.2147 | ENSEMBL:ENSP00000354558:human:FKBP12-rapamycin complex-associated protein:E=21.2147 | ENSEMBL:ENSP00000313420:human…
173982_s_at	F13G3.9	F13G3.9	WBGene00003236	mif-3	1290	3.01644	1.99363	0.429768	intestinal | vulval muscle	Adult Expression: intestinal; vulval muscle; unidentified | "Ce-mif-3 transcription level increased over 100-fold during dauer when compared to expression levels in the L2. As the worms were brought out of the dauer-inducing conditions, Ce-mif-3 level decreased to comparable to the L2 stage." | "The Ce-mif-3 promoter elements drove GFP expression in the body wall muscles and in the muscle of the …	| The antibody staining was associated with the nuclei of embryos.	0	1	2	I-3J21	-		gk228	WT		Macrophage migration inhibitory factor
171869_at	T14E8.1a	T14E8.1	WBGene00020504	T14E8.1	1292	3.0132	1.56143	0.429768	intestine | pharynx	Expression is seen from young larvae to adulthood, and consists of three components i.e. intestine, pharynx and the excretory cell and canals. In young larvae only the pharyngeal and intestinal components are apparent. Whereas in older larvae and adults only the pharyngeal and excretory cell components are seen. Expression is generally faint (sometimes very faint) and diffuse. | In older larvae a…		0	1		X-3B23	171869_at|190641_s_at		tm737	WT	Molecular_function:protein kinase activity|Molecular_function:ATP binding|Biological_process:protein amino acid phosphorylation|Molecular_function:protein-tyrosine kinase activity	Protein tyrosine kinase	ENSEMBL:ENSP00000343397:human:Splice Isoform 1 Of Hepatocyte growth factor receptor precursor:E=47.7447 | ENSEMBL:ENSP00000317272:human:Splice Isoform 2 Of Hepatocyte growth factor receptor precursor:E=47.7212 | ENSEMBL:ENSP00000341325:human:Splice Isofor
187954_s_at	F52D10.3a	F52D10.3	WBGene00001502	ftt-2	1321	2.96473	1.72207	0.429768	gut | gonad | alimentary system | somatic cells	At one cell stage, there is no signal detected. Expression is first detected at two and four cell stage, pattern is variable at this stage. In most (35/48) of four cell embryos transcript is detected in posterior P1 cell or its immediate daughters. By 8 cell stage, signal detected in all blastomeres. In 3/48 expression is seen in the somatic AB cell and its immediate daughters, whereas 10/48 embr…		0	1		X-5F07	171773_x_at|171955_x_at|187954_s_at		tm1486	WT	Molecular_function:protein domain specific binding	Multifunctional chaperone (14-3-3 family)	ENSEMBL:ENSP00000309503:human:Hypothetical protein:E=102.699 | ENSEMBL:ENSP00000322781:human:29 kDa protein:E=101.62 | ENSEMBL:ENSP00000300161:human:14-3-3 protein beta/alpha:E=99.2518 | ENSEMBL:ENSP00000238081:human:14-3-3 protein tau:E=94.3767 | ENSEMBL:ENSP00000248975:human:Tyrosine 3/TrypTophan 5 -monooxygenase acTivaTion proTein, eTa polypepTide:E=92.585 | ENSEMBL:ENSP00000306330:human:14-3-…
179141_at	K04D7.5	K04D7.5	WBGene00001653	gon-4	1330	2.93506	2.03293	0.466721	germ-line cells | vulva | somatic gonad precursors	GON-4::GFP was found in the nucleus. Furthermore, GON-4::GFP was found in the somatic gonadal precursor cells, Z1 and Z4, and their descendants from L1 until the early L3 stage. Expression was weak, but reproducible. During L4, GFP was observed in four nuclei of developing vulva, but not in other nongonadal cells. Intriguingly, GON-4::GFP was detected in a scattering of germ-line nuclei of rescue…	nucleus	0	1	11	IV-5K12	-	gon-4 encodes a large (1336-residue), unfamiliar, acidic (20% acidic residues and pI of 4.4), nuclear protein directly required for gonadogenesis in both sexes and, indirectly, for proper germ line and vulval development; gon-4 is expressed (and functionally required) in somatic gonadal cells during early gonadal development; while Z1 and Z4 (the somatic gonad precursor cells) appear to be specif…	e2575	Emb|Emb|Stp|WT	Molecular_function:acyl-CoA dehydrogenase activity|Biological_process:electron transport|Biological_process:embryonic development (sensu Animalia)|Biological_process:gametogenesis		ENSEMBL:ENSP00000354322:human:Hypothetical protein DKFZp686H0793:E=16.1611 |
173553_s_at	C27A7.4	C27A7.4	WBGene00000490	che-11	1342	2.9135	2.54817	0.466721	body wall muscle | head	Adult Expression: body wall muscle;		0	1	10	V-8K21	-	che-11 encodes a large, unfamiliar protein with orthologs in vertebrates and arthropods (e.g., KIAA0590 and CG11838-PA) and in Chlamydomonas (IFT140), as well as distant similarity to OSM-1 and ZK520.1; che-11 is required for normal synthesis of sensory cilia (via intraflagellar transport) in sensory neurons, osmotic avoidance, and dauer formation.	e1810	WT|WT		WD40 and TPR repeat-containing protein	ENSEMBL:ENSP00000355103:human:Hypothetical protein KIAA0590:E=194.268 | ENSEMBL:ENSP00000354895:human:KIAA0590 protein:E=193.745 | FLYBASE:CG11838-PB:fly:Flybase gene name is CG11838-PB:E=127.009 |
184801_at	F01F1.10a	F01F1.10	WBGene00017164	F01F1.10	1357	2.89045	1.61132	0.466721	pharyngeal cells	Diffuse mosaic expression is seen in the pharynx from the L2 larval stage to adult. This expression is possibly spurious (Hope, I.A. (1991). Development, 113, 399. Krause, M. et al. (1994). Dev. Biol., 166, 133.). However, the upstream region used in this construct is 5.7kb and should contain all upstream promoter elements.		0	1	2	III-3G17	-	F01F1.10 encodes two isoforms of an endo-beta-N-acetylglucosaminidase (ENGase, or Endo-M); recombinant F01F1.10 has ENGase activity when expressed in E. coli, with specificity mainly for high-mannose type oligosaccharides, and optimal activity on Man8GlcNAc2; F01F1.10 has no obvious phenotype in mass RNAi screens; F01F1.10 is predicted to catabolize free oligosaccharides in the cytosol.	tm1208	WT|WT			ENSEMBL:ENSP00000300682:human:Endo-beta-N-acetylglucosaminidase:E=60.1024 | ENSEMBL:ENSP00000308158:human:Glycoside hydrolase, family 85 protein:E=59.699 | FLYBASE:CG5613-PA:fly:Flybase gene name is CG5613-PA:E=47.3372 |
174013_at	K07B1.5a	K07B1.5	WBGene00019465	acl-14	1374	2.8564	1.88274	0.466721	body wall muscle | intestinal	Adult Expression: intestinal; body wall muscle | Larval Expression: intestinal; body wall muscle		0	1		V-6H05	174013_at|174014_s_at|182900_at			WT|WT|WT|Emb	Molecular_function:acyltransferase activity|Biological_process:metabolism|Biological_process:embryonic development (sensu Animalia)		ENSEMBL:ENSP00000333346:human:Protein FAM34A:E=66.4559 | ENSEMBL:ENSP00000285518:human:1-acyl-sn-glycerol-3-phosphate acyltransferase epsilon:E=10.1427 |
175689_s_at	T19B10.7	T19B10.7	WBGene00002072	ima-1	1382	2.83764	1.50633	0.466721	germ-line cells	IMA-1 was detected only weakly in the distal region, but became increasingly enriched in proximal nuclei at the point when female germ cells exit the pachytene stage and enter diplotene of meiotic prophase I. IMA-1 was associated with nuclei primarily in the proximal region of a male germline. IMA-1 was detected in embryos and in adult germlines, but not in adult somatic tissues, consistent with …	nuclei primarily in the proximal region	0	1	7	V-7L21	175688_at|175689_s_at|192178_s_at	ima-1 encodes a member of the importin family.	gk200	WT|Emb	Molecular_function:protein transporter activity|Biological_process:protein-nucleus import|Biological_process:intracellular protein transport|Biological_process:embryonic development (sensu Animalia)	Karyopherin (importin) alpha	ENSEMBL:ENSP00000027478:human:Importin alpha-7 subunit:E=30.585 | ENSEMBL:ENSP00000343701:human:Importin alpha-1 subunit:E=30.0177 | ENSEMBL:ENSP00000348704:human:Karyopherin alpha 5:E=29.7959 | ENSEMBL:ENSP00000334373:human:Importin alpha-4 subunit:E=24.1249 | ENSEMBL:ENSP00000261667:human:Importin alpha-3 subunit:E=24.0915 | ENSEMBL:ENSP00000332455:human:Importin alpha-2 subunit:E=18.3372 | ENS…
178612_at	T01G1.2	T01G1.2	WBGene00011337	T01G1.2	1385	2.82857	1.84457	0.545443	body wall muscle	Adult Expression: body wall muscle; unidentified | Larval Expression: body wall muscle; unidentified		0	1	6	IV-6G05	-			WT
176609_s_at	F58B6.3a	F58B6.3	WBGene00003917	par-2	1421	2.75468	1.55938	0.545443	germ-line cells | germ-line cells | oocytes	Decreased levels of expression in the glp-4(bn2) mutant compared to the mixed stage N2, embryo, and T6 samples (adults). | "PAR-1 is found in the cortex of germ line cells in the whole adult gonad. In early embryos, cortical PAR-2 expression continues in P0, P1, P2, P3 and P4 (the cells of germline lineage), fades in Z2 and Z3. In all but P4, PAR-1 exhibits an asymmetric distribution." | "Before …	| "In the distal gonad, PAR-2 staining is strongest at septa between nuclei. In the proximal gonad, PAR-2 is found uniformly in the periphery. PAR-2 is associated with the cortical cytoskeleton. PAR-2 becomes localized to the posterior cortex in P0 th	0	1		III-1K08	172125_x_at|175620_at|176609_s_at	par-2 encodes a protein containing a C3HC4-type RING-finger, a specialized type of zinc-finger found in E3 ubiquitin ligase subunits; PAR-2 is required maternally for polarization of the C. elegans zygote along the anterior-posterior (A-P) axis and is asymmetrically localized to the posterior cortex of the one- and two-cell embryo via interdependent interactions with PAR-3, PAR-6, and PKC-3.	e2030	Ste|Spo	Molecular_function:ubiquitin-protein ligase activity|Molecular_function:zinc ion binding|Biological_process:protein ubiquitination|Cellular_component:ubiquitin ligase complex|Biological_process:embryonic cleavage|Biological_process:mitotic spindle positioning and orientation|Biological_process:reproduction|Biological_process:mitotic spindle orientation|Molecular_function:ATP binding|Biological_pr…	Unnamed protein
175255_s_at	C05D10.3	C05D10.3	WBGene00015479	C05D10.3	1431	2.74185	2.23612	0.545443	intestinal	Adult Expression: intestinal | Larval Expression: intestinal		0	1	9	III-3O09	175254_at|175255_s_at|187614_at		tm688	WT|WT	Molecular_function:nucleotide binding|Molecular_function:nucleoside triphosphatase activity|Molecular_function:ATP binding|Molecular_function:ATPase activity|Molecular_function:permease activity|Biological_process:transport	Transporter, ABC superfamily (Breast cancer resistance protein)	ENSEMBL:ENSP00000354995:human:Splice Isoform 1 Of ATP-binding cassette, sub-family G, member 1:E=75.7447 | ENSEMBL:ENSP00000343820:human:Splice Isoform 8 Of ATP-binding cassette, sub-family G, member 1:E=75.4089 | ENSEMBL:ENSP00000304111:human:ATP-binding
175462_s_at	T12A7.1	T12A7.1	WBGene00001577	gem-4	1476	2.65706	1.68741	0.609368	spermathecae | spermathecal valves | uterine epithelial cells | pharyngo-intestinal valve | intestinal	Expression of GEM-4::GFP within Z1 and Z4 becomes progressively more difficult to detect as the animals progress through L1 and is not detectable within the progeny of Z1 and Z4. GEM-4::GFP expresion within somatic gonadal tissues does not resume until early adulthood. At this point, GEM-4::GFP becomes strongly expressed within the distal spermathecal cells, the spermathecal valve cells, and the …	In cells that express GEM-4::GFP, fluorescence is typically brightest at the plasma membrane. In some cases, punctate staining is also evident within the cytoplasm, possibly due to association with vesicular structures.	0	1	9	IV-6C14	-	gem-4 encodes a Ca[2+]-dependent phosphatidylserine binding protein (copine) that antagonizes GON-2 in gonadal cell division, with no other obvious function in normal animals; GEM-4 is highly similar to three human proteins, copine I, copine III, and KIA1599 (40% identity over 590 residues); GEM-4 is also similar to its C. elegans paralog, F26D10.4 (73% identity over 637 residues), with at least …	dx63			Copine	ENSEMBL:ENSP00000244751:human:Copine V:E=117.658 | ENSEMBL:ENSP00000329748:human:Copine VIII:E=107.244 | ENSEMBL:ENSP00000198765:human:Copine III:E=103.62 | ENSEMBL:ENSP00000290776:human:Copine II:E=101.959 | ENSEMBL:ENSP00000323391:human:Copine family member:E=101.409 | ENSEMBL:ENSP00000350649:human:Splice Isoform 1 Of Copine IV:E=95 | ENSEMBL:ENSP00000317374:human:Splice Isoform 2 Of Copine VII…
173011_at	F52A8.6a	F52A8.6	WBGene00009919	F52A8.6	1506	2.61008	2.43796	0.681606	head	Adult Expression: unidentified cells in head;		0	1		I-3L11	173011_at|190143_s_at			WT	Molecular_function:GTP binding|Biological_process:small GTPase mediated signal transduction	Ras family small GTPase	ENSEMBL:ENSP00000354177:human:Kappa B-ras 1:E=28.2596 | ENSEMBL:ENSP00000337184:human:Kappa B-ras 2:E=27.1938 | ENSEMBL:ENSP00000303580:human:Hypothetical protein FLJ14359:E=16.585 | ENSEMBL:ENSP00000308495:human:Splice Isoform 2 Of Transforming protein p
191414_s_at	C02A12.1	C02A12.1	WBGene00001781	gst-33	1529	2.57248	1.63923	0.681606	pharynx | intestinal	Adult Expression: pharynx | Larval Expression: pharynx; intestinal; unidentified		0	1		V-3G23	-			WT|WT		Glutathione S-transferase	ENSEMBL:ENSP00000295256:human:Prostaglandin-D synthase:E=18.0969 | ENSEMBL:ENSP00000284562:human:Glutathione S-transferase A5-5:E=17.4089 | ENSEMBL:ENSP00000335620:human:Glutathione S-transferase A1:E=17 | ENSEMBL:ENSP00000211122:human:Glutathione S-transferase A3-3:E=16.284 | ENSEMBL:ENSP00000211309:human:Glutathione S-transferase A2:E=15.8239 | ENSEMBL:ENSP00000306378:human:Glutathione S-transf…
173906_at	Y37A1B.15	Y37A1B.15	WBGene00001575	gei-18	1579	2.47139	1.83369	0.80316	pharynx | anterior hypodermis	Weak expression is seen in the pharynx and cells of the anterior hypodermis from 3-fold embryo stage until adulthood.		0	1	1	IV-7K24	173906_at|192510_s_at|192517_at		ok788	WT|WT|WT		SH3 domain	ENSEMBL:ENSP00000315659:human:Splice Isoform 1 Of Dynamin binding protein:E=40.5528 | ENSEMBL:ENSP00000344914:human:160 kDa protein:E=39.4815 | ENSEMBL:ENSP00000328083:human:SH3 domain containing protein:E=22.301 | ENSEMBL:ENSP00000345231:human:PREDICTED: similar to hypothetical protein:E=20 | ENSEMBL:ENSP00000302913:human:Hypothetical protein:E=14.8239 | ENSEMBL:ENSP00000322182:human:Arg/Abl-int…
193181_at	C35B1.1	C35B1.1	WBGene00006701	ubc-1	1580	2.467	1.77506	0.80316	intestinal | renal gland cells	Adult Expression: intestinal; unidentified | Larval Expression: intestinal; renal gland cells; unidentified		0	1	6	IV-2E17	171783_x_at|193181_at	ubc-1 encodes an E2 ubiquitin-conjugating enzyme that contains a novel 40 amino acid C-terminal tail, and is homologous to Saccharomyces cerevisiae RAD6/UBC2 which is involved in DNA repair; although loss of UBC-1 activity via RNA-mediated interference (RNAi) does not result in any abnormalities, UBC-1 is able to complement the DNA repair defects of a Saccharomyces cerevisiae rad6 null mutant, su…	gk14	WT	Molecular_function:ubiquitin conjugating enzyme activity|Biological_process:protein modification|Biological_process:ubiquitin cycle|Molecular_function:damaged DNA binding|Biological_process:DNA repair|Biological_process:protein ubiquitination	Ubiquitin-protein ligase	ENSEMBL:ENSP00000161284:human:Similar to RAD6 homolog:E=70.4559 | ENSEMBL:ENSP00000265339:human:Ubiquitin-conjugating enzyme E2 B:E=68.9586 | ENSEMBL:ENSP00000335027:human:UbiqUitin-conjUgating enzyme E2A isoform 2:E=52.0809 | ENSEMBL:ENSP00000338634:huma
176468_s_at	Y102A11A.2a	Y102A11A.2	WBGene00022412	Y102A11A.2	1586	2.45689	2.02444	0.80316	body wall muscle | intestinal | vulval muscle | renal gland cells	Adult Expression: intestinal; renal gland cells; vulval muscle; body wall muscle; unidentified | Larval Expression: intestinal; renal gland cells; body wall muscle; unidentified		0	1			-						FLYBASE:CG6004-PB:fly:Flybase gene name is CG6004-PB:E=14.6021 |
174667_at	C46C2.1a	C46C2.1	WBGene00006941	wnk-1	1605	2.41181	1.52272	0.916893	hypodermis	Expression is seen in the excretory cell and canals of the larval and adult stages. Expression is stronger in larvae. Weak expression is also observed in other nuclei, presumably hypodermal.		0	1		IV-4P15	174667_at|190424_at	wnk-1 is orthologous to the human gene PROTEIN KINASE, LYSINE-DEFICIENT 1 (PRKWNK1; OMIM:605232), which when mutated leads to pseudohypoaldosteronism type II.	ok266	WT|WT|WT|Egl|Gro	Molecular_function:protein kinase activity|Molecular_function:ATP binding|Biological_process:protein amino acid phosphorylation|Molecular_function:protein serine/threonine kinase activity|Molecular_function:protein-tyrosine kinase activity|Biological_process:oviposition|Biological_process:positive regulation of growth rate		ENSEMBL:ENSP00000313059:human:Splice Isoform 1 Of Serine/threonine-protein kinase WNK1:E=136.602 | ENSEMBL:ENSP00000252477:human:Splice Isoform 2 Of Serine/threonine-protein kinase WNK1:E=134.569 | ENSEMBL:ENSP00000297876:human:Splice Isoform 2 Of Serine/
183161_at	R01H10.6	R01H10.6	WBGene00010974	R01H10.6	1	20.7171	3.827	0.0781296	amphid neurons | male sensory rays | phasmid neurons | labial sensilla | amphids | head neurons | phasmids | tail neurons | amphids | head neurons | phasmids | tail neurons | neuronal	GFP fluorescence was detected in all ciliated sensory neurons including the amphids, labial neurons, phasmids, and the sensory rays of the male tail. No GFP was evident in other cell types, suggesting that bbs-5 expression is restricted to ciliated cells. | Adult Expression: head neurons; amphids; tail neurons; phasmids; unidentified | Larval Expression: head neurons; amphids; tail neurons; phasm…	Analysis of a C. elegans strain expressing a translational bbs-5::GFP transgene revealed that the GFP-tagged BBS-5 protein localizes specifically to the base of cilia in the ciliated head and tail neurons. BBS-5::GFP staining pattern is observed at the base of the cilia in the amphid neurons in the worm head and at the base of the left and right phasmid neurons in the tail.	1	1	13	III-5D07	-			WT|WT	Molecular_function:magnesium ion binding|Molecular_function:pyrophosphatase activity|Biological_process:metabolism	Unnamed protein	ENSEMBL:ENSP00000295240:human:Bardet-Biedl syndrome protein 5 isoform 2:E=51.585 |
175640_at	B0478.1a	B0478.1	WBGene00002178	jnk-1	7	16.2915	4.76901	0.0781296	dorsal nerve cord | circumpharyngeal nerve ring | ventral nerve cord | neurons | tail ganglia | nerve ring | dorsal nerve cord | ventral nerve cord | head ganglia | neurons	BDU SDQ ALM CAN HSN PDE PVD AVM other | "Expressed in most or all neurons and their processes, including the nerve ring, the head ganglions, the dorsal and ventral nerve cords, and the tail ganglions. Expressed in all stages of development." | "Most abundant during embryo and L1, L2 larva stages. Decreased gradually from the early L3 to young adult worms."	| Also expressed in cell bodies and axons. Showed cytoplasmic and nuclear staining.	1	1			175640_at|190415_s_at		gk7			Jun-N-terminal kinase (JNK)	ENSEMBL:ENSP00000352157:human:Mitogen-activated protein kinase 10 isoforM 3:E=140.921 | ENSEMBL:ENSP00000345944:human:Splice Isoform 4 Of Mitogen-activated protein kinase 8:E=140.187 | ENSEMBL:ENSP00000322284:human:Splice Isoform 3 Of Mitogen-activated pr
186702_at	C35D10.12	C35D10.12	WBGene00016448	C35D10.12	19	14.0904	4.85289	0.0781296	head neurons | nerve ring | ventral nerve cord | body neurons | tail neurons	Adult Expression: nerve ring; ventral nerve cord; head neurons; body neurons; tail neurons | Larval Expression: nerve ring; ventral nerve cord; head neurons; body neurons; tail neurons		1	1	1	III-2D13	-			WT|WT	Molecular_function:methyltransferase activity|Molecular_function:S-adenosylmethionine-dependent methyltransferase activity	Predicted methyltransferase	ENSEMBL:ENSP00000304230:human:34 kDa protein:E=38.7696 | ENSEMBL:ENSP00000303257:human:KIAA1456 protein:E=33.699 | FLYBASE:CG17807-PA:fly:Flybase gene name is CG17807-PA:E=35.2596 |
188407_at	C27H5.1	C27H5.1	WBGene00003966	pdl-1	21	13.7378	5.88432	0.0781296	head neurons | pharynx | tail neurons	Adult Expression: pharynx; head neurons; tail neurons | Larval Expression: pharynx; head neurons; tail neurons		1	1	6	II-5O12	-		gk157	WT		cGMP-phosphodiesterase, delta subunit	ENSEMBL:ENSP00000287600:human:Retinal rod rhodopsin-sensitive cGMP 3',5'-cyclic phosphodiesterase delta-subunit:E=55.4949 | FLYBASE:CG9296-PA:fly:Flybase gene name is CG9296-PA:E=39.7959 |
194023_s_at	T07C5.1a	T07C5.1	WBGene00011564	T07C5.1	22	13.5454	1.75561	0.0781296		Expressed in AFD, ASG, AUA, PVQ, intestine.		1	1		X-6C09	175566_s_at|192148_at|194023_s_at			WT|WT	Molecular_function:transferase activity, transferring hexosyl groups|Biological_process:metabolism	UDP-glucuronosyl and UDP-glucosyl transferase	ENSEMBL:ENSP00000251566:human:RSDK2559:E=35.6383 | ENSEMBL:ENSP00000327082:human:UDP-glucuronosyltransferase 1-3 precursor, microsomal:E=34.1135 | ENSEMBL:ENSP00000320401:human:UDP-glucuronosyltransferase 2B17 precursor, microsomal:E=33.585 | ENSEMBL:ENSP
188999_s_at	F45E1.6	F45E1.6	WBGene00001945	his-71	27	12.7901	4.93115	0.0781296	head neurons | intestine | nervous system | ventral nerve cord | tail neurons	Adult Expression: intestine;		1	1	6	X-4I07	-	his-71 encodes an H3 histone required for embryonic viability, body morphology, and larval viability.		Emb|Bmd|Emb|Lvl|Emb|Gro	Molecular_function:DNA binding|Biological_process:nucleosome assembly|Biological_process:chromosome organization and biogenesis (sensu Eukarya)|Cellular_component:nucleosome|Cellular_component:nucleus|Biological_process:body morphogenesis (sensu Nematoda)|Biological_process:embryonic development (sensu Animalia)|Biological_process:positive regulation of growth rate|Biological_process:larval devel…	Histones H3 and H4	ENSEMBL:ENSP00000254810:human:H3 histone, family 3A:E=66.1487 | ENSEMBL:ENSP00000305245:human:15 kDa protein:E=64.8861 | ENSEMBL:ENSP00000333277:human:Similar to Histone H3:E=64.699 | ENSEMBL:ENSP00000352252:human:PREDICTED: similar to CG31613-PA:E=64.6778 | ENSEMBL:ENSP00000305353:human:H3 histone family, member T:E=62.6576 | ENSEMBL:ENSP00000339835:human:Hypothetical protein:E=61.585 | ENSEMBL:…
186967_s_at	K07C11.10	K07C11.10	WBGene00019482	K07C11.10	30	12.5502	3.07567	0.0781296		Expressed in ADF, ADL, ASE, ASG, ASH, ASI, ASJ, ASK, AWA, AWB, AWC, PHA, PHB.		1	1	3		-					Unnamed protein
194145_x_at	B0207.12a	B0207.12	WBGene00000232	avr-14	32	11.7819	1.9002	0.0781296	ventral cord motor neurons | nerve ring | mechanosensory neurons | neurons	The avr-14::GFP fusion was expressed exclusively in a subset of 40 extrapharyngeal neurons. Most of the neurons were in the ring ganglia of the head, but some motor neurons in the ventral cord and mechanosensory neurons also expressed GFP.		1	1	6	I-2D18	176660_s_at|194145_x_at	avr-14 encodes an alpha-type subunit of a glutamate-gated chloride channel homologous to human GLRA2, which when mutated leads to hyperekplexia (OMIM:149400); AVR-14 affects sensitivity to the antiparisitic drug, ivermectin, in parallel with avr-15 and glc-1 and in a genetic pathway with unc-9; it functions in the extrapharyngeal nervous system, and is expressed in a subset of neurons in the ring…	ad1302	WT	Molecular_function:GABA-A receptor activity|Molecular_function:extracellular ligand-gated ion channel activity|Biological_process:ion transport|Cellular_component:integral to membrane|Cellular_component:postsynaptic membrane|Biological_process:transport|Cellular_component:membrane|Molecular_function:neurotransmitter receptor activity	Ligand-gated ion channel	ENSEMBL:ENSP00000274093:human:Splice Isoform 1 Of Glycine receptor alpha-3 chain precursor:E=81.4202 | ENSEMBL:ENSP00000218075:human:Splice Isoform 1 Of Glycine receptor alpha-2 chain precursor:E=81.1938 | ENSEMBL:ENSP00000347123:human:Splice Isoform 2 Of
177082_at	M79.4	M79.4	WBGene00001462	flp-19	35	11.364	5.0465	0.0781296	nerve ring	Nerve ring and other neuronal processes. | "Expressed in AIN, AWA, BAG, HSN, URX. Faint or variable expression observed in an extra pair of cells in the tail. Male specific expression in Rays 5, 7, 9, CEM."	In wild-type animals, FaRPs immunostaining was most concentrated in the nerve ring and other neuronal processes, whereas neuronal cell bodies had lower levels of expression.	1	1	6		174202_at|177082_at
188198_s_at	Y41G9A.1	Y41G9A.1	WBGene00003885	osm-5	37	11.2857	4.41915	0.0781296	sensory neurons | sensory neurons | amphid neurons | male sensory rays | phasmid neurons | labial sensilla | sensory neurons | amphid neurons | male sensory rays | phasmid neurons | labial sensilla | sensory neurons | amphid neurons | male sensory rays | phasmid neurons | labial sensilla	osm-5::gfp is expressed in ciliated sensory neurons in both hermaphrodites and males. osm-5::gfp expression coincides with the timing of ciliogenesis and continues throughout adulthood. | "Analysis of OSM-5GFP expression reveals almost exclusive localization to the transition zones and cilia of amphids, phasmids, labials and rays of the male tail." | "GFP expression in animals transgenic for pCJ3…	OSM-5::GFP is cytoplasmically localized in the basodendritic (cell body and dendrite) compartment of sensory neurons and has the highest concentration in ciliated endings. Axonal expression is not observed. In contrast, a nonfunctional, nonrescuing OSM-5::GFP fusion protein lacking the TPR domains (OSM-5 TPR::GFP) is not observed in sensory cilia, but rather is uniformly distributed throughout th…	1	1			188197_at|188198_s_at	The osm-5 gene encodes a homolog of the murine cystic kidney disease gene Tg737 that is required for the production of cilia in sensory neurons.	ad1308		Molecular_function:aspartic-type endopeptidase activity|Biological_process:proteolysis and peptidolysis	TPR repeat-containing protein	ENSEMBL:ENSP00000323580:human:Tg737 protein, isoform 1:E=183.921 | ENSEMBL:ENSP00000261632:human:OTTHUMP00000018100:E=183.076 | FLYBASE:CG12548-PB:fly:Flybase gene name is nompB-PB:E=25.4949 | FLYBASE:CG10392-PB:fly:Flybase gene name is Ogt-PB:E=13.2441 |
183909_at	W08F4.3	W08F4.3	WBGene00021093	W08F4.3	39	11.0937	2.48119	0.0781296	neurons along body | stomato-intestinal muscle | head neurons | Reproductive System | hypodermis | gonad sheath cells | seam cells | intestine | tail | body wall muscle | pharynx | nervous system | vulval muscle | distal tip cell | uterine muscle | tail neurons	Adult Expression: pharynx; intestine; stomato-intestinal muscle; Reproductive System; distal tip cell; uterine muscle; vulval muscle; gonad sheath cells; body wall muscle; hypodermis; seam cells; Nervous System; head neurons; neurons along body; tail neurons; unidentified cells in tail ;		1	1		II-1E04	171987_x_at|183909_at			WT|WT	Molecular_function:C-8 sterol isomerase activity|Biological_process:ergosterol biosynthesis|Cellular_component:endoplasmic reticulum
171972_x_at	Y50D7A.6	Y50D7A.6	WBGene00002230	klp-20	41	10.8891	3.13545	0.0781296	head neurons | nerve ring | ventral nerve cord | intestinal | tail neurons	Adult Expression: intestinal; nerve ring; ventral nerve cord; head neurons; tail neurons | Larval Expression: intestinal; ventral nerve cord; head neurons; tail neurons		1	1			171972_x_at|176821_s_at				Molecular_function:microtubule motor activity|Molecular_function:ATP binding|Biological_process:microtubule-based movement|Cellular_component:microtubule associated complex	Kinesin-like protein	ENSEMBL:ENSP00000253756:human:Kinesin-like protein KIF3A:E=136.482 | ENSEMBL:ENSP00000262652:human:Kinesin-like protein KIF3B:E=117.432 | ENSEMBL:ENSP00000247986:human:Splice Isoform 1 Of Kinesin-like protein KIF17:E=105.387 | ENSEMBL:ENSP00000318133:huma
180535_at	C03G5.7	C03G5.7	WBGene00001448	flp-5	53	10.0864	3.21481	0.0781296	head | head neurons | intestinal | head neurons | intestinal | nerve ring	GFP expressed cells are only seen in the anterior head region. | Adult Expression: intestinal; head neurons | Larval Expression: head neurons | Nerve ring and other neuronal processes. | Expressed in all stages | "Expressed in ASE, PVT, RMG, I4, M4, pharyngeal muscle. Faint or variable expression observed in P8 and I2. Male specific expression in Rays 1, 5, 7, HOB." | "Expressed in R1B, R5B and R…	| "In wild-type animals, FaRPs immunostaining was most concentrated in the nerve ring and other neuronal processes, whereas neuronal cell bodies had lower levels of expression."	1	1	6	X-4I08	-	flp-5 encodes a predicted FMRFamide-like peptide neurotransmitter that increases action potential frequency in the pharyngeal muscle when applied to the pharynx of dissected worms; expressed in the sensory neurons ASE and PVM.	pk371	WT|WT	Biological_process:neuropeptide signaling pathway
173562_s_at	T05B11.3	T05B11.3	WBGene00020246	clic-1	55	9.98454	1.73493	0.0781296	pharynx | tail neurons	Adult Expression: pharynx; tail neurons; unidentified | Larval Expression: pharynx; tail neurons		1	1	30	V-5J23	171946_x_at|173562_s_at|185787_s_at			WT		Vesicle coat protein clathrin, light chain	ENSEMBL:ENSP00000242284:human:Splice Isoform 2 Of Clathrin light chain A:E=15.9208 | ENSEMBL:ENSP00000310812:human:Splice Isoform 2 Of Clathrin light chain B:E=13.4559 | FLYBASE:CG6948-PA:fly:Flybase gene name is Clc-PA:E=16.6576 |
181212_at	T04D1.3	T04D1.3	WBGene00006791	unc-57	66	9.59176	2.05869	0.0781296	all neurons | intestine | head neurons | anal sphincter/depressor muscle | nerve ring | dorsal nerve cord | ventral nerve cord | body neurons | tail neurons | head neurons | anal sphincter/depressor muscle | nerve ring | dorsal nerve cord | ventral nerve cord | body neurons | tail neurons | spermathecae | neurons	Fluorescence was observed in all neurons and the posterior intestine. | Adult Expression: anal sphincter/depressor muscle; nerve ring; ventral nerve cord; dorsal nerve cord; head neurons; body neurons; tail neurons; unidentified | Larval Expression: anal sphincter/depressor muscle; nerve ring; ventral nerve cord; dorsal nerve cord; head neurons; body neurons; tail neurons; unidentified | "GFP-tag…	| "The kinesin motor protein, encoded by the unc-104 gene, is required for synaptic vesicle transport from the cell body to neuromuscular junctions. In unc-104 mutants, GFP-tagged endophilin accumulated in the cell bodies rather than at synapses. These data suggest that endophilin is a cargo of the synaptic vesicle kinesin. The simplest interpretation of this result is that endophilin is associat…	1	1			-	unc-57 encodes an ortholog of endophilin A that is required for synaptic vesicle endocytosis; UNC-57 is expressed in all neurons, at synapses and neuromuscular junctions, and (weakly) in the spermetheca; like other endophilins, UNC-57 has a large BAR domain, an N-terminal coiled-coil domain within the BAR domain, and a C-terminal SH3 domain; UNC-57 protein is necessary for proper localization of …	ad592		Molecular_function:protein binding|Cellular_component:cytoplasm	Lysophosphatidic acid acyltransferase endophilin/SH3GL, involved in synaptic vesicle formation	ENSEMBL:ENSP00000321799:human:Splice Isoform 1 Of SH3-containing GRB2-like protein 3:E=88.4685 | ENSEMBL:ENSP00000269886:human:SH3-domain GRB2-like 1:E=87.4559 | ENSEMBL:ENSP00000320092:human:Splice Isoform 3 Of SH3-containing GRB2-like protein 3:E=83.301
175057_at	C15C8.7	C15C8.7	WBGene00007609	C15C8.7	69	9.51101	2.2013	0.0781296	head neurons | intestinal	Adult Expression: intestinal | Larval Expression: intestinal; head neurons		1	1	13		-		pk330
188220_at	C32E8.7	C32E8.7	WBGene00004368	ric-19	70	9.43469	2.71979	0.0781296	m2 | pharyngeal interneurons | neurons | neurons | head	These transgenic animals expressed low levels of the RIC-19::GFP fusion protein in all neurons, as well as in the excretory canal and gland cells located just below the nerve ring in the head. The m2 pharyngeal motor neurons, as well as some pharyngeal interneurons, expressed much higher levels of the RIC-19::GFP fusion protein than the other positive cells. | "The ric-19 promoter is active in al…	The RIC-19::GFP protein was diffusely distributed within the cytoplasm of positive cells.	1	1	1	I-1J05	-	The ric-19 gene encodes an evolutionarily conserved cytosolic protein involved in neuroendocrine secretion via association with secretory vesicles.	ok833	WT		Secretory vesicle-associated protein ICA69, contains Arfaptin domain	ENSEMBL:ENSP00000304415:human:Islet cell autoantigen 1:E=53.7696 | ENSEMBL:ENSP00000265577:human:ICA1 protein:E=53.7696 | ENSEMBL:ENSP00000316074:human:ICA1 protein:E=49.7959 | ENSEMBL:ENSP00000351047:human:Hypothetical protein DKFZp434E1919:E=47.0969 | ENSEMBL:ENSP00000341603:human:Islet cell autoantigen ICAp69:E=44.9208 | FLYBASE:CG10566-PA:fly:Flybase gene name is CG10566-PA:E=39.4949 |
190908_s_at	F08G12.1	F08G12.1	WBGene00008585	F08G12.1	72	9.32452	1.58534	0.0781296	lateral nerve cords | neurons along body | head neurons | spermatheca | Reproductive System | nerve ring | hypodermis | anal depressor muscle | seam cells | intestine | body wall muscle | pharynx | dorsal nerve cord | nervous system | vulval muscle | developing vulva | uterine muscle	Adult Expression: pharynx; intestine; anal depressor muscle; Reproductive System; uterine muscle; vulval muscle; spermatheca; body wall muscle; hypodermis; seam cells; Nervous System; nerve ring; dorsal nerve cord; lateral nerve cords; head neurons; neurons along body;		1	1	2	X-5M14	174003_at|190908_s_at			WT	Molecular_function:GTP binding|Biological_process:small GTPase mediated signal transduction	GTPase Rab1/YPT1, small G protein superfamily, and related GTP-binding proteins	ENSEMBL:ENSP00000311134:human:OTTHUMP00000064738:E=78.3188 | ENSEMBL:ENSP00000350056:human:Hypothetical protein pp8875:E=14.4815 |
183642_s_at	B0336.7a	B0336.7	WBGene00015147	B0336.7	83	9.10902	1.84706	0.0781296	neuronal | intestine	Expression is seen in two components predominantly in young larvae, but also at other larval stages and in adults. The first component consists of diffuse expression throughout the intestine. The second component consists of intense expression in several neuronal cell bodies. Faint processes can be seen between the cell bodies and the buccal cavity indicating these cells to be amphid sensory neur…		1	1	2	III-3A23	-		tm1642	WT|WT|WT|WT|WT|WT	Molecular_function:nucleic acid binding|Molecular_function:zinc ion binding|Cellular_component:nucleus
188020_s_at	F35C8.3	F35C8.3	WBGene00002177	jkk-1	88	8.9502	2.37042	0.0781296	dorsal nerve cord | circumpharyngeal nerve ring | ventral nerve cord | neurons | tail ganglia | nerve ring | dorsal nerve cord | ventral nerve cord | head ganglia | neurons	BDU SDQ ALM CAN HSN PDE PVD AVM other | "Expressed in most or all neurons and their processes, including the nerve ring, the head ganglions, the dorsal and ventral nerve cords, and the tail ganglions. Expressed in all stages of development."	| Also expressed in cell bodies and axons. Expression excluded from nucleus.	1	1			175641_at|188020_s_at		km2	WT|WT	Molecular_function:protein kinase activity|Molecular_function:ATP binding|Biological_process:protein amino acid phosphorylation|Molecular_function:protein serine/threonine kinase activity|Molecular_function:MAP kinase kinase activity|Biological_process:locomotion	Mitogen-activated protein kinase (MAPK) kinase MKK7/JNKK2	ENSEMBL:ENSP00000262445:human:Dual specificity mitogen-activated protein kinase kinase 4:E=57.3979 | ENSEMBL:ENSP00000314228:human:Splice Isoform 2 Of Dual specificity mitogen-activated protein kinase kinase 7:E=54.0706 | ENSEMBL:ENSP00000351997:human:Spl
175785_at	B0348.4a	B0348.4	WBGene00001177	egl-8	92	8.83735	2.19722	0.0781296	tail ganglia | intestine | nervous system | ventral nerve cord | head ganglia | intestinal | neurons | ventral cord motor neurons | intestine | neurons	In wild-type worms, EGL-8 staining primarily in the nervous system and the intestine. EGL-8 staining observed in most or all neurons, although the amount of staining varied between individual neurons. In general, neurons in the head and tail ganglia showed stronger staining than the motor neurons of the ventral cord. In the head ganglia, one pair of amphid neurons showed especially strong stainin…	Within neurons, EGL-8 stained in both cell somas and in processes.	1	1		V-1A09	175785_at|191075_s_at	egl-8 encodes a phospholipase C beta homolog that affects pharyngeal pumping, defecation, and activity levels; it is genetically downstream of egl-30 with respect to aldicarb-induced paralysis, and is expressed in most or all neurons, with the strongest staining in the head and tail ganglia, and in the intestine.	md153	Gro|Gro|Gro	Molecular_function:phosphoinositide phospholipase C activity|Molecular_function:calcium ion binding|Biological_process:lipid metabolism|Biological_process:signal transduction|Biological_process:intracellular signaling cascade|Molecular_function:phospholipase C activity|Biological_process:positive regulation of growth rate	Phospholipase C	ENSEMBL:ENSP00000278655:human:Splice Isoform 1 Of 1-phosphatidylinositol-4,5-bisphosphate phosphodiesterase beta 4:E=1000 | ENSEMBL:ENSP00000334105:human:Splice Isoform 2 Of 1-phosphatidylinositol-4,5-bisphosphate phosphodiesterase beta 4:E=283.921 | ENSE
175828_at	K07A9.2	K07A9.2	WBGene00000553	cmk-1	95	8.68709	2.62399	0.0781296	head neurons | nerve ring | ventral nerve cord | body neurons | tail neurons	Adult Expression: nerve ring; ventral nerve cord; head neurons; body neurons; tail neurons | Larval Expression: nerve ring; ventral nerve cord; head neurons; body neurons; tail neurons	| "GFP-fusion constructs of CeCaM-KI was transfected into COS-7 cells. Expression of the GFP-fusion protein of each CaM-KI was confirmed by Western blotting using anti-GFP antibody and the CaM overlay method. CeCaM-KI (wild type, Pro2-Ala348) is highly concentrated in the nucleus. When a mutant CeCaM-KI lacking 6 residues (Pro2-Arg7) at the NH2-terminal region was used, it was no longer staying i…	1	1	1	IV-1H15	175828_at|192394_s_at	An ortholgue of mammalian CaM-KI that is involved in calcium dependent signal transduction; it is expressed in some sensory neurons in the head and tail.	ok287	WT	Molecular_function:protein kinase activity|Molecular_function:ATP binding|Biological_process:protein amino acid phosphorylation|Molecular_function:protein serine/threonine kinase activity	Ca2+/calmodulin-dependent protein kinase, EF-Hand protein superfamily	ENSEMBL:ENSP00000256460:human:Calcium/calmodulin-dependent protein kinase type 1:E=113.42 | ENSEMBL:ENSP00000329160:human:Splice Isoform 1 Of Calcium/calmodulin-dependent protein kinase type 1D:E=111.959 | ENSEMBL:ENSP00000339249:human:Splice Isoform 2 Of
175141_at	C35E7.11	C35E7.11	WBGene00016463	C35E7.11	107	8.50848	4.55717	0.0781296		Expressed in intestine, RMF, RMH.		1	1			-
192844_at	R31.3	R31.3	WBGene00003886	osm-6	109	8.36162	1.9064	0.0781296	amphid neurons | IL2 neurons | phasmid neurons | PDE | CEM | inner labial neurons | CEM neurons | IL1 neurons	Expressed in 56 cells in the hermaphrodite: the 24 amphid neurons, twelve inner labial neurons, six outer labial neurons, four CEP cells, two ADE cells, four phasmid cells in all stages from late embryo through adult; AQR and PQR at L1 through adult PDE cells at L2 through adult. Additional expression in male-specific cells: CEM cells and male tail sensory cells. | "KAP::GFP, OSM-1::GFP, and OSM-…	| "They appear to concentrate at the base of the transition zones, which correspond to the basal bodies of motile and sensory cilia. These fusion proteins are seen to emerge from the transition zones as small fluorescent particles that move in a bidirectional fashion along the sensory cilia, displaying anterograde movement from the transition zone toward the tip of the ciliary axoneme and retrogr…	1	1		V-8C13	-	osm-6 males are defective in their response to hermaphrodite-derived diffusible cues.	p811	WT		Sensory cilia assembly protein	ENSEMBL:ENSP00000262601:human:NGD5 protein homolog:E=80.9586 | FLYBASE:CG9595-PA:fly::E=44.1612 |
187081_s_at	C47B2.3	C47B2.3	WBGene00006529	tba-2	111	8.30528	1.58208	0.0781296	ventral cord motor neurons | pharyngeal muscle | neurons	Following hatching, 6 pharyngeal muscle cells stain becoming increasingly intense during larval and adult development. 6-7 neurons are stained in the ventral cord identified as DB motor neurons. Late larval and adult stages, staining of the set of DB and VB motor neurons in the ventral cord and their axonal processes along the ventral cord shows higher intensity of staining in late larval and adu…		1	1	20	I-6H17	171814_x_at|171948_x_at|187081_s_at	tba-2 encodes a tubulin with similarity to the murine alpha-2 chain; in small scale assays tba-1(RNAi) has no phenotype and was found to function redundantly with its isotype tba-1 to form spindle structures in embryos with the tbb-1 and tbb-2 beta-isotypes.	sb25	Emb|Spd|Emb|Emb	Molecular_function:structural molecule activity|Biological_process:microtubule-based movement|Cellular_component:microtubule|Molecular_function:GTPase activity|Molecular_function:GTP binding|Biological_process:microtubule polymerization|Cellular_component:tubulin|Biological_process:embryonic development (sensu Animalia)|Biological_process:embryonic cleavage|Biological_process:spindle assembly	Alpha tubulin	ENSEMBL:ENSP00000301071:human:Tubulin alpha-3 chain:E=223.292 | ENSEMBL:ENSP00000336799:human:Tubulin alpha-ubiquitous chain:E=223.292 | ENSEMBL:ENSP00000301072:human:Tubulin alpha-6 chain:E=222.553 | ENSEMBL:ENSP00000347462:human:Splice Isoform 1 Of Tubu
173462_s_at	C03B8.4	C03B8.4	WBGene00003002	lin-13	113	8.27003	1.81868	0.0781296	VPC | hyp7 | intestinal | distal tip cells | neurons | VPC | hyp7 | seam cells	L3 hermaphrodites showed consistent expression of LacZ in hyp7 nuclei. Consistent expression was also seen in body wall muscles, intestinal nuclei, distal tip cells, and many neurons. In contrast, only occasional expression was observed in the VPCs. | "Significant GFP fluorescence seen in embryos of living animals (not determined the cell types). In living larvae, however, expression is very low,…	nuclei | "The LIN-13::GFP hybrid proteins localize to the nucleus. In the nucleus, there are also discrete bodies or speckles of fluorescence; other nuclear proteins have been found to localize in such patterns, but in most cases the functional significance of these structures is not clear. Nuclear accumulation observed in other cell types (not characterized in detail, but the expression pattern …	1	1			173462_s_at|189214_s_at	Gene Function : lin-13 encodes a large (2248-residue) nuclear protein with multiple zinc fingers of the C2H2 class and a LXCXE retinoblastoma protein-binding motif, that is required for survival through larval development and for negative regulation of vulval fates during postembryonic development.	n387	Bmd|WT	Biological_process:body morphogenesis (sensu Nematoda)	Zn-finger	ENSEMBL:ENSP00000284020:human:52 kDa protein:E=21.8239 | ENSEMBL:ENSP00000334853:human:Zinc finger protein 555:E=20.0506 | ENSEMBL:ENSP00000342947:human:PREDICTED: similar to zinc finger protein 91 (HPF7, HTF10):E=19.8239 | ENSEMBL:ENSP00000303696:human:H
173085_at	C18C4.10a	C18C4.10	WBGene00002215	klc-2	114	8.2653	3.59084	0.0781296	tail neurons	Adult Expression: unidentified | Larval Expression: tail neurons; unidentified		1	1			173085_at|190122_at	klc-2 encodes a kinesin light chain and was identified as a protein that interacts with UNC-16 by the yeast two-hybrid system, this association suggests that KLC-2 may be involved in the regulation of synaptic vesicle localization by the UNC-16-JNK signaling complex.	km11		Molecular_function:microtubule motor activity|Cellular_component:kinesin complex	Kinesin light chain	ENSEMBL:ENSP00000334523:human:Splice Isoform 4 Of Kinesin light chain 1:E=167.377 | ENSEMBL:ENSP00000246489:human:Kinesin light chain 1I:E=167.377 | ENSEMBL:ENSP00000333912:human:Splice Isoform 1 Of Kinesin light chain 1:E=167.337 | ENSEMBL:ENSP00000341154:human:Kinesin 2 60/70KDa:E=167.328 | ENSEMBL:ENSP00000334618:human:Splice Isoform 7 Of Kinesin light chain 1:E=165.013 | ENSEMBL:ENSP000002597…
192888_s_at	T05D4.1	T05D4.1	WBGene00011474	T05D4.1	117	8.20028	2.67268	0.0781296	lateral nerve cords | neurons along body | stomato-intestinal muscle | head neurons | Reproductive System | nerve ring | spermatheca uterine valve | anal depressor muscle | body wall muscle | dorsal nerve cord | nervous system | ventral nerve cord | vulval muscle | developing vulva | tail neurons	Adult Expression: stomato-intestinal muscle; anal depressor muscle; Reproductive System; vulval muscle; spermatheca uterine valve; body wall muscle; Nervous System; nerve ring; ventral nerve cord; dorsal nerve cord; lateral nerve cords; head neurons; neurons along body; tail neurons;		1	1		III-6B18	171820_x_at|192888_s_at	T05D4.1 is orthologous to the human gene ALDOLASE A, FRUCTOSE-BISPHOSPHATE (ALDOA; OMIM:103850), which when mutated leads to aldolase A deficiency.		WT|WT		Fructose-biphosphate aldolase	ENSEMBL:ENSP00000320187:human:Similar to Fructose-1,6-bisphosphate aldolase A:E=120.244 | ENSEMBL:ENSP00000226253:human:ALDOC protein:E=118.114 | ENSEMBL:ENSP00000259398:human:AldolAse B:E=107.921 | ENSEMBL:ENSP00000341440:human:PREDICTED: similar to fructose-1,6-bisphosphate aldolase A:E=51.7447 | FLYBASE:CG6058-PB:fly:Flybase gene name is Ald-PB:E=118.076 | FLYBASE:CG5432-PA:fly:Flybase gene na…
192675_s_at	B0491.8a	B0491.8	WBGene00000529	clh-2	118	8.19203	1.81197	0.0781296	nerve ring | pharyngo-intestinal valve | dorsal nerve cord | nervous system | ventral nerve cord | vulval muscle | tail neurons | tail ganglia | head ganglia | intestinal | tail ganglia | nerve ring | pharyngo-intestinal valve | dorsal nerve cord | ventral nerve cord | head ganglia	Fluorescence was found in some parts of the neuromuscular system. The nervous system was labeled to a large extent. Labeling was strong in the nerve ring (nr), and included the dorsal and ventral nerve cord (dnc and vnc), and tail neurons (tn). The vulval muscles (vm) and the pharyngeal intestinal valve cells (piv) were also stained. The same structures were labeled, albeit weaker, when a CeCLC-2…		1	1	6	II-7D12	175763_at|192675_s_at	clh-2 encodes a chloride channel protein that is required for embryonic viability; may have two transcripts transcribed from alternative promoters, and the two transcripts might be expressed in different cell types.	ok636	Emb|Sck|Ste|WT|WT	Molecular_function:voltage-gated chloride channel activity|Biological_process:chloride transport|Cellular_component:membrane|Molecular_function:transporter activity|Biological_process:transport|Biological_process:embryonic development (sensu Animalia)|Biological_process:physiological processes|Biological_process:reproduction	Cl- channel CLC-2 and related proteins (CLC superfamily)	ENSEMBL:ENSP00000265593:human:Splice Isoform 1 Of Chloride channel protein 2:E=133.108 | ENSEMBL:ENSP00000339867:human:Chloride channel protein, skeletal muscle:E=129.031 | ENSEMBL:ENSP00000349974:human:Chloride channel protein ClC-Kb:E=99.0969 | ENSEMBL:
192597_at	ZC196.7	ZC196.7	WBGene00001616	glr-5	135	7.8739	2.51894	0.0781296	SIB neurons | VC neurons | SAB interneurons | URA neurons | SMD neurons | RME neurons | URY neurons	AVA, AVB, AVD, AVE, PVC (?); RIM, RIC, RMD (all), SMD (all), SIB (all), RME (all), AVK, RMG, SABVL, SABVR, SABD, RIF, VC, LUA, PVQ, URB, URY, URA(?), DVA(?), AIB(?), HSN(?)		1	1	6	V-6A06	-	glr-5 encodes a kainate (non-NMDA)-type ionotropic glutamate receptor subunit; GLR-5 activity is required for normal brood sizes, especially at high temperatures; GLR-5 is expressed in neurons.	ak57	WT	Molecular_function:inotropic glutamate receptor activity|Molecular_function:glutamate-gated ion channel activity|Cellular_component:membrane|Molecular_function:potassium channel activity|Biological_process:potassium ion transport|Molecular_function:receptor activity|Molecular_function:ion channel activity|Biological_process:ion transport|Molecular_function:transporter activity|Biological_process:…	Glutamate-gated kainate-type ion channel receptor subunit GluR5 and related subunits	ENSEMBL:ENSP00000296893:human:Glutamate receptor, ionotropic kainate 2 precursor:E=122.77 | ENSEMBL:ENSP00000313276:human:GluR6 kainate receptor:E=122.745 | ENSEMBL:ENSP00000327687:human:Splice Isoform 2 Of Glutamate receptor, ionotropic kainate 1 precurs
181677_at	F40H3.4	F40H3.4	WBGene00001440	fkh-8	140	7.75555	2.34915	0.0781296	head neurons | tail neurons	Expression was observed only in nerve cells, starting in the elongating embryo and continuing through subsequent embryonic and postembryonic development into adulthood. Nerve cells in the head and tail ganglia of both males and hermaphrodites showed expression but the precise identity of which nerve cells has not been determined.		1	1	1	II-4H24	-		tm292	WT	Molecular_function:transcription factor activity|Biological_process:regulation of transcription, DNA-dependent|Cellular_component:nucleus	Transcription factor of the Forkhead/HNF3 family	ENSEMBL:ENSP00000354449:human:Splice Isoform 2 Of Forkhead box protein J3:E=26.7696 | ENSEMBL:ENSP00000354620:human:Forkhead box J3:E=25.7696 | ENSEMBL:ENSP00000162391:human:Splice Isoform 1 Of Forkhead box protein J2:E=17.2676 | ENSEMBL:ENSP00000304286:h
193590_s_at	T23G5.5	T23G5.5	WBGene00000934	dat-1	142	7.73163	1.88808	0.0781296		Intense expression of GFP in all eight neurons that are ADEL/R, PDEL/R, CEPVL/R,DL/R.		1	1	9	III-4P10	175816_at|193590_s_at	dat-1 is orthologous to the human gene NOREPINEPHRINE TRANSPORTER (SLC6A2; OMIM:163970), which when mutated leads to disease.	tm903	WT	Molecular_function:neurotransmitter:sodium symporter activity|Biological_process:neurotransmitter transport|Cellular_component:integral to plasma membrane|Cellular_component:membrane	Sodium-neurotransmitter symporter	ENSEMBL:ENSP00000219833:human:SLC6A2 protein:E=155.194 | ENSEMBL:ENSP00000270349:human:Sodium-dependent dopamine transporter:E=145.959 | ENSEMBL:ENSP00000261707:human:Sodium-dependent serotonin transporter:E=141.721 | ENSEMBL:ENSP00000332596:human:Sodium-
192972_at	F13D12.2	F13D12.2	WBGene00002262	ldh-1	143	7.71475	2.46346	0.0781296	vulva other | head neurons | Reproductive System | nerve ring | hypodermis | tail | body wall muscle | rectal epithelium | nervous system | ventral nerve cord	Adult Expression: rectal epithelium; Reproductive System; vulva other; body wall muscle; hypodermis; Nervous System; nerve ring; ventral nerve cord; head neurons; unidentified cells in tail ;		1	1		II-7P20	-	ldh-1 is orthologous to the human gene LACTATE DEHYDROGENASE B (LDHB; OMIM:150100), which when mutated leads to lactate dehydrogenase-B deficiency.		WT	Molecular_function:L-lactate dehydrogenase activity|Biological_process:glycolysis|Molecular_function:oxidoreductase activity|Biological_process:TCA intermediate metabolism	Lactate dehydrogenase	ENSEMBL:ENSP00000229319:human:Lactate dehydrogenase B:E=108.398 | ENSEMBL:ENSP00000227157:human:L-lactate dehydrogenase A chain:E=101.638 | ENSEMBL:ENSP00000280704:human:Lactate dehydrogenase C:E=100.131 | ENSEMBL:ENSP00000302393:human:L-lactate dehydrogenase A-like 6B:E=95.8539 | ENSEMBL:ENSP00000280706:human:L-lactate dehydrogenase A-like 6A:E=93.3468 | ENSEMBL:ENSP00000323353:human:Putative ub…
175333_s_at	K02E10.2a	K02E10.2	WBGene00001844	hid-1	148	7.64935	2.1247	0.0781296	circumpharyngeal nerve ring | ventral nerve cord | head ganglia | neuronal | preanal ganglion | retrovesicular ganglion | head neurons | nerve ring | tail neurons	This neuronal pattern gives expression throughout all life stages of C. elegans. Staining is first seen in precomma stage embryos. In 3-fold embryos expression appears to be localised in nuclei around the pharynx and tail. In young larvae there is extensive staining in all of the head ganglia and the anal ganglion. The ventral nerve cord and its cell bodies also show strong expression. As the wor…		1	1		X-1L04	175333_s_at|188269_s_at		sa691	WT		Proteins containing regions of low-complexity	ENSEMBL:ENSP00000306761:human:Similar to CG8841 protein:E=209.523 | ENSEMBL:ENSP00000317795:human:C17orf28 protein:E=171.194 | ENSEMBL:ENSP00000329346:human:Conserved hypothetical protein:E=138.886 | FLYBASE:CG8841-PC:fly:Flybase gene name is CG8841-PC:E=222.921 |
175390_at	F15D4.8	F15D4.8	WBGene00001459	flp-16	154	7.5772	4.03243	0.0781296	nerve ring	Nerve ring and other neuronal processes.	In wild-type animals, FaRPs immunostaining was most concentrated in the nerve ring and other neuronal processes, whereas neuronal cell bodies had lower levels of expression.	1	1			-	flp-16 encodes a predicted FMRFamide-like peptide neurotransmitter that inhibits action potentials in the pharyngeal muscle when applied to the pharynx of dissected worms.		WT
183730_at	F53E2.1	F53E2.1	WBGene00018757	tag-304	164	7.44086	2.23321	0.0781296	head neurons | spermatheca | body wall muscle | pharynx | ventral nerve cord | vulval muscle | tail neurons	Adult Expression: pharynx; vulval muscle; spermatheca; body wall muscle; ventral nerve cord; head neurons; tail neurons; unidentified | Larval Expression: pharynx; body wall muscle; ventral nerve cord; head neurons; tail neurons; unidentified		1	1	1	V-1P01	175316_s_at|183730_at			WT		LisH motif-containing protein	ENSEMBL:ENSP00000266069:human:Protein C20orf11:E=16.6778 | FLYBASE:CG6617-PA:fly:Flybase gene name is CG6617-PA:E=12.9208 |
191388_at	M03F4.3a	M03F4.3	WBGene00006475	tag-126	166	7.4169	1.52079	0.0781296	head neurons | tail neurons | nerve ring | intestinal | vulval muscle | tail neurons | nerve ring | intestinal | vulval muscle | tail neurons	The reporter gene construct showed a very restricted expression pattern almost exclusively in a subset of head and tail neurons. | Adult Expression: intestinal; vulval muscle; nerve ring; tail neurons | Larval Expression: intestinal; nerve ring; tail neurons		1	1	13	X-2J18	-		ok325	WT	Molecular_function:rhodopsin-like receptor activity|Biological_process:G-protein coupled receptor protein signaling pathway|Cellular_component:integral to membrane		ENSEMBL:ENSP00000046967:human:Beta-1 adrenergic receptor:E=54.7447 | ENSEMBL:ENSP00000257763:human:5-hydroxytryptamine 1B receptor:E=54.0506 | ENSEMBL:ENSP00000337949:human:Splice Isoform 1 Of 5-hydroxytryptamine 7 receptor:E=54.0458 | ENSEMBL:ENSP0000027
175585_at	C09H6.2a	C09H6.2	WBGene00002999	lin-10	169	7.40014	2.04069	0.0781296	head neurons | nerve ring | ventral nerve cord | body neurons | tail neurons | hypodermis | seam cells | body wall muscle | pharynx | intestinal | vulval muscle | hypodermis | seam cells | body wall muscle | pharynx | intestinal | vulval muscle | nerve ring | lateral ganglia | dorsal nerve cord | ventral nerve cord | tail neurons	Adult Expression: nerve ring; ventral nerve cord; head neurons; body neurons; tail neurons | Larval Expression: nerve ring; ventral nerve cord; head neurons; body neurons; tail neurons | Adult Expression: pharynx; intestinal; vulval muscle; body wall muscle; hypodermis; seam cells; unidentified | Larval Expression: pharynx; intestinal; body wall muscle; hypodermis; seam cells; unidentified | "In …	| "In VPC cells, LIN-10 staining is concentrated in punctate spots around the nucleus, and staining is diffuse in the cytoplasm and at the plasma membrane. LIN-10 appears in neuronal processes and cell bodies. In neural cell bodies, a small amount of LIN-10 appears diffusely throughout the cytoplasm, whereas the majority of LIN-10 is concentrated in discrete perinuclear structures, similar to per…	1	1		I-4A21	175585_at|194092_s_at	The lin-10 gene encodes a PDZ and PTB domain-containing protein that is homologous to mammalian Munc interacting proteins (Mint1, OMIM:602414) and is required for polarized protein localization; LIN-10 is required for proper localization of the LET-23 EGF receptor to the basolateral membrane of the vulval precursor cells and for proper postsynaptic localization of GLR-1, an AMPA-type glutamate re…	e1438	WT|WT	Molecular_function:protein binding|Cellular_component:Golgi trans cisterna|Molecular_function:phosphotyrosine binding|Cellular_component:plasma membrane|Biological_process:nerve-nerve synaptic transmission|Cellular_component:trans-Golgi network transport vesicle|Biological_process:positive regulation of vulval development (sensu Nematoda)|Biological_process:receptor clustering|Biological_process:…	Beta amyloid precursor-binding protein	ENSEMBL:ENSP00000219865:human:Amyloid beta A4 precursor protein-binding family A member 2:E=118.032 | ENSEMBL:ENSP00000265381:human:Amyloid beta A4 precursor protein-binding family A member 1:E=115.046 | ENSEMBL:ENSP00000315136:human:Amyloid beta A4 precursor protein-binding family A member 3:E=107.252 | FLYBASE:CG32677-PA:fly:Flybase gene name is CG32677-PA:E=151.523 | FLYBASE:CG5675-PA:fly:Flyb…
193467_s_at	C16C2.2a	C16C2.2	WBGene00001145	eat-16	172	7.37714	1.71885	0.0781296	spermathecae | all neurons | pharyngeal muscle | vulval muscle	Examination of transgenic animals carrying pGP16 using confocal microscopy showed that EAT-16 is expressed in most or all neurons, including the hermaphrodite specific neuron (HSN), as well as in the vulval and pharyngeal muscles. Expression was also occasionally seen in the spermatheca and body wall muscles.		1	1	1	I-4J04	-	The eat-16 gene encodes an RGS protein that affects movement, pharyngeal pumping, egg laying, and synaptic transmission; it genetically interacts with the egl-30 and goa-1 signaling pathways, and is expressed in excitable cells and in the spermatheca.	ad702	WT|WT|WT	Biological_process:intracellular signaling cascade|Molecular_function:signal transducer activity|Biological_process:G-protein coupled receptor protein signaling pathway|Cellular_component:heterotrimeric G-protein complex	G protein signaling regulators	ENSEMBL:ENSP00000331485:human:Splice Isoform 1 Of Regulator of G-protein signaling 7:E=82.6021 | ENSEMBL:ENSP00000341199:human:Splice Isoform 4 Of Regulator of G-protein signaling 6:E=78.0506 | ENSEMBL:ENSP00000319069:human:RegulatoR of G-pRotein signalli
185393_s_at	Y47D3B.2a	Y47D3B.2	WBGene00003759	nlp-21	174	7.35624	6.23159	0.0781296	intestine | ventral nerve cord | pharyngeal neurons | embryos | tail neurons	Expressed in AFD, 5 head neurons, VNC, 1 ant. pharyngeal neuron, 1 tail neuron, embryo, intestine.		1	1		III-6A15	-	nlp-21 encodes nine predicted neuropeptide-like proteins; in C. elegans, nlp-21 is part of the GGARAF neuropeptide family that also contains nlp-9; nlp-21 is expressed in a variety of neurons, including AFD, five head neurons, the ventral nerve cord, one anterior pharyngeal neuron, and one tail neuron; nlp-21 expression is also detected in the embryo and the intestine; as loss of nlp-21 activity …		WT|WT		Unnamed protein
173566_at	C13B9.3	C13B9.3	WBGene00015734	C13B9.3	179	7.27614	1.72067	0.0781296	spermatheca | gonad sheath cells | body wall muscle | pharynx | ventral nerve cord | intestinal | vulval muscle	Adult Expression: pharynx; intestinal; vulval muscle; spermatheca; gonad sheath cells; body wall muscle; ventral nerve cord; unidentified | Larval Expression: pharynx; intestinal; body wall muscle; unidentified		1	1	5	III-3D21	173566_at|187317_s_at	C13B9.3 encodes a delta subunit of the coatomer (COPI) complex; in mass RNAi assays, C13B9.3 is required for fertility and general health.		Ste|Sck|Ste|Ste	Biological_process:intracellular protein transport|Cellular_component:clathrin vesicle coat|Biological_process:transport|Biological_process:physiological processes|Biological_process:reproduction	Medium subunit of clathrin adaptor complex	ENSEMBL:ENSP00000264028:human:Coatomer delta subunit:E=127.337 | ENSEMBL:ENSP00000352385:human:Hypothetical protein DKFZp686M09245:E=126.42 | FLYBASE:CG14813-PA:fly:Flybase gene name is deltaCOP-PA:E=67.7959 |
173437_at	F02E9.2a	F02E9.2	WBGene00003014	lin-28	180	7.23655	1.77027	0.0781296	hypodermis | neurons | muscle	Expression of lin-28:GFP is greatest in late embryos and L1 larvae, detectable but diminished in the L2, and greatly diminished by the L3 and L4 stages. None of the animals that were fluorescing at the L1 did so at the L4 stage. Some neuron cell bodies, particularly those in the head, can occasionally be seen fluorescing weakly in late stages, and fluorescence in hypodermis and muscle is generall…	The fluorescence is in the cytoplasm in all of these cells, though occasionally fluorescence can be detected in some nuclei or nucleoli.	1	1			172855_x_at|173437_at|191973_s_at	lin-28 encodes a cytoplasmic protein with a cold shock domain and retroviral-type (CCHC) zinc finger motifs; LIN-28 is required for events specific to the second larval stage, which in lin-28 mutants are skipped, and is itself subject both to negative regulation (by binding of the lin-4 stRNA to an element in the lin-28 3' UTR) and to positive regulation (by LIN-14, which negatively regulates lin…	ga54		Molecular_function:DNA binding|Biological_process:regulation of transcription, DNA-dependent|Molecular_function:nucleic acid binding	Predicted RNA-binding protein containing PIN domain and invovled in translation or RNA processing	ENSEMBL:ENSP00000344401:human:Hypothetical protein FLJ16517:E=18.5229 | ENSEMBL:ENSP00000254231:human:Zn-finger, CCHC type family protein:E=17.0044 | FLYBASE:CG17334-PA:fly::E=24.4437 |
191032_at	M106.3	M106.3	WBGene00010911	M106.3	184	7.07695	1.62292	0.0781296	head neurons | anal sphincter/depressor muscle | hypodermis | intestinal muscle | seam cells | body wall muscle | ventral nerve cord | body neurons | intestinal | vulval muscle | tail neurons	Adult Expression: intestinal; intestinal muscle; anal sphincter/depressor muscle; vulval muscle; body wall muscle; hypodermis; ventral nerve cord; head neurons; unidentified | Larval Expression: intestinal; intestinal muscle; anal sphincter/depressor muscle; body wall muscle; hypodermis; seam cells; ventral nerve cord; head neurons; body neurons; tail neurons		1	1	7	II-7D23	-			WT|WT	Molecular_function:alcohol dehydrogenase activity, zinc-dependent|Molecular_function:zinc ion binding	Predicted NAD-dependent oxidoreductase	ENSEMBL:ENSP00000267568:human:Hypothetical protein FLJ39091:E=80.5528 | ENSEMBL:ENSP00000238248:human:NADP-dependent leukotriene B4 12-hydroxydehydrogenase:E=38.6576 | ENSEMBL:ENSP00000339034:human:35 kDa protein:E=28.6576 | ENSEMBL:ENSP00000353589:human:Splice Isoform 1 Of Calcitonin gene-related peptide-receptor component protein:E=19.301 | ENSEMBL:ENSP00000323678:human:Zinc binding alcohol deh…
184942_at	F20D12.3	F20D12.3	WBGene00000242	bbs-2	189	7.00926	1.80726	0.0781296	amphids | head neurons | nervous system | phasmids | tail neurons	Adult Expression: Nervous System; head neurons; amphids; tail neurons; phasmids;		1	1	9	IV-4E05	-	bbs-2 is orthologous to human BBS2 (OMIM:606151, mutated in Bardet-Biedl syndrome 2); while the function of BBS-2 is unknown, it shares conserved domains with its human paralogs BBS1 and BBS7, which also are mutated in other Bardet-Biedl syndromes.		WT	Biological_process:cell adhesion|Biological_process:cell-matrix adhesion|Cellular_component:integrin complex	Bardet-Biedl syndrome protein BBS2	ENSEMBL:ENSP00000245157:human:Bardet-Biedl syndrome 2 protein:E=99.8539 |
190600_s_at	C05B5.7	C05B5.7	WBGene00004344	rgs-1	191	7.00201	1.54243	0.0781296	excretory cell | nerve ring | ventral nerve cord | vulval muscle | head neurons | nerve ring | ventral nerve cord | tail neurons | head neurons | nerve ring | ventral nerve cord | tail neurons | neurons	Adult Expression: vulval muscle; excretory cell; unidentified | Larval Expression: nerve ring; ventral nerve cord; unidentified | Adult Expression: nerve ring; head neurons; tail neurons; unidentified | Larval Expression: nerve ring; ventral nerve cord; head neurons; tail neurons | Observed rgs-1::GFP expression in most or all neurons.		1	1	13	III-5I24	175626_at|190600_s_at	rgs-1 encodes a regulator of G protein signaling; by homology, RGS-1 is predicted to function as a GTPase-activating protein for heterotrimeric G-protein alpha-subunits, and in vitro RGS-1 can stimulate the GTPase activity of purified GOA-1; in vivo, rgs-1 appears to function redundantly with rgs-2 to regulate egg-laying behavior when animals are refed following starvation; rgs-1 is expressed in …	nr2017	WT|WT	Molecular_function:signal transducer activity	G protein signaling regulators	ENSEMBL:ENSP00000297313:human:Splice Isoform 1 Of Regulator of G-protein signaling 20:E=40.3279 | ENSEMBL:ENSP00000344630:human:Splice Isoform 2 Of Regulator of G-protein signaling 20:E=40.1739 | ENSEMBL:ENSP00000276500:human:Splice Isoform 6 Of Regulator
173106_at	Y37E3.5	Y37E3.5	WBGene00021349	Y37E3.5	193	6.9876	2.55249	0.0781296	amphids | phasmids	Adult Expression: amphids; phasmids; unidentified | Larval Expression: amphids; phasmids; unidentified | "The 5' untranslated region directed expression to a small subset of sensory cells that are ciliated. GFP signal was observed in the multiple ciliated amphid neurons in the head and both ciliated phasmid neurons (PHA and PHB) in the tail. Expression was also detected in other ciliated sensory …		1	1			-		tm1745		Molecular_function:GTP binding	GTP-binding ADP-ribosylation factor-like protein ARL3	ENSEMBL:ENSP00000335400:human:ADP-ribosylation factor-like 2-like 1 isoform 1:E=20.3098 | ENSEMBL:ENSP00000246747:human:21 kDa protein:E=12.9208 | ENSEMBL:ENSP00000329964:human:ARFRP2 protein:E=12.3872 | ENSEMBL:ENSP00000260746:human:ADP-ribosylation factor-like protein 3:E=12.3372 | ENSEMBL:ENSP00000323847:human:Hypothetical protein FLJ22595:E=10.7447 | ENSEMBL:ENSP00000256682:human:ADP-ribosyla…
189908_at	M195.3	M195.3	WBGene00000135	amt-3	197	6.94374	1.86212	0.0781296	head neurons	Adult Expression: head neurons; unidentified | Larval Expression: head neurons; unidentified		1	1	13		174714_at|189908_at	amt-3 encodes one of four C. elegans homologs of AMT1 (AT11_ARATH), a high-affinity ammonium transporter from Arabidopsis thaliana; AMT-3 is closely similar to its paralog AMT-2, with somewhat more distant paralogy to AMT-1 and AMT-4.	ok1113		Molecular_function:ammonium transporter activity|Biological_process:transport|Cellular_component:membrane	Ammonia permease	FLYBASE:CG6499-PA:fly:Flybase gene name is CG6499-PA:E=93.9586 |
192863_at	C05E4.1	C05E4.1	WBGene00005643	srp-2	199	6.91871	2.98026	0.0781296	seam | socket_cells | sheath_cells | hypodermis | seam cells | phasmid neurons | intestinal	Nuclear localised expression in a restricted subset of hypodermal cells. A strain generated with a pool of plasmids gave expression in the anterior and posterior seam cells only. | "SRP-2 expression is evident in numerous cells of the C. elegans embryo in the early stages of development (36-100-cell stage). However, in the later stages of embryonic development, expression is confined to a few cel…		1	1	8	V-1M06	-	srp-2 encodes an ovalbumin-like serpin (ov-serpin) member of the serine protease inhibitor superfamily that is orthologous to human NEUROSERPIN (OMIM:602445, mutated in familial encephalopathy with neuroserpin inclusion bodies); SRP-2 is predicted to function as a suicide substrate that inhibits the proteolytic activity of serine proteases, and in vitro, recombinant SRP-2 is able to inhibit granz…	ok350	WT|WT	Molecular_function:serine protease inhibitor activity	Serpin	ENSEMBL:ENSP00000295777:human:Neuroserpin precursor:E=50.5229 | ENSEMBL:ENSP00000264677:human:Serpin I2 precursor:E=48.2924 | ENSEMBL:ENSP00000329498:human:43 kDa protein:E=46.5686 | ENSEMBL:ENSP00000331599:human:45 kDa protein:E=43.9208 | ENSEMBL:ENSP000
193201_s_at	F30A10.8a	F30A10.8	WBGene00006062	stn-1	201	6.87485	2.09678	0.0781296	head body wall muscle | neurons	Transgenic animals carrying construct stn-1:gfp I showed a robust fluorescence in neurons and muscles. No expression was observed outside of these tissues. Expression of stn-1 was detected as early as 2-fold embryos. Among the muscles, signal was particularly strong in the body-wall muscles, the head muscles, and the vulva muscles. Neuronal expression was seen in most neurons, although this point…		1	1		I-4P05	172808_x_at|193201_s_at		ok292	Sck|Stp|WT|Unclassified|Gro|Gro|Sma|Stp	Molecular_function:protein binding|Biological_process:positive regulation of growth rate|Biological_process:physiological processes|Biological_process:positive regulation of body size|Biological_process:gametogenesis	Syntrophins (type beta)	ENSEMBL:ENSP00000341890:human:Splice Isoform 1 Of Beta-1-syntrophin:E=88.5229 | ENSEMBL:ENSP00000338191:human:Splice Isoform 1 Of Beta-2-syntrophin:E=84.7447 | ENSEMBL:ENSP00000217381:human:Alpha-1-syntrophin:E=69.3279 | ENSEMBL:ENSP00000350244:human:Spli
172962_at	K02A4.2	K02A4.2	WBGene00001681	gpc-1	205	6.84713	12.9197	0.0781296		Expression was found in only 12 cells in the head and two cells in the tail of the animal. These cells are identified as chemosensory neurons: six pairs of amphid neurons in the head (ADL, ASH, ASJ and faintly in AFD, ASI and AWB) and one pair of phasmid neurons in the tail (PHB).		1	1	6	X-6G11	-	The gpc-1 gene encodes a heterotrimeric guanine nucleotide-binding protein gamma subunit, expressed specifically in sensory neurons, that is involved in taste adaptation.	pk243	WT|WT	Molecular_function:signal transducer activity|Biological_process:G-protein coupled receptor protein signaling pathway|Cellular_component:heterotrimeric G-protein complex|Molecular_function:heterotrimeric G-protein GTPase activity|Biological_process:perception of taste	G protein gamma subunit
191537_at	F14D12.6a	F14D12.6	WBGene00006411	tag-24	213	6.74845	1.77064	0.0781296	head neurons | tail neurons | head neurons | ventral nerve cord | body neurons | intestinal | head neurons | ventral nerve cord | body neurons | intestinal	The reporter gene construct showed a very restricted expression pattern almost exclusively in a subset of head and tail neurons. | Adult Expression: intestinal; ventral nerve cord; head neurons; body neurons; unidentified | Larval Expression: intestinal; ventral nerve cord; head neurons; body neurons; unidentified		1	1		X-3I17	-		ok371	WT	Molecular_function:rhodopsin-like receptor activity|Biological_process:G-protein coupled receptor protein signaling pathway|Cellular_component:integral to membrane		ENSEMBL:ENSP00000280155:human:OTTHUMP00000058849:E=63.1871 | ENSEMBL:ENSP00000257763:human:5-hydroxytryptamine 1B receptor:E=62.4815 | ENSEMBL:ENSP00000316244:human:5-hydroxytryptamine 1A receptor:E=59.5686 | ENSEMBL:ENSP00000320944:human:Alpha-2B adrener
174391_at	R13H7.2a	R13H7.2	WBGene00020069	R13H7.2	217	6.70161	2.57136	0.0781296	head neurons | intestinal	Adult Expression: intestinal; head neurons; unidentified | Larval Expression: intestinal; head neurons		1	1		IV-3I22	174391_at|181209_at|185542_at		ok1167	WT|WT|WT	Molecular_function:rhodopsin-like receptor activity|Biological_process:G-protein coupled receptor protein signaling pathway|Cellular_component:integral to membrane	Unnamed protein
175667_at	C05D2.1	C05D2.1	WBGene00000900	daf-4	220	6.68424	2.38323	0.0781296	amphid neurons | head neurons | posterior body wall muscle | alimentary system | neurons | head neurons | pharynx | tail hypodermis | ventral nerve cord | intestinal | tail neurons | head neurons | ventral cord neurons | hypodermis | retrovesicular ganglion | intestine | tail | pharynx | lateral ganglia | phasmid neurons	Expressed in the nervous system similar to daf-1::gfp in many head neurons including amphid neurons, also reproducibly seen in body-wall mucle and gut cells. | "Almost every DAF-4/GFP transgenic animal shows strong GFP fluorescence in many, but not all, head neurons, the ventral nerve cord (both cell bodies and processes,), intestinal cells, and tail neurons. DAF-4/GFP is expressed in the pharynx…	| DAF-4/GFP is localized to membranes.	1	1	9	III-2P04	175290_at|175667_at|176598_s_at	daf-4 encodes a transmembrane serine/threonine kinase that is the sole C. elegans ortholog of the type II transforming growth factor-beta (TGF-b) receptors; DAF-4 activity is required for several biological processes, including entry into and exit from th	e1364	WT|WT	Molecular_function:transmembrane receptor protein serine/threonine kinase activity|Molecular_function:transforming growth factor-beta receptor activity|Cellular_component:membrane|Molecular_function:receptor signaling protein serine/threonine kinase activity|Molecular_function:ATP binding|Biological_process:transmembrane receptor protein serine/threonine kinase signaling pathway|Molecular_functio…	Transforming growth factor beta/activin receptor subfamily of serine/threonine kinases	ENSEMBL:ENSP00000340361:human:Splice Isoform 1 Of Activin receptor type IIB precursor:E=55.2291 | ENSEMBL:ENSP00000241416:human:Activin receptor type II precursor:E=54.284 | ENSEMBL:ENSP00000351905:human:Splice Isoform 2 Of TGF-beta receptor type II precu
193814_at	C47B2.5	C47B2.5	WBGene00001234	eif-6	221	6.68272	1.7773	0.0781296	vulva other | excretory cell | head neurons | spermatheca | Reproductive System | hypodermis | spermatheca uterine valve | gonad sheath cells | intestine | body wall muscle | pharynx | rectal epithelium | nervous system | developing vulva	Adult Expression: pharynx; intestine; rectal epithelium; Reproductive System; vulva other; spermatheca uterine valve; spermatheca; gonad sheath cells; body wall muscle; hypodermis; excretory cell; Nervous System; head neurons; unidentified cells;		1	1	20	I-6H21	173220_s_at|193814_at			Gro|Lva|Lvl|Lva	Molecular_function:translation initiation factor activity|Biological_process:translational initiation|Biological_process:positive regulation of growth rate|Biological_process:larval development (sensu Nematoda)|Biological_process:growth|Biological_process:physiological processes	Translation initiation factor 6 (eIF-6)	ENSEMBL:ENSP00000246231:human:Eukaryotic translation initiation factor 6:E=83.5686 | ENSEMBL:ENSP00000335425:human:IntegrIn beta 4 bIndIng proteIn Isoform c:E=46.041 | FLYBASE:CG17611-PA:fly:Flybase gene name is eIF6-PA:E=80.9208 |
185426_at	T09A12.3	T09A12.3	WBGene00003839	ocr-2	228	6.58335	2.02311	0.0781296		ocr-2::GFP was expressed in four pairs of amphid sensory neurons, AWA, ADL, ASH, and ADF, and the two pairs of phasmid neurons, PHA and PHB.		1	1		IV-4M03	-		ak47	WT	Molecular_function:cation channel activity|Biological_process:cation transport|Cellular_component:membrane|Molecular_function:ion channel activity|Biological_process:ion transport	Ca2+-permeable cation channel OSM-9 and related channels (OTRPC family)	ENSEMBL:ENSP00000310825:human:Transient receptor potential channel 6, subfamily V:E=36.3188 | ENSEMBL:ENSP00000265310:human:Transient receptor potential cation channel subfamily V, member 5:E=33.2219 | ENSEMBL:ENSP00000261740:human:Vanilloid receptor-related osmotically activated channel:E=20.2366 | ENSEMBL:ENSP00000342222:human:Vanilloid receptor-like protein 1:E=19.0862 | ENSEMBL:ENSP0000030136…
192102_s_at	F01E11.5a	F01E11.5	WBGene00017157	F01E11.5	241	6.43413	2.71249	0.0781296	head neurons | tail neurons	The reporter gene construct showed a very restricted expression pattern almost exclusively in a subset of head and tail neurons.		1	1		X-3P05	-			WT|WT	Molecular_function:rhodopsin-like receptor activity|Biological_process:G-protein coupled receptor protein signaling pathway|Cellular_component:integral to membrane	7 transmembrane receptor	ENSEMBL:ENSP00000316244:human:5-hydroxytryptamine 1A receptor:E=56.9208 | ENSEMBL:ENSP00000257763:human:5-hydroxytryptamine 1B receptor:E=55.0044 | ENSEMBL:ENSP00000313661:human:5-hydroxytryptamine 1D receptor:E=54.2518 | ENSEMBL:ENSP00000322924:human:5-h
188569_at	F44F4.13	F44F4.13	WBGene00005037	sra-11	247	6.40524	2.117	0.0781296	neurons | interneurons	AIY AVB (and 1 pharyngeal neuron)		1	1	10	II-7H09	-		ok630	WT	Molecular_function:transmembrane receptor activity|Biological_process:chemosensory perception|Cellular_component:integral to membrane|Cellular_component:membrane	Sra family integral membrane protein
193828_at	F16D3.7	F16D3.7	WBGene00008890	F16D3.7	249	6.3731	1.65859	0.0781296	head neurons | nerve ring | intestinal | tail neurons	Adult Expression: intestinal; nerve ring; head neurons | Larval Expression: intestinal; nerve ring; head neurons; tail neurons		1	1	1	I-4I13	-			WT	Molecular_function:rhodopsin-like receptor activity|Biological_process:G-protein coupled receptor protein signaling pathway|Cellular_component:integral to membrane	7 transmembrane receptor	ENSEMBL:ENSP00000276393:human:Splice Isoform 1 Of Alpha-1A adrenergic receptor:E=42.8861 | ENSEMBL:ENSP00000346557:human:Splice Isoform 4 Of Alpha-1A adrenergic receptor:E=42.3468 | ENSEMBL:ENSP00000351725:human:Splice Isoform 3 Of Alpha-1A adrenergic rec
188180_at	F49E10.3	F49E10.3	WBGene00001450	flp-7	252	6.36666	2.19663	0.0781296	nerve ring	Nerve ring and other neuronal processes. | "Expressed in ALA, AVG, PHB, PDA, PVW, RIC, SAA. Faint or variable expression observed in RMDV/SMDV, PHA). No male specific expression." | Expressed in all stages	In wild-type animals, FaRPs immunostaining was most concentrated in the nerve ring and other neuronal processes, whereas neuronal cell bodies had lower levels of expression.	1	1	6	X-3O21	-	flp-7 encodes an MVRFamide-containing peptide that, upon injection into A. suum, produces paralysis and loss of locomotory waveforms, increased body length, and decreased cAMP production.	pk366	WT	Biological_process:neuropeptide signaling pathway|Biological_process:second-messenger-mediated signaling|Biological_process:negative regulation of locomotion	Unnamed protein
193729_at	Y45F10B.10	Y45F10B.10	WBGene00004265	qui-1	265	6.27403	2.74469	0.0781296	nerve ring	Expressed in nerve ring. Expression observed in ASH, ADL, RMD, RMDV.	cytosol	1	1		IV-7O21	-	The qui-1 gene encodes a protein of unknown function that contains several WD-40 domains.	gb404	WT		WD40 repeat	ENSEMBL:ENSP00000353059:human:Splice Isoform 1 Of Apoptotic protease activating factor 1:E=28.4685 | ENSEMBL:ENSP00000340159:human:Hypothetical protein DKFZp686P0243:E=27.7959 | ENSEMBL:ENSP00000349862:human:Splice Isoform 4 Of Apoptotic protease activati
174763_s_at	B0280.1a	B0280.1	WBGene00015099	B0280.1	286	6.11088	2.07539	0.0781296	intestinal | tail neurons | intestine	Adult Expression: intestinal; tail neurons; unidentified | Larval Expression: intestinal; tail neurons; unidentified | "This pattern shows expression in the large nuclei of the intestine. Expression can be seen in late larval stages and in adults. Staining most commonly occurs in a group of posterior intestinal nuclei, and the pattern sometimes can be seen to extend to the anterior nuclei (though…		1	1			174762_at|174763_s_at|191040_at			WT|WT|WT|WT	Molecular_function:catalytic activity	Protein geranylgeranyltransferase type II, beta subunit	ENSEMBL:ENSP00000317473:human:Geranylgeranyl transferase type II beta subunit:E=100.237 | ENSEMBL:ENSP00000246166:human:Full-length cDNA clone CS0DC015YK16 of Neuroblastoma of Homo sapiens:E=31.8861 | ENSEMBL:ENSP00000296642:human:Geranylgeranyl transferase type I beta subunit:E=31 | FLYBASE:CG18627-PA:fly::E=85.3098 | FLYBASE:CG17565-PA:fly:Flybase gene name is CG17565-PA:E=33.4685 | FLYBASE:CG3…
193825_at	C01C4.1	C01C4.1	WBGene00003739	nlp-1	293	6.06346	4.91334	0.0781296	head neurons | intestine | head neurons | lateral ganglia | tail neurons | head neurons | lateral ganglia | tail neurons	Expressed in ASI, AWC, PHB, BDU, 4 head neurons, intestine. | "nlp-1 expressed in PHB, lateral neurons and head neurons," | "Reporter construct is expressed primarily or exclusively in neurons or ""endocrine/secretory"" cells. GFP expression in non-neuronal tissues include the gut (frequently), specific somatic gonad cells, and in pharyngeal or vulval muscles (rarely). No expression is detected i…		1	1	6	X-2I20	-	nlp-1 encodes a predicted neuropeptide-like protein of the MSFamide family with similarity to Aplysia californica (sea hare) buccalin, a neuropeptide that regulates acetylcholine-induced muscle contraction; NLP-1 is expressed in the phasmid PHB tail sensory neuron, lateral neurons, head neurons, and the intestine; the precise role of NLP-1 in nervous system function and development is not yet kno…		WT
174890_at	M79.1a	M79.1	WBGene00000018	abl-1	294	6.05944	2.28552	0.0781296		GFP was expressed broadly throughout embryogenesis and became restricted postembryonically to the pharynx, tail ganglia and ventral nerve cord. No germline signal was detected, possibly because of gene silencing. In situ hybridization, however, detected considerable amounts of abl-1 mRNA in germ cells of wild-type worms.		1	1		X-5K23	174890_at|194131_s_at	abl-1 encodes a Src homology (SH) 2 and 3 domain-containing non-receptor tyrosine kinase of the ABL family, which negatively regulates germ cell apoptosis in response to ionizing radiation and which interacts genetically with ced-3 and ced-9, core components of the programmed cell death pathway; abl-1 mutations are suppresed by mutations in unc-34/enabled, a known modifier of abl activity in Dros…	ok171	WT	Molecular_function:protein kinase activity|Molecular_function:ATP binding|Biological_process:protein amino acid phosphorylation|Biological_process:intracellular signaling cascade|Molecular_function:protein-tyrosine kinase activity	Protein tyrosine kinase	ENSEMBL:ENSP00000298467:human:Splice Isoform 2 Of Proto-oncogene tyrosine-protein kinase ABL1:E=168.678 | ENSEMBL:ENSP00000266100:human:Splice Isoform 1 Of Proto-oncogene tyrosine-protein kinase ABL1:E=168.678 | ENSEMBL:ENSP00000339209:human:Splice Isofor
188088_at	F56F3.6	F56F3.6	WBGene00002100	ins-17	295	6.05681	1.9496	0.0781296	head neurons	Adult Expression: head neurons; unidentified | Larval Expression: head neurons; unidentified | "The transcript was detected at larval and adult stages. The largest amount of the transcript was detected at L2 stage and the amount decreased during development. The transcript was also detectable at the dauer larval stage. In contrast, the transcript was not detected at the embryonic stage."		1	1	6	III-2C04	-			WT|Pvl|Sck|Ste|WT|Emb|Lva|Ste	Molecular_function:hormone activity|Biological_process:physiological processes|Cellular_component:extracellular|Biological_process:embryonic development (sensu Animalia)|Biological_process:larval development (sensu Nematoda)|Biological_process:growth|Biological_process:hermaphrodite genital morphogenesis|Biological_process:reproduction	Unnamed protein
175772_s_at	Y22D7AR.13	Y22D7AR.13	WBGene00004779	ser-4	300	6.0309	2.53416	0.0781296		Expression of a ser-4::gfp reporter gene construct is restricted to a few neurons in the nervous system. Most consistent expression can be observed in the RIB and RIS head interneuron classes. Less consistent expression is observed in a pharyngeal neuron, a pair of sublateral inter- or motorneurons, rarely in a pair of neurons in the retrovesicular ganglion, the PVT tail neuron, and either the DV…		1	1			-		ok512		Biological_process:G-protein coupled receptor protein signaling pathway|Cellular_component:integral to membrane|Molecular_function:rhodopsin-like receptor activity	7 transmembrane receptor	ENSEMBL:ENSP00000257763:human:5-hydroxytryptamine 1B receptor:E=63.3188 | ENSEMBL:ENSP00000313661:human:5-hydroxytryptamine 1D receptor:E=62.4685 | ENSEMBL:ENSP00000316244:human:5-hydroxytryptamine 1A receptor:E=61.5528 | ENSEMBL:ENSP00000322924:human:5-h
175586_at	K08E7.2	K08E7.2	WBGene00002002	hsb-1	309	5.98376	1.80377	0.0781296	Reproductive System | intestine | body wall muscle | pharynx | nervous system | vulval muscle | tail neurons	Adult Expression: pharynx; intestine; Reproductive System; vulval muscle; body wall muscle; Nervous System; tail neurons;		1	1		IV-6P05	175586_at|187945_at		cg116	WT		Heat shock factor binding protein	ENSEMBL:ENSP00000299671:human:Heat shock factor binding protein 1:E=13.2291 | ENSEMBL:ENSP00000302212:human:PREDICTED: similar to heat shock factor binding protein 1:E=11.3872 | FLYBASE:CG5446-PA:fly:Flybase gene name is CG5446-PA:E=12.3279 |
174243_s_at	Y54G2A.25a	Y54G2A.25	WBGene00002243	lad-2	314	5.94952	3.25131	0.0781296		Neuronal expression in: SMD, SAA, SDQ, ALN, PLN		1	1			174243_s_at|176953_at|177011_at|177036_at|177042_at	lad-2 encodes a member of the immunoglobulin superfamily that is orthologous to Drosophila Neuroglian and the vertebrate L1-type neural adhesion molecules; although the precise role of LAD-2 in C. elegans development and/or behavior is not yet known, by homology, LAD-2 is predicted to function as an integral membrane receptor that regulates axon guidance and tissue morphogenesis; a lad-2 transcri…				Neural cell adhesion molecule L1	ENSEMBL:ENSP00000355380:human:Splice Isoform 1 Of Neural cell adhesion molecule L1 precursor:E=113.638 | ENSEMBL:ENSP00000354712:human:Splice Isoform 2 Of Neural cell adhesion molecule L1 precursor:E=113.523 | ENSEMBL:ENSP00000325269:human:Splice Isoform
193504_at	F18E2.5	F18E2.5	WBGene00001675	gpa-13	316	5.9374	1.71111	0.0781296		ADF, ASH, AWC, PHA, PHB	| "Anti-GPA-13 antibodies stained the cilia of amphid and phasmid neurons. At high magnification, the AWC cilia and two slender cilia that probably belong to the ASH and ADF neurons could be observed."	1	1	10	V-8D09	-	gpa-13 encodes a member of the G protein alpha subunit family of heterotrimeric GTPases; it is expressed in ADF, ASH, AWC, PHA, and PHB.	pk482	WT	Molecular_function:signal transducer activity|Biological_process:G-protein coupled receptor protein signaling pathway|Biological_process:signal transduction	G-protein alpha subunit (small G protein superfamily)	ENSEMBL:ENSP00000248614:human:PREDICTED: guanine nucleotide binding protein, alpha transducing 3:E=53.2147 | ENSEMBL:ENSP00000312999:human:Guanine nucleotide-binding protein G:E=52.9586 | ENSEMBL:ENSP00000251337:human:Guanine nucleotide bindinG protein, a
191585_at	F58E6.10	F58E6.10	WBGene00006778	unc-42	320	5.89077	2.44422	0.13931	head neurons | P11 lineage | ventral cord motor neurons | hypodermis | DD neurons	UNC-42 expression was detected with a mouse antiserum in several cells as early as 260 minutes of embryogenesis and in neurons at high levels in the head by comma stage, the time when these neurons extend axons and establish connections. Expression in head neurons continues into adulthood. UNC-42 was strongly expressed in at least 20 pairs of neurons of the head, including the AVA, AVD and AVE in…		1	1	3	V-6H06	-	unc-42 encodes a paired-like homeodomain protein of the Q50 class; UNC-42 is required to specify the fate of ASH sensory neurons, AVA, AVD, and AVE interneurons, and a subset of motor neurons; unc-42 mutants fail to express cell-surface receptors required for differentiated neuronal function (sra-6, srb-6, glr-1, glr-5, and glr-6); UNC-42 is also required for AVKR and HSNL growth cones to follow …	e270	WT|Unc|Unc	Molecular_function:DNA binding|Molecular_function:transcription factor activity|Biological_process:regulation of transcription, DNA-dependent|Cellular_component:nucleus|Biological_process:locomotory behavior	Transcription factor, contains HOX domain	ENSEMBL:ENSP00000234492:human:Splice Isoform 1 Of Paired box protein Pax-7:E=22.1192 | ENSEMBL:ENSP00000315417:human:Cartilage homeoprotein 1:E=21.0706 | ENSEMBL:ENSP00000343769:human:Paired mesoderm homeobox protein 2:E=20.9586 | ENSEMBL:ENSP00000354715:
181224_at	D1009.5	D1009.5	WBGene00017014	dylt-2	322	5.88222	2.17091	0.13931	amphids | head neurons | phasmids	Adult Expression: head neurons; amphids; phasmids | Larval Expression: head neurons; amphids; phasmids		1	1	12	X-4D15	-			WT		Dynein light chain	ENSEMBL:ENSP00000324323:human:Tctex-1 family protein:E=17 | FLYBASE:CG5359-PA:fly:Flybase gene name is CG5359-PA:E=12.9586 | FLYBASE:CG7276-PB:fly:Flybase gene name is CG7276-PB:E=12.0969 |
194177_x_at	K10B3.8	K10B3.8	WBGene00001684	gpd-2	325	5.87531	1.65354	0.13931	hypodermis | body wall muscle | intestinal | vulval muscle | tail neurons	Adult Expression: intestinal; vulval muscle; body wall muscle; tail neurons; unidentified | Larval Expression: intestinal; body wall muscle; hypodermis; tail neurons; unidentified | Detected in embryos and in L4. Level of mRNA increases by tenfold from embryo to L4.		1	1		X-2I09	-	gpd-2 encodes one of four C. elegans glyceraldehyde-3-phosphate dehydrogenases (GAPDHs); by homology, GPD-2 is predicted to reversibly catalyze the oxidation and phosphorylation of glyceraldehyde-3-phosphate to 1,3-diphosphoglycerate during glycolysis; in C. elegans, GPD-2 and GPD-3 constitute the major GAPDH isoenzymes and are expressed at highest levels during postembryonic development, primari…		WT	Molecular_function:glyceraldehyde-3-phosphate dehydrogenase (phosphorylating) activity|Biological_process:glycolysis|Molecular_function:glyceraldehyde-3-phosphate dehydrogenase activity|Biological_process:glucose metabolism	Glyceraldehyde 3-phosphate dehydrogenase	ENSEMBL:ENSP00000229239:human:Similar to Glyceraldehyde 3-phosphate dehydrogenase, liver:E=130.42 | ENSEMBL:ENSP00000222286:human:Glyceraldehyde-3-phosphate dehydrogenase, testis-specific:E=120.77 | ENSEMBL:ENSP00000327665:human:19 kDa protein:E=49.6198 | ENSEMBL:ENSP00000344642:human:17 kDa protein:E=32.6198 | ENSEMBL:ENSP00000341906:human:PREDICTED: similar to Glyceraldehyde 3-phosphate dehydro…
174398_at	T14A8.1	T14A8.1	WBGene00004363	ric-3	334	5.80798	1.82345	0.13931	all neurons | pharyngeal muscle	GFP was found in the pharyngeal muscles, the body wall muscles and in most or all neurons.	In neurons, GFP was absent from the nucleus and was strong in the soma. In the body muscles, GFP was seen in cytoplasmic membrane structures. Weak fluorescence was also seen in neuronal processes including the ventral cord and nerve ring.	1	1	1	IV-3P20	174398_at|188095_at	The ric-3 gene encodes a novel, highly charged protein with two transmembrane domains and extensive coiled-coil domains; it is necessary for the function of at least four nicotinic acetylcholine receptors; specifically, it is needed for assembly or trafficking of the DEG-3 nicotinic acetylcholine receptor.	hm9	Emb|Lva|WT|Unclassified|WT|WT	Biological_process:embryonic development (sensu Animalia)|Biological_process:larval development (sensu Nematoda)|Biological_process:growth	Unnamed protein	ENSEMBL:ENSP00000344904:human:RIC3:E=10.8539 | FLYBASE:CG30296-PC:fly:Flybase gene name is CG30296-PC:E=10.2147 |
188290_at	ZK75.3	ZK75.3	WBGene00002086	ins-3	337	5.79759	2.00784	0.13931	amphid sensory neurons | nerve ring | dorsal nerve cord | ventral nerve cord | labial sensilla	Expressed in: four-fold elongated embryo L1-L4, adult. Expressed in the nerve ring: 4-8 symmetric pairs of neurons. Expressed in sensory neurons: amphid sensory neurons, labial neurons. Expressed in other neurons: ventral nerve cord, neurons with lateral processes and/or cell bodies, dorsal nerve cord neurons, observed by dorsal andor circumferential processes.		1	1	8		-	ins-3 encodes one of several insulin-related peptides; INS-3 is classified as a Type-beta insulin based on the predicted arrangement of disulfide bonds; gfp gene fusions with the promoter and enhancer regions indicate that INS-3 is expressed in some amphid sensory neurons.			Molecular_function:hormone activity|Biological_process:physiological processes|Cellular_component:extracellular	Insulin-like peptides
186256_at	T25F10.5	T25F10.5	WBGene00000244	bbs-8	341	5.77399	2.03117	0.13931	head neurons | nervous system | head | tail neurons	Adult Expression: Nervous System; head neurons; tail neurons; unidentified cells in head;		1	1	13	V-4N14	-		nx77	WT	Molecular_function:subtilase activity|Biological_process:proteolysis and peptidolysis	TPR repeat-containing protein	ENSEMBL:ENSP00000339486:human:Splice Isoform 4 Of Tetratricopeptide repeat protein 8:E=111.959 | ENSEMBL:ENSP00000298324:human:TPR repeat containing protein:E=71.041 | ENSEMBL:ENSP00000337653:human:TPR repeat containing protein:E=67.4949 | ENSEMBL:ENSP00000351439:human:Splice Isoform 5 Of Tetratricopeptide repeat protein 8:E=64.8239 | ENSEMBL:ENSP00000346427:human:Splice Isoform 2 Of Tetratricope…
174909_at	ZK783.4	ZK783.4	WBGene00001470	flt-1	342	5.7732	2.50634	0.13931	head neurons | ventral cord neurons | tail ganglia | seam cells | hypodermal | VPC descendants | distal tip cells | AB lineage | neurons | head neurons | vulva | ventral cord neurons | distal tip cells | tail neurons | head neurons | vulva | ventral cord neurons | tail ganglia | hypodermal | head ganglia | distal tip cells | AB cells | vulva	GFP expression detected from the beginning of the comma stage throughout larval and adult stages. During embryonic stages, GFP expression was restricted to AB lineage cells which become hypodermis, head ganglia and ventral cord neurons. During the mid stages of embryogenesis, the GFP signal was observed in the epithelium of the hypodermal cells of the embryo. In later comma stage embryos, signals…		1	1	5	III-4E11	174909_at|183840_at	flt-1 encodes a putative homolog of flectin, an extracellular matrix protein thought to provide a microenvironment of great elasticity; however, FLT-1 protein contains no similarity to other ECM components, instead mostly appearing to be made up of chromatin or DNA-binding domains; FLT-1 also contains a glutamine/asparagine-rich domain, which may mediate epigenetic regulation.	ok722	WT|WT|WT	Molecular_function:DNA binding|Biological_process:regulation of transcription, DNA-dependent	Chromatin remodeling complex WSTF-ISWI, large subunit (contains heterochromatin localization, PHD and BROMO domains)	ENSEMBL:ENSP00000339670:human:Splice Isoform 2 Of Bromodomain adjacent to zinc finger domain 2B:E=81.9208 | ENSEMBL:ENSP00000294905:human:Splice Isoform 1 Of Bromodomain adjacent to zinc finger domain 2B:E=78.7959 | ENSEMBL:ENSP00000348087:human:Splice Is
188889_at	R08D7.5	R08D7.5	WBGene00011145	R08D7.5	348	5.74617	2.01416	0.13931	neurons	This gene is expressed only in neural cells. At hatching, two cells in the head ganglia and three in the tail ganglia score for reporter activity. As the worm grows, more neurones become positive for expression-presumably indicating the birth of these cells. Adulthood, in which the full pattern can best be seen, has 15 cells staining in the head and tail ganglia, with a further 5 in the most ante…		1	1	2	III-4F22	-			WT|WT	Molecular_function:calcium ion binding	Ca2+-binding protein (centrin/caltractin), EF-Hand superfamily protein	ENSEMBL:ENSP00000276365:human:Centrin 2:E=18.3566 | ENSEMBL:ENSP00000319052:human:Centrin 1:E=17.2924 | ENSEMBL:ENSP00000291295:human:Calmodulin:E=12.4685 | ENSEMBL:ENSP00000352037:human:17 kDa protein:E=12.4685 | ENSEMBL:ENSP00000283122:human:Centrin 3:E=11.7447 | ENSEMBL:ENSP00000315299:human:Calmodulin-related protein NB-1:E=11.4949 | FLYBASE:CG31802-PA:fly:Flybase gene name is CG31802-PA:E=13…
187766_at	T01C4.2a	T01C4.2	WBGene00003849	odr-2	359	5.68661	1.82256	0.14263	sensory neurons | motor neurons | nerve ring | ventral nerve cord | interneurons	ODR-2 is expressed at high levels in axons and concentrated in the nerve ring (NR) and ventral nerve cord (VNC), although expression in other nerve bundles is also visible. Only weak staining was observed in the region of sensory dendrites. Because ODR-2 is not present in the cell body in most cells, the neurons expressing these HA epitopes could not be identified. Expression is probably present …	ODR-2 is not present in the cell body in most cells.	1	1	3	V-5I15	-	odr-2 encodes three isoforms of a predicted membrane-associated protein related to the Ly-6 (leukocyte antigen-6) family of GPI (glycosylated phosphatidylinositol)-linked signaling proteins; ODR-2 activity is required for proper functioning of the AWC olfactory neurons and thus for chemotaxis in response to AWC-sensed odorants; ODR-2 is expressed at high levels in sensory neurons, motor neurons, …	n1939	WT	Molecular_function:molecular_function unknown|Biological_process:olfaction|Biological_process:chemosensory behavior|Biological_process:olfactory behavior	Unnamed protein
174065_at	C17G10.9a	C17G10.9	WBGene00015920	C17G10.9	360	5.68076	1.55217	0.14263	head neurons | pharyngeal-intestinal valve | nerve ring | hypodermis | intestinal muscle | seam cells | body wall muscle | pharynx | ventral nerve cord | body neurons | intestinal	Adult Expression: pharynx; pharyngeal-intestinal valve; intestinal; intestinal muscle; body wall muscle; hypodermis; seam cells; nerve ring; ventral nerve cord; head neurons; body neurons; unidentified | Larval Expression: pharynx; pharyngeal-intestinal valve; intestinal; intestinal muscle; body wall muscle; hypodermis; seam cells; nerve ring; ventral nerve cord; head neurons; unidentified		1	1			-			WT|WT		RNA polymerase I-associated factor - PAF67	ENSEMBL:ENSP00000262832:human:Eukaryotic translation initiation factor 3 subunit 6 interacting protein:E=113.721 | ENSEMBL:ENSP00000331164:human:32 kDa protein:E=52.3468 | ENSEMBL:ENSP00000239725:human:PREDICTED: similar to bA508N22.1 (HSPC025):E=50.2291 | FLYBASE:CG5642-PA:fly:Flybase gene name is CG5642-PA:E=105.959 |
192044_at	F02E8.3	F02E8.3	WBGene00000157	aps-2	381	5.49715	1.73947	0.14263	neurons	Expressed in all cells in embryogenesis, but its expression is prominent in neurons at larva stages.		1	1	14	X-2N17	-	The aps-2 gene encodes an adaptin: specifically, it encodes an ortholog of the sigma2 subunit of adaptor protein complex 2 (AP-2), which mediates endocytosis from the plasma membrane; APS-2 appears to be required for embryonic and larval development and for normal body morphology, but is not required for endocytosis of yolk protein in developing oocytes; APS-2 is expressed in nearly all cells dur…		WT	Biological_process:intracellular protein transport|Cellular_component:clathrin vesicle coat|Biological_process:larval development (sensu Nematoda)|Biological_process:embryonic development (sensu Animalia)|Molecular_function:clathrin binding	Clathrin adaptor complex, small subunit	ENSEMBL:ENSP00000263270:human:Clathrin coat assembly protein AP17:E=70 | ENSEMBL:ENSP00000328789:human:Adapter-related protein complex 1 sigma 1B subunit:E=33.1135 | ENSEMBL:ENSP00000223096:human:Splice Isoform 1 Of Adapter-related protein complex 1 sigma
173520_at	T20B5.3	T20B5.3	WBGene00020596	T20B5.3	383	5.48054	2.04257	0.14263	head neurons | spermatheca | hypodermis | gonad sheath cells | pharynx | vulval muscle | tail neurons	Adult Expression: pharynx; vulval muscle; spermatheca; gonad sheath cells; hypodermis; tail neurons; unidentified | Larval Expression: pharynx; hypodermis; head neurons; tail neurons | Occasional strong expression is seen in the excretory cell of larvae and adults. In larvae weak diffuse expression is seen throughout the worm.		1	1	1	X-4N19	171812_x_at|173520_at|181147_s_at	T20B5.3 encodes an ortholog of mammalian O-GlcNAc selective N-acetyl-beta-D-glucosaminidase (O-GlcNAcase), an enzyme distinct from lysosomal hexosaminidases that removes O-GlcNAc modifications from intracellular proteins; T20B5.3 has no obvious phenotype in mass RNAi screens; T20B5.3 is predicted to be located in both the cytoplasm and the nucleus, to counteract O-linked N-acetylglucosamine (O-Gl…	ok1207	WT|WT|WT			ENSEMBL:ENSP00000350445:human:MGEA5 protein:E=99 | ENSEMBL:ENSP00000355200:human:KIAA0679 protein:E=85.5229 | ENSEMBL:ENSP00000354850:human:Meningioma-expressed antigen 5:E=85.5229 | FLYBASE:CG5871-PA:fly:Flybase gene name is CG5871-PA:E=95.4685 |
180758_at	T23E7.4	T23E7.4	WBGene00003744	nlp-6	384	5.47846	2.41702	0.14263	head neurons | IL2 neurons | IL1 neurons | head neurons | intestine | tail neurons	Reporter construct is expressed primarily or exclusively in neurons or "endocrine/secretory" cells. GFP expression in non-neuronal tissues include the gut (frequently), specific somatic gonad cells, and in pharyngeal or vulval muscles (rarely). No expression is detected in hypodermal, body wall muscle or germ tissues. nlp-6 is expressed at head neurons and ILx neurons. | "Expressed in ASI, IL2, 2…		1	1	6	X-7L08	-			WT
181073_at	C02H7.1	C02H7.1	WBGene00015363	C02H7.1	387	5.46796	1.71175	0.14263	amphids | head neurons | phasmids | tail neurons	Adult Expression: head neurons; amphids; tail neurons; phasmids | Larval Expression: head neurons; amphids; tail neurons; phasmids		1	1			-					Microtubule-binding protein MIP-T3	ENSEMBL:ENSP00000352916:human:Hypothetical protein FLJ46115:E=14.6198 | ENSEMBL:ENSP00000342402:human:282 kDa protein:E=11.6383 | ENSEMBL:ENSP00000308619:human:Splice Isoform 1 Of Transcriptional regulator ATRX:E=11.6383 | ENSEMBL:ENSP00000319106:human:Splice Isoform 4 Of Transcriptional regulator ATRX:E=11.6383 | ENSEMBL:ENSP00000341049:human:ATRX protein:E=11.6383 | ENSEMBL:ENSP00000333119:huma…
174970_s_at	F35H12.2a	F35H12.2	WBGene00018075	F35H12.2	388	5.46635	1.50246	0.14263	head neurons | Reproductive System | pharyngeal-intestinal valve | nerve ring | spermatheca uterine valve | intestine | body wall muscle | pharynx | nervous system | ventral nerve cord | distal tip cell | renal gland cells | uterus | tail neurons	Adult Expression: pharynx; intestine; Reproductive System; uterus; spermatheca uterine valve; Nervous System; nerve ring; ventral nerve cord; head neurons; tail neurons;		1	1		X-1O05	-			WT		Rab6 GTPase activator GAPCenA and related TBC domain proteins	ENSEMBL:ENSP00000344404:human:Rab6 GTPase activating protein, GAPCenA:E=182.201 | ENSEMBL:ENSP00000355139:human:92 kDa protein:E=147.252 | ENSEMBL:ENSP00000251507:human:Similar to Rab6 GTPase activating protein, GAPCenA:E=146.959 | ENSEMBL:ENSP00000281844
174545_at	C09D8.1a	C09D8.1	WBGene00004215	ptp-3	391	5.44842	1.53488	0.14263	body wall muscle | nerve ring | all enclosing embryo cells | dorsal nerve cord | ventral nerve cord | nerve ring | all enclosing embryo cells | dorsal nerve cord | ventral nerve cord | nerve ring | all enclosing embryo cells | dorsal nerve cord | ventral nerve cord	Adult Expression: body wall muscle | Larval Expression: body wall muscle | "Antibody: The staining of anti-PTP-3 antisera in wild-type animals was weaker, but otherwise identical in pattern to the expression pattern of the PTP-3B::GFP transgenes." | "Reporter_gene: PTP-3B::GFP transgenes showed widespread expression in embryos. The earliest stage GFP was detected in these embryos was during late …	| "PTP-3B::GFP was expressed in many but not all neurons, within which it was localized to neurites. In later embryos and larvae PTP-3B-GFP became localized within epidermal cells, apparently to adherens junctions." | "PTP-3B::GFP was expressed in many but not all neurons, within which it was localized to neurites. In later embryos and larvae PTP-3B-GFP became localized within epidermal cells, ap…	1	1		II-7J03	174545_at|194134_at	ptp-3 encodes a receptor-like tyrosine phosphatase orthologous to the LAR (Leukocyte Common Antigen Related, OMIM:179590) subfamily of receptor-like tyrosine phosphatases that contain extracellular immunoglobulin-like and fibronectin type III domains and have been implicated in linking cell adhesion to intracellular phosphotyrosine levels; PTP-3 plays a role in gastrulation and epidermal developm…	ok244	WT|WT|WT|Emb|Morphology defect	Biological_process:embryonic development (sensu Animalia)|Molecular_function:transmembrane receptor protein tyrosine phosphatase activity|Cellular_component:adherens junction|Biological_process:protein amino acid dephosphorylation|Biological_process:gastrulation|Biological_process:synaptogenesis|Biological_process:epidermal differentiation	Protein tyrosine phosphatase	ENSEMBL:ENSP00000353187:human:Protein tyrosine PhosPhatase, recePtor tyPe, D isoform 2 Precursor:E=1000 | ENSEMBL:ENSP00000346738:human:OTTHUMP00000046513:E=1000 | ENSEMBL:ENSP00000347106:human:Splice Isoform 2 Of Receptor-type tyrosine-protein phosphatas
187903_at	F31F6.4a	F31F6.4	WBGene00001451	flp-8	394	5.44069	3.28555	0.14263	nerve ring | tail | head	Nerve ring and other neuronal processes. | flp-8-expressing cells are seen in the anterior head and posterior tail regions. | "Expressed in AUA, PVM, URX. Faint or variable expression observed in RMG, ADA, and an extra pair of cells in the head. Male specific expression in CP9." | "Expressed in eggs and larva, but not from adult."	In wild-type animals, FaRPs immunostaining was most concentrated in the nerve ring and other neuronal processes, whereas neuronal cell bodies had lower levels of expression.	1	1	6	X-6L20	175166_at|187903_at	flp-8 encodes three copies of a FMRFamide-related short peptide neurotransmitter; although the FLP-8 peptide can increase pharyngeal action potential frequency, loss of FLP-8 function does not result in a mutant phenotype, suggesting that FLP-8 may function redundantly with other FMRFamide-like peptides in the nervous system; FLP-8 expression is detected in embryos and larval stages, but not in a…	pk360	WT	Biological_process:neuropeptide signaling pathway	Unnamed protein
183786_at	F41D9.1	F41D9.1	WBGene00018281	F41D9.1	395	5.43344	2.50678	0.14263	head neurons | nerve ring | ventral nerve cord | body neurons | tail neurons	Adult Expression: nerve ring; ventral nerve cord; head neurons; body neurons; tail neurons | Larval Expression: nerve ring; ventral nerve cord; head neurons; body neurons; tail neurons		1	1	6	X-4E06	-			WT|WT|Unclassified|WT|Unclassified		Uncharacterized conserved protein, contains TBC, SH3 and RUN domains	ENSEMBL:ENSP00000248929:human:RUN and TBC1 domain containing 3:E=178.886 | ENSEMBL:ENSP00000350975:human:OTTHUMP00000028830:E=178.187 | ENSEMBL:ENSP00000320748:human:FLJ00006 protein:E=69.3767 | ENSEMBL:ENSP00000300584:human:KIAA1055 protein:E=38.8861 | E
192420_at	F09C3.1	F09C3.1	WBGene00003980	pes-7	401	5.41006	1.94523	0.14263	spermathecal valves | ganglia | neurons | ventral nerve cord | vulva	b-galactosidase expression in areas of all the major ganglia (lateral, ventral, retrovesicular, pre-anal and dorso-rectal), along the ventral nerve cord, occasionally in the spermathecal valves and in the vulva. Expression appears to be nuclear-localized, although cell bodies and neural processes in the ventral nerve cord also show staining. The pattern is first visualized as a stripe of staining…		1	1	1	I-7K17	-	pes-7 encodes an ortholog of the vertebrate IQGAP proteins, actin- and CLIP-170-binding proteins that serve as effectors for the Rho family GTPases Rac1 and Cdc42; IQGAP's alpha-actinin domain is related distantly to alpha-actinin domains in calponin, transgelin (SM22 alpha), and the proto-oncogene Vav; pes-7 was identified in promoter-trapping screens and by homology, is predicted to function as…	gk123	WT	Molecular_function:Ras GTPase activator activity|Biological_process:small GTPase mediated signal transduction	Ras GTPase-activating protein family - IQGAP	ENSEMBL:ENSP00000268182:human:Ras GTPase-activating-like protein IQGAP1:E=90.1024 | ENSEMBL:ENSP00000274364:human:IQ motif containing GTPase activating protein 2:E=85.4559 | ENSEMBL:ENSP00000354451:human:Ras GTPase-activating-like protein IQGAP3:E=77.0223 | ENSEMBL:ENSP00000330337:human:185 kDa protein:E=77.0177 | ENSEMBL:ENSP00000334084:human:Sarcoma antigen NY-SAR-41:E=10.2076 |
190179_at	C25A1.2	C25A1.2	WBGene00001442	fkh-10	402	5.40238	1.83635	0.14263	gonad | pharyngeal neurons	Expression was observed in approximately six pairs of neuronal nuclei around the terminal bulb of the pharynx, through all larval stages and into the adult. Infrequently, expression was also observed in the developing gonad at the L4 stage.		1	1		I-5G15	-	fkh-10 encodes one of 15 forkhead transcriptional regulators encoded by the C. elegans genome; by homology, FKH-10 is predicted to function as a transcription factor that regulates gene expression during development; however, as loss of fkh-10 activity via RNA-mediated interference (RNAi) does not result in any obvious abnormalities, the precise role of FKH-10 in C. elegans development and/or beh…	ok733	WT	Molecular_function:transcription factor activity|Biological_process:regulation of transcription, DNA-dependent|Cellular_component:nucleus	Transcription factor of the Forkhead/HNF3 family	ENSEMBL:ENSP00000326272:human:Forkhead box protein L1:E=25.6576 | ENSEMBL:ENSP00000250448:human:Hepatocyte nuclear factor 3-alpha:E=25.3872 | ENSEMBL:ENSP00000262426:human:Forkhead box protein F1:E=25.3468 | ENSEMBL:ENSP00000313535:human:Forkhead-related
192537_at	K06C4.6a	K06C4.6	WBGene00003386	mod-1	413	5.35015	2.09846	0.14263	head neurons | ventral cord neurons | tail neurons	mod-1::GFP reporter expression was observed in the cell bodies and axons (the latter presumably as a consequence of reporter overexpression) of several neurons in the head, ventral cord and tail of the animal. No reporter expression was observed in any muscle cells.	cell bodies and axons	1	1			-		n3034		Molecular_function:GABA-A receptor activity|Molecular_function:extracellular ligand-gated ion channel activity|Biological_process:ion transport|Cellular_component:integral to membrane|Cellular_component:postsynaptic membrane|Biological_process:transport|Cellular_component:membrane|Molecular_function:neurotransmitter receptor activity	Ligand-gated ion channel	ENSEMBL:ENSP00000299267:human:Splice Isoform 2 Of Gamma-aminobutyric-acid receptor beta-3 subunit precursor:E=57.1938 | ENSEMBL:ENSP00000295454:human:Gamma-aminobutyric-acid receptor beta-1 subunit precursor:E=57.0915 | ENSEMBL:ENSP00000308725:human:Gamma
188353_s_at	C05E11.8	C05E11.8	WBGene00001455	flp-12	415	5.34467	3.99247	0.14263	nerve ring	Nerve ring and other neuronal processes. | Expressed in all stages | "Expressed in AVH/AVJ, BAG, PDA, PVR, SAA, SDQ, SMB. Faint or variable expression observed in BDU. Male specific expression in Rays 1, 4, 5, 7, CP9."	In wild-type animals, FaRPs immunostaining was most concentrated in the nerve ring and other neuronal processes, whereas neuronal cell bodies had lower levels of expression.	1	1	6	X-2B12	-	flp-12 encodes a predicted FMRFamide-like peptide neurotransmitter that affects locomotion when injected into A. suum; expressed in the ASE and PVM sensory neurons.		WT
193134_at	C38C10.1	C38C10.1	WBGene00006576	tkr-1	422	5.33084	1.56911	0.14263	deirid sensilla | postdeirid sensilla	A G-protein coupled receptor homologue, this gene has a restricted expression pattern in ADEsoL/R and PDEsoL/R in late larval stages. These are the socket cells of the deirid and post-deirid sensilla respectively, specialised nerve-accessory cells which form a toroid around the sensory process of the sensillum and act as an interface between it and the hypodermis | The nuclei of ADEsoL/R and PDEs…		1	1		III-5A21	-	tkr-1 encodes a G protein-coupled receptor that is the C. elegans tachykinin-like neuropeptide receptor homolog; by homology, TKR-1 is predicted to function in modulation of excitatory neurotransmission; as loss of tkr-1 activity via RNAi results in moderate reduction of fat content, TKR-1 may play a specific role in regulating lipid metabolism; a tkr-1 reporter gene fusion is reportedly expresse…		WT|WT|Unclassified|Unclassified|WT|WT	Molecular_function:rhodopsin-like receptor activity|Biological_process:G-protein coupled receptor protein signaling pathway|Cellular_component:integral to membrane|Molecular_function:tachykinin receptor activity|Cellular_component:plasma membrane	G protein-coupled receptor	ENSEMBL:ENSP00000303522:human:Substance-P receptor:E=48.7212 | ENSEMBL:ENSP00000303325:human:Neuromedin K receptor:E=47.6021 | ENSEMBL:ENSP00000339401:human:Substance-K receptor:E=42.2441 | ENSEMBL:ENSP00000243673:human:Probable G protein-coupled receptor
175613_at	F43C1.2a	F43C1.2	WBGene00003401	mpk-1	433	5.25111	1.95619	0.14263	head neurons | pharyngeal-intestinal valve | nervous system	Adult Expression: Nervous System; head neurons;		1	1		III-2I01	175613_at|193948_s_at		ga110	Ste|Ste|Ste|Emb|Ste|Emb	Molecular_function:MAP kinase activity|Molecular_function:ATP binding|Biological_process:protein amino acid phosphorylation|Molecular_function:protein kinase activity|Molecular_function:protein serine/threonine kinase activity|Biological_process:embryonic development (sensu Animalia)|Biological_process:reproduction		ENSEMBL:ENSP00000215832:human:Mitogen-activated protein kinase 1:E=153.886 | ENSEMBL:ENSP00000263025:human:Mitogen-activated protein kinase 3:E=147.658 | ENSEMBL:ENSP00000327293:human:Extracellular signal-related kinase 1c:E=131.31 | ENSEMBL:ENSP000003167
188309_s_at	M28.7	M28.7	WBGene00010898	nph-1	448	5.20195	2.51355	0.14263		Expressed in ADF, ADL, AFD, ASE, ASG, ASH, ASI, ASJ, ASK, AWA, AWB, AWC, PHA, PHB, URX, labial neurons.		1	1	9	II-7O02	-		ok500	WT		Unnamed protein	ENSEMBL:ENSP00000347452:human:Splice Isoform 3 Of Nephrocystin 1:E=30.585 | ENSEMBL:ENSP00000313169:human:Splice Isoform 2 Of Nephrocystin 1:E=29.3872 |
191382_at	F35E8.8	F35E8.8	WBGene00001786	gst-38	449	5.19373	2.44954	0.14263	amphids | head neurons | intestine | nervous system | phasmids | tail neurons	Adult Expression: intestine; Nervous System; head neurons; amphids; tail neurons; phasmids;		1	1	24	V-10F05	-			WT		Glutathione S-transferase	ENSEMBL:ENSP00000295256:human:Prostaglandin-D synthase:E=23.6021 | ENSEMBL:ENSP00000335620:human:Glutathione S-transferase A1:E=16.8861 | ENSEMBL:ENSP00000211122:human:Glutathione S-transferase A3-3:E=16.6021 | ENSEMBL:ENSP00000284562:human:Glutathione S-transferase A5-5:E=16.1308 | ENSEMBL:ENSP00000211309:human:Glutathione S-transferase A2:E=16.1308 | ENSEMBL:ENSP00000306378:human:Glutathione S-…
188920_at	E03D2.1	E03D2.1	WBGene00003751	nlp-13	451	5.19004	3.45465	0.14263	head neurons | spermathecae | hypodermis | intestine | tail | head neurons | vulva | pharynx	Expressed in 3 head neurons, NSM, M2, I4, spermathecae, LUA, 1 tail cell, dorsal and ventral hypoderm, intestine. | "Reporter construct is expressed primarily or exclusively in neurons or ""endocrine/secretory"" cells. GFP expression in non-neuronal tissues include the gut (frequently), specific somatic gonad cells, and in pharyngeal or vulval muscles (rarely). No expression is detected in hypode…		1	1			-	nlp-13 encodes a predicted neuropeptide of the MSFamide family; expressed primarily in neurons or in the endocrine/secretory cells, and expression includes pharyngeal neurons that modulate pharyngeal pumping of food.				Unnamed protein
175745_at	F13B12.5	F13B12.5	WBGene00002084	ins-1	453	5.18516	2.52263	0.14263	amphid sensory neurons | nerve ring | intestine | ventral nerve cord | pharyngeal neurons | vulval muscle | tail neurons	Expressed in the nerve ring: more than 8 symmetric pairs of neurons. Expressed in sensory neurons: amphid sensory neurons. Expressed in other neurons: ventral nerve cord, neurons with lateral processes and/or cell bodies, tail neurons, pharyngeal neurons. Expressed in non-neuronal tissue: vulval muscle, intestine. Expressed in four-fold elongated embryo, L1-L4, adult. | "ILP1 mRNA is approximatel…		1	1			-	ins-1 encodes an insulin-like peptide orthologous to human insulin (INS; OMIM:176730, mutated in hyperproinsulinemia and diabetes mellitus type II); INS-1 is one of 38 insulin-like peptides in C. elegans and when overexpressed can antagonize insulin-like signaling mediated by DAF-2/IR leading to arrest at the dauer larval stage; loss of INS-1, however, does not result in a dauer phenotype suggest…			Molecular_function:hormone activity|Biological_process:physiological processes|Cellular_component:extracellular
193788_at	K04G11.4	K04G11.4	WBGene00010572	K04G11.4	456	5.17536	1.92653	0.14263	neurons along body | head neurons | spermatheca | nerve ring | intestine | body wall muscle | pharynx | nervous system | vulval muscle | tail neurons	Adult Expression: pharynx; intestine; vulval muscle; spermatheca; body wall muscle; Nervous System; nerve ring; head neurons; neurons along body; tail neurons;		1	1	13	X-6P09	-		ok1444	WT		WD40 repeat-containing protein	ENSEMBL:ENSP00000351446:human:WD-repeat protein 5:E=107.125 | ENSEMBL:ENSP00000330381:human:WD repeat domain 5B:E=99.2757 | ENSEMBL:ENSP00000311899:human:Hypothetical protein FLJ25955:E=35.2676 | ENSEMBL:ENSP00000263694:human:U5 snRNP-specific 40 kDa prot
194229_x_at	ZC416.8a	ZC416.8	WBGene00006756	unc-17	458	5.17362	3.24229	0.14263	m2 | head neurons | IL2 neurons | SIB neurons | DB neurons | VA neurons | SMB neurons | AS neurons | VC neurons | SAB interneurons | DA neurons | URA neurons | body neurons | SAA interneurons | pharyngeal neurons | SMD neurons | neurons | tail neurons | SIA neurons | VB neurons	PCB, PCC, and SPC neurons expressed an unc-17::gfp construct beginning at mid-L4 and continuing throughout adulthood. | Staining was observed in most regions of the nervous system, including nerve ring, dorsal and ventral nerve cord and pharyngeal nervous system. | head: IL2 URA URB SAA SAB SIA SIB SMB SMD RMD RIM, sev more; phar: M1 M2 M5 I1f I6f, others; body: VA VB VC DA DB AS SDQ HSNf; tail: …		1	1		IV-1N02	172038_x_at|192428_s_at|194229_x_at	unc-17 encodes a synaptic vesicle acetylcholine transporter (VAChT) highly conserved amongst metazoans including Drosophila and humans (OMIM:600336); UNC-17 is essential for embryonic development, and is required in cholinergic neurons for loading acetylcholine into synaptic vesicles to which UNC-17 is localized; UNC-17 expression may be regulated indirectly by the UNC-4/UNC-37 transcriptional re…	cn355	WT|WT	Molecular_function:drug transporter activity|Biological_process:drug transport|Cellular_component:integral to membrane|Molecular_function:transporter activity|Biological_process:transport	Vesicular amine transporter	ENSEMBL:ENSP00000342819:human:Vesicular acetylcholine transporter:E=112.292 | ENSEMBL:ENSP00000298472:human:Synaptic vesicular amine transporter:E=83.7695 | ENSEMBL:ENSP00000276373:human:Chromaffin granule amine transporter:E=81.2596 | ENSEMBL:ENSP00000265808:human:SLC18A1 protein:E=48.7959 | ENSEMBL:ENSP00000275228:human:Chromosome 6 open reading frame 192:E=10.0655 | FLYBASE:CG32848-PA:fly:Flyb…
190244_s_at	F01D4.4	F01D4.4	WBGene00001189	egl-21	463	5.15072	2.29092	0.14263	head neurons | ventral cord motor neurons | nerve ring | preanal ganglion | tail neurons	egl-21 immunostaining was found in ~100 cells in the head and several neurons in the tail ganglia (15+/-3) and pre-anal ganglion (7+/-1) and motor neurons of the ventral cord (38+/-4). The subset of the egl-21 CPE-expressing cells include the following: the mechanosensory neurons ALM, AVM, and PVM; the interneurons BDU, SDQ; and the HSN egg-laying motor neurons. | "Immunostaining in wild-type ani…	In wild-type animals, egl-21 immunostaining was most concentrated in the nerve ring and other neuronal processes, whereas neuronal cell bodies had lower levels of expression.	1	1	6		-	Uncloned locus that affects egg laying.	n476		Molecular_function:carboxypeptidase A activity|Biological_process:proteolysis and peptidolysis	Zinc carboxypeptidase	ENSEMBL:ENSP00000352733:human:Carboxypeptidase E precursor:E=90.6383 | ENSEMBL:ENSP00000266047:human:Carboxypeptidase N catalytic chain precursor:E=83.3098 | ENSEMBL:ENSP00000225719:human:Carboxypeptidase D precursor:E=82.7959 | ENSEMBL:ENSP00000315074:human:Similar to Carboxypeptidase Z precursor:E=81.7695 | ENSEMBL:ENSP00000354255:human:Similar to Carboxypeptidase Z precursor:E=81.699 | ENSEMBL…
191999_s_at	K03E6.5	K03E6.5	WBGene00006741	unc-1	464	5.1432	2.2918	0.14263	ventral cord motor neurons | vulval muscle | vulva | nerve ring | retrovesicular ganglion | dorsal nerve cord | ventral nerve cord	Expressed in embryos shortly before hatching. Broadly expressed in nervous system at L1 through L4: nerve ring, ventral cord motor neurons. Also in vulval muscles at adult. | "Staining wild-type C. elegans with anti-UNC-1 antibody showed a punctate distribution of protein along nerve tracts. Staining was most intense in the nerve ring, the retrovesicular ganglion, and the ventral and dorsal nerve…	| "UNC-1 was not found in the nucleus but, rather, was distributed along the presumed axons of neurons."	1	1	6		-	unc-1 encodes a homolog of human stomatin (OMIM:133090; deficient in stomatocytosis); UNC-1 protein is found in major nerve tracts, particularly in the nerve ring; unc-1 is required for anesthetic sensitivity; unc-24, which also encodes a stomatin homolog, is epistatic to unc-1 and is required for UNC-1 localization to the nerve ring.	e50		Cellular_component:membrane	Prohibitins and stomatins of the PID superfamily	ENSEMBL:ENSP00000286713:human:Erythrocyte band 7 integral membrane protein:E=79 | ENSEMBL:ENSP00000255480:human:Stomatin-like protein 3:E=73.7959 | ENSEMBL:ENSP00000263730:human:Splice Isoform 1 Of Podocin:E=57.1675 | ENSEMBL:ENSP00000345911:human:Similar
176593_at	Y97E10AR.7	Y97E10AR.7	WBGene00022402	Y97E10AR.7	466	5.12976	1.934	0.14263	head neurons | hypodermis | ventral nerve cord	Adult Expression: head neurons | Larval Expression: hypodermis; ventral nerve cord; head neurons		1	1			-					MP1 adaptor interacting protein P14	ENSEMBL:ENSP00000265204:human:Late endosomal/lysosomal Mp1 interacting protein:E=14.8239 | FLYBASE:CG5189-PA:fly:Flybase gene name is CG5189-PA:E=16.5229 |
191162_s_at	C32F10.8a	C32F10.8	WBGene00016333	C32F10.8	469	5.12488	2.17814	0.14263	head neurons | nerve ring | intestinal muscle | gonad sheath cells | body wall muscle | pharynx | intestinal | vulval muscle | tail neurons | pharynx | intestinal | pharynx | intestinal	Adult Expression: pharynx; intestinal; intestinal muscle; vulval muscle; gonad sheath cells; body wall muscle; nerve ring; head neurons; tail neurons | Larval Expression: pharynx; intestinal; head neurons | Adult Expression: pharynx; intestinal | Larval Expression: pharynx; intestinal		1	1	8	I-2P01	191161_at|191162_s_at			WT|WT	Molecular_function:transferase activity, transferring nitrogenous groups|Biological_process:biosynthesis|Molecular_function:catalytic activity	Alanine aminotransferase	ENSEMBL:ENSP00000346821:human:Glutamic-pyruvate transaminase (alanine aminotransferase):E=145.959 | ENSEMBL:ENSP00000345282:human:Alanine aminotransferase 2:E=137.62 | ENSEMBL:ENSP00000348234:human:Tyrosine aminotransferase:E=10.2219 | FLYBASE:CG1640-PB:fly:Flybase gene name is CG1640-PB:E=151.77 | FLYBASE:CG1461-PA:fly:Flybase gene name is CG1461-PA:E=10.9586 |
178830_at	B0001.1	B0001.1	WBGene00007086	B0001.1	475	5.10313	1.5221	0.14263	head neurons | nerve ring | intestine | pharynx | nervous system | ventral nerve cord | renal gland cells	Adult Expression: pharynx; intestine; renal gland cells; Nervous System; nerve ring; ventral nerve cord; head neurons;		1	1	2		-				Biological_process:pathogenesis|Cellular_component:extracellular	Unnamed protein
172066_x_at	C06E1.4	C06E1.4	WBGene00001612	glr-1	476	5.09997	2.07404	0.14263	neurons | interneurons | RMD neurons | SMD neurons | neurons | URY neurons | RMD neurons | SMD neurons | neurons | URY neurons	Expression of the GLR-1::GFP fusion protein was limited to a subset of neurons, including the command interneurons. Transgenic strains that expressed glr-1::GLR-1(A/T)::GFP exhibited green fluorescent protein (GFP) fluorescence in the same neurons. | AVG AVJ DVC PVC PVQ RIG RIS RMD RMEL/R SMD URY [Nature 378:82] | "Expression was limited to a subset of inter- and motor neurons, including the inte…		1	1	13	III-4H05	172066_x_at|187868_s_at	glr-1 encodes an AMPA (non-NMDA)-type ionotropic glutamate receptor subunit; GLR-1 activity is required for mediating the behavioral response to light nose touch and the frequency with which animals change locomotory direction in response to sensory cues	ky176	WT|WT	Molecular_function:inotropic glutamate receptor activity|Molecular_function:glutamate-gated ion channel activity|Cellular_component:membrane|Molecular_function:potassium channel activity|Biological_process:potassium ion transport|Molecular_function:receptor activity|Molecular_function:ion channel activity|Biological_process:ion transport|Molecular_function:transporter activity|Biological_process:…	Glutamate-gated AMPA-type ion channel receptor subunit GluR2 and related subunits	ENSEMBL:ENSP00000285900:human:Splice Isoform 1 Of Glutamate receptor 1 precursor:E=146.432 | ENSEMBL:ENSP00000339343:human:Splice Isoform 2 Of Glutamate receptor 1 precursor:E=145.678 | ENSEMBL:ENSP00000264426:human:Splice Isoform 1 Of Glutamate receptor
189837_at	F22A3.3	F22A3.3	WBGene00001619	glr-8	482	5.07631	1.51963	0.14263	m4 | m3 | m5	I1, I2, MC, NSM, M3 (left/right), I3, MI M4, M3 (left/right), I6, M5, BDU, ALM, PLM, URB (left/right)		1	1	3	X-3B15	-			WT	Molecular_function:inotropic glutamate receptor activity|Molecular_function:glutamate-gated ion channel activity|Cellular_component:membrane|Molecular_function:transporter activity|Biological_process:transport	Glutamate-gated kainate-type ion channel receptor subunit GluR5 and related subunits	ENSEMBL:ENSP00000326000:human:Splice Isoform 2 Of Glutamate receptor 3 precursor:E=27.3872 | ENSEMBL:ENSP00000330148:human:Glutamate receptor delta-1 subunit precursor:E=26.8861 | ENSEMBL:ENSP00000282499:human:Glutamate receptor 4 precursor:E=26.7959 | EN
191339_at	T08A9.3	T08A9.3	WBGene00004912	sng-1	483	5.06331	1.71675	0.14263	nerve ring | dorsal nerve cord | ventral nerve cord | ventral nerve cord | head ganglia	Immunoreactivity was concentrated in nervous system regions rich in synapses, including the nerve ring, the dorsal nerve cord and the ventral nerve cord. | "In jsIs219, the pattern of GFP fluorescence observed was similar to the typical localization pattern seen in immunolocalization experiments with endogenous SNG-1, except that faint GFP fluorescence was detected in the neuronal cell bodies in …	Discrete puncta were found in the ventral and dorsal sublateral process bundles. The SNG-1 protein also accumulated in the presynaptic varicosities of SAB motor neurons innervating the head muscle. Finally, the endogenous protein was undetectable in neuronal cell bodies, commissures that run circumferentially along the body, and the dendrites of sensory neurons in the nose. | neuronal cell bodies	1	1	6	X-3F24	-		ok234	WT	Cellular_component:membrane|Cellular_component:synaptic vesicle|Biological_process:synaptic vesicle transport|Biological_process:regulation of exocytosis	Synaptic vesicle protein Synaptogyrin involved in regulation of Ca2+-dependent exocytosis	ENSEMBL:ENSP00000332287:human:Splice Isoform 1 Of Synaptogyrin-1:E=23.8861 | ENSEMBL:ENSP00000318845:human:Splice Isoform 2 Of Synaptogyrin-1:E=21.1549 | ENSEMBL:ENSP00000225777:human:Synaptogyrin-2:E=19.5229 | ENSEMBL:ENSP00000248121:human:Synaptogyrin-3:E=15.8239 | ENSEMBL:ENSP00000309626:human:26 kDa protein:E=15.5229 | ENSEMBL:ENSP00000216155:human:Splice Isoform 3 Of Synaptogyrin-1:E=14.9208…
175668_s_at	Y69A2AR.2	Y69A2AR.2	WBGene00004367	ric-8	488	5.04592	1.7118	0.14263	germ cells | nerve ring | nervous system | ventral nerve cord | neurons	RIC-8 immunoreactivity observed throughout the nervous system in both juvenile and adult worms. In juveniles, but not adults, however, immunoreactivity was observed around the nuclei of many nonneuronal cells, including germ cell nuclei. Both neuronal and nonneuronal RIC-8 staining were absent in animals stained with a RIC-8 preabsorbed antibody preparation. Within the nervous system, RIC-8 appea…	RIC-8 staining in neuronal cell somas did not appear localized but instead appeared to fill the cytoplasm. | "The bulk of the signal is cytoplasmic in one-cell stage embryos, with a slight enrichment in the vicinity of microtubule asters. In addition, som	1	1			175668_s_at|176565_s_at		md303	WT		Signaling protein RIC-8/synembryn (regulates neurotransmitter secretion)	ENSEMBL:ENSP00000325941:human:Hypothetical protein DKFZp586O0222:E=33.1487 | ENSEMBL:ENSP00000347662:human:Hypothetical protein:E=32.3372 | FLYBASE:CG15797-PA:fly:Flybase gene name is CG15797-PA:E=43.5686 |
188120_at	ZK1248.3a	ZK1248.3	WBGene00001224	ehs-1	493	5.01903	1.53763	0.14263	nerve ring | dorsal nerve cord | ventral nerve cord | neurons	EHS-1 was concentrated in synaptic-rich structures of the worm nervous system: the nerve ring and its associated ganglia; and the ventral and dorsal cord processes.The staining of the two cord processes appeared punctate and organized in an almost continuous line. Immunoreactive dots in the ventral and dorsal sublateral processes were smaller than those in the main cords. No detectable staining w…	Stained in neuron processes in a punctate pattern.	1	1	5		-	The ehs-1 gene encodes an ortholog of mammalian EPS15 that probably functions in endocytosis.	ok146		Molecular_function:calcium ion binding|Biological_process:synaptic transmission|Biological_process:synaptic vesicle endocytosis|Cellular_component:synaptic junction	Synaptic vesicle protein EHS-1 and related EH domain proteins	ENSEMBL:ENSP00000248070:human:Epidermal growth factor receptor substrate 15-like 1:E=65.3566 | ENSEMBL:ENSP00000262674:human:Epidermal growth factor receptor substrate 15:E=49.0458 | ENSEMBL:ENSP00000341811:human:Epidermal growth factor receptor pathway s
178362_at	R04D3.6	R04D3.6	WBGene00005114	srd-36	499	4.99395	1.59763	0.14263	head neurons | intestine - ant and post cells | nervous system	Adult Expression: intestine - ant and post cells; Nervous System; head neurons;		1	1		X-6A20	-			WT	Molecular_function:G-protein coupled receptor activity|Cellular_component:membrane	Chemoreceptor/7TM receptor
174832_at	C46C11.1	C46C11.1	WBGene00016704	C46C11.1	501	4.98583	1.71887	0.14263	head neurons | hypodermis | intestine | tail | pharynx | rectal epithelium | nervous system | ventral nerve cord | arcade cells | tail neurons	Adult Expression: pharynx; arcade cells; rectal epithelium; hypodermis; Nervous System; ventral nerve cord; head neurons; tail neurons; unidentified cells in tail ;		1	1	5	X-2B18	174832_at|189155_at			WT	Molecular_function:lipase activity|Biological_process:cholesterol metabolism|Biological_process:lipid catabolism|Molecular_function:catalytic activity	Hormone-sensitive lipase HSL	ENSEMBL:ENSP00000244289:human:Hormone-sensitive lipase:E=79.284 | ENSEMBL:ENSP00000348911:human:Similar to Arylacetamide deacetylase:E=10.8861 | FLYBASE:CG11055-PB:fly:Flybase gene name is CG11055-PB:E=95.8861 |
174499_at	F42A9.1a	F42A9.1	WBGene00006483	tag-137	502	4.98365	1.65601	0.14263	excretory cell | head neurons | anal sphincter/depressor muscle | hypodermis | body wall muscle | pharynx | dorsal nerve cord | ventral nerve cord | body neurons | intestinal | vulval muscle | head neurons | nerve ring | body wall muscle | pharynx | ventral nerve cord | body neurons | tail neurons | head neurons | nerve ring | body wall muscle | pharynx | ventral nerve cord | body neurons | tail …	Adult Expression: pharynx; anal sphincter/depressor muscle; vulval muscle; body wall muscle; excretory cell; ventral nerve cord; dorsal nerve cord; head neurons; body neurons; unidentified | Larval Expression: pharynx; intestinal; anal sphincter/depressor muscle; body wall muscle; hypodermis; excretory cell; head neurons; body neurons; unidentified | Adult Expression: pharynx; body wall muscle; n…		1	1		IV-4I14	174499_at|188330_s_at		gk246	WT|WT|WT	Molecular_function:diacylglycerol kinase activity|Biological_process:protein kinase C activation|Biological_process:intracellular signaling cascade	Diacylglycerol kinase	ENSEMBL:ENSP00000337572:human:Diacylglycerol kinase eta2:E=170.432 | ENSEMBL:ENSP00000264057:human:Diacylglycerol kinase delta2:E=169.252 | ENSEMBL:ENSP00000261491:human:Diacylglycerol kinase eta1:E=154.041 | ENSEMBL:ENSP00000284061:human:Diacylglycerol k
181611_at	B0336.4	B0336.4	WBGene00004348	rgs-5	509	4.95388	1.58384	0.14263	head neurons	Adult Expression: head neurons | Larval Expression: head neurons		1	1	5	III-3A17	-	rgs-5 encodes a regulator of G protein signaling; by homology, RGS-5 is predicted to function as a GTPase-activating protein that binds G protein alpha subunits and negatively regulates heterotrimeric G protein signaling; loss of rgs-5 activity via RNAi or a deletion mutation results in no obvious defects, and likewise, rgs-5 overexpression has no measurable effect on egg-laying behavior, locomot…	vs58	WT|WT|WT	Molecular_function:signal transducer activity	Protein kinase A anchoring protein	ENSEMBL:ENSP00000225737:human:A-kinase anchor protein 10:E=25.7696 | FLYBASE:CG4132-PA:fly:Flybase gene name is pkaap-PA:E=22.4318 |
172352_at	C33A12.4	C33A12.4	WBGene00007883	C33A12.4	510	4.94757	6.89589	0.195868		Expressed in ADF, ADL, ASE, ASH, ASI, ASJ, ASK, AVJ, AWA, AWB, PHA, PHB, labial neurons.		1	1	6	IV-4L18	-			WT|WT
183438_s_at	F45E4.8	F45E4.8	WBGene00003758	nlp-20	515	4.93622	3.0897	0.195868	head neurons | spermathecae | intestine | pharyngeal neurons | tail neurons	Expressed in 4 head neurons, 4 tail neurons, spermathecae, intestine, 1 ant. pharyngeal neuron.		1	1		IV-3J04	-	nlp-20 encodes a predicted neuropeptide of the FAFA family; expressed in pharyngeal neurons.		WT|WT
185157_at	Y75B8A.12	Y75B8A.12	WBGene00003892	osm-12	518	4.9257	2.91735	0.195868	head neurons | tail neurons	Adult Expression: head neurons; tail neurons | Larval Expression: head neurons; tail neurons		1	1	3		-		n1606	WT		Uncharacterized conserved protein related to the Bardet-Biedl syndrome protein BBS2	ENSEMBL:ENSP00000264499:human:Splice Isoform 1 Of Bardet-Biedl syndrome 7 protein:E=106.292 |
173459_s_at	F52B5.1	F52B5.1	WBGene00009920	abts-1	519	4.9241	1.65044	0.195868	anal sphincter/depressor muscle | dorsal nerve cord | ventral nerve cord | intestinal | renal gland cells | tail neurons	Adult Expression: renal gland cells; anal sphincter/depressor muscle; ventral nerve cord; dorsal nerve cord; tail neurons | Larval Expression: intestinal; renal gland cells; ventral nerve cord; dorsal nerve cord; tail neurons		1	1	1	I-4G09	172838_x_at|173459_s_at|175700_s_at			WT	Molecular_function:inorganic anion exchanger activity|Biological_process:anion transport|Cellular_component:membrane	Na+-independent Cl/HCO3 exchanger AE1 and related transporters (SLC4 family)	ENSEMBL:ENSP00000295736:human:Sodium bicarbonate cotransporter 3:E=254.167 | ENSEMBL:ENSP00000351483:human:KIAA0739 protein:E=252.482 | ENSEMBL:ENSP00000315789:human:Sodium bicarbonate cotransporter:E=251.796 | ENSEMBL:ENSP00000344272:human:Sodium bicarbonate cotransporter:E=239.959 | ENSEMBL:ENSP00000264485:human:Electrogenic Na+ bicarbonate cotransporter form 2:E=238.066 | ENSEMBL:ENSP000003504…
194006_at	Y37D8A.23a	Y37D8A.23	WBGene00006762	unc-25	537	4.85735	2.57268	0.195868	DD neurons | neurons | DD neurons | RME neurons | neurons | VD neurons | GABAergic neurons | GABAergic neurons	DD, 20 non-DD | DD VD AVL DVB RME RIS. | "All of the GABAergic neurons and only these cells express unc-25, and the unc-25 expression was visible as soon as these neurons were generated. pSC317 and pSC100 were expressed in all 26 GABAergic neurons. pSC380, pSC379, pSC98, and pSC315 were not expressed in the RIS, AVL, and DVB neurons. pSC381 expressed GFP in all 26 GABAergic neurons." | "expressed…		1	1	6		-		e156	WT	Molecular_function:carboxy-lyase activity|Biological_process:amino acid metabolism	Glutamate decarboxylase and related proteins	ENSEMBL:ENSP00000350928:human:Splice Isoform 1 Of Glutamate decarboxylase, 67 kDa isoform:E=159 | ENSEMBL:ENSP00000259271:human:Glutamate decarboxylase, 65 kDa isoform:E=150.076 | ENSEMBL:ENSP00000347493:human:57 kDa protein:E=141 | ENSEMBL:ENSP0000026708
192717_at	C08F8.8	C08F8.8	WBGene00003657	nhr-67	546	4.83677	1.52129	0.195868	head neurons	nhr-67DGFP exhibited a restricted expression pattern. nhr-67DGFP expression was only observed in six or seven head neurons. There was no vulval GFP expression in the nhr-67DGFP reporter line. | "The mRNAs for lin-42, nhr-23, and nhr-41a exhibit a low-high (peak)-low profile during the L1 intermolt that is precisely reiterated at later stages. The mRNAs for nhr-25a, nhr-25b, and nhr-41b have a hig…		1	1	1	IV-5P08	-		ok631	WT|Adl|Gro|Pvl|Unc|Gro|Pvl|Unc	Molecular_function:DNA binding|Molecular_function:ligand-dependent nuclear receptor activity|Biological_process:regulation of transcription, DNA-dependent|Cellular_component:nucleus|Molecular_function:transcription factor activity|Biological_process:determination of adult life span|Biological_process:physiological processes|Biological_process:positive regulation of growth rate|Biological_process:…	Hormone receptors	ENSEMBL:ENSP00000230083:human:Hypothetical protein FLJ16774:E=44.5229 | ENSEMBL:ENSP00000317199:human:Splice Isoform 1 Of Photoreceptor-specific nuclear receptor:E=32.8539 | ENSEMBL:ENSP00000299224:human:Splice Isoform 2 Of Photoreceptor-specific nuclear
174530_at	M03A1.6b	M03A1.6	WBGene00019747	M03A1.6	555	4.79694	1.52982	0.195868	excretory cell | Reproductive System | hypodermis | intestine | body wall muscle | nervous system | arcade cells | pharyngeal neurons | vulval muscle | renal gland cells	Adult Expression: arcade cells; intestine; renal gland cells; Reproductive System; vulval muscle; body wall muscle; hypodermis; excretory cell; Nervous System; pharyngeal neurons;		1	1			174530_at|181251_at		tm471		Molecular_function:metal ion binding		ENSEMBL:ENSP00000350401:human:Splice Isoform 2 Of Probable phospholipase DDHD1:E=91.1871 | ENSEMBL:ENSP00000327104:human:Splice Isoform 1 Of Probable phospholipase DDHD1:E=82.1871 | ENSEMBL:ENSP00000347331:human:Similar to Phosphatidic acid-preferring phospholipase A1:E=67.5686 | ENSEMBL:ENSP00000315208:human:DDHD domain containing 2:E=40.5086 | ENSEMBL:ENSP00000325142:human:Phospholipase:E=34.45…
173043_at	F45E4.2	F45E4.2	WBGene00004046	plp-1	557	4.79224	1.86003	0.195868	vulva other | head neurons | Reproductive System | intestine | body wall muscle | nervous system | ventral nerve cord | tail neurons	Adult Expression: intestine; Reproductive System; vulva other; body wall muscle; Nervous System; ventral nerve cord; head neurons; tail neurons;		1	1	18		173043_at|188111_at					Transcriptional regulator of the PUR family, single-stranded-DNA-binding	ENSEMBL:ENSP00000332706:human:Transcriptional activator protein PUR-alpha:E=28.0555 | ENSEMBL:ENSP00000275523:human:Pur-beta:E=24.6778 | ENSEMBL:ENSP00000345168:human:Pur-gamma B-form:E=12.5528 | ENSEMBL:ENSP00000311412:human:Pur-gamma A-form:E=12.4559 | FLYBASE:CG1507-PA:fly::E=33.6021 |
180340_at	C09E7.3	C09E7.3	WBGene00003859	oig-1	569	4.74764	4.60689	0.199141	nerve ring | ventral nerve cord | sensory neurons | ventral cord motor neurons | retrovesicular ganglion neurons	Adult Expression: nerve ring; ventral nerve cord | Larval Expression: nerve ring; ventral nerve cord | Neuronal expression in: 4-6 cells in RVG; several classes of VNC-MNs; 4 labial sensory neurons		1	1			-			WT		Unnamed protein	FLYBASE:CG7607-PA:fly:Flybase gene name is CG7607-PA:E=16.7447 | FLYBASE:CG14141-PA:fly:Flybase gene name is CG14141-PA:E=14.7212 |
175867_at	Y105E8A.5	Y105E8A.5	WBGene00000241	bbs-1	575	4.70504	3.06441	0.199141	head neurons | nerve ring | intestinal | tail neurons	Adult Expression: nerve ring; head neurons; tail neurons | Larval Expression: intestinal; nerve ring; head neurons; tail neurons		1	1			-		ok1111			Uncharacterized conserved protein	ENSEMBL:ENSP00000309677:human:Splice Isoform 2 Of Bardet-Biedl syndrome 1 protein:E=68.9208 | ENSEMBL:ENSP00000317469:human:Hypothetical protein:E=64.2076 | FLYBASE:CG14825-PA:fly:Flybase gene name is CG14825-PA:E=37.3188 |
173507_s_at	F43C9.4a	F43C9.4	WBGene00003245	mig-13	586	4.65776	1.82341	0.199141	anterior ventral cord neurons | pharyngo-intestinal valve | neurons | ventral cord neurons | retrovesicular ganglion | pharyngo-intestinal valve	during Q cell migration : ~10 v-cord neurons in anterior 2/3 rds of cord, pharyngeal-intestinal valve cells | "mig-13::GFP was first seen during embryogenesis in pharyngeal, hypodermal, and neuronal precursors located in the anterior body region. At hatching, mig-13::GFP was expressed in the pharyngeal-intestinal valve cells, as well as in the cell bodies and axons of a number of neurons in the r…	| MIG-13 appeared to be localized to the plasma membrane of all mig-13 expressing cells.	1	1			173507_s_at|175728_s_at|193977_s_at	mig-13 encodes a novel single-pass transmembrane protein with a N-terminal signal sequence and two motifs that have been implicated in protein-protein interactions: a CUB domain and a LDL receptor repeat; mig-13 affects the migration and thus the positioning of the Q neuroblasts and their descendants and also the anterior migration of the BDU neuron and may be a component of a global anterior/pos…	mu31
191925_at	C54E4.3	C54E4.3	WBGene00001557	gcy-37	588	4.65573	1.50713	0.199141		Expression of gcy-37 was consistently observed in URX, AQR, and PQR sensory neurons.		1	1			-	gcy-37 encodes a predicted soluble guanylyl cyclase that is expressed in four candidate sensory neurons connected to the pseudocoelom, URXL, URXR, AQR, and PQR; as loss of gcy-37 activity via RNA-mediated interference does not result in any abnormalities, the precise role of GCY-37 in C. elegans development and/or behavior is not yet known; GCY-37 expression in neurons connected to the pseudocoel…	ok384				ENSEMBL:ENSP00000242850:human:Guanylate cyclase soluble, beta-2 chain:E=78.0605 | ENSEMBL:ENSP00000264424:human:Splice Isoform 1 Of Guanylate cyclase soluble, beta-1 chain:E=75.6021 | ENSEMBL:ENSP00000344874:human:Splice Isoform 1 Of Guanylate cyclase sol
193861_at	ZC21.2	ZC21.2	WBGene00006614	trp-1	600	4.61216	2.2937	0.199141	motor neurons | mu_int | vulval muscle | interneurons | vulval muscle | neurons	The upstream and downstream regions of this gene drove GFP expression in a set of cells that did not overlap with those expressing osm-9::GFP fusions, including motor neurons, interneurons, vulval and intestinal muscles, and a single putative sensory neuron, BAG. | "The lacZ fusion for ZC21.2 produces cytoplasmic expression in 2 neural cells in the head of young larvae, and also in the vulval mus…		1	1	8	III-4F09	-		ok323	WT|WT|WT|WT	Molecular_function:cation channel activity|Biological_process:cation transport|Cellular_component:membrane|Molecular_function:ion channel activity|Biological_process:ion transport|Molecular_function:calcium channel activity|Biological_process:calcium ion transport|Cellular_component:integral to membrane	Receptor-activated Ca2+-permeable cation channels (STRPC family)	ENSEMBL:ENSP00000262839:human:Short transient receptor potential channel 5:E=134.824 | ENSEMBL:ENSP00000347312:human:Transient receptor potential channel 7:E=128.824 | ENSEMBL:ENSP00000264811:human:Short transient receptor potential channel 3:E=127.027 |
175634_at	F16H9.1a	F16H9.1	WBGene00004345	rgs-2	601	4.60723	2.5802	0.223391	head neurons | ventral cord neurons | pharyngeal muscle | uterine muscle | tail neurons	Observed rgs-2::GFP expression in a subset that included ventral cord and head- and tail-ganglia neurons. rgs-2::GFP fluorescence was not observed in the hermaphrodite-specific neurons. rgs-2::GFP fluorescence was observed in some non-neuronal cells, including the pharyngeal muscles and uterine muscles.		1	1		X-6C19	172929_x_at|175634_at|182781_s_at	rgs-2 encodes a regulator of G protein signaling; by homology, RGS-2 is predicted to function as a GTPase-activating protein for heterotrimeric G-protein alpha-subunits, and in vitro RGS-2 can stimulate the GTPase activity of purified GOA-1; in vivo, rgs-2 appears to function redundantly with rgs-1 to regulate egg-laying behavior when animals are refed following starvation; rgs-2 is expressed in …	vs17	WT	Molecular_function:signal transducer activity	G protein signaling regulators	ENSEMBL:ENSP00000297313:human:Splice Isoform 1 Of Regulator of G-protein signaling 20:E=41.4949 | ENSEMBL:ENSP00000344630:human:Splice Isoform 2 Of Regulator of G-protein signaling 20:E=41.3372 | ENSEMBL:ENSP00000276500:human:Splice Isoform 6 Of Regulator
183343_at	C39F7.1	C39F7.1	WBGene00016538	C39F7.1	604	4.59999	2.06158	0.223391	head neurons | spermatheca | Reproductive System | nervous system | vulval muscle	Adult Expression: Reproductive System; vulval muscle; spermatheca; Nervous System; head neurons;		1	1	1	V-1L01	-			WT|WT|WT|Dpy|Gro|Prz|Unc	Biological_process:positive regulation of body size|Biological_process:positive regulation of growth rate|Biological_process:locomotion|Biological_process:locomotory behavior
194144_s_at	T25G12.4	T25G12.4	WBGene00004270	rab-6.2	606	4.59552	1.81944	0.223391	head neurons | anal sphincter/depressor muscle | nerve ring | body wall muscle | ventral nerve cord | tail neurons	Adult Expression: anal sphincter/depressor muscle; body wall muscle; nerve ring; ventral nerve cord; head neurons; tail neurons; unidentified | Larval Expression: nerve ring; ventral nerve cord; head neurons; tail neurons; unidentified		1	1	1	X-7B14	190201_s_at|194144_s_at	rab-6.2 encodes a small, monomeric Rab GTPase that is most closely related to the Drosophila Rab6 and mammalian Rab6a GTPases; by homology, RAB-6.2 is predicted to function as a membrane-associated GTPase required for intracellular vesicular trafficking and for regulation of endo- and exocytosis; however, as loss of rab-6.2 function via RNA-mediated interference (RNAi) does not result in any obvi…		WT	Molecular_function:GTP binding|Biological_process:small GTPase mediated signal transduction|Biological_process:protein transport	GTPase Rab6/YPT6/Ryh1, small G protein superfamily	ENSEMBL:ENSP00000336850:human:Splice Isoform 1 Of Ras-related protein Rab-6A:E=84.0315 | ENSEMBL:ENSP00000347674:human:Splice Isoform 2 Of Ras-related protein Rab-6A:E=82.9586 | ENSEMBL:ENSP00000285208:human:Ras-related protein Rab-6B:E=82.8539 | ENSEMBL:
178126_s_at	ZK938.2	ZK938.2	WBGene00014159	ZK938.2	611	4.58878	3.40336	0.223391		Expressed in ADL, ASE, ASG, ASH, ASI, ASJ, ASK, AWB, AWC, PHB, URX.		1	1	9		-			WT		Thioredoxin binding protein TBP-2/VDUP1
173853_at	F15A8.5a	F15A8.5	WBGene00001052	dop-1	626	4.53888	2.25742	0.223391	head neurons | socket_cells | sheath_cells | head body wall muscle	A dop-1::gfp reporter gene fusion has a more restricted expression pattern in the nervous system in larval and adult animals. Within the head ganglia, dop-1prom1::gfp is consistently expressed only in the RIS interneuron class. Only weak and inconsistent expression can be observed in other unidentified head neurons. Consistent and strong expression can be observed in the excretory gland cells and…	A dop-1trans::gfp reporter protein, which contains dop-1 coding sequences, is localized to the plasma membrane and has a punctate appearance along axons and muscle arms.	1	1		X-2N05	173853_at|173854_s_at		ev748	WT|WT	Molecular_function:dopamine receptor activity|Biological_process:G-protein coupled receptor protein signaling pathway|Cellular_component:integral to membrane|Molecular_function:rhodopsin-like receptor activity		ENSEMBL:ENSP00000306129:human:D:E=56.3979 | ENSEMBL:ENSP00000320944:human:Alpha-2B adrenergic receptor:E=54.5376 | ENSEMBL:ENSP00000280155:human:OTTHUMP00000058849:E=53.9208 | ENSEMBL:ENSP00000347474:human:Splice Isoform 3 Of D(2) dopamine receptor:E=52.2
174444_at	F55C10.1	F55C10.1	WBGene00000554	cnb-1	629	4.52659	1.91881	0.223391	head neurons | spermathecae | male gonad | seam cells | hypodermal | tail neurons | head neurons | spermathecae | tail neurons | sensory neurons | muscle	CNB-1 localization was also confirmed in the spermatheca by immunostaining isolated gonads. | "CNB-1 was localized at the subcellular level in specific tissues of wild-type animals by immunogold electron microscopy (EM). Signals of CNB-1 were observed in the seam cells of the lateral hypodermis of wild-type hermaphrodites consistent with the immunostaining data. Additionally, the male gonad also …	Scattered and distinct cytoplasmic signals of CNB-1 was observed surrounding the cellularized spermatids. | Wildtype male sperm was examined and immunostained with antiCNB-1 antibody. As expected, robust staining was observed in the wild-type sperm and the staining was distinctly cytoplasmic. | neuronal cell bodies	1	1			174444_at|189751_at	cnb-1 encodes an ortholog of calcineurin B, the regulatory subunit of the protein phosphatase 2B with four EF-hand motifs for calcium binding, that binds TAX-6 (a calcineurin A ortholog) in a calcium-dependent manner; CNB-1 binds calcium, enhances the phosphatase activity of TAX-6 in vitro, promotes transcription of rcn-1, and is required for normal cuticle formation, sperm morphology, and brood …	jh103		Molecular_function:calcium ion binding	Ca2+/calmodulin-dependent protein phosphatase (calcineurin subunit B), EF-Hand superfamily protein	ENSEMBL:ENSP00000234310:human:Protein PhosPhatase 3, regulatory subunit B, alPha isoform 1:E=70.0605 | ENSEMBL:ENSP00000295121:human:HZGJ:E=66.3665 | ENSEMBL:ENSP00000342600:human:Similar to Calcineurin B subunit isoform 1:E=64 | ENSEMBL:ENSP00000335632:h
175230_at	Y37E11AR.2	Y37E11AR.2	WBGene00021369	Y37E11AR.2	647	4.46951	1.63348	0.223391	neurons along body | head neurons | Reproductive System | nerve ring | gonad sheath cells | intestine | nervous system | ventral nerve cord | vulval muscle | distal tip cell | tail neurons	Adult Expression: Reproductive System; distal tip cell; vulval muscle; gonad sheath cells; Nervous System; nerve ring; ventral nerve cord; head neurons; neurons along body; tail neurons;		1	1			175230_at|176451_at			WT		Zn finger protein	ENSEMBL:ENSP00000349156:human:Splice Isoform 2 Of Ubiquitin ligase SIAH1:E=105.824 | ENSEMBL:ENSP00000353090:human:HSIAH1:E=104.215 | ENSEMBL:ENSP00000322457:human:Ubiquitin ligase SIAH2:E=102.658 | ENSEMBL:ENSP00000340449:human:PREDICTED: similar to Ubiquitin ligase SIAH1 (Seven in absentia homolog 1) (Siah-1) (Siah-1a):E=84.6778 | ENSEMBL:ENSP00000332236:human:LOC283514 protein:E=39.041 | FLYBA…
188766_at	F44A6.1a	F44A6.1	WBGene00009674	nucb-1	652	4.45696	1.50073	0.223391	head neurons | pharyngeal muscle | intestinal | tail neurons	Expressed in pharyngeal muscle, body wall muscle, vulval muscle, weak expression in neurons in head and tail, weak staining in intestinal cells (mainly posterior).		1	1			-	F44A6.1 encodes two isoforms of a nucleobindin homolog that each contain a calcium-binding EF-hand domain and a glutamine/asparagine-rich domain; F44A6.1 is expressed in muscle (pharyngeal, body wall, and vulval), with weak expression in head and tail neurons and in (mainly posterior) intestinal cells; F44A6.1 has no obvious function in vivo, since it has no obvious phenotype when deleted or inac…			Molecular_function:calcium ion binding	DNA-binding protein of the nucleobindin family	ENSEMBL:ENSP00000320168:human:Nucleobindin 2 precursor:E=66.2147 | ENSEMBL:ENSP00000263273:human:Nucleobindin 1 precursor:E=62.3372 | ENSEMBL:ENSP00000216832:human:Pinin, desmosome associated protein:E=10.7212 | FLYBASE:CG32190-PA:fly:Flybase gene name is NUCB1-PA:E=71.9586 | FLYBASE:CG18497-PC:fly:Flybase gene name is spen-PC:E=10.6383 |
193562_s_at	F23B2.5a	F23B2.5	WBGene00001444	flp-1	660	4.43716	2.37114	0.223391	head neurons | nerve ring	Expression only detected in anterior head neurons. | Nerve ring and other neuronal processes. | "Expressed in AIA, AIY, AVA, AVE, AVK, RIG, RMG, M5. No male specific expression." | Expressed in all stages | Expressed in the AVK neurons and no other cells.	| "In wild-type animals, FaRPs immunostaining was most concentrated in the nerve ring and other neuronal processes, whereas neuronal cell bodies had lower levels of expression."	1	1	6	IV-4N09	171982_x_at|193561_at|193562_s_at|193895_at|193896_s_at	flp-1 can encode up to seven distinct, yet highly similar, FMRFamide-related peptides (FaRPs), small neuromodulatory peptides that are characterized by a C-terminal Arg-Phe-amide motif; in C. elegans, FLP-1 peptides are required for regulation of several behaviors, including well-coordinated, sinusoidal movement and the transition between active and inactive states of egg-laying; receptors for th…	pk41	WT	Biological_process:neuropeptide signaling pathway	Unnamed protein	FLYBASE:CG2346-PA:fly:Flybase gene name is Fmrf-PA:E=15.1739 |
177686_at	F33A8.2	F33A8.2	WBGene00003756	nlp-18	670	4.40912	3.84955	0.223391	rectal gland | head neurons | spermathecae | intestine | pharyngeal neurons | tail neurons	Expressed in ASI, 4 head neurons, 2 tail neurons, spermathecae, NSM, 2 ant. pharyngeal neurons, rectal gland, intestine.		1	1	6	II-7J13	-	nlp-18 encodes four predicted neuropeptide-like proteins; in C. elegans, nlp-18 is part of the FAFA neuropeptide family that also contains nlp-20; nlp-18 is expressed in a variety of neurons, including ASI, NSM, four head neurons, two tail neurons, and two anterior pharyngeal neurons; nlp-18 expression is also detected in the spermatheca, the rectal gland, and the intestine; as loss of nlp-18 act…		WT
173125_s_at	B0350.2b	B0350.2	WBGene00006780	unc-44	680	4.38995	2.24649	0.223391	head neurons | nerve ring | anal depressor muscle | intestine | body wall muscle | nervous system | ventral nerve cord | pharyngeal neurons | tail neurons	Adult Expression: intestine; anal depressor muscle; body wall muscle; Nervous System; nerve ring; ventral nerve cord; head neurons; pharyngeal neurons; tail neurons;		1	1		IV-3G07	171738_x_at|172123_x_at|172153_x_at|173125_s_at|174033_at|175181_at|175561_s_at|176663_s_at|181045_at	The unc-44 gene encodes an ankyrin-like protein required for proper sex myoblast and axonal guidance during development.	e326	Slu|Dpy|Gro|Sma|Unc	Molecular_function:protein binding|Biological_process:signal transduction|Biological_process:positive regulation of body size|Biological_process:positive regulation of growth rate|Biological_process:positive regulation of locomotion|Biological_process:locomotory behavior		ENSEMBL:ENSP00000264366:human:Splice Isoform 2 Of Ankyrin 2:E=158.658 | ENSEMBL:ENSP00000349588:human:Ankyrin 2 isoform 1:E=155.149 | ENSEMBL:ENSP00000347436:human:Hypothetical protein DKFZp686P17114:E=150.022 | ENSEMBL:ENSP00000340561:human:Hypothetical protein DKFZp686M09125:E=149.097 | ENSEMBL:ENSP00000354873:human:Splice Isoform 1 Of Ankyrin 2:E=147.824 | ENSEMBL:ENSP00000280772:human:Ankyrin…
194037_at	F19H8.3	F19H8.3	WBGene00000188	arl-3	688	4.37797	4.30653	0.223391		Arl-3::gfp was limited to a subset of neurons in the head and tail regions.		1	1	1	II-9A04	-	arl-3 encodes a member of the ARL (ADP-ribosylation factor(ARF)-like) family of proteins which are very similar to ARF proteins but lack the ability to stimulate ADP ribosylation by cholera toxin; as loss of arl-3 activity via RNA-mediated interference (RNAi) does not result in any abnormalities, the precise role of ARL-3 is not yet known.	tm1703	WT	Molecular_function:GTP binding|Biological_process:small GTPase mediated signal transduction	GTP-binding ADP-ribosylation factor-like protein ARL3	ENSEMBL:ENSP00000260746:human:ADP-ribosylation factor-like protein 3:E=61.3979 | ENSEMBL:ENSP00000246747:human:21 kDa protein:E=43.699 | ENSEMBL:ENSP00000256682:human:ADP-ribosylation factor 3:E=38.4089 | ENSEMBL:ENSP00000272102:human:ADP-ribosylation fac
176812_at	F47D12.1a	F47D12.1	WBGene00001518	gar-2	696	4.34262	2.08734	0.223391	sensory neurons | head neurons | ventral cord motor neurons | neurons	GAR-2 was expressed in a subset of neurons from the folding stage during embryogenesis through adulthood. This observation is consistent with RT-PCR results showing the presence of gar-2 mRNA throughout development. GAR-2 was expressed in some head neurons with ciliated endings, which are putative sensory neurons, in many cells of the ventral cord, which are considered to be motor neurons, and in…		1	1		III-3G12	-		ok520	WT|WT|WT|WT|WT	Molecular_function:rhodopsin-like receptor activity|Biological_process:G-protein coupled receptor protein signaling pathway|Cellular_component:integral to membrane|Molecular_function:muscarinic acetylcholine receptor activity|Cellular_component:membrane		ENSEMBL:ENSP00000319984:human:Muscarinic acetylcholine receptor M2:E=52.7696 | ENSEMBL:ENSP00000306490:human:Muscarinic acetylcholine receptor M1:E=51.1938 | ENSEMBL:ENSP00000255380:human:Muscarinic acetylcholine receptor M3:E=48.1739 | ENSEMBL:ENSP000003
193961_at	B0207.3a	B0207.3	WBGene00001676	gpa-14	698	4.3402	2.23331	0.223391	vulva | vulval muscle	Faint expression is seen only in older larvae and adults in hypodermal cells that form the vulval labia. | "ASI, ASJ, ASH, ASK, ADE, PHA, PHB, ALA, AVA, CAN, DVA, PVQ, RIA, vulva muscle."		1	1	10	I-2B24	-	gpa-14 encodes a member of the G protein alpha subunit family of heterotrimeric GTPases; gpa-14 is expressed in ASI, ASJ, ASH, ASK, ADE, PHA, PHB ALA, AVA, CAN, DVA, PVQ, RIA, and in vulval muscle, and also exhibits faint expression in the vulval hypodermis.	pk342	WT	Molecular_function:signal transducer activity|Biological_process:G-protein coupled receptor protein signaling pathway|Biological_process:signal transduction	G-protein alpha subunit (small G protein superfamily)	ENSEMBL:ENSP00000251337:human:Guanine nucleotide bindinG protein, alpha transducinG activity polypeptide 2:E=51.6198 | ENSEMBL:ENSP00000248614:human:PREDICTED: guanine nucleotide binding protein, alpha transducing 3:E=49.3979 | ENSEMBL:ENSP00000248996:hum
175778_s_at	W07E11.3a	W07E11.3	WBGene00001445	flp-2	712	4.29892	3.30755	0.239498	nerve ring	Nerve ring and other neuronal processes. | "Expressed in AIA, RID, PVW, I5, MC. Faint or variable expression observed in ASI, M4, head muscles and an extra pair of cells in the head. No male specific expression." | Expressed in all stages	In wild-type animals, FaRPs immunostaining was most concentrated in the nerve ring and other neuronal processes, whereas neuronal cell bodies had lower levels of expression.	1	1	6	X-4P22	175777_at|175778_s_at	flp-2 encodes a predicted FMRFamide-like peptide neurotransmitter; expressed in the pharyngeal neuron I5.		WT|Emb|Lva|Emb|Gro	Biological_process:embryonic development (sensu Animalia)|Biological_process:positive regulation of growth rate|Biological_process:larval development (sensu Nematoda)|Biological_process:growth	Unnamed protein
177365_at	R102.2	R102.2	WBGene00011289	R102.2	722	4.25399	4.64791	0.239498		Expressed in ADF, ADL, ASH, ASI, ASJ, ASK, PHA, PHB.		1	1	23	IV-5L11	-			WT|WT		Unnamed protein
180116_at	F48C11.3	F48C11.3	WBGene00003741	nlp-3	725	4.24763	3.76275	0.239498	head neurons | oocytes | intestine | ventral nerve cord | head neurons | vulva	Expressed in ADF, ASE, ASH, AWB, ASJ, BAG, HSN, I1, I2, I3, I4, M1, M3, NSMR, 3 head neurons, VNC, oocytes, I6, M2, pm1VL, intestine. | "Reporter construct is expressed primarily or exclusively in neurons or ""endocrine/secretory"" cells. GFP expression in non-neuronal tissues include the gut (frequently), specific somatic gonad cells, and in pharyngeal or vulval muscles (rarely). No expression i…		1	1	6	X-6M21	-	nlp-3 encodes a neuropeptide-like protein of the GFxGF family with similarity to orcokinins, highly conserved peptides native to crustaceans that enhance hindgut contractions; NLP-3 is expressed in neurons in the head, pharynx, and vulva, and in the intestine; the precise role of NLP-3 in nervous system function and development is not yet clear.		WT
193622_at	B0564.10a	B0564.10	WBGene00006766	unc-30	726	4.24601	2.15546	0.239498	DD neurons | preanal ganglion | neurons | VD neurons	UNC-30 is found in the nuclei of the D neurons. IN L1 worms anti-UNC-30 stained the 6 DD neurons and in L2 worm, stained 6 DD neurons and 13 VD neurons. UNC-30 protein were maintained at low level during L3 and later stages.Anti-UNC-30 also stained a pair of nuclei in the preanal ganglion of L1 and L2 animals, corresponding to the position of PVP. In addition, four nuclei in the head of L1 and L2…		1	1		IV-7A23	174442_s_at|193622_at	unc-30 encodes a paired-like homeodomain transcription factor orthologous to vertebrate Pitx homeodomain proteins, such as mouse Pitx2; UNC-30 controls the terminal differentiation of all 19 type D GABA-ergic motor neurons by directly regulating the expression of UNC-25/GAD and UNC-47/VGAT, which are responsible for GABA formation and secretion, respectively; UNC-30 is expressed most strongly in …	bx7	WT	Molecular_function:DNA binding|Molecular_function:transcription factor activity|Biological_process:regulation of transcription, DNA-dependent|Cellular_component:nucleus	Transcription factor PTX1, contains HOX domain	ENSEMBL:ENSP00000323303:human:Pituitary homeobox 1:E=28.0458 | ENSEMBL:ENSP00000304169:human:Splice Isoform 2 Of Pituitary homeobox 2:E=26.3665 | ENSEMBL:ENSP00000278081:human:Pituitary homeobox 3:E=26.0177 | ENSEMBL:ENSP00000296492:human:Splice Isoform 1
193354_s_at	Y48A6A.1	Y48A6A.1	WBGene00006982	zig-5	730	4.23725	1.85274	0.239498	head neurons | intestinal | tail neurons	Adult Expression: intestinal; head neurons; tail neurons | Larval Expression: intestinal; head neurons; tail neurons | Expression is activated postembryonically in the first larval (L1) stage. | "Neuronal expression in: PVT, RID, AFD, ASK, RIV, RIB, PVQ, DVA"		1	1	6	III-5F18	-	zig-5 encodes a predicted membrane-associated protein containing two C2-type immunoglobulin domains and a GPI (glycosylated phosphatidylinositol) anchor site, but no transmembrane domain; ZIG-5 is predicted to function in cell adhesion and/or signaling, and appears to be required for embryogenesis as well as maintenance of ventral nerve cord organization during larval stages; ZIG-5 is expressed i…	ok1065	Emb|WT|WT	Biological_process:embryonic development (sensu Animalia)|Biological_process:pattern specification|Cellular_component:membrane
177371_s_at	M02B7.3a	M02B7.3	WBGene00003884	osm-3	734	4.22937	2.9988	0.239498	IL2 neurons | IL2 neurons | neurons | sensory neurons | amphid neurons | phasmid neurons | inner labial neurons	Fusion gene expression can be observed in early larvae in a small number of sensory neurons. In the head, the fusion gene expressing cells include the set of eight pairs of amphid neurons (ADF, ADL, ASE, ASG, ASH, ASI, ASJ, and ASK) situated in the bilaterally symmetrical lateral ganglia just in front of the second pharyngeal bulb. Amphids are two large sensilla located laterally in the head and …	| "Stained the cell body cytoplasm, dendrites, and ciliated endings of the amphid, inner labial, and phasmid chemosensory neurons. Antibody demonstrated a perinuclear, punctate staining in cell bodies and a punctate staining along corresponding dendrites of amphid neurons."	1	1		IV-1N20	-	osm-3 encodes a homolog of the heavy chain subunit of heteromeric anterograde motor kinesins; OSM-3 is required for formation of the distal segment of amphid channel cilia, for responses to osmotic stimuli, for normal dauer formation, and for sensitivity to caffeine.	e1806	WT	Molecular_function:microtubule motor activity|Molecular_function:ATP binding|Biological_process:microtubule-based movement|Cellular_component:microtubule associated complex		ENSEMBL:ENSP00000247986:human:Splice Isoform 1 Of Kinesin-like protein KIF17:E=167.509 | ENSEMBL:ENSP00000318133:human:Splice Isoform 2 Of Kinesin-like protein KIF17:E=167.509 | ENSEMBL:ENSP00000262652:human:Kinesin-like protein KIF3B:E=110.658 | ENSEMBL:
187261_s_at	B0228.7	B0228.7	WBGene00015064	B0228.7	740	4.21754	2.57891	0.239498	E lineage | head neurons | intestinal | head neurons | intestinal	Highly mosaic expression is seen in early E lineage. Expression stretches from the 2 E cell stage until shortly after elongation begins when a few cells can still stain (is this specific expression, or due to a high degree of mosaicism in the strain?) | Adult Expression: intestinal; head neurons | Larval Expression: intestinal; head neurons		1	1	1	II-5F06	-			WT	Molecular_function:transferase activity, transferring pentosyl groups	Methylthioadenosine phosphorylase MTAP	ENSEMBL:ENSP00000297736:human:S-methyl-5-thioadenosine phosphorylase:E=71.3372 | ENSEMBL:ENSP00000349733:human:23 kDa protein:E=49.8861 | ENSEMBL:ENSP00000347923:human:MTAP:E=12.6383 | FLYBASE:CG4802-PA:fly:Flybase gene name is CG4802-PA:E=73.4685 | FLYBASE:CG31115-PA:fly:Flybase gene name is CG31115-PA:E=58.9586 |
185954_at	Y54G11A.7	Y54G11A.7	WBGene00013216	Y54G11A.7	761	4.13524	1.8039	0.250386	head neurons | hypodermis | intestine | pharynx | nervous system	Adult Expression: pharynx; intestine; hypodermis; Nervous System; head neurons;		1	1	1	II-9I03	-			WT|WT|WT|Emb	Biological_process:embryonic development (sensu Animalia)	Uncharacterized conserved protein	ENSEMBL:ENSP00000334692:human:FLJ20699 protein:E=82.585 |
175582_at	F20C5.1a	F20C5.1	WBGene00004051	pme-3	763	4.13083	1.72371	0.250386	head neurons | nerve ring | anal depressor muscle | intestine | body wall muscle | pharynx | nervous system	Adult Expression: pharynx; intestine; anal depressor muscle; body wall muscle; Nervous System; nerve ring; head neurons;		1	1		IV-4O12	175582_at|178234_at		gk120	WT|WT|WT			FLYBASE:CG2864-PA:fly:Flybase gene name is Parg-PA:E=32.1079 |
193104_at	T24D8.5	T24D8.5	WBGene00003740	nlp-2	769	4.12099	3.3619	0.250386	head neurons | alimentary system | head neurons | intestine	Reporter construct is expressed primarily or exclusively in neurons or "endocrine/secretory" cells. GFP expression in non-neuronal tissues include the gut (frequently), specific somatic gonad cells, and in pharyngeal or vulval muscles (rarely). No expression is detected in hypodermal, body wall muscle or germ tissues. nlp-2 is only expressed in the gut and in two neurons in the head. | "Expressed…		1	1	15	X-1H04	-			WT		Unnamed protein
174826_at	B0034.3a	B0034.3	WBGene00000403	cdh-11	789	4.08219	2.04499	0.250386	head neurons | nerve ring | ventral nerve cord | body neurons | tail neurons | head neurons | tail neurons | head neurons | tail neurons	Adult Expression: nerve ring; head neurons; body neurons; tail neurons; unidentified | Larval Expression: nerve ring; ventral nerve cord; head neurons; body neurons; tail neurons; unidentified | Adult Expression: head neurons; tail neurons | Larval Expression: head neurons; tail neurons		1	1		II-4B18	174826_at|187795_at	A homolog of a member of the cadherin superfamily which is involved in cell-cell adhesion.	ok739	WT	Molecular_function:calcium ion binding|Biological_process:homophilic cell adhesion|Cellular_component:membrane	Calsyntenin	ENSEMBL:ENSP00000331020:human:Calsyntenin-2 precursor:E=108.319 | ENSEMBL:ENSP00000354997:human:Alcadein alpha-1:E=105.055 | ENSEMBL:ENSP00000344003:human:Calsyntenin-1 precursor:E=104.959 | ENSEMBL:ENSP00000266546:human:Similar to Calsyntenin-3 precursor:E=56.699 | FLYBASE:CG11059-PA:fly:Flybase gene name is cals-PA:E=110.222 |
174313_s_at	K08A8.2a	K08A8.2	WBGene00004949	sox-2	798	4.05561	2.50288	0.250386	amphids | head neurons | hypodermis | nervous system	Adult Expression: hypodermis; Nervous System; head neurons; amphids;		1	1		X-3L06	174313_s_at|191681_at	The sox-2 gene encodes a homolog of human SRY, which when mutated leads to gonadal dysgenesis (OMIM:306100).	pk65	Egl|Unc|Lva|Unc	Molecular_function:DNA binding|Biological_process:regulation of transcription, DNA-dependent|Biological_process:oviposition|Biological_process:larval development (sensu Nematoda)|Biological_process:growth|Biological_process:locomotory behavior	HMG-box transcription factor	ENSEMBL:ENSP00000323588:human:Transcription factor SOX-2:E=40.7696 | ENSEMBL:ENSP00000257018:human:Transcription factor SOX-3:E=40.699 | ENSEMBL:ENSP00000330218:human:SRY (Sex determining region Y)-box 1:E=39.699 | ENSEMBL:ENSP00000245342:human:Transcript
188555_s_at	F14D12.4a	F14D12.4	WBGene00003166	mec-2	800	4.05411	1.5142	0.250386		Beta-gal activity was seen in the six touch receptor neurons and a few other cells, particularly in the head. GFP was seen in the same cells, although fluorescence was higher in the six touch receptor neurons than in the other cells.		1	1	6	X-3I13	175614_at|188555_s_at	The mec-2 gene encodes a stomatin homolog required to sense gentle mechanical stimuli (e.g. touch) along the body wall.	e75	WT	Cellular_component:membrane	Prohibitins and stomatins of the PID superfamily	ENSEMBL:ENSP00000286713:human:Erythrocyte band 7 integral membrane protein:E=94.3665 | ENSEMBL:ENSP00000255480:human:Stomatin-like protein 3:E=84.8239 | ENSEMBL:ENSP00000263730:human:Splice Isoform 1 Of Podocin:E=68.7213 | ENSEMBL:ENSP00000345911:human:Si
173464_at	F59F5.6	F59F5.6	WBGene00006364	syd-2	804	4.04653	2.23372	0.250386	neurons | muscle	syd-2 was expressed in all neurons and muscles	Expressed GFP in cell bodies (pCZ#14). | Antibodies against SYD-2 revealed distinct subcellular expression patterns in neurons and muscles.	1	1		X-5K09	173464_at|187897_s_at	syd-2 encodes alpha-liprin, a member of the liprin family of proteins that interact with LAR (leukocyte common antigen related)-type receptor tyrosine phosphatases (RPTPs) to facilitate clustering of RPTPs to focal adhesions; SYD-2 is required for establishing normal presynaptic density, and is expressed in all neurons and muscles; SYD-2 is required cell autonomously in neurons for differentiatio…	ju37	WT	Cellular_component:muscle fiber|Molecular_function:structural molecule activity|Biological_process:neuromuscular synaptic transmission|Biological_process:muscle development|Biological_process:locomotory behavior|Biological_process:protein localization|Biological_process:oviposition|Biological_process:receptor clustering|Cellular_component:synaptic junction|Biological_process:regulation of synapse…	LAR-interacting protein and related proteins	ENSEMBL:ENSP00000253925:human:LAR-interacting protein 1b:E=243.921 | ENSEMBL:ENSP00000335614:human:Similar to Liprin alpha 3:E=234.432 | ENSEMBL:ENSP00000353760:human:Splice Isoform 2 Of Liprin-alpha 3:E=233.357 | ENSEMBL:ENSP00000335327:human:128 kDa pro
189146_at	C01F4.2a	C01F4.2	WBGene00015303	C01F4.2	809	4.03651	1.82643	0.250386	amphids | head neurons | intestine | nervous system | phasmids | tail neurons	Adult Expression: intestine; Nervous System; head neurons; amphids; tail neurons; phasmids;		1	1	13	I-2K23	180003_at|180304_at|189146_at		ok1316	WT|WT|WT|WT|Gro|Gro	Biological_process:positive regulation of growth rate	Rho GTPase-activating protein	ENSEMBL:ENSP00000355363:human:Splice Isoform 2 Of Rho-GTPase-activating protein 6:E=35.4815 | ENSEMBL:ENSP00000332720:human:Splice Isoform 3 Of Rho-GTPase-activating protein 6:E=35.3279 | ENSEMBL:ENSP00000253902:human:Splice Isoform 5 Of Rho-GTPase-activa
192275_s_at	T04D3.3	T04D3.3	WBGene00011433	pde-1	811	4.03031	2.25632	0.250386	neurons along body | head neurons | nervous system | head | tail neurons	Adult Expression: Nervous System; head neurons; neurons along body; tail neurons; unidentified cells in head;		1	1	1	I-6D04	-			WT|WT	Molecular_function:catalytic activity|Molecular_function:3',5'-cyclic-nucleotide phosphodiesterase activity|Biological_process:signal transduction	Cyclic GMP phosphodiesterase	ENSEMBL:ENSP00000284920:human:Hypothetical protein FLJ34415:E=134.62 | ENSEMBL:ENSP00000318105:human:Splice Isoform 1 Of Calcium/calmodulin-dependent 3',5'-cyclic nucleotide phosphodiesterase 1C:E=134.585 | ENSEMBL:ENSP00000340551:human:Splice Isoform 2 O
174665_at	F35D2.5a	F35D2.5	WBGene00006363	syd-1	823	4.0017	2.11171	0.250386	nerve ring | neurons	Antibodies against SYD-1 detected endogenous protein expression in the nerve ring of wild-type embryos and L1 larvae but not in syd-1 mutants. | GFP was observed as punctate clusters along the nerve processes throughout the nervous system. | The syd-1 mRNA was abundant in embryos and was reduced at later stages.	| Expressed in nerve processes. | Expressed in axonal processes.	1	1		II-5P11	174665_at|194043_at		ju2	WT	Molecular_function:protein binding	PDZ domain	ENSEMBL:ENSP00000341489:human:Hypothetical protein FLJ41692:E=34.6576 | ENSEMBL:ENSP00000234668:human:Novel protein:E=34.1427 | ENSEMBL:ENSP00000291107:human:Splice Isoform 2 Of Active breakpoint cluster region-related protein:E=17.4815 | ENSEMBL:ENSP00000303909:human:Splice Isoform 1 Of Active breakpoint cluster region-related protein:E=17.4685 | ENSEMBL:ENSP00000317586:human:Breakpoint cluster …
189894_at	C42D8.4	C42D8.4	WBGene00016600	C42D8.4	830	3.98567	1.53792	0.250386	head neurons	The reporter gene was expressed throughout development and in the adult in a discrete set of head neurons. The expressing cells were identified as a pair of bilateral sensory neurons, with cell bodies located in the nerve ring and long dendritic processes extending to the anterior.		1	1		X-2N18	-		ok316	WT	Molecular_function:transcription factor activity|Biological_process:regulation of transcription, DNA-dependent|Cellular_component:nucleus|Molecular_function:DNA binding	Predicted transcription factor	ENSEMBL:ENSP00000295727:human:FEV protein:E=44.5686 | ENSEMBL:ENSP00000339627:human:Splice Isoform 1 Of Friend leukemia integration 1 transcription factor:E=44.0969 | ENSEMBL:ENSP00000281428:human:Splice Isoform 2 Of Friend leukemia integration 1 transcri
175809_at	F28H6.1	F28H6.1	WBGene00000103	akt-2	846	3.95349	2.12412	0.287113	rectal gland | head neurons | motor neurons | spermathecae | hypodermis | intestine | dorsal nerve cord | P lineage | pharyngeal muscle | ventral nerve cord | pharyngeal neurons | tail neurons | muscle	AKT-2/GFP full-length protein fusion gene is expressed at the same times as AKT-1/GFP and in the same tissues that express AKT-1/GFP although AKT-2/GFP seems to be less abundant.		1	1	6		175809_at|194014_s_at	akt-2 encodes a homolog of the serine/threonine kinase Akt/PKB, AKT-2, that is required for progression through the dauer stage of development and for the negative regulation of adult lifespan; inactivation of akt-2 causes animals to arrest constitutively	ok393	WT	Molecular_function:protein serine/threonine kinase activity|Molecular_function:ATP binding|Biological_process:protein amino acid phosphorylation|Molecular_function:protein kinase activity|Biological_process:insulin receptor signaling pathway|Biological_process:determination of adult life span	Serine/threonine protein kinase	ENSEMBL:ENSP00000263826:human:Splice Isoform 1 Of RAC-gamma serine/threonine-protein kinase:E=145.301 | ENSEMBL:ENSP00000336943:human:Splice Isoform 2 Of RAC-gamma serine/threonine-protein kinase:E=143.387 | ENSEMBL:ENSP00000309428:human:RAC-beta serine/t
173239_s_at	T10B10.2	T10B10.2	WBGene00011679	T10B10.2	848	3.94599	1.56279	0.287113	excretory cell | neurons along body | hypodermis | intestine | body wall muscle | pharynx | nervous system | vulval muscle	Adult Expression: pharynx; intestine; vulval muscle; body wall muscle; hypodermis; excretory cell; Nervous System; neurons along body;		1	1	27	X-7C13	173239_s_at|193874_at	This gene encodes a protein predicted by Eisenberg and coworkers, with 52% accuracy, to be mitochondrial.		WT		Ubiquinol cytochrome c reductase, subunit QCR2	ENSEMBL:ENSP00000268379:human:Ubiquinol-cytochrome-c reductase complex core protein 2, mitochondrial precursor:E=42.301 | ENSEMBL:ENSP00000249269:human:Mitochondrial processing peptidase beta subunit, mitochondrial precursor:E=14.0362 | ENSEMBL:ENSP00000203407:human:Ubiquinol-cytochrome C reductase complex core protein I, mitochondrial precursor:E=12.585 | FLYBASE:CG4169-PA:fly:Flybase gene name …
190878_at	F46A9.3	F46A9.3	WBGene00006681	twk-29	850	3.94464	2.12553	0.287113	interneurons	Subset of interneurons.		1	1	6	I-4N07	-			WT	Molecular_function:potassium channel activity|Biological_process:potassium ion transport|Cellular_component:membrane	Tandem pore domain K+ channel	ENSEMBL:ENSP00000312811:human:Splice Isoform 3 Of Potassium channel subfamily K member 10:E=15.301 | ENSEMBL:ENSP00000343104:human:Splice Isoform 1 Of Potassium channel subfamily K member 10:E=15.301 | ENSEMBL:ENSP00000310568:human:Potassium channel, subf
173543_at	C13F10.4	C13F10.4	WBGene00015743	C13F10.4	855	3.92611	2.70324	0.287113	head neurons | nerve ring | dorsal nerve cord | ventral nerve cord | body neurons | vulval muscle | tail neurons	Adult Expression: vulval muscle; nerve ring; ventral nerve cord; dorsal nerve cord; head neurons; body neurons; tail neurons | Larval Expression: nerve ring; ventral nerve cord; dorsal nerve cord; head neurons; body neurons; tail neurons		1	1	5	V-5M21	173543_at|184324_s_at			Gro|Gro|Unc|Lva	Biological_process:positive regulation of growth rate|Biological_process:larval development (sensu Nematoda)|Biological_process:growth|Biological_process:locomotory behavior	Uncharacterized conserved protein	ENSEMBL:ENSP00000233099:human:KIAA1414 protein:E=296.959 | ENSEMBL:ENSP00000281080:human:PREDICTED: chromosome 14 open reading frame 125:E=224.553 | ENSEMBL:ENSP00000353400:human:Hypothetical protein DKFZp686B2046:E=95.3372 | ENSEMBL:ENSP00000346531:human:Conserved hypothetical protein:E=42.8861 | FLYBASE:CG2747-PB:fly:Flybase gene name is CG2747-PB:E=1000 |
194160_s_at	T28D9.1	T28D9.1	WBGene00020894	T28D9.1	860	3.91919	1.74144	0.287113	neurons along body | head neurons | Reproductive System | nerve ring | intestine | nervous system | ventral nerve cord | vulval muscle | tail neurons	Adult Expression: intestine; Reproductive System; vulval muscle; Nervous System; nerve ring; ventral nerve cord; head neurons; neurons along body; tail neurons;		1	1		II-5C05	187211_at|194160_s_at
188626_at	C15A11.3	C15A11.3	WBGene00004944	sol-1	866	3.9075	2.20789	0.287113			Antibodies directed against GFP detected cell-surface expression of GFP::SOL-1. To confirm this result, fluorescently labelled anti-GFP antibodies were injected into transgenic worms expressing either N-terminal or C-terminal GFP-tagged SOL-1. The antibody label was observed only in worms expressing the N-terminal tagged SOL-1.	1	1	6	I-3N07	-		ak63	WT|Unclassified			ENSEMBL:ENSP00000265929:human:Intrinsic factor-B12 receptor precursor:E=11.7212 | FLYBASE:CG32702-PA:fly:Flybase gene name is CG32702-PA:E=12.6383 | FLYBASE:CG6868-PA:fly:Flybase gene name is tld-PA:E=10.0223 |
174422_at	F59A6.1	F59A6.1	WBGene00003822	nsy-1	872	3.88905	2.13621	0.287113	rectal gland | hypodermis | intestine | neurons	Expressed in the intestine, hypodermis, rectal gland cells, and neurons, including both AWC neurons.		1	1	1	II-4M01	174422_at|191165_at	nsy-1 encodes a MAP kinase kinase kinase homolog that affects chemotaxis, egg laying, and pathogen response; NSY-1 activity is activated by the calmodulin kinase UNC-43, and is required for lateral signalling that leads to asymmetric olfactory neuron fates; interacts with SEK-1, and is expressed in the intestine, hypodermis, rectal gland cells, and neurons.	ag3	WT	Molecular_function:protein kinase activity|Molecular_function:ATP binding|Biological_process:protein amino acid phosphorylation|Molecular_function:protein serine/threonine kinase activity|Molecular_function:protein-tyrosine kinase activity|Biological_process:chemotaxis|Biological_process:innate immune response|Biological_process:cell fate commitment	Serine/threonine protein kinase	ENSEMBL:ENSP00000345629:human:139 kDa protein:E=234.824 | ENSEMBL:ENSP00000352093:human:Hypothetical protein FLJ16518:E=229.357 | ENSEMBL:ENSP00000348104:human:155 kDa protein:E=213.252 | ENSEMBL:ENSP00000351908:human:Mitogen-activated protein kinase kina
174722_at	F56C9.10a	F56C9.10	WBGene00018953	F56C9.10	874	3.8849	1.76928	0.287113	neurons along body | head neurons | nerve ring | anal depressor muscle | body wall muscle | nervous system | ventral nerve cord | tail neurons	Adult Expression: anal depressor muscle; body wall muscle; Nervous System; nerve ring; ventral nerve cord; head neurons; neurons along body; tail neurons;		1	1		III-3N08	174722_at|185911_at			WT|WT|WT		WD40 repeat protein	ENSEMBL:ENSP00000353336:human:Splice Isoform 1 Of Breast carcinoma amplified sequence 3:E=54.1249 | ENSEMBL:ENSP00000269133:human:Splice Isoform 2 Of Breast carcinoma amplified sequence 3:E=53.8239 | ENSEMBL:ENSP00000351765:human:Splice Isoform 3 Of Breast carcinoma amplified sequence 3:E=52.8239 | ENSEMBL:ENSP00000353977:human:Splice Isoform 4 Of Breast carcinoma amplified sequence 3:E=51.7696 |…
175791_at	Y40H4A.1a	Y40H4A.1	WBGene00001519	gar-3	885	3.86481	1.52968	0.287113		All developmental stages. | "GFP expressed in the pharyngeal muscle, in pharyngeal neuron I3, and in neurons of the extrapharyngeal nervous system. Within the pharyngeal muscle, the intensity of staining is highest in the terminal bulb, lower in the isthmus, and variable in the metacorpus." | "Two RT-PCR products of expected sizes (747 and 825 bp) were observed at all developmental stages examine…		1	1	6	V-9H09	175791_at|192386_s_at|192479_s_at		gk305	WT|WT	Molecular_function:rhodopsin-like receptor activity|Biological_process:G-protein coupled receptor protein signaling pathway|Cellular_component:integral to membrane|Molecular_function:muscarinic acetylcholine receptor activity|Cellular_component:membrane	Muscarinic acetylcholine receptor	ENSEMBL:ENSP00000255380:human:Muscarinic acetylcholine receptor M3:E=90.5229 | ENSEMBL:ENSP00000331108:human:Muscarinic acetylcholine receptor M5:E=85.2757 | ENSEMBL:ENSP00000306490:human:Muscarinic acetylcholine receptor M1:E=84.1549 | ENSEMBL:ENSP000003
175658_at	F31E8.2	F31E8.2	WBGene00004921	snt-1	886	3.86162	3.07276	0.287113	spermathecae | nerve ring | pharyngeal nerves | dorsal nerve cord | ventral nerve cord | uterine | neurons	In adult hermaphrodites, strong staining were observed in three synaptic rich structures: nerve ring, ventral cord and dorsal cord processes, sites of neuromuscular junctions onto body wall muscles. Stained majority of the pharyngeal nervous system processes. Less intensive staining of the ventral and dorsal sublateral processes and several processes directed anteriorly from the nerve ring. Stain…		1	1	6	II-5A10	175658_at|177413_s_at		ad596	WT	Molecular_function:transporter activity|Biological_process:transport|Cellular_component:synaptic vesicle|Cellular_component:membrane	Ca2+-dependent phospholipid-binding protein Synaptotagmin, required for synaptic vesicle and secretory granule exocytosis	ENSEMBL:ENSP00000261205:human:Synaptotagmin-1:E=124.076 | ENSEMBL:ENSP00000315589:human:Similar to Synaptotagmin II:E=120.638 | ENSEMBL:ENSP00000336863:human:Synaptotagmin-5:E=105.602 | ENSEMBL:ENSP00000228567:human:Synaptotagmin-10:E=73.5229 | ENSEMBL:EN
175739_s_at	JC8.10a	JC8.10	WBGene00006763	unc-26	887	3.85359	2.99094	0.287113	head neurons | nerve ring | dorsal nerve cord | ventral nerve cord | body neurons | tail neurons | head neurons | nerve ring | pharynx | ventral nerve cord | body neurons | vulval muscle | tail neurons | head neurons | nerve ring | pharynx | ventral nerve cord | body neurons | vulval muscle | tail neurons | ventral nerve cord	Adult Expression: nerve ring; ventral nerve cord; dorsal nerve cord; head neurons; body neurons; tail neurons; unidentified | Larval Expression: nerve ring; ventral nerve cord; dorsal nerve cord; head neurons; body neurons; tail neurons; unidentified | Adult Expression: pharynx; vulval muscle; nerve ring; ventral nerve cord; head neurons; tail neurons; unidentified | Larval Expression: pharynx; n…	| neuromuscular junctions	1	1			175739_s_at|175740_s_at|176855_s_at|193738_s_at	unc-26 encodes synaptojanin, a polyphosphoinositide phosphatase orthologous to human synaptojanin 1 (OMIM:604297, 309000, which when mutated leads to Lowe oculocerebrorenal syndrome); UNC-26 is required for normal locomotion, pharyngeal pumping, and defecation, and specifically, appears to function in multiple steps of synaptic vesicle recycling; UNC-26 may also play a role in cytoskeletal organi…	ad473	WT|WT|WT|Unc	Molecular_function:inositol/phosphatidylinositol phosphatase activity|Biological_process:locomotory behavior|Biological_process:muscle contraction|Biological_process:cytoskeleton organization and biogenesis|Cellular_component:synaptic vesicle|Biological_process:synaptic vesicle budding|Biological_process:locomotion	Inositol-1,4,5-triphosphate 5-phosphatase (synaptojanin), INP51/INP52/INP53 family	ENSEMBL:ENSP00000322234:human:Splice Isoform 1 Of Synaptojanin 1:E=237.174 | ENSEMBL:ENSP00000349903:human:KIAA0910 protein:E=232.229 | ENSEMBL:ENSP00000241842:human:Synaptojanin 2:E=191.444 | ENSEMBL:ENSP00000347792:human:Synaptojanin 2:E=183.523 | ENSEM
179774_s_at	F35A5.8a	F35A5.8	WBGene00001335	erp-1	900	3.83083	1.86172	0.317898	head neurons | body wall muscle | pharynx | ventral nerve cord | vulval muscle | tail neurons	Adult Expression: pharynx; vulval muscle; body wall muscle; head neurons; tail neurons | Larval Expression: pharynx; body wall muscle; ventral nerve cord; head neurons; tail neurons		1	1	5	X-2M14	175306_at|179774_s_at	erp-1 is homologous to the human gene endophilin B1 (also called SH3GLB1, for SH3 domain GRB2-like endophilin B1).	ok462	WT	Molecular_function:protein binding|Cellular_component:cytoplasm	SH3 domain protein SH3GLB	ENSEMBL:ENSP00000284056:human:CGI-61 protein:E=79.2076 | ENSEMBL:ENSP00000291931:human:Similar to SH3GLB2:E=67.7213 | ENSEMBL:ENSP00000212369:human:Splice Isoform 2 Of SH3 domain GRB2-like protein B1:E=66.6021 | ENSEMBL:ENSP00000352659:human:Splice Isoform 2 Of SH3 domain GRB2-like protein B2:E=65.9586 | ENSEMBL:ENSP00000269886:human:SH3-domain GRB2-like 1:E=14.4949 | ENSEMBL:ENSP00000326735:huma…
175752_s_at	Y102E9.1a	Y102E9.1	WBGene00003851	odr-4	911	3.79634	2.37488	0.317898	sensory neurons	chemosensory neurons	ODR-4-GFP was present at a high level in the cell body, in the dendrites, and to a lesser extent in the axons of the chemosensory neurons in a discrete punctate pattern. It was not observed in the sensory cilia, making a receptor clustering role less likely. In the cell body, ODR-4-GFP was excluded from the nucleus but was present in the cytoplasm in interconnecting ribbons or tubules. Furthur ex…	1	1	20	III-3F19	-		n2144	WT|WT		Uncharacterized conserved protein	ENSEMBL:ENSP00000287859:human:OTTHUMP00000060716:E=13.6778 |
173197_at	ZK909.2a	ZK909.2	WBGene00002189	kin-1	912	3.79363	1.85393	0.317898	excretory cell | intestine | nervous system | ventral nerve cord	Adult Expression: intestine; excretory cell; Nervous System; ventral nerve cord;		1	1	14		173197_at|193173_at|193414_s_at|194143_x_at|194147_x_at	kin-1 encodes multiple isoforms of a serine/threonine protein kinase that is orthologous to cAMP-dependent protein kinase (protein kinase A or PKA) catalytic subunits; KIN-1 is able to phosphorylate histone H2B in vitro and is associated with both particulate (~65%) and cytosolic (35%) cellular fractions; KIN-1 is expressed at low levels during embryogenesis, but its expression level increases in…	ok338		Molecular_function:protein kinase activity|Molecular_function:ATP binding|Biological_process:protein amino acid phosphorylation|Molecular_function:protein serine/threonine kinase activity	cAMP-dependent protein kinase catalytic subunit (PKA)	ENSEMBL:ENSP00000340940:human:Splice Isoform 2 Of cAMP-dependent protein kinase, alpha-catalytic subunit:E=162.77 | ENSEMBL:ENSP00000309591:human:CAMP-dependent protein kinase CatalytiC subunit alpha isoform 1:E=162.569 | ENSEMBL:ENSP00000354094:human:CAM
171838_x_at	B0334.8	B0334.8	WBGene00000090	age-1	914	3.79136	1.50226	0.317898	amphids | head neurons | intestine | nervous system	Adult Expression: intestine; Nervous System; head neurons; amphids;		1	1	2	II-7J02	171838_x_at|193074_s_at	age-1 encodes the C. elegans ortholog of the phosphatidylinositol-3-kinase p110 catalytic subunit; AGE-1, supplied maternally and embryonically, is a central component of the C. elegans insulin-like signaling pathway, lying downstream of the DAF-2/insulin	hx542	WT|WT|WT	Molecular_function:phosphotransferase activity, alcohol group as acceptor|Molecular_function:phosphatidylinositol 3-kinase activity|Cellular_component:1-phosphatidylinositol 3-kinase complex|Biological_process:signal transduction|Molecular_function:inositol/phosphatidylinositol kinase activity	Phosphatidylinositol 3-kinase catalytic subunit (p110)	ENSEMBL:ENSP00000263967:human:Phosphatidylinositol-4,5-bisphosphate 3-kinase catalytic subunit, alpha isoform:E=98.4685 | ENSEMBL:ENSP00000222569:human:Hypothetical protein PIK3CG:E=92.8861 | ENSEMBL:ENSP00000304799:human:Phosphoinositide-3-kinase, cataly
192571_s_at	C51E3.7a	C51E3.7	WBGene00001172	egl-3	923	3.76148	2.04859	0.317898	head neurons | nerve ring | ventral nerve cord | body neurons | intestinal | tail neurons | head neurons | ventral nerve cord | tail neurons | nerve ring | tail | pharynx	Adult Expression: intestinal; nerve ring; ventral nerve cord; head neurons; body neurons; tail neurons; unidentified | Larval Expression: intestinal; nerve ring; ventral nerve cord; head neurons; body neurons; tail neurons; unidentified | "Many neurons in both the head (mean, 46.6 head cells per animal) and tail ganglia (mean, 12 tail cells per animal) were stained with the anti-egl-3 PC2 antibod…	| Axon bundles in the nerve ring and ventral nerve cords of wild-type animals were brightly stained with the anti-egl-3 PC2 antibody. | "In wild-type animals, egl-3 immunostaining was most concentrated in the nerve ring and other neuronal processes, whereas neuronal cell bodies had lower levels of expression."	1	1		V-7G01	173431_at|192571_s_at	The egl-3 gene encodes a homolog of a mammalian proprotein convertase that participates in peptide secretion.	gk238	WT	Molecular_function:subtilase activity|Biological_process:proteolysis and peptidolysis	Subtilisin-like proprotein convertase	ENSEMBL:ENSP00000262545:human:Neuroendocrine convertase 2 precursor:E=202.824 | ENSEMBL:ENSP00000305056:human:Splice Isoform 1 Of Proprotein convertase subtilisin/kexin type 6 precursor:E=129.022 | ENSEMBL:ENSP00000351193:human:Splice Isoform 2 Of Proprot
187221_at	F34H10.4	F34H10.4	WBGene00009381	F34H10.4	925	3.75877	1.63358	0.317898	head neurons | ventral nerve cord | intestinal | tail neurons	Adult Expression: intestinal; ventral nerve cord; head neurons; tail neurons; unidentified | Larval Expression: intestinal; ventral nerve cord; head neurons; tail neurons; unidentified | "Post-embryonic expression. All cells, higher level in muscle and hypodermis of larvae. In adults uniform hybridization to all cells."		1	1	3	X-4F06	-		ok850	WT
187854_s_at	F39C12.2a	F39C12.2	WBGene00000072	add-1	936	3.727	1.76241	0.317898	head neurons | pharyngeal-intestinal valve | nerve ring | hypodermis | seam cells | intestine | pharynx | rectal epithelium | nervous system | ventral nerve cord | tail neurons	Adult Expression: pharynx; pharyngeal-intestinal valve; intestine; rectal epithelium; hypodermis; seam cells; Nervous System; nerve ring; ventral nerve cord; head neurons; tail neurons;		1	1	8	X-2H14	175727_s_at|175732_at|187854_s_at	add-1 encodes an ortholog of the cytoskeletal protein alpha-adducin (ADD1, OMIM:102680, mutations are associated with susceptibility to salt-sensitive essential hypertension); by homology, ADD-1 is predicted to be a cell membrane-associated protein that mediates localized changes in the cytoskeleton in response to activation of signal transduction cascades; as loss of add-1 activity via large-sca…		WT	Molecular_function:actin bundling activity|Molecular_function:barbed-end actin capping activity|Cellular_component:cell-cell adherens junction|Molecular_function:spectrin binding|Biological_process:cortical actin cytoskeleton organization and biogenesis	Cytoskeletal protein Adducin	ENSEMBL:ENSP00000264758:human:Splice Isoform 3 Of Alpha adducin:E=85.9586 | ENSEMBL:ENSP00000348100:human:Adducin 1 (AlphA) isoform d:E=85.9208 | ENSEMBL:ENSP00000348381:human:Splice Isoform 1 Of Gamma adducin:E=82.9586 | ENSEMBL:ENSP00000353286:human:Splice Isoform 2 Of Gamma adducin:E=80.1938 | ENSEMBL:ENSP00000349323:human:Splice Isoform 3 Of Beta adducin:E=74.1805 | ENSEMBL:ENSP00000264436:hu…
177750_at	T14B1.1	T14B1.1	WBGene00011763	T14B1.1	938	3.7236	2.14063	0.317898	muscle | neurons | hypodermis	Post-embryonic expression. Hypodermis, neurons and muscle		1	1	17	X-4F08	174074_at|174975_at|177750_at			WT|WT|Unclassified
193006_at	T18H9.5a	T18H9.5	WBGene00002132	inx-10	950	3.70476	1.54545	0.319985	vulva | sheath_cells | spermathecae | pharynx | rectal epithelium | ventral nerve cord	Developing pharynx; Corpus and terminal bulbs of pharynx in larvae and adults; sheath; several vnc neurons; rectal epithelial cells; developing spermathecum; few vulval cells.		1	1	13	V-6B19	-	inx-10 encodes an innexin, an integral transmembrane channel protein that is a structural component of invertebrate gap junctions; as loss of INX-10 function via RNA-mediated interference (RNAi) does not result in any abnormalities, the precise role of INX-10 in C. elegans development and/or behavior is not yet known; INX-10 is broadly expressed and detected in the developing embryonic pharynx an…		WT	Cellular_component:gap junction	Innexin-type channels	FLYBASE:CG2977-PA:fly:Flybase gene name is inx7-PA:E=22.6383 | FLYBASE:CG4590-PA:fly:Flybase gene name is inx2-PA:E=19.3979 | FLYBASE:CG3039-PA:fly:Flybase gene name is ogre-PA:E=19 | FLYBASE:CG17063-PA:fly:Flybase gene name is inx6-PA:E=15.5528 | FLYBASE:CG10125-PA:fly:Flybase gene name is zpg-PA:E=14.7447 | FLYBASE:CG7537-PB:fly:Flybase gene name is inx5-PB:E=13.585 | FLYBASE:CG32508-PC:fly:Fly…
192408_at	R06B10.4a	R06B10.4	WBGene00006615	trp-2	955	3.69347	2.12116	0.319985	amphids | head neurons | nervous system | phasmids | tail neurons	Adult Expression: Nervous System; head neurons; amphids; tail neurons; phasmids;		1	1			-		gk298	WT	Molecular_function:cation channel activity|Biological_process:cation transport|Cellular_component:membrane|Molecular_function:ion channel activity|Biological_process:ion transport|Molecular_function:calcium channel activity|Biological_process:calcium ion transport|Cellular_component:integral to membrane		ENSEMBL:ENSP00000262839:human:Short transient receptor potential channel 5:E=176.155 | ENSEMBL:ENSP00000255472:human:Transient receptor potential channel 4 epsilon splice variant:E=151.215 | ENSEMBL:ENSP00000351264:human:Splice Isoform 2 Of Short transien
173466_s_at	C36H8.3	C36H8.3	WBGene00001452	flp-9	961	3.68008	1.64143	0.319985	nerve ring	Nerve ring and other neuronal processes. | "Expressed in eggs and larva, but not from adult."	In wild-type animals, FaRPs immunostaining was most concentrated in the nerve ring and other neuronal processes, whereas neuronal cell bodies had lower levels of expression.	1	1	6	IV-6D16	-	flp-9 encodes a predicted FMRFamide-like peptide neurotransmitter that inhibits action potentials in the pharyngeal muscle when applied to the pharynx of dissected worms and inhibits movement when injected into A. suum; expressed at highest levels prior to adulthood.	pk369	WT	Biological_process:neuropeptide signaling pathway|Biological_process:regulation of action potential|Biological_process:locomotory behavior|Molecular_function:neurotransmitter binding	Unnamed protein
193569_at	D2089.4a	D2089.4	WBGene00004207	ptb-1	962	3.67252	1.94925	0.319985	excretory cell | head neurons | anal sphincter/depressor muscle | nerve ring | hypodermis | seam cells | pharynx | ventral nerve cord | intestinal | renal gland cells | head neurons | spermatheca | pharynx | vulval muscle | tail neurons | head neurons | spermatheca | pharynx | vulval muscle | tail neurons	Adult Expression: pharynx; anal sphincter/depressor muscle; head neurons; unidentified | Larval Expression: pharynx; intestinal; renal gland cells; anal sphincter/depressor muscle; hypodermis; seam cells; excretory cell; nerve ring; ventral nerve cord; head neurons; unidentified | Adult Expression: pharynx; vulval muscle; spermatheca; head neurons | Larval Expression: pharynx; head neurons; tail …		1	1	1		-		gk113		Molecular_function:RNA binding|Biological_process:mRNA processing|Cellular_component:nucleus|Molecular_function:nucleic acid binding	Polypyrimidine tract-binding protein	ENSEMBL:ENSP00000210227:human:Hypothetical protein DKFZp781I1117:E=114.886 | ENSEMBL:ENSP00000340705:human:ROD1 regulator of differentiation 1:E=114.854 | ENSEMBL:ENSP00000338994:human:58 kDa protein:E=102.046 | ENSEMBL:ENSP00000339100:human:58 kDa protei
192695_at	C05D2.4a	C05D2.4	WBGene00000239	bas-1	972	3.64988	1.92563	0.319985		The reporter was reliably expressed in several easily identified cells including the paired serotonergic neurons NSM and HSN and the dopaminergic PDE postdeirid sensory neurons. NSM processes studded with varicosities were apparent in the isthmus of the pharynx labeled with GFP. The egg-laying neuron HSN normally expresses serotonin only in adulthood, and the reporter was found to be expressed in…		1	1	9	III-2P08	-	bas-1 encodes a serotonin- and dopamine-synthetic aromatic amino acid decarboxylase (AAADC) that is required for the synthesis of serotonin from 5-hydroxytryptophan in vivo; mutations of bas-1 impair the turning step in male mating, the migration of AVM, SDQR, ALM, and BDU neurons during development.	ad446	WT|WT			ENSEMBL:ENSP00000350616:human:Aromatic-L-amino-acid decarboxylase:E=111.921 | ENSEMBL:ENSP00000339928:human:54 kDa protein:E=110.347 | ENSEMBL:ENSP00000267845:human:Histidine decarboxylase:E=104.468 | ENSEMBL:ENSP00000259271:human:Glutamate decarboxylase,
193309_at	T27B1.1	T27B1.1	WBGene00003883	osm-1	973	3.64862	2.99219	0.319985	amphids | head neurons | phasmids | tail neurons	Adult Expression: head neurons; amphids; tail neurons; phasmids | Larval Expression: head neurons; amphids; tail neurons; phasmids | "KAP::GFP, OSM-1::GFP, and OSM-6::GFP fusion proteins are expressed in amphid and phasmid chemosensory neurons."	| "They appear to concentrate at the base of the transition zones, which correspond to the basal bodies of motile and sensory cilia. These fusion proteins are seen to emerge from the transition zones as small fluorescent particles that move in a bidirectional fashion along the sensory cilia, displaying anterograde movement from the transition zone toward the tip of the ciliary axoneme and retrogr…	1	1		X-7M24	-		ad1307	WT|WT		Selective LIM binding factor	ENSEMBL:ENSP00000260570:human:Selective LIM binding factor, rat homolog:E=1000 | FLYBASE:CG7161-PA:fly:Flybase gene name is CG7161-PA:E=12.1871 |
173865_at	K03A1.5	K03A1.5	WBGene00006351	sur-5	979	3.63301	1.84222	0.319985	VPC | M lineage | hypodermis | pharynx | P lineage | somatic gonad | intestinal | uterine | neurons	pTG96_1 is still localized in the nuclei of most cells. The expression pattern is the same as that seen from the array containing pTG96 (with NLS), but the nuclear localization is not as tight, and there appears to be some diffusion of SUR-5GFP proteins from the nucleus to the cytoplasm. | "When transgenic animals carrying pTG96 on an extrachromosomal array (kuEx75) were examined, the fusion prot…	Both constructs are expressed in nuclei; and a relatively small amount of SUR-5GFP fusion protein from pTG96_1 is detected in cytoplasm.	1	1	19	X-3F16	173865_at|193111_s_at		ku74	WT|WT|WT	Molecular_function:CoA-ligase activity|Biological_process:isoprenoid biosynthesis|Molecular_function:catalytic activity|Biological_process:metabolism	Acyl-CoA synthetase	ENSEMBL:ENSP00000324842:human:Acetoacetyl-CoA synthetase:E=127.678 | ENSEMBL:ENSP00000261686:human:Hypothetical protein FLJ13974:E=91.6778 | ENSEMBL:ENSP00000324929:human:Similar to Unnamed protein product:E=47.0044 | ENSEMBL:ENSP00000316924:human:Splice
174920_at	Y57G11C.37	Y57G11C.37	WBGene00013326	Y57G11C.37	986	3.61903	1.70011	0.319985	nervous system | tail neurons	Adult Expression: Nervous System; tail neurons;		1	1			-						ENSEMBL:ENSP00000159087:human:KIAA1623 protein:E=99.284 | ENSEMBL:ENSP00000292246:human:Conserved hypothetical protein:E=74.1024 | ENSEMBL:ENSP00000327767:human:Hypothetical protein FLJ10375:E=51.3665 | ENSEMBL:ENSP00000281268:human:Hypothetical protein FLJ34272:E=45.7959 | ENSEMBL:ENSP00000256737:human:Transmembrane protein 16C:E=43.0555 | ENSEMBL:ENSP00000274979:human:NGEP long variant:E=39.468…
174583_at	ZK370.4a	ZK370.4	WBGene00022718	ZK370.4	989	3.61556	1.75976	0.319985	head neurons | intestine | pharynx | intestine - . cells | nervous system | ventral nerve cord | tail neurons	Adult Expression: pharynx; intestine - . cells; Nervous System; ventral nerve cord; head neurons; tail neurons;		1	1		III-4N07	174583_at|175981_at		ok1107	WT|WT	Molecular_function:catalytic activity|Molecular_function:nutrient reservoir activity|Molecular_function:molecular_function unknown	Predicted esterase of the alpha-beta hydrolase superfamily (Neuropathy target esterase), contains cAMP-binding domains	ENSEMBL:ENSP00000277531:human:OTTHUMP00000064771:E=217.143 | ENSEMBL:ENSP00000221249:human:Neuropathy target esterase:E=205.482 | FLYBASE:CG2212-PA:fly:Flybase gene name is sws-PA:E=178.143 |
182967_at	F18E9.2	F18E9.2	WBGene00003745	nlp-7	990	3.61335	2.87962	0.319985	head neurons | retrovesicular ganglion neurons | ventral nerve cord | head neurons | vulva | ventral nerve cord | tail neurons	Expressed in ADL, AFD, ASE, ASI, PHA, VNC, 4 head neurons, 2 RVG neurons. | "Reporter construct is expressed primarily or exclusively in neurons or ""endocrine/secretory"" cells. GFP expression in non-neuronal tissues include the gut (frequently), specific somatic gonad cells, and in pharyngeal or vulval muscles (rarely). No expression is detected in hypodermal, body wall muscle or germ tissues. …		1	1	15	X-4I20	-
193494_at	T28B8.2	T28B8.2	WBGene00002101	ins-18	991	3.61279	2.7919	0.319985	amphid sensory neurons | nerve ring | intestine | pharynx | ventral nerve cord | tail neurons	Expressed in four-fold elongated embryo, L1-L4, adult. Expressed in the nerve ring: 4-8 symmetric pairs of neurons. Expressed in sensory neurons: amphid sensory neurons. Expressed in other neurons: ventral nerve cord, tail neurons, pharynx. Expressed in non-neuronal tissues: intestine. | "Ceinsulin-1 was detected at embryonic and larval stages except for at the L1 (larval 1) stage, while the pept…		1	1	6	I-4C03	-	The ins-18 gene encodes an insulin/IGF-like peptide that may act in a common pathway with daf-2 to regulate lifespan.		WT	Molecular_function:hormone activity|Biological_process:physiological processes|Cellular_component:extracellular	Unnamed protein
180507_at	C47A10.6	C47A10.6	WBGene00008128	srab-12	993	3.60937	1.50489	0.319985	head neurons | nerve ring | ventral nerve cord | body neurons | tail neurons | head neurons | tail neurons | head neurons | tail neurons	Adult Expression: nerve ring; ventral nerve cord; head neurons; body neurons; tail neurons; unidentified | Larval Expression: nerve ring; ventral nerve cord; head neurons; body neurons; tail neurons; unidentified | Adult Expression: head neurons; tail neurons | Larval Expression: head neurons; tail neurons		1	1			-				Molecular_function:transmembrane receptor activity|Biological_process:chemosensory perception|Cellular_component:integral to membrane	Sra family integral membrane protein
182203_at	K03E6.4	K03E6.4	WBGene00019364	K03E6.4	995	3.60759	1.83283	0.319985	head neurons | tail neurons	Adult Expression: head neurons; tail neurons | Larval Expression: head neurons; tail neurons		1	1			-					Uncharacterized conserved protein	ENSEMBL:ENSP00000261499:human:B9:E=20.2292 | ENSEMBL:ENSP00000268841:human:EPPB9 protein:E=14.3767 |
188091_at	F08B6.2	F08B6.2	WBGene00001682	gpc-2	1000	3.59849	3.54463	0.36544	all neurons | all muscle cells	Expression was found in all neurons and muscle cells.		1	1	1	I-3E16	-	gpc-2 encodes one of two C. elegans heterotrimeric G protein gamma subunits; gpc-2 is required, along with its partner GPB-1, a G protein beta subunit, for proper mitotic spindle positioning and orientation during early embryonic cell divisions; to date, GPC-2 expression has been reported in electrically excitable cells (all neurons and muscles).		WT|Emb|WT|WT|Emb	Molecular_function:signal transducer activity|Biological_process:G-protein coupled receptor protein signaling pathway|Cellular_component:heterotrimeric G-protein complex|Biological_process:embryonic development (sensu Animalia)	G protein gamma subunit	FLYBASE:CG3694-PA:fly:Flybase gene name is Ggamma30A-PA:E=11 |
187582_at	ZK1320.10	ZK1320.10	WBGene00003749	nlp-11	1003	3.5904	2.59025	0.36544	head neurons | IL2 neurons | lateral ganglia | tail neurons | IL1 neurons | head neurons | ventral nerve cord | embryos | tail neurons	Reporter construct is expressed primarily or exclusively in neurons or "endocrine/secretory" cells. GFP expression in non-neuronal tissues include the gut (frequently), specific somatic gonad cells, and in pharyngeal or vulval muscles (rarely). No expression is detected in hypodermal, body wall muscle or germ tissues. nlp-11 is expressed in neurons with cell body in the lateral surface of the bod…		1	1	6	II-6N14	-			WT|Unclassified
188903_s_at	ZK973.11	ZK973.11	WBGene00022836	ZK973.11	1008	3.57112	1.81581	0.36544	head neurons | intestine | nervous system	Adult Expression: intestine; Nervous System; head neurons;		1	1			-				Molecular_function:isomerase activity|Molecular_function:electron transporter activity|Biological_process:electron transport	Uncharacterized conserved protein, contains thioredoxin domain	ENSEMBL:ENSP00000299608:human:KIAA1830 protein:E=54.2007 | ENSEMBL:ENSP00000286091:human:Protein disulfide-isomerase A4 precursor:E=18.2147 | ENSEMBL:ENSP00000327801:human:Protein disulfide-isomerase precursor:E=15.9586 | ENSEMBL:ENSP00000344468:human:Pro
181267_at	K02E11.2	K02E11.2	WBGene00010511	sre-7	1011	3.56927	1.60658	0.36544	head neurons | hypodermis | intestine | nervous system	Adult Expression: intestine; hypodermis; Nervous System; head neurons;		1	1		V-9I06	-			WT	Molecular_function:transmembrane receptor activity|Biological_process:chemosensory perception|Cellular_component:integral to membrane	Sre G protein-coupled chemoreceptor
194093_s_at	F48E3.1a	F48E3.1	WBGene00001637	gly-12	1024	3.53303	1.6307	0.36544	tail ganglia | hypodermis | intestine | head ganglia	beta-gal expression was seen throughout all developmental stages and in many tissues: intestine, muscle (probably body wall muscle), hypodermis, other epithelial cells, head and tail ganglia. | Higher level of message at embryo stage. Expressed at all developmental stages with no major variation. | Major band at ~2.1 kb. Higher level at embryo stage (embryo fraction contains mixture of embryo sta…		1	1		X-3L10	-		id47	Emb	Molecular_function:alpha-1,3-mannosylglycoprotein 2-beta-N-acetylglucosaminyltransferase activity|Biological_process:N-linked glycosylation|Cellular_component:Golgi membrane|Biological_process:embryonic development (sensu Animalia)	N-acetylglucosaminyltransferase I	ENSEMBL:ENSP00000351371:human:Alpha-1,3-mannosyl-glycoprotein 2-beta-N-acetylglucosaminyltransferase:E=59.4559 | ENSEMBL:ENSP00000311888:human:Hypothetical protein PSEC0120:E=50.1805 | ENSEMBL:ENSP00000319315:human:O-linked mannose beta1,2-N-acetylglucosaminyltransferase:E=24.6576 | FLYBASE:CG13431-PA:fly:Flybase gene name is Mgat1-PA:E=54.699 |
173427_at	AC7.2a	AC7.2	WBGene00004929	soc-2	1032	3.51604	1.53787	0.36544	nerve ring | hypodermis | body wall muscle | tail neurons	Adult Expression: body wall muscle; hypodermis; nerve ring; tail neurons | Larval Expression: body wall muscle; hypodermis; nerve ring; tail neurons		1	1		IV-2L23	173427_at|175244_at|187914_s_at		ku167	WT|WT|Lin|Lvl	Biological_process:organogenesis|Biological_process:larval development (sensu Nematoda)|Biological_process:physiological processes	Leucine rich repeat	ENSEMBL:ENSP00000352411:human:Leucine-rich repeat protein SHOC-2:E=156.638 | ENSEMBL:ENSP00000339370:human:Splice Isoform 1 Of Leucine-rich repeat-containing protein 1:E=48.6198 | ENSEMBL:ENSP00000309245:human:Splice Isoform 2 Of Leucine-rich repeat-conta
175824_s_at	K11E8.1	K11E8.1	WBGene00006779	unc-43	1042	3.49163	1.66061	0.36544	head neurons | nerve ring | ventral nerve cord | body neurons | intestinal | tail neurons | nerve ring | dorsal nerve cord | ventral nerve cord	Adult Expression: intestinal; nerve ring; ventral nerve cord; head neurons; body neurons; tail neurons; unidentified | Larval Expression: intestinal; nerve ring; ventral nerve cord; head neurons; body neurons; tail neurons | "The antibody specifically stained the synapse-rich nerve ring, ventral nerve cord and dorsal nerve cord in wild-type but not in unc-43(n1186) or unc-43(e755) animals."		1	1	1	IV-5O24	172058_x_at|173423_at|175820_s_at|175821_s_at|175824_s_at|187758_at|187759_s_at|193459_s_at|193463_s_at	unc-43(gf) mutants (in which unc-43 is overexpressed) suppress the excess motoneuron branching, and thus the uncoordinated phenotype, induced by an unc-6deltaC transgene.	e266	WT|WT|WT	Molecular_function:protein kinase activity|Molecular_function:ATP binding|Biological_process:protein amino acid phosphorylation|Molecular_function:protein serine/threonine kinase activity	Ca2+/calmodulin-dependent protein kinase, EF-Hand protein superfamily	ENSEMBL:ENSP00000296402:human:Similar to Calcium/calmodulin-dependent protein kinase II delta 2-subunit:E=184.538 | ENSEMBL:ENSP00000339740:human:Splice Isoform 1 Of Calcium/calmodulin-dependent protein kinase type II delta chain:E=183.796 | ENSEMBL:ENSP0
187350_at	F37A4.7a	F37A4.7	WBGene00004316	rbf-1	1046	3.48096	1.99271	0.36544	nerve ring | dorsal nerve cord | ventral nerve cord | neurons	rbf-1 is expressed in neurons. Antibodies against both the N-terminal and C-terminal domain of RBF-1 fusion proteins label the nerve ring, ventral nerve cord, and dorsal nerve cords in a punctate pattern. | Localized to the synaptic-rich neuropil.	Neurons were labeled in a punctate pattern. | Localized to the synaptic-rich neuropil.	1	1	1	III-3F13	-		js232	WT|WT|WT	Molecular_function:transporter activity|Biological_process:transport|Cellular_component:synaptic vesicle|Cellular_component:membrane|Molecular_function:protein binding|Molecular_function:Rab interactor activity|Biological_process:intracellular protein transport|Molecular_function:zinc ion binding		ENSEMBL:ENSP00000261730:human:Rabphilin-3A:E=101.796 | ENSEMBL:ENSP00000353836:human:77 kDa protein:E=101.201 | ENSEMBL:ENSP00000343665:human:Double C2-like domain containing protein beta:E=71.8861 | ENSEMBL:ENSP00000340017:human:Double C2-like domain con
175827_at	T26H10.1	T26H10.1	WBGene00000955	des-2	1051	3.46232	2.63717	0.36544	IL2 neurons | m1 | neurons | VB neurons	Expressed in m1 head muscles, IL2 neurons, FLP neurons, PVD neurons and PVC neurons. | VB (others?)		1	1		V-7D14	175827_at|193423_s_at	des-2 encodes an alpha subunit of nicotinic acetylcholine receptor (nAChR), predicted to be a ligand-gated ion channel regulating the fast action of acetylcholine at neuromuscular junctions and in the nervous system; DES-2 is coexpressed with and genetically interacts with DEG-3, which which it probably forms heteromultimers, and DES-2 falls into the 'DEG-3' class of nAChR subunits, probably uniq…	hm5	WT|WT	Molecular_function:extracellular ligand-gated ion channel activity|Biological_process:ion transport|Cellular_component:integral to membrane|Cellular_component:postsynaptic membrane|Biological_process:transport|Cellular_component:membrane|Molecular_function:neurotransmitter receptor activity	Acetylcholine receptor	ENSEMBL:ENSP00000303727:human:Neuronal acetylcholine receptor protein, alpha-7 chain precursor:E=55.6383 | ENSEMBL:ENSP00000276410:human:Neuronal acetylcholine receptor protein, alpha-6 chain precursor:E=54.7959 | ENSEMBL:ENSP00000217176:human:Neuronal ac
191703_s_at	C01G10.11a	C01G10.11	WBGene00006808	unc-76	1055	3.45737	1.57768	0.36544	nerve ring | dorsal nerve cord | ventral nerve cord | neurons	Intense staining showed in all major nerve bundles (the nerve ring and dorsal and ventral nerve cords) and all minor longitudinal and circumferential process tracts and bundles of sensory processes. Staining was visible in neuronal cell bodies but not in nuclei. Outside the pharynx, all neurons, but no other cells, stained with anti-UNC-76 antisera. Specifically, no staining was observed in cells…	UNC-76 protein was observed throughout the axons of wild-type animals, including some nonfasciculated axon segments known to be normal in unc-76 mutant animals (all motor neuron commissures and the ventral-directed segments of the HSN, PDE, and PVD axons).	1	1	2	V-9J14	175598_at|191703_s_at		e911	WT	Biological_process:fasciculation of neuron|Biological_process:regulation of axon extension	Kinesin-associated fasciculation and elongation protein involved in axonal transport	ENSEMBL:ENSP00000350685:human:Fasciculation and elongation protein zeta 2:E=26.1487 | ENSEMBL:ENSP00000305843:human:Similar to Fasciculation and elongation protein zeta 2:E=26.1427 | ENSEMBL:ENSP00000278919:human:Splice Isoform 1 Of Fasciculation and elongation protein zeta 1:E=14.1024 | FLYBASE:CG3981-PA:fly::E=53.1249 |
174622_at	B0545.1b	B0545.1	WBGene00006599	tpa-1	1058	3.45239	1.75424	0.36544	head neurons | body wall muscle | intestinal | tail neurons	Adult Expression: body wall muscle; head neurons; tail neurons; unidentified | Larval Expression: intestinal; body wall muscle; head neurons; tail neurons; unidentified		1	1			174622_at|191700_s_at		k501	WT|WT	Biological_process:intracellular signaling cascade|Molecular_function:protein serine/threonine kinase activity|Molecular_function:ATP binding|Biological_process:protein amino acid phosphorylation|Molecular_function:protein kinase activity	Serine/threonine protein kinase	ENSEMBL:ENSP00000331602:human:Protein kinase C, delta:E=161.201 | ENSEMBL:ENSP00000306124:human:Protein kinase C, epsilon type:E=144.328 | ENSEMBL:ENSP00000318315:human:Splice Isoform 1 Of Protein kinase C, beta type:E=139.215 | ENSEMBL:ENSP00000305355:hu
193534_at	K03B8.9	K03B8.9	WBGene00000951	deg-3	1066	3.42675	1.80102	0.36544	touch cells | neurons | IL1 neurons	GFP staining is seen in the PVC interneurons and the ALM and PLM touch receptor neurons. Expression is also seen in the cell bodies of a few sensory neurons (the touch receptors, the two PVD neurons, and the six IL1 neurons) and interneurons (the two PVC neurons and the single AVG neuron) and in a small number of unidentified neuron in the head and tail. Extensive staining is seen from the anteri…		1	1	2	V-7D10	175049_s_at|193534_at	deg-3 encodes an alpha subunit of a nicotinic acetylcholine receptor (nAChR); originally defined by a gain-of-function mutation that results in neuronal degeneration and uncoordinated movement, DEG-3 can form heteromeric channels with a second alpha subunit, DES-2, and in vivo these channels appear to be required for chemosensation of choline; deg-3 and des-2 reside in an operon, and consistent w…	hm10	WT	Molecular_function:neurotransmitter receptor activity|Biological_process:ion transport|Cellular_component:membrane|Molecular_function:extracellular ligand-gated ion channel activity|Biological_process:transport|Cellular_component:integral to membrane|Cellular_component:postsynaptic membrane	Acetylcholine receptor	ENSEMBL:ENSP00000303727:human:Neuronal acetylcholine receptor protein, alpha-7 chain precursor:E=56.2757 | ENSEMBL:ENSP00000292212:human:Neuronal acetylcholine receptor protein, beta-2 chain precursor:E=55.7447 | ENSEMBL:ENSP00000315602:human:Neuronal ace
175233_at	F46B6.3b	F46B6.3	WBGene00004882	smg-4	1083	3.39477	1.67321	0.36544	intestinal | neuronal | muscle	Expression is seen from 3 fold embryonic stage to adulthood. Staining mostly consists of a few posterior intestinal nuclei. Occasionally anterior intestinal nuclei are also evident. Staining is strong in larvae but weaker in adults. A few nuclei, probably neuronal, are sometimes seen in the adult head. The 5' upstream region is 3.8kb. | "Pers Comm. from Rachel Aronoff 11-29-01: clear expression i…	| "SMG-4:GFP localizes both to nuclear and cytoplasmic compartments. Confocal microscopic resolution, furthermore, reveals bright puncta both around nuclei and extending into the cytoplasm. In the embryo, GFP luorescence is visible both in the nucleus and cytoplasm of many cells, although the nuclear signal is stronger. Intense GFP puncta can also be seen in or around the nucleus. From successive…	1	1		V-6H10	-		ma116	WT|WT	Biological_process:mRNA catabolism, nonsense-mediated|Cellular_component:nucleus|Cellular_component:perinuclear space|Biological_process:male genital morphogenesis|Biological_process:hermaphrodite genital morphogenesis		ENSEMBL:ENSP00000245418:human:HUPF3B:E=22.8539 | ENSEMBL:ENSP00000306623:human:HUPF3A:E=21.0605 | ENSEMBL:ENSP00000276201:human:UPF3X:E=20.6021 | ENSEMBL:ENSP00000329592:human:UPF3 regulator of nonsense transcripts homolog A, isoform hUpf3pdelta:E=11 | FLYBASE:CG11184-PC:fly:Flybase gene name is Upf3-PC:E=26.6778 |
174401_at	F32A6.4a	F32A6.4	WBGene00000092	ags-3	1090	3.37502	1.56018	0.366082	head neurons | all muscle cells | intestine | ventral nerve cord | pharynx | intestinal | pharynx | intestinal	Expressed in all muscles (body wall, pharyngeal, sphincter, vulval), intestine, weak expression in a set of neurons in the head and neurons in the ventral. | Adult Expression: pharynx | Larval Expression: pharynx; intestinal; unidentified		1	1		X-3C05	174401_at|188296_at	ags-3 encodes an ortholog of mammalian AGS3, a receptor independent activator of G protein signalling, and of Drosophila RAPSYNOID; AGS-3 proteins have four GoLoco motifs; AGS-3 is involved in polarity and spindle orientation during early embryogenesis; a region of AGS-3 encompassing three GoLoco motifs specifically binds GOA-1 in yeast two-hybrid assays; AGS-3 is expressed in all muscles, intest…	ok1169	WT	Molecular_function:GTPase activator activity|Biological_process:signal transduction	Predicted G-alpha GTPase interaction protein, contains GoLoco domain	ENSEMBL:ENSP00000346797:human:Activator of G-protein signaling 3:E=75.7695 | ENSEMBL:ENSP00000264126:human:LGN protein:E=65.041 | ENSEMBL:ENSP00000348980:human:OTTHUMP00000046384:E=57.3468 | ENSEMBL:ENSP00000339234:human:OTTHUMP00000028696:E=23.0223 | ENSEMBL:ENSP00000291775:human:Hypothetical protein DKFZp727I051:E=21.0223 | ENSEMBL:ENSP00000266082:human:TPR repeat containing protein KIAA1043:E=…
181811_at	C54G7.4	C54G7.4	WBGene00016935	C54G7.4	1103	3.35485	2.97361	0.366082	head neurons | nerve ring | nervous system	Adult Expression: Nervous System; nerve ring; head neurons;		1	1	3	X-3I05	-			WT			ENSEMBL:ENSP00000314444:human:G-protein beta WD-40 repeat containing protein:E=171 | ENSEMBL:ENSP00000281405:human:Splice Isoform 2 Of WD-repeat protein 35:E=167.252 | ENSEMBL:ENSP00000345271:human:Splice Isoform 2 Of Tubby-like protein 4:E=17.9586 | ENSEMBL:ENSP00000349991:human:OTTHUMP00000017502:E=17.7696 | FLYBASE:CG2069-PA:fly:Flybase gene name is CG2069-PA:E=157.387 |
193247_at	W07E11.2	W07E11.2	WBGene00001446	flp-3	1124	3.30483	1.61732	0.366082	head | nerve ring	GFP expressed cells are only seen in the anterior head region. | Nerve ring and other neuronal processes. | Expressed in all stages | Expressed in IL1 and PQR. Male specific expression in SP and CP9.	| "In wild-type animals, FaRPs immunostaining was most concentrated in the nerve ring and other neuronal processes, whereas neuronal cell bodies had lower levels of expression."	1	1	6	X-4P20	-	flp-3 encodes nine copies of a GTMRFamide-containing peptide that is predicted to function as a neuropeptide that inhibits pharyngeal action potential in a manner similar to octopamine without having a significant effect on basal resting membrane potential; expressed in three pairs of neurons IL1D, OL1, URB.	pk361	WT	Biological_process:neuropeptide signaling pathway|Biological_process:negative regulation of action potential	Unnamed protein
190369_at	F10F2.4	F10F2.4	WBGene00008656	F10F2.4	1125	3.30459	2.54061	0.366082	head neurons | intestinal | ring neurons	Adult Expression: intestinal; head neurons | Larval Expression: intestinal; head neurons | "Expression is seen occasionally in 3-fold embryos and early larval stages but more consistently in late larvae and adults. Staining is seen in the cell bodies of neurons adjacent to the nerve ring. They are divided into two groups, with a pair of nuclei expressing dorsally in the lateral ganglion and anoth…		1	1	6	III-2G10	-			WT|WT|WT		Leucine rich repeat	ENSEMBL:ENSP00000255432:human:VTS20631:E=13.5229 | ENSEMBL:ENSP00000354333:human:OTTHUMP00000060953:E=13.5086 | ENSEMBL:ENSP00000353874:human:Splice Isoform 1 Of Toll-like receptor 9 precursor:E=13.2757 | ENSEMBL:ENSP00000311174:human:Splice Isoform 4 Of
173463_s_at	F08B12.3a	F08B12.3	WBGene00004831	slo-2	1126	3.30187	2.60711	0.366082	head neurons | nerve ring | body wall muscle | dorsal nerve cord | ventral nerve cord | body neurons | tail neurons | motor neurons | nerve ring | pharyngeal muscle | neuronal | ventral nerve cord	Adult Expression: body wall muscle; nerve ring; ventral nerve cord; dorsal nerve cord; head neurons; body neurons; tail neurons | Larval Expression: body wall muscle; nerve ring; ventral nerve cord; head neurons; body neurons; tail neurons | "Transformed progeny expressed the slo-2:GFP fusion protein in many tissues including body-wall and vulva muscle (and possibly in pharyngeal muscle), process…	| found in axonal processes and cell bodies.	1	1		X-5B07	172717_x_at|173463_s_at		nf100	WT|WT	Molecular_function:calcium-activated potassium channel activity|Biological_process:potassium ion transport|Cellular_component:membrane|Molecular_function:potassium channel activity	K+ channel subunit	ENSEMBL:ENSP00000298480:human:BA100C15.2:E=232.886 | ENSEMBL:ENSP00000294725:human:Sodium-and chloride-activated ATP-sensitive potassium channel:E=232.796 | ENSEMBL:ENSP00000263604:human:KIAA1422 protein:E=225.921 | ENSEMBL:ENSP00000329349:human:OTTHUMP00
175683_s_at	K10D3.2	K10D3.2	WBGene00006753	unc-14	1127	3.30092	1.62281	0.366082	all neurons | DD neurons | VD neurons	Expressed in almost all neurons at all stages. | "Expressed in VD/DD neurons, HSN neurons. Expressed in late embryos. Expression do not vary with developmental stages."	Although the construct contains nuclear localization signal, no nuclear staining was observed. Expression found in cell bodies and axons.	1	1		I-3B19	174402_at|175683_s_at|188044_s_at	The unc-14 gene encodes an activity required for both axonogenesis and sex myoblast migration.	e57	WT|Unc|Unc	Biological_process:locomotory behavior
175811_s_at	F33H1.1a	F33H1.1	WBGene00000914	daf-19	1145	3.27123	1.66089	0.366082	hypodermal | intestinal | neurons	GFP expression began around the 2-fold stage of embryogenesis, continued at high levels through the L1 and L2 larval stages, and then weakened or was absent. In occasional animals that expressed GFP at higher levels than regularly observed, expression was noticed in a few additional neurons as well as hypodermal and intestinal cells.	Expression was seen in a pattern of nuclei consistent with those of all ciliated sensory neurons.	1	1		II-7M11	175811_s_at|190486_s_at		m86	WT	Molecular_function:DNA binding|Biological_process:regulation of transcription, DNA-dependent	RFX family transcription factor	ENSEMBL:ENSP00000306335:human:DNA-binding protein RFX2:E=86.2518 | ENSEMBL:ENSP00000351574:human:Splice Isoform 2 Of Transcription factor RFX3:E=84.6778 | ENSEMBL:ENSP00000265775:human:Splice Isoform 1 Of Transcription factor RFX3:E=83.2007 | ENSEMBL:ENSP00000254325:human:MHC class II regulatory factor RFX1:E=81.3279 | ENSEMBL:ENSP00000352076:human:Similar to DNA-binding protein RFX2:E=75.0177 | …
172975_at	R151.2b	R151.2	WBGene00020107	R151.2	1148	3.26697	1.50929	0.366082	amphids | head neurons | spermatheca | Reproductive System | nerve ring | hypodermis | intestine | nervous system | ventral nerve cord | mechanosensory neurons | phasmids | tail neurons	Adult Expression: intestine; Reproductive System; spermatheca; hypodermis; Nervous System; nerve ring; ventral nerve cord; head neurons; amphids; mechanosensory neurons; tail neurons; phasmids;		1	1			172975_at|192383_s_at		pkP598	WT	Molecular_function:ribose-phosphate diphosphokinase activity|Molecular_function:lipoate-protein ligase B activity|Biological_process:ribonucleoside monophosphate biosynthesis|Biological_process:nucleoside metabolism|Biological_process:nucleotide biosynthesis		ENSEMBL:ENSP00000276174:human:PhosPhoribosyl PyroPhosPhate synthetase 1:E=134.959 | ENSEMBL:ENSP00000218027:human:PhosPhoribosyl PyroPhosPhate synthetase 2:E=134.77 | ENSEMBL:ENSP00000283289:human:PhosPhoribosyl PyroPhosPhate synthetase 1-like 1:E=132.538 | ENSEMBL:ENSP00000268835:human:Phosphoribosyl pyrophosphate synthetase-associated protein 2:E=72.041 | ENSEMBL:ENSP00000342562:human:Phosphori…
188219_at	F33D4.3	F33D4.3	WBGene00001456	flp-13	1155	3.25954	1.92921	0.382007	nerve ring	Nerve ring and other neuronal processes. | "Expressed in ASE, ASG, ASK, BAG, DD, I5, M3, M5. Faint or variable expression observed in an extra pair of cells in the head. Male specific expression in VSP." | "Expressed in eggs and larva, but not from adult."	In wild-type animals, FaRPs immunostaining was most concentrated in the nerve ring and other neuronal processes, whereas neuronal cell bodies had lower levels of expression.	1	1	6	IV-3J18	-			WT		Unnamed protein	FLYBASE:CG2346-PA:fly:Flybase gene name is Fmrf-PA:E=11.0555 |
181903_at	C29F5.4	C29F5.4	WBGene00003403	mps-1	1165	3.25169	1.69234	0.382007	vulva	mps-1 expression was found in ASG, ASE, ADF, and ASH neurons, AWC, in ALM and PLM touch-sensing neurons, and in the vulva. | "Expressed with strong intensity in ADF, ASE, ASG, AWC. Expressed with detectable GFP fluorescence in ASH."		1	1		II-4N04	-			WT|WT|WT|Emb	Biological_process:embryonic development (sensu Animalia)|Biological_process:chemotaxis|Biological_process:hyperosmotic response|Biological_process:mechanosensory behavior|Cellular_component:voltage-gated potassium channel complex|Molecular_function:potassium channel regulator activity
191912_at	C13B9.4a	C13B9.4	WBGene00015735	C13B9.4	1167	3.24829	1.80114	0.382007	head neurons | nerve ring | body wall muscle | tail neurons	Adult Expression: body wall muscle; nerve ring; head neurons; tail neurons; unidentified | Larval Expression: body wall muscle; nerve ring; head neurons; tail neurons; unidentified		1	1	6	III-3D23	175211_at|191912_at	C13B9.4 is orthologous to the human gene CALCITONIN RECEPTOR (CALCR; OMIM:114131), which when mutated leads to disease.		WT|WT|WT|WT|Unc	Molecular_function:G-protein coupled receptor activity|Cellular_component:membrane|Biological_process:locomotory behavior		ENSEMBL:ENSP00000264152:human:Calcitonin gene-related peptide type 1 receptor precursor:E=37.585 | ENSEMBL:ENSP00000353385:human:Splice Isoform 1 Of Calcitonin receptor precursor:E=37.1427 | ENSEMBL:ENSP00000352561:human:Calcitonin receptor:E=36.2757 | EN
179795_s_at	C04C3.5	C04C3.5	WBGene00015415	C04C3.5	1176	3.22902	1.64897	0.382007	neurons along body | head neurons | nerve ring | nervous system | tail neurons	Adult Expression: Nervous System; nerve ring; head neurons; neurons along body; tail neurons;		1	1	13	IV-1F08	-			WT		Predicted coiled-coil protein	ENSEMBL:ENSP00000344392:human:Conserved hypothetical protein:E=41.0088 | ENSEMBL:ENSP00000262372:human:KIAA0643 protein:E=40.7696 | FLYBASE:CG17599-PA:fly:Flybase gene name is CG17599-PA:E=15.0315 |
185722_at	K02E10.8	K02E10.8	WBGene00006365	syg-1	1178	3.22761	1.55397	0.382007	head neurons | ventral cord motor neurons | hypodermis | head neurons | vulva	Neuronal expression in: several weak head neurons, many VNC-MNs | Non-neuronal expression in: hypodermis | "Expressed in head motorneurons, occasionally in HSN neurons, and weakly in other cells in the vulval region . Because expression was weak, variable, and not localized to cell bodies, the complete group of cells that expressed SYG-1 could not be defined."		1	1	1	X-1L16	174560_at|185722_at		ky652	WT		Immunoglobulin C-2 Type/fibronectin type III domains	ENSEMBL:ENSP00000262625:human:Splice Isoform 2 Of Kin of IRRE-like protein 2 precursor:E=43.3979 | ENSEMBL:ENSP00000278934:human:Splice Isoform 1 Of Kin of IRRE-like protein 3 precursor:E=43.2596 | ENSEMBL:ENSP00000342521:human:Splice Isoform 1 Of Kin of
191841_at	C40C9.5a	C40C9.5	WBGene00006412	nlg-1	1180	3.22618	1.75658	0.382007	head neurons | ventral nerve cord	Adult Expression: head neurons | Larval Expression: ventral nerve cord; head neurons		1	1	1	X-6M16	174997_at|191841_at		ok259	WT	Molecular_function:catalytic activity	Carboxylesterase and related proteins	ENSEMBL:ENSP00000354541:human:Splice Isoform 2 Of Neuroligin 1 precursor:E=77.8861 | ENSEMBL:ENSP00000353236:human:94 kDa protein:E=70.6021 | ENSEMBL:ENSP00000351591:human:Splice Isoform 1 Of Neuroligin 3 precursor:E=62.6198 | ENSEMBL:ENSP00000350612:huma
193378_at	F10E7.9	F10E7.9	WBGene00017350	F10E7.9	1181	3.22242	2.04613	0.382007	neuronal | retrovesicular ganglion | circumpharyngeal nerve ring	Expression is seen from the 2-fold embryonic stage until adulthood and is confined to neuronal cells of the nerve-ring, retrovesicular ganglion and the tail region. This gene has homology to Na+/K+/Cl- transporters.		1	1	6	II-5M22	-			WT	Molecular_function:amino acid-polyamine transporter activity|Biological_process:amino acid transport|Cellular_component:membrane|Biological_process:transport	Na+/K+ symporter	ENSEMBL:ENSP00000323632:human:Hypothetical protein DKFZp686L18248:E=86.8861 | ENSEMBL:ENSP00000333816:human:Solute carrier family 12 member 8:E=57.0915 | ENSEMBL:ENSP00000219891:human:Splice Isoform 1 Of Solute carrier family 12 member 1:E=52.6383 | ENSEM
188458_s_at	C02H7.3a	C02H7.3	WBGene00000086	aex-3	1185	3.21456	1.82786	0.382007	all neurons | neurons	~all neurons		1	1	1	X-1K05	173456_at|188458_s_at	The aex-3 gene encodes a guanine nucleotide exchange factor for the rab-3 GTPase that is orthologous to human MAP kinase activating protein containing death domain (MADD, OMIM:603584); AEX-3 is required for intracellular vesicle trafficking as well as synaptic vesicle release and interacts with CAB-1 and RAB-3 to regulate separate pathways for neural activities such as defecation and male mating,…	ad418	WT	Biological_process:synaptic transmission|Biological_process:mating|Molecular_function:Rab guanyl-nucleotide exchange factor activity|Biological_process:oviposition|Biological_process:defecation	MAPK-activating protein DENN	ENSEMBL:ENSP00000304505:human:Insulinoma-glucagonoma protein 20 pro-apoptotic splice variant:E=241.398 | ENSEMBL:ENSP00000310933:human:Insulinoma-glucagonoma protein 20:E=239 | ENSEMBL:ENSP00000343902:human:MAP-kinase activating death domain-containing pr
187944_at	C18D1.3	C18D1.3	WBGene00001447	flp-4	1186	3.21413	3.65734	0.382007	nerve ring	Nerve ring and other neuronal processes. | "Expressed in ADL, ASEL, AVM, AWC, FLP, PHA, PHB, PVD, I5, I6, NSM. No male specific expression." | Expressed in all stages	In wild-type animals, FaRPs immunostaining was most concentrated in the nerve ring and other neuronal processes, whereas neuronal cell bodies had lower levels of expression.	1	1	6	II-7K03	-			WT
192437_at	F40E10.2	F40E10.2	WBGene00004950	sox-3	1188	3.21105	1.62408	0.382007	head neurons | intestine | pharynx | nervous system | renal gland cells	Adult Expression: pharynx; intestine; renal gland cells; Nervous System; head neurons;		1	1	6	X-6F24	-		ok510	WT	Molecular_function:DNA binding|Biological_process:regulation of transcription, DNA-dependent	HMG-box transcription factor	ENSEMBL:ENSP00000245342:human:Transcription factor SOX-21:E=38.585 | ENSEMBL:ENSP00000257018:human:Transcription factor SOX-3:E=38.5686 | ENSEMBL:ENSP00000305343:human:Transcription factor SOX-14:E=38.4202 | ENSEMBL:ENSP00000323588:human:Transcription fac
175261_s_at	F25B4.2	F25B4.2	WBGene00017766	F25B4.2	1192	3.20694	2.37337	0.382007	head neurons | body wall muscle | tail neurons	Adult Expression: body wall muscle; head neurons; tail neurons | Larval Expression: body wall muscle; head neurons; tail neurons		1	1	1	V-4I20	175261_s_at|184085_at			WT		Adaptor protein Pellino	ENSEMBL:ENSP00000351789:human:Pellino protein homolog 1:E=74.8861 | ENSEMBL:ENSP00000267460:human:Pellino protein homolog 2:E=72.8861 | ENSEMBL:ENSP00000309848:human:Similar to Pellino 2:E=69.2366 | ENSEMBL:ENSP00000322532:human:Splice Isoform 1 Of Pellino protein homolog 3:E=69.2291 | ENSEMBL:ENSP00000322291:human:Splice Isoform 3 Of Pellino protein homolog 3:E=69.1675 | FLYBASE:CG5212-PA:fly:Fl…
184266_at	Y51H4A.17	Y51H4A.17	WBGene00013111	Y51H4A.17	1195	3.20035	1.96077	0.382007	anal sphincter/depressor muscle | nerve ring | body wall muscle | pharynx | intestinal | tail neurons	Adult Expression: pharynx; anal sphincter/depressor muscle; body wall muscle; nerve ring; tail neurons; unidentified | Larval Expression: pharynx; intestinal; anal sphincter/depressor muscle; body wall muscle; nerve ring; tail neurons; unidentified		1	1			-	The Y51H4A.17 gene encodes a protein that may be involved in apoptosis.	ok587	WT	Biological_process:intracellular signaling cascade|Molecular_function:transcription factor activity|Molecular_function:signal transducer activity|Biological_process:regulation of transcription, DNA-dependent|Biological_process:signal transduction|Cellular_component:nucleus	STAT protein	ENSEMBL:ENSP00000300134:human:Signal transducer and activator of transcription 6:E=43.9586 | ENSEMBL:ENSP00000293328:human:Signal transducer and activator of transcription 5B:E=33.4559 | ENSEMBL:ENSP00000341208:human:Signal transducer and activator of transcription 5A:E=32.6576 | ENSEMBL:ENSP00000264657:human:Similar to Signal transducer and activator of transcription 3 (Acute-phase response fact…
192234_s_at	C38C10.2	C38C10.2	WBGene00008000	C38C10.2	1197	3.19628	1.5161	0.382007	head neurons | intestinal | tail neurons	Adult Expression: intestinal; head neurons; tail neurons | Larval Expression: intestinal; head neurons; tail neurons		1	1	2	III-5A23	-	C38C10.2 is orthologous to the human gene SOLUTE CARRIER FAMILY 17 (ANION/SUGAR TRANSPORTER), MEMBER 5 (SLC17A5; OMIM:604322), which when mutated leads to disease.		WT|WT	Molecular_function:transporter activity|Biological_process:transport|Cellular_component:integral to membrane	Permease of the major facilitator superfamily	ENSEMBL:ENSP00000311506:human:Splice Isoform 1 Of Sialin:E=99.6576 | ENSEMBL:ENSP00000351776:human:64 kDa protein:E=77.4815 | ENSEMBL:ENSP00000263160:human:Differentiation-associated Na-dependent inorganic phosphate cotransporter:E=76.9586 | ENSEMBL:ENSP0
178027_at	R13H4.1	R13H4.1	WBGene00011261	nph-4	1201	3.1935	2.02844	0.382007		Expressed in ADF, ADL, ASE, ASG, ASH, ASI, ASJ, ASK, PHA, PHB, URX, labial neurons.		1	1		V-8A09	-		gk39	WT		Unnamed protein	ENSEMBL:ENSP00000253998:human:Nephrocystin 4:E=52.7959 |
181190_at	F54G2.1a	F54G2.1	WBGene00018837	F54G2.1	1206	3.18988	1.96575	0.382007	head neurons | excretory gland cells | intestine | nervous system	Adult Expression: intestine; Nervous System; head neurons;		1	1	6	X-1N20	174865_at|181190_at			WT|WT			ENSEMBL:ENSP00000207549:human:Splice Isoform 1 Of Unc-13 homolog D:E=92.9586 | ENSEMBL:ENSP00000324510:human:Similar to BAI-associated protein 3:E=66.4202 | ENSEMBL:ENSP00000308768:human:Unc-13 homolog C:E=17.3768 | ENSEMBL:ENSP00000263846:human:Synaptotagmin VII:E=16.2007 | ENSEMBL:ENSP00000252773:human:PREDICTED: unc-13 homolog A:E=15.2596 | ENSEMBL:ENSP00000355021:human:Unc-13 homolog B:E=14.0…
192305_s_at	F22F4.3	F22F4.3	WBGene00002224	klp-13	1216	3.17027	1.5525	0.382007	amphids | head neurons | nerve ring | nervous system | ventral nerve cord | phasmids | tail neurons	Adult Expression: Nervous System; nerve ring; ventral nerve cord; head neurons; amphids; tail neurons; phasmids;		1	1	3	X-3C14	-	klp-13 encodes an atypical kinesin-like motor protein similar to Saccharomyces cerevisiae Kip3, which has been implicated in nuclear migration; as loss of KLP-13 function via RNA-mediated interference (RNAi) does not result in any abnormalities, the precise role of KLP-13 in C. elegans development and/or behavior is not yet known.		WT	Molecular_function:microtubule motor activity|Molecular_function:ATP binding|Biological_process:microtubule-based movement|Cellular_component:microtubule associated complex	Kinesin-like protein	ENSEMBL:ENSP00000353021:human:34 kDa protein:E=41.7696 | ENSEMBL:ENSP00000302882:human:Hypothetical protein FLJ37300:E=35.7959 | ENSEMBL:ENSP00000160827:human:Kinesin-like protein KIF22:E=33.4685 | ENSEMBL:ENSP00000297814:human:KIF27A:E=33.1549 | ENSEMBL:
182661_at	C31A11.6	C31A11.6	WBGene00007834	srxa-7	1222	3.16016	1.60485	0.398444	neurons along body | head neurons | intestine | nervous system | tail neurons	Adult Expression: intestine; Nervous System; head neurons; neurons along body; tail neurons;		1	1	3	V-10L12	-			WT	Molecular_function:molecular_function unknown	Uncharacterized protein
193713_s_at	H13N06.6	H13N06.6	WBGene00006541	tbh-1	1227	3.13903	2.96531	0.398444	head neurons | spermatheca | gonad sheath cells | intestinal | renal gland cells	Adult Expression: intestinal; renal gland cells; spermatheca; gonad sheath cells; head neurons | Larval Expression: intestinal; renal gland cells; head neurons		1	1	22	X-7K05	-	tbh-1 is orthologous to the human gene DOPAMINE BETA-HYDROXYLASE (DOPAMINE BETA-MONOOXYGENASE) (DBH; OMIM:223360), which when mutated leads to disease.	ok1196	WT	Molecular_function:monooxygenase activity|Molecular_function:copper ion binding|Molecular_function:dopamine beta-monooxygenase activity|Biological_process:catecholamine metabolism	Dopamine beta-monooxygenase	ENSEMBL:ENSP00000263611:human:Dopamine beta-monooxygenase precursor:E=90.4318 | ENSEMBL:ENSP00000309351:human:Similar to Monooxygenase X:E=60.3768 | ENSEMBL:ENSP00000336998:human:Monooxygenase X:E=58.7212 | ENSEMBL:ENSP00000314638:human:Splice Isoform 2 Of Peptidyl-glycine alpha-amidating monooxygenase precursor:E=13.0862 | ENSEMBL:ENSP00000282992:human:Splice Isoform 4 Of Peptidyl-glycine alpha-…
186569_at	C40H1.6	C40H1.6	WBGene00008041	C40H1.6	1230	3.1293	1.61064	0.398444	neurons	4 neural nuclei stain L1-adult. One just posterior to the proximal bulb of the pharynx, one just anterior to it (these 2 very strong signal) and a symmetrical pair slightly more anterior again (not nearly as strong as others).-maybe members of head sensilla? | "Two strongly staining nuclei in the main body of neuropil, and a faintly staining pair symmetrically positioned anterior to the metacorpu…		1	1	18		-			WT	Molecular_function:ubiquitin conjugating enzyme activity|Biological_process:protein modification|Biological_process:ubiquitin cycle	Uncharacterized conserved protein	ENSEMBL:ENSP00000271446:human:Similar to CG8386 protein:E=67.0315 | FLYBASE:CG8386-PA:fly:Flybase gene name is CG8386-PA:E=67.7213 |
174634_at	F48E3.3	F48E3.3	WBGene00018604	F48E3.3	1232	3.11977	1.62424	0.398444	head neurons | tail neurons	Adult Expression: head neurons; tail neurons | Larval Expression: head neurons; tail neurons		1	1		X-3L14	174634_at|174635_s_at|193609_at			WT|WT	Molecular_function:UDP-glucose:glycoprotein glucosyltransferase activity|Biological_process:protein amino acid glycosylation	UDP-glucose:glycoprotein glucosyltransferase	ENSEMBL:ENSP00000261293:human:UDP-glucose:glycoprotein glucosyltransferase 2 precursor:E=289.091 | ENSEMBL:ENSP00000259253:human:UDP-glucose:glycoprotein glucosyltransferase 1 precursor:E=282.432 | FLYBASE:CG6850-PA:fly:Flybase gene name is Ugt-PA:E=264.721 |
174586_at	F36H1.2	F36H1.2	WBGene00006490	tag-144	1236	3.11265	1.50079	0.398444	head neurons | anal sphincter/depressor muscle | nerve ring | body wall muscle | ventral nerve cord | intestinal | tail neurons	Adult Expression: intestinal; anal sphincter/depressor muscle; body wall muscle; nerve ring; ventral nerve cord; head neurons; tail neurons; unidentified | Larval Expression: intestinal; body wall muscle; nerve ring; ventral nerve cord; head neurons; tail neurons; unidentified | It expressed mostly in the excretory cell and the intestine.		1	1	5	IV-5H20	174586_at|188815_at		ok750	Dpy|Pvl|Rup|Dpy|Gro|Stp	Molecular_function:tRNA ligase activity|Molecular_function:ATP binding|Biological_process:amino acid activation|Biological_process:positive regulation of body size|Biological_process:positive regulation of growth rate|Biological_process:hermaphrodite genital morphogenesis|Biological_process:morphogenesis of an epithelium|Biological_process:gametogenesis	Integral membrane ankyrin-repeat protein Kidins220 (protein kinase D substrate)	ENSEMBL:ENSP00000256707:human:KIAA1250 protein:E=182.022 | ENSEMBL:ENSP00000319947:human:Similar to Ankyrin repeat-rich membrane-spanning protein:E=162.086 | ENSEMBL:ENSP00000338794:human:Hypothetical protein:E=32.5086 | ENSEMBL:ENSP00000281131:human:PRED
181455_s_at	C01B7.6	C01B7.6	WBGene00004457	rpm-1	1241	3.09692	1.77108	0.398444	nerve ring | nerve ring | nervous system | nerve ring | pharynx | ventral nerve cord | body neurons | tail neurons | nerve ring | pharynx | ventral nerve cord | body neurons | tail neurons | pharynx | distal tip cells | neurons | coelomocytes	On whole-mount in situ preparations, the affinity-purified anti-RPM-1 antibodies detected weak expression of endogenous RPM-1 in the nerve ring, a synapse-rich region, in wild-type animals but not in rpm-1(ju23) and rpm-1(ju44) mutants. | "In transgenic animals that overexpressed the functional RPM-1::GFP, both the anti-RPM-1 and anti-GFP antibodies gave identical patterns and showed that RPM-1::…	| RPM-1::GFP expression was occasionally found in some neuronal cell bodies but was excluded from nuclei. | "The GFP signal in pSAM3 transformants is weak. Expression of the pSAM3 rescuing construct indicates that RPM-1 is most abundant in axons of the nerve ring neuropil. Clearly, RPM-1 is not confined to the nucleus."	1	1	1	V-6C14	173636_at|181455_s_at		js317	WT|WT	Molecular_function:hydrolase activity|Molecular_function:zinc ion binding|Cellular_component:intracellular|Molecular_function:ubiquitin-protein ligase activity|Biological_process:protein ubiquitination|Cellular_component:ubiquitin ligase complex	Inhibitor of type V adenylyl cyclases/Neuronal presynaptic protein Highwire/PAM/RPM-1	ENSEMBL:ENSP00000349892:human:Protein associated with Myc:E=1000 | ENSEMBL:ENSP00000353197:human:HSPC026:E=83.7447 | ENSEMBL:ENSP00000261887:human:P532:E=17.9586 | ENSEMBL:ENSP00000273960:human:Regulator of chromosome condensation, RCC1 family protein:E=13.6778 | ENSEMBL:ENSP00000261721:human:BTB/POZ domain containing protein 1:E=11.4685 | ENSEMBL:ENSP00000255608:human:Splice Isoform 1 Of BTB/POZ…
191082_at	F26E4.12	F26E4.12	WBGene00009165	F26E4.12	1242	3.09663	1.96014	0.398444	head neurons | intestinal	Adult Expression: intestinal; head neurons | Larval Expression: intestinal; head neurons		1	1	2	I-4L14	-			WT	Molecular_function:glutathione peroxidase activity|Biological_process:response to oxidative stress	Glutathione peroxidase	ENSEMBL:ENSP00000346103:human:Phospholipid hydroperoxide glutathione peroxidase, mitochondrial precursor:E=34.3098 | ENSEMBL:ENSP00000347453:human:Glutathione peroxidase 1 isoform 1:E=25.0223 | ENSEMBL:ENSP00000296734:human:Hypothetical protein FLJ23636:E
192469_at	C06B3.4	C06B3.4	WBGene00007363	stdh-1	1246	3.09602	1.91121	0.398444	head neurons | nerve ring | body wall muscle | ventral nerve cord | body neurons | tail neurons	Adult Expression: body wall muscle; nerve ring; ventral nerve cord; head neurons; body neurons; tail neurons; unidentified | Larval Expression: body wall muscle; nerve ring; ventral nerve cord; head neurons; body neurons; tail neurons; unidentified		1	1	8	V-9M03	-	This gene encodes a protein predicted by Eisenberg and coworkers, with 68% accuracy, to be mitochondrial.	ok569	WT	Molecular_function:oxidoreductase activity|Biological_process:metabolism	17 beta-hydroxysteroid dehydrogenase type 3, HSD17B3	ENSEMBL:ENSP00000278353:human:Steroid dehydrogenase homolog:E=43.4089 | ENSEMBL:ENSP00000253260:human:Estradiol 17-beta-dehydrogenase 3:E=38.4202 | ENSEMBL:ENSP00000219439:human:Hypothetical protein FLJ90397:E=38.0269 | ENSEMBL:ENSP00000353759:human:Splic
191630_at	T23F11.5	T23F11.5	WBGene00005170	srg-13	1249	3.09296	1.55591	0.398444	neurons	PHA | Adult Expression: unidentified | Larval Expression: unidentified		1	1	3	III-2I06	-			WT|WT	Molecular_function:transmembrane receptor activity|Biological_process:signal transduction|Cellular_component:membrane	Receptor-like protein, Srg family
188434_at	K07G5.3	K07G5.3	WBGene00010642	K07G5.3	1252	3.09098	2.54101	0.398444	head neurons | tail neurons	Adult Expression: head neurons; tail neurons | Larval Expression: head neurons; tail neurons		1	1	9	I-3D09	-			WT		C2 Ca2+-binding motif-containing protein	ENSEMBL:ENSP00000053084:human:PREDICTED: KIAA1345 protein:E=37.1675 | FLYBASE:CG18631-PA:fly:Flybase gene name is CG18631-PA:E=15.3279 |
187746_at	C53B7.5	C53B7.5	WBGene00003856	odr-10	1259	3.08274	3.63065	0.398444	neurons	This fusion gene was strongly expressed in the two AWA neurons		1	1	6	X-3L03	-	The odr-10 gene encodes a member of the 7-transmembrane family of odorant receptors which affects chemotaxis to the volatile odorant diacetyl; it is expressed in two AWA neurons and, at low levels, in the CEP neurons.	ky32	WT	Molecular_function:G-protein coupled receptor activity|Cellular_component:membrane	7-transmembrane olfactory receptor
173846_at	VF11C1L.1	VF11C1L.1	WBGene00004089	ppk-3	1260	3.08264	1.64354	0.398444	neurons along body | head neurons | pharynx | nervous system | tail neurons	Adult Expression: pharynx; Nervous System; head neurons; neurons along body;		1	1	5	X-6I07	173846_at|191812_s_at		ok1150	WT|WT|WT	Molecular_function:1-phosphatidylinositol-4-phosphate 5-kinase activity|Molecular_function:zinc ion binding	Phosphatidylinositol-4-phosphate 5-kinase and related FYVE finger-containing proteins	ENSEMBL:ENSP00000264380:human:FYVE finger-containing phosphoinositide kinase:E=170.469 | ENSEMBL:ENSP00000265382:human:STM7 protein:E=12.7959 | ENSEMBL:ENSP00000322356:human:PIP5K1B protein:E=12.4559 | ENSEMBL:ENSP00000280452:human:Phosphatidylinositol-4-phosphate 5-kinase type II alpha:E=11.7447 | ENSEMBL:ENSP00000328357:human:Similar to Phosphatidyl inositol phosphate kinase type II gamma:E=10.…
192198_s_at	C52B9.9	C52B9.9	WBGene00003179	mec-18	1263	3.06995	1.53237	0.398444	touch cells	touch cells [ggu & mchalfie(personal communication to Shawn Lockery)]		1	1	8	X-2J05	-	mec-18 encodes a protein similar to firefly luciferase and plant protein 4-coumarate coA ligase; mec-18 is involved in sensory mechanotransduction; genetic interactions with other mec genes suggest that mec-18 maybe involved in negative regulation of the degenerin channel in the touch receptor neurons; mec-18 is expressed exclusively in the touch cells.	u228	WT	Molecular_function:catalytic activity|Biological_process:metabolism	Acyl-CoA synthetase	ENSEMBL:ENSP00000300441:human:AMP-dependent synthetase and ligase family protein:E=28.9586 | ENSEMBL:ENSP00000301956:human:Middle-chain acyl-CoA synthetase1:E=23.8539 | ENSEMBL:ENSP00000327453:human:Xenobiotic/medium-chain fatty acid:CoA ligase:E=22.8861
173954_at	F31B12.1b	F31B12.1	WBGene00004036	plc-1	1264	3.06474	2.72841	0.398444		Expression of EGFP was observed in the spermatheca. In addition, the plc-1::egfp reporter expression was observed in the vulva, intestine, excretory cells, and neurons. The onset of expression in the spermatheca was during the early adult stage, while that in excretory cells and neurons were earlier.		1	1		X-5A04	172720_x_at|172914_x_at|173954_at|175735_at	plc-1 encodes a predicted phospholipase C that affects fertility and possesses two functional domains not commonly seen in other phospholipases: a C-terminal Ras-associating domain with structural similarity to RalGDS and AF-6, and an N-terminal CDC25-like domain that possesses structural homology to guanine nucleotide exchange proteins for Ras.	tm738	Ste|Ste|Stp	Molecular_function:phosphoinositide phospholipase C activity|Biological_process:lipid metabolism|Biological_process:signal transduction|Biological_process:intracellular signaling cascade|Molecular_function:phospholipase C activity|Molecular_function:guanyl-nucleotide exchange factor activity|Biological_process:reproduction|Biological_process:gametogenesis		ENSEMBL:ENSP00000285974:human:KIAA1516 protein:E=212.602 | ENSEMBL:ENSP00000260766:human:OTTHUMP00000059579:E=212.055 | ENSEMBL:ENSP00000278655:human:Splice Isoform 1 Of 1-phosphatidylinositol-4,5-bisphosphate phosphodiesterase beta 4:E=79.7213 | ENSEMBL:
190051_at	F38E1.5	F38E1.5	WBGene00001664	gpa-2	1268	3.06047	1.78	0.398444	phasmid neurons	Expressed in PVT, phasmids, AIA cells, mu_sph, M1, M5, and I5. A lacZ construct, but not this GFP construct (see Expression pattern 538), was expressed in AWC cells. | "Expressed in PVT, phasmids, AIA cells, mu_sph, M1, M5, and I5. The lacZ construct, but not a GFP construct (see Expression pattern 539), was expressed in AWC cells."	| "Anti-GPA-2 antibodies stained many cilia, cell bodies, and axons in the head. Two cell bodies in the anterior ganglion, two pharyngeal muscle cells, and seven cell bodies in the lateral and ventral ganglia showed staining, indicating that GPA-2 is expressed in more cells than initially identified. Importantly, in addition to rod-like cilia, the typical wing shape of the AWC cilia could be dist…	1	1	6	V-6A09	-	gpa-2 encodes a member of the G protein alpha subunit family of heterotrimeric GTPases that is involved in dauer formation and chemotaxis to water-soluble odorants; it is expressed in the phasmid neurons PHA and PHB, three pharyngeal neurons, one interneuron, three pairs of head neurons, and the anal sphincter muscle.	pd16	WT	Molecular_function:signal transducer activity|Biological_process:G-protein coupled receptor protein signaling pathway|Molecular_function:GTP binding|Biological_process:signal transduction	G-protein alpha subunit (small G protein superfamily)	ENSEMBL:ENSP00000262494:human:Guanine nucleotide bindinG protein, alpha activatinG polypeptide O:E=83.0969 | ENSEMBL:ENSP00000262493:human:Guanine nucleotide bindinG protein, alpha activatinG polypeptide O:E=82.4559 | ENSEMBL:ENSP00000312999:human:Guanine
173386_s_at	T19B4.7	T19B4.7	WBGene00006776	unc-40	1291	3.01619	1.70035	0.429768	ADE | all motor neurons | lumbar neurons | phasmid neurons | neurons | PHx | Q lineage | ventral cord motor neurons | distal tip cells | Q lineage | ventral cord motor neurons | distal tip cells	AVM PVM HSN PVD PHx ADEp PDEp, ~all motor neurons, 2-3 lumbar neurons, 1 labial neuron, RIMp or RICp or AVBp, | "Expressed on the surface of motile cells and pioneering neurons whose migrations are affected in unc-40 mutants. UNC-40/GFP becomes detectable on the surface of all cells at the onset of gastrulation (~100 min after first cleavage), and then gradually decreases. By the end of gastrulat…	| cytoplasmic expression | cytoplasmic expression	1	1		I-2J23	173385_at|173386_s_at|191730_s_at	The unc-40 gene encodes a netrin receptor that is required to guide dorsal-ventral cell and axon migrations, and is required for correct polarization and migration of the neuroblasts QL and QR.	e271	WT|WT|WT|Unclassified|Unclassified|Unclassified|Unclassified|WT|WT|WT|WT|Adl|Egl|Prz|WT|Egl|Egl|Egl	Biological_process:determination of adult life span|Biological_process:physiological processes|Biological_process:oviposition|Biological_process:locomotion	Receptor mediating netrin-dependent axon guidance	ENSEMBL:ENSP00000304146:human:Netrin receptor DCC precursor:E=164.796 | ENSEMBL:ENSP00000261908:human:Splice Isoform 1 Of Neogenin precursor:E=158.886 | ENSEMBL:ENSP00000341198:human:154 kDa protein:E=158.824 | ENSEMBL:ENSP00000319623:human:HDDM36:E=55.44
174609_at	C49F8.2	C49F8.2	WBGene00008214	C49F8.2	1298	2.99944	1.63936	0.429768	neuronal | pharynx | pharyngeal muscle | somatic gonad	Expression is seen in a number of components in all larval stages and adults. Diffuse expression is seen in three muscle types-- body wall, pharyngeal, and vulval. Diffuse expression is also seen in cells of the somatic gonad. The final component consists of weak expression in a few cells surrounding the pharynx that may correspond to neuronal sheath cells.		1	1	1	X-6C22	174609_at|192219_at			WT|WT		Monocarboxylate transporter	ENSEMBL:ENSP00000315439:human:Aromatic amino acid transporter:E=31.284 | ENSEMBL:ENSP00000307749:human:SLC16A4 protein:E=29.3768 | ENSEMBL:ENSP00000295190:human:Monocarboxylate transporter 14:E=27.2147 | ENSEMBL:ENSP00000307169:human:Monocarboxylate trans
174734_at	Y42G9A.4	Y42G9A.4	WBGene00021534	Y42G9A.4	1307	2.98624	1.63584	0.429768	head neurons | body wall muscle	Adult Expression: body wall muscle; head neurons; unidentified | Larval Expression: body wall muscle; head neurons; unidentified	| "To determine its subcellular location, CeMeK was tagged at its amino terminus (GFP-CeMeK) or its carboxyl terminus (CeMeK-GFP) with GFP and examined by fluorescence microscopy. Both tagged forms of CeMeK localized to the cytosol and not to peroxisomes of C. elegans cells."	1	1			174734_at|184962_at
175189_at	C43C3.3	C43C3.3	WBGene00001124	dyf-8	1309	2.98327	1.57217	0.429768	excretory cell | head neurons | tail neurons	Larval Expression: excretory cell; head neurons; tail neurons		1	1		X-4F16	175189_at|186972_at	dyf-8 encodes a protein predicted to form a cell-surface ligand with a zona pellucida domain; DYF-8 is required for permeability of amphid and phasmid neurons to external dyes, chemotaxis to ammonium chloride, avoidance of high osmotic stimuli, male mating, and dauer formation.	m539	WT
189823_s_at	F18C12.1	F18C12.1	WBGene00000485	che-3	1319	2.96806	3.82594	0.429768	nerve ring | tail | pharynx | neurons | coelomocytes	The highest and most consistent expression was observed with several independent strains derived from the largest expression construct (DYNGFP1B-7). Expression was nearly exclusive to neurons which possessed ciliated sensory specializations. The extent and level of expression correlated roughly with the growth of the ciliated endings of these neurons. Since neurulation (and presumably cilia growt…		1	1	13	I-4A13	-	The dynein heavy chain (DHC) 1b isoform that affects the establishment and maintainance of the structural integrity of sensory cilia and also has a role in intraflagellar transport; it is expressed in ciliated sensory neurons.	e1124	WT	Molecular_function:nucleotide binding|Molecular_function:nucleoside triphosphatase activity|Molecular_function:microtubule motor activity|Biological_process:microtubule-based movement|Cellular_component:dynein complex|Biological_process:ciliary/flagellar motility|Biological_process:chemosensory behavior|Biological_process:cilium biogenesis	Dyneins, heavy chain	ENSEMBL:ENSP00000334021:human:PREDICTED: dynein, cytoplasmic, heavy polypeptide 2:E=1000 | ENSEMBL:ENSP00000262442:human:Ciliary dynein heavy chain 9:E=1000 | ENSEMBL:ENSP00000348965:human:Dynein heavy chain, cytosolic:E=1000 | ENSEMBL:ENSP00000351750:hum
174261_at	Y71H10B.1	Y71H10B.1	WBGene00022201	Y71H10B.1	1322	2.96316	1.54294	0.429768	hypodermis | seam cells | pharynx | intestinal | vulval muscle | tail neurons	Adult Expression: intestinal; vulval muscle; hypodermis; seam cells; tail neurons | Larval Expression: pharynx; intestinal; hypodermis; unidentified		1	1		X-2A13	174261_at|187891_at			Clr|Gro|Stp|Lva	Biological_process:osmoregulation|Biological_process:positive regulation of growth rate|Biological_process:larval development (sensu Nematoda)|Biological_process:growth|Biological_process:gametogenesis	IMP-GMP specific 5'-nucleotidase	ENSEMBL:ENSP00000339479:human:Cytosolic purine 5'-nucleotidase:E=134.921 | ENSEMBL:ENSP00000330247:human:Similar to RIKEN cDNA 2010002I23 gene:E=90.1871 | ENSEMBL:ENSP00000343011:human:TU12B1-TY protein:E=52.6576 | ENSEMBL:ENSP00000302468:human:Hypothetical protein FLJ13933:E=45.9586 | ENSEMBL:ENSP00000306017:human:Similar to TU12B1-TY:E=38.3768 | ENSEMBL:ENSP00000326858:human:OTTHUMP00000040409:…
189929_at	C50D2.2	C50D2.2	WBGene00016806	C50D2.2	1323	2.96189	1.62675	0.429768	pharynx | ventral nerve cord | body neurons | tail neurons	Adult Expression: pharynx; ventral nerve cord; body neurons; tail neurons; unidentified | Larval Expression: pharynx; ventral nerve cord; body neurons; tail neurons; unidentified		1	1	14	II-1E05	-			WT	Molecular_function:amino acid-polyamine transporter activity|Biological_process:amino acid transport|Cellular_component:membrane|Biological_process:transport	Amino acid transporters	ENSEMBL:ENSP00000004531:human:Solute carrier family 7, member 2, isoform 1:E=113.523 | ENSEMBL:ENSP00000231706:human:KIAA1613 protein:E=113.398 | ENSEMBL:ENSP00000250265:human:HCAT-2A:E=112.155 | ENSEMBL:ENSP00000298085:human:Cationic amino acid transport
194096_s_at	C40H5.5	C40H5.5	WBGene00006654	ttx-3	1327	2.94959	1.60278	0.466721	head body wall muscle | head neurons | pharyngeal neurons	In wild-type animals, the TTX-3GFP fusion protein is expressed in the cell bodies and axonal processes of one pair of bilaterally symmetric head neurons. These neurons were identified as the AIY left and right interneurons. During embryogenesis, ttx-3GFP expression is dynamic; it can be detected in up to ten different cells, depending on the developmental stage. According to their characteristic …		1	1	10	X-5L01	172067_x_at|194096_s_at	The ttx-3 gene encodes a LIM homeodomain protein required for function of the thermosensory interneuron AIY.	ks5	WT	Molecular_function:DNA binding|Molecular_function:transcription factor activity|Biological_process:regulation of transcription, DNA-dependent|Cellular_component:nucleus|Molecular_function:zinc ion binding	Transcription factor, contains HOX domain	ENSEMBL:ENSP00000223522:human:LIM/homeobox protein Lhx2:E=48.1871 | ENSEMBL:ENSP00000271609:human:LIM/homeobox protein Lhx9:E=45 | ENSEMBL:ENSP00000337969:human:LIM-homeobox 9 protein:E=45 | ENSEMBL:ENSP00000352765:human:LIM homeobox 8:E=31.2366 | ENSEMBL
190771_s_at	R13A1.4	R13A1.4	WBGene00006748	unc-8	1329	2.94626	1.67838	0.466721	DB neurons | DD neurons | VC neurons | DA neurons | neurons | VB neurons | VD neurons | motor neurons | neurons | interneurons | sensory neurons | DB neurons | VA neurons | DD neurons | DA neurons | VB neurons | VD neurons	BDU SABD PVM PVC AVB AVA AVD AVE AVJ PDA PDB DA DB DD VD VC VB HSN ASH FLP AVG AIB AIN AIZ, some other neurons | "interneurons, motor neurons [but conflict with other data on the same promoter]" | "pR13A14lacZ activity is apparent in the embryo and is first detected during the 3-fold stage, about 300 min prior to hatching. This staining is likely to occur in the embryonically derived DA, DB, and/…		1	1	3	IV-3H13	-	unc-8 encodes an amiloride-sensitive DEG/ENaC cation-selective channel subunit orthologous to human ENaCB (OMIM:600760, associated with Liddle syndrome, an autosomal dominant form of hypertension); UNC-8 is predicted to function as part of a mechanically gated channel that responds to stretch, and is required for modulating the sinusoidal body wave that is characteristic of C. elegans locomotion;…	e15	WT	Molecular_function:ion channel activity|Biological_process:ion transport|Cellular_component:integral to membrane|Molecular_function:sodium channel activity|Biological_process:sodium ion transport|Cellular_component:membrane|Molecular_function:cation channel activity|Cellular_component:plasma membrane|Biological_process:cation transport	Non voltage-gated ion channels (DEG/ENaC family)	ENSEMBL:ENSP00000345751:human:Splice Isoform 1 Of Amiloride-sensitive sodium channel beta-subunit:E=45.6021 | ENSEMBL:ENSP00000302874:human:Splice Isoform 2 Of Amiloride-sensitive sodium channel beta-subunit:E=45.1612 | ENSEMBL:ENSP00000300061:human:Amilo
189449_at	T21H8.4	T21H8.4	WBGene00005065	sra-39	1337	2.92272	1.52113	0.466721	head neurons | intestinal | tail neurons	Adult Expression: head neurons; tail neurons | Larval Expression: intestinal; head neurons; tail neurons		1	1			-					Sra family integral membrane protein
174819_at	T02C5.5	T02C5.5	WBGene00006742	unc-2	1338	2.9184	2.94967	0.466721	head neurons | touch cells | ventral cord motor neurons | nerve ring | pharyngeal muscle | touch cells | ventral cord motor neurons | nerve ring | pharyngeal muscle	Adult Expression: head neurons | Larval Expression: head neurons | "Expression of the reporter gene was observed in the touch cell AVM and its sister, the interneuron SDQR. A number of neurons in the head and tail regions were also observed to express the unc-2::GFP reporter gene. Neurons identified in the head included the olfactory sensory cells AWC. GFP expression was also observed in both the…		1	1	1	X-1P16	174819_at|180097_at|188009_at	unc-2 encodes a calcium channel alpha subunit required for desensitization to dopamine, normal flexion and speed during movement, normally low sensitivity of whole animals to serotonin, and neuronal migrations promoted by humoral serotonin; UNC-2 is orthologous to human CACNA1A (OMIM:601011, mutated in familiar hemiplegic migraine or episodic ataxia 2) and to Drosophila CACOPHONY; UNC-2 is expres…	e55	WT	Molecular_function:cation channel activity|Biological_process:cation transport|Cellular_component:membrane|Molecular_function:voltage-gated calcium channel activity|Biological_process:calcium ion transport|Cellular_component:voltage-gated calcium channel complex|Molecular_function:ion channel activity|Biological_process:ion transport|Molecular_function:DNA binding|Molecular_function:N-methyltrans…	Voltage-gated Ca2+ channels, alpha1 subunits	ENSEMBL:ENSP00000349520:human:Splice Isoform 5 Of Voltage-dependent P/Q-type calcium channel alpha-1A subunit:E=1000 | ENSEMBL:ENSP00000353222:human:Calcium channel alpha1E subunit, delta19 delta40 delta46 splice variant:E=1000 | ENSEMBL:ENSP00000350183:h
193301_at	T05A7.4	T05A7.4	WBGene00001976	hmg-11	1340	2.91688	2.29907	0.466721	nerve ring | pharynx | ventral nerve cord | intestinal | vulval muscle | tail neurons	Adult Expression: pharynx; intestinal; vulval muscle; tail neurons | Larval Expression: nerve ring; ventral nerve cord; tail neurons; unidentified		1	1	1	II-3N12	-		ok1303	WT
190060_at	B0546.1	B0546.1	WBGene00015248	B0546.1	1344	2.90846	1.67605	0.466721	vulva other | head neurons | spermatheca | Reproductive System | developing gonad | nerve ring | hypodermis | gonad sheath cells | seam cells | intestine | tail | body wall muscle | pharynx | rectal epithelium | nervous system | ventral nerve cord | pharyngeal neurons | vulval muscle | distal tip cell | renal gland cells | developing vulva | tail neurons	Adult Expression: pharynx; intestine; renal gland cells; rectal epithelium; Reproductive System; distal tip cell; vulval muscle; vulva other; spermatheca; gonad sheath cells; body wall muscle; hypodermis; seam cells; Nervous System; nerve ring; ventral nerve cord; head neurons; pharyngeal neurons; tail neurons; unidentified cells in tail ;		1	1	23	IV-1D14	190060_at|190061_s_at			WT	Molecular_function:enzyme inhibitor activity|Biological_process:negative regulation of nucleoside metabolism|Cellular_component:mitochondrion	ATPase inhibitory factor	ENSEMBL:ENSP00000335203:human:Similar to ATPase inhibitor, mitochondrial precursor:E=13.5229 | FLYBASE:CG13551-PA:fly:Flybase gene name is CG13551-PA:E=20.2676 | FLYBASE:CG11079-PA:fly:Flybase gene name is CG11079-PA:E=14.6198 |
175808_s_at	C12D8.10	C12D8.10	WBGene00000102	akt-1	1345	2.90737	2.6549	0.466721	rectal gland | head neurons | motor neurons | spermathecae | hypodermis | intestine | dorsal nerve cord | P lineage | pharyngeal muscle | ventral nerve cord | pharyngeal neurons | tail neurons | muscle	AKT-1/GFP expression is first observed in late embryos and is maintained throughout the life of the animal. In postembryonic animals, AKT-1/GFP is expressed in the majority of head neurons including sensory neurons. Expression is also observed in motor neurons of the ventral and dorsal nerve cord and several other neuronal commissures throughout the body, and the tail neurons. Additional tissues …	The fusion protein is localized throughout the cell body and axonal and dendritic processes of neurons but is usually excluded from the nucleus.	1	1		V-7I17	175808_s_at|194058_s_at	akt-1 encodes an ortholog of serine/threonine kinase Akt/PKB; akt-1 genetically interacts with the insulin signaling pathway and is widely expressed; two alleles of akt-1 (sa573 and sa700) have a Daf-c mutant phenotype at 27 degrees C (Hid phenotype).	mg144	WT	Molecular_function:protein serine/threonine kinase activity|Molecular_function:ATP binding|Biological_process:protein amino acid phosphorylation|Molecular_function:protein kinase activity|Biological_process:insulin receptor signaling pathway|Biological_process:determination of adult life span	Serine/threonine protein kinase	ENSEMBL:ENSP00000311456:human:RAC-alpha serine/threonine-protein kinase:E=150.796 | ENSEMBL:ENSP00000309428:human:RAC-beta serine/threonine-protein kinase:E=150.061 | ENSEMBL:ENSP00000263826:human:Splice Isoform 1 Of RAC-gamma serine/threonine-protein kin
174520_s_at	F57F5.2	F57F5.2	WBGene00001553	gcy-33	1360	2.8832	2.54616	0.466721		Expressed in BAG cells at unspecified postembryonic stage.		1	1	13	V-8E21	174520_s_at|191874_s_at		ok232	WT	Molecular_function:guanylate cyclase activity|Biological_process:intracellular signaling cascade	Adenylate/guanylate kinase	ENSEMBL:ENSP00000264424:human:Splice Isoform 1 Of Guanylate cyclase soluble, beta-1 chain:E=52.8861 | ENSEMBL:ENSP00000242850:human:Guanylate cyclase soluble, beta-2 chain:E=47.8539 | ENSEMBL:ENSP00000344874:human:Splice Isoform 1 Of Guanylate cyclase sol
184482_at	K04F10.2	K04F10.2	WBGene00019395	K04F10.2	1368	2.8693	1.52566	0.466721	amphids | nervous system | phasmids	Adult Expression: Nervous System; amphids; phasmids;		1	1	13	I-3C23	-			WT		Unnamed protein	ENSEMBL:ENSP00000261588:human:KIAA0556 protein:E=58.7959 |
192458_at	F27C8.1	F27C8.1	WBGene00000002	aat-1	1369	2.86892	2.83473	0.466721	excretory cell | head neurons | Reproductive System | excretory gland cells | nerve ring | gonad sheath cells | intestine | tail | pharynx | nervous system | pharyngeal gland cells | ventral nerve cord | pharyngeal neurons | renal gland cells	Adult Expression: pharynx; pharyngeal gland cells; intestine; renal gland cells; Reproductive System; gonad sheath cells; excretory cell; excretory gland cells; Nervous System; nerve ring; ventral nerve cord; head neurons; pharyngeal neurons; unidentified cells in tail ;		1	1	9	IV-4P18	-	aat-1 encodes a homolog of the human gene SLC7A5 (OMIM:600182).		WT	Molecular_function:amino acid-polyamine transporter activity|Biological_process:amino acid transport|Cellular_component:membrane|Biological_process:transport	Amino acid transporters	ENSEMBL:ENSP00000261622:human:Large neutral amino acids transporter small subunit 1:E=123.824 | ENSEMBL:ENSP00000320378:human:Large neutral amino acids transporter small subunit 2:E=116.444 | ENSEMBL:ENSP00000219343:human:KIAA0245 protein:E=110.42 | ENSEM
176360_at	R13A5.10	R13A5.10	WBGene00020052	R13A5.10	1372	2.85734	2.19444	0.466721	excretory cell | head neurons	Adult Expression: excretory cell; head neurons | Larval Expression: excretory cell; head neurons		1	1	24	III-4C15	-			WT|WT	Molecular_function:zinc ion binding|Molecular_function:hydrolase activity	Cytosine deaminase FCY1 and related enzymes
174815_at	B0240.3	B0240.3	WBGene00000907	daf-11	1373	2.8572	2.95877	0.466721	amphid neurons	Expressed in a subset of amphid neurons (ASI, ASJ, ASK, AWB, and AWC cells.	GFP expression was seen in the ciliated sensory endings, cell bodies and dendrites. In some adults, only ciliated endings and cell bodies showed expression.	1	1		V-7N18	174815_at|191796_s_at	The daf-11 gene encodes a guanylate cyclase that affects dauer formation, chemotaxis, and axon formation; it is genetically upstream of daf-12 with respect to dauer larvae formation and is expressed in a subset of amphid neurons.	ks67	Emb|WT	Molecular_function:guanylate cyclase activity|Biological_process:intracellular signaling cascade|Molecular_function:protein kinase activity|Molecular_function:ATP binding|Biological_process:protein amino acid phosphorylation|Biological_process:embryonic development (sensu Animalia)	Natriuretic peptide receptor, guanylate cyclase	ENSEMBL:ENSP00000341083:human:Splice Isoform 1 Of Atrial natriuretic peptide receptor B precursor:E=62.4318 | ENSEMBL:ENSP00000305386:human:Atrial natriuretic peptide receptor A precursor:E=61.3872 | ENSEMBL:ENSP00000261170:human:Heat-stable enterotoxin r
187782_s_at	E03D2.2a	E03D2.2	WBGene00003747	nlp-9	1377	2.84829	2.27918	0.466721	head neurons | spermathecae | intestine | ventral nerve cord | vulval muscle | tail neurons | head neurons | ventral nerve cord | tail neurons	Expressed in ASI, AWB, 4 head neurons, 1 tail neuron, VNC, spermathecae, vulva muscles, intestine. | "Reporter construct is expressed primarily or exclusively in neurons or ""endocrine/secretory"" cells. GFP expression in non-neuronal tissues include the gut (frequently), specific somatic gonad cells, and in pharyngeal or vulval muscles (rarely). No expression is detected in hypodermal, body wall…		1	1	6		174265_at|187782_s_at			WT		Unnamed protein
177120_s_at	CC4.2	CC4.2	WBGene00003753	nlp-15	1379	2.8406	1.64728	0.466721	head neurons | intestine | retrovesicular ganglion neurons | ventral nerve cord | tail neurons | head neurons | vulva | pharynx | lateral ganglia | ventral nerve cord | tail neurons	Expressed in ASH, CAN, HSN, BDU, 5 head neurons, VNC, 3 RVG neurons, 1 tail neuron, intestine. | "Reporter construct is expressed primarily or exclusively in neurons or ""endocrine/secretory"" cells. GFP expression in non-neuronal tissues include the gut (frequently), specific somatic gonad cells, and in pharyngeal or vulval muscles (rarely). No expression is detected in hypodermal, body wall mus…		1	1	6	I-6J05	-			WT		Unnamed protein
173929_s_at	F45H11.4	F45H11.4	WBGene00003233	mgl-2	1381	2.83841	1.52087	0.466721	neurons | tail neurons	RMD RMDV RMDD (SMDV) AVE (SMDD) AIB RIB tail neurons, mainly interneurons		1	1	9	I-5O07	173928_at|173929_s_at|193356_s_at	mgl-2 encodes a Group I metabotropic glutamate receptor (OMIM:604473, 604102, loss-of-function mutations in mice are associated with defects in long-term potentiation); by homology, MGL-2 is predicted to function as a post-synaptic G protein-coupled receptor that, in response to glutamate binding, stimulates phospholipase C activity and increases neuronal excitation, and in mammalian tissue cultu…	tm355	Emb|WT	Molecular_function:metabotropic glutamate, GABA-B-like receptor activity|Cellular_component:membrane|Molecular_function:DNA binding|Biological_process:regulation of transcription, DNA-dependent|Cellular_component:nucleus|Biological_process:embryonic development (sensu Animalia)	Glutamate-gated metabotropic ion channel receptor subunit GRM2 and related subunits, G-protein coupled receptor superfamily	ENSEMBL:ENSP00000282753:human:Splice Isoform 1 Of Metabotropic glutamate receptor 1 precursor:E=173.699 | ENSEMBL:ENSP00000350296:human:Splice Isoform 2 Of Metabotropic glutamate receptor 5 precursor:E=173 | ENSEMBL:ENSP00000306138:human:Splice Isoform 1
178479_s_at	K08F8.6	K08F8.6	WBGene00002295	let-19	1384	2.83518	1.62817	0.545443	vulva | hypodermal | pharynx | skeletal muscle | tail neurons	Ubiquitous GFP expression was observed in embryo. In larvae and adults, GFP expression was observed in most tissues, including vulva, tail neurons, skeletal muscle, hypodermal cells, the H-shaped excretory canal and pharynx.		1	1		II-6I24	174498_at|178479_s_at	The let-19 gene encodes a protein related to human TRAP240 (thyroid hormone receptor-associated protein 240, OMIM:300182), a transcriptional co-activation complex subunit conserved in yeast, Drosophila, and humans; LET-19 is required for proper asymmetric cell divisions and cell fusions regulated by LIN-44/Wnt and LIN-17/frizzled, as well as for proper development of secondary vulval cell fates a…	mn19	WT			ENSEMBL:ENSP00000262436:human:Thyroid hormone receptor-associated protein complex 240 kDa component:E=95.6021 | ENSEMBL:ENSP00000281928:human:PROSIT240:E=91.8239 | ENSEMBL:ENSP00000290632:human:Trichohyalin:E=10.2596 | FLYBASE:CG9936-PC:fly:Flybase gene name is pap-PC:E=108.745 | FLYBASE:CG32133-PA:fly:Flybase gene name is CG32133-PA:E=13.5376 | FLYBASE:CG18497-PC:fly:Flybase gene name is spen-PC…
173358_s_at	R08D7.3	R08D7.3	WBGene00001227	eif-3.D	1386	2.82828	1.63283	0.545443	pharynx	Late embryonic staining can be seen in the pharynx. | "This messy pattern comprises four neural nuclei in the head ganglia. The nuclei begin to stain during late embryogenesis, and continue through all subsequent stages. The messy character of the pattern is due to the smeary staining in the pharynx, probably due to the presence of an incomplete promoter in the reporter construct for this qene."		1	1	20	III-4F18	173358_s_at|187125_s_at	eif-3.		Emb|Emb|Gro|Ste|Emb|Gro|Unc	Molecular_function:translation initiation factor activity|Biological_process:translational initiation|Biological_process:embryonic development (sensu Animalia)|Biological_process:positive regulation of growth rate|Biological_process:reproduction|Biological_process:locomotory behavior|Cellular_component:eukaryotic translation initiation factor 3 complex	Translation initiation factor 3, subunit d (eIF-3d)	ENSEMBL:ENSP00000216190:human:Eukaryotic translation initiation factor 3 subunit 7:E=102.569 | FLYBASE:CG10161-PB:fly::E=104.921 | FLYBASE:CG4810-PA:fly:Flybase gene name is CG4810-PA:E=101.409 |
175660_at	F42G9.9b	F42G9.9	WBGene00004212	ptl-1	1387	2.82758	2.473	0.545443	head neurons | pharynx | intestinal | vulval muscle | tail neurons	Adult Expression: pharynx; vulval muscle; head neurons; tail neurons; unidentified | Larval Expression: pharynx; intestinal; head neurons; unidentified | "Staining was observed in the epidermis of embryos undergoing elongation, but not after hatching. In addition, weak staining was observed in a number of neurons within the head region. During larval and adult stages, mechanosensory neurons and t…		1	1		III-1A24	172101_x_at|172127_x_at|175660_at|175661_s_at	ptl-1 encodes a microtubule-binding protein that is homologous to members of the tau/MAP2/MAP4 subfamily of microtubule-associated proteins (OMIM:157140, abnormal aggregates of hyperphosphorylated tau are associated with several neurodegenerative disorder	ok621	WT|WT|WT|WT|WT	Biological_process:microtubule stabilization	Microtubule-associated protein TAU	ENSEMBL:ENSP00000264724:human:Microtubule-associated protein 4 isoforM 2:E=25.1739 | ENSEMBL:ENSP00000302706:human:Microtubule-associated protein tau isoforM 3:E=24.3979 | ENSEMBL:ENSP00000303214:human:Microtubule-associated protein tau isoforM 2:E=24.366
188327_at	ZK84.6	ZK84.6	WBGene00002089	ins-6	1391	2.81693	1.63216	0.545443	amphid sensory neurons | nerve ring | ventral nerve cord | tail neurons | labial sensilla	Expressed in two-fold elongated embryo, four-fold elongated embryo, L1-L4, adult. Expressed in the nerve ring: 2 symmetric pairs of neurons. Expressed in sensory neurons: amphid sensory neurons, labial neurons. Expressed in other neurons: ventral nerve cord, tail neurons.		1	1	21	II-4D10	-	ins-6 encodes predicted type-beta insulin-like molecule that lacks a C peptide domain; expressed throughout development and in some neurons beginning in the two-fold elongated embryo.		WT	Molecular_function:hormone activity|Biological_process:physiological processes|Cellular_component:extracellular	Insulin-like peptides
174930_at	K05B2.5	K05B2.5	WBGene00003986	pes-22	1394	2.80963	1.8161	0.545443	ventral nerve cord | intestine	Staining behind terminal bulb of pharynx in adults, believed to be the lobes of the excretory gland cell. L1 larvae appear to have nuclear localised staining of the intestine cells. | "There are multiple components to the b-galactosidase expression pattern driven by pUL#161G10. The most striking component is in the excretory gland cell, from late embryogenesis onwards. b-galactosidase appears to …		1	1	27	X-2J12	174930_at|184026_at	pes-22 encodes a predicted transmembrane protein that is a member of the monocarboxylate porter subfamily of the major facilitator superfamily of transmembrane transporters; pes-22 was identified in promoter-trapping screens and by homology, is predicted to function in the transport of lactate and pyruvate across cell membranes, possibly as part of a metabolic pathway that allows these metabolite…		WT|WT	Molecular_function:transporter activity|Biological_process:transport|Cellular_component:integral to membrane	Monocarboxylate transporter	ENSEMBL:ENSP00000295190:human:Monocarboxylate transporter 14:E=50.9586 | ENSEMBL:ENSP00000298215:human:Monocarboxylate transporter 9:E=43.0655 | ENSEMBL:ENSP00000343022:human:Hypothetical protein FLJ45370:E=41.2291 | ENSEMBL:ENSP00000315439:human:Aromatic
173265_at	Y71H10A.1a	Y71H10A.1	WBGene00022199	Y71H10A.1	1401	2.79803	1.58947	0.545443	neuronal | hypodermis | pharynx | ventral nerve cord	Expression is seen in cell bodies of the ventral nerve cord. | "In adults expression is seen in hypodermal cells throughout the body, in neurons of the head and tail ganglia, in cell bodies of the ventral nerve cord, and in muscle cells of the pharynx." | In adults expression is seen in nuclei of the vulval hypodermis. | "This multicomponent pattern first shows expression in pre-comma stage embry…		1	1		X-2C11	173265_at|190345_s_at	Y71H10A.1 is orthologous to the human gene PHOSPHOFRUCTOKINASE, MUSCLE TYPE (PFKM; OMIM:232800), which when mutated leads to glycogen storage disease VII.		Emb|WT	Molecular_function:6-phosphofructokinase activity|Biological_process:glycolysis|Cellular_component:cytoplasm|Cellular_component:6-phosphofructokinase complex|Biological_process:embryonic development (sensu Animalia)	Pyrophosphate-dependent phosphofructo-1-kinase	ENSEMBL:ENSP00000345771:human:Hypothetical protein FLJ44241:E=233.523 | ENSEMBL:ENSP00000263145:human:6-phosphofructokinase, type C:E=232.638 | ENSEMBL:ENSP00000269848:human:6-phosphofructokinase, liver type:E=228.824 | ENSEMBL:ENSP00000309438:human:Similar to 6-phosphofructokinase, liver type:E=224.086 | ENSEMBL:ENSP00000282439:human:Splice Isoform 2 Of 6-phosphofructokinase, muscle type:E=219.8…
182471_at	F20D1.10	F20D1.10	WBGene00008980	tag-299	1411	2.77861	2.01008	0.545443	body wall muscle | tail neurons	Adult Expression: body wall muscle; tail neurons | Larval Expression: body wall muscle; tail neurons		1	1			-					Predicted membrane protein
188718_at	F52A8.4	F52A8.4	WBGene00009917	F52A8.4	1412	2.77856	1.77105	0.545443	lateral nerve cords | vulva other | neurons along body | head neurons | spermatheca | Reproductive System | excretory gland cells | nerve ring | dorsal nerve cord | nervous system | ventral nerve cord | pharyngeal neurons | tail neurons	Adult Expression: Reproductive System; vulva other; spermatheca; excretory gland cells; Nervous System; nerve ring; ventral nerve cord; dorsal nerve cord; lateral nerve cords; head neurons; pharyngeal neurons; neurons along body; tail neurons;		1	1	6	I-3L07	-			WT	Molecular_function:binding|Biological_process:transport	Globins and related hemoproteins
174597_at	F58A3.1a	F58A3.1	WBGene00002261	ldb-1	1416	2.76495	1.57068	0.545443	vulva | sheath_cells | gonad | uterine | tail neurons	ldb-1b::gfp is expressed throughout the nervous system in larvae and in adults. Moreover it is expressed in developing and adult vulval cells and in adjacent developing and adult uterine cells. In adult male animals, all the neurons of the tail region also express ldb-1b::gfp. Expression analysis of the construct ldb-1a::gfp revealed a temporal and spatial overlapping expression pattern with ldb-…		1	1		X-5E22	173217_at|174597_at|180490_s_at	ldb-1 encodes an Ldb/NLI/Clim member of the nuclear LIM binding protein family that affects coordinated locomotion, vulval development, mechanosensation, and growth of larvae and is required for transcriptional activation of mec-2; can interact with MEC-3 to activate transcription using yeast two-hybrid assays and is expressed in all neurons, vulval cells, gonadal sheath cells, and in some body m…	ok896	Unc|Gro|Pvl	Molecular_function:transcription cofactor activity|Biological_process:development|Cellular_component:nucleus|Biological_process:positive regulation of growth rate|Biological_process:hermaphrodite genital morphogenesis|Biological_process:locomotory behavior|Molecular_function:transcription factor activity|Molecular_function:protein binding|Biological_process:mechanosensory behavior|Biological_proc…	LIM domain binding protein LDB1/NLI/CLIM	ENSEMBL:ENSP00000354616:human:LIM domain binding 1:E=40.5686 | ENSEMBL:ENSP00000354745:human:Nuclear LIM interactor:E=36.9208 | ENSEMBL:ENSP00000306772:human:LIM homeobox protein cofactor:E=30.3279 | ENSEMBL:ENSP00000306921:human:LIM homeobox protein cofactor:E=29.0044 | ENSEMBL:ENSP00000351894:human:Nuclear receptor coactivator 6:E=12.1079 | ENSEMBL:ENSP00000334414:human:Splice Isoform 2 Of Spli…
193487_at	M04C9.5	M04C9.5	WBGene00010860	M04C9.5	1422	2.75295	1.67312	0.545443	amphids | neurons along body | head neurons | hypodermis | intestine | nervous system | renal gland cells | phasmids | tail neurons	Adult Expression: intestine; renal gland cells; Nervous System; head neurons; amphids; neurons along body; tail neurons; phasmids;		1	1		I-4J21	-		hc183	WT	Molecular_function:protein kinase activity|Molecular_function:ATP binding|Biological_process:protein amino acid phosphorylation|Molecular_function:protein serine/threonine kinase activity	MAPK related serine/threonine protein kinase	ENSEMBL:ENSP00000346484:human:Serine/threonine-protein kinase MAK:E=118.377 | ENSEMBL:ENSP00000349458:human:Splice Isoform 1 Of Serine/threonine kinase ICK:E=117.745 | ENSEMBL:ENSP00000308912:human:72 kDa protein:E=117.745 | ENSEMBL:ENSP00000355304:human:
187622_s_at	B0495.10a	B0495.10	WBGene00015209	B0495.10	1425	2.74794	1.51799	0.545443	neuronal	Expression is seen in the nuclei of eight neurons in the adult, two pairs in the head and two pairs in the tail. However, not each member of each pair is seen in every expressing worm. The identity of these neurons is uncertain. The head neurons may be ADLL/R or ASKL/R and IL1DL/R or IL1L/R. The tail neurons may be PVQL/R or PVCL/R and PVNR/L. This gene is similar to human copine I, a calcium-dep…		1	1	1	II-5D16	-		tm716	WT		Copine	ENSEMBL:ENSP00000329748:human:Copine VIII:E=60.0915 | ENSEMBL:ENSP00000244751:human:Copine V:E=59.8861 | ENSEMBL:ENSP00000323391:human:Copine family member:E=58.4202 | ENSEMBL:ENSP00000336945:human:Copine I:E=56.5686 | ENSEMBL:ENSP00000216775:human:Copine VI:E=52.699 | ENSEMBL:ENSP00000273027:human:Hypothetical protein:E=51.8239 | ENSEMBL:ENSP00000350649:human:Splice Isoform 1 Of Copine IV:E=51.4…
174105_at	F55A4.5	F55A4.5	WBGene00018857	F55A4.5	1428	2.74624	1.58925	0.545443	stomato-intestinal muscle | head neurons | nerve ring | anal depressor muscle | body wall muscle | pharynx | nervous system | ventral nerve cord | tail neurons	Adult Expression: pharynx; stomato-intestinal muscle; anal depressor muscle; body wall muscle; Nervous System; nerve ring; ventral nerve cord; head neurons; tail neurons;		1	1	1	X-1A18	174105_at|183302_at			WT	Molecular_function:double-stranded RNA binding|Cellular_component:intracellular	Staufen and related double-stranded-RNA-binding proteins	ENSEMBL:ENSP00000344030:human:Hypothetical protein FLJ11290:E=24.7447 | ENSEMBL:ENSP00000345425:human:Splice Isoform 2 Of Double-stranded RNA-binding protein Staufen homolog:E=23.8861 | ENSEMBL:ENSP00000346163:human:Splice Isoform 1 Of Double-stranded RNA-binding protein Staufen homolog:E=23.585 | ENSEMBL:ENSP00000348026:human:STAU2 protein:E=20.1308 | FLYBASE:CG5753-PA:fly:Flybase gene name is s…
174456_at	C06A8.9	C06A8.9	WBGene00001615	glr-4	1437	2.72782	1.59571	0.609368	DB neurons	AVA (faint), RMD (all), SMD (all), SAA (all), SIB (all), RIB, RIM, AVH, FLP, RMG, DVA, AUA, PVD, URY, URA, SAB, RIF, DB in ventral cord(?), PVU(?)		1	1	1	II-5H04	174456_at|189846_at|190059_at			WT|WT	Molecular_function:inotropic glutamate receptor activity|Molecular_function:glutamate-gated ion channel activity|Cellular_component:membrane|Molecular_function:potassium channel activity|Biological_process:potassium ion transport|Molecular_function:transporter activity|Biological_process:transport	Glutamate-gated kainate-type ion channel receptor subunit GluR5 and related subunits	ENSEMBL:ENSP00000311646:human:Splice Isoform 1 Of Glutamate receptor, ionotropic kainate 1 precursor:E=123.509 | ENSEMBL:ENSP00000278723:human:Glutamate receptor, ionotropic kainate 4 precursor:E=120.409 | ENSEMBL:ENSP00000296212:human:OTTHUMP00000042446:
171793_x_at	ZK154.3	ZK154.3	WBGene00003171	mec-7	1438	2.72695	2.00112	0.609368	touch cells | neurons	Antibody: intense staining is seen in wild-type animals only in the six touch receptor neurons, while weak staining is seen in the PVD cells, the FLP cells, the BDU cells (the sister cells to the ALM touch cells) and a few other cells. | In situ: mRNA is detected only in the six touch receptor neurons in wild-type animals. | Express in the six touch-receptor neurons. | "Expression was confined to…	| "The cell body and neuronal process contain mec-7 antigen, but the nucleus does not."	1	1	1		171793_x_at|191320_s_at	mec-7 encodes a beta-tubulin required for touch sensitivity along the body wall, and for normal levels of locomotor activity; it is strongly expressed in six touch receptor neurons, with weak expression in FLP, PVD, and BDU cells.	e1343		Molecular_function:structural molecule activity|Biological_process:microtubule-based movement|Cellular_component:microtubule|Molecular_function:GTPase activity|Molecular_function:GTP binding|Biological_process:microtubule polymerization|Cellular_component:tubulin	Beta tubulin	ENSEMBL:ENSP00000259818:human:Tubulin, beta polypeptide paralog:E=226.678 | ENSEMBL:ENSP00000341289:human:Tubulin beta-? chain:E=226.041 | ENSEMBL:ENSP00000259799:human:Beta tubulin:E=225.824 | ENSEMBL:ENSP00000259925:human:Tubulin beta-2 chain:E=224.553
192427_s_at	C18A3.6a	C18A3.6	WBGene00004267	rab-3	1449	2.70861	2.22814	0.609368	nerve ring | pharyngeal nerves | dorsal nerve cord | ventral nerve cord | neurons	~all neurons. Immunoreactivity was detected in the synaptic-rich regions of the nervous system in a pattern similar to the distribution of the C. elegans synaptic vesicle membrane protein synaptotagmin. Specifically, the nerve ring, ventral nerve cord, and dorsal nerve cord showed the highest immunoreactivity. rab-3 expression also was observed in the pharyngeal nervous system. Detectable levels …		1	1		II-4J07	175564_s_at|192427_s_at	rab-3 encodes a rab3 homolog, a member of the Ras GTPase superfamily, and affects sensitivity to aldicarb and the distribution of synaptic vesicle populations and thereby affects synaptic transmission, track amplitude and speed of movement, chemotaxis to isoamyl alcohol, affects pharyngeal pump durations, and may only slightly affect male mating behavior; requires aex-3 for localization to synaps…	js48	Slu	Molecular_function:GTP binding|Biological_process:small GTPase mediated signal transduction|Biological_process:protein transport|Biological_process:positive regulation of locomotion|Molecular_function:RAB small monomeric GTPase activity|Biological_process:chemotaxis|Biological_process:synaptic transmission, cholinergic|Biological_process:mating behavior|Cellular_component:synaptic vesicle|Biologi…	GTPase Rab3, small G protein superfamily	ENSEMBL:ENSP00000282878:human:Ras-related protein Rab-3C:E=85.3372 | ENSEMBL:ENSP00000222256:human:Ras-related protein Rab-3A:E=84.0555 | ENSEMBL:ENSP00000304461:human:Ras-related protein Rab-3B:E=81.9208 | ENSEMBL:ENSP00000222120:human:Ras-related protei
181262_s_at	F53A9.4	F53A9.4	WBGene00018727	F53A9.4	1450	2.70795	2.48578	0.609368		Expressed in ADL, ASE, ASH, ASI, ASJ, ASK, AWC, PHA, PHB, labial neurons.		1	1		X-4M12	181261_at|181262_s_at			WT|WT|Unclassified
175762_at	ZC84.2	ZC84.2	WBGene00006526	tax-4	1454	2.70153	2.01736	0.609368	neurons	The GFP expression was detected in cell bodies of sensory neurons including the AFD thermosensory neurons, the AWC olfactory neurons, and the ASE, ASG, ASK, ASI, and ASJ gustatory neurons. Also observed expression in BAG and URX.		1	1	13		175762_at|193093_s_at	tax-4 is orthologous to the human gene ROD PHOTORECEPTOR CGMP-GATED CHANNEL (CNGA1; OMIM:123825), which when mutated leads to disease.	e2861	WT	Molecular_function:ion channel activity|Biological_process:ion transport|Cellular_component:membrane|Molecular_function:potassium channel activity|Biological_process:potassium ion transport	Cyclic nucleotide-gated cation channel CNGA1-3 and related proteins	ENSEMBL:ENSP00000351320:human:CyCliC nuCleotide gated Channel alpha 1:E=149.585 | ENSEMBL:ENSP00000272602:human:Cyclic-nucleotide-gated cation channel alpha 3:E=146.523 | ENSEMBL:ENSP00000328478:human:CyCliC nuCleotide gated Channel alpha 2:E=139.108 | EN
174747_s_at	Y34D9A.1	Y34D9A.1	WBGene00021327	Y34D9A.1	1456	2.69708	1.6	0.609368	head neurons | tail | body wall muscle | pharynx | rectal epithelium | nervous system | coelomocytes	Adult Expression: pharynx; rectal epithelium; body wall muscle; coelomocytes; Nervous System; head neurons; unidentified cells in tail ;		1	1			174747_s_at|176921_at			WT		Phosphatidylethanolamine binding protein	ENSEMBL:ENSP00000308275:human:Phosphatidylethanolamine-binding protein family protein:E=31.5376 | FLYBASE:CG15871-PA:fly:Flybase gene name is mRpL3a-PA:E=35.9208 | FLYBASE:CG17919-PA:fly:Flybase gene name is CG17919-PA:E=10.8539 | FLYBASE:CG7054-PA:fly:Flybase gene name is CG7054-PA:E=10.699 |
174685_at	T28C6.7	T28C6.7	WBGene00012121	T28C6.7	1462	2.68266	2.14117	0.609368	excretory cell | neurons along body | stomato-intestinal muscle | head neurons | hypodermis | intestine | body wall muscle | pharynx | nervous system | developing vulva | tail neurons	Adult Expression: pharynx; intestine; stomato-intestinal muscle; body wall muscle; hypodermis; excretory cell; Nervous System; head neurons; neurons along body; tail neurons;		1	1		IV-4D01	174505_at|174685_at|179200_at			WT|WT			ENSEMBL:ENSP00000348401:human:Splice Isoform 1 Of Centrosomal protein 2:E=53.9586 | ENSEMBL:ENSP00000341554:human:Splice Isoform 3 Of Golgi autoantigen, golgin subfamily A member 4:E=51.8239 | ENSEMBL:ENSP00000265148:human:Centromeric protein E:E=50.9586
190941_at	F57B10.3a	F57B10.3	WBGene00019001	F57B10.3	1464	2.68181	1.61422	0.609368		GFP expression was observed in most cells with higher levels in the nerve ring, intestine, and muscles of the body wall. The distribution pattern and expression levels were consistent in larval stages and adult worms.		1	1	2	I-3M13	-			Bmd|Emb|Gro|Lvl|Unc|Age|Egl|WT	Molecular_function:catalytic activity|Molecular_function:metal ion binding|Molecular_function:phosphoglycerate mutase activity|Biological_process:glucose catabolism|Biological_process:determination of adult life span|Biological_process:body morphogenesis (sensu Nematoda)|Biological_process:oviposition|Biological_process:embryonic development (sensu Animalia)|Biological_process:positive regulation…	Phosphoglycerate mutase
193062_s_at	C27H6.1	C27H6.1	WBGene00000167	apt-10	1466	2.68102	2.54832	0.609368	nerve ring | ventral nerve cord	Adult Expression: nerve ring; ventral nerve cord | Larval Expression: nerve ring; ventral nerve cord		1	1	1	V-6P04	173890_at|193062_s_at	apt-10 encodes the C. elegans ortholog of the mammalian Stonins and Drosophila Stoned B, membrane-associated proteins that contain three distinct domains: a proline-rich domain, a stonin homology domain, and a domain paralogous to the mu-adaptin subunits of adaptor protein complexes 1-3; by homology, APT-10 is predicted to regulate the activity of the heteromeric AP-1 and AP-2 clathrin adaptor pr…		WT		Stoned B synaptic vesicle biogenesis protein	ENSEMBL:ENSP00000267540:human:Splice Isoform 1 Of Stonin 2:E=63.1739 | ENSEMBL:ENSP00000310969:human:Stonin 1:E=36.5229 | ENSEMBL:ENSP00000311493:human:Stoned B/TFIIA-alpha/beta-like factor:E=34.0969 | ENSEMBL:ENSP00000250244:human:Adaptor-related protein complex 1, mu 2 subunit (Mu-adaptin 2) (Adaptor protein complex AP-1 mu-2 subunit) (Golgi adaptor HA1/AP1 adaptin mu-2 subunit) (Clathrin assem…
184861_at	F21H11.2a	F21H11.2	WBGene00004728	sax-2	1475	2.65816	1.7424	0.609368		sax-2 reporter transgenes are widely expressed in neurons in the head and tail and along the ventral nerve cord.		1	1	5	III-2N11	-		ky216	WT|WT|WT|WT			ENSEMBL:ENSP00000264319:human:PREDICTED: KIAA0826 protein:E=305.119 | ENSEMBL:ENSP00000261575:human:Chromosome 13 open reading frame 14:E=298.959 | ENSEMBL:ENSP00000304723:human:Hypothetical protein DKFZp781A0295:E=116.495 | ENSEMBL:ENSP00000267067:human:WUGSC:H_2G3A.1 protein:E=106.638 | ENSEMBL:ENSP00000351113:human:Hypothetical protein FLJ16177:E=14.1308 | FLYBASE:CG32045-PC:fly:Flybase gene n…
190640_s_at	F09B9.2a	F09B9.2	WBGene00006839	unc-115	1480	2.64807	1.58959	0.681606	hypodermis | pharynx | neurons | nerve ring | dorsal nerve cord | ventral nerve cord | vulva | hyp7 | all neurons | tail | pharynx | head	~all neurons, excretory-canal, pharynx, hypodermis | "SAD-1::GFP fluorescence was most prominent in the nerve ring and the ventral and dorsal cords, regions of the axon where the majority of synapses are made. Little or no staining was observed in the sensory dendrites or the axonal commissures, which are devoid of synapses. Weaker fluorescence was also visible in the neuronal cell bodies exclude…	| "Little or no staining was observed in the sensory dendrites or the axonal commissures, which are devoid of synapses. Weaker fluorescence was also visible in the neuronal cell bodies excluded from the nucleus. Fluorescence appeared as a combination of punctate and diffuse staining within the axon." | UNC-115::GFP protein was present uniformly in neuronal cell bodies and processes and was exclud…	1	1	1	X-5A09	175840_s_at|190640_s_at	unc-115 encodes a protein that binds actin filaments and that is required for RAS signalling and UNC-40/netrin activity during axon pathfinding.	e2225	WT|WT|Lon|Unc|Gro|Lon|Unc	Molecular_function:zinc ion binding|Molecular_function:actin binding|Biological_process:cytoskeleton organization and biogenesis|Biological_process:positive regulation of growth rate|Biological_process:negative regulation of body size|Biological_process:locomotory behavior	Actin-binding LIM Zn-finger protein Limatin involved in axon guidance	ENSEMBL:ENSP00000338190:human:88 kDa protein:E=68.5528 | ENSEMBL:ENSP00000214870:human:Actin binding LIM protein 1:E=63.6383 | ENSEMBL:ENSP00000354831:human:Actin binding LIM protein 1:E=62.7959 | ENSEMBL:ENSP00000355003:human:Splice Isoform 6 Of Actin-bi
178609_at	ZK337.5	ZK337.5	WBGene00003471	mtd-1	1481	2.64728	1.54466	0.681606		Both TU#677 and TU#676 are expressed exclusively in the six touch receptor neurons, as identified by their positions and projections, throughout development, beginning in embryogenesis.		1	1			-	mtd-1 encodes a novel protein, with an N-terminal extracellular domain and a C-terminal transmembrane domain, that is expressed in touch receptor neurons; loss of mtd-1 function (by either RNAi or a deletion mutation) has no obvious phenotype alone, but specifically enhances touch insensitivity of the temperature-sensitive mec-6(u247).	ok353	Mec	Biological_process:mechanosensory behavior|Biological_process:perception of mechanical stimulus
192718_s_at	C16B8.1	C16B8.1	WBGene00003007	lin-18	1485	2.64456	1.88184	0.681606		Expression from both extrachromosomal arrays and chromosomal integrants was observed, and the results were fully consistent. LIN-18::GFP was expressed in neurons, body wall muscle, and vulval tissue. In the vulva, LIN-18::GFP was expressed in P5.p, P6.p, and P7.p and all their descendants throughout the L3 and L4 stages. In most (>90%) L4 stage individuals, descendants of P5.p and P7.p expressed …		1	1	1	X-2B07	-	lin-18 encodes a predicted receptor tyrosine kinase that is a member of the Ryk/Derailed family of tyrosine kinase-related receptors (OMIM:600524, mutations in humans are associated with cleft palate); in C. elegans, LIN-18 is required for establishing the polarity of the secondary vulval cell lineage produced by the P7.p hypodermal blast cell; LIN-18 may be a receptor for Wnt-like signaling mole…	e620	WT	Molecular_function:protein kinase activity|Molecular_function:ATP binding|Biological_process:protein amino acid phosphorylation|Molecular_function:protein-tyrosine kinase activity	Receptor-like protein tyrosine kinase RYK/derailed	ENSEMBL:ENSP00000296084:human:Splice Isoform 2 Of Tyrosine-protein kinase RYK precursor:E=54.2924 | ENSEMBL:ENSP00000324119:human:Hypothetical protein DKFZp434L0319:E=33.2147 | ENSEMBL:ENSP00000260795:human:Splice Isoform 1 Of Fibroblast growth factor rec
174516_at	F27D9.1a	F27D9.1	WBGene00006757	unc-18	1487	2.64069	1.57976	0.681606	ventral cord motor neurons | ventral nerve cord | neurons	In the newly hatched larva, all 15 motor neurons in ventral nerve cord were stained. At adult stage, all 57 of ventral cord motor neurons were stained. | "neuron specific, no id's" | "The transcript was first detected at the early embryonic stage, peaked in level at the first larva stage, and diminished in content as development progressed."		1	1		X-3P18	174516_at|193527_at	unc-18 encodes an ortholog of S.	b403	WT|WT|WT|WT|Unc	Biological_process:nonselective vesicle docking|Biological_process:vesicle-mediated transport|Biological_process:locomotory behavior	Vesicle trafficking protein Sec1	ENSEMBL:ENSP00000344525:human:Splice Isoform 1 Of Syntaxin binding protein 1:E=186.215 | ENSEMBL:ENSP00000259377:human:Splice Isoform 2 Of Syntaxin binding protein 1:E=185.699 | ENSEMBL:ENSP00000221283:human:Syntaxin binding protein 2:E=163.222 | ENSEMBL:ENSP00000264125:human:Syntaxin-binding protein 3:E=131.319 | ENSEMBL:ENSP00000259149:human:Vacuolar protein sorting-associated protein 45:E=23.9…
173625_s_at	F08A10.1a	F08A10.1	WBGene00008570	F08A10.1	1488	2.6386	2.53538	0.681606	neuronal	Expression is seen in neurons of the head and tail ganglia predominantly in young larvae, but also evident in older larvae and adults. The number of neurons showing expression varies (probably due to mosaicism), but is typically 2 or 3 in the tail (but occasionally more, especially in young larvae) and 10-12 in the head.		1	1		I-4C11	-			WT|WT	Molecular_function:calmodulin binding|Molecular_function:calcium-activated potassium channel activity|Biological_process:potassium ion transport|Cellular_component:integral to membrane|Molecular_function:potassium channel activity|Cellular_component:membrane		ENSEMBL:ENSP00000264773:human:Small-conductance calcium-activated potassium channel SK2:E=106.523 | ENSEMBL:ENSP00000271915:human:Small-conductance calcium-activated potassium channel SK3:E=103.125 | ENSEMBL:ENSP00000222249:human:Small conductance calcium-activated potassium channel protein 1:E=102.284 | ENSEMBL:ENSP00000354764:human:Small conductance calcium-activated potassium channel protein 3…
176573_s_at	T01C8.7	T01C8.7	WBGene00003168	mec-4	1490	2.63782	1.65853	0.681606		Stained in the six touch receptor neurons.	MEC-4 is excluded from nucleus.	1	1	13	X-7D15	-	mec-4 encodes an amiloride-sensitive Na+ channel protein (degenerin) required to sense gentle mechanical stimuli (e.g. touch) along the body wall; MEC-4 is paralogous to, and coexpressed with, MEC-10, in all six touch cell neurons where they form a heteromeric mechanotransduction channel.	e1339	WT	Cellular_component:integral to plasma membrane|Biological_process:response to mechanical stimulus|Molecular_function:amiloride-sensitive sodium channel activity	Non voltage-gated ion channels (DEG/ENaC family)	ENSEMBL:ENSP00000300061:human:Amiloride-sensitive sodium channel gamma-subunit:E=42.4815 | ENSEMBL:ENSP00000228916:human:Splice Isoform 1 Of Amiloride-sensitive sodium channel alpha-subunit:E=40.3979 | ENSEMBL:ENSP00000353292:human:Splice Isoform 2 Of Ami
191935_s_at	T10A3.1a	T10A3.1	WBGene00006750	unc-10	1507	2.60644	2.08118	0.681606	nerve ring | dorsal nerve cord | ventral nerve cord	Rim staining was restricted to discrete puncta in synapse-rich regions of the nervous system including the nerve ring, the ventral nerve cord and the dorsal nerve cord. Localized Rim protein was observed in all larval stages.	Double labeling with antibodies directed against RAB-3, a synaptic vesicle protein, revealed that Rim was much more tightly clustered than synaptic vesicle markers. In the head of the worm, where individual synaptic varicosities of SAB neurons can be examined, one or two Rim puncta were localized in the middle of each RAB-3 staining synaptic varicosity. Localized Rim protein was undetectable in c…	1	1	1	X-3F06	173800_at|183507_at|191935_s_at	unc-10 encodes a protein with zinc-finger, Q/N-rich, PDZ, and C2 domains that is homologous to vertebrate Rim1, a presynaptic protein which binds, and effects the activity of, synaptic vesicle-associated GTP-Rab3; UNC-10 is required for normal locomotion and synaptic transmission, and localizes to a subdomain of presynaptic termini, where it probably acts to regulate the priming step of presynapt…	ad591	WT|WT	Molecular_function:protein binding|Molecular_function:Rab interactor activity|Biological_process:intracellular protein transport|Molecular_function:zinc ion binding|Molecular_function:calcium ion binding|Biological_process:mating behavior|Biological_process:locomotory behavior|Biological_process:synaptic vesicle priming|Biological_process:defecation|Molecular_function:GTP-dependent protein bindin…		ENSEMBL:ENSP00000342936:human:Splice Isoform 3 Of Regulating synaptic membrane exocytosis protein 2:E=122.268 | ENSEMBL:ENSP00000275037:human:Splice Isoform 5 Of Regulating synaptic membrane exocytosis protein 1:E=117.387 | ENSEMBL:ENSP00000264838:human:S
192855_at	F12F3.1a	F12F3.1	WBGene00001374	exp-2	1512	2.5939	1.91165	0.681606	nerve ring | pharyngeal muscle | intestinal | neurons | muscle	In transgenic worms, the GFP fusion protein was expressed strongly in pharyngeal muscle, in the intestinal muscles, and occasionally faintly in the egg-laying muscles. The reporter was also expressed in several neurons of the nerve ring ganglia.		1	1	1	V-4H21	-		ad1201	WT	Molecular_function:ion channel activity|Biological_process:ion transport|Cellular_component:membrane|Molecular_function:potassium channel activity|Biological_process:potassium ion transport|Molecular_function:voltage-gated potassium channel activity|Cellular_component:voltage-gated potassium channel complex|Molecular_function:cation channel activity|Biological_process:cation transport	Voltage-gated K+ channel KCNB/KCNC	ENSEMBL:ENSP00000289405:human:Potassium voltage-gated channel subfamily B member 1:E=66.7447 | ENSEMBL:ENSP00000329426:human:Potassium voltage-gated channel subfamily B member 2:E=65.4949 | ENSEMBL:ENSP00000305824:human:Potassium voltage-gated channel sub
186744_at	Y116F11B.1	Y116F11B.1	WBGene00000920	daf-28	1513	2.59355	2.11757	0.681606	hypodermal | intestine | pharyngeal muscle | head	From late L1 to L2, Pdaf-28 GFP is strongly expressed in two pairs of ciliated sensory neurons: ASI and ASJ. This expression pattern continues through L3, L4, and early adult stages. Pdaf-28 GFP is also expressed in the hindgut as well as a tail neuron identified as PQR. From late embryogenesis to early L1, Pdaf-28 GFP was seen in many cell types including pharyngeal muscle, hypodermal, and many …		1	1			-	Uncloned locus that affects dauer formation and life span.	sa191		Molecular_function:hormone activity|Biological_process:physiological processes|Cellular_component:extracellular	Insulin-like peptides
175768_at	F46C8.5	F46C8.5	WBGene00000438	ceh-14	1519	2.58749	1.65279	0.681606	sensory neurons | head neurons | interneurons | tail neurons | spermathecae | hyp7 | hypodermis | hyp9 | hyp5 | hyp6 | hyp10 | hyp8 | neurons | hyp3 | hyp4 | spermathecae | hypodermis | body neurons | neurons | tail neurons	GFP expression in the anterior was observed in the sensory neurons AFDL/R, in the interneurons BDUL/R, and in the asymmetrical interneuron ALA. The expression pattern of the GFP constructs was continuous from the late embryonic through all larval stages and maintained in adults. Both constructs show the same expression pattern. Larval and adult expression of CEH-14 protein in AFDL/R and BDUL/R wa…	Always expressed in nuclei. | nuclei	1	1		X-3N08	175768_at|192631_s_at	ceh-14 is orthologous to the human gene LIM HOMEOBOX PROTEIN 3 ISOFORM B (LHX3; OMIM:600577), which when mutated leads to disease.	ch1	WT	Cellular_component:nucleus|Biological_process:thermosensory behavior	Transcription factor LIM3, contains LIM and HOX domains	ENSEMBL:ENSP00000241587:human:Splice Isoform 2 Of LIM/homeobox protein Lhx3:E=66.7213 | ENSEMBL:ENSP00000337790:human:Splice Isoform 1 Of LIM/homeobox protein Lhx3:E=66.7213 | ENSEMBL:ENSP00000263726:human:LIM homeobox protein 4:E=66.4949 | ENSEMBL:ENSP00
191448_at	C04E6.10	C04E6.10	WBGene00005093	srd-15	1521	2.58495	2.05337	0.681606	head neurons | Reproductive System | body | spermatheca uterine valve | intestine | pharynx | nervous system | tail neurons	Adult Expression: pharynx; intestine; Reproductive System; spermatheca uterine valve; Nervous System; head neurons; tail neurons;		1	1		V-4B13	-			WT	Molecular_function:rhodopsin-like receptor activity|Biological_process:G-protein coupled receptor protein signaling pathway|Cellular_component:integral to membrane|Molecular_function:G-protein coupled receptor activity|Cellular_component:membrane	Chemoreceptor/7TM receptor
189128_s_at	Y22F5A.3	Y22F5A.3	WBGene00004364	ric-4	1522	2.58219	2.10276	0.681606	head neurons | ventral nerve cord | nerve ring | dorsal nerve cord | ventral nerve cord	Adult Expression: ventral nerve cord; head neurons | Larval Expression: ventral nerve cord; head neurons | "SNAP-25 appears to be expressed solely in the nervous system, including the nerve ring, commissures, and ventral and dorsal nerve cords."	| "The previously characterized C. elegans synaptotagmin protein, which is expressed in neurons as well as other secretory cells, colocalizes with SNAP-25 at the presumable synapses in the nervous system but, unlike synaptotagmin, SNAP-25 is not present in the vas deferens or somatic gonad cells. SNAP-25 was not mislocalized in unc-104 mutant animals in which synaptic vesicle transport is impaire…	1	1	6	V-7K03	173751_at|189128_s_at		gk312	WT|WT		SNAP-25 (synaptosome-associated protein) component of SNARE complex	ENSEMBL:ENSP00000307341:human:Splice Isoform 2 Of Synaptosomal-associated protein 25:E=52.2366 | ENSEMBL:ENSP00000249647:human:SynaptoSomal-aSSociated protein 23 iSoform SNAP23A:E=44.4089 | ENSEMBL:ENSP00000254976:human:Similar to Synaptosomal-associated protein 25:E=35.301 | ENSEMBL:ENSP00000207062:human:SynaptoSomal-aSSociated protein 23 iSoform SNAP23B:E=21.284 | FLYBASE:CG9474-PA:fly:Flybase …
194161_s_at	W02C12.3a	W02C12.3	WBGene00020930	W02C12.3	1530	2.56734	1.76823	0.681606	body wall muscle | pharynx | intestinal | vulval muscle | head neurons | anal sphincter/depressor muscle | body wall muscle | intestinal | vulval muscle | head neurons | anal sphincter/depressor muscle | body wall muscle | intestinal | vulval muscle | head neurons | ventral nerve cord | vulval muscle | tail neurons | head neurons | ventral nerve cord | vulval muscle | tail neurons	Adult Expression: intestinal; vulval muscle; body wall muscle; unidentified | Larval Expression: pharynx; body wall muscle; unidentified | Adult Expression: intestinal; anal sphincter/depressor muscle; vulval muscle; body wall muscle; head neurons | Larval Expression: intestinal; body wall muscle; head neurons; unidentified | Adult Expression: vulval muscle; ventral nerve cord; head neurons; tail…		1	1		IV-2C11	174862_at|190299_at|194161_s_at			WT|WT|WT|WT|Unclassified		Helix loop helix transcription factor EB	ENSEMBL:ENSP00000324246:human:Splice Isoform 9 Of Microphthalmia-associated transcription factor:E=26.699 | ENSEMBL:ENSP00000324443:human:Splice Isoform 7 Of Microphthalmia-associated transcription factor:E=25.3468 | ENSEMBL:ENSP00000327867:human:Splice Isoform 5 Of Microphthalmia-associated transcription factor:E=25.2518 | ENSEMBL:ENSP00000295600:human:Splice Isoform 1 Of Microphthalmia-associat…
189467_at	F09E5.15	F09E5.15	WBGene00006434	prdx-2	1533	2.56226	1.50164	0.681606		The results indicated that the expression of ceprx2 is not regulated throughout the life-cycle, as the same hybridization signal intensities were detected in all stages. | "Worm lines transformed with the recombinant plasmid and expressing GFP revealed an identical staining pattern throughout the various developmental stages from L1 to adults. Interestingly, staining was restricted to only two ty…		1	1	2		-		gk169	Sck|Sma	Biological_process:physiological processes|Biological_process:positive regulation of body size	Alkyl hydroperoxide reductase, thiol specific antioxidant and related enzymes	ENSEMBL:ENSP00000301522:human:Peroxiredoxin 2:E=75.5376 | ENSEMBL:ENSP00000262746:human:Peroxiredoxin 1:E=75.4318 | ENSEMBL:ENSP00000319964:human:Peroxiredoxin 4:E=69.4202 | ENSEMBL:ENSP00000298510:human:Thioredoxin-dependent peroxide reductase, mitochond
193596_s_at	T14G8.1	T14G8.1	WBGene00000482	chd-3	1534	2.5607	1.55292	0.681606	VPC | all embryonic cells | hypodermal | tail | ventral nerve cord | head	Expressed in most if not all cells of the embryo. During larval development and in adults, expression of reporter was observed in the nuclei of many cells, including the ventral nerve cord cells and the VPCs, the surrounding hypodermal cells and cells of the head and tail regions.	nuclei	1	1	1	X-6G01	-	chd-3 encodes a PHD-finger SNF2 family member containing a chromo domain and a C-terminal helicase domain that affects Notch-dependent vulval development; expressed in virtually all embryonic cells and in many larval nuclei.	eh4	WT	Molecular_function:chromatin binding|Biological_process:chromatin assembly/disassembly|Cellular_component:chromatin|Cellular_component:nucleus|Molecular_function:ATP binding|Molecular_function:ATP dependent helicase activity|Molecular_function:nucleic aci	Predicted helicase	ENSEMBL:ENSP00000312419:human:Splice Isoform 2 Of Chromodomain helicase-DNA-binding protein 4:E=1000 | ENSEMBL:ENSP00000350907:human:Chromodomain heliCase DNA binding protein 3 isoform 2:E=1000 | ENSEMBL:ENSP00000262450:human:Chromodomain helicase-DNA-bin
189244_at	F38G1.1	F38G1.1	WBGene00000484	che-2	1535	2.55992	1.63706	0.681606	sensory neurons | head neurons | amphid sensory neurons | IL2 neurons | male sensory rays | phasmid neurons | inner labial neurons | IL1 neurons	Most of the GFP produced from pCHE-2::GFP3 was localized at the cilia of most ciliated sensory neurons. This could be seen most clearly in amphid sensory neurons, whose cilia are fasciculated. The processes and cell bodies showed only faint fluorescence, and the nuclei were not fluorescent. The che-2::GFP transgenics pCHE-2::GFP1 and pCHE-2::GFP2 first expressed GFP in some head neurons between t…	cilia	1	1	10	X-1C17	-	che-2 encodes a protein that contains G-protein beta-like WD-40 repeats that affects chemotaxis, dauer formation, and longevity; expressed in the cilia of most ciliated sensory neurons, some head neurons, and male tail rays.	e1033	WT	Molecular_function:structural molecule activity|Biological_process:chemotaxis|Biological_process:dauer larval development (sensu Nematoda)|Biological_process:cilium biogenesis	WD40 repeat-containing protein CHE-2	ENSEMBL:ENSP00000312778:human:KIAA1374 protein:E=176.367 | ENSEMBL:ENSP00000353301:human:Hypothetical protein:E=140.432 | ENSEMBL:ENSP00000351446:human:WD-repeat protein 5:E=12.3188 | ENSEMBL:ENSP00000330381:human:WD repeat domain 5B:E=11.041 | ENSEMBL:ENSP00000263964:human:F-box-like/WD-repeat protein TBLR1:E=10.7447 | ENSEMBL:ENSP00000217964:human:Transducin beTa-like 1X:E=10.0605 | FLYBASE:CG9…
188212_at	T20H4.1	T20H4.1	WBGene00003890	osm-10	1537	2.55086	3.37066	0.681606	amphid neurons | phasmid neurons | neurons | PHx	Expressed in a subset of amphids and in phasmids. | "ASH ASI PHx [A.Hart, J.Kaplan(inpress)]" | "Expressed in four classes of chemosensory neurons in all larval and adult animals (ASH, ASI, PHA, and PHB). Expression commences just before hatching. OSM-10 expression was never observed in any other cells."	| "The OSM-10 protein was uniformly distributed throughout the cell bodies, sensory processes, and axons of the expressing cells but was excluded from nuclei on the basis of confocal resolution microscopy."	1	1		III-3J08	-		n1602	WT|WT	Molecular_function:structural molecule activity
174510_at	T25C12.1a	T25C12.1	WBGene00003003	lin-14	1538	2.54622	1.54354	0.80316	hyp7 | neuroblasts | hypodermis | intestine | neurons | hyp7 | neuroblasts | nerve ring | hypodermis | intestine | ventral nerve cord | neurons	9h after fertilization: strong staining in intestinal and hypodermal nuclei; Weak neuronal staining. Early L1: staining in nuclei of most postembryonic blast cells. Strong staining in nuclei of hypodermic blast cells H1, H2, V1-V6, T and all intestinal (E) cells. weak staining nuclei of neuroblasts Q1 and Q2, mesoblast M cells and P cells. | "Adult: staining observed in the mature oocyte nuclei o…	lin-14 is localized to the nuclei.	1	1		X-5B19	174510_at|193913_s_at		e536	Sck|Sma|Egl|Pvl|Unc|Pvl|Sma|Stp|Unc	Biological_process:oviposition|Biological_process:hermaphrodite genital morphogenesis|Biological_process:physiological processes|Biological_process:positive regulation of body size|Biological_process:gametogenesis|Biological_process:locomotory behavior	Unnamed protein
173827_at	K11C4.5	K11C4.5	WBGene00006801	unc-68	1545	2.53938	3.91261	0.80316	head neurons | pharynx | pharyngeal muscle | male specific muscles | uterine muscle | intestine | pharyngeal muscle | neurons | male sex-specific muscle | pharyngeal muscle | male sex-specific muscle | pharyngeal muscle | pharyngeal muscle	GFP fluorescence is observed in several muscle cell types of the transformants, including body-wall muscle cells, terminal bulb muscles of the pharynx, vulval and uterine muscle, diagonal muscles of the male tail, the anal sphincter muscle, and anal depressor muscles. GFP expression is variably observed in unidentified neurons in the head. GFP expression first observed in body-wall and pharyngeal…	| "The R16 antibody stained the region along the liner filament of body wall muscles as seen at high magnification. The R16 antibody stained actin-localizing areas in thin filaments (I-bands), but not in paramyosin-contain-ing areas in thick filaments."	1	1	1	V-5C15	173827_at|173828_s_at	unc-68 encodes a ryanodine receptor ortholog that is expressed in body-wall muscle cells and is required for normal body tension and locomotion; unc-68 mutants are flaccid, sluggish, and resistant to ryanodine, but have normal muscle ultrastructure; UNC-68 is dispensable for excitation-contraction coupling itself, but may amplify its calcium signals; the unc-68/kra-1(kh30) mutation is an S1444N s…	e540	WT|WT|Unc|Unc|Unc|Unc	Molecular_function:calcium channel activity|Biological_process:calcium ion transport|Cellular_component:membrane|Molecular_function:cation channel activity|Biological_process:cation transport|Molecular_function:calcium ion binding|Molecular_function:hydroxymethylglutaryl-CoA reductase (NADPH) activity|Biological_process:biosynthesis|Molecular_function:ion channel activity|Biological_process:ion t…	Ca2+ release channel (ryanodine receptor)	ENSEMBL:ENSP00000348047:human:Splice Isoform 1 Of Ryanodine receptor 2:E=1000 | ENSEMBL:ENSP00000353174:human:Splice Isoform 2 Of Ryanodine receptor 2:E=1000 | ENSEMBL:ENSP00000354735:human:Splice Isoform 2 Of Ryanodine receptor 3:E=1000 | ENSEMBL:ENSP000
190864_at	C29H12.3a	C29H12.3	WBGene00004346	rgs-3	1546	2.53916	2.97249	0.80316	neuronal	Expression is seen from elongating embryos until adulthood in several anterior nuclei around the pharynx, which are probably neuronal.		1	1	6	II-4H08	-	rgs-3 encodes a protein with two highly similar RGS domains with highest similarity to human RGS8.	vs19	WT|WT	Molecular_function:signal transducer activity	G protein signaling regulators	ENSEMBL:ENSP00000294855:human:OTTHUMP00000060696:E=15.7447 | ENSEMBL:ENSP00000258302:human:RegulatoR of G-pRotein signalling 8:E=15.7447 | ENSEMBL:ENSP00000276500:human:Splice Isoform 6 Of Regulator of G-protein signaling 20:E=15.2757 | ENSEMBL:ENSP00000353279:human:Splice Isoform 3 Of Regulator of G-protein signaling 20:E=15.1487 | ENSEMBL:ENSP00000348136:human:Splice Isoform 4 Of Regulator of G…
174118_at	T26A5.5a	T26A5.5	WBGene00020821	T26A5.5	1548	2.53782	1.74439	0.80316	head neurons | Reproductive System | intestine | nervous system | developing vulva | tail neurons	Adult Expression: intestine;		1	1		III-3O04	174118_at|174494_s_at|184061_at			WT|WT|WT|WT|WT		F-box protein JEMMA and related proteins with JmjC, PHD, F-box and LRR domains	ENSEMBL:ENSP00000261824:human:Splice Isoform 1 Of F-box/LRR-repeat protein 10:E=73.9586 | ENSEMBL:ENSP00000309302:human:F-box/LRR-repeat protein 11:E=72.8861 | ENSEMBL:ENSP00000319473:human:Similar to Nucleosome remodeling factor large subunit NURF301:E=45.8539 | ENSEMBL:ENSP00000338868:human:PHD finger protein 8:E=45.6198 | ENSEMBL:ENSP00000350676:human:Zn-finger-like, PHD finger domain containi…
190494_s_at	B0280.12a	B0280.12	WBGene00001613	glr-2	1549	2.53374	1.62624	0.80316	m1	AVA, AVD, AVE, PVC, RMDV, RMDD, AIA, AIB, AVG, RIG, RIA, M1 pharynx, RIR(?) | "Transgenic expression of either GFP::GLR-2(Q) or GFP::GLR-2(R) in both the wild-type laboratory strain N2 and in a glr-2 deletion strain resulted in GFP signal in 25 neurons, as reported previously (see Expr817), with one additional cell pair (the DVA neurons) consistently seen in the tail."		1	1	10	III-3D18	189724_at|190494_s_at	glr-2 encodes an AMPA (non-NMDA)-type ionotropic glutamate receptor subunit; GLR-2 activity is required for mediating the behavioral response to light nose touch and for regulating the frequency with which animals change locomotory direction in response to sensory cues such as food; GLR-2 and GLR-1, a second AMPA-type ionotropic glutamate receptor, can interact to form functional heteromeric chan…	ak10	Emb|WT|WT|WT|WT|WT|WT|WT|Lva	Molecular_function:inotropic glutamate receptor activity|Molecular_function:glutamate-gated ion channel activity|Cellular_component:membrane|Molecular_function:potassium channel activity|Biological_process:potassium ion transport|Molecular_function:receptor activity|Molecular_function:ion channel activity|Biological_process:ion transport|Molecular_function:transporter activity|Biological_process:…		ENSEMBL:ENSP00000285900:human:Splice Isoform 1 Of Glutamate receptor 1 precursor:E=126.569 | ENSEMBL:ENSP00000339343:human:Splice Isoform 2 Of Glutamate receptor 1 precursor:E=126.036 | ENSEMBL:ENSP00000264426:human:Splice Isoform 1 Of Glutamate receptor
175656_at	F57F5.5	F57F5.5	WBGene00004032	pkc-1	1550	2.53089	1.8601	0.80316	nerve ring | retrovesicular ganglion | lateral ganglia | anterior ganglia | ventral nerve cord | dorsal ganglion | ventral ganglia | retrovesicular ganglion | lateral ganglia | anterior ganglia | dorsal ganglion | ventral ganglia	In the head, PKC1B is expressed in the cell bodies of neurons in the anterior, dorsal, lateral, ventral, and retrovescular ganglia and in touch cell neurons. Neuronal processes are stained and can be traced into the neuropil of the nerve ring. Neuronal processes within the ventral nerve cord also contain substantial levels of PKC1B. Neuonal cell bodies and processes are readily apparent in tail g…	Neuronal cell bodies and processes.	1	1	2	V-8G03	175656_at|193083_s_at|194116_s_at	pkc-1 encodes a serine/threonine protein kinase that is orthologous to mammalian protein kinase C epsilon (PRKCE), a member of the nPKC subgroup of the protein kinase C superfamily; together with UNC-13, PKC-1 may act downstream of goa-1 to modulate phorbol ester-induced stimulation of acetylcholine release at NMJs; PKC-1 positively regulates locomotion, and affects thermotaxis and chemotaxis tog…	nu448	WT|WT	Biological_process:intracellular signaling cascade|Molecular_function:protein serine/threonine kinase activity|Molecular_function:ATP binding|Biological_process:protein amino acid phosphorylation|Molecular_function:protein kinase activity|Molecular_function:protein-tyrosine kinase activity|Molecular_function:protein kinase C activity|Biological_process:chemotaxis|Biological_process:neurotransmitt…	Serine/threonine protein kinase	ENSEMBL:ENSP00000329127:human:Protein kinase C, eta:E=209.959 | ENSEMBL:ENSP00000318315:human:Splice Isoform 1 Of Protein kinase C, beta type:E=159.62 | ENSEMBL:ENSP00000305355:human:Splice Isoform 2 Of Protein kinase C, beta type:E=159.194 | ENSEMBL:ENSP
187927_at	C50H2.2a	C50H2.2	WBGene00001211	egl-47	1553	2.52139	1.76165	0.80316		EGL-47A::GFP was expressed in a small subset of neurons in the head, the HSN neurons, and the PVQ interneurons of the tail. In the fourth larval stage, EGL-47A:: GFP was expressed in the vulval cells, but this was not detected in the adult. A similar pattern was observed for EGL-47B::GFP.		1	1		V-6L20	-	The egl-47 gene encodes a G protein-coupled receptor required for proper function, but not morphology or structure, of the hermaphrodite-specific motor neurons (HSNs) that control egg laying; EGL-47 is expressed in the HSNs and appears to localize at synapses made in the egg-laying system; EGL-47 may interact with GOA-1, a G protein that blocks egg laying.	n1081	WT	Molecular_function:DNA binding|Molecular_function:N-methyltransferase activity|Biological_process:DNA methylation
190917_at	C53B4.7a	C53B4.7	WBGene00008276	C53B4.7	1557	2.51375	1.88674	0.80316	head neurons | body wall muscle	Adult Expression: body wall muscle; head neurons; unidentified | Larval Expression: body wall muscle; head neurons		1	1	14	IV-4H17	-			WT	Molecular_function:oxidoreductase activity|Biological_process:metabolism|Molecular_function:GDP-mannose 4,6-dehydratase activity|Biological_process:biosynthesis	GDP-mannose 4,6 dehydratase	ENSEMBL:ENSP00000324262:human:GDP-mannose 4,6 dehydratase:E=127.959 | ENSEMBL:ENSP00000261296:human:dTDP-D-glucose 4,6-dehydratase:E=10.4089 | FLYBASE:CG8890-PA:fly:Flybase gene name is Gmd-PA:E=130.509 |
187603_s_at	ZC395.10	ZC395.10	WBGene00022599	ZC395.10	1566	2.49199	1.61193	0.80316	head neurons | body wall muscle | pharynx | ventral nerve cord | vulval muscle | tail neurons	Adult Expression: pharynx; vulval muscle; body wall muscle; ventral nerve cord; head neurons; tail neurons | Larval Expression: pharynx; body wall muscle; ventral nerve cord; head neurons; tail neurons		1	1	18	III-2D16	-			Ste|WT|WT	Biological_process:reproduction	HSP90 co-chaperone p23	ENSEMBL:ENSP00000347788:human:19 kDa protein:E=16.4202 | ENSEMBL:ENSP00000262033:human:Telomerase-binding protein p23:E=16.2007 | ENSEMBL:ENSP00000294662:human:PREDICTED: similar to unactive progesterone receptor, 23 kD:E=14.5086 | ENSEMBL:ENSP00000261875:human:HSPC121:E=13.3188 | ENSEMBL:ENSP00000310922:human:PREDICTED: similar to unactive progesterone receptor, 23 kD:E=12.6021 | FLYBASE:CG16817…
173942_s_at	F38A5.1a	F38A5.1	WBGene00018160	F38A5.1	1570	2.48544	1.71882	0.80316	amphids | head neurons | hypodermis | intestine | nervous system | phasmids | tail neurons	Adult Expression: intestine; Nervous System; head neurons; amphids; tail neurons; phasmids;		1	1		IV-3A12	-			WT|Unclassified|Unclassified|Unclassified|WT		Uncharacterized conserved protein	ENSEMBL:ENSP00000264689:human:Conserved hypothetical protein:E=75.4949 | ENSEMBL:ENSP00000314049:human:PREDICTED: similar to RIKEN cDNA 2700038N03:E=26.1308 | FLYBASE:CG16979-PA:fly:Flybase gene name is CG16979-PA:E=64.8861 | FLYBASE:CG30157-PA:fly:Flybase gene name is CG30157-PA:E=22.9586 |
172298_x_at	F49E2.5a	F49E2.5	WBGene00009888	F49E2.5	1571	2.48295	2.68178	0.80316	muscle | neurons | hypodermis	Post-embryonic expression. Hypodermis, neurons and muscle		1	1			171758_x_at|172298_x_at|174674_at|180098_s_at|180309_s_at			WT|WT		Uncharacterized protein	ENSEMBL:ENSP00000311997:human:Neurofilament triplet H protein:E=30.0044 | ENSEMBL:ENSP00000333119:human:Hypothetical protein:E=24.9208 | ENSEMBL:ENSP00000296755:human:Microtubule-associated protein 1B:E=22.5376 | ENSEMBL:ENSP00000333984:human:Triadin:E=21
173413_at	Y73B6A.5a	Y73B6A.5	WBGene00003030	lin-45	1577	2.47301	1.51148	0.80316	head neurons | neurons	a few neurons in the head		1	1			173413_at|191672_s_at	The lin-45 gene encodes an ortholog of the vertebrate protein RAF which is required for larval viability, fertility and the induction of vulval cell fates.	dx19	Ste	Biological_process:intracellular signaling cascade|Molecular_function:protein kinase activity|Molecular_function:ATP binding|Biological_process:protein amino acid phosphorylation|Molecular_function:receptor signaling protein activity|Biological_process:signal transduction|Molecular_function:protein serine/threonine kinase activity|Biological_process:reproduction	Serine/threonine protein kinase RAF	ENSEMBL:ENSP00000288602:human:B-Raf proto-oncogene serine/threonine-protein kinase:E=122.796 | ENSEMBL:ENSP00000251849:human:RAF proto-oncogene serine/threonine-protein kinase:E=113.114 | ENSEMBL:ENSP00000290277:human:A-Raf proto-oncogene serine/threonine
193531_at	F48C11.1	F48C11.1	WBGene00001668	gpa-6	1581	2.4653	1.92496	0.80316	head neurons | intestinal	Adult Expression: intestinal; head neurons | Larval Expression: intestinal; head neurons | "AWA, ASI (faint), PHB"	| "In wild-type animals, no GPA-6 immunoreactivity could be detected. However, in animals overexpressing GPA-6, the dendrites, cell bodies, and axons of four pairs of amphid neurons, but not the cilia, showed staining. The positions of the cell bodies and colocalization experiments suggested that these cells are AWA, AWB, ADL, and ASH. No staining was observed in the ASI cells. The two pairs of p…	1	1		X-6M17	-	gpa-6 encodes a member of the G protein alpha subunit family of heterotrimeric GTPases that affects response to water-soluble odorants; it is expressed in AWA amphid neurons, the PHB sensory cell, and (at low levels) in ASI amphid neurons.	pk480	WT	Molecular_function:signal transducer activity|Biological_process:G-protein coupled receptor protein signaling pathway|Biological_process:signal transduction	G-protein alpha subunit (small G protein superfamily)	ENSEMBL:ENSP00000262493:human:Guanine nucleotide bindinG protein, alpha activatinG polypeptide O:E=66.7695 | ENSEMBL:ENSP00000262494:human:Guanine nucleotide bindinG protein, alpha activatinG polypeptide O:E=66.3566 | ENSEMBL:ENSP00000251336:human:Guanine
174228_at	K08C7.4	K08C7.4	WBGene00010647	K08C7.4	1598	2.42857	2.11137	0.916893	amphid sensory neurons	Several pairs of nuclei around the terminal bulb of the pharynx show expression. These nuclei give rise to processes that terminate at the buccal cavity (visible only with GFP), and are therefore probably amphid sensory neurons. In younger larvae only one pair of neurons show expression.	Expressed in nuclei.	1	1		IV-5L01	174228_at|178884_at			WT
183773_at	K12B6.4	K12B6.4	WBGene00019669	K12B6.4	1599	2.42828	2.39626	0.916893	neuronal	Expression consists of two distinct components. In larvae and adults weak expression is seen in a few nuclei around the isthmus of the pharynx and are probably neuronal. In pre-comma stage emrbryos (from about the 50-cell stage) strong expression can be seen in a number of cells.		1	1	6	V-4L19	-			WT
183958_s_at	F43E2.7a	F43E2.7	WBGene00018395	F43E2.7	1604	2.41623	1.53422	0.916893	stomato-intestinal muscle | head neurons | anal depressor muscle | body wall muscle | pharynx | rectal epithelium | nervous system | tail neurons	Adult Expression: pharynx; anal depressor muscle; rectal epithelium; body wall muscle; Nervous System; head neurons; tail neurons;		1	1		II-5H19	-			Clr|Emb|Gro|Lva	Molecular_function:binding|Biological_process:transport|Cellular_component:membrane|Biological_process:osmoregulation|Biological_process:embryonic development (sensu Animalia)|Biological_process:positive regulation of growth rate|Biological_process:larval development (sensu Nematoda)|Biological_process:growth	Mitochondrial carrier protein	ENSEMBL:ENSP00000303222:human:Similar to Mitochondrial carrier homolog 2:E=20.8539 | ENSEMBL:ENSP00000348566:human:Mitochondrial carrier homolog 1 isoform b:E=19.5229 | ENSEMBL:ENSP00000259958:human:Mitochondrial carrier homolog 1 isoform a:E=19.3872 | ENSEMBL:ENSP00000338712:human:40 kDa protein:E=18.5229 | ENSEMBL:ENSP00000350802:human:MTCH1 protein:E=17.2596 | FLYBASE:CG6851-PA:fly:Flybase gen…
175714_at	C16E9.4	C16E9.4	WBGene00002123	inx-1	1633	2.35283	2.11393	0.916893	neurons	Few neurons.		1	1	1		175714_at|187959_s_at	inx-1 encodes a predicted member of the innexin family; expressed in 4-6 anterior neurons.	t1460		Cellular_component:gap junction	Innexin-type channels	FLYBASE:CG2977-PA:fly:Flybase gene name is inx7-PA:E=30.3098 | FLYBASE:CG1448-PA:fly:Flybase gene name is inx3-PA:E=29.0969 | FLYBASE:CG32508-PC:fly:Flybase gene name is shakB-PC:E=25.6198 | FLYBASE:CG4590-PA:fly:Flybase gene name is inx2-PA:E=23.0088 | FLYBASE:CG10125-PA:fly:Flybase gene name is zpg-PA:E=21.1675 | FLYBASE:CG3039-PA:fly:Flybase gene name is ogre-PA:E=20.8861 | FLYBASE:CG17063-PA:…
190167_s_at	F59B2.7	F59B2.7	WBGene00004269	rab-6.1	12	15.3283	1.91427	0.0781296	all cells	Post-embryonic expression. Fine granular signal in all cells, expression higher in younger animals.		3	1	7	III-4H12	175373_s_at|190167_s_at|190194_at			WT|WT|WT	Molecular_function:GTP binding|Biological_process:small GTPase mediated signal transduction|Biological_process:protein transport	GTPase Rab6/YPT6/Ryh1, small G protein superfamily	ENSEMBL:ENSP00000336850:human:Splice Isoform 1 Of Ras-related protein Rab-6A:E=79.7959 | ENSEMBL:ENSP00000347674:human:Splice Isoform 2 Of Ras-related protein Rab-6A:E=79.4685 | ENSEMBL:ENSP00000285208:human:Ras-related protein Rab-6B:E=78.5229 | ENSEMBL:
187446_s_at	F15G9.1a	F15G9.1	WBGene00008865	F15G9.1	167	7.40249	2.28512	0.0781296		Post-embryonic expression. All cells in larvae through L4, with higher levels in muscle and hypodermis. Little signal in adults.		3	1		X-4F18	171746_x_at|187446_s_at			WT|WT		Unnamed protein
173863_s_at	ZK1236.2	ZK1236.2	WBGene00000414	cec-1	203	6.86914	1.61793	0.0781296	all somatic	No CEC-1 could be detected in zygotes and early embryos. The protein was first detected in embryos at about the 50- to 80-cell stage. At this stage, weak immunostaining appeared in all somatic nuclei. Again, the specificity of the antibodies was confirmed by preincubating the serum with the purified cec-1-antigen which abolished all observed signals. Later in development, nuclear staining becomes…	CEC-1 staining in interphase nuclei was homogeneous and no speckles or foci could be detected, suggesting a uniform distribution of the protein. High-resolution imaging of the anti-CEC-1 antibody staining also revealed uniform staining of interphase nuclei. Interestingly, when the chromosomes started to condense during early mitosis, the protein appeared to dissociate from them, as shown in prome…	3	1	6	III-4B19	-	cec-1 encodes a nuclear protein with a chromodomain that is ubiquitously expressed in somatic cells, but is dispensable for embryonic survival or gross adult morphology.	ok1005	WT|WT	Molecular_function:chromatin binding|Biological_process:chromatin assembly/disassembly|Cellular_component:chromatin|Cellular_component:nucleus	Uncharacterized conserved protein, contains chromo domain	ENSEMBL:ENSP00000301396:human:PELP1:E=16.7213 | ENSEMBL:ENSP00000318195:human:Nucleolin:E=16.301 | ENSEMBL:ENSP00000347888:human:Splice Isoform 2 Of Putative splicing factor YT521:E=14.1192 | ENSEMBL:ENSP00000339245:human:Splice Isoform 1 Of Putative spli
191902_s_at	K08H2.6	K08H2.6	WBGene00001995	hpl-1	495	5.00887	1.6188	0.14263	all cells	Fusion protein could be detected in the nuclei of most, if not all, cells of adult animals.	nuclei	3	1	1	X-6O19	175790_at|191902_s_at	The hpl-1 gene encodes a homolog of heterochromatin protein 1 (HP1) that acts to support the activity of HPL-2 in promoting germline function, but that by itself is dispensable for any obvious function in vivo.	ok1060	WT	Molecular_function:chromatin binding|Biological_process:chromatin assembly/disassembly|Cellular_component:chromatin|Cellular_component:nucleus	Heterochromatin-associated protein HP1 and related CHROMO domain proteins	ENSEMBL:ENSP00000336687:human:Chromobox protein homolog 3:E=20.8239 | ENSEMBL:ENSP00000225603:human:Chromobox protein homolog 1:E=20.2924 | ENSEMBL:ENSP00000209875:human:Chromobox protein homolog 5:E=10.5528 | FLYBASE:CG7041-PA:fly:Flybase gene name is HP1b-PA:E=20.301 | FLYBASE:CG6990-PA:fly:Flybase gene name is HP1c-PA:E=15.9586 | FLYBASE:CG8409-PA:fly:Flybase gene name is Su(var)205-PA:E=13.76…
189363_at	T28D9.2a	T28D9.2	WBGene00004702	rsp-5	541	4.8566	1.79491	0.195868	all somatic	GFP fluorescence began to be detected as early as 20-30 cell stage of embryogenesis, and was confined to almost all somatic nuclei in adult hermaphrodites.	nuclei	3	1	18	II-5C07	171761_x_at|189363_at		ok324	WT			ENSEMBL:ENSP00000293233:human:Splicing factor, arginine/serine-rich 2:E=26.7213 | ENSEMBL:ENSP00000353089:human:Similar to Splicing factor, arginine/serine-rich 2:E=26.585 | ENSEMBL:ENSP00000325905:human:Splice Isoform 1 Of Splicing factor, arginine/serin
175597_at	M01D7.7a	M01D7.7	WBGene00001196	egl-30	999	3.59912	1.72881	0.36544	all cells | ventral cord motor neurons | pharyngeal muscle | neurons	Expression was first observed in early embryos at cell peripheries and in a punctate pattern throughout embryos. Later, expression was observed in larvae in the nerve ring and many neurons of the nerve ring ganglia, pharyngeal muscle, and ventral cord and many neurons in the tail ganglia and hypodermis. Highest expression levels were observed in L4 larvae and in adult animals. Expression in larva…	Expression was observed in early embryos at cell peripheries and in a punctate pattern throughout embryos. In the nervous system, expression was observed in cell bodies and in neural processes. However, the highest expression was observed in the axons of the nerve ring. | Expressed in axons of the nerve ring. | "Expression was observed in early embryos at cell peripheries and in a punctate patter…	3	1		I-1A22	175597_at|193593_s_at	The egl-30 gene encodes an ortholog of the heterotrimeric G protein alpha subunit Gq (Gq/G11 class) that affects viability, locomotion, egg laying, synaptic transmission, and pharyngeal pumping; it genetically interacts with the goa-1 pathway, and is probably expressed ubiquitously, with highest expression in excitable cells.	ad803	WT|WT|Egl|Prz|Egl|Prz	Molecular_function:signal transducer activity|Biological_process:signal transduction|Biological_process:G-protein coupled receptor protein signaling pathway|Molecular_function:GTP binding|Biological_process:protein amino acid ADP-ribosylation|Biological_process:oviposition|Biological_process:locomotion|Biological_process:larval development (sensu Nematoda)|Molecular_function:heterotrimeric G-prot…	G protein subunit Galphaq/Galphay, small G protein superfamily	ENSEMBL:ENSP00000286548:human:Guanine nucleotide binding protein (G protein), q polypeptide:E=156.432 | ENSEMBL:ENSP00000078429:human:Guanine nucleotide-binding protein G:E=156.113 | ENSEMBL:ENSP00000286545:human:Guanine nucleotide-binding protein, alpha-
173009_s_at	F01G4.1	F01G4.1	WBGene00004204	psa-4	1059	3.45041	1.82895	0.36544	all somatic cells | head neurons | body wall muscle | intestinal | tail neurons | head neurons | body wall muscle | intestinal | tail neurons | intestinal | intestinal	psa-4 ubiquitously expressed in the nuclei of all somatic cells. It was expressed in the T cells and their daughters. GFP fluorescence was not clearly detected in the T cells when they were in metaphase or anaphase. However, fluorescence was observed in both of the newly forming daughter nuclei in telophase. | Adult Expression: intestinal; body wall muscle; head neurons; tail neurons; unidentifie…		3	1	11	IV-5N06	173009_s_at|174598_s_at|189012_s_at	The psa-4 (phasmid socket absent) gene encodes an ortholog of SWI2/SNF2, a component of the SWI/SNF complex that is conserved from yeast to mammals and that is involved in chromatin remodeling; psa-4 is probably required during mitosis of the T cells for asymmetric cell division.	os13	WT	Molecular_function:nucleic acid binding|Molecular_function:helicase activity|Molecular_function:ATP binding|Molecular_function:DNA binding	Chromatin remodeling complex SWI/SNF, component SWI2 and related ATPases (DNA/RNA helicase superfamily)	ENSEMBL:ENSP00000265773:human:SWI/SNF related, matrix associated, actin dependent regulator of chromatin, subfamily a, member 2:E=282.921 | ENSEMBL:ENSP00000349788:human:SWI/SNF related, matrix associated, actin dependent regulator of chromatin, subfamily
179848_at	F34H10.2	F34H10.2	WBGene00009379	F34H10.2	1109	3.34336	1.54225	0.366082		Post-embryonic expression. All cells up to adult. Higher levels in hypodermis Higher levels in young adult vulva.		3	1	6	X-4F02	-			WT
174721_at	F18C12.2a	F18C12.2	WBGene00004378	rme-8	1113	3.33974	1.74089	0.366082	germ-line cells | oocytes | lateral hypodermis | uterus | muscle	RME-8 expression in other cell types was examined by whole mount immunostaining. RME-8 is expressed in almost all cells. RME-8 was highly expressed in the lateral hypodermis, muscle, and the developing germ cells in larvae. RME-8 staining was extremely abundant in the developing uterus of L4 worms. | RME-8 expression was examined in dissected adult ovaries by immunofluorescence. RME-8 was highly …	Immunofluorescence: RME-8 staining was concentrated in the cortex of oocytes beneath the plasma membrane. At high magnification, RME-8 staining was localized to punctate structures that were 0.20.4 um in diameter. RME-8 staining in the rme-8(b1023) missen	3	1		I-4A15	174721_at|189789_s_at	The rme-8 gene encodes a J-domain protein that is required for both receptor-mediated and fluid-phase endocytosis in coelomocytes and other cell types, and that is also required for development and viability.	ar486	Bmd|Cpa|Emb|Mlt|Unc|Emb|Emb|Lva|Lvl|Unc|Emb|Lva|Unc	Molecular_function:heat shock protein binding|Molecular_function:unfolded protein binding|Biological_process:protein folding|Biological_process:body morphogenesis (sensu Nematoda)|Biological_process:embryonic cleavage|Biological_process:cytoplasm organization and biogenesis|Biological_process:embryonic development (sensu Animalia)|Biological_process:larval development (sensu Nematoda)|Biological_…	Endocytosis protein RME-8, contains DnaJ domain	ENSEMBL:ENSP00000260818:human:DnaJ homolog subfamily C member 13:E=1000 | ENSEMBL:ENSP00000354692:human:Hypothetical protein:E=20.6021 | FLYBASE:CG8014-PA:fly:Flybase gene name is CG8014-PA:E=305.387 |
193777_s_at	F46A9.5	F46A9.5	WBGene00004807	skr-1	1212	3.17946	1.687	0.382007	all cells	The SKR-1::GFP fusion protein was expressed throughout the transgenic animals from gastrulation to adulthood.		3	1	1	I-4N11	-	The skr-1 gene encodes a homolog of Skp1 in S. cerevisiae that is required for the restraint of cell proliferation, progression through the pachytene stage of meiosis, and the formation of bivalent chromosomes at diakinesis.		Emb|Ste|Emb|Gro|Emb|Pvl|Rup|Unclassified|Emb	Biological_process:embryonic development (sensu Animalia)|Biological_process:positive regulation of growth rate|Biological_process:hermaphrodite genital morphogenesis|Biological_process:morphogenesis of an epithelium|Biological_process:reproduction	SCF ubiquitin ligase, Skp1 component	ENSEMBL:ENSP00000231487:human:S-phase kinase-associated protein 1A isoform b:E=58.284 | ENSEMBL:ENSP00000303117:human:19 kDa protein:E=54.7959 | ENSEMBL:ENSP00000331708:human:S-phase kinase-associated protein 1A isoform a:E=53.2924 | ENSEMBL:ENSP00000308272:human:OCP2:E=14.8239 | FLYBASE:CG16983-PA:fly:Flybase gene name is skpA-PA:E=53.6198 | FLYBASE:CG8881-PA:fly:Flybase gene name is skpB-PA:E=5…
175775_s_at	F42A9.2	F42A9.2	WBGene00003034	lin-49	1335	2.9273	1.57335	0.466721		Expression first detected in mid-blastula stage. Expressed in most cells of animal, throughout development into adulthood. Expression observed is at lower levels when compared to lin-59 which has a similar pattern.		3	1		IV-4I16	175774_at|175775_s_at|192161_s_at		ot74	WT|Gro|Stp|Unc|Unc	Molecular_function:DNA binding|Biological_process:regulation of transcription, DNA-dependent|Biological_process:positive regulation of growth rate|Biological_process:gametogenesis|Biological_process:locomotory behavior	PHD finger protein BR140/LIN-49	ENSEMBL:ENSP00000306297:human:Peregrin:E=66.0809 | ENSEMBL:ENSP00000216267:human:Bromodomain-containing protein 1:E=60.699 | ENSEMBL:ENSP00000345886:human:BRD1 protein:E=60.6383 | ENSEMBL:ENSP00000350267:human:Bromodomain and PHD finger-containing protein
173476_s_at	C07H4.2	C07H4.2	WBGene00000532	clh-5	1465	2.68146	1.81724	0.609368	all cells | spermatheca | hypodermis | pharynx | intestinal | vulval muscle | spermatheca | hypodermis | pharynx | intestinal | vulval muscle	Ubiquitous | Adult Expression: pharynx; vulval muscle; spermatheca; hypodermis; unidentified | Larval Expression: pharynx; intestinal; hypodermis; unidentified		3	1		II-6F09	172048_x_at|173476_s_at|192506_s_at	The clh-5 gene encodes a chloride channel, whose human homologs include CLC1 and CLCN5; the latter homolog is imvolved in receptor-mediated endocytosis.	tm416	WT	Molecular_function:voltage-gated chloride channel activity|Biological_process:chloride transport|Cellular_component:membrane	Cl- channel CLC-3 and related proteins (CLC superfamily)	ENSEMBL:ENSP00000353857:human:Chloride channel protein 3:E=214.638 | ENSEMBL:ENSP00000261514:human:Chloride Channel 3 isoform e:E=213.509 | ENSEMBL:ENSP00000262649:human:Chloride channel protein 4:E=212.18 | ENSEMBL:ENSP00000304257:human:Chloride channel
185653_at	C37H5.11	C37H5.11	WBGene00000860	cwp-2	640	4.47861	4.85137	0.223391	male sensory rays	Expressed in male sensory rays.		4	1	10	V-3L02	-	cwp-2 encodes a nematode-specific protein that is coexpressed with lov-1 and pkd-2.		WT		Unnamed protein
190271_at	K11D12.1	K11D12.1	WBGene00000862	cwp-4	894	3.83922	2.18202	0.287113	male sensory rays	Expressed in male sensory rays.		4	1	6	V-4C07	-	cwp-4 encodes a protein with some similarity to mucins that is predicted to be secreted, and is alleged to be coexpressed with polycystins; CWP-4 is dispensable for viability and gross morphology in mass RNAi screens.	tm727	WT		Zn-finger	ENSEMBL:ENSP00000354885:human:Mucin 2 precursor:E=15.0269 | ENSEMBL:ENSP00000331373:human:Intestinal mucin:E=13.2076 | ENSEMBL:ENSP00000343037:human:Mucin 5B precursor:E=11.5376 | ENSEMBL:ENSP00000351148:human:Hypothetical protein:E=10.7696 | ENSEMBL:ENSP00000347118:human:Mucin 5:E=10.1549 | FLYBASE:CG31439-PA:fly:Flybase gene name is CG31439-PA:E=24.1024 | FLYBASE:CG32774-PA:fly:Flybase gene nam…
180708_at	C37H5.4	C37H5.4	WBGene00000861	cwp-3	1122	3.30616	2.08081	0.366082	male sensory rays	Expressed in male sensory rays.		4	1	10	V-3J14	-	cwp-3 encodes an unfamiliar protein predicted to be secreted and alleged to be coexpressed with polycystins; CWP-3 is dispensable for viability and gross morphology in mass RNAi screens.	ok1366	WT
[truncated: 1,229 more rows]

## Sheet: Larval Pan-neural enriched
Larval Pan-neural Enriched Genes
Expression data extracted from WormBase release WS146													Neuron expression Key
Other annotation extracted from WormBase release WS140													0	Not annotated as expressed in neurons
													1	In neurons
													3	In all cells
[truncated: 1,566 more rows]

## Sheet: Embryonic A-class enriched
Embryonic A-class Enriched Genes
[truncated: 1,003 more rows]

[truncated: 1 more sheets: Larval A-class enriched]
