# Supplementary material for: Cell-specific microarray profiling experiments reveal a comprehensive picture of gene expression in the C. elegans nervous system
Source: Genome Biol. 2007 Jul 5;8(7):R135. doi: 10.1186/gb-2007-8-7-r135 (PMC2323220; doi:10.1186/gb-2007-8-7-r135)
Supplement: Additional data file 2 — Master annotation file of all spots on the C. elegans Affymetrix microarray (based on WormBase releases WS140 and WS146). [file gb-2007-8-7-r135-S2.xls]

## Sheet: all Affy spots
All Annotation for all Affy spots
Expression data extracted from WormBase release WS146								Neuron expression Key
Other annotation extracted from WormBase release WS140								0	Not annotated as expressed in neurons
								1	In neurons
								3	In all cells
								4	male specific
								5	No spatial expression data
WS146											WS140
Affy ID	Affy cosmid	WB cosmid	WB ID	Common name	Cell group	Expression pattern	Subcellular location	Neuron expression	Expression data present	Other probes	Brief id	Mutant	GO list	KOG	Blast Hits (hit|species|description|E_val)
171720_x_at	Y48E1B.14a	Y48E1B.14	WBGene00013011	Y48E1B.14						171720_x_at|189745_s_at			Biological_process:intracellular signaling cascade|Molecular_function:signal transducer activity|Biological_process:reproduction	Intermediate filament-like protein, sorting nexins, and related proteins containing PX (PhoX) domain(s)	ENSEMBL:ENSP00000313121:human:Sorting nexin 14, isoform a:E=54.1367 | ENSEMBL:ENSP00000257769:human:Sorting nexin 14 iSoform b:E=52.0605 | ENSEMBL:ENSP00000242044:human:Splice Isoform 2 Of Sorting nexin 13:E=14.6778 | FLYBASE:CG1514-PA:fly:Flybase gene name is CG1514-PA:E=10.9586 |
171721_x_at	T01G9.2a	T01G9.2	WBGene00011344	T01G9.2						171721_x_at|187542_s_at		pkP979	Molecular_function:molecular_function unknown	Uncharacterized conserved protein	ENSEMBL:ENSP00000219139:human:UPF0183 protein:E=66.0044 | FLYBASE:CG7083-PA:fly:Flybase gene name is CG7083-PA:E=64.1135 |
171722_x_at	F56B3.11a	F56B3.11	WBGene00018934	F56B3.11						171722_x_at|172637_x_at|176854_s_at				Uncharacterized conserved protein	ENSEMBL:ENSP00000169551:human:HSPC154 protein:E=19.8861 | FLYBASE:CG7382-PA:fly:Flybase gene name is CG7382-PA:E=25.2757 |
171723_x_at	F59D8.2	F59D8.2	WBGene00006928	vit-4						171723_x_at|172134_x_at			Molecular_function:lipid transporter activity|Biological_process:lipid transport	Predicted lipoprotein	FLYBASE:CG31150-PA:fly:Flybase gene name is CG31150-PA:E=13.5086 | FLYBASE:CG11064-PA:fly:Flybase gene name is RfaBp-PA:E=12.1024 |
171724_x_at	K06A5.7	K06A5.7	WBGene00000386	cdc-25.1	germ-line cells | oocytes | oocytes | gonad | sperm	Previous report: Expressed in the developing germline, oocytes, and in all embryonic blastomeres. In early embryo, the protein is detected in non-dividing nuclei and in a cell membrane-associated localization; it is not present in dividing nuclei. See Expr600. | "Result consistent with previous report with exception that protein is detected in most or all nuclei later in embryonic development tha…	Expressed in nuclei and cell membrane.	0	1	171724_x_at|190107_at	cdc-25.1 encodes a CDC25 phosphatase homolog that affects embryonic viability, meiosis, mitosis, proliferation of the intestine (E cell lineage), and germ line proliferation; it is expressed in the developing germline, in the nuclei of oocytes, embryonic nuclei, nuclei of embryonic cortical membranes, and sperm pronuclei, and in the germline precursors Z2 and Z3.	ij048	Molecular_function:protein tyrosine phosphatase activity|Biological_process:M phase of mitotic cell cycle|Biological_process:protein amino acid dephosphorylation|Cellular_component:intracellular|Biological_process:embryonic development (sensu Animalia)|Biological_process:reproduction|Biological_process:meiotic spindle assembly|Cellular_component:nucleus|Biological_process:meiosis|Biological_proce…	M-phase inducer phosphatase	ENSEMBL:ENSP00000343166:human:Splice Isoform 2 Of M-phase inducer phosphatase 1:E=24.284 | ENSEMBL:ENSP00000303706:human:Splice Isoform 1 Of M-phase inducer phosphatase 1:E=24.1367 | ENSEMBL:ENSP00000354797:human:Similar to M-phase inducer phosphatase 2 (
171725_x_at	F57B1.4	F57B1.4	WBGene00000733	col-160						171725_x_at|172703_x_at			Biological_process:phosphate transport|Cellular_component:cytoplasm|Molecular_function:structural constituent of cuticle	Collagens (type IV and type XIII), and related proteins	ENSEMBL:ENSP00000304408:human:Collagen alpha 1(III) chain precursor:E=40.3279 | ENSEMBL:ENSP00000315243:human:COL3A1 protein:E=39.3372 | ENSEMBL:ENSP00000225964:human:Collagen alpha 1(I) chain precursor:E=39.2596 | ENSEMBL:ENSP00000341752:human:COL22A1 pr
171726_x_at	yk102a3.3	yk102a3.3	-	-						-
171727_x_at	B0304.3	B0304.3	WBGene00015135	cyp-23A1						171727_x_at|189390_at	The B0304.3 gene encodes a homolog of the human gene CYP7B1, which when mutated leads to giant cell hepatitis (OMIM:231100).	gk253	Biological_process:electron transport|Molecular_function:monooxygenase activity	Cytochrome P450 CYP2 subfamily	ENSEMBL:ENSP00000257149:human:Cytochrome P450 2J2:E=68.3098 | ENSEMBL:ENSP00000324648:human:Cytochrome P450 2B6:E=65.2218 | ENSEMBL:ENSP00000351927:human:Cytochrome P450, subfamily IID, polypeptide 6:E=63.3188 | ENSEMBL:ENSP00000350008:human:Cytochrome P4
171728_x_at	C10G8.5	C10G8.5	WBGene00003567	ncx-2						171728_x_at|193572_at			Biological_process:cell communication|Cellular_component:integral to membrane|Molecular_function:calcium:sodium antiporter activity|Biological_process:calcium ion transport|Cellular_component:membrane|Biological_process:positive regulation of growth rate		ENSEMBL:ENSP00000216568:human:Splice Isoform 2 Of Sodium/calcium exchanger 3 precursor:E=199.398 | ENSEMBL:ENSP00000352751:human:Sodium/calcium exchanger SCL8A3:E=199.187 | ENSEMBL:ENSP00000350560:human:Splice Isoform 1 Of Sodium/calcium exchanger 3 precu
171729_x_at	B0286.4a	B0286.4	WBGene00003825	ntl-2	lateral nerve cords | neurons along body | head neurons | Reproductive System | nerve ring | hypodermis | gonad sheath cells | seam cells | intestine | body wall muscle | pharynx | rectal epithelium | dorsal nerve cord | nervous system | ventral nerve cord | vulval muscle | developing uterus | distal tip cell | renal gland cells | developing vulva | tail neurons	Adult Expression: pharynx; intestine; renal gland cells; rectal epithelium; Reproductive System; distal tip cell; vulval muscle; gonad sheath cells; body wall muscle; hypodermis; seam cells; Nervous System; nerve ring; ventral nerve cord; dorsal nerve cord; lateral nerve cords; head neurons; neurons along body; tail neurons;		1	1	171729_x_at|182822_s_at		ok974	Molecular_function:transcription regulator activity|Biological_process:regulation of transcription|Cellular_component:nucleus|Biological_process:determination of adult life span|Biological_process:physiological processes|Biological_process:embryonic development (sensu Animalia)|Biological_process:positive regulation of growth rate|Biological_process:morphogenesis of an epithelium|Biological_proce…	Predicted transcriptional regulator	ENSEMBL:ENSP00000229195:human:Splice Isoform 1 Of CCR4-NOT transcription complex subunit 2:E=59.6576 | FLYBASE:CG2161-PB:fly:Flybase gene name is Rga-PB:E=52.5086 | FLYBASE:CG15262-PA:fly:Flybase gene name is CG15262-PA:E=16.585 |
171730_x_at	F11C7.3a	F11C7.3	WBGene00006886	vap-1						171730_x_at|172026_x_at|182409_s_at		ok392	Cellular_component:extracellular	Defense-related protein containing SCP domain	ENSEMBL:ENSP00000346636:human:Cysteine-rich secretory protein-2 precursor:E=18.2596 | ENSEMBL:ENSP00000263045:human:Cysteine-rich secretory protein-3 precursor:E=18.041 | ENSEMBL:ENSP00000262207:human:Putative secretory protein:E=13.0088 | ENSEMBL:ENSP00000211238:human:Testis-specific protein TPX1 c isoform:E=12.7447 | ENSEMBL:ENSP00000260113:human:Hypothetical protein DKFZp686F0366:E=11.8861 | E…
171731_x_at	C08B11.3	C08B11.3	WBGene00007433	C08B11.3	head neurons | nerve ring | intestine | nervous system | ventral nerve cord | tail neurons	Adult Expression: intestine; Nervous System; nerve ring; ventral nerve cord; head neurons; tail neurons;		1	1	171731_x_at|191135_s_at			Molecular_function:DNA binding|Cellular_component:intracellular|Biological_process:body morphogenesis (sensu Nematoda)|Biological_process:embryonic development (sensu Animalia)|Biological_process:larval development (sensu Nematoda)|Biological_process:growth|Biological_process:physiological processes|Biological_process:hermaphrodite genital morphogenesis	Predicted transcriptional regulator, contains ARID domain	ENSEMBL:ENSP00000335044:human:AT rich interactive domain 2 (ARID, RFX-like):E=87.699 | ENSEMBL:ENSP00000339739:human:Hypothetical protein DKFZp686B23114:E=27.1675 | FLYBASE:CG3274-PA:fly:Flybase gene name is CG3274-PA:E=65.1079 |
171732_x_at	ZK637.7a	ZK637.7	WBGene00002998	lin-9						171732_x_at|172019_x_at|172755_x_at		n112	Biological_process:body morphogenesis (sensu Nematoda)|Biological_process:positive regulation of growth rate|Biological_process:hermaphrodite genital morphogenesis|Biological_process:morphogenesis of an epithelium|Biological_process:gametogenesis|Biological_process:locomotory behavior	Retinoblastoma pathway protein LIN-9/chromatin-associated protein Aly	ENSEMBL:ENSP00000352515:human:TUDOR gene similar:E=67.2757 | ENSEMBL:ENSP00000329102:human:LIN9 protein:E=67.1938 | FLYBASE:CG3480-PA:fly:Flybase gene name is twit-PA:E=38.5376 | FLYBASE:CG2075-PA:fly:Flybase gene name is aly-PA:E=15.8539 |
171733_x_at	F23F12.9a	F23F12.9	WBGene00017755	F23F12.9	intestine	Adult Expression: intestine;		0	1	171733_x_at|187591_at		tm721	Molecular_function:DNA binding|Biological_process:regulation of transcription, DNA-dependent|Cellular_component:nucleus	Basic region leucine zipper transcription factor
171734_x_at	F54D8.2	F54D8.2	WBGene00018800	F54D8.2	hypodermis | body wall muscle | pharynx | intestinal	Adult Expression: pharynx; intestinal; body wall muscle; hypodermis; unidentified | Larval Expression: pharynx; intestinal; body wall muscle; hypodermis; unidentified		0	1	171734_x_at|171927_x_at|172848_x_at		gk274		Cytochrome c oxidase, subunit VIa/COX13	ENSEMBL:ENSP00000297147:human:OTTHUMP00000039687:E=13.6021 | ENSEMBL:ENSP00000229379:human:Cytochrome c oxidase polypeptide VIa-liver, mitochondrial precursor:E=13.6021 | ENSEMBL:ENSP00000287490:human:Cytochrome c oxidase polypeptide VIa-heart, mitochondrial precursor:E=11.1938 | FLYBASE:CG30093-PA:fly:Flybase gene name is CG30093-PA:E=10.6778 | FLYBASE:CG17280-PA:fly:Flybase gene name is CG17280…
171735_x_at	T06E4.4	T06E4.4	WBGene00000720	col-147						171735_x_at|172709_x_at			Biological_process:phosphate transport|Cellular_component:cytoplasm|Molecular_function:structural constituent of cuticle	Collagens (type IV and type XIII), and related proteins	ENSEMBL:ENSP00000225964:human:Collagen alpha 1(I) chain precursor:E=41.0757 | ENSEMBL:ENSP00000315243:human:COL3A1 protein:E=40 | ENSEMBL:ENSP00000304408:human:Collagen alpha 1(III) chain precursor:E=39.8861 | ENSEMBL:ENSP00000338213:human:AlphA 1 type II
171736_x_at	F44A6.2a	F44A6.2	WBGene00004786	sex-1		CNR14 showed greatest expression in embryos followed by somewhat less expression in adult and weakest expression in other stages.		5	1	171736_x_at|172940_x_at|188033_s_at		gm41	Molecular_function:transcription factor activity|Molecular_function:steroid hormone receptor activity|Biological_process:regulation of transcription, DNA-dependent|Cellular_component:nucleus|Molecular_function:DNA binding|Molecular_function:ligand-dependent nuclear receptor activity|Biological_process:body morphogenesis (sensu Nematoda)|Biological_process:positive regulation of body size|Biologic…	Nuclear receptor	ENSEMBL:ENSP00000246672:human:Orphan nuclear receptor NR1D1:E=35.6198 | ENSEMBL:ENSP00000352036:human:Splice Isoform 1 Of Retinoic acid receptor alpha:E=35.4202 | ENSEMBL:ENSP00000264330:human:Splice Isoform 1 Of Retinoic acid receptor beta:E=35.3098 | EN
171737_x_at	T12G3.1	T12G3.1	WBGene00011737	T12G3.1	head neurons | body neurons | tail neurons	Adult Expression: head neurons; body neurons; tail neurons | Larval Expression: head neurons; body neurons; tail neurons		1	1	171737_x_at|190566_at			Molecular_function:zinc ion binding
171738_x_at	B0350.2a	B0350.2	WBGene00006780	unc-44	head neurons | nerve ring | anal depressor muscle | intestine | body wall muscle | nervous system | ventral nerve cord | pharyngeal neurons | tail neurons	Adult Expression: intestine; anal depressor muscle; body wall muscle; Nervous System; nerve ring; ventral nerve cord; head neurons; pharyngeal neurons; tail neurons;		1	1	171738_x_at|172123_x_at|172153_x_at|173125_s_at|174033_at|175181_at|175561_s_at|176663_s_at|181045_at	The unc-44 gene encodes an ankyrin-like protein required for proper sex myoblast and axonal guidance during development.	e326	Molecular_function:protein binding|Biological_process:signal transduction|Molecular_function:hydrolase activity, hydrolyzing O-glycosyl compounds|Biological_process:carbohydrate metabolism|Biological_process:positive regulation of body size|Biological_process:positive regulation of growth rate|Biological_process:positive regulation of locomotion|Biological_process:locomotory behavior	Ankyrin	ENSEMBL:ENSP00000265709:human:205 kDa protein:E=1000 | ENSEMBL:ENSP00000264366:human:Splice Isoform 2 Of Ankyrin 2:E=1000 | ENSEMBL:ENSP00000339620:human:Ankyrin 1 isoform 1:E=1000 | ENSEMBL:ENSP00000354873:human:Splice Isoform 1 Of Ankyrin 2:E=1000 | ENS
171739_x_at	K03C7.1	K03C7.1	WBGene00019358	K03C7.1						171739_x_at|182328_at				Unnamed protein	ENSEMBL:ENSP00000251819:human:Megakaryocyte stimulating factor:E=47.7447 | ENSEMBL:ENSP00000348444:human:Titin:E=42.7447 | ENSEMBL:ENSP00000311997:human:Neurofilament triplet H protein:E=38.9208 | ENSEMBL:ENSP00000341190:human:Cardiac titin N2BA isoform:E
171740_x_at	T27D12.2a	T27D12.2	WBGene00000528	clh-1	vulva | seam cells | hypodermal | head | vulva | spermathecae | seam cells | hypodermal | head ganglia | intestinal | head	lacZ staining was clearly observed only in hypodermal cells, called seam cells. These cells extend along the lateral sides of the worm bodies and form two seam syncytia in adults. On the other hand, the transgenic worms carrying pTO17-13 strongly expressed the protein in hypodermal cells localized in their vulvae and heads, together with the enhanced expression in seam cells. | "Seam cells and hy…		1	1	171740_x_at|171764_x_at|171999_x_at|172024_x_at|172912_x_at	clh-1 encodes two CLC-type chloride channels via alternative splicing, homologous to human CLC1 (OMIM:118425) and CLC2 (OMIM:600570); CLH-1a and CLH-1b are required for maintenance of normal body shape; null mutations of clh-1 cause abnormal alae and a wider body than normal, with the body phenotype being reversible by culture medium of high osmolarity.	ok658	Molecular_function:voltage-gated chloride channel activity|Biological_process:chloride transport|Cellular_component:membrane	Cl- channel CLC-2 and related proteins (CLC superfamily)	ENSEMBL:ENSP00000265593:human:Splice Isoform 1 Of Chloride channel protein 2:E=122.337 | ENSEMBL:ENSP00000339867:human:Chloride channel protein, skeletal muscle:E=119 | ENSEMBL:ENSP00000349974:human:Chloride channel protein ClC-Kb:E=90.4437 | ENSEMBL:ENSP
171741_x_at	C44B12.5	C44B12.5	WBGene00016638	C44B12.5						171741_x_at|173245_s_at|173340_at|186023_s_at			Biological_process:embryonic development (sensu Animalia)|Biological_process:reproduction|Biological_process:gametogenesis
171742_x_at	C52D10.9	C52D10.9	WBGene00004814	skr-8	intestine	Expression of SKR-8::GFP was detected only in the tip and end regions of the intestine.		0	1	171742_x_at|172781_x_at	skr-8 encodes a homolog of Skp1 in S. cerevisiae, a component of the SCF (Skp1, Cullin, F-box) ubiquitin-ligase complex that regulates ubiquitin-mediated protein degradation; SKR-8 is required for is required for posterior body morphogenesis, embryonic and larval development, and cell proliferation; SKR-8 can interact with CUL-1, a C. elegans cullin homolog.		Biological_process:body morphogenesis (sensu Nematoda)|Biological_process:embryonic development (sensu Animalia)|Biological_process:positive regulation of growth rate|Biological_process:larval development (sensu Nematoda)|Biological_process:growth|Biological_process:reproduction	SCF ubiquitin ligase, Skp1 component	ENSEMBL:ENSP00000231487:human:S-phase kinase-associated protein 1A isoform b:E=31.2596 | ENSEMBL:ENSP00000331708:human:S-phase kinase-associated protein 1A isoform a:E=30.3979 | ENSEMBL:ENSP00000303117:human:19 kDa protein:E=26.9208 | FLYBASE:CG16983-PA:fly:Flybase gene name is skpA-PA:E=25.4318 | FLYBASE:CG12227-PA:fly:Flybase gene name is CG12227-PA:E=23.0132 | FLYBASE:CG8881-PA:fly:Flybase gen…
171743_x_at	K03B4.7a	K03B4.7	WBGene00019357	K03B4.7						171743_x_at|182695_at|182696_s_at
171744_x_at	F54D12.4	F54D12.4	WBGene00018817	F54D12.4						171744_x_at|172464_x_at			Biological_process:body morphogenesis (sensu Nematoda)|Biological_process:larval development (sensu Nematoda)|Biological_process:growth|Biological_process:physiological processes|Biological_process:locomotory behavior
171745_x_at	F56C11.2	F56C11.2	WBGene00004225	ptr-11						171745_x_at|188390_at			Molecular_function:hedgehog receptor activity|Cellular_component:membrane	Predicted membrane protein (patched superfamily)	ENSEMBL:ENSP00000332353:human:Patched protein homolog 1:E=24.3372 | ENSEMBL:ENSP00000236083:human:Patched 2:E=22.2676 | ENSEMBL:ENSP00000289547:human:Niemann-Pick C1-like protein 1:E=20.3665 | ENSEMBL:ENSP00000269228:human:Niemann-Pick C1 protein precursor:E=19.3098 | ENSEMBL:ENSP00000327376:human:Hypothetical protein FLJ44037:E=15.4559 | ENSEMBL:ENSP00000297890:human:Patched family protein:E=14.…
171746_x_at	F15G9.1a	F15G9.1	WBGene00008865	F15G9.1		Post-embryonic expression. All cells in larvae through L4, with higher levels in muscle and hypodermis. Little signal in adults.		3	1	171746_x_at|187446_s_at				Unnamed protein
171747_x_at	F22E5.8	F22E5.8	WBGene00017707	F22E5.8						171747_x_at|180305_at			Molecular_function:protein binding|Molecular_function:voltage-gated potassium channel activity|Biological_process:potassium ion transport|Cellular_component:voltage-gated potassium channel complex|Cellular_component:membrane	Polymerase delta-interacting protein PDIP1 and related proteins, contain BTB/POZ domain	ENSEMBL:ENSP00000228495:human:Similar to Tumor necrosis factor, alpha-induced protein 1, endothelial:E=20.1367 | ENSEMBL:ENSP00000226225:human:Tumor necrosis factor, alpha-induced protein 1, endothelial:E=17.8861 | ENSEMBL:ENSP00000311202:human:Potassium channel tetramerization domain containing protein 13:E=17.4815 | ENSEMBL:ENSP00000275532:human:Hypothetical protein FLJ32069:E=10.5229 | ENSEMBL…
171748_x_at	C38C3.5a	C38C3.5	WBGene00006794	unc-60	germ-line cells | vulva | spermathecae | nerve ring | oocytes | intestine | muscle	In adult worms, UNC-60A was highly expressed in the intestine, germ cells in the distal gonad, oocytes and spermatheca but not in body wall muscle. UNC-60B was expressed in body wall muscle, vulva and spermatheca. Both ADF/cofilin isoforms were not detected in the smooth-muscle-like myoepithelial sheath cells. | It was previously demonstrated that UNC-60B is not expressed in early embryos and bec…	At the one-cell stage, UNC-60A was diffuse in the cytoplasm and localized to no particular structure. Actin was localized throughout the cortex as well as in the diffuse cytoplasm and assembled at the early cleavage site in the telophase of the first mito	1	1	171748_x_at|171826_x_at|174141_at|192015_s_at|193210_s_at	unc-60 encodes orthologs of actin depolymerizing factor/cofilin, actin-binding proteins that regulate actin filament dynamics; one UNC-60 isoform, UNC-60A, primarily binds G-actin, depolymerizes actin filaments, and inhibits actin polymerization; UNC-60A is essential during early embryonic development for polar body extrusion, cytokinesis, and embryonic patterning; UNC-60B, which does not inhibit…	e677	Molecular_function:actin binding|Cellular_component:intracellular|Biological_process:embryonic development|Biological_process:actin filament depolymerization|Biological_process:muscle thin filament assembly|Biological_process:locomotion	Actin depolymerizing factor	ENSEMBL:ENSP00000298159:human:Splice Isoform 1 Of Cofilin, muscle isoform:E=10.3872 | FLYBASE:CG4254-PA:fly:Flybase gene name is tsr-PA:E=16.1675 | FLYBASE:CG6873-PA:fly:Flybase gene name is CG6873-PA:E=11.1871 |
171749_x_at	W05H7.1	W05H7.1	WBGene00021044	W05H7.1						171749_x_at|183114_at
171750_x_at	M01F1.7	M01F1.7	WBGene00010813	M01F1.7						171750_x_at|193989_at	M01F1.7 encodes a phosphatidylinositol transfer protein, with a C-terminal DDHD domain, that is orthologous to RETINAL DEGENERATION B (RDGB) in D. melanogaster, as well as other orthologs in mammals (NIR1-3); M01F1.7 is expressed in the egg membrane, the germline, the spermatheca and three pairs of head neurons; while M01F1.7 would be expected to mediate PIP(2) signalling in either neuronal funct…	tm1500	Molecular_function:metal ion binding|Biological_process:transport|Cellular_component:intracellular	Phosphatidylinositol transfer protein	ENSEMBL:ENSP00000280562:human:KIAA1457 protein:E=213.237 | ENSEMBL:ENSP00000322218:human:NIR3:E=213.086 | ENSEMBL:ENSP00000348772:human:Homologue of Drosphila retinal degeneration B gene:E=194.004 | ENSEMBL:ENSP00000262483:human:NIR1:E=96.0862 | ENSEMBL:ENSP00000335618:human:Retinal degeneration B beta:E=52.699 | ENSEMBL:ENSP00000299954:human:Similar to Retinal degeneration B beta:E=50 | ENSEMBL:…
171751_x_at	C38D4.1a	C38D4.1	WBGene00008003	C38D4.1						171751_x_at|187626_s_at				Unnamed protein
171752_x_at	C18C4.5a	C18C4.5	WBGene00015966	C18C4.5						171752_x_at|176748_s_at					ENSEMBL:ENSP00000269243:human:Myosin heavy chain, nonmuscle type B:E=46.585 | ENSEMBL:ENSP00000351200:human:Myosin heavy chain, nonmuscle type A:E=45.3979 | ENSEMBL:ENSP00000341848:human:Golgi autoantigen, golgin subfamily B member 1:E=44.8861 | ENSEMBL:E
171753_x_at	F46C3.1	F46C3.1	WBGene00003970	pek-1						171753_x_at|193940_s_at	pek-1 encodes a predicted transmembrane protein kinase orthologous to human eukaryotic translation initiation factor 2-alpha kinase 3 (EIF2AK3, OMIM:604032), which when mutated leads to Wolcott-Rallison syndrome; PEK-1 is strongly expressed in intestinal cells and is required for the unfolded protein response (UPR) that counteracts cellular stress induced by accumulation of unfolded proteins in t…	ok275	Molecular_function:protein kinase activity|Molecular_function:ATP binding|Biological_process:protein amino acid phosphorylation|Molecular_function:protein serine/threonine kinase activity	eIF-2alpha kinase PEK/EIF2AK3	ENSEMBL:ENSP00000307235:human:Eukaryotic translation initiation factor 2-alpha kinasE 3:E=76.7959 | ENSEMBL:ENSP00000233057:human:Interferon-induced, double-stranded RNA-activated protein kinase:E=30.2676 | ENSEMBL:ENSP00000341954:human:Interferon-inducib
171754_x_at	Y15E3A.4	Y15E3A.4	WBGene00012443	Y15E3A.4						171754_x_at|173127_at|182910_at			Molecular_function:transporter activity|Biological_process:transport|Cellular_component:integral to membrane	Permease of the major facilitator superfamily	ENSEMBL:ENSP00000351776:human:64 kDa protein:E=27.0605 | ENSEMBL:ENSP00000263160:human:Differentiation-associated Na-dependent inorganic phosphate cotransporter:E=26.4318 | ENSEMBL:ENSP00000221485:human:Brain-specific Na-dependent inorganic phosphate cotr
171755_x_at	K01G5.2a	K01G5.2	WBGene00001996	hpl-2	all cells	Fusion protein could be detected in the nuclei of most, if not all, cells of adult animals. Strong expression was observed in all embryonic nuclei starting at the 20-24 cell stage and persisted through to adulthood. In addition, hpl-2::gfp expression could be weakly detected in germ cells, developing oocytes and embryos starting at the 2-cell stage, before the onset of zygotic transcription.	HPL-2-GFP was found to be uniformly associated with all condensed meiotic and mitotic chromosomes, in interphase nuclei expression was often found in regions immediately ajacent to, but not overlapping, condensed chromatin.	3	1	171755_x_at|171757_x_at|172917_x_at|172918_x_at|172919_x_at	The hpl-2 gene encodes a homolog of heterochromatin protein 1 (HP1) which is required for germline function, silencing of transgenes in the germline, and vulval development.	ok916	Molecular_function:chromatin binding|Biological_process:chromatin assembly/disassembly|Cellular_component:chromatin|Cellular_component:nucleus	Heterochromatin-associated protein HP1 and related CHROMO domain proteins	ENSEMBL:ENSP00000225603:human:Chromobox protein homolog 1:E=24.5376 | ENSEMBL:ENSP00000209875:human:Chromobox protein homolog 5:E=23.1675 | ENSEMBL:ENSP00000336687:human:Chromobox protein homolog 3:E=22.7213 | ENSEMBL:ENSP00000353982:human:73 kDa protein:E=10.7212 | ENSEMBL:ENSP00000354672:human:M-phase phosphoprotein 8:E=10.6576 | ENSEMBL:ENSP00000355388:human:Chromo domain containing protein:E=…
171756_x_at	W05B2.1	W05B2.1	WBGene00000669	col-94						171756_x_at|172197_x_at			Biological_process:phosphate transport|Cellular_component:cytoplasm|Molecular_function:structural constituent of cuticle|Biological_process:body morphogenesis (sensu Nematoda)|Biological_process:positive regulation of body size|Biological_process:larval development (sensu Nematoda)|Biological_process:growth|Biological_process:physiological processes|Biological_process:locomotory behavior	Collagens (type IV and type XIII), and related proteins	ENSEMBL:ENSP00000225964:human:Collagen alpha 1(I) chain precursor:E=41.6021 | ENSEMBL:ENSP00000341752:human:COL22A1 protein:E=39.9586 | ENSEMBL:ENSP00000303153:human:Alpha 1 type XXII collagen:E=39.6576 | ENSEMBL:ENSP00000315243:human:COL3A1 protein:E=39.
171757_x_at	K01G5.2a	K01G5.2	WBGene00001996	hpl-2	all cells	Fusion protein could be detected in the nuclei of most, if not all, cells of adult animals. Strong expression was observed in all embryonic nuclei starting at the 20-24 cell stage and persisted through to adulthood. In addition, hpl-2::gfp expression could be weakly detected in germ cells, developing oocytes and embryos starting at the 2-cell stage, before the onset of zygotic transcription.	HPL-2-GFP was found to be uniformly associated with all condensed meiotic and mitotic chromosomes, in interphase nuclei expression was often found in regions immediately ajacent to, but not overlapping, condensed chromatin.	3	1	171755_x_at|171757_x_at|172917_x_at|172918_x_at|172919_x_at	The hpl-2 gene encodes a homolog of heterochromatin protein 1 (HP1) which is required for germline function, silencing of transgenes in the germline, and vulval development.	ok916	Molecular_function:chromatin binding|Biological_process:chromatin assembly/disassembly|Cellular_component:chromatin|Cellular_component:nucleus	Heterochromatin-associated protein HP1 and related CHROMO domain proteins	ENSEMBL:ENSP00000225603:human:Chromobox protein homolog 1:E=24.5376 | ENSEMBL:ENSP00000209875:human:Chromobox protein homolog 5:E=23.1675 | ENSEMBL:ENSP00000336687:human:Chromobox protein homolog 3:E=22.7213 | ENSEMBL:ENSP00000353982:human:73 kDa protein:E=10.7212 | ENSEMBL:ENSP00000354672:human:M-phase phosphoprotein 8:E=10.6576 | ENSEMBL:ENSP00000355388:human:Chromo domain containing protein:E=…
171758_x_at	F49E2.5a	F49E2.5	WBGene00009888	F49E2.5	muscle | neurons | hypodermis	Post-embryonic expression. Hypodermis, neurons and muscle		1	1	171758_x_at|172298_x_at|174674_at|180098_s_at|180309_s_at				Uncharacterized protein	ENSEMBL:ENSP00000311997:human:Neurofilament triplet H protein:E=30.0044 | ENSEMBL:ENSP00000333119:human:Hypothetical protein:E=24.9208 | ENSEMBL:ENSP00000296755:human:Microtubule-associated protein 1B:E=22.5376 | ENSEMBL:ENSP00000333984:human:Triadin:E=21
171759_x_at	K08F4.1	K08F4.1	WBGene00010676	K08F4.1						171759_x_at|189319_at			Molecular_function:nucleotide binding|Molecular_function:nucleoside triphosphatase activity|Molecular_function:ATP binding|Molecular_function:DNA binding|Biological_process:DNA replication|Cellular_component:DNA replication factor C complex	DNA replication checkpoint protein CHL12/CTF18	ENSEMBL:ENSP00000313029:human:Some homology with holliday junction DNA helicase RUVB like:E=50.1805 | ENSEMBL:ENSP00000262315:human:CHTF18 protein:E=43.5528 | ENSEMBL:ENSP00000261424:human:Splice Isoform 2 Of Activator 1 140 kDa subunit:E=12.1739 | FLYBASE:CG33122-PA:fly:Flybase gene name is cutlet-PA:E=40.3565 | FLYBASE:CG1119-PA:fly:Flybase gene name is Gnf1-PA:E=13.7696 |
171760_x_at	F56D2.6a	F56D2.6	WBGene00018967	F56D2.6						171760_x_at|187184_s_at	The F56D2.6 gene encodes a DEAH helicase orthologous to the Drosophila CG11107, the human DDX15, and the S. cerevisiae PRP43 proteins.		Molecular_function:nucleotide binding|Molecular_function:nucleoside triphosphatase activity|Molecular_function:ATP binding|Molecular_function:ATP dependent helicase activity|Molecular_function:nucleic acid binding|Molecular_function:helicase activity|Biological_process:embryonic development (sensu Animalia)|Biological_process:positive regulation of growth rate|Biological_process:larval developmen…	mRNA splicing factor ATP-dependent RNA helicase	ENSEMBL:ENSP00000336741:human:Putative pre-mRNA splicing factor RNA helicase:E=293.056 | ENSEMBL:ENSP00000295561:human:DEAH (Asp-Glu-Ala-His) box polypeptide 15:E=289.046 | ENSEMBL:ENSP00000262415:human:ATP-dependent helicase DHX8:E=176.569 | ENSEMBL:ENSP
171761_x_at	T28D9.2a	T28D9.2	WBGene00004702	rsp-5	all somatic	GFP fluorescence began to be detected as early as 20-30 cell stage of embryogenesis, and was confined to almost all somatic nuclei in adult hermaphrodites.	nuclei	3	1	171761_x_at|189363_at		ok324			ENSEMBL:ENSP00000293233:human:Splicing factor, arginine/serine-rich 2:E=26.7213 | ENSEMBL:ENSP00000353089:human:Similar to Splicing factor, arginine/serine-rich 2:E=26.585 | ENSEMBL:ENSP00000325905:human:Splice Isoform 1 Of Splicing factor, arginine/serin
171762_x_at	Y39B6A.16	Y39B6A.16	WBGene00012678	Y39B6A.16						171762_x_at|183372_at				Uncharacterized protein involved in synaptonemal complex formation	ENSEMBL:ENSP00000313871:human:Hypothetical protein FLJ38841:E=10.8861 |
171763_x_at	Y119D3B.13	Y119D3B.13	WBGene00022490	Y119D3B.13						171763_x_at|171913_x_at|175112_s_at|176131_at				Uncharacterized protein
171764_x_at	T27D12.2a	T27D12.2	WBGene00000528	clh-1	vulva | seam cells | hypodermal | head | vulva | spermathecae | seam cells | hypodermal | head ganglia | intestinal | head	lacZ staining was clearly observed only in hypodermal cells, called seam cells. These cells extend along the lateral sides of the worm bodies and form two seam syncytia in adults. On the other hand, the transgenic worms carrying pTO17-13 strongly expressed the protein in hypodermal cells localized in their vulvae and heads, together with the enhanced expression in seam cells. | "Seam cells and hy…		1	1	171740_x_at|171764_x_at|171999_x_at|172024_x_at|172912_x_at	clh-1 encodes two CLC-type chloride channels via alternative splicing, homologous to human CLC1 (OMIM:118425) and CLC2 (OMIM:600570); CLH-1a and CLH-1b are required for maintenance of normal body shape; null mutations of clh-1 cause abnormal alae and a wider body than normal, with the body phenotype being reversible by culture medium of high osmolarity.	ok658	Molecular_function:voltage-gated chloride channel activity|Biological_process:chloride transport|Cellular_component:membrane	Cl- channel CLC-2 and related proteins (CLC superfamily)	ENSEMBL:ENSP00000265593:human:Splice Isoform 1 Of Chloride channel protein 2:E=122.337 | ENSEMBL:ENSP00000339867:human:Chloride channel protein, skeletal muscle:E=119 | ENSEMBL:ENSP00000349974:human:Chloride channel protein ClC-Kb:E=90.4437 | ENSEMBL:ENSP
171765_x_at	F58D5.4a	F58D5.4	WBGene00002240	ksr-2		Expression was higher at L3 and lower at the young adult stage than other stages: embryo, L1, L2, L4 and egg-laying adults.		5	1	171765_x_at|181445_s_at		dx8	Biological_process:intracellular signaling cascade|Molecular_function:protein kinase activity|Molecular_function:ATP binding|Biological_process:protein amino acid phosphorylation|Molecular_function:protein-tyrosine kinase activity	Serine/threonine protein kinase RAF	ENSEMBL:ENSP00000305466:human:Splice Isoform 2 Of Kinase suppressor of ras-2:E=43.3372 | ENSEMBL:ENSP00000339952:human:Splice Isoform 1 Of Kinase suppressor of ras-2:E=42.4559 | ENSEMBL:ENSP00000323178:human:Splice Isoform 3 Of Kinase suppressor of ras-1:
171766_x_at	F29G6.3b	F29G6.3	WBGene00009259	F29G6.3						171766_x_at|171853_x_at|172455_x_at|173626_s_at			Biological_process:osmoregulation|Biological_process:positive regulation of growth rate|Biological_process:physiological processes|Biological_process:gametogenesis	Unnamed protein
171767_x_at	F31C3.9	F31C3.9	WBGene00004622	rrn-3.1						-
171768_x_at	B0222.6	B0222.6	WBGene00000717	col-144						171768_x_at|172472_x_at			Biological_process:phosphate transport|Cellular_component:cytoplasm|Molecular_function:structural constituent of cuticle	Collagens (type IV and type XIII), and related proteins	ENSEMBL:ENSP00000315243:human:COL3A1 protein:E=40.1739 | ENSEMBL:ENSP00000271069:human:Collagen alpha 1(XVI) chain precursor:E=39.4949 | ENSEMBL:ENSP00000304408:human:Collagen alpha 1(III) chain precursor:E=39.284 | ENSEMBL:ENSP00000347458:human:Pro-alpha
171769_x_at	F23F12.12	F23F12.12	WBGene00017756	F23F12.12						-
171770_x_at	W05B2.5	W05B2.5	WBGene00000668	col-93						171770_x_at|172209_x_at			Biological_process:phosphate transport|Cellular_component:cytoplasm|Molecular_function:structural constituent of cuticle|Biological_process:body morphogenesis (sensu Nematoda)|Biological_process:positive regulation of body size|Biological_process:locomotory behavior	Collagens (type IV and type XIII), and related proteins	ENSEMBL:ENSP00000225964:human:Collagen alpha 1(I) chain precursor:E=41.6021 | ENSEMBL:ENSP00000341752:human:COL22A1 protein:E=39.9586 | ENSEMBL:ENSP00000303153:human:Alpha 1 type XXII collagen:E=39.6576 | ENSEMBL:ENSP00000315243:human:COL3A1 protein:E=39.
171771_x_at	F41C3.4	F41C3.4	WBGene00018270	F41C3.4						171771_x_at|180901_at			Biological_process:vesicle-mediated transport|Biological_process:osmoregulation|Biological_process:larval development (sensu Nematoda)|Biological_process:physiological processes|Biological_process:locomotory behavior	Ferric reductase-like proteins	ENSEMBL:ENSP00000229314:human:UPF0198 protein CGI-141:E=25.3566 | ENSEMBL:ENSP00000308535:human:Hypothetical protein FLJ42654:E=17.3872 | FLYBASE:CG32576-PA:fly:Flybase gene name is CG32576-PA:E=23.2076 |
171772_x_at	Y17G7B.2a	Y17G7B.2	WBGene00012458	Y17G7B.2						171772_x_at|172463_x_at|172493_x_at|175434_at		tm1726	Molecular_function:DNA binding|Biological_process:regulation of transcription, DNA-dependent	Histone H3 (Lys4) methyltransferase complex, subunit CPS60/ASH2/BRE2	ENSEMBL:ENSP00000340896:human:Splice Isoform 1 Of ASH2-like protein:E=77.7213 | ENSEMBL:ENSP00000250635:human:Splice Isoform 2 Of ASH2-like protein:E=66.3767 | FLYBASE:CG6677-PA:fly:Flybase gene name is ash2-PA:E=80.1611 |
171773_x_at	F52D10.3a	F52D10.3	WBGene00001502	ftt-2	gut | gonad | alimentary system | somatic cells	At one cell stage, there is no signal detected. Expression is first detected at two and four cell stage, pattern is variable at this stage. In most (35/48) of four cell embryos transcript is detected in posterior P1 cell or its immediate daughters. By 8 cell stage, signal detected in all blastomeres. In 3/48 expression is seen in the somatic AB cell and its immediate daughters, whereas 10/48 embr…		0	1	171773_x_at|171955_x_at|187954_s_at		tm1486	Molecular_function:protein domain specific binding	Multifunctional chaperone (14-3-3 family)	ENSEMBL:ENSP00000309503:human:Hypothetical protein:E=102.699 | ENSEMBL:ENSP00000322781:human:29 kDa protein:E=101.62 | ENSEMBL:ENSP00000300161:human:14-3-3 protein beta/alpha:E=99.2518 | ENSEMBL:ENSP00000238081:human:14-3-3 protein tau:E=94.3767 | ENSEMBL:ENSP00000248975:human:Tyrosine 3/TrypTophan 5 -monooxygenase acTivaTion proTein, eTa polypepTide:E=92.585 | ENSEMBL:ENSP00000306330:human:14-3-…
171774_x_at	W02B8.2	W02B8.2	WBGene00012198	W02B8.2						171774_x_at|193983_at			Molecular_function:small GTPase regulatory/interacting protein activity|Biological_process:intracellular signaling cascade	Rho/Rac1-interacting serine/threonine kinase Citron	ENSEMBL:ENSP00000261833:human:Splice Isoform 1 Of Citron Rho-interacting kinase:E=41.3468 | ENSEMBL:ENSP00000267622:human:Thyroid receptor interacting protein 11:E=26.5086 | ENSEMBL:ENSP00000211979:human:Splice Isoform 1 Of Desmoplakin:E=25.1805 | ENSEMBL
171775_x_at	ZK596.1	ZK596.1	WBGene00014006	ZK596.1						171775_x_at|177660_at				Predicted alpha-helical protein	ENSEMBL:ENSP00000269576:human:Keratin 10:E=20.6383 | ENSEMBL:ENSP00000246662:human:Keratin 9:E=19.4202 | ENSEMBL:ENSP00000349865:human:57 kDa protein:E=18.3372 | ENSEMBL:ENSP00000302894:human:Splice Isoform 1 Of Heterogeneous nuclear ribonucleoprotein A3:
171776_x_at	C07G2.1a	C07G2.1	WBGene00000465	cej-1		Expression is seen in larvae and adults in two cells, one close to the metacorpus of the pharynx, and one less frequently observed cell close to the terminal bulb.		5	1	171776_x_at|192390_at	cej-1 encodes a protein with a chitin binding peritrophin-A domain that is required, in conjunction with B0280.5, for early embryonic development; cej-1 mRNA is expressed specifically in the adult hermaphrodite germ line, is a direct target of GLD-1, and has an RNAi phenotype consistent with the hypothesis that CEJ-1 is an effector of GLD-1 in the germline.		Molecular_function:chitin binding|Biological_process:chitin metabolism|Cellular_component:extracellular|Biological_process:embryonic development (sensu Animalia)	Unnamed protein	ENSEMBL:ENSP00000354885:human:Mucin 2 precursor:E=17.5229 | ENSEMBL:ENSP00000251819:human:Megakaryocyte stimulating factor:E=15.8239 | ENSEMBL:ENSP00000347118:human:Mucin 5:E=13.5086 | ENSEMBL:ENSP00000302716:human:Membrane mucin MUC17:E=13.4815 | FLYBASE:CG31439-PA:fly:Flybase gene name is CG31439-PA:E=22.9208 | FLYBASE:CG4090-PA:fly:Flybase gene name is CG4090-PA:E=21.6198 | FLYBASE:CG33196-PB:…
171777_x_at	F18A1.6a	F18A1.6	WBGene00017547	F18A1.6						171777_x_at|187819_s_at				Unnamed protein	ENSEMBL:ENSP00000340558:human:C9orf72 protein:E=12.6778 |
171778_x_at	Y39G8B.1a	Y39G8B.1	WBGene00012722	Y39G8B.1						171778_x_at|172516_x_at|172517_x_at			Molecular_function:oxidoreductase activity	Aldo/keto reductase family proteins	ENSEMBL:ENSP00000285930:human:Aldose reductase:E=77.0362 | ENSEMBL:ENSP00000312606:human:Aldo-keto reductAse fAmily 1, member A1:E=73.6198 | ENSEMBL:ENSP00000352584:human:Aldo-keto reductase family 1 member B10:E=70.4318 | ENSEMBL:ENSP00000242375:human:3-
171779_x_at	Y37E3.13	Y37E3.13	WBGene00021353	Y37E3.13						-					ENSEMBL:ENSP00000273261:human:Splice Isoform 1 Of Leucine-rich repeats and immunoglobulin-like domains protein 1 precursor:E=10.2007 |
171780_x_at	Y39E4A.3	Y39E4A.3	WBGene00012713	Y39E4A.3						171780_x_at|189066_s_at	Y39E4A.3 is orthologous to the human gene MAPLE SYRUP URINE DISEASE, TYPE IA (MSUD, TYPE IA; E1-alpha subunit of branched-chain keto acid dehydrogenase; OMIM:248600), which when mutated leads to maple syrup urine disease; Y39E4A.3 protein is predicted to be mitochondrial.		Molecular_function:oxidoreductase activity, acting on the aldehyde or oxo group of donors, disulfide as acceptor|Biological_process:metabolism	Branched chain alpha-keto acid dehydrogenase complex, alpha subunit	ENSEMBL:ENSP00000269980:human:2-oxoisovalerate dehydrogenase alpha subunit, mitochondrial precursor:E=136.071 | ENSEMBL:ENSP00000295266:human:PDHA2 protein:E=30.3768 | ENSEMBL:ENSP00000254142:human:Pyruvate dehydrogenase E1 component alpha subunit, somatic form, mitochondrial precursor:E=29.0915 | FLYBASE:CG8199-PA:fly:Flybase gene name is CG8199-PA:E=130.347 | FLYBASE:CG7010-PC:fly:Flybase gene …
171781_x_at	W08E3.3	W08E3.3	WBGene00012344	tag-210	tail neurons	Adult Expression: tail neurons | Larval Expression: tail neurons		1	1	171781_x_at|191472_at		gk303	Molecular_function:GTP binding|Molecular_function:molecular_function unknown	Predicted GTP-binding protein (ODN superfamily)	ENSEMBL:ENSP00000284719:human:Homologous yeast-44.2 protein:E=141.796 | ENSEMBL:ENSP00000340167:human:GTP1/OBG family protein:E=89.1487 | ENSEMBL:ENSP00000354438:human:33 kDa protein:E=51.8539 | FLYBASE:CG1354-PA:fly:Flybase gene name is CG1354-PA:E=145.347 |
171782_x_at	C17G1.7	C17G1.7	WBGene00007653	C17G1.7						171782_x_at|189484_at		ok762	Molecular_function:catalytic activity|Biological_process:metabolism|Molecular_function:cysteine synthase activity|Biological_process:cysteine biosynthesis from serine	Cystathionine beta-synthase and related enzymes	ENSEMBL:ENSP00000344460:human:Splice Isoform 2 Of Cystathionine beta-synthase:E=58.7212 | ENSEMBL:ENSP00000337087:human:Cystathionine-beta-synthase:E=58.699 | FLYBASE:CG1753-PA:fly:Flybase gene name is CG1753-PA:E=53.699 |
171783_x_at	C35B1.1	C35B1.1	WBGene00006701	ubc-1	intestinal | renal gland cells	Adult Expression: intestinal; unidentified | Larval Expression: intestinal; renal gland cells; unidentified		0	1	171783_x_at|193181_at	ubc-1 encodes an E2 ubiquitin-conjugating enzyme that contains a novel 40 amino acid C-terminal tail, and is homologous to Saccharomyces cerevisiae RAD6/UBC2 which is involved in DNA repair; although loss of UBC-1 activity via RNA-mediated interference (RNAi) does not result in any abnormalities, UBC-1 is able to complement the DNA repair defects of a Saccharomyces cerevisiae rad6 null mutant, su…	gk14	Molecular_function:ubiquitin conjugating enzyme activity|Biological_process:protein modification|Biological_process:ubiquitin cycle|Molecular_function:damaged DNA binding|Biological_process:DNA repair|Biological_process:protein ubiquitination	Ubiquitin-protein ligase	ENSEMBL:ENSP00000161284:human:Similar to RAD6 homolog:E=70.4559 | ENSEMBL:ENSP00000265339:human:Ubiquitin-conjugating enzyme E2 B:E=68.9586 | ENSEMBL:ENSP00000335027:human:UbiqUitin-conjUgating enzyme E2A isoform 2:E=52.0809 | ENSEMBL:ENSP00000338634:huma
171784_x_at	Y75B12B.2	Y75B12B.2	WBGene00000883	cyn-7						171784_x_at|175387_at|193219_s_at	cyp-7 encodes a cyclophilin A isoform; while not tested peptidyl-prolyl isomerase activity in vitro, it is very similar to CYP-3 and closely resembles the prototypical CypA, and is therefore likely to be a member of the cytosolic CsA-binding cyclophilin subfamily; CYP-7 was required for embryonic viability in one set of mass RNAi assays.		Biological_process:protein folding|Biological_process:embryonic development (sensu Animalia)	Cyclophilin type peptidyl-prolyl cis-trans isomerase	ENSEMBL:ENSP00000225174:human:Peptidyl-prolyl cis-trans isomerase, mitochondrial precursor:E=59.8539 | ENSEMBL:ENSP00000348240:human:Peptidyl-prolyl cis-trans isomerase A:E=58.7447 | ENSEMBL:ENSP00000303754:human:PPID protein:E=58 | ENSEMBL:ENSP0000031276
171785_x_at	C37C3.1	C37C3.2a	WBGene00016496							171785_x_at|187332_s_at				Predicted riboflavin biosynthesis protein	ENSEMBL:ENSP00000244020:human:Splice Isoform 1 Of Splicing factor, arginine/serine-rich 6:E=23.0177 | ENSEMBL:ENSP00000301740:human:RNA binding protein:E=19.2076 | ENSEMBL:ENSP00000234982:human:Splicing factor, arginine/serine-rich 4:E=18.0757 | ENSEMBL:E
171786_x_at	F10E7.7	F10E7.7	WBGene00004447	rpl-33						171786_x_at|193286_s_at	rpl-33 encodes a large ribosomal subunit L35a protein.		Molecular_function:structural constituent of ribosome|Biological_process:protein biosynthesis|Cellular_component:intracellular|Cellular_component:ribosome|Biological_process:osmoregulation|Biological_process:embryonic development (sensu Animalia)|Biological_process:positive regulation of growth rate|Biological_process:physiological processes|Biological_process:positive regulation of locomotion|Bi…	60S ribosomal protein L35A/L37	ENSEMBL:ENSP00000330165:human:60S ribosomal protein L35a:E=31.8239 | FLYBASE:CG2099-PA:fly:Flybase gene name is CG2099-PA:E=30.7213 |
171787_x_at	Y71H9A.3	Y71H9A.3	WBGene00006066	sto-4						171787_x_at|191008_at		tm1495	Cellular_component:membrane	Prohibitins and stomatins of the PID superfamily	ENSEMBL:ENSP00000286713:human:Erythrocyte band 7 integral membrane protein:E=84.9208 | ENSEMBL:ENSP00000255480:human:Stomatin-like protein 3:E=76.3372 | ENSEMBL:ENSP00000263730:human:Splice Isoform 1 Of Podocin:E=62.5686 | ENSEMBL:ENSP00000345911:human:Si
171788_x_at	Y23H5A.5a	Y23H5A.5	WBGene00000832	ctn-1						171788_x_at|185467_at|187858_at	ctn-1 encodes a protein that belongs to the alpha-catulin family of catenin-like proteins; the precise function of ctn-1 is not yet known; the CTN-1 promoter-GFP fusion protein is expressed in body wall, vulval and anal muscle tissues.		Molecular_function:structural molecule activity|Molecular_function:cadherin binding|Biological_process:cell adhesion|Cellular_component:actin cytoskeleton	Alpha-catenin	ENSEMBL:ENSP00000320434:human:Splice Isoform 1 Of Alpha-catulin:E=125.377 | ENSEMBL:ENSP00000323351:human:Conserved hypothetical protein:E=112.409 | ENSEMBL:ENSP00000355398:human:Catenin, alpha 2:E=72.8539 | ENSEMBL:ENSP00000330508:human:Alpha-2 catenin:E=70.301 | ENSEMBL:ENSP00000347190:human:Similar to Alpha2(E)-catenin:E=59.4815 | ENSEMBL:ENSP00000304669:human:Alpha2(E)-catenin:E=52.2219 | ENS…
171789_x_at	F31E3.5	F31E3.5	WBGene00001168	eft-3	body wall muscle | pharynx | intestinal | gut | alimentary system	Adult Expression: pharynx; intestinal; body wall muscle | Larval Expression: pharynx; intestinal; body wall muscle | "Ubiquitous staining until the 550-cell stage. After 100-cell stage, could not detect if a minority of cells were unstained. Strong staining in gut at bean through pretzel stages."		0	1	171789_x_at|188725_s_at	eft-3 encodes a translation elongation factor 1-alpha homolog that is required for embryonic viability, fertility, and germline maintenance; the EFT-3 protein sequence is encoded both by eft-3 (F31E3.5) itself but also by R03G5.1.		Molecular_function:translation elongation factor activity|Molecular_function:GTP binding|Biological_process:translational elongation|Cellular_component:cytoplasm|Biological_process:protein biosynthesis|Biological_process:embryonic development (sensu Animalia)|Biological_process:reproduction|Biological_process:gametogenesis	Translation elongation factor EF-1 alpha/Tu	ENSEMBL:ENSP00000217182:human:Elongation factor 1-alpha 2:E=212.824 | ENSEMBL:ENSP00000350920:human:Elongation factor 1-alpha 1:E=211.959 | ENSEMBL:ENSP00000332874:human:Eukaryotic translation elongation factor 1 alpha-like 3:E=210.699 | ENSEMBL:ENSP00000
171790_x_at	Y46B2A.1	Y46B2A.1	WBGene00021576	Y46B2A.1						171790_x_at|184576_at				F-box domain
171791_at	F29D11.1	F29D11.1	WBGene00003071	lrp-1	hyp7 | hyp6 | hypodermis | hypodermis	Stained hyp6 and hyp7. Staining is confined to the dorsal and ventral ridges and to wider sections that are adjacent to the lateral seam cells, which themselves fail to stain. Therefore, the regions of staining correspond to the thick regions of this epidermis (with respect to a cross-sectional view of worms); staining is absent from longitudinal bands that correspond to the thin regions of hyp7 …	Most of the staining is punctate, has an appearance consistent with circular or spheroidal aggregates of the protein, and is evident only in hyp6 and hyp7.	0	1	171791_at|193872_s_at		ku156	Molecular_function:calcium ion binding|Cellular_component:membrane|Biological_process:body morphogenesis (sensu Nematoda)|Biological_process:positive regulation of body size|Biological_process:positive regulation of growth rate|Biological_process:larval development (sensu Nematoda)|Biological_process:growth|Biological_process:physiological processes|Biological_process:locomotion|Biological_proces…	Low-density lipoprotein receptors containing Ca2+-binding EGF-like domains	ENSEMBL:ENSP00000243077:human:Low-density lipoprotein receptor-related protein 1 precursor:E=1000 | ENSEMBL:ENSP00000263816:human:Low-density lipoprotein receptor-related protein 2 precursor:E=1000 | ENSEMBL:ENSP00000307314:human:Low-density lipoprotein r
171792_x_at	T20B3.2	T20B3.2	WBGene00006585	tni-3	male sex-specific muscle | vulval muscle	T20B3.2 transcripts were detected in the body-wall musculature, but expression in hermaphrodites appeared limited to the anteriormost body-wall muscle cells. Expression in the body-wall muscle of males was less restricted, typically including posterior body-wall muscle cells, in addition to those at the head. T20B3.2 transcripts were found also in the vulval muscles of hermaphrodites and the sex …		0	1	171792_x_at|188278_s_at				Troponin I	ENSEMBL:ENSP00000341838:human:TNNI3 protein:E=14.9586 | ENSEMBL:ENSP00000252898:human:Troponin I, skeleTal, fasT:E=13.5086 | ENSEMBL:ENSP00000355066:human:Troponin I, skeleTal, slow:E=12.0605 | ENSEMBL:ENSP00000354488:human:22 kDa protein:E=12.0605 | ENSEMBL:ENSP00000351548:human:21 kDa protein:E=12.0555 | FLYBASE:CG7178-PB:fly:Flybase gene name is wupA-PB:E=42.2757 | FLYBASE:CG7107-PB:fly:Flybas…
171793_x_at	ZK154.3	ZK154.3	WBGene00003171	mec-7	touch cells | neurons	Antibody: intense staining is seen in wild-type animals only in the six touch receptor neurons, while weak staining is seen in the PVD cells, the FLP cells, the BDU cells (the sister cells to the ALM touch cells) and a few other cells. | In situ: mRNA is detected only in the six touch receptor neurons in wild-type animals. | Express in the six touch-receptor neurons. | "Expression was confined to…	| "The cell body and neuronal process contain mec-7 antigen, but the nucleus does not."	1	1	171793_x_at|191320_s_at	mec-7 encodes a beta-tubulin required for touch sensitivity along the body wall, and for normal levels of locomotor activity; it is strongly expressed in six touch receptor neurons, with weak expression in FLP, PVD, and BDU cells.	e1343	Molecular_function:structural molecule activity|Biological_process:microtubule-based movement|Cellular_component:microtubule|Molecular_function:GTPase activity|Molecular_function:GTP binding|Biological_process:microtubule polymerization|Cellular_component:tubulin	Beta tubulin	ENSEMBL:ENSP00000259818:human:Tubulin, beta polypeptide paralog:E=226.678 | ENSEMBL:ENSP00000341289:human:Tubulin beta-? chain:E=226.041 | ENSEMBL:ENSP00000259799:human:Beta tubulin:E=225.824 | ENSEMBL:ENSP00000259925:human:Tubulin beta-2 chain:E=224.553
171794_x_at	W05H7.4b	W05H7.4	WBGene00021047	W05H7.4						171794_x_at|174103_at|174968_at|183085_at|183398_at			Molecular_function:nucleic acid binding
171795_x_at	R12E2.14	R12E2.14	WBGene00020039	R12E2.14						171795_x_at|172547_x_at				Unnamed protein
171796_x_at	C02E7.6	C02E7.6	WBGene00015339	C02E7.6						171796_x_at|172353_x_at				Unnamed protein
171797_x_at	Y71F9AL.13a	Y71F9AL.13	WBGene00004412	rpl-1						171797_x_at|175469_s_at|177262_s_at	rpl-1 encodes a large ribosomal subunit L10a protein; by homology, RPL-1 is predicted to function in protein biosynthesis; in C. elegans, RPL-1 activity is essential for embryonic development.		Molecular_function:structural constituent of ribosome|Biological_process:protein biosynthesis|Cellular_component:intracellular|Cellular_component:ribosome|Biological_process:embryonic development (sensu Animalia)|Biological_process:positive regulation of growth rate|Biological_process:larval development (sensu Nematoda)|Biological_process:growth|Biological_process:reproduction	60S ribosomal protein L10A	ENSEMBL:ENSP00000355258:human:Ribosomal pRotein L10a:E=82.0362 | ENSEMBL:ENSP00000346117:human:24 kDa protein:E=77.1549 | ENSEMBL:ENSP00000344077:human:25 kDa protein:E=74.5086 | ENSEMBL:ENSP00000347094:human:PREDICTED: similar to ribosomal protein L10a:E=67.8539 | FLYBASE:CG3843-PA:fly:Flybase gene name is CG3843-PA:E=59.1427 | FLYBASE:CG7283-PC:fly:Flybase gene name is CG7283-PC:E=48.7959 |
171798_x_at	Y45F10D.12	Y45F10D.12	WBGene00004430	rpl-18						171798_x_at|193571_at	rpl-18 encodes a large ribosomal subunit L18 protein.		Molecular_function:structural constituent of ribosome|Biological_process:protein biosynthesis|Cellular_component:intracellular|Cellular_component:ribosome|Biological_process:physiological processes|Biological_process:reproduction	60s ribosomal protein L18	ENSEMBL:ENSP00000084795:human:60S ribosomal protein L18:E=61.5528 | FLYBASE:CG8615-PA:fly:Flybase gene name is CG8615-PA:E=63.6383 |
171799_x_at	F36A2.7	F36A2.7	WBGene00009454	F36A2.7						171799_x_at|178489_at			Biological_process:embryonic development (sensu Animalia)|Biological_process:positive regulation of growth rate|Biological_process:larval development (sensu Nematoda)|Biological_process:growth|Biological_process:positive regulation of embryonic development	Unnamed protein
171800_x_at	C09D4.5	C09D4.5	WBGene00004431	rpl-19	excretory cell | neurons along body | head neurons | Reproductive System | body wall muscle | pharynx | nervous system | ventral nerve cord | vulval muscle | tail neurons	Adult Expression: pharynx; Reproductive System; vulval muscle; body wall muscle; excretory cell; Nervous System; ventral nerve cord; head neurons; neurons along body;		1	1	171800_x_at|193163_s_at	rpl-19 encodes a large ribosomal subunit L19 protein.		Molecular_function:structural constituent of ribosome|Biological_process:protein biosynthesis|Cellular_component:intracellular|Cellular_component:ribosome|Biological_process:embryonic development (sensu Animalia)|Biological_process:embryonic morphogenesis|Biological_process:larval development (sensu Nematoda)|Biological_process:growth|Biological_process:reproduction	60s ribosomal protein L19	ENSEMBL:ENSP00000225430:human:60S ribosomal protein L19:E=67.0506 | ENSEMBL:ENSP00000339011:human:PREDICTED: similar to hypothetical protein:E=59.699 | FLYBASE:CG2746-PA:fly:Flybase gene name is RpL19-PA:E=67.6021 |
171801_s_at	W03G11.4	W03G11.4	WBGene00012226	W03G11.4						171801_s_at|181153_s_at
171802_s_at	Y75B8A.24	Y75B8A.24	WBGene00013557	Y75B8A.24						171802_s_at|194115_s_at			Molecular_function:structural molecule activity|Biological_process:microtubule-based movement|Cellular_component:microtubule|Molecular_function:inositol/phosphatidylinositol kinase activity|Molecular_function:phosphotransferase activity, alcohol group as acceptor|Biological_process:gametogenesis	Phosphatidylinositol 4-kinase	ENSEMBL:ENSP00000255882:human:Splice Isoform 1 Of Phosphatidylinositol 4-kinase alpha:E=1000 | ENSEMBL:ENSP00000330676:human:Hypothetical protein:E=144.886 | ENSEMBL:ENSP00000354044:human:Em:AP000557.3 protein:E=142.886 | ENSEMBL:ENSP00000329661:human:Hyp
171803_x_at	R05D3.11	R05D3.11	WBGene00019883	R05D3.11						171803_x_at|176820_at			Molecular_function:DNA binding|Molecular_function:zinc ion binding|Molecular_function:histone-lysine N-methyltransferase activity|Biological_process:chromatin modification|Cellular_component:nucleus|Biological_process:hermaphrodite genital morphogenesis|Biological_process:gametogenesis	Predicted histone methyl transferase	ENSEMBL:ENSP00000326477:human:Similar to CLLL8 protein:E=43.7212 | ENSEMBL:ENSP00000346175:human:Splice Isoform 1 Of Probable histone-lysine N-methyltransferase, H3 lysine-9 specific:E=43.699 | ENSEMBL:ENSP00000271640:human:Splice Isoform 1 Of Histone-lys
171804_x_at	Y22D7AL.10	Y22D7AL.10	WBGene00021248	Y22D7AL.10						171804_x_at|176352_at|176369_s_at			Molecular_function:ATP binding|Biological_process:protein folding	Mitochondrial chaperonin	ENSEMBL:ENSP00000233893:human:Heat sHock 10kDa protein 1 (cHaperonin 10):E=29.4685 | ENSEMBL:ENSP00000339461:human:10 kDa protein:E=26.8861 | ENSEMBL:ENSP00000333665:human:PREDICTED: similar to heat shock 10kDa protein 1 (chaperonin 10):E=22.8239 | FLYBASE:CG11267-PA:fly:Flybase gene name is CG11267-PA:E=22.0506 | FLYBASE:CG9920-PA:fly:Flybase gene name is CG9920-PA:E=20.8861 |
171805_x_at	F22F1.1	F22F1.1	WBGene00001854	hil-3	germ-line cells | male gonad | gonad | spermatids | tail	All nuclei of the soma of all life stages as well as all nuclei of the germline were detected. In the male gonad, the germline-nuclei of mitotic and of meiotic regions were reactive with the antibody, as were spermatids and mature spermatozoa. | "Staining in all cells except P4 and unidentified posterior/middle cells in the 22 to 500-cell stage; in several groups of unidentified cells at bean thr…	nuclei	3	1	171805_x_at|188654_at		tm1578	Molecular_function:DNA binding|Biological_process:nucleosome assembly|Cellular_component:nucleosome|Cellular_component:nucleus	Histone H1	ENSEMBL:ENSP00000330074:human:H1 histone family, member 5:E=28.7447 | ENSEMBL:ENSP00000307705:human:H1 histone family, member 4:E=28.1024 | ENSEMBL:ENSP00000244534:human:H1 histone family, member 3:E=27.3665 | ENSEMBL:ENSP00000339566:human:Histone H1.2:E=25.1487 | ENSEMBL:ENSP00000244573:human:H1 histone family, member 1:E=25.0223 | ENSEMBL:ENSP00000344504:human:Histone H1.0:E=24 | ENSEMBL:ENSP00…
171806_x_at	W02B12.3a	W02B12.3	WBGene00004698	rsp-1	all somatic | neuronal | intestine | neuronal | intestine | neuronal | intestine	GFP fluorescence began to be detected as early as 20-30 cell stage of embryogenesis, and was confined to almost all somatic nuclei in adult hermaphrodites. | Diffuse staining in embryos and larvae is located at the anterior of the worm. | "Diffuse staining is seen in embryos, young larvae and adults. The diffuse staining in embryos and larvae is located at the anterior of the worm. In adults stai…	nuclei	3	1	171806_x_at|193678_at|194244_x_at		tm722		Alternative splicing factor SRp55/B52/SRp75 (RRM superfamily)	ENSEMBL:ENSP00000234982:human:Splicing factor, arginine/serine-rich 4:E=62.5686 | ENSEMBL:ENSP00000216538:human:Splice Isoform 1 Of Splicing factor, arginine/serine-rich 5:E=60.6198 | ENSEMBL:ENSP00000244020:human:Splice Isoform 1 Of Splicing factor, argi
171807_x_at	C02E7.7	C02E7.7	WBGene00015340	C02E7.7						171807_x_at|172325_x_at				Unnamed protein
171808_x_at	F11C1.5a	F11C1.5	WBGene00008694	F11C1.5	pharynx | intestinal	Adult Expression: pharynx; intestinal | Larval Expression: pharynx; intestinal		0	1	171808_x_at|182418_s_at|193271_s_at		pkP514	Molecular_function:nucleotide binding|Molecular_function:nucleoside triphosphatase activity|Molecular_function:structural constituent of ribosome|Biological_process:protein biosynthesis|Cellular_component:intracellular|Cellular_component:ribosome	AAA ATPase containing von Willebrand factor type A (vWA) domain	ENSEMBL:ENSP00000251030:human:KIAA0564 protein isoform a:E=1000 | ENSEMBL:ENSP00000281496:human:KIAA0564 protein:E=182.113 |
171809_s_at	F55A3.3	F55A3.3	WBGene00018849	F55A3.3						171809_s_at|190137_s_at			Molecular_function:metalloexopeptidase activity|Biological_process:proteolysis and peptidolysis|Biological_process:embryonic development (sensu Animalia)|Biological_process:embryonic morphogenesis|Biological_process:gastrulation (sensu Protostomia)	Global transcriptional regulator, cell division control protein	ENSEMBL:ENSP00000216297:human:Similar to Chromatin-specific transcription elongation factor FACT 140 kDa subunit:E=266.796 | FLYBASE:CG1828-PB:fly:Flybase gene name is dre4-PB:E=266.102 |
171810_x_at	F02G3.1a	F02G3.1	WBGene00017184	ncam-1	pharynx	Non-neuronal expression in: pharynx.		0	1	171810_x_at|191978_at			Biological_process:cell adhesion|Cellular_component:membrane		ENSEMBL:ENSP00000352817:human:Neural cell adhesion molecule 1, 140 kDa isoform precursor:E=52.8239 | ENSEMBL:ENSP00000348377:human:Splice Isoform 1 Of Neural cell adhesion molecule 1, 120 kDa isoform precursor:E=40.699 | ENSEMBL:ENSP00000278596:human:Spli
171811_s_at	K01D12.15	K01D12.15	WBGene00010474	K01D12.15						171811_s_at|172555_x_at				Unnamed protein
171812_x_at	T20B5.3	T20B5.3	WBGene00020596	T20B5.3	head neurons | spermatheca | hypodermis | gonad sheath cells | pharynx | vulval muscle | tail neurons	Adult Expression: pharynx; vulval muscle; spermatheca; gonad sheath cells; hypodermis; tail neurons; unidentified | Larval Expression: pharynx; hypodermis; head neurons; tail neurons | Occasional strong expression is seen in the excretory cell of larvae and adults. In larvae weak diffuse expression is seen throughout the worm.		1	1	171812_x_at|173520_at|181147_s_at	T20B5.3 encodes an ortholog of mammalian O-GlcNAc selective N-acetyl-beta-D-glucosaminidase (O-GlcNAcase), an enzyme distinct from lysosomal hexosaminidases that removes O-GlcNAc modifications from intracellular proteins; T20B5.3 has no obvious phenotype in mass RNAi screens; T20B5.3 is predicted to be located in both the cytoplasm and the nucleus, to counteract O-linked N-acetylglucosamine (O-Gl…	ok1207			ENSEMBL:ENSP00000350445:human:MGEA5 protein:E=99 | ENSEMBL:ENSP00000355200:human:KIAA0679 protein:E=85.5229 | ENSEMBL:ENSP00000354850:human:Meningioma-expressed antigen 5:E=85.5229 | FLYBASE:CG5871-PA:fly:Flybase gene name is CG5871-PA:E=95.4685 |
171813_x_at	C05D11.12	C05D11.12	WBGene00002855	let-721	body wall muscle | pharynx | intestinal	Adult Expression: pharynx; intestinal; body wall muscle; unidentified | Larval Expression: pharynx; intestinal; body wall muscle; unidentified		0	1	171813_x_at|190603_s_at	The let-721 gene encodes an ortholog of the human gene SIMILAR TO ELECTRON-TRANSFERRING-FLAVOPROTEIN DEHYDROGENASE (ETFDH), which when mutated leads to glutaricaciduria type IIC (OMIM:231675).	s2447	Molecular_function:electron-transferring-flavoprotein dehydrogenase activity|Biological_process:electron transport|Molecular_function:oxidoreductase activity|Biological_process:body morphogenesis (sensu Nematoda)|Biological_process:embryonic development (sensu Animalia)|Biological_process:positive regulation of growth rate|Biological_process:larval development (sensu Nematoda)|Biological_process:…	Electron transfer flavoprotein ubiquinone oxidoreductase	ENSEMBL:ENSP00000303552:human:Splice Isoform 1 Of Electron transfer flavoprotein-ubiquinone oxidoreductase, mitochondrial precursor:E=202.77 | ENSEMBL:ENSP00000347895:human:Splice Isoform 2 Of Electron transfer flavoprotein-ubiquinone oxidoreductase, mitochondrial precursor:E=171.796 | FLYBASE:CG12140-PA:fly:Flybase gene name is CG12140-PA:E=202.745 |
171814_x_at	C47B2.3	C47B2.3	WBGene00006529	tba-2	ventral cord motor neurons | pharyngeal muscle | neurons	Following hatching, 6 pharyngeal muscle cells stain becoming increasingly intense during larval and adult development. 6-7 neurons are stained in the ventral cord identified as DB motor neurons. Late larval and adult stages, staining of the set of DB and VB motor neurons in the ventral cord and their axonal processes along the ventral cord shows higher intensity of staining in late larval and adu…		1	1	171814_x_at|171948_x_at|187081_s_at	tba-2 encodes a tubulin with similarity to the murine alpha-2 chain; in small scale assays tba-1(RNAi) has no phenotype and was found to function redundantly with its isotype tba-1 to form spindle structures in embryos with the tbb-1 and tbb-2 beta-isotypes.	sb25	Molecular_function:structural molecule activity|Biological_process:microtubule-based movement|Cellular_component:microtubule|Molecular_function:GTPase activity|Molecular_function:GTP binding|Biological_process:microtubule polymerization|Cellular_component:tubulin|Biological_process:embryonic development (sensu Animalia)|Biological_process:embryonic cleavage|Biological_process:spindle assembly	Alpha tubulin	ENSEMBL:ENSP00000301071:human:Tubulin alpha-3 chain:E=223.292 | ENSEMBL:ENSP00000336799:human:Tubulin alpha-ubiquitous chain:E=223.292 | ENSEMBL:ENSP00000301072:human:Tubulin alpha-6 chain:E=222.553 | ENSEMBL:ENSP00000347462:human:Splice Isoform 1 Of Tubu
171815_x_at	C06G8.2	C06G8.2	WBGene00003876	opt-1		A gradual increase in the expression level of CPTA during the development from embryo through larva L1-2 and L3-4 to adults was clearly evident. The relative intensities of the CPTA-specific product with respect to actin IV were 2.7, 2.7, 7.0 and 7.8 for the eggs, L1-2, L3-4 and mixed stage animals respectively.		5	1	171815_x_at|192953_s_at	opt-1 encodes a high-affinity, proton-coupled oligopeptide transporter; when expressed in Xenopus ooctyes, OPT-1 exhibits proton-coupled transport activity for a broad spectrum of peptide substrates; opt-1 mRNA is detected at all stages of development, but is expressed at highest levels in late larval and adult stages; additionally, an opt-1::GFP reporter exhibits expression primarily in vulval, …	ok1192	Molecular_function:oligopeptide transporter activity|Biological_process:oligopeptide transport|Cellular_component:integral to membrane|Molecular_function:transporter activity|Cellular_component:membrane	H+/oligopeptide symporter	ENSEMBL:ENSP00000349221:human:Oligopeptide transporter, small intestine isoform:E=117.061 | ENSEMBL:ENSP00000295605:human:Solute carrier family 15 (H+/peptide transporter), member 2:E=110.102 | ENSEMBL:ENSP00000318937:human:PH-sensing regulatory factor of peptide transporter:E=40.2366 | ENSEMBL:ENSP00000266771:human:Peptide/histidine transporter:E=28.2518 | ENSEMBL:ENSP00000227880:human:Solute ca…
171816_x_at	K02F3.10	K02F3.10	WBGene00019333	K02F3.10						171816_x_at|185234_s_at				Uncharacterized conserved protein	ENSEMBL:ENSP00000285313:human:AAIR8193:E=12.1367 |
171817_x_at	Y38F2AR.9	Y38F2AR.9	WBGene00021427	Y38F2AR.9						171817_x_at|194222_x_at				Sec61 protein translocation complex, beta subunit	ENSEMBL:ENSP00000223641:human:Protein translocation comPlex beta:E=20.2218 | FLYBASE:CG10130-PA:fly:Flybase gene name is Sec61beta-PA:E=19.6021 |
171818_x_at	C01G6.5	C01G6.5	WBGene00007227	C01G6.5						171818_x_at|174328_at|192582_at			Biological_process:embryonic development (sensu Animalia)		ENSEMBL:ENSP00000299255:human:Nucleolar phosphoprotein p130:E=10.8539 | ENSEMBL:ENSP00000331556:human:PREDICTED: cylicin, basic protein of sperm head cytoskeleton 1:E=10.8539 | ENSEMBL:ENSP00000295321:human:Hypothetical protein DKFZp761G0123:E=10.2757 | ENSEMBL:ENSP00000348587:human:Splice Isoform 2 Of Nucleolar phosphoprotein p130:E=10.0915 | FLYBASE:CG6004-PB:fly:Flybase gene name is CG6004-PB:…
171819_x_at	C08B11.5	C08B11.5	WBGene00004723	sap-49	pharyngeal muscle	Expression observed only in specific cells during most developmental stages after hatching. The cell identity cannot be fully determined. Some were identified as the pharyngeal muscle cells (m3-m8) | "Three transcript of 1.0, 1.6 and 2.6 kb were detected at all developmental stages."		0	1	171819_x_at|191792_s_at			Molecular_function:nucleic acid binding|Biological_process:embryonic development (sensu Animalia)|Biological_process:hermaphrodite genital morphogenesis	Splicing factor 3b, subunit 4	ENSEMBL:ENSP00000271628:human:Splicing factor 3B subunit 4:E=119.62 | ENSEMBL:ENSP00000204732:human:Poly:E=30.6576 | ENSEMBL:ENSP00000313007:human:Splice Isoform 1 Of Polyadenylate-binding protein 1:E=30.4685 | ENSEMBL:ENSP00000174661:human:61 kDa protein
171820_x_at	T05D4.1	T05D4.1	WBGene00011474	T05D4.1	lateral nerve cords | neurons along body | stomato-intestinal muscle | head neurons | Reproductive System | nerve ring | spermatheca uterine valve | anal depressor muscle | body wall muscle | dorsal nerve cord | nervous system | ventral nerve cord | vulval muscle | developing vulva | tail neurons	Adult Expression: stomato-intestinal muscle; anal depressor muscle; Reproductive System; vulval muscle; spermatheca uterine valve; body wall muscle; Nervous System; nerve ring; ventral nerve cord; dorsal nerve cord; lateral nerve cords; head neurons; neurons along body; tail neurons;		1	1	171820_x_at|192888_s_at	T05D4.1 is orthologous to the human gene ALDOLASE A, FRUCTOSE-BISPHOSPHATE (ALDOA; OMIM:103850), which when mutated leads to aldolase A deficiency.			Fructose-biphosphate aldolase	ENSEMBL:ENSP00000320187:human:Similar to Fructose-1,6-bisphosphate aldolase A:E=120.244 | ENSEMBL:ENSP00000226253:human:ALDOC protein:E=118.114 | ENSEMBL:ENSP00000259398:human:AldolAse B:E=107.921 | ENSEMBL:ENSP00000341440:human:PREDICTED: similar to fructose-1,6-bisphosphate aldolase A:E=51.7447 | FLYBASE:CG6058-PB:fly:Flybase gene name is Ald-PB:E=118.076 | FLYBASE:CG5432-PA:fly:Flybase gene na…
171821_x_at	E02H4.3a	E02H4.3	WBGene00008461	E02H4.3						171821_x_at|175346_at|192979_at		ok678	Molecular_function:protein kinase activity|Molecular_function:ATP binding|Biological_process:protein amino acid phosphorylation|Molecular_function:protein serine/threonine kinase activity	LAMMER dual specificity kinases	ENSEMBL:ENSP00000347759:human:Protein kinase CLK2:E=116.119 | ENSEMBL:ENSP00000354856:human:CLK2 protein:E=109.678 | ENSEMBL:ENSP00000344112:human:Splice Isoform 1 Of Dual specificity protein kinase CLK3:E=102.745 | ENSEMBL:ENSP00000316948:human:Dual spec
171822_x_at	F33H1.2	F33H1.2	WBGene00001686	gpd-4		mRNA abundant in embryos and also detected in L1, L2 and L4. From embryo to L4 mRNA level decreases by 3-fold.		5	1	171822_x_at|193860_s_at	gpd-4 encodes one of four C. elegans glyceraldehyde-3-phosphate dehydrogenases (GAPDHs); by homology, GPD-4 is predicted to reversibly catalyze the oxidation and phosphorylation of glyceraldehyde-3-phosphate to 1,3-diphosphoglycerate during glycolysis; GPD-4 is required for embryonic and larval development; in C. elegans, GPD-4 and GPD-1 constitute the minor GAPDH isoenzymes and are expressed pri…		Molecular_function:glyceraldehyde-3-phosphate dehydrogenase (phosphorylating) activity|Biological_process:glycolysis|Molecular_function:glyceraldehyde-3-phosphate dehydrogenase activity|Biological_process:glucose metabolism|Biological_process:embryonic development (sensu Animalia)|Biological_process:larval development (sensu Nematoda)|Biological_process:growth	Glyceraldehyde 3-phosphate dehydrogenase	ENSEMBL:ENSP00000229239:human:Similar to Glyceraldehyde 3-phosphate dehydrogenase, liver:E=126.495 | ENSEMBL:ENSP00000222286:human:Glyceraldehyde-3-phosphate dehydrogenase, testis-specific:E=119.292 | ENSEMBL:ENSP00000327665:human:19 kDa protein:E=49.1871 | ENSEMBL:ENSP00000344642:human:17 kDa protein:E=31.8861 | ENSEMBL:ENSP00000341906:human:PREDICTED: similar to Glyceraldehyde 3-phosphate dehyd…
171823_x_at	W03F9.10	W03F9.10	WBGene00021004	W03F9.10	anal sphincter/depressor muscle | body wall muscle | pharynx | intestinal | vulval muscle	Adult Expression: pharynx; intestinal; anal sphincter/depressor muscle; vulval muscle; body wall muscle | Larval Expression: pharynx; body wall muscle		0	1	171823_x_at|185268_at			Biological_process:mRNA processing|Cellular_component:nucleus	Splicing factor 3b, subunit 2	ENSEMBL:ENSP00000318861:human:Splicing factor 3B Subunit 2:E=153.292 | ENSEMBL:ENSP00000347631:human:Hypothetical protein DKFZp781L0540:E=151.482 | FLYBASE:CG3605-PA:fly:Flybase gene name is CG3605-PA:E=154.699 |
171824_x_at	D1037.3	D1037.3	WBGene00001501	ftn-2		ftn-2::gfp was expressed in diverse tissues, including the pharynx, body wall muscle and hypodermis except the intestine.		0	1	171824_x_at|188378_s_at	ftn-2 is orthologous to the human gene FERRITIN, HEAVY POLYPEPTIDE 1 (FTH1; OMIM:134770), which when mutated leads to disease.	ok404	Molecular_function:binding|Molecular_function:ferric iron binding|Biological_process:iron ion transport|Biological_process:iron ion homeostasis	Ferritin	ENSEMBL:ENSP00000301775:human:Ferritin heavy chain:E=51.2757 | ENSEMBL:ENSP00000273550:human:22 kDa protein:E=50.8239 | ENSEMBL:ENSP00000313691:human:Similar to Ferritin heavy chain:E=47.2219 | ENSEMBL:ENSP00000341714:human:PREDICTED: similar to Ferritin heavy chain (Ferritin H subunit):E=46.7696 | ENSEMBL:ENSP00000351801:human:27 kDa protein:E=44.5528 | ENSEMBL:ENSP00000263258:human:Ferritin lig…
171825_at	R11F4.1	R11F4.1	WBGene00020007	R11F4.1	gonad sheath cells | intestine | body wall muscle | pharynx	Adult Expression: pharynx; intestine; gonad sheath cells; body wall muscle;		0	1	171825_at|189802_s_at	The R11F4.1 gene encodes a homolog of human glycerol kinase (GK), which when mutated leads to hyperglycerolemia (glycerol kinase deficiency; OMIM:307030).		Biological_process:carbohydrate metabolism|Molecular_function:glycerol kinase activity|Biological_process:glycerol-3-phosphate metabolism	Ribulose kinase and related carbohydrate kinases	ENSEMBL:ENSP00000302036:human:Glycerol kinase, testis specific 1:E=135.42 | ENSEMBL:ENSP00000354642:human:Glycerol kinase, isoform a:E=134.658 | ENSEMBL:ENSP00000350624:human:GK2 protein:E=130.131 | ENSEMBL:ENSP00000351706:human:Glycerol kinase 2:E=130.125 | ENSEMBL:ENSP00000344025:human:Hypothetical protein FLJ45739:E=62.4949 | ENSEMBL:ENSP00000311422:human:Hypothetical protein MGC40579:E=30.173…
171826_x_at	C38C3.5	C38C3.5	WBGene00006794	unc-60	germ-line cells | vulva | spermathecae | nerve ring | oocytes | intestine | muscle	In adult worms, UNC-60A was highly expressed in the intestine, germ cells in the distal gonad, oocytes and spermatheca but not in body wall muscle. UNC-60B was expressed in body wall muscle, vulva and spermatheca. Both ADF/cofilin isoforms were not detected in the smooth-muscle-like myoepithelial sheath cells. | It was previously demonstrated that UNC-60B is not expressed in early embryos and bec…	At the one-cell stage, UNC-60A was diffuse in the cytoplasm and localized to no particular structure. Actin was localized throughout the cortex as well as in the diffuse cytoplasm and assembled at the early cleavage site in the telophase of the first mito	1	1	171748_x_at|171826_x_at|174141_at|192015_s_at|193210_s_at	unc-60 encodes orthologs of actin depolymerizing factor/cofilin, actin-binding proteins that regulate actin filament dynamics; one UNC-60 isoform, UNC-60A, primarily binds G-actin, depolymerizes actin filaments, and inhibits actin polymerization; UNC-60A is essential during early embryonic development for polar body extrusion, cytokinesis, and embryonic patterning; UNC-60B, which does not inhibit…	e677	Molecular_function:actin binding|Cellular_component:intracellular|Biological_process:embryonic development|Biological_process:actin filament depolymerization|Biological_process:muscle thin filament assembly|Biological_process:locomotion	Actin depolymerizing factor	ENSEMBL:ENSP00000298159:human:Splice Isoform 1 Of Cofilin, muscle isoform:E=10.3872 | FLYBASE:CG4254-PA:fly:Flybase gene name is tsr-PA:E=16.1675 | FLYBASE:CG6873-PA:fly:Flybase gene name is CG6873-PA:E=11.1871 |
171827_x_at	Y73F8A.6	Y73F8A.6	WBGene00000370	ccg-1						171827_x_at|184071_s_at
171828_x_at	W01A8.1	W01A8.1	WBGene00007024	mdt-28						171828_x_at|173123_at|177949_at|177950_s_at		tm1704
171829_x_at	K07A3.1	K07A3.1	WBGene00001404	fbp-1	anal sphincter/depressor muscle | pharynx | intestinal | vulval muscle	Adult Expression: pharynx; intestinal; anal sphincter/depressor muscle; vulval muscle; unidentified | Larval Expression: pharynx; intestinal; anal sphincter/depressor muscle; unidentified		0	1	171829_x_at|190701_s_at	fbp-1 encodes fructose 1,6-bisphosphatase, a gluconeogenic enzyme that catalyzes the hydrolysis of fructose 1,6-bisphosphate to fructose 6-phosphate and inorganic phosphate in a reaction that reverses the third enzymatic step of glycolysis; in C. elegans, loss of fbp-1 activity via RNA-mediated interference (RNAi) does not result in any obvious abnormalities; FBP-1 is orthologous to human FBP1 (O…		Molecular_function:phosphoric ester hydrolase activity|Biological_process:carbohydrate metabolism	Fructose-1,6-bisphosphatase	ENSEMBL:ENSP00000253266:human:Fructose-1,6-bisphosphatase:E=108.585 | ENSEMBL:ENSP00000253269:human:FBP2 protein:E=107.658 | FLYBASE:CG31692-PB:fly:Flybase gene name is fbp-PB:E=117.201 |
171830_x_at	Y48E1B.3	Y48E1B.3	WBGene00013002	Y48E1B.3						171830_x_at|193739_s_at			Molecular_function:catalytic activity	Protein geranylgeranyltransferase Type I, beta subunit	ENSEMBL:ENSP00000296642:human:Geranylgeranyl transferase type I beta subunit:E=66.9208 | ENSEMBL:ENSP00000317473:human:Geranylgeranyl transferase type II beta subunit:E=33.585 | ENSEMBL:ENSP00000246166:human:Full-length cDNA clone CS0DC015YK16 of Neuroblastoma of Homo sapiens:E=25.1079 | FLYBASE:CG3469-PA:fly::E=56.9586 | FLYBASE:CG18627-PA:fly::E=35.7212 | FLYBASE:CG17565-PA:fly:Flybase gene nam…
171831_x_at	Y54G2A.18	Y54G2A.18	WBGene00021883	Y54G2A.18	excretory cell | Reproductive System | anal depressor muscle | intestine | body wall muscle | vulval muscle | developing vulva	Adult Expression: intestine; anal depressor muscle; Reproductive System; vulval muscle; body wall muscle; excretory cell;		0	1	171831_x_at|177019_s_at			Biological_process:intracellular protein transport|Biological_process:apoptosis|Cellular_component:endoplasmic reticulum|Cellular_component:integral to membrane	B-cell receptor-associated protein and related proteins	ENSEMBL:ENSP00000343458:human:B-cell receptor-associated protein 31:E=29.4815 | ENSEMBL:ENSP00000005259:human:B-cell receptor-associated protein BAP29:E=27.3279 | FLYBASE:CG13887-PC:fly:Flybase gene name is CG13887-PC:E=36.699 |
171832_s_at	Y48B6A.12	Y48B6A.12	WBGene00012983	Y48B6A.12						171832_s_at|184234_s_at			Molecular_function:malic enzyme activity|Biological_process:malate metabolism	NADP+-dependent malic enzyme	ENSEMBL:ENSP00000315255:human:NADP-dependent malic enzyme, mitochondrial precursor:E=167.469 | ENSEMBL:ENSP00000265285:human:NADP-dependent malic enzyme:E=158.854 | ENSEMBL:ENSP00000321070:human:NAD-dependent malic enzyme, mitochondrial precursor:E=153.886 | FLYBASE:CG5889-PA:fly:Flybase gene name is Mdh-PA:E=159 | FLYBASE:CG10120-PB:fly:Flybase gene name is Men-PB:E=143 | FLYBASE:CG30097-PA:fly:…
171833_x_at	C01G6.3	C01G6.3	WBGene00007225	C01G6.3						171833_x_at|178775_at
171834_x_at	ZC8.6	ZC8.6	WBGene00022501	ZC8.6						171834_x_at|177379_at|180469_s_at|181160_at			Molecular_function:phosphotransferase activity, alcohol group as acceptor	Phosphatidylinositol 4-kinase	ENSEMBL:ENSP00000266061:human:Phosphatidylinositol 4-kinase type II:E=74.6383 | ENSEMBL:ENSP00000264864:human:Phosphatidylinositol 4-kinase type-II beta:E=70.1739 | FLYBASE:CG2929-PA:fly:Flybase gene name is Pi4KIIalpha-PA:E=62.9208 |
171835_x_at	W02B12.2	W02B12.2	WBGene00004699	rsp-2	all somatic	GFP fluorescence began to be detected as early as 20-30 cell stage of embryogenesis, and was confined to almost all somatic nuclei in adult hermaphrodites.	nuclei	3	1	171835_x_at|193674_s_at		ok639		Alternative splicing factor SRp55/B52/SRp75 (RRM superfamily)	ENSEMBL:ENSP00000234982:human:Splicing factor, arginine/serine-rich 4:E=60.4559 | ENSEMBL:ENSP00000244020:human:Splice Isoform 1 Of Splicing factor, arginine/serine-rich 6:E=56.2757 | ENSEMBL:ENSP00000216538:human:Splice Isoform 1 Of Splicing factor, argi
171836_x_at	R04F11.2	R04F11.2	WBGene00011015	R04F11.2						171836_x_at|179785_at			Molecular_function:hydrogen-transporting ATP synthase activity, rotational mechanism|Molecular_function:hydrogen-transporting ATPase activity, rotational mechanism|Biological_process:ATP synthesis coupled proton transport|Cellular_component:proton-transporting two-sector ATPase complex|Biological_process:embryonic development (sensu Animalia)|Biological_process:positive regulation of growth rate|…	Mitochondrial F1F0-ATP synthase, subunit e
171837_x_at	W10D5.2	W10D5.2	WBGene00012376	W10D5.2	head neurons | nerve ring | anal depressor muscle | body wall muscle | pharynx | nervous system	Adult Expression: pharynx; anal depressor muscle; body wall muscle; Nervous System; nerve ring; head neurons;		1	1	171837_x_at|193591_s_at	W10D5.2 is orthologous to the human gene NADH-UBIQUINONE OXIDOREDUCTASE Fe-S PROTEIN 7 (NDUFS7; OMIM:601825), which when mutated leads to Leigh syndrome (OMIM:256000).	tm1436	Molecular_function:NADH dehydrogenase (ubiquinone) activity|Biological_process:mitochondrial electron transport, NADH to ubiquinone|Biological_process:embryonic development (sensu Animalia)|Biological_process:larval development (sensu Nematoda)|Biological_process:growth	NADH-ubiquinone oxidoreductase, NUFS7/PSST/20 kDa subunit	ENSEMBL:ENSP00000233627:human:NADH-ubiquinone oxidoreductase 20 kDa subunit, mitochondrial precursor:E=72.0655 | ENSEMBL:ENSP00000318995:human:Similar to NADH-ubiquinone oxidoreductase 20 kDa subunit, mitochondrial precursor:E=44.7696 | FLYBASE:CG9172-PA:fly:Flybase gene name is CG9172-PA:E=73.7695 |
171838_x_at	B0334.8	B0334.8	WBGene00000090	age-1	amphids | head neurons | intestine | nervous system	Adult Expression: intestine; Nervous System; head neurons; amphids;		1	1	171838_x_at|193074_s_at	age-1 encodes the C. elegans ortholog of the phosphatidylinositol-3-kinase p110 catalytic subunit; AGE-1, supplied maternally and embryonically, is a central component of the C. elegans insulin-like signaling pathway, lying downstream of the DAF-2/insulin	hx542	Molecular_function:phosphotransferase activity, alcohol group as acceptor|Molecular_function:phosphatidylinositol 3-kinase activity|Cellular_component:1-phosphatidylinositol 3-kinase complex|Biological_process:signal transduction|Molecular_function:inositol/phosphatidylinositol kinase activity	Phosphatidylinositol 3-kinase catalytic subunit (p110)	ENSEMBL:ENSP00000263967:human:Phosphatidylinositol-4,5-bisphosphate 3-kinase catalytic subunit, alpha isoform:E=98.4685 | ENSEMBL:ENSP00000222569:human:Hypothetical protein PIK3CG:E=92.8861 | ENSEMBL:ENSP00000304799:human:Phosphoinositide-3-kinase, cataly
171839_x_at	C53D5.4	C53D5.4	WBGene00016905	C53D5.4						171839_x_at|190021_at		tm751	Molecular_function:nucleic acid binding|Molecular_function:zinc ion binding|Cellular_component:nucleus|Biological_process:cuticular attachment to epithelium (sensu Nematoda)|Biological_process:embryonic development (sensu Animalia)|Biological_process:physiological processes|Biological_process:positive regulation of body size
171840_x_at	M6.1b	M6.1	WBGene00002056	ifc-2	hypodermal | pharynx | intestinal	Double staining with C2 and desmosomal MH27 antibodies shows that C2 is located in the cytoplasm of intestinal cells and at desmosomes in intestine and pharynx of the larva, late embryo and adults. MH27 antibody additionally stained the hypodermal and all other epithelial desmosomes.	cytoplasm	0	1	171840_x_at|174548_at|177170_at|193073_at	ifc-2 encodes three isoforms of an intermediate filament protein dispensable for viability but required for normal movement, growth rate, body size, body shape, and cuticle strength; IFC-2 is present in the cytoplasm of intestinal cells, and at the desmosomes of intestinal and pharyngeal cells.	gk226	Biological_process:positive regulation of growth rate|Biological_process:cuticle biosynthesis (sensu Nematoda)|Biological_process:morphogenesis of an epithelium|Biological_process:positive regulation of body size|Biological_process:locomotory behavior		ENSEMBL:ENSP00000310861:human:Keratin, type II cytoskeletal 2 epidermal:E=15.699 | ENSEMBL:ENSP00000261366:human:Lamin B1:E=15.4089 | ENSEMBL:ENSP00000327054:human:Similar to Lamin B2:E=15.2757 | ENSEMBL:ENSP00000349865:human:57 kDa protein:E=14.5686 | ENSEMBL:ENSP00000330101:human:Keratin, type II cytoskeletal 2 oral:E=13.9586 | ENSEMBL:ENSP00000252242:human:Keratin, type II cytoskeletal 5:E=13.…
171841_x_at	F58A4.7a	F58A4.7	WBGene00001955	hlh-11						171841_x_at|174449_at|192781_s_at				bHLH transcription factor	ENSEMBL:ENSP00000204517:human:Transcription factor AP-4:E=18.1487 | FLYBASE:CG7664-PA:fly:Flybase gene name is crp-PA:E=19.3566 |
171842_x_at	R10E12.1a	R10E12.1	WBGene00007010	alx-1						171842_x_at|187403_at		gk275	Biological_process:signal transduction	Predicted signal transduction protein	ENSEMBL:ENSP00000307387:human:PDCD6IP protein:E=158.301 | ENSEMBL:ENSP00000265562:human:Protein tyrosine phosphatase HD-PTP:E=52.9208 | ENSEMBL:ENSP00000351387:human:PREDICTED: similar to HP95:E=28.6021 | ENSEMBL:ENSP00000289013:human:Rhophilin 1:E=20.4685 | ENSEMBL:ENSP00000254260:human:Similar to Rhophilin-like protein:E=16.2441 | ENSEMBL:ENSP00000330398:human:69 kDa protein:E=13.5528 | ENSEMBL…
171843_x_at	T23H2.1	T23H2.1	WBGene00003798	npp-12						171843_x_at|191157_s_at	npp-12 encodes Gp210, an evolutionarily conserved membrane protein of the nuclear pore complex (NPC); NPP-12 is required for embryonic viability and normal nuclear membrane structures.		Biological_process:embryonic development (sensu Animalia)|Biological_process:larval development (sensu Nematoda)|Biological_process:growth	Nuclear pore complex, gp210 component	ENSEMBL:ENSP00000254508:human:FLJ00172 protein:E=128.886 | ENSEMBL:ENSP00000292237:human:Nuclear pore membrane glycoprotein 210-like:E=108.824 | ENSEMBL:ENSP00000340500:human:Hypothetical protein FLJ46118:E=59.6778 | ENSEMBL:ENSP00000271854:human:Hypothetical protein DKFZp434E2118:E=32.6021 | FLYBASE:CG7897-PA:fly:Flybase gene name is gp210-PA:E=76.4559 |
171844_x_at	Y94H6A.3	Y94H6A.3	WBGene00022376	Y94H6A.3						171844_x_at|177010_at
171845_x_at	F57C7.3a	F57C7.3	WBGene00004749	sdn-1		Immunoreactivity in heparitinase-treated adult nematodes showed a pattern restricted to neuronal cells, and more specifically, to a set of neuronal processes in the nerve ring and along the ventral and dorsal nerve cords. Immunoreactivity was also seen associated with the vulva of adult worms and the nervous system of L2-L3 larvae. A close localization of heparan sulfate proteoglycans to the nerv…	The inset shows a higher magnification indicating a close relationship between the neuronal bodies and the heparan sulfate proteoglycans along the ventral nerve cord, probably present in the extracellular matrix.	1	1	171845_x_at|173872_at|190774_s_at	sdn-1 encodes a homolog of vertebrate syndecan-2, a type I transmembrane heparan sulfate proteoglycan; by homology, SDN-1 is predicted to play a role in cell-cell and cell-matrix adhesion; loss of sdn-1 activity via RNA-mediated interference (RNAi) indicates that SDN-1 is required for backward locomotion and for normal development of the egg-laying system, particularly gonadal and vulval structur…	ok449	Molecular_function:cytoskeletal protein binding|Cellular_component:membrane	Heparan sulfate proteoglycan Syndecan	ENSEMBL:ENSP00000307046:human:Syndecan-2 precursor:E=13.6576 | FLYBASE:CG10497-PA:fly:Flybase gene name is Sdc-PA:E=18.6778 |
171846_x_at	Y48G9A.1	Y48G9A.1	WBGene00021695	Y48G9A.1						171846_x_at|172128_x_at|177031_at				Protein containing adaptin N-terminal region	ENSEMBL:ENSP00000251150:human:HsGCN1:E=1000 | ENSEMBL:ENSP00000352566:human:WUGSC:H_267D11.3 protein:E=1000 | ENSEMBL:ENSP00000300648:human:KIAA0219 protein:E=1000 |
171847_s_at	W01F3.3	W01F3.3	WBGene00012186	W01F3.3						171847_s_at|194086_at|194187_x_at		pkP940	Molecular_function:serine protease inhibitor activity|Biological_process:embryonic development (sensu Animalia)|Biological_process:larval development (sensu Nematoda)|Biological_process:growth|Biological_process:locomotory behavior	Serine proteinase inhibitor (KU family)	ENSEMBL:ENSP00000233156:human:Splice Isoform 1 Of Tissue factor pathway inhibitor precursor:E=35.9208 | ENSEMBL:ENSP00000251819:human:Megakaryocyte stimulating factor:E=32.1192 | ENSEMBL:ENSP00000222543:human:Similar to Tissue factor pathway inhibitor 2 p
171848_x_at	K01C8.3a	K01C8.3	WBGene00006562	tdc-1						171848_x_at|187722_at|192587_at		n3420	Molecular_function:carboxy-lyase activity|Biological_process:amino acid and derivative metabolism|Biological_process:amino acid metabolism	Aromatic-L-amino-acid/L-histidine decarboxylase	ENSEMBL:ENSP00000350616:human:Aromatic-L-amino-acid decarboxylase:E=150.409 | ENSEMBL:ENSP00000339928:human:54 kDa protein:E=148.509 | ENSEMBL:ENSP00000267845:human:Histidine decarboxylase:E=132.222 | ENSEMBL:ENSP00000259271:human:Glutamate decarboxylase,
171849_x_at	ZK525.1	ZK525.1	WBGene00001458	flp-15	nerve ring	Nerve ring and other neuronal processes. | "Expressed in PHA, I2, socket/sheath cells. Faint or variable expression observed in pharyngeal muscle and several cells in the head. No male specific expression."	In wild-type animals, FaRPs immunostaining was most concentrated in the nerve ring and other neuronal processes, whereas neuronal cell bodies had lower levels of expression.	1	1	171849_x_at|172214_x_at|188030_s_at	flp-15 encodes two FMRFamide-related short peptide neurotransmitter; the precise roles for these peptides in C. elegans neurotransmission are not yet known.
171850_x_at	K04G7.4a	K04G7.4	WBGene00019401	K04G7.4						171850_x_at|189698_s_at			Molecular_function:ATP binding|Molecular_function:phosphotransferase activity, alcohol group as acceptor|Biological_process:nucleobase, nucleoside, nucleotide and nucleic acid metabolism|Biological_process:embryonic development (sensu Animalia)|Biological_process:positive regulation of growth rate|Biological_process:larval development (sensu Nematoda)|Biological_process:growth	NADH:ubiquinone oxidoreductase, NDUFA10/42kDa subunit	ENSEMBL:ENSP00000252711:human:NADH-ubiquinone oxidoreductase 42 kDa subunit, mitochondrial precursor:E=32.0223 | ENSEMBL:ENSP00000302321:human:Similar to NADH dehydrogenase ubiquinone 1 alpha subcomplex:E=17.2596 | FLYBASE:CG6343-PA:fly:Flybase gene name is ND42-PA:E=50.8239 |
171851_x_at	Y42H9AR.1	Y42H9AR.1	WBGene00021536	Y42H9AR.1						171851_x_at|177044_at|177046_s_at			Molecular_function:protein binding	Golgi reassembly stacking protein GRASP65, contains PDZ domain	ENSEMBL:ENSP00000234160:human:Similar to Golgi stacking protein homolog GRASP55:E=84.8239 | ENSEMBL:ENSP00000313869:human:Golgi reassembly stacking protein 1:E=69.6198 | ENSEMBL:ENSP00000347316:human:42 kDa protein:E=14.2076 | ENSEMBL:ENSP00000346283:huma
171852_x_at	Y32G9A.4	Y32G9A.4	WBGene00005644	srp-3						-		ok1433	Molecular_function:serine protease inhibitor activity	Serpin	ENSEMBL:ENSP00000229479:human:Leukocyte elastase inhibitor:E=41.1612 | ENSEMBL:ENSP00000295777:human:Neuroserpin precursor:E=40.3468 | ENSEMBL:ENSP00000329498:human:43 kDa protein:E=39.8861 | ENSEMBL:ENSP00000264677:human:Serpin I2 precursor:E=39.1739 | E
171853_x_at	F29G6.3a	F29G6.3	WBGene00009259	F29G6.3						171766_x_at|171853_x_at|172455_x_at|173626_s_at			Biological_process:osmoregulation|Biological_process:positive regulation of growth rate|Biological_process:physiological processes|Biological_process:gametogenesis
171854_x_at	F48F7.4	F48F7.4	WBGene00004126	pqn-39						171854_x_at|177902_s_at	The protein product of this gene is predicted to contain a glutamine/asparagine (Q/N)-rich ('prion') domain, by the algorithm of Michelitsch and Weissman (as of the WS77 release of WormBase, i.e., in wormpep77).
171855_x_at	Y59A8A.3	Y59A8A.3	WBGene00013340	Y59A8A.3						171855_x_at|182778_at					ENSEMBL:ENSP00000237172:human:L-FILIP:E=14.8539 | ENSEMBL:ENSP00000252172:human:Myosin heavy chain, skeletal muscle, extraocular:E=13.301 | ENSEMBL:ENSP00000335341:human:CDC42 binding protein kinase alpha:E=13 | ENSEMBL:ENSP00000025008:human:Rb1-inducible
171856_x_at	C36E6.5	C36E6.5	WBGene00003370	mlc-2	pharynx | pharyngeal muscle	Hybridization of mlc probes to wild type demonstrated that mlc-2 is expressed in body-wall muscles, pharyngeal muscles, and vulval muscles. mlc-2 mRNA is present in all regions of the pharynx (procorpus, metacorpus, isthmus, and terminal bulb). mlc-2 mRNA was not detected in several of the minor muscle groups, such as the intestinal, uterine, anal depressor, and sphincter muscles, but these tissu…		0	1	171856_x_at|172100_x_at		r1133	Molecular_function:calcium ion binding|Biological_process:oviposition|Biological_process:larval development (sensu Nematoda)|Biological_process:growth|Biological_process:positive regulation of locomotion|Biological_process:locomotory behavior	Myosin regulatory light chain, EF-Hand protein superfamily	ENSEMBL:ENSP00000228841:human:Myosin regulatory light chain 2, ventricular/cardiac muscle isoform:E=36.7212 | ENSEMBL:ENSP00000325239:human:Myosin light chain 2:E=36.6778 | ENSEMBL:ENSP00000223167:human:Myosin light chain 2, lymphocyte-specific:E=35.5376
171857_x_at	T28D9.7	T28D9.7	WBGene00020897	T28D9.7						-			Molecular_function:sodium channel activity|Biological_process:sodium ion transport|Cellular_component:membrane	Non voltage-gated ion channels (DEG/ENaC family)	ENSEMBL:ENSP00000352934:human:Amiloride-sensitive cation channel 1, neuronal:E=26.0915 | ENSEMBL:ENSP00000350786:human:Acid sensing ion channel 4:E=25.4318 | ENSEMBL:ENSP00000326627:human:Na+ channel, amiloride-sensitive family protein:E=23.2676 | ENSEMBL:ENSP00000225823:human:Hypothetical protein DKFZp761M1724:E=22.8539 | ENSEMBL:ENSP00000350600:human:Acid sensing ion channel 3 splice variant b:…
171858_x_at	F58F6.4	F58F6.4	WBGene00004338	rfc-2	head neurons | intestine | nervous system	Adult Expression: Nervous System; head neurons;		1	1	171858_x_at|192416_at	rfc-2 encodes a member of the AAA family that are ATPases associated with DNA replication and has highest similarity to the mouse Replication factor C 40 kDa subunit, and affects embryonic viability, fertility, and locomotion in a large-scale RNAi screen.		Molecular_function:nucleotide binding|Molecular_function:nucleoside triphosphatase activity|Molecular_function:ATP binding|Molecular_function:DNA binding|Biological_process:DNA replication|Cellular_component:DNA replication factor C complex|Biological_process:embryonic development (sensu Animalia)|Biological_process:gametogenesis|Biological_process:locomotory behavior	Replication factor C, subunit RFC2	ENSEMBL:ENSP00000055077:human:Splice Isoform 1 Of Activator 1 40 kDa subunit:E=104.18 | ENSEMBL:ENSP00000275627:human:Similar to Activator 1 40 kDa subunit:E=62.1739 | ENSEMBL:ENSP00000229043:human:Activator 1 36 kDa subunit:E=54.041 | ENSEMBL:ENSP00000296273:human:Activator 1 37 kDa subunit:E=47.2924 | ENSEMBL:ENSP00000334467:human:34 kDa protein:E=34.3979 | ENSEMBL:ENSP00000255484:human:Activat…
171859_x_at	T05H10.6a	T05H10.6	WBGene00011510	T05H10.6						171859_x_at|193326_s_at	T05H10.6 encodes an ortholog of the human gene PYRUVATE DEHYDROGENASE (LIPOAMIDE) ALPHA 1 (PDHA1; OMIM:312170), which when mutated leads to Leigh syndrome (OMIM:256000); the T05H10.6 protein is predicted to be mitochondrial with 68% accuracy.		Molecular_function:oxidoreductase activity, acting on the aldehyde or oxo group of donors, disulfide as acceptor|Biological_process:metabolism|Biological_process:osmoregulation|Biological_process:embryonic development (sensu Animalia)|Biological_process:positive regulation of growth rate		ENSEMBL:ENSP00000254142:human:Pyruvate dehydrogenase E1 component alpha subunit, somatic form, mitochondrial precursor:E=120.658 | ENSEMBL:ENSP00000295266:human:PDHA2 protein:E=114.409 | ENSEMBL:ENSP00000269980:human:2-oxoisovalerate dehydrogenase alpha subunit, mitochondrial precursor:E=32.0132 | FLYBASE:CG7010-PA:fly:Flybase gene name is CG7010-PA:E=121.921 | FLYBASE:CG7024-PA:fly:Flybase gene …
171860_x_at	F29D10.4	F29D10.4	WBGene00002035	hum-1						171860_x_at|189636_s_at		ok634	Molecular_function:motor activity|Molecular_function:ATP binding|Cellular_component:myosin|Molecular_function:cysteine-type endopeptidase activity|Biological_process:proteolysis and peptidolysis	Myosin class I heavy chain	ENSEMBL:ENSP00000310957:human:Similar to Myosin If:E=1000 | ENSEMBL:ENSP00000344871:human:125 kDa protein:E=1000 | ENSEMBL:ENSP00000288235:human:Myosin Ie:E=1000 | ENSEMBL:ENSP00000352834:human:Myosin Ic:E=165.201 | ENSEMBL:ENSP00000354283:human:Myosin IC
171861_x_at	F42A6.9	F42A6.9	WBGene00018330	elks-1						171861_x_at|175062_at|181906_at		tm1233		Rab6 GTPase-interacting protein involved in endosome-to-TGN transport	ENSEMBL:ENSP00000288221:human:Splice Isoform 1 Of ERC protein 2:E=35.9586 | ENSEMBL:ENSP00000354158:human:Splice Isoform 1 Of ERC protein 1:E=33.2366 | ENSEMBL:ENSP00000340054:human:Similar to Rab6-interacting protein 2 isoform B:E=32.7696 | ENSEMBL:ENSP0
171862_s_at	R08E3.1a	R08E3.1	WBGene00019957	R08E3.1						171862_s_at|191828_at				Unnamed protein
171863_x_at	B0416.5	B0416.5	WBGene00015181	B0416.5	excretory cell | pharynx | ventral nerve cord | vulval muscle | tail neurons | head neurons | intestinal muscle | pharynx | ventral nerve cord | tail neurons | head neurons | intestinal muscle | pharynx | ventral nerve cord | tail neurons	Adult Expression: pharynx; vulval muscle; excretory cell; ventral nerve cord; tail neurons | Larval Expression: pharynx; excretory cell; ventral nerve cord; tail neurons | Adult Expression: pharynx; intestinal muscle; ventral nerve cord; head neurons; tail neurons | Larval Expression: pharynx; intestinal muscle; ventral nerve cord; head neurons; tail neurons		1	1	171863_x_at|173667_at|187506_s_at			Biological_process:positive regulation of growth rate|Biological_process:gametogenesis	Permease of the major facilitator superfamily	ENSEMBL:ENSP00000320234:human:MYL5:E=71.9586 | ENSEMBL:ENSP00000307545:human:Hypothetical protein FLJ22269:E=43.9208 | ENSEMBL:ENSP00000238667:human:Feline leukemia virus subgroup C receptor-related protein 2:E=42.3665 | ENSEMBL:ENSP00000294827:human:Feline leukemia virus subgroup C receptor-related protein 1:E=38.1487 | ENSEMBL:ENSP00000314838:human:Hypothetical protein FLJ90677:E=14.7696 | ENSE…
171864_x_at	Y41E3.4	Y41E3.4	WBGene00001336	ers-1						171864_x_at|192774_s_at	ers-1 encodes a glutaminyl (Q) tRNA synthetase that affects growth and embryonic and larval viability in large-scale RNAi screens; it is predicted to be mitochondrial.		Molecular_function:glutamine-tRNA ligase activity|Molecular_function:ATP binding|Biological_process:glutamyl-tRNA aminoacylation|Molecular_function:glutamate-tRNA ligase activity|Molecular_function:tRNA ligase activity|Biological_process:amino acid activation|Biological_process:embryonic development (sensu Animalia)|Biological_process:positive regulation of growth rate|Biological_process:larval d…	Glutaminyl-tRNA synthetase	ENSEMBL:ENSP00000307567:human:Glutaminyl-tRNA synthetase:E=230.523 | ENSEMBL:ENSP00000259146:human:Bifunctional aminoacyl-tRNA synthetase:E=61.1308 | FLYBASE:CG10506-PA:fly::E=243.237 | FLYBASE:CG5394-PA:fly::E=55.1549 |
171865_x_at	ZK622.3a	ZK622.3	WBGene00022781	ZK622.3a						171865_x_at|181305_s_at			Molecular_function:methyltransferase activity|Molecular_function:S-adenosylmethionine-dependent methyltransferase activity|Biological_process:embryonic development (sensu Animalia)|Biological_process:positive regulation of growth rate|Biological_process:larval development (sensu Nematoda)|Biological_process:growth|Biological_process:positive regulation of locomotion|Biological_process:locomotory …	SAM-dependent methyltransferases
171866_x_at	F15C11.2a	F15C11.2	WBGene00008852	F15C11.2	hypodermis | intestine | pharynx	Adult Expression: pharynx;		0	1	171866_x_at|173746_s_at		ok997	Biological_process:protein modification	Ubiquitin-like protein	ENSEMBL:ENSP00000257468:human:Splice Isoform 2 Of Ubiquilin 1:E=68.0362 | ENSEMBL:ENSP00000345195:human:Ubiquilin 2:E=60.585 | ENSEMBL:ENSP00000297810:human:Splice Isoform 1 Of Ubiquilin 1:E=48.8861 | ENSEMBL:ENSP00000347997:human:Ubiquilin 3:E=47.9586 | ENSEMBL:ENSP00000292319:human:Ubiquilin 4:E=45.3872 | ENSEMBL:ENSP00000312046:human:Hypothetical protein FLJ46103:E=24.9208 | FLYBASE:CG14224-PA…
171867_x_at	C34F11.4	C34F11.4	WBGene00003443	msp-50						171867_x_at|172885_x_at			Molecular_function:structural molecule activity|Biological_process:physiological processes|Biological_process:reproduction	Major sperm protein domain
171868_x_at	Y71G12B.11b	Y71G12B.11	WBGene00022151	Y71G12B.11						171868_x_at|174310_at|176329_at|176341_at|176351_at|176363_at|176387_at|176423_at|176650_s_at|176656_s_at|194260_x_at			Cellular_component:cytoskeleton|Molecular_function:actin binding	Talin	ENSEMBL:ENSP00000316029:human:Talin 1:E=191.921 | ENSEMBL:ENSP00000303476:human:Talin 2:E=187.276 | ENSEMBL:ENSP00000340391:human:Similar to Mitogen inducible gene mig-2:E=12.0605 | ENSEMBL:ENSP00000275995:human:Moesin:E=11.301 | ENSEMBL:ENSP00000353408:human:68 kDa protein:E=11.301 | FLYBASE:CG6831-PA:fly:Flybase gene name is Talin-PA:E=196.585 | FLYBASE:CG14991-PA:fly:Flybase gene name is CG149…
171869_at	T14E8.1a	T14E8.1	WBGene00020504	T14E8.1	intestine | pharynx	Expression is seen from young larvae to adulthood, and consists of three components i.e. intestine, pharynx and the excretory cell and canals. In young larvae only the pharyngeal and intestinal components are apparent. Whereas in older larvae and adults only the pharyngeal and excretory cell components are seen. Expression is generally faint (sometimes very faint) and diffuse. | In older larvae a…		0	1	171869_at|190641_s_at		tm737	Molecular_function:protein kinase activity|Molecular_function:ATP binding|Biological_process:protein amino acid phosphorylation|Molecular_function:protein-tyrosine kinase activity	Protein tyrosine kinase	ENSEMBL:ENSP00000343397:human:Splice Isoform 1 Of Hepatocyte growth factor receptor precursor:E=47.7447 | ENSEMBL:ENSP00000317272:human:Splice Isoform 2 Of Hepatocyte growth factor receptor precursor:E=47.7212 | ENSEMBL:ENSP00000341325:human:Splice Isofor
171870_x_at	C14A4.4a	C14A4.4	WBGene00000796	crn-3						171870_x_at|189609_s_at	crn-3 encodes a cell death-related nuclease, homologous to the 100 kDa polymyositis/scleroderma autoantigen (PM/Scl-100), that is required for normal levels of DNA degradation during apoptosis; PM/Scl-100 is a ribonuclease component of the multiexonuclease exosome complex, which processes or degrades several types of RNAs in yeast; crn-3(RNAi) animals show retarded growth and a low penetrance of …		Molecular_function:nucleic acid binding|Molecular_function:3'-5' exonuclease activity|Cellular_component:intracellular|Biological_process:positive regulation of growth rate|Biological_process:larval development (sensu Nematoda)|Biological_process:growth	Exosome 3'-5' exoribonuclease complex, subunit PM/SCL-100 (Rrp6)	ENSEMBL:ENSP00000307307:human:Splice Isoform 2 Of Polymyositis/scleroderma autoantigen 2:E=92.1249 | ENSEMBL:ENSP00000353563:human:Splice Isoform 1 Of Polymyositis/scleroderma autoantigen 2:E=89.9208 | FLYBASE:CG7292-PA:fly:Flybase gene name is Rrp6-PA:E=86.8861 |
171871_x_at	F28D9.1	F28D9.1	WBGene00004706	rsr-1	hypodermis	Expression is seen in late embryo and early larval stages. A number of hypodermal nuclei along the length of the worm are seen to express.		0	1	171871_x_at|187907_s_at		tm1393	Biological_process:mRNA processing|Biological_process:physiological processes	Splicing coactivator SRm160/300, subunit SRm160 (contains PWI domain)	ENSEMBL:ENSP00000326261:human:Serine/arginine repetitive matrix 1:E=69.7213 | ENSEMBL:ENSP00000301740:human:RNA binding protein:E=38.3768 | ENSEMBL:ENSP00000311997:human:Neurofilament triplet H protein:E=32.2924 | ENSEMBL:ENSP00000333119:human:Hypothetica
171872_s_at	Y66D12A.8	Y66D12A.8	WBGene00013434	Y66D12A.8						-				Uncharacterized conserved protein	ENSEMBL:ENSP00000320345:human:Conserved hypothetical protein:E=33.9586 | ENSEMBL:ENSP00000328609:human:26 kDa protein:E=32.1367 | FLYBASE:CG16865-PA:fly:Flybase gene name is CG16865-PA:E=18.9208 |
171873_x_at	B0523.5	B0523.5	WBGene00001443	fli-1						171873_x_at|175718_s_at|188452_s_at	fli-1 encodes a homolog of Drosophila flightless-I; can interact with human Ha-Ras and human actin in vitro; mRNA levels are highest in embryos.	pk227	Molecular_function:actin binding	Cytoskeletal regulator Flightless-I (contains leucine-rich and gelsolin repeats)	ENSEMBL:ENSP00000324573:human:Flightless-I protein homolog:E=255 | ENSEMBL:ENSP00000297029:human:Splice Isoform 1 Of Adseverin:E=63.6778 | ENSEMBL:ENSP00000257861:human:Advillin:E=58.0506 | ENSEMBL:ENSP00000340888:human:Similar to Gelsolin precursor, plas
171874_x_at	R03G5.1a	R03G5.1	WBGene00001169	eft-4						171874_x_at|192129_at|194263_x_at	eft-4 encodes a translation elongation factor 1-alpha homolog that is required for embryonic viability, fertility, and a normal postembryonic growth rate; eft-4 encodes at least one alternatively spliced coding sequence identical to that of eft-3.		Molecular_function:translation elongation factor activity|Molecular_function:GTP binding|Biological_process:translational elongation|Cellular_component:cytoplasm|Biological_process:protein biosynthesis|Biological_process:embryonic development (sensu Animalia)|Biological_process:positive regulation of growth rate|Biological_process:larval development (sensu Nematoda)|Biological_process:growth|Biol…	Translation elongation factor EF-1 alpha/Tu	ENSEMBL:ENSP00000217182:human:Elongation factor 1-alpha 2:E=212.824 | ENSEMBL:ENSP00000350920:human:Elongation factor 1-alpha 1:E=211.959 | ENSEMBL:ENSP00000332874:human:Eukaryotic translation elongation factor 1 alpha-like 3:E=210.699 | ENSEMBL:ENSP00000
171875_x_at	Y37E11AL.3a	Y37E11AL.3	WBGene00021359	Y37E11AL.3						171875_x_at|177293_s_at
171876_at	F58G11.1a	F58G11.1	WBGene00010279	F58G11.1						171876_at|172923_x_at|184548_s_at		tm1234		Ca2+-binding transmembrane protein LETM1/MRS7	ENSEMBL:ENSP00000305653:human:Leucine zipper-EF-hand containing transmembrane protein 1:E=106.523 | ENSEMBL:ENSP00000354784:human:Hypothetical protein DKFZp434C229:E=41.8539 | ENSEMBL:ENSP00000297720:human:Hypothetical protein FLJ25409:E=41.284 | FLYBASE:CG4589-PA:fly:Flybase gene name is CG4589-PA:E=105.921 |
171877_x_at	B0244.2	B0244.2	WBGene00002048	ida-1	amphid neurons | male specific neurons | vulva | nose tip | nerve ring | tail | motor neurons | ventral cord neurons | nerve ring | male_sens_ray.4 | tail | male_sens_ray.6 | male_sens_ray.8 | male_sens_ray.1 | male_sens_ray.9 | preanal ganglion | male_sens_ray.2 | neurons | ventral cord neurons | nerve ring | ventral nerve cord | preanal ganglion | neurons | ventral cord neurons | uv1 | vulva | …	Expression was prominent in the ALA neuron in the dorsal ganglion of the pharyngeal nerve ring, the hermaphrodite-specific vulval motoneurons HSN, VC4 and VC5, the neuroendocrine-like uv1 cells, the tail neuron pair PHC, was also present in the ventral cord neurons VC1, VC2, VC3, VC6, and was somewhat variable in a few amphid neurons. | "Immunofluorescence microscopy of wild-type hermaphrodites u…	Cytoplasmic GFP fluorescence was high in cell bodies and extended into the nerve processes in a distinct punctate pattern. The subcellular distribution of IDA-1::GFP was similar to that of IDA-1 as observed by immunofluorescence microscopy of wild-type an	1	1	171877_x_at|193087_s_at	ida-1 encodes a protein tyrosine phosphatase-like receptor, orthologous to the mammalian type I diabetes autoantigens IA-2 and phogrin that are expressed in dense core vesicles of neuroendocrine tissue and involved in regulated protein secretion; in C. elegans, IDA-1 appears to be required for regulating presynaptic neurotransmission and in particular, for the neuropeptidergic control of egg-layi…	ok409	Molecular_function:subtilase activity|Biological_process:proteolysis and peptidolysis|Molecular_function:protein phosphatase activity|Biological_process:protein amino acid dephosphorylation|Molecular_function:protein tyrosine phosphatase activity|Biological_process:exocytosis|Cellular_component:trans-Golgi network transport vesicle	Protein tyrosine phosphatase	ENSEMBL:ENSP00000295718:human:Receptor-type tyrosine-protein phosphatase-like N precursor:E=93.301 | ENSEMBL:ENSP00000329252:human:Splice Isoform 1 Of Receptor-type tyrosine-protein phosphatase N2 precursor:E=92.585 | ENSEMBL:ENSP00000332533:human:KIAA038
171878_s_at	Y48B6A.14	Y48B6A.14	WBGene00001971	hmg-1.1						171878_s_at|175799_at|184408_at|184409_s_at	hmg-1.1 encodes a member of the high mobility group (HMG) family of proteins.	tm888	Molecular_function:DNA binding|Biological_process:regulation of transcription, DNA-dependent	HMG box-containing protein	ENSEMBL:ENSP00000296503:human:High-mobility group box 2:E=14.7212 | ENSEMBL:ENSP00000278412:human:Structure-specific recognition protein 1:E=13.7959 | ENSEMBL:ENSP00000031803:human:Hypothetical protein:E=13.5376 | ENSEMBL:ENSP00000343040:human:HMG-1:E=13.
171879_x_at	H17B01.4a	H17B01.4	WBGene00019209	H17B01.4						171879_x_at|184475_s_at			Biological_process:positive regulation of growth rate	Uncharacterized conserved protein	ENSEMBL:ENSP00000264214:human:Hypothetical protein KIAA0090:E=120.328 | FLYBASE:CG2943-PA:fly:Flybase gene name is CG2943-PA:E=112.377 |
171880_x_at	C24D10.7	C24D10.7	WBGene00016058	C24D10.7						171880_x_at|172569_x_at				Unnamed protein
171881_x_at	B0365.3	B0365.3	WBGene00001137	eat-6						171881_x_at|193298_s_at|194191_x_at	eat-6 encodes an ortholog of the alpha subunit of a sodium/potassium ATPase, which in turn affects Na+,K(+)-ATPase activity of membranes by affecting the level of the phosphorylated intermediate of the Na+,K(+)-ATPase; EAT-6 affects relaxation of the pharyngeal muscles, fertility (and thus affects feeding); EAT-6 also affects body length, life span, and ASE, ASI and ASJ axonal outgrowth.	ad467	Molecular_function:ATP binding|Molecular_function:ATPase activity, coupled to transmembrane movement of ions, phosphorylative mechanism|Biological_process:cation transport|Cellular_component:membrane|Molecular_function:catalytic activity|Biological_process:metabolism|Molecular_function:hydrolase activity, acting on acid anhydrides, catalyzing transmembrane movement of substances|Molecular_functio…	Na+/K+ ATPase, alpha subunit	ENSEMBL:ENSP00000218548:human:Similar to Potassium-transporting ATPase alpha chain 2:E=1000 | ENSEMBL:ENSP00000255017:human:Splice Isoform 1 Of Sodium/potassium-transporting ATPase alpha-4 chain:E=1000 | ENSEMBL:ENSP00000262623:human:Similar to Potassium-
171882_x_at	C47E12.5	C47E12.5	WBGene00006699	uba-1	intestinal	Larval Expression: intestinal		0	1	171882_x_at|191548_s_at	uba-1 encodes a ubiquitin-activating enzyme orthologous to Saccharomyces cerevisiae UBA1 and human UBE1; UBA-1 is essential for embryogenesis and is required for germline development; by homology, UBA-1 is predicted to function in an ATP-dependent reaction that activates ubiquitin prior to its conjugation to proteins that will subsequently be degraded by the 26S proteasome; a uba-1 transcriptiona…	pkP614	Molecular_function:catalytic activity|Molecular_function:ubiquitin activating enzyme activity|Biological_process:protein modification|Biological_process:ubiquitin cycle|Biological_process:embryonic development (sensu Animalia)|Biological_process:physiological processes|Biological_process:reproduction	Ubiquitin activating enzyme UBA1	ENSEMBL:ENSP00000340158:human:Ubiquitin-activating enzyme E1:E=257.886 | ENSEMBL:ENSP00000313454:human:MOP-4:E=172.678 | ENSEMBL:ENSP00000333266:human:Ubiquitin-activating enzyme E1 homolog:E=166.959 | ENSEMBL:ENSP00000347053:human:111 kDa protein:E=161.3
171883_x_at	K02F6.7	K02F6.7	WBGene00019341	K02F6.7						171883_x_at|181966_s_at				Unnamed protein
171884_x_at	F59F4.2	F59F4.2	WBGene00010337	F59F4.2	neurons along body | head neurons | seam cells | intestine | body wall muscle | pharynx | nervous system | ventral nerve cord | tail neurons	Adult Expression: pharynx; intestine; body wall muscle; seam cells; Nervous System; ventral nerve cord; head neurons; neurons along body; tail neurons;		1	1	171884_x_at|172190_x_at				Predicted membrane protein	ENSEMBL:ENSP00000281516:human:Similar to Ribosome associated membrane protein RAMP4:E=18.9208 | ENSEMBL:ENSP00000239944:human:Similar to Ribosome associated membrane protein RAMP4:E=14.9586 | FLYBASE:CG32276-PA:fly:Flybase gene name is CG32276-PA:E=15.0605 |
171885_x_at	C30B5.1	C30B5.1	WBGene00016243	tag-319						171885_x_at|182848_at			Biological_process:embryonic development (sensu Animalia)|Biological_process:reproduction|Biological_process:gametogenesis
171886_x_at	T03E6.7	T03E6.7	WBGene00000776	cpl-1	gut | hypodermal | hypodermal | intestine | hypodermal | intestine | pharyngeal gland cells | hypodermal | pharynx | hypodermis | pharynx | intestinal | hypodermis | pharynx | intestinal | vulva | spermathecae | hypodermal | pharynx | uterus	By RT-PCR, level of expression increases approx. four hours prior to each moult. Returns to basal level after moult. High level expression in adults | Gut specific expression in embryos | "Expression of the lacZ transcriptional fusion construct was detected in all developmental stages, from early embryos through to the adult stages. In embryos, beta-galactosidase expression was confined exclusive…	| "The subcellular localization of the native CPL protein in C. elegans was determined by immunoelectron microscopy staining. In larval and adult stages the native protein was localized in the cuticular region of the worms and on the outer cuticle of the ridge of the annuli. In molting larvae, the protein was localized in both the old and new cuticle. In addition, the protein was localized on the…	0	1	171886_x_at|173990_s_at	cpl-1 encodes a member of the cathepsin L-like cysteine protease family required for embryonic viability and normal growth; expressed in eggshells and throughout early embryos, accumulates in intestinal cells during late embryogenesis, and expressed in the cuticle, gonad, and pharynx later in development.	ok360	Molecular_function:cysteine-type peptidase activity|Biological_process:proteolysis and peptidolysis|Molecular_function:carboxypeptidase A activity|Molecular_function:cysteine-type endopeptidase activity|Biological_process:embryonic development (sensu Animalia)|Biological_process:positive regulation of growth rate|Biological_process:locomotory behavior	Cysteine proteinase Cathepsin L	ENSEMBL:ENSP00000257498:human:Cathepsin L precursor:E=87.0969 | ENSEMBL:ENSP00000259470:human:Cathepsin L2 precursor:E=82.5376 | ENSEMBL:ENSP00000290410:human:Cathepsin S precursor:E=77.7695 | ENSEMBL:ENSP00000271651:human:Cathepsin K precursor:E=75.1135
171887_x_at	Y39E4A.2a	Y39E4A.2	WBGene00012712	ttm-1						171887_x_at|186316_s_at|194201_x_at			Molecular_function:cation transporter activity|Biological_process:cation transport|Cellular_component:membrane	Zn2+ transporter	ENSEMBL:ENSP00000233535:human:Zinc transporter 3:E=58.7212 | ENSEMBL:ENSP00000261867:human:Solute carrier family 30 (Zinc transporter), member 4:E=58.699 | ENSEMBL:ENSP00000297345:human:Solute carrier family 30 member 8:E=58 | ENSEMBL:ENSP00000288907:human:Solute carrier family 30, member 2:E=51.3665 | ENSEMBL:ENSP00000304030:human:Zinc transporter 1:E=35.1308 | ENSEMBL:ENSP00000296670:human:SLC3…
171888_x_at	Y37D8A.21	Y37D8A.21	WBGene00012558	Y37D8A.21						171888_x_at|193842_at			Molecular_function:nucleic acid binding	RNA binding protein (RRM superfamily)	ENSEMBL:ENSP00000265882:human:RNA-binding protein 7:E=16.2147 | ENSEMBL:ENSP00000333170:human:Putative RNA-binding protein 11:E=10.2596 |
171889_x_at	K04C2.2	K04C2.2	WBGene00019380	K04C2.2						171889_x_at|179889_at			Molecular_function:DNA binding|Molecular_function:DNA-directed DNA polymerase activity|Biological_process:transcription|Biological_process:positive regulation of growth rate|Biological_process:larval development (sensu Nematoda)|Biological_process:physiological processes|Biological_process:hermaphrodite genital morphogenesis|Biological_process:gametogenesis	Predicted regulator of rRNA gene transcription (MYB-binding protein)	ENSEMBL:ENSP00000254718:human:MYB-binding protein 1A:E=11.7959 |
171890_x_at	F56E3.3a	F56E3.3	WBGene00002217	klp-4	head neurons | pharynx | ventral nerve cord | intestinal | tail neurons	Adult Expression: pharynx; intestinal; ventral nerve cord; head neurons; tail neurons | Larval Expression: pharynx; intestinal; ventral nerve cord; head neurons; tail neurons		1	1	171890_x_at|192519_s_at	klp-4 encodes a kinesin-like motor protein paralogous to UNC-104 and KLP-6 and orthologous to Drosophila KHC-73 and the vertebrate KIF1A, KIF13B, and GAKIN motor proteins; as loss of KLP-4 function via RNA-mediated interference (RNAi) does not result in any abnormalities, the precise role of KLP-4 in C. elegans development and/or behavior is not yet known; based on sequence similarity, however, K…		Molecular_function:microtubule motor activity|Molecular_function:ATP binding|Biological_process:microtubule-based movement|Cellular_component:microtubule associated complex	Kinesin-like protein	ENSEMBL:ENSP00000351150:human:KINESIN-13A1:E=247.796 | ENSEMBL:ENSP00000350459:human:203 kDa protein:E=237.194 | ENSEMBL:ENSP00000347703:human:Kinesin-like protein KIF13B:E=234.081 | ENSEMBL:ENSP00000259711:human:Splice Isoform 1 Of Kinesin-like protein K
171891_at	MTCE.35	MTCE.35	WBGene00010967	MTCE.35						-				NADH dehydrogenase subunits 2, 5, and related proteins	ENSEMBL:ENSP00000354813:human:NADH dehydrogenase subunit 5:E=50.585 |
171892_x_at	C45B2.5	C45B2.5	WBGene00001602	gln-1						171892_x_at|188648_at			Molecular_function:glutamate-ammonia ligase activity|Biological_process:glutamine biosynthesis|Biological_process:nitrogen metabolism|Biological_process:nitrogen fixation	Glutamine synthetase	ENSEMBL:ENSP00000307900:human:Glutamine synthetase:E=109.398 | FLYBASE:CG1743-PB:fly:Flybase gene name is Gs2-PB:E=99.5376 | FLYBASE:CG2718-PB:fly:Flybase gene name is Gs1-PB:E=93.3188 |
171893_x_at	C25D7.6	C25D7.6	WBGene00003155	mcm-3						171893_x_at|193664_s_at	mcm-3 encodes a member of the MCM2/3/5 family with similarity to human DNA replication licensing factor, MCM3, and affects embryonic viability.		Molecular_function:nucleotide binding|Molecular_function:nucleoside triphosphatase activity|Molecular_function:DNA binding|Molecular_function:ATP binding|Molecular_function:DNA dependent ATPase activity|Biological_process:DNA replication initiation|Cellular_component:nucleus|Biological_process:embryonic development (sensu Animalia)	DNA replication licensing factor, MCM3 component	ENSEMBL:ENSP00000229854:human:DNA replication licensing factor MCM3:E=201.292 | ENSEMBL:ENSP00000307288:human:Similar to DNA replication licensing factor MCM7:E=90.5376 | ENSEMBL:ENSP00000216122:human:DNA replication licensing factor MCM5:E=83.7213 | ENSE
171894_x_at	T08H4.1	T08H4.1	WBGene00006476	tag-127	head neurons	Adult Expression: head neurons; unidentified | Larval Expression: head neurons; unidentified		1	1	171894_x_at|181776_s_at		gk216	Biological_process:embryonic development (sensu Animalia)	Predicted guanine nucleotide exchange factor	ENSEMBL:ENSP00000339227:human:Novel PH domain-containing protein:E=50.0605 | ENSEMBL:ENSP00000344570:human:Putative NFkB activating protein:E=50 | ENSEMBL:ENSP00000011684:human:Hypothetical protein FLJ10665:E=48.5229 | ENSEMBL:ENSP00000346532:human:Similar to Guanine nucleotide exchange factor p115-RhoGEF:E=13.4685 | ENSEMBL:ENSP00000344429:human:Similar to Guanine nucleotide exchange factor p115…
171895_s_at	Y17G7B.17	Y17G7B.17	WBGene00012468	Y17G7B.17						171895_s_at|173602_at|184256_s_at				Proliferation-related protein MLF	ENSEMBL:ENSP00000203630:human:Myeloid leukemia factor 2:E=12.585 | FLYBASE:CG8295-PA:fly:Flybase gene name is Mlf-PA:E=19.8861 |
171896_x_at	F44D12.3	F44D12.3	WBGene00009680	F44D12.3						171896_x_at|172327_x_at			Molecular_function:structural molecule activity	Uncharacterized protein, contains major sperm protein (MSP) domain
171897_x_at	C14B9.2	C14B9.2	WBGene00015752	C14B9.2						171897_x_at|188474_s_at	This gene encodes a protein predicted by Eisenberg and coworkers, with 52% accuracy, to be mitochondrial.		Molecular_function:isomerase activity|Cellular_component:endoplasmic reticulum|Molecular_function:electron transporter activity|Biological_process:electron transport|Biological_process:embryonic development (sensu Animalia)|Biological_process:positive regulation of growth rate|Biological_process:positive regulation of body size|Biological_process:gametogenesis	Protein disulfide isomerase (prolyl 4-hydroxylase beta subunit)	ENSEMBL:ENSP00000286091:human:Protein disulfide-isomerase A4 precursor:E=155.097 | ENSEMBL:ENSP00000300289:human:Protein disulfide-isomerase A3 precursor:E=95.3279 | ENSEMBL:ENSP00000327801:human:Protein disulfide-isomerase precursor:E=68.8539 | ENSEMBL:E
171898_x_at	F57G12.1	F57G12.1	WBGene00010221	F57G12.1						171898_x_at|180157_at
171899_x_at	F18A1.5	F18A1.5	WBGene00017546	F18A1.5	germ cells	Germ cell		0	1	171899_x_at|190813_at			Molecular_function:nucleic acid binding|Molecular_function:DNA binding|Biological_process:DNA replication|Cellular_component:nucleus|Biological_process:embryonic development (sensu Animalia)	Single-stranded DNA-binding replication protein A (RPA), large (70 kD) subunit and related ssDNA-binding proteins	ENSEMBL:ENSP00000254719:human:Replication protein A 70 kDa DNA-binding subunit:E=60.2366 | FLYBASE:CG9633-PA:fly::E=55.7696 |
171900_s_at	B0511.6	B0511.6	WBGene00015232	B0511.6	hypodermis | pharynx | intestinal	Adult Expression: pharynx; intestinal; hypodermis; unidentified | Larval Expression: pharynx; intestinal; hypodermis; unidentified		0	1	171900_s_at|188453_at			Molecular_function:ATP binding|Molecular_function:ATP dependent helicase activity|Molecular_function:nucleic acid binding|Molecular_function:helicase activity|Biological_process:larval development (sensu Nematoda)|Biological_process:growth	ATP-dependent RNA helicase pitchoune	ENSEMBL:ENSP00000263239:human:ATP-dependent RNA helicase DDX18:E=179.699 | ENSEMBL:ENSP00000314348:human:Probable ATP-dependent RNA helicase DDX10:E=89.7447 | ENSEMBL:ENSP00000238146:human:DEAD (Asp-Glu-Ala-Asp) box polypeptide 55:E=71.7695 | ENSEMBL:ENSP
171901_x_at	W04C9.1	W04C9.1	WBGene00001814	haf-4	intestinal	Adult Expression: intestinal | Larval Expression: intestinal		0	1	171901_x_at|175347_s_at|189262_at	haf-4 encodes a member of the ABC transporter family.	gk240	Molecular_function:nucleotide binding|Molecular_function:nucleoside triphosphatase activity|Molecular_function:ATP binding|Molecular_function:ATPase activity, coupled to transmembrane movement of substances|Biological_process:transport|Cellular_component:integral to membrane|Molecular_function:ATPase activity|Molecular_function:transporter activity|Biological_process:embryonic development (sensu …	Peptide exporter, ABC superfamily	ENSEMBL:ENSP00000280560:human:KIAA1520 splice variant 1:E=150.208 | ENSEMBL:ENSP00000280559:human:Splice Isoform 2 Of ATP-binding cassette, sub-family B, member 9 precursor:E=138.509 | ENSEMBL:ENSP00000327433:human:ABC-transporter:E=103.959 | ENSEMBL:ENSP
171902_x_at	R05C11.3	R05C11.3	WBGene00019875	R05C11.3						171902_x_at|188249_at			Molecular_function:calcium-transporting ATPase activity|Molecular_function:calcium ion binding|Molecular_function:ATP binding|Molecular_function:calcium ion transporter activity|Biological_process:calcium ion transport|Cellular_component:membrane|Molecular_function:ATPase activity, coupled to transmembrane movement of ions, phosphorylative mechanism|Biological_process:cation transport|Molecular_f…	Calcium transporting ATPase	ENSEMBL:ENSP00000354470:human:Splice Isoform 6 Of Plasma membrane calcium-transporting ATPase 4:E=1000 | ENSEMBL:ENSP00000349165:human:Splice Isoform 2 Of Plasma membrane calcium-transporting ATPase 4:E=1000 | ENSEMBL:ENSP00000261173:human:Splice Isoform
171903_x_at	C16C10.3	C16C10.3	WBGene00007624	C16C10.3						171903_x_at|174604_at|187346_at			Biological_process:larval development (sensu Nematoda)|Biological_process:growth	Translation initiation factor 2C (eIF-2C) and related proteins	ENSEMBL:ENSP00000207451:human:Similar to Eukaryotic translation initiation factor 2C 1:E=32.8539 | ENSEMBL:ENSP00000257131:human:Similar to Eukaryotic translation initiation factor 2C 1:E=32.7959 | ENSEMBL:ENSP00000246314:human:Eukaryotic translation init
171904_x_at	D1054.11	D1054.11	WBGene00008378	D1054.11						171904_x_at|181522_at
171905_x_at	K10D6.2a	K10D6.2	WBGene00010742	K10D6.2		Expressed in ADL, ASE, ASI, ASJ, ASK, PHB, URX, labial neurons, seam cells, hypodermis.		1	1	171905_x_at|172422_x_at|182010_s_at	K10D6.2 encodes three isoforms of a claudin homolog that may be required for normal cohesion of apical junctions in epithelia; K10D6.2A-C are worm-specific, with obvious homologs only in C. elegans; K10D6.2A-C are required for embryonic viability in mass RNAi assays; claudins are integral membrane proteins with four transmembrane sequences that are found in mammalian tight junctions (TJs), induce…		Cellular_component:integral to membrane|Biological_process:embryonic development (sensu Animalia)	Unnamed protein
171906_x_at	K10C8.3	K10C8.3	WBGene00010736	K10C8.3	head neurons | intestine | pharynx | nervous system | pharyngeal neurons | phasmids | tail neurons	Adult Expression: pharynx; intestine; Nervous System; head neurons; pharyngeal neurons; tail neurons; phasmids;		1	1	171906_x_at|191578_s_at			Molecular_function:molecular_function unknown	Spindle pole body protein	ENSEMBL:ENSP00000330408:human:Hypothetical protein KIAA0174:E=58.7696 | FLYBASE:CG10103-PA:fly:Flybase gene name is CG10103-PA:E=63.4559 |
171907_x_at	W02B9.1	W02B9.1	WBGene00001980	hmr-1	DD neurons | VD neurons	Expression was confined to the nervous system in all developmental stages, including the DD, VD, and AS class of motor neurons.	| "HMP-1 expression: Before morphogenesis and tissue differentiation, the HMP-1 antiserum stains all blastomeres of embryos. HMP-1 antiserum prominently labels all regions of contact between blastomeres, in addition to showing diffuse cytoplasmic stainin	1	1	171907_x_at|175623_s_at|177321_at|190462_at|192793_s_at	hmr-1 encodes two isoforms of a classical cadherin that contain extracellular cadherin, EGF-like, and laminin G domains as well as a highly conserved intracellular domain that binds beta-catenin; by homology, the HMR-1 proteins are predicted to function a	zu248	Molecular_function:calcium ion binding|Biological_process:homophilic cell adhesion|Cellular_component:membrane|Molecular_function:structural molecule activity|Biological_process:cell adhesion|Biological_process:body morphogenesis (sensu Nematoda)|Biological_process:positive regulation of body size|Biological_process:embryonic development (sensu Animalia)|Biological_process:reproduction|Biological…	Cadherin repeats	ENSEMBL:ENSP00000164024:human:Anchor protein:E=32.9208 | ENSEMBL:ENSP00000271332:human:Cadherin EGF LAG seven-pass G-type receptor 2 precursor:E=31.7696 | ENSEMBL:ENSP00000262738:human:Splice Isoform 1 Of Cadherin EGF LAG seven-pass G-type receptor 1 prec
171908_x_at	B0491.5	B0491.5	WBGene00007192	B0491.5						171908_x_at|179494_s_at			Biological_process:body morphogenesis (sensu Nematoda)|Biological_process:embryonic development (sensu Animalia)|Biological_process:larval development (sensu Nematoda)|Biological_process:growth|Biological_process:physiological processes
171909_s_at	C14C10.3	C14C10.3	WBGene00007586	C14C10.3						171909_s_at|181935_s_at			Biological_process:embryonic development (sensu Animalia)|Biological_process:positive regulation of growth rate|Biological_process:larval development (sensu Nematoda)|Biological_process:growth
171910_x_at	C01G6.1a	C01G6.1	WBGene00000170	aqp-2						171910_x_at|192699_s_at			Molecular_function:transporter activity|Biological_process:transport|Cellular_component:membrane	Aquaporin (major intrinsic protein family)	ENSEMBL:ENSP00000297991:human:MIP family protein:E=52.9586 | ENSEMBL:ENSP00000219919:human:Aquaporin 9:E=51.7447 | ENSEMBL:ENSP00000318355:human:Splice Isoform 1 Of Aquaporin 10:E=50.6021 | ENSEMBL:ENSP00000297988:human:Aquaporin 7:E=45.2518 | ENSEMBL:ENSP00000347330:human:Splice Isoform 2 Of Aquaporin 10:E=41.9586 | ENSEMBL:ENSP00000323912:human:BA251O17.3:E=40.4815 | ENSEMBL:ENSP00000335588:hum…
171911_x_at	F53F4.11	F53F4.11	WBGene00009993	F53F4.11						171911_x_at|182376_s_at			Biological_process:positive regulation of growth rate|Biological_process:larval development (sensu Nematoda)|Biological_process:growth	Uncharacterized conserved protein	ENSEMBL:ENSP00000307204:human:PBK1 protein:E=14.4949 | ENSEMBL:ENSP00000347897:human:Hypothetical protein CATX-11:E=12.6576 | FLYBASE:CG13096-PA:fly:Flybase gene name is CG13096-PA:E=21.8239 |
171912_x_at	C04F6.3	C04F6.3	WBGene00000503	cht-1						171912_x_at|193466_s_at	cht-1 encodes a chitinase orthologous to human chitinase-1 (OMIM:600031, mutations are associated with chitotriosidase deficiency); CHT-1 is predicted to function as an extracellular O-glycosyl hydrolase that hydrolyzes the glycosidic bond between two or more carbohydrates; in C. elegans, CHT-1 may play a role in embryogenesis, and may also be required for cuticle degradation during molting and d…	ok456	Molecular_function:chitin binding|Biological_process:chitin metabolism|Cellular_component:extracellular|Molecular_function:hydrolase activity|Biological_process:metabolism|Molecular_function:catalytic activity|Biological_process:carbohydrate metabolism|Biological_process:embryonic development (sensu Animalia)	Chitinase	ENSEMBL:ENSP00000355262:human:Similar to Chitotriosidase precursor:E=96.6198 | ENSEMBL:ENSP00000255427:human:Splice Isoform 1 Of Chitotriosidase 1 precursor:E=96.6021 | ENSEMBL:ENSP00000341828:human:Splice Isoform 1 Of Acidic mammalian chitinase precursor
171913_x_at	Y119D3B.13	Y119D3B.13	WBGene00022490	Y119D3B.13						171763_x_at|171913_x_at|175112_s_at|176131_at				Uncharacterized protein
171914_x_at	F36F12.1	F36F12.1	WBGene00018092	F36F12.1						171914_x_at|185108_at			Molecular_function:molecular_function unknown	Extracellular protein with conserved cysteines
171915_at	MTCE.12	MTCE.12	WBGene00010960	MTCE.12						-				ATP synthase F0 subunit 6 and related proteins	ENSEMBL:ENSP00000354632:human:ATP synthase a chain:E=11.7959 |
171916_s_at	ZK131.11	ZK131.11	WBGene00013934	ZK131.11						171916_s_at|180953_at
171917_x_at	Y69A2AR.18a	Y69A2AR.18	WBGene00022089	Y69A2AR.18	anal sphincter/depressor muscle | hypodermis | body wall muscle | pharynx	Adult Expression: pharynx; anal sphincter/depressor muscle; body wall muscle; hypodermis; unidentified | Larval Expression: pharynx; anal sphincter/depressor muscle; body wall muscle; hypodermis		0	1	171917_x_at|176181_s_at			Molecular_function:hydrogen-transporting ATP synthase activity, rotational mechanism|Molecular_function:hydrogen-transporting ATPase activity, rotational mechanism|Biological_process:ATP synthesis coupled proton transport|Cellular_component:membrane|Cellular_component:proton-transporting two-sector ATPase complex	F0F1-type ATP synthase, gamma subunit	ENSEMBL:ENSP00000338568:human:Splice Isoform 2 Of ATP synthase gamma chain, mitochondrial precursor:E=81.7447 | ENSEMBL:ENSP00000349142:human:Splice Isoform 1 Of ATP synthase gamma chain, mitochondrial precursor:E=78.699 | ENSEMBL:ENSP00000298449:human:34 kDa protein:E=78.699 | FLYBASE:CG7610-PA:fly::E=83.4437 |
171918_x_at	Y17G7B.10a	Y17G7B.10	WBGene00012463	Y17G7B.10						171918_x_at|174509_s_at|186605_s_at					ENSEMBL:ENSP00000282512:human:Conserved hypothetical protein:E=75.8239 | FLYBASE:CG8080-PA:fly:Flybase gene name is CG8080-PA:E=46.1805 |
171919_x_at	F37C4.5a	F37C4.5	WBGene00018145	F37C4.5						171919_x_at|181941_s_at|194212_x_at				Unnamed protein
171920_x_at	F54D7.7	F54D7.7	WBGene00023068	F54D7.7						-
171921_x_at	C01B10.5a	C01B10.5	WBGene00001858	hil-7	germ-line cells | male gonad | gonad | spermatids	All nuclei of the soma of all life stages as well as all nuclei of the germline were detected. In the male gonad, the germline-nuclei of mitotic and of meiotic regions were reactive with the antibody, as were spermatids and mature spermatozoa.	nuclei	3	1	171921_x_at|172045_x_at|172675_x_at	hil-7 encodes a histone H1.1 isoform that is required in the germline for chromatin silencing (assayed by silencing of transgenic DNA), for proliferation and differentiation, and for fertility; hil-7(RNAi) phenotypes resemble the Mes phenotype resulting from the desilencing of genes required for somatic differentiation in the germline; HIL-7 is required in both the hermaphrodite and the male germ…			Unnamed protein
171922_x_at	T10B5.5a	T10B5.5	WBGene00020391	T10B5.5	head neurons | nerve ring | body wall muscle | pharynx | ventral nerve cord | tail neurons	Adult Expression: pharynx; ventral nerve cord; head neurons; unidentified | Larval Expression: pharynx; body wall muscle; nerve ring; ventral nerve cord; head neurons; tail neurons; unidentified		1	1	171922_x_at|182656_at			Biological_process:embryonic development (sensu Animalia)|Biological_process:larval development (sensu Nematoda)|Biological_process:growth|Biological_process:reproduction|Biological_process:locomotory behavior	Chaperonin complex component, TCP-1 eta subunit (CCT7)	ENSEMBL:ENSP00000258091:human:T-complex protein 1, eta subunit:E=187.658 | ENSEMBL:ENSP00000239585:human:T-complex protein 1, alpha subunit:E=74.3872 | ENSEMBL:ENSP00000295688:human:OTTHUMP00000060343:E=71.2007 | ENSEMBL:ENSP00000233836:human:T-complex pr
171923_x_at	Y38F1A.6	Y38F1A.6	WBGene00012608	Y38F1A.6	vulva other | Reproductive System | intestine | body wall muscle | pharynx	Adult Expression: pharynx; intestine; Reproductive System; vulva other; body wall muscle;		0	1	171923_x_at|193016_s_at			Molecular_function:iron ion binding|Molecular_function:oxidoreductase activity|Biological_process:metabolism	Alcohol dehydrogenase, class IV	ENSEMBL:ENSP00000276576:human:Alcohol dehydrogenase 8:E=108.119 | FLYBASE:CG3425-PA:fly:Flybase gene name is T3dh-PA:E=111.187 |
171924_x_at	F08B6.4a	F08B6.4	WBGene00006819	unc-87			In REF 52 fibroblasts UNC-87 localized to the actin stress fibers, and the ectopic expression of the UNC-87 protein caused a significant increase in stress fiber bundling. Moreover, stress fiber formation was significantly enhanced in the mouse melanoma cell line B16F1.	5	1	171924_x_at|172004_x_at|188494_s_at	unc-87 encodes, through alternative splicing, two proteins that are required to maintain the structure of myofilaments in body wall muscle cells; UNC-87 proteins resemble the C-terminal repeat region of calponin but have no obvious orthologs outside of nematodes; in vitro, UNC-87 proteins exist as monomers in solution, associate with thin (F-actin) filaments but not with monomeric G-actin, and bu…	e1216	Biological_process:locomotory behavior	Unnamed protein	ENSEMBL:ENSP00000252456:human:Calponin 1:E=16.3468 | ENSEMBL:ENSP00000281863:human:Calponin-3:E=14.8861 |
171925_x_at	C46H3.2a	C46H3.2	WBGene00016725	C46H3.2						171925_x_at|190644_s_at				Uncharacterized SAM domain protein	ENSEMBL:ENSP00000325355:human:Cask-interacting protein 2:E=27.8539 | ENSEMBL:ENSP00000345436:human:Cask-interacting protein 1:E=25.301 | FLYBASE:CG12424-PC:fly:Flybase gene name is CG12424-PC:E=29.0655 |
171926_x_at	M03A8.1	M03A8.1	WBGene00000991	dhs-28						171926_x_at|193919_at	dhs-28 encodes an ortholog of human 17-BETA-HYDROXYSTEROID DEHYDROGENASE 4 (HSD17B4; OMIM:601860, mutated in D-bifunctional protein deficiency), which contains a C-terminal SCP-2 sterol transfer domain; the deletion allele dhs-28(ok450) is superficially wild-type.	ok450	Molecular_function:oxidoreductase activity|Biological_process:metabolism|Molecular_function:sterol carrier activity|Biological_process:positive regulation of growth rate	17-beta-hydroxysteroid dehydrogenase	ENSEMBL:ENSP00000256216:human:Peroxisomal multifunctional enzyme type 2:E=111.796 | ENSEMBL:ENSP00000262542:human:Hydroxysteroid dehydrogenase-like protein:E=21.2596 | ENSEMBL:ENSP00000230236:human:Estradiol 17-beta-dehydrogenase 8:E=20.1367 | ENSEMBL:ENS
171927_x_at	F54D8.2	F54D8.2	WBGene00018800	F54D8.2	hypodermis | body wall muscle | pharynx | intestinal	Adult Expression: pharynx; intestinal; body wall muscle; hypodermis; unidentified | Larval Expression: pharynx; intestinal; body wall muscle; hypodermis; unidentified		0	1	171734_x_at|171927_x_at|172848_x_at		gk274		Cytochrome c oxidase, subunit VIa/COX13	ENSEMBL:ENSP00000297147:human:OTTHUMP00000039687:E=13.6021 | ENSEMBL:ENSP00000229379:human:Cytochrome c oxidase polypeptide VIa-liver, mitochondrial precursor:E=13.6021 | ENSEMBL:ENSP00000287490:human:Cytochrome c oxidase polypeptide VIa-heart, mitochondrial precursor:E=11.1938 | FLYBASE:CG30093-PA:fly:Flybase gene name is CG30093-PA:E=10.6778 | FLYBASE:CG17280-PA:fly:Flybase gene name is CG17280…
171928_x_at	F09E8.2	F09E8.2	WBGene00008624	F09E8.2						171928_x_at|187983_at			Molecular_function:calcium ion binding|Molecular_function:structural molecule activity	Uncharacterized conserved protein	ENSEMBL:ENSP00000321856:human:EGF-like domain containing protein:E=56.3872 | ENSEMBL:ENSP00000295982:human:CRELD1 protein:E=56.3665 | ENSEMBL:ENSP00000332223:human:Hypothetical protein MGC11256:E=49.8239 | ENSEMBL:ENSP00000339572:human:Furin-like cysteine
171929_x_at	C18E3.2	C18E3.2	WBGene00015971	C18E3.2						171929_x_at|180067_at	The C18E3.2 gene encodes a homolog of Swp73/BAF60, a component of the SWI/SNF complex that is conserved from yeast to mammals and that is involved in chromatin remodeling; C18E3.2 is probably required during mitosis of the T cells for asymmetric cell division.		Cellular_component:nucleus|Biological_process:embryonic development (sensu Animalia)|Biological_process:larval development (sensu Nematoda)|Biological_process:growth	SWI/SNF transcription activation complex subunit	ENSEMBL:ENSP00000228253:human:Splice Isoform 1 Of SWI/SNF-related matrix-associated actin-dependent regulator of chromatin subfamily D member 1:E=112.77 | ENSEMBL:ENSP00000262188:human:Splice Isoform 2 Of SWI/SNF-related matrix-associated actin-dependent regulator of chromatin subfamily D member 3:E=105.585 | ENSEMBL:ENSP00000225742:human:54 kDa protein:E=105.061 | ENSEMBL:ENSP00000315550:human:5…
171930_x_at	F52G2.2	F52G2.2	WBGene00004681	rsd-2						171930_x_at|177582_s_at		pk3307		Unnamed protein
171931_s_at	C27H6.8	C27H6.8	WBGene00007787	C27H6.8						171931_s_at|193126_s_at				Predicted metal-binding protein	ENSEMBL:ENSP00000267103:human:MYG1 protein:E=85.8861 | ENSEMBL:ENSP00000301497:human:C12orf10 protein:E=68.7213 | FLYBASE:CG11980-PC:fly:Flybase gene name is CG11980-PC:E=68.0555 |
171932_x_at	F09C8.1	F09C8.1	WBGene00008621	F09C8.1	intestine	Intestine		0	1	171932_x_at|190450_s_at			Molecular_function:catalytic activity	Phospholipase	ENSEMBL:ENSP00000330729:human:PREDICTED: similar to phospholipase B:E=66.2757 | ENSEMBL:ENSP00000330442:human:PREDICTED: phospholipase B1:E=60.1675 | ENSEMBL:ENSP00000296108:human:Hypothetical protein FLJ30866:E=34.7696 | FLYBASE:CG7365-PA:fly:Flybase gene name is CG7365-PA:E=45.3468 |
171933_at	Y37E3.11	Y37E3.11	WBGene00021352	Y37E3.11						-			Molecular_function:nucleotidyltransferase activity|Biological_process:biosynthesis	Choline phosphate cytidylyltransferase/Predicted CDP-ethanolamine synthase	ENSEMBL:ENSP00000331719:human:Ethanolamine-phosphate cytidylyltransferase:E=112.097 | ENSEMBL:ENSP00000339551:human:Protein:E=106.018 | ENSEMBL:ENSP00000343828:human:Protein:E=104.824 | ENSEMBL:ENSP00000339676:human:Protein:E=102.959 | ENSEMBL:ENSP00000344205:human:Protein:E=100.569 | ENSEMBL:ENSP00000349211:human:Splice Isoform 2 Of Choline-phosphate cytidylyltransferase B:E=21.699 | ENSEMBL:ENS…
171934_x_at	yk463e9.3	yk463e9.3	-	-						-
171935_s_at	D1044.2a	D1044.2	WBGene00017028	D1044.2						171935_s_at|187216_s_at			Molecular_function:calcium ion binding	Mucin/alpha-tectorin	ENSEMBL:ENSP00000264187:human:Nidogen precursor:E=22.7959 | ENSEMBL:ENSP00000216286:human:Nidogen-2 precursor:E=21.5686 | ENSEMBL:ENSP00000264037:human:Alpha-tectorin precursor:E=18.2218 | ENSEMBL:ENSP00000320738:human:NID2 protein:E=15.1024 | ENSEMBL:ENSP00000258495:human:Stabilin 2 precursor:E=14.0605 | ENSEMBL:ENSP00000312946:human:Stabilin-1:E=14.041 | ENSEMBL:ENSP00000308893:human:PREDICTED:…
171936_s_at	F23H12.2	F23H12.2	WBGene00009092	F23H12.2						171936_s_at|192632_s_at			Biological_process:protein targeting|Biological_process:intracellular protein transport|Cellular_component:mitochondrial outer membrane translocase complex|Biological_process:positive regulation of growth rate|Biological_process:larval development (sensu Nematoda)|Biological_process:growth	Translocase of outer mitochondrial membrane complex, subunit TOM20	ENSEMBL:ENSP00000309972:human:Mitochondrial import receptor subunit TOM20 homolog:E=28.8861 | ENSEMBL:ENSP00000354204:human:TIMM9:E=16.9208 | FLYBASE:CG7654-PA:fly:Flybase gene name is CG7654-PA:E=25.3468 | FLYBASE:CG14690-PA:fly:Flybase gene name is CG14690-PA:E=15.8539 |
171937_x_at	R08C7.3	R08C7.3	WBGene00019947	R08C7.3						171937_x_at|189914_s_at		tm1694	Molecular_function:DNA binding|Biological_process:nucleosome assembly|Biological_process:chromosome organization and biogenesis (sensu Eukarya)|Cellular_component:nucleosome|Cellular_component:nucleus|Biological_process:positive regulation of growth rate|Biological_process:locomotory behavior	Histone 2A	ENSEMBL:ENSP00000296417:human:H2A histone family, member Z:E=51.4949 | ENSEMBL:ENSP00000308405:human:Histone H2A.F/Z variant, isoform 1:E=51.3979 | ENSEMBL:ENSP00000334809:human:PREDICTED: similar to H2A histone family, member Z:E=46.6198 | ENSEMBL:ENSP00000222690:human:Similar to Histone H2A.F/Z variant:E=44.8861 | ENSEMBL:ENSP00000340708:human:H2A histone family, member V isoform 3:E=40.3768 | …
171938_x_at	Y38A10A.5	Y38A10A.5	WBGene00000802	crt-1	head neurons | pharynx | intestinal | hypodermis | intestine | pharynx | neurons | uterus | coelomocytes | intestine | pharynx	CRT-1 was detected in the cytoplasm, presumably from the endoplasmic reticulum network, of the early embryo (~100-cell stage) and a strong intestinal staining was observed in both larval and adult worms. Signals were also observed in the terminal bulb region of the pharynx and in excretory cells in the head. Faint but specific staining was also observed in head neurons and body-wall muscle cells.…	CRT-1 was detected in the cytoplasm, presumably from the endoplasmic reticulum network. | "In intestinal cells, clustered signals of CRT-1 were observed around the intestinal vacuoles and intestinal granules of wild-type worms. The intestinal cells of C. elegans are characterized by the appearance of such granules and vacuoles alongside the intestinal lumen. In body-wall muscles, distinct enclose…	1	1	171938_x_at|190934_s_at		bz29	Molecular_function:calcium ion binding|Molecular_function:unfolded protein binding|Biological_process:protein folding|Cellular_component:endoplasmic reticulum|Biological_process:locomotory behavior	Calreticulin	ENSEMBL:ENSP00000320866:human:Calreticulin precursor:E=145.051 | ENSEMBL:ENSP00000269881:human:Calreticulin 3 precursor:E=86.0969 | ENSEMBL:ENSP00000247461:human:Calnexin precursor:E=44.0605 | ENSEMBL:ENSP00000326699:human:Calmegin precursor:E=42.1487 | ENSEMBL:ENSP00000346370:human:34 kDa protein:E=31.0915 | FLYBASE:CG9429-PA:fly:Flybase gene name is Crc-PA:E=134.854 | FLYBASE:CG1924-PA:fly:Flyb…
171939_x_at	T07A9.10	T07A9.10	WBGene00020298	T07A9.10						171939_x_at|190843_s_at		tm530	Biological_process:nonselective vesicle docking|Biological_process:vesicle-mediated transport	Vesicle trafficking protein Sec1	ENSEMBL:ENSP00000259377:human:Splice Isoform 2 Of Syntaxin binding protein 1:E=88.4949 | ENSEMBL:ENSP00000344525:human:Splice Isoform 1 Of Syntaxin binding protein 1:E=88.2757 | ENSEMBL:ENSP00000264125:human:Syntaxin-binding protein 3:E=77 | ENSEMBL:ENSP00000221283:human:Syntaxin binding protein 2:E=49.9586 | ENSEMBL:ENSP00000259149:human:Vacuolar protein sorting-associated protein 45:E=22.3372 |…
171940_x_at	W09C5.6a	W09C5.6	WBGene00004445	rpl-31	hypodermis | body wall muscle | pharynx | intestinal	Adult Expression: pharynx; intestinal; body wall muscle; unidentified | Larval Expression: pharynx; intestinal; body wall muscle; hypodermis		0	1	171940_x_at|172890_x_at|192592_s_at	rpl-31 encodes a large ribosomal subunit L31 protein.		Molecular_function:structural constituent of ribosome|Biological_process:protein biosynthesis|Cellular_component:intracellular|Cellular_component:ribosome|Biological_process:embryonic development (sensu Animalia)|Biological_process:reproduction|Biological_process:gametogenesis	60S ribosomal protein L31	ENSEMBL:ENSP00000264258:human:Similar to 60S ribosomal protein L31:E=37.6021 | ENSEMBL:ENSP00000341667:human:PREDICTED: similar to ribosomal protein L31:E=34.2676 | ENSEMBL:ENSP00000354029:human:14 kDa protein:E=31.7696 | ENSEMBL:ENSP00000346792:human:PREDICTED: similar to ribosomal protein L31:E=24.8239 | ENSEMBL:ENSP00000348600:human:14 kDa protein:E=19.7959 | FLYBASE:CG1821-PC:fly:Flybase gene…
171941_s_at	F44E5.5	F44E5.5	WBGene00009692	F44E5.5						-			Molecular_function:ATP binding	Molecular chaperones HSP70/HSC70, HSP70 superfamily	ENSEMBL:ENSP00000227378:human:Splice Isoform 1 Of Heat shock cognate 71 kDa protein:E=241.036 | ENSEMBL:ENSP00000247207:human:Heat shock-related 70 kDa protein 2:E=236.796 | ENSEMBL:ENSP00000310219:human:Heat shock 70 kDa protein 6:E=235.523 | ENSEMBL:ENS
171942_x_at	Y47G6A.20a	Y47G6A.20	WBGene00004389	rnp-6						171942_x_at|173389_at|190506_s_at|190513_at	rnp-6 encodes an ortholog of HALF-PINT in D. melanogaster and FBP Interacting Repressor (FIR)/PUF60 in mammals, predicted to be involved in mRNA splicing regulation, mRNA localization, or transcriptional regulation via TFIIH.		Molecular_function:nucleic acid binding|Biological_process:embryonic development (sensu Animalia)|Biological_process:positive regulation of growth rate	Polypyrimidine tract-binding protein PUF60 (RRM superfamily)	ENSEMBL:ENSP00000322036:human:FBP-interacting repressor:E=75.4437 | ENSEMBL:ENSP00000322016:human:Ro ribonucleoprotein-binding protein 1:E=72.1675 | ENSEMBL:ENSP00000282574:human:Splice Isoform 1 Of Nucleolysin TIA-1:E=14.7212 | ENSEMBL:ENSP00000308012:hu
171943_x_at	C45E5.6a	C45E5.6	WBGene00003636	nhr-46						171943_x_at|174020_at|192835_at			Molecular_function:transcription factor activity|Molecular_function:steroid hormone receptor activity|Biological_process:regulation of transcription, DNA-dependent|Cellular_component:nucleus|Molecular_function:DNA binding|Molecular_function:ligand-dependent nuclear receptor activity	Hormone receptors	ENSEMBL:ENSP00000343807:human:OTTHUMP00000031064:E=21.7696 | ENSEMBL:ENSP00000339908:human:OTTHUMP00000031062:E=21.7447 | ENSEMBL:ENSP00000312987:human:Hepatocyte nuclear factor 4 alpHa isoform b:E=21.4949 | ENSEMBL:ENSP00000346339:human:HNF4G protein:E=2
171944_x_at	T28F12.2a	T28F12.2	WBGene00006796	unc-62	germ-line cells	Further evidence for differential accumulation was obtained using quantitative real-time PCR analysis (QPCR) with appropriate transcript-specific primers The levels of the rare 7a transcripts increase over 100-fold from early embryos to adulthood. In addition, the QPCR results show that the levels of 7b mRNAs (unclear from the RNA blot because of non-uniform loading) are approximately the same in…		0	1	171944_x_at|192045_s_at	unc-62 encodes a Meis-class homeodomain protein required for posterior embryonic morphogenesis, male tail morphogenesis, commissure formation by VD and DD motor neurons, vulval morphogenesis, and normal locomotion; UNC-62 is orthologous to Drosophila HOMOTHORAX; both maternal-effect unc-62 alleles and the zygotic lethal unc-62(s472) allele phenotypically resemble mutations of the caudal ortholog …	ay39	Molecular_function:DNA binding|Molecular_function:transcription factor activity|Biological_process:regulation of transcription, DNA-dependent|Cellular_component:nucleus|Biological_process:positive regulation of body size|Biological_process:oviposition|Biological_process:embryonic development (sensu Animalia)|Biological_process:locomotory behavior	Transcription factor MEIS1 and related HOX domain proteins	ENSEMBL:ENSP00000326296:human:Splice Isoform 1 Of Homeobox protein Meis2:E=75.7695 | ENSEMBL:ENSP00000341400:human:Splice Isoform 4 Of Homeobox protein Meis2:E=75.3468 | ENSEMBL:ENSP00000272369:human:Homeobox protein Meis1:E=73.5376 | ENSEMBL:ENSP00000339549:human:Splice Isoform 2 Of Homeobox protein Meis2:E=72.0757 | ENSEMBL:ENSP00000219869:human:Homeobox protein Meis2 isoform g:E=72.0605 | ENSE…
171945_x_at	C09E8.3	C09E8.3	WBGene00015646	C09E8.3						171945_x_at|181793_at				Uncharacterized protein
171946_x_at	T05B11.3	T05B11.3	WBGene00020246	clic-1	pharynx | tail neurons	Adult Expression: pharynx; tail neurons; unidentified | Larval Expression: pharynx; tail neurons		1	1	171946_x_at|173562_s_at|185787_s_at				Vesicle coat protein clathrin, light chain	ENSEMBL:ENSP00000242284:human:Splice Isoform 2 Of Clathrin light chain A:E=15.9208 | ENSEMBL:ENSP00000310812:human:Splice Isoform 2 Of Clathrin light chain B:E=13.4559 | FLYBASE:CG6948-PA:fly:Flybase gene name is Clc-PA:E=16.6576 |
171947_x_at	ZC168.4	ZC168.4	WBGene00000865	cyb-1						171947_x_at|175636_at|188409_s_at	cyb-1 encodes a cyclin B homolog that appears to be required both for embryogenesis (via maternally encoded CYB-1) and for postembryonic development and fertility (via zygotically encoded CYB-1); removing maternal product in cyb-1(RNAi) embryos causes multiple nuclei, and affected embryos arrest development at an early embryonic stage.	gk35	Biological_process:regulation of cell cycle|Cellular_component:nucleus|Biological_process:embryonic development (sensu Animalia)|Biological_process:larval development (sensu Nematoda)|Biological_process:growth|Biological_process:gametogenesis	Cyclin B and related kinase-activating proteins	ENSEMBL:ENSP00000256442:human:G2/mitotic-specific cyclin B1:E=37.8239 | ENSEMBL:ENSP00000288207:human:G2/mitotic-specific cyclin B2:E=34.2924 | ENSEMBL:ENSP00000274026:human:Cyclin A2:E=28.6021 | ENSEMBL:ENSP00000255465:human:Cyclin A1:E=26.6778 | ENSEMBL
171948_x_at	C47B2.3	C47B2.3	WBGene00006529	tba-2	ventral cord motor neurons | pharyngeal muscle | neurons	Following hatching, 6 pharyngeal muscle cells stain becoming increasingly intense during larval and adult development. 6-7 neurons are stained in the ventral cord identified as DB motor neurons. Late larval and adult stages, staining of the set of DB and VB motor neurons in the ventral cord and their axonal processes along the ventral cord shows higher intensity of staining in late larval and adu…		1	1	171814_x_at|171948_x_at|187081_s_at	tba-2 encodes a tubulin with similarity to the murine alpha-2 chain; in small scale assays tba-1(RNAi) has no phenotype and was found to function redundantly with its isotype tba-1 to form spindle structures in embryos with the tbb-1 and tbb-2 beta-isotypes.	sb25	Molecular_function:structural molecule activity|Biological_process:microtubule-based movement|Cellular_component:microtubule|Molecular_function:GTPase activity|Molecular_function:GTP binding|Biological_process:microtubule polymerization|Cellular_component:tubulin|Biological_process:embryonic development (sensu Animalia)|Biological_process:embryonic cleavage|Biological_process:spindle assembly	Alpha tubulin	ENSEMBL:ENSP00000301071:human:Tubulin alpha-3 chain:E=223.292 | ENSEMBL:ENSP00000336799:human:Tubulin alpha-ubiquitous chain:E=223.292 | ENSEMBL:ENSP00000301072:human:Tubulin alpha-6 chain:E=222.553 | ENSEMBL:ENSP00000347462:human:Splice Isoform 1 Of Tubu
171949_x_at	Y39A1A.24	Y39A1A.24	WBGene00012660	Y39A1A.24						171949_x_at|172582_x_at|186113_s_at				Vacuolar assembly/sorting protein VPS9
171950_x_at	T12G3.7	T12G3.7	WBGene00011742	T12G3.7						171950_x_at|179685_at
171951_x_at	Y39E4B.3a	Y39E4B.3	WBGene00004164	pqn-83						171951_x_at|174064_s_at|180024_s_at|194174_x_at	The protein product of this gene is predicted to contain a glutamine/asparagine (Q/N)-rich ('prion') domain, by the algorithm of Michelitsch and Weissman (as of the WS77 release of WormBase, i.e., in wormpep77).				ENSEMBL:ENSP00000340857:human:HNRPUL1 protein:E=10.1611 | FLYBASE:CG17255-PA:fly:Flybase gene name is CG17255-PA:E=12.1079 | FLYBASE:CG8118-PA:fly:Flybase gene name is mam-PA:E=10.284 | FLYBASE:CG4013-PA:fly:Flybase gene name is Smr-PA:E=10.0655 | FLYBASE:CG17108-PA:fly:Flybase gene name is CG17108-PA:E=10.0555 |
171952_s_at	W03C9.7	W03C9.7	WBGene00003228	mex-1	germ-line cells | oocytes | oocytes | gonad	MEX-1 first appears at low levels in mature oocytes, and increases after fertilization. MEX-1 is most abundant in the posterior half at the late-1-cell stage, and continues in the germ line cytoplasm until P4 divides. During the early cleavage stages, MEX-1 is present in the cytoplasm of each of the germline blastomeres, and is not detected in nuclei. After each division of a germline blastomere,…	In P0 through P4, MEX-1 is associated with P granules in addition to a diffuse cytoplasmic component.	0	1	171952_s_at|194039_s_at	The mex-1 gene encodes a CCCH-type zinc-finger protein that is required maternally for segregation of P granules, germ cell formation, and somatic cell differentiation in the early embryo; mex-1 is expressed cytoplasmically in germ line blastomeres and is required for restricting PIE-1 expression and function to these cells; mex-1 RNA is also found transiently in association with P granules.	e2569	Molecular_function:nucleic acid binding|Biological_process:embryonic development (sensu Animalia)|Biological_process:morphogenesis of an epithelium|Biological_process:gametogenesis|Biological_process:formation of primary germ layer|Biological_process:cell fate specification|Molecular_function:molecular_function unknown|Biological_process:establishment of cell polarity	CCCH-type Zn-finger protein	ENSEMBL:ENSP00000282388:human:Butyrate response factor 2:E=18.2441 | ENSEMBL:ENSP00000337386:human:Butyrate response factor 1:E=15.5686 | ENSEMBL:ENSP00000248673:human:Tristetraproline:E=14.699 | FLYBASE:CG4070-PB:fly:Flybase gene name is Tis11-PB:E=14.9208 |
171953_x_at	K01G5.4	K01G5.4	WBGene00004302	ran-1						171953_x_at|174750_at|189729_s_at			Molecular_function:GTP binding|Biological_process:intracellular protein transport|Biological_process:small GTPase mediated signal transduction|Biological_process:embryonic development (sensu Animalia)|Biological_process:larval development (sensu Nematoda)|Biological_process:physiological processes|Biological_process:reproduction|Biological_process:locomotory behavior	GTPase Ran/TC4/GSP1 (nuclear protein transport pathway), small G protein superfamily	ENSEMBL:ENSP00000254675:human:GTP-binding nuclear protein RAN:E=101 | ENSEMBL:ENSP00000338998:human:22 kDa protein:E=67.4815 | ENSEMBL:ENSP00000319572:human:TC4 protein:E=45.284 | ENSEMBL:ENSP00000265062:human:Ras-related protein Rab-7:E=23.8239 | ENSEMBL
171954_x_at	F40F11.1	F40F11.1	WBGene00004480	rps-11						171954_x_at|192434_at	rps-11 encodes a small ribosomal subunit S11 protein; by homology, RPS-11 is predicted to function in protein biosynthesis; in C. elegans, RPS-11 activity is required for embryonic and germline development, as well as the overall health of the animal.		Molecular_function:structural constituent of ribosome|Biological_process:protein biosynthesis|Cellular_component:intracellular|Cellular_component:ribosome|Biological_process:embryonic development (sensu Animalia)|Biological_process:physiological processes|Biological_process:reproduction	40S ribosomal protein S11	ENSEMBL:ENSP00000270625:human:40S ribosomal protein S11:E=53.6021 | FLYBASE:CG8857-PA:fly:Flybase gene name is CG8857-PA:E=52.8539 |
171955_x_at	F52D10.3	F52D10.3	WBGene00001502	ftt-2	gut | gonad | alimentary system | somatic cells	At one cell stage, there is no signal detected. Expression is first detected at two and four cell stage, pattern is variable at this stage. In most (35/48) of four cell embryos transcript is detected in posterior P1 cell or its immediate daughters. By 8 cell stage, signal detected in all blastomeres. In 3/48 expression is seen in the somatic AB cell and its immediate daughters, whereas 10/48 embr…		0	1	171773_x_at|171955_x_at|187954_s_at		tm1486	Molecular_function:protein domain specific binding	Multifunctional chaperone (14-3-3 family)	ENSEMBL:ENSP00000309503:human:Hypothetical protein:E=102.699 | ENSEMBL:ENSP00000322781:human:29 kDa protein:E=101.62 | ENSEMBL:ENSP00000300161:human:14-3-3 protein beta/alpha:E=99.2518 | ENSEMBL:ENSP00000238081:human:14-3-3 protein tau:E=94.3767 | ENSEMBL:ENSP00000248975:human:Tyrosine 3/TrypTophan 5 -monooxygenase acTivaTion proTein, eTa polypepTide:E=92.585 | ENSEMBL:ENSP00000306330:human:14-3-…
171956_s_at	ZK270.1	ZK270.1	WBGene00004237	ptr-23						171956_s_at|174816_at|188059_at|188060_s_at			Molecular_function:hedgehog receptor activity|Cellular_component:membrane|Biological_process:locomotory behavior	Predicted membrane protein (patched superfamily)	ENSEMBL:ENSP00000269228:human:Niemann-Pick C1 protein precursor:E=22.6383 | ENSEMBL:ENSP00000236083:human:Patched 2:E=17.8539 | ENSEMBL:ENSP00000297890:human:Patched family protein:E=17.7447 | ENSEMBL:ENSP00000289547:human:Niemann-Pick C1-like protein 1:E=14.7447 | ENSEMBL:ENSP00000332353:human:Patched protein homolog 1:E=12.4815 | FLYBASE:CG11212-PA:fly:Flybase gene name is Ptr-PA:E=44.3372 | FL…
171957_x_at	C06B8.8	C06B8.8	WBGene00004452	rpl-38						171957_x_at|188466_s_at	rpl-38 encodes a large ribosomal subunit L38 protein.		Molecular_function:structural constituent of ribosome|Biological_process:protein biosynthesis|Cellular_component:intracellular|Cellular_component:ribosome|Biological_process:positive regulation of growth rate|Biological_process:gametogenesis	60S ribosomal protein L38	ENSEMBL:ENSP00000309830:human:Ribosomal pRotein L38:E=25.2757 |
171958_at	yk584b8.3	yk584b8.3	-	-						-
171959_x_at	Y57G11C.16	Y57G11C.16	WBGene00004487	rps-18						171959_x_at|192736_at	rps-18 encodes a small ribosomal subunit S18 protein.		Molecular_function:RNA binding|Molecular_function:structural constituent of ribosome|Biological_process:protein biosynthesis|Cellular_component:intracellular|Cellular_component:ribosome|Biological_process:physiological processes|Biological_process:reproduction	Ribosomal protein S18	ENSEMBL:ENSP00000211372:human:40S ribosomal protein S18:E=63.2291 | ENSEMBL:ENSP00000354469:human:18 kDa protein:E=62.4949 | ENSEMBL:ENSP00000352029:human:PREDICTED: similar to ribosomal protein S18:E=59.7447 | ENSEMBL:ENSP00000328456:human:16 kDa protein:E=47.9208 | FLYBASE:CG8900-PB:fly:Flybase gene name is RpS18-PB:E=60.6778 |
171960_x_at	Y49E10.6	Y49E10.6	WBGene00001946	his-72			Functional GFP::protein fusion.nuclear expression (his-72). Not in oocytes.	5	1	171960_x_at|172863_x_at	his-72 encodes an H3 histone required for embryonic viability.		Molecular_function:DNA binding|Biological_process:nucleosome assembly|Biological_process:chromosome organization and biogenesis (sensu Eukarya)|Cellular_component:nucleosome|Cellular_component:nucleus|Biological_process:embryonic development (sensu Animalia)|Biological_process:larval development (sensu Nematoda)|Biological_process:growth	Histones H3 and H4	ENSEMBL:ENSP00000254810:human:H3 histone, family 3A:E=65.8239 | ENSEMBL:ENSP00000305245:human:15 kDa protein:E=64.5528 | ENSEMBL:ENSP00000333277:human:Similar to Histone H3:E=64.3872 | ENSEMBL:ENSP00000352252:human:PREDICTED: similar to CG31613-PA:E=64.3566 | ENSEMBL:ENSP00000305353:human:H3 histone family, member T:E=62.3372 | ENSEMBL:ENSP00000339835:human:Hypothetical protein:E=61.2676 | ENSEMB…
171961_x_at	Y57G11C.10	Y57G11C.10	WBGene00001558	gdi-1						171961_x_at|193512_s_at|194192_x_at	gdi-1 encodes a member of the Rab GDP dissociation inhibitor (GDI) family with high similarity to Drosophila Gdi; expressed around the pharyngeal, vulval, and tail regions.	tm660	Molecular_function:RAB GDP-dissociation inhibitor activity|Biological_process:protein transport|Biological_process:regulation of GTPase activity	RAB proteins geranylgeranyltransferase component A (RAB escort protein)	ENSEMBL:ENSP00000340585:human:Rab GDP dissociation inhibitor beta:E=159.066 | ENSEMBL:ENSP00000350386:human:Rab proteins geranylgeranyltransferase component A 1:E=41.2924 | FLYBASE:CG4422-PA:fly:Flybase gene name is Gdi-PA:E=170.409 | FLYBASE:CG8432-PA:fly:Flybase gene name is Rep-PA:E=33.7959 |
171962_x_at	Y53C10A.12	Y53C10A.12	WBGene00002004	hsf-1						171962_x_at|191962_s_at		ok600	Molecular_function:transcription factor activity|Biological_process:regulation of transcription, DNA-dependent|Cellular_component:nucleus|Molecular_function:DNA binding|Biological_process:determination of adult life span|Biological_process:physiological processes|Biological_process:positive regulation of growth rate|Biological_process:larval development (sensu Nematoda)|Biological_process:growth|…	Heat shock transcription factor	ENSEMBL:ENSP00000332698:human:Splice Isoform 1 Of Heat shock factor protein 1:E=42.9586 | ENSEMBL:ENSP00000264009:human:Splice Isoform 2 Of Heat shock factor protein 4:E=37.1675 | ENSEMBL:ENSP00000265492:human:Heat shock factor protein 2:E=36.6778 | ENSEMBL:ENSP00000343950:human:54 kDa protein:E=35.1079 | ENSEMBL:ENSP00000340143:human:53 kDa protein:E=35.0969 | ENSEMBL:ENSP00000347485:human:52 kD…
171963_x_at	F01F1.8a	F01F1.8	WBGene00000381	cct-6		Expression is only seen in pre-comma stage embryos in one or two groups of 2-6 cells. This gene is a member of the chaperonin complex family.		0	1	171963_x_at|188482_s_at	eukaryotic cytosolic chaperonin; affects viability and fertility, and is expressed in various muscle and neuronal cells: near the pharynx, near the anal sphincter, in the ventral nerve cord and the nerve ring; occasionally the expression is visible in hypodermal cells and in some vulval cells.		Molecular_function:ATP binding|Molecular_function:unfolded protein binding|Biological_process:protein folding|Biological_process:osmoregulation|Biological_process:embryonic development (sensu Animalia)|Biological_process:larval development (sensu Nematoda)|Biological_process:growth|Biological_process:hermaphrodite genital morphogenesis|Biological_process:physiological processes|Biological_process…	Chaperonin complex component, TCP-1 zeta subunit (CCT6)	ENSEMBL:ENSP00000275603:human:Chaperonin Containing TCP1, subunit 6A isoform a:E=182.678 | ENSEMBL:ENSP00000327191:human:T-complex protein 1, zeta-like subunit:E=174.194 | ENSEMBL:ENSP00000352624:human:59 kDa protein:E=169.319 | ENSEMBL:ENSP00000295688:hu
171964_s_at	T20B12.7	T20B12.7	WBGene00020604	T20B12.7						171964_s_at|187652_s_at			Biological_process:embryonic development (sensu Animalia)|Biological_process:positive regulation of growth rate|Biological_process:gametogenesis	Protein DRE2, required for cell viability	ENSEMBL:ENSP00000349266:human:Splice Isoform 3 Of Anamorsin:E=28.2366 | ENSEMBL:ENSP00000316603:human:33 kDa protein:E=22.9586 | FLYBASE:CG4180-PA:fly:Flybase gene name is l(2)35Bg-PA:E=27 |
171965_x_at	Y73F8A.34	Y73F8A.34	WBGene00013538	Y73F8A.34	head neurons | intestine | nervous system | tail neurons	Adult Expression: intestine; Nervous System; head neurons; tail neurons;		1	1	171965_x_at|173753_s_at		tm941		Predicted E3 ubiquitin ligase	ENSEMBL:ENSP00000299305:human:Ariadne-1 protein homolog:E=121.699 | ENSEMBL:ENSP00000348769:human:Ariadne-2 protein homolog:E=76.8861 | ENSEMBL:ENSP00000252050:human:OTTHUMP00000039816:E=36.3979 | ENSEMBL:ENSP00000265742:human:PREDICTED: ankyrin repeat an
171966_x_at	M03F4.7a	M03F4.7	WBGene00019760	M03F4.7	hypodermis | body wall muscle | pharynx	Adult Expression: pharynx; body wall muscle; hypodermis | Larval Expression: pharynx; body wall muscle; hypodermis		0	1	171966_x_at|190667_s_at			Molecular_function:calcium ion binding|Biological_process:osmoregulation|Biological_process:larval development (sensu Nematoda)|Biological_process:growth|Biological_process:physiological processes|Biological_process:molting cycle (sensu Invertebrata)|Biological_process:locomotory behavior	Reticulocalbin, calumenin, DNA supercoiling factor, and related Ca2+-binding proteins of the CREC family (EF-Hand protein superfamily)	ENSEMBL:ENSP00000249364:human:Splice Isoform 1 Of Calumenin precursor:E=77.2147 | ENSEMBL:ENSP00000345931:human:Splice Isoform 2 Of Calumenin precursor:E=75.7447 | ENSEMBL:ENSP00000054950:human:Reticulocalbin 1 precursor:E=71.0915 | ENSEMBL:ENSP00000270645:human:Reticulocabin:E=61.7696 | ENSEMBL:ENSP00000319739:human:Reticulocalbin 2 precursor:E=42.5686 | ENSEMBL:ENSP00000263741:human:Calcium bin…
171967_x_at	C27H2.3	C27H2.3	WBGene00007783	C27H2.3						171967_x_at|178031_at				Unnamed protein	ENSEMBL:ENSP00000259698:human:KIAA0386 protein:E=32.3279 | ENSEMBL:ENSP00000229635:human:Chromosome 6 open reading frame 32:E=19 | ENSEMBL:ENSP00000302986:human:OTTHUMP00000031267:E=16.8239 | ENSEMBL:ENSP00000042381:human:Hypothetical protein FLJ45893:E=12.5686 |
171968_x_at	T05C3.5	T05C3.5	WBGene00001037	dnj-19						171968_x_at|189606_s_at	This gene encodes a protein containing a DnaJ ('J') domain.		Molecular_function:unfolded protein binding|Biological_process:protein folding|Molecular_function:heat shock protein binding	Molecular chaperone (DnaJ superfamily)	ENSEMBL:ENSP00000314030:human:DnaJ homolog subfamily A member 2:E=115.027 | ENSEMBL:ENSP00000338840:human:DnaJ homolog subfamily A member 1:E=94.0088 | ENSEMBL:ENSP00000339581:human:DnaJ homolog subfamily A member 4:E=93.585 | ENSEMBL:ENSP00000353389:huma
171969_x_at	ZK669.4	ZK669.4	WBGene00014054	ZK669.4						171969_x_at|190943_at	ZK669.4 is orthologous to the human gene DIHYDROLIPOAMIDE BRANCHED CHAIN TRANSACYLASE (E2 COMPONENT OF BRANCHED CHAIN KETO ACID DEHYDROGENASE COMPLEX; (DBT), which when mutated leads to maple syrup urine disease, type II (OMIM:248610); the ZK669.4 protein is predicted to be mitochondrial with 68% accuracy.		Molecular_function:acyltransferase activity|Biological_process:metabolism|Molecular_function:protein binding|Molecular_function:hormone activity|Cellular_component:extracellular	Dihydrolipoamide transacylase (alpha-keto acid dehydrogenase E2 subunit)	ENSEMBL:ENSP00000260559:human:Lipoamide acyltransferase component of branched-chain alpha-keto acid dehydrogenase complex, mitochondrial precursor:E=117.456 | ENSEMBL:ENSP00000280346:human:Similar to Dihydrolipoamide acetyltransferase precursor:E=44.3768
171970_x_at	H39E23.2	H39E23.2	WBGene00010432	H39E23.2						-
171971_x_at	F25H2.5	F25H2.5	WBGene00009119	F25H2.5	excretory cell | head neurons | anal sphincter/depressor muscle | hypodermis | body wall muscle | pharynx | ventral nerve cord | body neurons | intestinal | vulval muscle | tail neurons	Adult Expression: pharynx; intestinal; anal sphincter/depressor muscle; vulval muscle; body wall muscle; hypodermis; excretory cell; ventral nerve cord; head neurons; body neurons; tail neurons | Larval Expression: pharynx; intestinal; anal sphincter/depressor muscle; body wall muscle; hypodermis; excretory cell; ventral nerve cord; head neurons; body neurons; tail neurons		1	1	171971_x_at|191740_s_at		ok314	Molecular_function:nucleoside-diphosphate kinase activity|Molecular_function:ATP binding|Biological_process:GTP biosynthesis|Biological_process:UTP biosynthesis|Biological_process:CTP biosynthesis|Biological_process:embryonic development (sensu Animalia)|Biological_process:hermaphrodite genital morphogenesis|Biological_process:gametogenesis	Nucleoside diphosphate kinase	ENSEMBL:ENSP00000312446:human:Nucleoside diphosphate kinase B:E=54.1192 | ENSEMBL:ENSP00000337060:human:NM23-H1:E=51.6383 | ENSEMBL:ENSP00000013034:human:Nucleoside diphosphate kinase A:E=51.5686 | ENSEMBL:ENSP00000219302:human:Nucleoside diphosphate kinase 3:E=45.4685 | ENSEMBL:ENSP00000242630:human:Putative nucleoside diphosphate kinase:E=44.8539 | ENSEMBL:ENSP00000219479:human:Nucleoside dipho…
171972_x_at	Y50D7A.6	Y50D7A.6	WBGene00002230	klp-20	head neurons | nerve ring | ventral nerve cord | intestinal | tail neurons	Adult Expression: intestinal; nerve ring; ventral nerve cord; head neurons; tail neurons | Larval Expression: intestinal; ventral nerve cord; head neurons; tail neurons		1	1	171972_x_at|176821_s_at			Molecular_function:microtubule motor activity|Molecular_function:ATP binding|Biological_process:microtubule-based movement|Cellular_component:microtubule associated complex	Kinesin-like protein	ENSEMBL:ENSP00000253756:human:Kinesin-like protein KIF3A:E=136.482 | ENSEMBL:ENSP00000262652:human:Kinesin-like protein KIF3B:E=117.432 | ENSEMBL:ENSP00000247986:human:Splice Isoform 1 Of Kinesin-like protein KIF17:E=105.387 | ENSEMBL:ENSP00000318133:huma
171973_at	T01G1.3	T01G1.3	WBGene00011338	T01G1.3						171973_at|192286_s_at				Vesicle coat complex COPII, subunit SEC31	ENSEMBL:ENSP00000347329:human:KIAA0905 protein:E=51.1249 | ENSEMBL:ENSP00000337602:human:SEC31-like 1 isoform 2:E=46.0862 | ENSEMBL:ENSP00000189226:human:Secretory pathway component Sec31B-1:E=42.4815 | ENSEMBL:ENSP00000342301:human:S. cerevisiae SEC31-like 2 isoform b:E=36.6383 | FLYBASE:CG8266-PA:fly:Flybase gene name is sec31-PA:E=44.2518 |
171974_x_at	C56C10.13	C56C10.13	WBGene00001026	dnj-8						171974_x_at|172949_s_at|189229_s_at	This gene encodes a protein containing a DnaJ ('J') domain.		Molecular_function:heat shock protein binding|Molecular_function:unfolded protein binding|Biological_process:protein folding|Molecular_function:electron transporter activity|Biological_process:electron transport|Biological_process:oviposition|Biological_process:locomotory behavior	Molecular chaperone (DnaJ superfamily)	ENSEMBL:ENSP00000251293:human:KIAA0962 protein:E=73.6576 | ENSEMBL:ENSP00000264065:human:Hypothetical protein FLJ14741:E=15.8861 | ENSEMBL:ENSP00000325918:human:ER-resident protein ERdj5:E=15.0315 | ENSEMBL:ENSP00000347445:human:Similar to TUMOROUS IMAGIN
171975_x_at	Y111B2A.18	Y111B2A.18	WBGene00004700	rsp-3	head neurons | body wall muscle | pharynx | nervous system | ventral nerve cord | tail neurons	Adult Expression: pharynx; body wall muscle; Nervous System; ventral nerve cord; head neurons; tail neurons;		1	1	171975_x_at|173789_at|189582_s_at	rsp-3 encodes a putative ortholog of human SF2/ASF and member of the SR protein family of nuclear phosphoproteins that are required for constitutive splicing and influence alternative splicing regulation; rsp-3 affects the development of oocytes together with rsr-1, and is required for late embryonic viability; SPK-1 binds directly to and phosphorylates the RS domain of RSP-3 in vitro and the mRN…		Molecular_function:nucleic acid binding|Biological_process:embryonic development (sensu Animalia)	Alternative splicing factor ASF/SF2 (RRM superfamily)	ENSEMBL:ENSP00000258962:human:Splicing factor, arginine/serine-rich 1:E=70.3468 | ENSEMBL:ENSP00000229390:human:Splicing factor, arginine/serine-rich 9:E=60.3188 | ENSEMBL:ENSP00000244020:human:Splice Isoform 1 Of Splicing factor, arginine/serine-rich 6:E
171976_x_at	Y105E8A.16	Y105E8A.16	WBGene00004489	rps-20						171976_x_at|171977_x_at|176041_s_at	rps-20 encodes a small ribosomal subunit S20 protein.		Molecular_function:structural constituent of ribosome|Biological_process:protein biosynthesis|Cellular_component:intracellular|Cellular_component:ribosome|Cellular_component:small ribosomal subunit|Biological_process:embryonic development (sensu Animalia)|Biological_process:embryonic morphogenesis|Biological_process:larval development (sensu Nematoda)|Biological_process:growth|Biological_process:…	40S ribosomal protein S20	ENSEMBL:ENSP00000009589:human:40S ribosomal protein S20:E=40.6576 | ENSEMBL:ENSP00000348430:human:PREDICTED: similar to 40S ribosomal protein S20:E=36.3098 | ENSEMBL:ENSP00000352423:human:11 kDa protein:E=27.9586 | FLYBASE:CG15693-PA:fly:Flybase gene name is RpS20-PA:E=39.6021 |
171977_x_at	Y105E8A.16	Y105E8A.16	WBGene00004489	rps-20						171976_x_at|171977_x_at|176041_s_at	rps-20 encodes a small ribosomal subunit S20 protein.		Molecular_function:structural constituent of ribosome|Biological_process:protein biosynthesis|Cellular_component:intracellular|Cellular_component:ribosome|Cellular_component:small ribosomal subunit|Biological_process:embryonic development (sensu Animalia)|Biological_process:embryonic morphogenesis|Biological_process:larval development (sensu Nematoda)|Biological_process:growth|Biological_process:…	40S ribosomal protein S20	ENSEMBL:ENSP00000009589:human:40S ribosomal protein S20:E=40.6576 | ENSEMBL:ENSP00000348430:human:PREDICTED: similar to 40S ribosomal protein S20:E=36.3098 | ENSEMBL:ENSP00000352423:human:11 kDa protein:E=27.9586 | FLYBASE:CG15693-PA:fly:Flybase gene name is RpS20-PA:E=39.6021 |
171978_x_at	Y92H12BR.3	Y92H12BR.3	WBGene00022369	Y92H12BR.3						-
171979_x_at	T19H12.2	T19H12.2	WBGene00020588	T19H12.2						171979_x_at|184908_at				Leucine-rich acidic nuclear protein	ENSEMBL:ENSP00000267918:human:Acidic leucine-rich nuclear phosphoprotein 32 family member A:E=25.6198 | ENSEMBL:ENSP00000324074:human:Acidic leucine-rich nuclear phosphoprotein 32 family member E:E=24.0555 | ENSEMBL:ENSP00000345848:human:Acidic leucine-rich nuclear phosphoprotein 32 family member B:E=22.7447 | ENSEMBL:ENSP00000329250:human:Acidic leucine-rich nuclear phosphoprotein 32 family memb…
171980_x_at	ZK757.3a	ZK757.3	WBGene00006449	tag-76						171980_x_at|172354_x_at|187385_s_at		gk188		Translation initiation factor 2C (eIF-2C) and related proteins	ENSEMBL:ENSP00000220592:human:Eukaryotic translation initiation factor 2C, 2:E=138.482 | ENSEMBL:ENSP00000315528:human:Eukaryotic translation initiation factor 2C 3:E=136.678 | ENSEMBL:ENSP00000207451:human:Similar to Eukaryotic translation initiation fac
171981_x_at	W06H12.1	W06H12.1	WBGene00012317	W06H12.1						171981_x_at|180912_at			Molecular_function:nucleic acid binding|Molecular_function:zinc ion binding|Cellular_component:nucleus		ENSEMBL:ENSP00000354487:human:Transcription factor 8:E=10.5686 | ENSEMBL:ENSP00000319248:human:ZEB:E=10.5376 | ENSEMBL:ENSP00000269844:human:PR-domain zinc finger protein 15:E=10.3767 | ENSEMBL:ENSP00000350355:human:Similar to Transcription factor 8:E=10.0362 |
171982_x_at	F23B2.5a	F23B2.5	WBGene00001444	flp-1	head neurons | nerve ring	Expression only detected in anterior head neurons. | Nerve ring and other neuronal processes. | "Expressed in AIA, AIY, AVA, AVE, AVK, RIG, RMG, M5. No male specific expression." | Expressed in all stages | Expressed in the AVK neurons and no other cells.	| "In wild-type animals, FaRPs immunostaining was most concentrated in the nerve ring and other neuronal processes, whereas neuronal cell bodies had lower levels of expression."	1	1	171982_x_at|193561_at|193562_s_at|193895_at|193896_s_at	flp-1 can encode up to seven distinct, yet highly similar, FMRFamide-related peptides (FaRPs), small neuromodulatory peptides that are characterized by a C-terminal Arg-Phe-amide motif; in C. elegans, FLP-1 peptides are required for regulation of several behaviors, including well-coordinated, sinusoidal movement and the transition between active and inactive states of egg-laying; receptors for th…	pk41	Biological_process:neuropeptide signaling pathway	Unnamed protein	FLYBASE:CG2346-PA:fly:Flybase gene name is Fmrf-PA:E=15.1739 |
171983_s_at	Y51A2D.8	Y51A2D.8	WBGene00013076	Y51A2D.8						171983_s_at|192116_s_at			Molecular_function:cysteine-type peptidase activity|Biological_process:proteolysis and peptidolysis	Cysteine proteinase Cathepsin L	ENSEMBL:ENSP00000257498:human:Cathepsin L precursor:E=32.5686 | ENSEMBL:ENSP00000259470:human:Cathepsin L2 precursor:E=32.2518 | ENSEMBL:ENSP00000220166:human:Cathepsin H precursor:E=31.8239 | ENSEMBL:ENSP00000290410:human:Cathepsin S precursor:E=29.2076
171984_at	Y49A3A.2	Y49A3A.2	WBGene00013025	vha-13	excretory cell | body wall muscle | intestinal	Adult Expression: intestinal; body wall muscle; excretory cell | Larval Expression: intestinal; excretory cell; unidentified		0	1	171984_at|175511_at|193987_s_at			Molecular_function:nucleotide binding|Molecular_function:nucleoside triphosphatase activity|Molecular_function:ATP binding|Molecular_function:hydrogen-transporting ATP synthase activity, rotational mechanism|Molecular_function:hydrogen-transporting ATPase activity, rotational mechanism|Biological_process:ATP synthesis coupled proton transport|Cellular_component:proton-transporting two-sector ATPa…	Vacuolar H+-ATPase V1 sector, subunit A	ENSEMBL:ENSP00000273398:human:Vacuolar ATP synthase catalytic subunit A, ubiquitous isoform:E=271.004 | ENSEMBL:ENSP00000262030:human:ATP synthase beta chain, mitochondrial precursor:E=29.2924 | ENSEMBL:ENSP00000276390:human:Vacuolar ATP synthase subunit B, brain isoform:E=21.1427 | ENSEMBL:ENSP00000234396:human:ATPase, H+ transporting, lysosomal 56/58kD, V1 subunit B, isoform 1:E=20.9208 | FLYBA…
171985_x_at	F26F4.4	F26F4.4	WBGene00017826	F26F4.4						171985_x_at|184097_at		tm1343		MLN, STAR and related lipid-binding proteins	ENSEMBL:ENSP00000337446:human:MLN 64 protein:E=25.3372 | ENSEMBL:ENSP00000009041:human:MLN64 N-terminal domain homolog:E=15.4318 | FLYBASE:CG3522-PB:fly:Flybase gene name is CG3522-PB:E=20.699 |
171986_x_at	T27E4.4	T27E4.4	WBGene00020862	T27E4.4						171986_x_at|172284_x_at					ENSEMBL:ENSP00000331971:human:Keratin associated protein 19-1:E=11.9208 | ENSEMBL:ENSP00000335001:human:Glycine/tyrosine-rich protein:E=10.3979 |
171987_x_at	W08F4.3	W08F4.3	WBGene00021093	W08F4.3	neurons along body | stomato-intestinal muscle | head neurons | Reproductive System | hypodermis | gonad sheath cells | seam cells | intestine | tail | body wall muscle | pharynx | nervous system | vulval muscle | distal tip cell | uterine muscle | tail neurons	Adult Expression: pharynx; intestine; stomato-intestinal muscle; Reproductive System; distal tip cell; uterine muscle; vulval muscle; gonad sheath cells; body wall muscle; hypodermis; seam cells; Nervous System; head neurons; neurons along body; tail neurons; unidentified cells in tail ;		1	1	171987_x_at|183909_at			Molecular_function:C-8 sterol isomerase activity|Biological_process:ergosterol biosynthesis|Cellular_component:endoplasmic reticulum
171988_at	C44B12.2	C44B12.2	WBGene00003893	ost-1	head neurons | body wall muscle | spermathecae | gonad | distal tip cells	Adult Expression: body wall muscle; head neurons; unidentified | Larval Expression: body wall muscle; head neurons; unidentified | "Localized diffusely along body muscle cells, concentrated at the boundaries between muscle cells. Staining limited to areas immediately adjacent to the body wall muscle. GFP protein also surrounds the sex muscles, which terminate at the vulva, detected in embryos and…	| Cncentrated at the boundaries between muscle cells. | beta-gal accumulates in a striated pattern in the cytoplasm. The striated pattern is identified as body wall muscle cells.	1	1	171988_at|191389_s_at		pk273	Molecular_function:calcium ion binding|Biological_process:positive regulation of growth rate|Biological_process:positive regulation of body size	Matricellular protein Osteonectin/SPARC/BM-40	ENSEMBL:ENSP00000231061:human:SPARC precursor:E=41.4437 | ENSEMBL:ENSP00000282470:human:Hevin protein precursor:E=18.7696 | ENSEMBL:ENSP00000321108:human:Testican-2 precursor:E=11.5686 | ENSEMBL:ENSP00000295633:human:Follistatin-related protein 1 precursor:E=10.7959 | FLYBASE:CG6378-PA:fly::E=46.4685 |
171989_x_at	ZK945.3	ZK945.3	WBGene00014165	ZK945.3						171989_x_at|191768_at			Molecular_function:RNA binding|Biological_process:mRNA metabolism|Biological_process:oviposition	Puf family RNA-binding protein	ENSEMBL:ENSP00000265774:human:Pumilio/Puf RNA-binding domain containing protein:E=72.2441 | FLYBASE:CG1685-PA:fly:Flybase gene name is pen-PA:E=39.6021 |
171990_x_at	R13G10.1	R13G10.1	WBGene00001086	dpy-27		A single transcript of 4.6 kb preferentially expressed in embryos. The transcript level decrease dramatically in L1 and L2, and become almost undetectable at L3, L4 and non-gravid adult hermaphrodites.		5	1	171990_x_at|188603_s_at	The dpy-27 gene encodes a homolog of the SMC4 subunit of mitotic condensin; DPY-27, in combination with other proteins including MIX-1, act as a unit to repress X-linked genes during dosage compensation.	rh18	Molecular_function:ATP binding|Molecular_function:ATPase activity|Biological_process:chromosome organization and biogenesis|Cellular_component:chromosome|Molecular_function:protein binding|Biological_process:positive regulation of body size|Biological_process:oviposition|Biological_process:embryonic development (sensu Animalia)|Biological_process:positive regulation of growth rate|Biological_proc…	Structural maintenance of chromosome protein 4 (chromosome condensation complex Condensin, subunit C)	ENSEMBL:ENSP00000349961:human:Splice Isoform 1 Of Structural maintenance of chromosomes 4-like 1 protein:E=95.7447 | ENSEMBL:ENSP00000353225:human:Splice Isoform 2 Of Structural maintenance of chromosomes 4-like 1 protein:E=94.1938 | ENSEMBL:ENSP000003234
171991_x_at	Y39A3CL.4a	Y39A3CL.4	WBGene00021442	Y39A3CL.4						171991_x_at|177151_at|177200_at					FLYBASE:CG4658-PA:fly:Flybase gene name is CG4658-PA:E=21.0862 |
171992_x_at	Y38E10A.6a	Y38E10A.6	WBGene00012584	Y38E10A.6						171992_x_at|186209_s_at		tm1576	Molecular_function:DNA binding|Molecular_function:transcription factor activity|Biological_process:regulation of transcription, DNA-dependent|Cellular_component:nucleus		FLYBASE:CG1915-PC:fly:Flybase gene name is sls-PC:E=11.2007 |
171993_x_at	W01G7.1	W01G7.1	WBGene00000901	daf-5	head neurons | pharyngeal muscle | tail neurons | tail ganglia | hypodermis | intestine | anterior pharynx | head ganglia | distal tip cells | muscle | tail ganglia | hypodermis | intestine | head ganglia | distal tip cells | muscle	GFP expression was observed consistently in neurons in the head (including many amphid neurons and several unidentified cells located more anteriorly) and in neurons in the tail. W01G7.1/daf-5 is not expressed in ASI. The most frequently observed neuron pair in the tail has been tentatively identified as the left and right LUA interneurons based on the extent and direction of infrequently observe…	| "DAF-5::GFP from the rescuing construct mostly localizes to nuclei, which is consistent with the idea that DAF-5 is a transcription factor and functions in the nucleus. The intensity of fluorescence and nuclear localization of DAF-5::GFP from the rescuing construct was examined in wild-type and in TGF pathway mutants, including dauers, and no obvious differences was seen."	1	1	171993_x_at|187941_at|194243_x_at	daf-5 encodes a proline-rich protein, conserved in C. briggsae but not observed in non-nematode genomes, that promotes dauer formation in the group II branch of the dauer pathway, may regulate chemosensation via AWC neurons, and may regulate egg laying; daf-5 mutations suppress the dauer phenotype of group II Daf-c mutants; daf-5(e1385) partially suppresses dauer formation by aex-6(sa699) mutants…	e1385
171994_x_at	F53A3.3	F53A3.3	WBGene00004491	rps-22	head neurons | hypodermis | pharynx | ventral nerve cord | intestinal | tail neurons	Adult Expression: pharynx; intestinal; hypodermis; ventral nerve cord; head neurons; tail neurons | Larval Expression: pharynx; intestinal; hypodermis; ventral nerve cord; head neurons; tail neurons		1	1	171994_x_at|172892_x_at	rps-22 encodes a small ribosomal subunit S15a protein.		Molecular_function:structural constituent of ribosome|Biological_process:protein biosynthesis|Cellular_component:intracellular|Cellular_component:ribosome|Biological_process:embryonic development (sensu Animalia)|Biological_process:positive regulation of growth rate|Biological_process:larval development (sensu Nematoda)|Biological_process:growth|Biological_process:physiological processes|Biologic…	40S ribosomal protein S15/S22	ENSEMBL:ENSP00000318646:human:Similar to Ribosomal protein S15 isoform:E=55.1487 | ENSEMBL:ENSP00000311082:human:PREDICTED: similar to ribosomal protein S15a:E=48.8539 | ENSEMBL:ENSP00000303953:human:15 kDa protein:E=45.2518 | ENSEMBL:ENSP00000348155:human:PREDICTED: similar to ribosomal protein S15a:E=44.1739 | FLYBASE:CG2033-PC:fly:Flybase gene name is RpS15A-PC:E=56.699 | FLYBASE:CG12324-PA:fl…
171995_x_at	W06F12.1a	W06F12.1	WBGene00003048	lit-1						171995_x_at|175738_s_at|193634_s_at	lit-1 encodes a serine threonine protein kinase homolog related to the Drosophila protein Nemo that is required for embryonic viability, plays a central role in controlling the asymmetry of cell divisions during embryogenesis, and affects EMS, MS, and C lineages; acts downstream of mom-2 with respect to polarity defects and mediates larval cell fate decisions that involve POP-1, and is expressed …	ok649	Molecular_function:MAP kinase activity|Molecular_function:ATP binding|Biological_process:protein amino acid phosphorylation|Molecular_function:protein kinase activity|Molecular_function:protein serine/threonine kinase activity|Biological_process:embryonic development (sensu Animalia)|Biological_process:asymmetric cytokinesis|Biological_process:embryonic development|Biological_process:Wnt receptor…	Nemo-like MAPK-related serine/threonine protein kinase	ENSEMBL:ENSP00000262393:human:Serine/threonine kinase NLK:E=144.086 | ENSEMBL:ENSP00000316736:human:Mitogen-activated protein kinase 7, isoform 1:E=64.699 | ENSEMBL:ENSP00000352984:human:Mitogen-activated protein kinase 7 isoforM 1:E=64.699 | ENSEMBL:ENSP
171996_x_at	F58A3.2a	F58A3.2	WBGene00001184	egl-15	head neurons | hypodermal | sex myoblasts | vulval muscle | SM lineage | hypodermis | vm2 | hypodermis | intestine | vulval muscle | vm1 | vulval muscle | vm1	EGL-15 expression was observed in hypodermal cells as well as the sex myoblasts, the type I vulval muscles and some unidentified neurons in the head . The staining is specific to EGL-15, since no signal is observed with secondary antibody alone. Hypodermal expression is obvious throughout all four larval stages, with stronger expression in the early larval stages. | egl-15::gfp expression in larv…	| egl-15 localizes to the membrane of hypodermal cells.	1	1	171996_x_at|194138_s_at	egl-15 encodes an FGF-like receptor tyrosine kinase orthologous to human FGFR1 (OMIM:136350, which when mutated leads to Pfeiffer syndrome); EGL-15 is required for several processes including fluid balance and sex myoblast migration, which is essential for proper development of the egg-laying system, and is required to phosphorylate SAX-7, which inhibits the colocalization of SAX-7 with the ankyr…	n484	Molecular_function:protein kinase activity|Molecular_function:ATP binding|Biological_process:protein amino acid phosphorylation|Molecular_function:protein-tyrosine kinase activity|Biological_process:oviposition|Biological_process:hermaphrodite genital morphogenesis|Biological_process:locomotory behavior|Biological_process:larval development (sensu Nematoda)|Molecular_function:receptor signaling p…	Fibroblast/platelet-derived growth factor receptor and related receptor tyrosine kinases	ENSEMBL:ENSP00000311337:human:Splice Isoform 7 Of Basic fibroblast growth factor receptor 1 precursor:E=117.824 | ENSEMBL:ENSP00000348537:human:Splice Isoform 2 Of Basic fibroblast growth factor receptor 1 precursor:E=117.509 | ENSEMBL:ENSP00000350166:hum
171997_x_at	Y105E8B.1a	Y105E8B.1	WBGene00002978	lev-11	m4 | germ-line cells | m7 | intestine | pharynx | m3 | m5 | intestinal | m1 | m4 | m2 | m7 | pharyngo-intestinal valve | pharyngeal muscle | m3 | m5 | m8 | intestinal | m1 | pharyngeal marginal cells | m6 | male sex-specific muscle | pharyngeal muscle | muscle | pharyngeal muscle	The constructs pTMZIII4135 and pTMZIII1743 permanently induced beta-galactosidase expression in pharyngeal muscles and intestinal cells of the worm from L4 stage. Pharyngeal expression was observed in m1, m3, m4, m5 and m7 muscle cells. Between the L2 and L3 stages, both constructs induced expression in tissues corresponding to germ-line tissue of the gonadal primordium: one anterior and one post…	| "Both UNC-60B and CeTM became detectable in muscle cells at a very early stage of muscle development (~290 min), nearly at the same time. At the comma stage (290350 min), both UNC-60B and CeTM are diffusely localized in the cytoplasm and positions of n	0	1	171997_x_at|172001_x_at|175734_s_at|176396_s_at|176424_at|176425_s_at|194257_x_at	lev-11 encodes tropomyosin, an actin-binding contractile structural protein orthologous to human TROPOMYOSIN 1 (TPM1; OMIM:191010), which when mutated leads to familial hypertrophic cardiomyopathy; LEV-11 is required for embryonic development, normal body morphology, and locomotion; expressed as multiple tissue-specific isoforms generated by alternative mRNA splicing and promoter use, LEV-11 is d…	e1724		Actin filament-coating protein tropomyosin	ENSEMBL:ENSP00000354219:human:Splice Isoform 1 Of Tropomyosin beta chain:E=77.7959 | ENSEMBL:ENSP00000288398:human:Tropomyosin 1 alpha chain (Alpha-tropomyosin). SPLICE ISOFORM 4:E=77.2441 | ENSEMBL:ENSP00000345230:human:Splice Isoform 2 Of Tropomyosin al
171998_x_at	ZK524.2a	ZK524.2	WBGene00006752	unc-13	gonad | alimentary system | neurons | head neurons | nerve ring | dorsal nerve cord | ventral nerve cord | body neurons | mechanosensory neurons | tail neurons | head neurons | nerve ring | dorsal nerve cord | ventral nerve cord | body neurons | mechanosensory neurons | tail neurons	Labeled most or all neurons as well as nuclei in the gut and gonad. | Adult Expression: nerve ring; ventral nerve cord; dorsal nerve cord; head neurons; mechanosensory neurons; body neurons; tail neurons | Larval Expression: nerve ring; ventral nerve cord; dorsal nerve cord; head neurons; mechanosensory neurons; body neurons; tail neurons	nuclei	1	1	171998_x_at|191489_s_at|194251_x_at	unc-13 encodes at least five protein isoforms that regulate neurotransmitter release by altering the conformation of syntaxin; UNC-13 proteins are required for normal pharyngeal pumping and thrashing in liquid, normally short lifespan, normally large brood sizes, and full adult body sizes; UNC-13 proteins have orthologs in vertebrates and Drosophila; UNC-13 proteins are complex, with multiple C2,…	cn490	Biological_process:intracellular signaling cascade	Neurotransmitter release regulator, UNC-13	ENSEMBL:ENSP00000308768:human:Unc-13 homolog C:E=1000 | ENSEMBL:ENSP00000252773:human:PREDICTED: unc-13 homolog A:E=1000 | ENSEMBL:ENSP00000355021:human:Unc-13 homolog B:E=1000 | ENSEMBL:ENSP00000260323:human:Similar to Munc13-3:E=167.602 | ENSEMBL:ENSP00000207549:human:Splice Isoform 1 Of Unc-13 homolog D:E=16.4949 | ENSEMBL:ENSP00000324510:human:Similar to BAI-associated protein 3:E=15.5528 | E…
171999_x_at	T27D12.2a	T27D12.2	WBGene00000528	clh-1	vulva | seam cells | hypodermal | head | vulva | spermathecae | seam cells | hypodermal | head ganglia | intestinal | head	lacZ staining was clearly observed only in hypodermal cells, called seam cells. These cells extend along the lateral sides of the worm bodies and form two seam syncytia in adults. On the other hand, the transgenic worms carrying pTO17-13 strongly expressed the protein in hypodermal cells localized in their vulvae and heads, together with the enhanced expression in seam cells. | "Seam cells and hy…		1	1	171740_x_at|171764_x_at|171999_x_at|172024_x_at|172912_x_at	clh-1 encodes two CLC-type chloride channels via alternative splicing, homologous to human CLC1 (OMIM:118425) and CLC2 (OMIM:600570); CLH-1a and CLH-1b are required for maintenance of normal body shape; null mutations of clh-1 cause abnormal alae and a wider body than normal, with the body phenotype being reversible by culture medium of high osmolarity.	ok658	Molecular_function:voltage-gated chloride channel activity|Biological_process:chloride transport|Cellular_component:membrane	Cl- channel CLC-2 and related proteins (CLC superfamily)	ENSEMBL:ENSP00000265593:human:Splice Isoform 1 Of Chloride channel protein 2:E=122.337 | ENSEMBL:ENSP00000339867:human:Chloride channel protein, skeletal muscle:E=119 | ENSEMBL:ENSP00000349974:human:Chloride channel protein ClC-Kb:E=90.4437 | ENSEMBL:ENSP
172000_x_at	B0336.9a	B0336.9	WBGene00006359	swp-1						172000_x_at|187991_s_at	swp-1 encodes a protein containing two SWAP (Suppressor-of-White-APricot splicing regulator) domains that have been implicated in RNA binding; orthologous to C. briggsae CBG09000.		Molecular_function:RNA binding|Biological_process:RNA processing	mRNA splicing factor	ENSEMBL:ENSP00000261674:human:Splicing factor, arginine/serine-rich 8:E=37.9208 | ENSEMBL:ENSP00000262710:human:Splice Isoform 1 Of Apoptotic chromatin condensation inducer in the nucleus:E=12.8861 | ENSEMBL:ENSP00000330188:human:Similar to splicing facto
172001_x_at	Y105E8B.1a	Y105E8B.1	WBGene00002978	lev-11	m4 | germ-line cells | m7 | intestine | pharynx | m3 | m5 | intestinal | m1 | m4 | m2 | m7 | pharyngo-intestinal valve | pharyngeal muscle | m3 | m5 | m8 | intestinal | m1 | pharyngeal marginal cells | m6 | male sex-specific muscle | pharyngeal muscle | muscle | pharyngeal muscle	The constructs pTMZIII4135 and pTMZIII1743 permanently induced beta-galactosidase expression in pharyngeal muscles and intestinal cells of the worm from L4 stage. Pharyngeal expression was observed in m1, m3, m4, m5 and m7 muscle cells. Between the L2 and L3 stages, both constructs induced expression in tissues corresponding to germ-line tissue of the gonadal primordium: one anterior and one post…	| "Both UNC-60B and CeTM became detectable in muscle cells at a very early stage of muscle development (~290 min), nearly at the same time. At the comma stage (290350 min), both UNC-60B and CeTM are diffusely localized in the cytoplasm and positions of n	0	1	171997_x_at|172001_x_at|175734_s_at|176396_s_at|176424_at|176425_s_at|194257_x_at	lev-11 encodes tropomyosin, an actin-binding contractile structural protein orthologous to human TROPOMYOSIN 1 (TPM1; OMIM:191010), which when mutated leads to familial hypertrophic cardiomyopathy; LEV-11 is required for embryonic development, normal body morphology, and locomotion; expressed as multiple tissue-specific isoforms generated by alternative mRNA splicing and promoter use, LEV-11 is d…	e1724		Actin filament-coating protein tropomyosin	ENSEMBL:ENSP00000354219:human:Splice Isoform 1 Of Tropomyosin beta chain:E=77.7959 | ENSEMBL:ENSP00000288398:human:Tropomyosin 1 alpha chain (Alpha-tropomyosin). SPLICE ISOFORM 4:E=77.2441 | ENSEMBL:ENSP00000345230:human:Splice Isoform 2 Of Tropomyosin al
172002_x_at	R07B1.2	R07B1.2	WBGene00002270	lec-7						172002_x_at|172003_x_at|191786_at|191787_s_at			Molecular_function:sugar binding	Galectin, galactose-binding lectin	ENSEMBL:ENSP00000306228:human:Splice Isoform 2 Of Galectin-9:E=15.284 | ENSEMBL:ENSP00000312259:human:Galectin-9:E=15.0088 | ENSEMBL:ENSP00000328797:human:35 kDa protein:E=14.8861 | ENSEMBL:ENSP00000329254:human:35 kDa protein:E=14.8861 | ENSEMBL:ENSP00000318214:human:Splice Isoform 1 Of Galectin-9:E=14.7959 | ENSEMBL:ENSP00000315564:human:40 kDa protein:E=14.699 | ENSEMBL:ENSP00000311999:human:4…
172003_x_at	R07B1.2	R07B1.2	WBGene00002270	lec-7						172002_x_at|172003_x_at|191786_at|191787_s_at			Molecular_function:sugar binding	Galectin, galactose-binding lectin	ENSEMBL:ENSP00000306228:human:Splice Isoform 2 Of Galectin-9:E=15.284 | ENSEMBL:ENSP00000312259:human:Galectin-9:E=15.0088 | ENSEMBL:ENSP00000328797:human:35 kDa protein:E=14.8861 | ENSEMBL:ENSP00000329254:human:35 kDa protein:E=14.8861 | ENSEMBL:ENSP00000318214:human:Splice Isoform 1 Of Galectin-9:E=14.7959 | ENSEMBL:ENSP00000315564:human:40 kDa protein:E=14.699 | ENSEMBL:ENSP00000311999:human:4…
172004_x_at	F08B6.4a	F08B6.4	WBGene00006819	unc-87			In REF 52 fibroblasts UNC-87 localized to the actin stress fibers, and the ectopic expression of the UNC-87 protein caused a significant increase in stress fiber bundling. Moreover, stress fiber formation was significantly enhanced in the mouse melanoma cell line B16F1.	5	1	171924_x_at|172004_x_at|188494_s_at	unc-87 encodes, through alternative splicing, two proteins that are required to maintain the structure of myofilaments in body wall muscle cells; UNC-87 proteins resemble the C-terminal repeat region of calponin but have no obvious orthologs outside of nematodes; in vitro, UNC-87 proteins exist as monomers in solution, associate with thin (F-actin) filaments but not with monomeric G-actin, and bu…	e1216	Biological_process:locomotory behavior	Unnamed protein	ENSEMBL:ENSP00000252456:human:Calponin 1:E=16.3468 | ENSEMBL:ENSP00000281863:human:Calponin-3:E=14.8861 |
172005_x_at	F39B2.4a	F39B2.4	WBGene00006349	sur-2	VPC | P lineage | VPC descendants	All Pn.p cells express the transgene. During L3, the VPCs divide to form two daughters that both stain positive. The two daughters continue to divide and form first four cells and then 8 cells for P6.p, and seven cells for P5.p and P7.p. All of these stain throughout divisions. The staining observed in the daughters of P3.p, P4.p and P8.p is significantly weaker than observed in P5-7.p.		0	1	172005_x_at|190922_s_at		ku3	Biological_process:determination of adult life span|Biological_process:physiological processes|Biological_process:oviposition|Biological_process:locomotion	Cofactor required for Sp1 transcriptional activation, subunit 3	ENSEMBL:ENSP00000352070:human:157 kDa protein:E=50.4089 | ENSEMBL:ENSP00000343786:human:157 kDa protein:E=48.1549 | ENSEMBL:ENSP00000349080:human:Conserved hypothetical protein:E=37.5086 | ENSEMBL:ENSP00000346588:human:Conserved hypothetical protein:E=35.7959 | FLYBASE:CG1693-PB:fly:Flybase gene name is tty-PB:E=12.4685 | FLYBASE:CG32133-PA:fly:Flybase gene name is CG32133-PA:E=11.6021 | FLYBASE:…
172006_x_at	K04F10.4d	K04F10.4	WBGene00000254	bli-4	vulva | hypodermal | ventral nerve cord	Expressed in all hypodermal cells, the vulva, and the ventral nerve cords. Expression was first observed in embryos, at 2-fold stage.	Staining seems to be localized to the nuclei of the hypodermal cells in the embryo.	1	1	172006_x_at|172869_x_at|172870_x_at|175666_s_at|175669_at|191062_s_at|191107_s_at|191212_s_at|194220_x_at	bli-4 encodes a variety of related subtilases (serine endoproteases of the KEX2/subtilisin class), with shared N-termini but varying C-termini, that are collectively required both for larval viability and for stable adhesion of the adult cuticle.	e937	Biological_process:positive regulation of body size|Biological_process:embryonic development (sensu Animalia)|Biological_process:larval development (sensu Nematoda)|Biological_process:growth|Biological_process:physiological processes|Biological_process:molting cycle (sensu Invertebrata)|Biological_process:locomotory behavior|Cellular_component:nucleus|Biological_process:embryonic development|Biol…	Subtilisin-like proprotein convertase	ENSEMBL:ENSP00000305056:human:Splice Isoform 1 Of Proprotein convertase subtilisin/kexin type 6 precursor:E=155.081 | ENSEMBL:ENSP00000351193:human:Splice Isoform 2 Of Proprotein convertase subtilisin/kexin type 6 precursor:E=153.959 | ENSEMBL:ENSP0000026
172007_x_at	Y106G6H.2a	Y106G6H.2	WBGene00003902	pab-1						172007_x_at|174670_s_at|194118_s_at	pab-1 encodes a polyadenylate-binding protein (i.e., poly(A)-binding protein, or PAB); while not extensively characterized, PAB-1 has been successfully used as an epitope-tagged transgenic reagent for tissue-specific isolation of mRNAs.		Molecular_function:RNA binding|Molecular_function:nucleic acid binding|Biological_process:embryonic development (sensu Animalia)|Biological_process:positive regulation of growth rate|Biological_process:gametogenesis	Polyadenylate-binding protein (RRM superfamily)	ENSEMBL:ENSP00000313007:human:Splice Isoform 1 Of Polyadenylate-binding protein 1:E=170.244 | ENSEMBL:ENSP00000281589:human:Testis-specific poly(A)-binding protein:E=155.824 | ENSEMBL:ENSP00000174661:human:61 kDa protein:E=144.745 | ENSEMBL:ENSP0000020473
172008_x_at	yk578h2.3	yk578h2.3	-	-						-
172009_x_at	Y56A3A.18	Y56A3A.18	WBGene00013236	Y56A3A.18	intestinal	Adult Expression: intestinal; unidentified | Larval Expression: intestinal; unidentified		0	1	172009_x_at|184994_s_at			Molecular_function:nucleic acid binding|Molecular_function:zinc ion binding|Cellular_component:nucleus|Biological_process:embryonic development (sensu Animalia)|Biological_process:positive regulation of growth rate|Biological_process:larval development (sensu Nematoda)|Biological_process:growth|Biological_process:gametogenesis	U1-like Zn-finger-containing protein, probabl erole in RNA processing/splicing	ENSEMBL:ENSP00000270812:human:Zinc finger protein:E=16.3372 | FLYBASE:CG3224-PA:fly:Flybase gene name is CG3224-PA:E=17.2676 |
172010_x_at	D2024.6	D2024.6	WBGene00000292	cap-1	head neurons | nerve ring | intestine | body wall muscle | pharynx | nervous system | ventral nerve cord	Adult Expression: pharynx; intestine; body wall muscle; Nervous System; nerve ring; ventral nerve cord; head neurons;		1	1	172010_x_at|188551_s_at	cap-1 encodes an F-actin capping protein alpha subunit that affects fertility; likely expressed in touch receptor neurons.	pk56	Molecular_function:actin binding|Biological_process:actin cytoskeleton organization and biogenesis|Cellular_component:F-actin capping protein complex|Biological_process:embryonic development (sensu Animalia)|Biological_process:positive regulation of growth rate|Biological_process:larval development (sensu Nematoda)|Biological_process:growth|Biological_process:reproduction	F-actin capping protein, alpha subunit	ENSEMBL:ENSP00000263168:human:F-actin capping protein alpha-1 subunit:E=77.6021 | ENSEMBL:ENSP00000354947:human:Capping protein (aCtin filament) musCle Z-line, alpha 2:E=74.8539 | ENSEMBL:ENSP00000326238:human:F-actin capping protein alpha-3 subunit:E=29.9208 | FLYBASE:CG10540-PA:fly:Flybase gene name is CG10540-PA:E=77.8239 |
172011_x_at	H28G03.2a	H28G03.2	WBGene00019250	H28G03.2						172011_x_at|186054_s_at					ENSEMBL:ENSP00000324463:human:PREDICTED: YLP motif containing 1:E=16.8861 | ENSEMBL:ENSP00000341085:human:Wiskott-Aldrich syndrome protein family member 4:E=13.6576 | ENSEMBL:ENSP00000289115:human:Wiskott-Aldrich syndrome protein family member 2:E=13.3188
172012_x_at	R07E4.6b	R07E4.6	WBGene00002190	kin-2						172012_x_at|175562_s_at|176578_s_at	kin-2 encodes a predicted regulatory subunit of a cAMP-dependent protein kinase that may act downstream of, or in parallel to, ric-8.	ok248	Molecular_function:cAMP-dependent protein kinase, intrinsic regulator activity|Biological_process:protein amino acid phosphorylation|Cellular_component:cAMP-dependent protein kinase complex|Biological_process:body morphogenesis (sensu Nematoda)|Biological_process:positive regulation of body size|Biological_process:larval development (sensu Nematoda)|Biological_process:growth|Biological_process:ph…	cAMP-dependent protein kinase types I and II, regulatory subunit	ENSEMBL:ENSP00000351410:human:cAMP-dependent protein kinase type I-alpha regulatory subunit:E=96.1611 | ENSEMBL:ENSP00000340984:human:CAMP-dependent protein kinase type I-beta regulatory Chain:E=95.5229 | ENSEMBL:ENSP00000296446:human:CAMP-dependent prote
172013_x_at	F57B9.5	F57B9.5	WBGene00000276	byn-1						172013_x_at|187141_at	byn-1 encodes a homolog of mammalian BYSTIN-LIKE (BYSL; OMIM:603871).	vr5	Molecular_function:carrier activity|Biological_process:transport|Cellular_component:extracellular space|Biological_process:embryonic development (sensu Animalia)|Biological_process:positive regulation of growth rate|Biological_process:larval development (sensu Nematoda)|Biological_process:growth|Biological_process:physiological processes|Biological_process:hermaphrodite genital morphogenesis|Biol…	Cell adhesion complex protein bystin	ENSEMBL:ENSP00000230340:human:Bystin:E=108.824 | FLYBASE:CG1430-PA:fly:Flybase gene name is bys-PA:E=89.2291 |
172014_x_at	C41C4.8	C41C4.8	WBGene00008053	cdc-48.2	intestine	In adult worms C41C4.8 was expressed mainly in the intestine.		0	1	172014_x_at|189021_at		tm659	Molecular_function:nucleotide binding|Molecular_function:nucleoside triphosphatase activity|Molecular_function:ATP binding|Molecular_function:hydrolase activity|Biological_process:embryonic development (sensu Animalia)|Biological_process:positive regulation of growth rate|Biological_process:locomotory behavior	AAA+-type ATPase	ENSEMBL:ENSP00000298001:human:Valosin-containing protein:E=1000 | ENSEMBL:ENSP00000351777:human:89 kDa protein:E=1000 | ENSEMBL:ENSP00000274008:human:Spermatogenesis associated factor:E=143.051 | ENSEMBL:ENSP00000342961:human:Splice Isoform 1 Of Nuclear v
172015_x_at	Y82E9BR.17a	Y82E9BR.17	WBGene00022349	Y82E9BR.17						-				Unnamed protein
172016_x_at	DY3.7	DY3.7	WBGene00006324	sup-17						172016_x_at|173213_s_at|193471_s_at	sup-17 encodes an ADAM protein, an integral membrane disintegrin and zinc-activated metalloproteinase, orthologous to Drosophila and mouse KUZBANIAN and the vertebrate ADAM10 proteins; SUP-17 is required maternally for embryonic development and plays a role in LIN-12/Notch-mediated cell signaling required for several cell fate decisions during vulval development; SUP-17 is also required for norma…	n316	Molecular_function:metalloendopeptidase activity|Biological_process:proteolysis and peptidolysis|Molecular_function:metallopeptidase activity|Molecular_function:zinc ion binding|Biological_process:cell fate specification|Biological_process:N signaling pathway|Biological_process:embryonic development|Biological_process:vulval development (sensu Nematoda)	Tumor necrosis factor-alpha-converting enzyme (TACE/ADAM17) and related metalloproteases	ENSEMBL:ENSP00000260408:human:ADAM 10 precursor:E=86.7447 | ENSEMBL:ENSP00000339991:human:Splice Isoform 2 Of ADAM 17 precursor:E=29.5229 | ENSEMBL:ENSP00000309968:human:Splice Isoform 1 Of ADAM 17 precursor:E=29.1871 | ENSEMBL:ENSP00000349436:human:ADAM15 isoform 6b:E=12.1871 | ENSEMBL:ENSP00000271836:human:ADAM 15 precursor:E=12 | ENSEMBL:ENSP00000348227:human:ADAM15 isoform 4a:E=11.3872 | ENSE…
172017_x_at	W07A8.3	W07A8.3	WBGene00001043	dnj-25	hypodermis | seam cells | pharynx	Adult Expression: pharynx; hypodermis; seam cells;		0	1	172017_x_at|172275_x_at	The dnj-25 (Ce-auxilin) gene is required in vivo for clathrin-mediated endocytosis and for normal development.	ok422	Molecular_function:heat shock protein binding|Molecular_function:unfolded protein binding|Biological_process:protein folding|Biological_process:positive regulation of growth rate|Biological_process:larval development (sensu Nematoda)|Biological_process:growth|Biological_process:molting cycle (sensu Invertebrata)|Biological_process:receptor mediated endocytosis	Auxilin-like protein and related proteins containing DnaJ domain	ENSEMBL:ENSP00000263441:human:DnaJ (Hsp40) homolog, subfamily C, member 6:E=35.6778 | ENSEMBL:ENSP00000333891:human:Cyclin G associated kinase:E=34.6778 | ENSEMBL:ENSP00000314499:human:Cyclin G-associated kinase:E=32.5528 | FLYBASE:CG1107-PA:fly:Flybase gene name is auxillin-PA:E=29.1938 |
172018_x_at	C47E8.7	C47E8.7	WBGene00006836	unc-112	spermathecae | uterine muscle	GFP is found in the body wall, vulval, spermathecal, uterine, and anal sphincter/depressor muscles. A few unidentified cells also exhibit GFP expression, suggesting that UNC-112 may not be limited to contractile tissues.	In the body wall muscle, UNC-112::GFP is localized to muscle cell boundaries in regions of contact with adjacent muscle cells, and to the dense bodies and M-lines in a pattern identical to that observed for UNC-52/perlecan, PAT-3/ -integrin, and PAT-2/ -integrin (Williams, B., unpublished observations). GFP fluorescence appears to localize near the membrane and does not extend very deeply into th…	0	1	172018_x_at|193683_s_at	The unc-112 gene encodes a pleckstrin homology domain-containing protein, orthologous to human Mitogen inducible gene-2, that is required for assembly of muscle dense bodies and M lines during embryogenesis; UNC-112 is a dense body/M-line component and requires PAT-3/beta-integrin, UNC-52/perlecan, and PAT-4/integrin-linked kinase for proper localization; UNC-112 binds PAT-4 directly, forms a ter…	gk1	Biological_process:determination of adult life span|Biological_process:physiological processes|Biological_process:embryonic development (sensu Animalia)|Biological_process:locomotion|Biological_process:locomotory behavior|Cellular_component:plasma membrane|Biological_process:cell-matrix adhesion|Cellular_component:cell-matrix junction|Molecular_function:extracellular matrix binding	Mitogen inducible gene product (contains ERM and PH domains)	ENSEMBL:ENSP00000340391:human:Similar to Mitogen inducible gene mig-2:E=156.237 | ENSEMBL:ENSP00000217289:human:Splice Isoform 1 Of Unc-112 related protein 1:E=146.409 | ENSEMBL:ENSP00000342858:human:Splice Isoform 2 Of Pleckstrin homology domain containing family C member 1:E=136.658 | ENSEMBL:ENSP00000339950:human:Splice Isoform 2 Of Unc-112 related protein 2:E=132.027 | ENSEMBL:ENSP00000279227…
172019_x_at	ZK637.7a	ZK637.7	WBGene00002998	lin-9						171732_x_at|172019_x_at|172755_x_at		n112	Biological_process:body morphogenesis (sensu Nematoda)|Biological_process:positive regulation of growth rate|Biological_process:hermaphrodite genital morphogenesis|Biological_process:morphogenesis of an epithelium|Biological_process:gametogenesis|Biological_process:locomotory behavior	Retinoblastoma pathway protein LIN-9/chromatin-associated protein Aly	ENSEMBL:ENSP00000352515:human:TUDOR gene similar:E=67.2757 | ENSEMBL:ENSP00000329102:human:LIN9 protein:E=67.1938 | FLYBASE:CG3480-PA:fly:Flybase gene name is twit-PA:E=38.5376 | FLYBASE:CG2075-PA:fly:Flybase gene name is aly-PA:E=15.8539 |
172020_x_at	F44B9.6	F44B9.6	WBGene00003021	lin-36	germ-line cells | head neurons | hypodermal | P lineage | ventral nerve cord | intestinal | tail neurons	lin-36::GFP was expressed in the nuclei of the P(3-8).p cells and their descendants during vulval cell determination, division and invagination. Similar observations have been made with an independently constructed lin-36::GFP reporter. Besides the P(3-8).p cells, many other cells expressed GFP in strains bearing this reporter construct. Most notably, neurons of the head, tail and ventral cord ex…	lin-36::GFP expression in all cases was localized to nuclei. The GFP reporter gene used in the construction of this reporter construct did not contain a nuclear localization sequence, but as mentioned above, the lin-36 coding region contains a potential nuclear localization sequence.	1	1	172020_x_at|173445_s_at|176610_s_at		n747	Molecular_function:nucleic acid binding|Molecular_function:zinc ion binding|Cellular_component:nucleus
172021_x_at	Y39E4B.12a	Y39E4B.12	WBGene00001630	gly-5						172021_x_at|175627_s_at|187815_s_at	gly-5 encodes a predicted member of the UDP-GalNAc:polypeptide N-acetylgalactosaminyltransferase (ppGaNTase) family.			Polypeptide N-acetylgalactosaminyltransferase	ENSEMBL:ENSP00000269195:human:Splice Isoform 1 Of Polypeptide N-acetylgalactosaminyltransferase 1:E=133.42 | ENSEMBL:ENSP00000347911:human:Splice Isoform 1 Of Polypeptide N-acetylgalactosaminyltransferase 13:E=132.252 | ENSEMBL:ENSP00000238467:human:Splic
172022_x_at	Y73E7A.6	Y73E7A.6	WBGene00022273	Y73E7A.6						172022_x_at|176899_s_at				Uncharacterized conserved protein BC10 (implicated in bladder cancer in humans)	ENSEMBL:ENSP00000299787:human:Bladder cancer-associated protein:E=14.3468 | FLYBASE:CG4867-PA:fly:Flybase gene name is bc10-PA:E=17.699 |
172023_x_at	F20C5.2b	F20C5.2	WBGene00002222	klp-11	sensory neurons | amphid neurons | motor neurons | dorsal nerve cord | phasmid neurons | ventral nerve cord | inner labial neurons	High intensity of staining of the sensory cilia. Anti-CeKRP95 immunostaining shows only faint localization in the general nervous system, with light punctate staining in the dorsal and ventral nerve cords and motor commissures. This faint staining was less consistent than the staining of the chemosensory neurons.	Stained the cell body cytoplasm, dendrites, and ciliated endings of the amphid, inner labial, and phasmid chemosensory neurons. Antibody demonstrated a perinuclear, punctate staining in cell bodies and a punctate staining along corresponding dendrites of amphid neurons.	1	1	172023_x_at|173453_s_at|175639_s_at|189816_s_at	klp-11 encodes a predicted kinesin protein with high similarity to OSM-3 in the motor domain and encodes one of the motor subunits of heterotrimeric CeKinesin-II; expressed throughout the nervous system.	tm324	Molecular_function:microtubule motor activity|Molecular_function:ATP binding|Biological_process:microtubule-based movement|Cellular_component:microtubule associated complex		ENSEMBL:ENSP00000262652:human:Kinesin-like protein KIF3B:E=136.509 | ENSEMBL:ENSP00000247986:human:Splice Isoform 1 Of Kinesin-like protein KIF17:E=122.187 | ENSEMBL:ENSP00000318133:human:Splice Isoform 2 Of Kinesin-like protein KIF17:E=122.187 | ENSEMBL:
172024_x_at	T27D12.2a	T27D12.2	WBGene00000528	clh-1	vulva | seam cells | hypodermal | head | vulva | spermathecae | seam cells | hypodermal | head ganglia | intestinal | head	lacZ staining was clearly observed only in hypodermal cells, called seam cells. These cells extend along the lateral sides of the worm bodies and form two seam syncytia in adults. On the other hand, the transgenic worms carrying pTO17-13 strongly expressed the protein in hypodermal cells localized in their vulvae and heads, together with the enhanced expression in seam cells. | "Seam cells and hy…		1	1	171740_x_at|171764_x_at|171999_x_at|172024_x_at|172912_x_at	clh-1 encodes two CLC-type chloride channels via alternative splicing, homologous to human CLC1 (OMIM:118425) and CLC2 (OMIM:600570); CLH-1a and CLH-1b are required for maintenance of normal body shape; null mutations of clh-1 cause abnormal alae and a wider body than normal, with the body phenotype being reversible by culture medium of high osmolarity.	ok658	Molecular_function:voltage-gated chloride channel activity|Biological_process:chloride transport|Cellular_component:membrane	Cl- channel CLC-2 and related proteins (CLC superfamily)	ENSEMBL:ENSP00000265593:human:Splice Isoform 1 Of Chloride channel protein 2:E=122.337 | ENSEMBL:ENSP00000339867:human:Chloride channel protein, skeletal muscle:E=119 | ENSEMBL:ENSP00000349974:human:Chloride channel protein ClC-Kb:E=90.4437 | ENSEMBL:ENSP
172025_x_at	C08B11.4	C08B11.4	WBGene00003813	nrf-6	hypodermis | intestine | hyp5 | hyp3	Expressed strong GFP fluorescence in hyp 3 and hyp 5, the most anterior cells in the hypodermis, and in the intestine. This expression began at the L1 stage and continued throughout adulthood. Weaker fluorescence was also observed in other hypodermal cells throughout the animal, particularly in later stages of development.		0	1	172025_x_at|172742_x_at		sa367	Molecular_function:transferase activity, transferring groups other than amino-acyl groups|Biological_process:body morphogenesis (sensu Nematoda)|Biological_process:positive regulation of body size|Biological_process:embryonic development (sensu Animalia)|Biological_process:positive regulation of locomotion	Predicted acyltransferase	FLYBASE:CG32645-PB:fly:Flybase gene name is CG32645-PB:E=54.2147 | FLYBASE:CG14219-PA:fly:Flybase gene name is CG14219-PA:E=48.4685 | FLYBASE:CG11353-PA:fly:Flybase gene name is CG11353-PA:E=43.0655 | FLYBASE:CG3106-PA:fly:Flybase gene name is CG3106-PA:E=36.0458 | FLYBASE:CG10182-PA:fly:Flybase gene name is CG10182-PA:E=32.9208 | FLYBASE:CG16723-PA:fly:Flybase gene name is CG16723-PA:E=32.2007 |…
172026_x_at	F11C7.3a	F11C7.3	WBGene00006886	vap-1						171730_x_at|172026_x_at|182409_s_at		ok392	Cellular_component:extracellular	Defense-related protein containing SCP domain	ENSEMBL:ENSP00000346636:human:Cysteine-rich secretory protein-2 precursor:E=18.2596 | ENSEMBL:ENSP00000263045:human:Cysteine-rich secretory protein-3 precursor:E=18.041 | ENSEMBL:ENSP00000262207:human:Putative secretory protein:E=13.0088 | ENSEMBL:ENSP00000211238:human:Testis-specific protein TPX1 c isoform:E=12.7447 | ENSEMBL:ENSP00000260113:human:Hypothetical protein DKFZp686F0366:E=11.8861 | E…
172027_x_at	Y73B6BL.7	Y73B6BL.7	WBGene00000820	csp-2						172027_x_at|177150_s_at|177185_s_at	The csp-2 gene encodes a caspase homolog that may be involved in apoptosis.	tm1079	Molecular_function:caspase activity|Biological_process:proteolysis and peptidolysis	Dystonin, GAS (Growth-arrest-specific protein), and related proteins	ENSEMBL:ENSP00000298700:human:Splice Isoform 3 Of Caspase-7 precursor:E=24.6198 | ENSEMBL:ENSP00000298701:human:Splice Isoform 1 Of Caspase-7 precursor:E=24.585 | ENSEMBL:ENSP00000296745:human:Caspase-3 precursor:E=24.2218 | ENSEMBL:ENSP00000354417:human:
172028_x_at	C32E8.10a	C32E8.10	WBGene00006751	unc-11	nerve ring | intestine | dorsal nerve cord | ventral nerve cord | coelomocytes | neurons | vulva | nerve ring | intestine | ventral nerve cord | coelomocytes	Punctate immunoreactivity in the ventral and dorsal nerve cords and the nerve ring. The antibodies failed to detect UNC-11 in motor neuron commissures or in the dendrites of sensory neurons in the head. UNC-11 expressed in the coelomocytes and diffusively stained the intestine. | "~all neurons [A.Alfonso, M.Nonet(personal communication to Shawn Lockery)]" | "The promoter expressed GFP at high lev…		1	1	172028_x_at|172029_x_at|172149_x_at|172150_x_at|172151_x_at|172152_x_at|174230_at|176645_s_at|176648_at|176649_s_at	unc-11 encodes multiple isoforms of a clathrin-adaptor protein AP180 (OMIM:603025) that functions in clathrin-mediated endocytosis; UNC-11 is essential for embryogenesis, locomotion, and pharyngeal pumping, and regulates neurotransmitter release by controlling vesicle trafficking and fusion; UNC-11 is also required for localization of SNB-1/synaptobrevin to synaptic vesicles, thus acting as a sor…	ad571	Biological_process:embryonic development (sensu Animalia)|Biological_process:gametogenesis|Biological_process:post-embryonic development|Biological_process:synaptic vesicle fusion|Molecular_function:clathrin binding|Biological_process:locomotion|Cellular_component:presynaptic membrane	Clathrin assembly protein AP180 and related proteins, contain ENTH domain	ENSEMBL:ENSP00000348718:human:Splice Isoform 2 Of Phosphatidylinositol-binding clathrin assembly protein:E=110.886 | ENSEMBL:ENSP00000263366:human:PICALM protein:E=110.77 | ENSEMBL:ENSP00000342095:human:Splice Isoform 1 Of Phosphatidylinositol-binding clathrin assembly protein:E=110.367 | ENSEMBL:ENSP00000195649:human:Clathrin coat assembly protein AP180:E=101.62 | ENSEMBL:ENSP00000345612:human:2…
172029_x_at	C32E8.10a	C32E8.10	WBGene00006751	unc-11	nerve ring | intestine | dorsal nerve cord | ventral nerve cord | coelomocytes | neurons | vulva | nerve ring | intestine | ventral nerve cord | coelomocytes	Punctate immunoreactivity in the ventral and dorsal nerve cords and the nerve ring. The antibodies failed to detect UNC-11 in motor neuron commissures or in the dendrites of sensory neurons in the head. UNC-11 expressed in the coelomocytes and diffusively stained the intestine. | "~all neurons [A.Alfonso, M.Nonet(personal communication to Shawn Lockery)]" | "The promoter expressed GFP at high lev…		1	1	172028_x_at|172029_x_at|172149_x_at|172150_x_at|172151_x_at|172152_x_at|174230_at|176645_s_at|176648_at|176649_s_at	unc-11 encodes multiple isoforms of a clathrin-adaptor protein AP180 (OMIM:603025) that functions in clathrin-mediated endocytosis; UNC-11 is essential for embryogenesis, locomotion, and pharyngeal pumping, and regulates neurotransmitter release by controlling vesicle trafficking and fusion; UNC-11 is also required for localization of SNB-1/synaptobrevin to synaptic vesicles, thus acting as a sor…	ad571	Biological_process:embryonic development (sensu Animalia)|Biological_process:gametogenesis|Biological_process:post-embryonic development|Biological_process:synaptic vesicle fusion|Molecular_function:clathrin binding|Biological_process:locomotion|Cellular_component:presynaptic membrane	Clathrin assembly protein AP180 and related proteins, contain ENTH domain	ENSEMBL:ENSP00000348718:human:Splice Isoform 2 Of Phosphatidylinositol-binding clathrin assembly protein:E=110.886 | ENSEMBL:ENSP00000263366:human:PICALM protein:E=110.77 | ENSEMBL:ENSP00000342095:human:Splice Isoform 1 Of Phosphatidylinositol-binding clathrin assembly protein:E=110.367 | ENSEMBL:ENSP00000195649:human:Clathrin coat assembly protein AP180:E=101.62 | ENSEMBL:ENSP00000345612:human:2…
172030_x_at	Y47H9C.6	Y47H9C.6	WBGene00000821	csp-3						172030_x_at|184275_at	csp-3 encodes a protein that is homologous to the C-terminal domain of caspase-like cysteine proteases; unlike other caspases, CSP-3 does not contain a middle or N-terminal domain, and thus may either function in concert with the middle domains of other caspases or may play a regulatory (dominant negative) role in caspase activation; as loss of csp-3 activity via large-scale RNAi does not result …		Molecular_function:caspase activity|Biological_process:proteolysis and peptidolysis	Caspase, apoptotic cysteine protease
172031_x_at	T01D1.2a	T01D1.2	WBGene00001340	etr-1	male sex-specific muscle | intestinal	Transgenic animals expressed this reporter specifically in muscle. Strong expression was observed in muscle cells in embryos. Adult expression was seen in striated body-wall muscle along the length of the animal, especially in the head. Strong expression was also seen in the vulval muscles. Additional expression was observed in intestinal muscle, anal sphincter muscle and the sex-specific muscles…		0	1	172031_x_at|174097_at|192227_s_at	etr-1 encodes a muscle-specific ELAV-type RNA-binding protein, whose homologs include Drosophila ELAV and human CUG-BINDING PROTEIN (CUGBP1; OMIM:601074); etr-1 function is required for embryonic muscle development, which suggests that ETR-1's homology to CUG-BP (implicated in myotonic dystrophy) might reflect conserved roles in development.		Molecular_function:nucleic acid binding|Biological_process:body morphogenesis (sensu Nematoda)|Biological_process:positive regulation of body size|Biological_process:embryonic development (sensu Animalia)|Biological_process:larval development (sensu Nematoda)|Biological_process:physiological processes	RNA-binding protein CUGBP1/BRUNO (RRM superfamily)	ENSEMBL:ENSP00000315328:human:Neuroplastoma apoptosis-related RNA-binding protein 2:E=100.131 | ENSEMBL:ENSP00000346426:human:CUGBP2 protein:E=99 | ENSEMBL:ENSP00000287202:human:BRUNO-like 6 RNA-binding protein:E=83.3279 | ENSEMBL:ENSP00000290583:human:CU
172032_x_at	B0414.2	B0414.2	WBGene00004393	rnt-1	head neurons | hypodermis | seam cells | ventral nerve cord | intestinal | tail neurons | seam cells | intestine | lateral hypodermis	Adult Expression: intestinal; hypodermis; seam cells; head neurons; tail neurons | Larval Expression: intestinal; hypodermis; seam cells; ventral nerve cord; head neurons; tail neurons | "Run is expressed in the lateral hypodermis and intestine of C. elegans. Reporter gene expression in embryos from all transformed lines was first detected exclusively in hypodermal seam cells at the bean stage of…	| nuclei	1	1	172032_x_at|188003_s_at	rnt-1 is homologous to RUNT and LOZENGE in Drosophila melanogaster, and to human RUNX1 (AML1, OMIM:151385, mutated in familial platelet disorder and acute myeloid leukemia), RUNX2 (OMIM:600211, mutated in cleidocranial dysplasia), and RUNX3 (OMIM:600210).	e1241	Molecular_function:DNA binding|Molecular_function:ATP binding|Biological_process:regulation of transcription, DNA-dependent|Cellular_component:nucleus	Runt and related transcription factors	ENSEMBL:ENSP00000319087:human:Splice Isoform 3 Of Runt-related transcription factor 2:E=36.0915 | ENSEMBL:ENSP00000352514:human:OTTHUMP00000016533:E=32.585 | ENSEMBL:ENSP00000343477:human:Splice Isoform 2 Of Runt-related transcription factor 3:E=30.0915 |
172033_x_at	Y55D5A.5	Y55D5A.5	WBGene00000898	daf-2	head neurons | intestine | nervous system	Adult Expression: intestine; Nervous System; head neurons;		1	1	172033_x_at|176986_s_at|176990_s_at|177008_s_at	daf-2 encodes a predicted receptor tyrosine kinase that is the C. elegans insulin/IGF receptor ortholog; DAF-2 activity is required for a number of processes in C. elegans, including embryonic and larval development, formation of the developmentally arres	e979	Molecular_function:ATP binding|Molecular_function:hydrogen-transporting ATP synthase activity, rotational mechanism|Molecular_function:hydrogen-transporting ATPase activity, rotational mechanism|Biological_process:ATP synthesis coupled proton transport|Cellular_component:proton-transporting two-sector ATPase complex|Molecular_function:transmembrane receptor protein tyrosine kinase activity|Molecu…	Insulin/growth factor receptor (contains protein kinase domain)	ENSEMBL:ENSP00000342838:human:Splice Isoform 2 Of Insulin receptor precursor:E=143.699 | ENSEMBL:ENSP00000303830:human:Splice Isoform 1 Of Insulin receptor precursor:E=143.678 | ENSEMBL:ENSP00000268035:human:Insulin-like growth factor I receptor precursor
172034_x_at	T27B7.1	T27B7.1	WBGene00003649	nhr-59						172034_x_at|172722_x_at		tm1426	Molecular_function:transcription factor activity|Molecular_function:steroid hormone receptor activity|Biological_process:regulation of transcription, DNA-dependent|Cellular_component:nucleus	Hormone receptors	ENSEMBL:ENSP00000299224:human:Splice Isoform 2 Of Photoreceptor-specific nuclear receptor:E=10.9586 | ENSEMBL:ENSP00000317199:human:Splice Isoform 1 Of Photoreceptor-specific nuclear receptor:E=10.8861 | ENSEMBL:ENSP00000320447:human:Nuclear receptor subfamily 2, group C, member 2:E=10.4318 | FLYBASE:CG4717-PA:fly:Flybase gene name is kni-PA:E=11.3188 | FLYBASE:CG4761-PA:fly:Flybase gene name is …
172035_x_at	C06C6.5a	C06C6.5	WBGene00003640	nhr-50	pharyngeal motor neurons | pharynx | neurons | interneurons | pharynx | intestinal | pharynx | intestinal	Neurons in anterior, lateral, lumbar ganglia; pharyngeal motorneurons and interneurons; pharynx. | Adult Expression: pharynx; intestinal; unidentified | Larval Expression: pharynx; intestinal; unidentified		1	1	172035_x_at|193510_s_at		ok671	Molecular_function:transcription factor activity|Molecular_function:steroid hormone receptor activity|Biological_process:regulation of transcription, DNA-dependent|Cellular_component:nucleus	Hormone receptors	ENSEMBL:ENSP00000339908:human:OTTHUMP00000031062:E=10.7959 | ENSEMBL:ENSP00000299224:human:Splice Isoform 2 Of Photoreceptor-specific nuclear receptor:E=10.6778 | ENSEMBL:ENSP00000344479:human:Orphan nuclear receptor NR4A2:E=10.6778 | ENSEMBL:ENSP00000312987:human:Hepatocyte nuclear factor 4 alpHa isoform b:E=10.6576 | ENSEMBL:ENSP00000343807:human:OTTHUMP00000031064:E=10.6198 | ENSEMBL:ENSP00000…
172036_x_at	W02B12.6	W02B12.6	WBGene00000196	ars-1						172036_x_at|190533_s_at	This gene encodes a protein predicted by Eisenberg and coworkers, with 52% accuracy, to be mitochondrial.		Molecular_function:alanine-tRNA ligase activity|Molecular_function:ATP binding|Biological_process:alanyl-tRNA aminoacylation|Biological_process:positive regulation of growth rate|Biological_process:gametogenesis	Alanyl-tRNA synthetase	ENSEMBL:ENSP00000261772:human:Alanyl-tRNA synthetase:E=125.076 | ENSEMBL:ENSP00000244571:human:KIAA1270 protein:E=109.921 | FLYBASE:CG13391-PA:fly::E=129.959 | FLYBASE:CG4633-PA:fly::E=90.5086 |
172037_x_at	ZC416.8b	ZC416.8	WBGene00000481	cha-1	m2 | head neurons | IL2 neurons | SIB neurons | DB neurons | VA neurons | SMB neurons | AS neurons | VC neurons | SAB interneurons | DA neurons | URA neurons | body neurons | SAA interneurons | pharyngeal neurons | SMD neurons | neurons | tail neurons | SIA neurons | VB neurons	head: IL2 URA URB SAA SAB SIA SIB SMB SMD RMD RIM, sev more; phar: M1 M2 M5 I1f I6f, others; body: VA VB VC DA DB AS SDQ HSNf; tail: ALN PLN others [jduerr(personal communication to Shawn Lockery) , antibody]		1	1	172037_x_at|188870_s_at	cha-1 is part of a gene complex, in which it shares a common promoter and first (noncoding) exon with unc-17 (and is thus coexpressed with unc-17), but in which the two genes encode mutationally separable functions; cha-1 encodes a choline acetyltransferase that synthesizes acetylcholine, is expressed in neurons, and is required for viability, normal growth, locomotion, and sensitivity to acetylc…	b401	Molecular_function:acyltransferase activity	Carnitine O-acyltransferase CRAT	ENSEMBL:ENSP00000337103:human:Splice Isoform 1 Of Choline O-acetyltransferase:E=84.585 | ENSEMBL:ENSP00000277765:human:Splice Isoform 2 Of Choline O-acetyltransferase:E=84.5376 | ENSEMBL:ENSP00000343486:human:Splice Isoform 3 Of Choline O-acetyltransferas
172038_x_at	ZC416.8a	ZC416.8	WBGene00006756	unc-17	m2 | head neurons | IL2 neurons | SIB neurons | DB neurons | VA neurons | SMB neurons | AS neurons | VC neurons | SAB interneurons | DA neurons | URA neurons | body neurons | SAA interneurons | pharyngeal neurons | SMD neurons | neurons | tail neurons | SIA neurons | VB neurons	PCB, PCC, and SPC neurons expressed an unc-17::gfp construct beginning at mid-L4 and continuing throughout adulthood. | Staining was observed in most regions of the nervous system, including nerve ring, dorsal and ventral nerve cord and pharyngeal nervous system. | head: IL2 URA URB SAA SAB SIA SIB SMB SMD RMD RIM, sev more; phar: M1 M2 M5 I1f I6f, others; body: VA VB VC DA DB AS SDQ HSNf; tail: …		1	1	172038_x_at|192428_s_at|194229_x_at	unc-17 encodes a synaptic vesicle acetylcholine transporter (VAChT) highly conserved amongst metazoans including Drosophila and humans (OMIM:600336); UNC-17 is essential for embryonic development, and is required in cholinergic neurons for loading acetylcholine into synaptic vesicles to which UNC-17 is localized; UNC-17 expression may be regulated indirectly by the UNC-4/UNC-37 transcriptional re…	cn355	Molecular_function:drug transporter activity|Biological_process:drug transport|Cellular_component:integral to membrane|Molecular_function:transporter activity|Biological_process:transport	Vesicular amine transporter	ENSEMBL:ENSP00000342819:human:Vesicular acetylcholine transporter:E=112.292 | ENSEMBL:ENSP00000298472:human:Synaptic vesicular amine transporter:E=83.7695 | ENSEMBL:ENSP00000276373:human:Chromaffin granule amine transporter:E=81.2596 | ENSEMBL:ENSP00000265808:human:SLC18A1 protein:E=48.7959 | ENSEMBL:ENSP00000275228:human:Chromosome 6 open reading frame 192:E=10.0655 | FLYBASE:CG32848-PA:fly:Flyb…
172039_x_at	F14H12.4a	F14H12.4	WBGene00017472	F14H12.4						172039_x_at|172144_x_at			Molecular_function:protein kinase activity|Molecular_function:ATP binding|Biological_process:protein amino acid phosphorylation|Molecular_function:protein binding|Biological_process:signal transduction|Molecular_function:protein serine/threonine kinase activity	STE20-like serine/threonine kinase MST	ENSEMBL:ENSP00000347009:human:Serine/threonine protein kinase 3:E=129.886 | ENSEMBL:ENSP00000262978:human:Serine/threonine-protein kinase 4:E=128.699 | ENSEMBL:ENSP00000261573:human:Splice Isoform 1 Of Serine/threonine-protein kinase 24:E=74.2924 | ENSEMB
172040_x_at	F52F12.3	F52F12.3	WBGene00003396	mom-4						172040_x_at|192626_s_at		ne19	Molecular_function:protein kinase activity|Molecular_function:ATP binding|Biological_process:protein amino acid phosphorylation|Molecular_function:protein-tyrosine kinase activity	Tyrosine kinase specific for activated (GTP-bound) p21cdc42Hs	ENSEMBL:ENSP00000282082:human:Splice Isoform 2 Of Mitogen-activated protein kinase kinase kinase 7:E=37.9208 | ENSEMBL:ENSP00000344849:human:TGF beta-activated kinase splice variant d:E=33.8539 | ENSEMBL:ENSP00000311260:human:Splice Isoform 3 Of Mitogen-a
172041_x_at	F59C12.2	F59C12.2	WBGene00004776	ser-1	nerve ring | pharyngeal muscle	ser-1::gfp is expressed in most pharyngeal muscles. ser-1::gfp was not obviously detectable in pharyngeal neurons, but it is possible that weak expression may be obscured by the strong pharyngeal muscle gfp expression. Faint fluorescence can be observed surrounding the isthmus of the pharynx and may be ascribed to the neuropil of the nerve ring. | Adult Expression: unidentified		1	1	172041_x_at|192985_s_at		ad1675	Molecular_function:rhodopsin-like receptor activity|Biological_process:G-protein coupled receptor protein signaling pathway|Cellular_component:integral to membrane	7 transmembrane receptor	ENSEMBL:ENSP00000261668:human:5-hydroxytryptamine 2A receptor:E=55 | ENSEMBL:ENSP00000276198:human:5-hydroxytryptamine 2C receptor:E=54 | ENSEMBL:ENSP00000347474:human:Splice Isoform 3 Of D(2) dopamine receptor:E=49.1739 | ENSEMBL:ENSP00000354859:human:Sp
172042_x_at	T06E4.3a	T06E4.3	WBGene00000226	atl-1	gonad	Ce-atl-1 is expressed in both the mitotic and meiotic cells of wild-type adult gonads. | Ce-atl-1 mRNA was expressed in all larval stages and levels increased about fivefold in the adult stage.		0	1	172042_x_at|189704_s_at	The atl-1 gene encodes a large, 2514-residue protein of the ATM family, homologous to human AT (OMIM:208900, mutated in ataxia telangiectasia); the C-terminal sequence of ATL-1 contains a PI-3 kinase-like domain; ATL-1 is required for survival through early embryogenesis and normal chromosomal segregation; atl-1 is expressed in both the mitotic and meiotic cells of adult gonads.	tm853	Molecular_function:phosphotransferase activity, alcohol group as acceptor|Biological_process:embryonic morphogenesis|Molecular_function:phosphatidylinositol 3-kinase activity|Biological_process:meiotic chromosome segregation	Protein kinase of the PI-3 kinase family involved in mitotic growth, DNA repair and meiotic recombination	ENSEMBL:ENSP00000343741:human:FRAP-related protein:E=58.7696 | ENSEMBL:ENSP00000278616:human:Serine-protein kinase ATM:E=33.4202 | ENSEMBL:ENSP00000336977:human:Phosphatidylinositol 3-kinase-related protein kinase:E=27.3979 | ENSEMBL:ENSP00000354587:human:289 kDa protein:E=21.2147 | ENSEMBL:ENSP00000354558:human:FKBP12-rapamycin complex-associated protein:E=21.2147 | ENSEMBL:ENSP00000313420:human…
172043_x_at	F52H3.7a	F52H3.7	WBGene00002265	lec-2						172043_x_at|192849_s_at|194236_x_at	lec-2 encodes a 'tandem repeat' type galectin (beta-galactosyl-binding lectin) containing two, tandemly arranged carbohydrate recognition domains; by homology, LEC-2 may play roles in cell adhesion and aggregation, proliferation, or programmed cell death, but as loss of lec-2 activity via large-scale RNAi screens does not result in obvious abnormalities, the precise role of LEC-2 in C. elegans de…	tm1732	Molecular_function:sugar binding	Low-complexity	ENSEMBL:ENSP00000306228:human:Splice Isoform 2 Of Galectin-9:E=39.7959 | ENSEMBL:ENSP00000318214:human:Splice Isoform 1 Of Galectin-9:E=39.7447 | ENSEMBL:ENSP00000312259:human:Galectin-9:E=39.6778 | ENSEMBL:ENSP00000315564:human:40 kDa protein:E=39.5229 |
172044_x_at	F54C8.3	F54C8.3	WBGene00001284	emb-30	head neurons | nerve ring | body neurons | intestinal | renal gland cells | tail neurons	Adult Expression: intestinal; renal gland cells; nerve ring; head neurons; body neurons; tail neurons | Larval Expression: intestinal; renal gland cells; nerve ring; head neurons; body neurons; tail neurons		1	1	172044_x_at|173441_s_at|188509_s_at	emb-30 encodes an anaphase-promoting complex/cyclosome (APC/C) component orthologous to mammalian APC-4 and Schizosaccharomyces pombe Lid1; EMB-30 is required for the metaphase-to-anaphase transition during meiosis and mitosis, for establishing anterior-posterior polarity in the early embryo, and for proper localization of germline granules and the maternally provided PAR-2 and PAR-3 proteins.	ax69	Biological_process:embryonic development (sensu Animalia)|Biological_process:hermaphrodite genital morphogenesis|Biological_process:gametogenesis
172045_x_at	C01B10.5a	C01B10.5	WBGene00001858	hil-7	germ-line cells | male gonad | gonad | spermatids	All nuclei of the soma of all life stages as well as all nuclei of the germline were detected. In the male gonad, the germline-nuclei of mitotic and of meiotic regions were reactive with the antibody, as were spermatids and mature spermatozoa.	nuclei	3	1	171921_x_at|172045_x_at|172675_x_at	hil-7 encodes a histone H1.1 isoform that is required in the germline for chromatin silencing (assayed by silencing of transgenic DNA), for proliferation and differentiation, and for fertility; hil-7(RNAi) phenotypes resemble the Mes phenotype resulting from the desilencing of genes required for somatic differentiation in the germline; HIL-7 is required in both the hermaphrodite and the male germ…			Unnamed protein
172046_x_at	W06D4.1	W06D4.1	WBGene00001843	hgo-1	hypodermis | intestine	Adult Expression: intestine; hypodermis;		0	1	172046_x_at|172960_x_at	hgo-1 is orthologous to the human gene SIMILAR TO HOMOGENTISATE 1,2-DIOXYGENASE (HOMOGENTISATE OXIDASE) (HGD; OMIM:203500), which when mutated leads to disease.		Molecular_function:homogentisate 1,2-dioxygenase activity|Biological_process:phenylalanine catabolism|Biological_process:tyrosine metabolism	Homogentisate 1,2-dioxygenase	ENSEMBL:ENSP00000344379:human:Homogentisate 1,2-dioxygenase:E=161.921 | FLYBASE:CG4779-PA:fly:Flybase gene name is hgo-PA:E=164.469 |
172047_x_at	F08F8.3a	F08F8.3	WBGene00002182	kap-1	sensory neurons | amphid neurons | phasmid neurons | inner labial neurons	High intensity of staining of the sensory cilia. | "KAP::GFP, OSM-1::GFP, and OSM-6::GFP fusion proteins are expressed in amphid and phasmid chemosensory neurons."	Stained the cell body cytoplasm, dendrites, and ciliated endings of the amphid, inner labial, and phasmid chemosensory neurons. | "They appear to concentrate at the base of the transition zones, which correspond to the basal bodies of motile and sensory cilia. These fusion proteins are seen to emerge from the transition zones as small fluorescent particles that move in a bidirectional fashion alo…	1	1	172047_x_at|174637_at		ok676	Molecular_function:kinesin binding|Cellular_component:kinesin complex		ENSEMBL:ENSP00000354560:human:Kinesin-associated protein 3:E=100.292 | ENSEMBL:ENSP00000286050:human:Kinesin-associated protein 3:E=99.7695 | FLYBASE:CG11759-PA:fly:Flybase gene name is Kap-PA:E=86.8861 |
172048_x_at	C07H4.2	C07H4.2	WBGene00000532	clh-5	all cells | spermatheca | hypodermis | pharynx | intestinal | vulval muscle | spermatheca | hypodermis | pharynx | intestinal | vulval muscle	Ubiquitous | Adult Expression: pharynx; vulval muscle; spermatheca; hypodermis; unidentified | Larval Expression: pharynx; intestinal; hypodermis; unidentified		3	1	172048_x_at|173476_s_at|192506_s_at	The clh-5 gene encodes a chloride channel, whose human homologs include CLC1 and CLCN5; the latter homolog is imvolved in receptor-mediated endocytosis.	tm416	Molecular_function:voltage-gated chloride channel activity|Biological_process:chloride transport|Cellular_component:membrane	Cl- channel CLC-3 and related proteins (CLC superfamily)	ENSEMBL:ENSP00000353857:human:Chloride channel protein 3:E=214.638 | ENSEMBL:ENSP00000261514:human:Chloride Channel 3 isoform e:E=213.509 | ENSEMBL:ENSP00000262649:human:Chloride channel protein 4:E=212.18 | ENSEMBL:ENSP00000304257:human:Chloride channel
172049_x_at	Y73B3A.10	Y73B3A.10	WBGene00022212	Y73B3A.10						-
172050_x_at	Y73B3A.9	Y73B3A.9	WBGene00022211	Y73B3A.9						172050_x_at|175923_at|175924_s_at				Unnamed protein
172051_x_at	Y73B3A.11	Y73B3A.11	WBGene00022213	Y73B3A.11						-				Uncharacterized protein
172052_x_at	K06C4.15	K06C4.15	WBGene00019447	K06C4.15						-			Molecular_function:aspartic-type endopeptidase activity|Biological_process:proteolysis and peptidolysis	Transposon-encoded proteins with TYA, reverse transcriptase, integrase domains in various combinations
172053_x_at	ZK105.G	ZK105.G	-	-						-
172054_at	F07B7.G	F07B7.G	-	-						-
172055_x_at	K06C4.11	K06C4.11	WBGene00001893	his-19						-	his-19 encodes an H2A histone; his-19 is contained within the histone gene cluster HIS4.		Molecular_function:DNA binding|Biological_process:nucleosome assembly|Biological_process:chromosome organization and biogenesis (sensu Eukarya)|Cellular_component:nucleosome|Cellular_component:nucleus	Histone 2A	ENSEMBL:ENSP00000332790:human:Histone H2A:E=52.5686 | ENSEMBL:ENSP00000297012:human:Histone 1, H2aa:E=51.6198 | ENSEMBL:ENSP00000332194:human:H2A histone family, member Q:E=51.3979 | ENSEMBL:ENSP00000321389:human:H2A histone family, member L:E=51.3979 | ENSEMBL:ENSP00000328644:human:Histone H2A.o:E=51.2291 | ENSEMBL:ENSP00000341094:human:Histone H2A.c/d/i/n/p:E=51.1367 | ENSEMBL:ENSP00000314530:h…
172056_x_at	Y5H2A.3	Y5H2A.3	WBGene00000027	abu-4						172056_x_at|172135_x_at|187887_at|187888_s_at	abu-4 encodes a transmembrane protein with a predicted signal sequence, a glutamine/asparagine-rich domain and multiple cysteine-rich repeats (DUF139); abu-4 expression is induced by blockage of the unfolded-protein response in the endoplasmic reticulum (ER), and ABU-4 may function within the ER to protect the organism from damage by improperly folded nascent protein; abu-4 expression is enhanced…				ENSEMBL:ENSP00000334197:human:Keratin-associated protein 10-6:E=26.5229 | ENSEMBL:ENSP00000333987:human:27 kDa protein:E=22.7696 | ENSEMBL:ENSP00000335565:human:Keratin-associated protein 10-8:E=21.1805 | ENSEMBL:ENSP00000328270:human:Keratin-associated p
172057_x_at	C25A1.11	C25A1.11	WBGene00000095	aha-1	all somatic	Expressed in many cell types throughout development, including hypodermal cells, intestinal cells, pharyngeal cells, and neurons.		3	1	172057_x_at|172967_x_at	aha-1 encodes an ortholog of human aryl-hydrocarbon receptor nuclear translocator; interacts with AHR-1 and HIF-1 in vitro, requires HIF-1 for proper localization, and is expressed ubiquitously.	ia01	Molecular_function:transcription factor activity|Biological_process:regulation of transcription, DNA-dependent|Cellular_component:nucleus|Biological_process:signal transduction|Molecular_function:signal transducer activity|Biological_process:positive regulation of body size|Biological_process:positive regulation of growth rate|Biological_process:positive regulation of locomotion|Biological_proces…	Aryl-hydrocarbon receptor nuclear translocator	ENSEMBL:ENSP00000307479:human:Aryl hydrocarbon receptor nuclear translocator 2:E=95.7447 | ENSEMBL:ENSP00000353172:human:ARNT2 protein:E=95.7447 | ENSEMBL:ENSP00000346372:human:Splice Isoform 2 Of Aryl hydrocarbon receptor nuclear translocator:E=74.0506 |
172058_x_at	K11E8.1a	K11E8.1	WBGene00006779	unc-43	head neurons | nerve ring | ventral nerve cord | body neurons | intestinal | tail neurons | nerve ring | dorsal nerve cord | ventral nerve cord	Adult Expression: intestinal; nerve ring; ventral nerve cord; head neurons; body neurons; tail neurons; unidentified | Larval Expression: intestinal; nerve ring; ventral nerve cord; head neurons; body neurons; tail neurons | "The antibody specifically stained the synapse-rich nerve ring, ventral nerve cord and dorsal nerve cord in wild-type but not in unc-43(n1186) or unc-43(e755) animals."		1	1	172058_x_at|173423_at|175820_s_at|175821_s_at|175824_s_at|187758_at|187759_s_at|193459_s_at|193463_s_at	unc-43(gf) mutants (in which unc-43 is overexpressed) suppress the excess motoneuron branching, and thus the uncoordinated phenotype, induced by an unc-6deltaC transgene.	e266	Molecular_function:protein kinase activity|Molecular_function:ATP binding|Biological_process:protein amino acid phosphorylation|Molecular_function:protein serine/threonine kinase activity	Ca2+/calmodulin-dependent protein kinase, EF-Hand protein superfamily	ENSEMBL:ENSP00000296402:human:Similar to Calcium/calmodulin-dependent protein kinase II delta 2-subunit:E=184.538 | ENSEMBL:ENSP00000339740:human:Splice Isoform 1 Of Calcium/calmodulin-dependent protein kinase type II delta chain:E=183.796 | ENSEMBL:ENSP0
172059_x_at	C15B12.5a	C15B12.5	WBGene00001517	gar-1	head neurons	GAR-1 was expressed in some head neurons with ciliated endings and in PVM neuron. | Three PCR products of expected sizes were found at all developmental stages.		1	1	172059_x_at|172060_x_at|192401_s_at	gar-1 encodes a G-protein-linked acetylcholine receptor; though gar-1 is most closely related to muscarinic acetylcholine receptors (mAChR), it is pharmacologically distinct from them in its response to certain ligands; gar-1 gene transcripts are expressed at all developmental stages; the GAR-1-GFP fusion protein is expressed in some head neurons and in the PVM neuron; electrophysiological studie…	gk269	Molecular_function:rhodopsin-like receptor activity|Biological_process:G-protein coupled receptor protein signaling pathway|Cellular_component:integral to membrane|Molecular_function:muscarinic acetylcholine receptor activity|Cellular_component:membrane|Biological_process:synaptic transmission, cholinergic|Molecular_function:G-protein coupled acetylcholine receptor activity|Cellular_component:pos…	7 transmembrane receptor	ENSEMBL:ENSP00000306490:human:Muscarinic acetylcholine receptor M1:E=46.6383 | ENSEMBL:ENSP00000319984:human:Muscarinic acetylcholine receptor M2:E=43.9586 | ENSEMBL:ENSP00000331108:human:Muscarinic acetylcholine receptor M5:E=42.6021 | ENSEMBL:ENSP000002
172060_x_at	C15B12.5a	C15B12.5	WBGene00001517	gar-1	head neurons	GAR-1 was expressed in some head neurons with ciliated endings and in PVM neuron. | Three PCR products of expected sizes were found at all developmental stages.		1	1	172059_x_at|172060_x_at|192401_s_at	gar-1 encodes a G-protein-linked acetylcholine receptor; though gar-1 is most closely related to muscarinic acetylcholine receptors (mAChR), it is pharmacologically distinct from them in its response to certain ligands; gar-1 gene transcripts are expressed at all developmental stages; the GAR-1-GFP fusion protein is expressed in some head neurons and in the PVM neuron; electrophysiological studie…	gk269	Molecular_function:rhodopsin-like receptor activity|Biological_process:G-protein coupled receptor protein signaling pathway|Cellular_component:integral to membrane|Molecular_function:muscarinic acetylcholine receptor activity|Cellular_component:membrane|Biological_process:synaptic transmission, cholinergic|Molecular_function:G-protein coupled acetylcholine receptor activity|Cellular_component:pos…	7 transmembrane receptor	ENSEMBL:ENSP00000306490:human:Muscarinic acetylcholine receptor M1:E=46.6383 | ENSEMBL:ENSP00000319984:human:Muscarinic acetylcholine receptor M2:E=43.9586 | ENSEMBL:ENSP00000331108:human:Muscarinic acetylcholine receptor M5:E=42.6021 | ENSEMBL:ENSP000002
172061_x_at	T21C12.1a	T21C12.1	WBGene00006784	unc-49	head body wall muscle | sphincter muscle | head ganglia	Fluorescence was detected mainly on head muscles and body wall muscles on both the dorsal and ventral sides. Strong spincter muscle GFP was observed in unc-49B::gfp but not unc-49C::gfp animals. Both constructs produce variable, weak fluorescence in head ganglia.	Faint GFP was observed in the plasma membrane of the cell soma and muscle arms while intense GFP was observed where the motor neuron and muscles contact.	1	1	172061_x_at|175835_at|175836_s_at|192312_s_at		e382	Molecular_function:GABA-A receptor activity|Molecular_function:extracellular ligand-gated ion channel activity|Biological_process:ion transport|Cellular_component:integral to membrane|Cellular_component:postsynaptic membrane|Biological_process:transport|Cellular_component:membrane|Molecular_function:neurotransmitter receptor activity	GABA receptor	ENSEMBL:ENSP00000274093:human:Splice Isoform 1 Of Glycine receptor alpha-3 chain precursor:E=75.8861 | ENSEMBL:ENSP00000274576:human:Glycine receptor alpha-1 chain precursor:E=74.3665 | ENSEMBL:ENSP00000295454:human:Gamma-aminobutyric-acid receptor beta-1
172062_x_at	C44E12.3a	C44E12.3	WBGene00006671	twk-17	neurons	Subset of neurons.		1	1	172062_x_at|172540_x_at|175825_s_at			Molecular_function:potassium channel activity|Biological_process:potassium ion transport|Cellular_component:membrane		ENSEMBL:ENSP00000302166:human:Potassium channel subfamily K member 9:E=17.4949 | ENSEMBL:ENSP00000244085:human:Potassium channel subfamily K member 15:E=14.8861 | ENSEMBL:ENSP00000306275:human:Potassium channel subfamily K member 3:E=14.2366 | ENSEMBL:ENSP00000297169:human:Potassium channel subfamily K member 5:E=13.2076 | ENSEMBL:ENSP00000334650:human:TWIK-related individual K+ channel:E=11.9586…
172063_x_at	T01B11.7	T01B11.7	WBGene00003837	oat-1						172063_x_at|172866_x_at|191435_s_at	oat-1 encodes a transmembrane organic anion transporter; although loss of oat-1 activity via large-scale RNAi screens results in no obvious abnormalities, when expressed in mammalian cells OAT-1 can transport a variety of structurally diverse organic anions via an anion exchange mechanism that is functionally coupled to a sodium-coupled dicarboxylate transporter; by homology with mammalian OAT1 t…		Molecular_function:transporter activity|Biological_process:transport|Cellular_component:integral to membrane|Cellular_component:membrane	Synaptic vesicle transporter SVOP and related transporters (major facilitator superfamily)	ENSEMBL:ENSP00000259734:human:OTTHUMP00000016426:E=31.9208 | ENSEMBL:ENSP00000295587:human:Putative transmembrane transporter FLIPT 1:E=31.6383 | ENSEMBL:ENSP00000350513:human:Liver-specific transporter:E=30.7447 | ENSEMBL:ENSP00000245407:human:Organic ca
172064_x_at	K08H10.7	K08H10.7	WBGene00004323	rde-1						172064_x_at|173452_s_at		ne219		Translation initiation factor 2C (eIF-2C) and related proteins	ENSEMBL:ENSP00000220592:human:Eukaryotic translation initiation factor 2C, 2:E=29.8239 | ENSEMBL:ENSP00000246314:human:Eukaryotic translation initiation factor 2C, 3 isoform b:E=29.7696 | ENSEMBL:ENSP00000315528:human:Eukaryotic translation initiation factor 2C 3:E=29.2218 | ENSEMBL:ENSP00000207451:human:Similar to Eukaryotic translation initiation factor 2C 1:E=28.5528 | ENSEMBL:ENSP00000257131:…
172065_x_at	Y71H2AM.23	Y71H2AM.23	WBGene00007000	Y71H2AM.23			A protein that could react with the affinity-purified antiserum obtained from mice immunized with a presumed recombinant mature protein, was found in the mt extract from C. elegans. The estimated size (51 kDa) corresponded well with that predicted for the mature protein without the mt transit peptide. No such protein reactive with the antiserum was detected in the cytoplasmic fraction from C. ele…	5	1	172065_x_at|176240_s_at			Molecular_function:translation elongation factor activity|Molecular_function:GTP binding|Biological_process:translational elongation|Biological_process:protein biosynthesis|Biological_process:embryonic development (sensu Animalia)|Biological_process:larval development (sensu Nematoda)|Biological_process:growth	Mitochondrial translation elongation factor Tu	ENSEMBL:ENSP00000322439:human:Tu translation elongation factor, mitochondrial:E=121.886 | ENSEMBL:ENSP00000332874:human:Eukaryotic translation elongation factor 1 alpha-like 3:E=30.3098 | ENSEMBL:ENSP00000350920:human:Elongation factor 1-alpha 1:E=30.1135
172066_x_at	C06E1.4	C06E1.4	WBGene00001612	glr-1	neurons | interneurons | RMD neurons | SMD neurons | neurons | URY neurons | RMD neurons | SMD neurons | neurons | URY neurons	Expression of the GLR-1::GFP fusion protein was limited to a subset of neurons, including the command interneurons. Transgenic strains that expressed glr-1::GLR-1(A/T)::GFP exhibited green fluorescent protein (GFP) fluorescence in the same neurons. | AVG AVJ DVC PVC PVQ RIG RIS RMD RMEL/R SMD URY [Nature 378:82] | "Expression was limited to a subset of inter- and motor neurons, including the inte…		1	1	172066_x_at|187868_s_at	glr-1 encodes an AMPA (non-NMDA)-type ionotropic glutamate receptor subunit; GLR-1 activity is required for mediating the behavioral response to light nose touch and the frequency with which animals change locomotory direction in response to sensory cues	ky176	Molecular_function:inotropic glutamate receptor activity|Molecular_function:glutamate-gated ion channel activity|Cellular_component:membrane|Molecular_function:potassium channel activity|Biological_process:potassium ion transport|Molecular_function:receptor activity|Molecular_function:ion channel activity|Biological_process:ion transport|Molecular_function:transporter activity|Biological_process:…	Glutamate-gated AMPA-type ion channel receptor subunit GluR2 and related subunits	ENSEMBL:ENSP00000285900:human:Splice Isoform 1 Of Glutamate receptor 1 precursor:E=146.432 | ENSEMBL:ENSP00000339343:human:Splice Isoform 2 Of Glutamate receptor 1 precursor:E=145.678 | ENSEMBL:ENSP00000264426:human:Splice Isoform 1 Of Glutamate receptor
172067_x_at	C40H5.5	C40H5.5	WBGene00006654	ttx-3	head body wall muscle | head neurons | pharyngeal neurons	In wild-type animals, the TTX-3GFP fusion protein is expressed in the cell bodies and axonal processes of one pair of bilaterally symmetric head neurons. These neurons were identified as the AIY left and right interneurons. During embryogenesis, ttx-3GFP expression is dynamic; it can be detected in up to ten different cells, depending on the developmental stage. According to their characteristic …		1	1	172067_x_at|194096_s_at	The ttx-3 gene encodes a LIM homeodomain protein required for function of the thermosensory interneuron AIY.	ks5	Molecular_function:DNA binding|Molecular_function:transcription factor activity|Biological_process:regulation of transcription, DNA-dependent|Cellular_component:nucleus|Molecular_function:zinc ion binding	Transcription factor, contains HOX domain	ENSEMBL:ENSP00000223522:human:LIM/homeobox protein Lhx2:E=48.1871 | ENSEMBL:ENSP00000271609:human:LIM/homeobox protein Lhx9:E=45 | ENSEMBL:ENSP00000337969:human:LIM-homeobox 9 protein:E=45 | ENSEMBL:ENSP00000352765:human:LIM homeobox 8:E=31.2366 | ENSEMBL
172068_x_at	Y39G10AL.3	Y39G10AL.3	WBGene00000408	cdk-7						172068_x_at|176484_s_at|177297_s_at	The cdk-7 gene encodes a cyclin-dependent kinase orthologous to human CDK7 (OMIM:601955) that is a component of the general transcription factor IIH (TFIIH) complex; CDK-7 is required during embryogenesis for mRNA transcription and phosphorylation of RNA polymerase II on serine 2 and serine 5, as well as for cell cycle progression, maintenance of ploidy, and completion of meiosis following fertil…	ax224	Molecular_function:protein kinase activity|Molecular_function:ATP binding|Biological_process:protein amino acid phosphorylation|Molecular_function:protein serine/threonine kinase activity|Biological_process:embryonic development (sensu Animalia)|Molecular_function:cyclin-dependent protein kinase activity|Cellular_component:cellular_component unknown|Biological_process:mRNA transcription|Biologica…	Cdk activating kinase (CAK)/RNA polymerase II transcription initiation/nucleotide excision repair factor TFIIH/TFIIK, kinase subunit CDK7	ENSEMBL:ENSP00000256443:human:Cell division protein kinase 7:E=98.6576 | ENSEMBL:ENSP00000293215:human:Cell division protein kinase 3:E=63.6383 | ENSEMBL:ENSP00000266970:human:Cell division protein kinase 2:E=61.7212 | ENSEMBL:ENSP00000322343:human:Cell c
172069_x_at	T10H4.12	T10H4.12	WBGene00000783	cpr-3		Expressed in all life stages (embryo, L1-L4 and adult). Most abundant in L1 and slightly less in L2, L3 and adult compared to L1. Least abundant in embryo.		5	1	172069_x_at|172793_x_at			Molecular_function:cysteine-type endopeptidase activity|Biological_process:proteolysis and peptidolysis|Molecular_function:cysteine-type peptidase activity|Biological_process:embryonic development (sensu Animalia)	Cysteine proteinase Cathepsin L	ENSEMBL:ENSP00000345672:human:Cathepsin B precursor:E=76.3979 | ENSEMBL:ENSP00000227266:human:Dipeptidyl-peptidase I precursor:E=35.1024 | ENSEMBL:ENSP00000271064:human:Tubulointerstitial nephritis antigen-related protein precursor:E=33.2007 | ENSEMBL:ENS
172070_x_at	K06A9.1a	K06A9.1	WBGene00019435	K06A9.1						172070_x_at|184777_s_at|194259_x_at	The K06A9.1 gene encodes an homolog of human TCOF1, which when mutated leads to Treacher-Collins syndrome (OMIM:154500).			Unnamed protein	ENSEMBL:ENSP00000343037:human:Mucin 5B precursor:E=50.8861 | ENSEMBL:ENSP00000331707:human:64 kDa protein:E=50.2924 | ENSEMBL:ENSP00000302716:human:Membrane mucin MUC17:E=49.585 | ENSEMBL:ENSP00000354885:human:Mucin 2 precursor:E=46.4437 | ENSEMBL:ENSP000
172071_x_at	Y22D7AR.B	Y22D7AR.B	-	-						-
172072_x_at	C04A2.7a	C04A2.7	WBGene00001023	dnj-5						172072_x_at|187648_s_at	This gene encodes a protein containing a DnaJ ('J') domain.		Molecular_function:heat shock protein binding|Molecular_function:unfolded protein binding|Biological_process:protein folding		ENSEMBL:ENSP00000316240:human:DnaJ protein:E=23.2924 | ENSEMBL:ENSP00000319797:human:Similar to J-domain protein Jiv:E=22.8539 | ENSEMBL:ENSP00000317500:human:LYST-interacting protein LIP6:E=14.4559 | FLYBASE:CG14650-PA:fly:Flybase gene name is CG14650-PA:E=26.6576 |
172073_x_at	Y69A2AR.P	Y69A2AR.P	-	-						-
172074_x_at	Y69A2AR.8	Y69A2AR.8	WBGene00022079	Y69A2AR.8						-				Unnamed protein
172075_x_at	Y82E9BL.G	Y82E9BL.G	-	-						-
172076_x_at	Y69A2AR.28	Y69A2AR.28	WBGene00022099	Y69A2AR.28						-
172077_x_at	Y48G1BM.H	Y48G1BM.H	-	-						-
172078_x_at	Y48G1BM.I	Y48G1BM.I	-	-						-
172079_s_at	Y105E8B.6	Y105E8B.6	WBGene00013691	Y105E8B.6						-
172080_at	Y50D4A.5	Y50D4A.5	WBGene00021739	Y50D4A.5						-
172081_x_at	Y50D4A.3	Y50D4A.3	WBGene00021737	Y50D4A.3						-			Molecular_function:chitinase activity|Biological_process:chitin catabolism|Biological_process:response to pest/pathogen/parasite|Biological_process:cell wall catabolism	Predicted chitinase
172082_x_at	Y41D4B.4	Y41D4B.4	WBGene00021512	Y41D4B.4						172082_x_at|176038_at|176086_at			Molecular_function:hydrogen-transporting ATP synthase activity, rotational mechanism|Molecular_function:hydrogen-transporting ATPase activity, rotational mechanism|Biological_process:ATP synthesis coupled proton transport|Cellular_component:membrane|Cellular_component:proton-transporting two-sector ATPase complex|Biological_process:embryonic development (sensu Animalia)|Biological_process:larval …
172083_x_at	Y41D4B.5	Y41D4B.5	WBGene00004497	rps-28						-	rps-28 encodes a small ribosomal subunit S28 protein.		Molecular_function:structural constituent of ribosome|Biological_process:protein biosynthesis|Cellular_component:intracellular|Cellular_component:ribosome|Biological_process:positive regulation of growth rate|Biological_process:physiological processes|Biological_process:reproduction	40S ribosomal protein S28	ENSEMBL:ENSP00000291982:human:PREDICTED: similar to 40S ribosomal protein S28:E=22.4815 | ENSEMBL:ENSP00000350525:human:40S ribosomal protein S28:E=22.301 | ENSEMBL:ENSP00000331275:human:8 kDa protein:E=17.6778 | FLYBASE:CG2998-PA:fly:Flybase gene name is CG2998-PA:E=21.7447 | FLYBASE:CG15527-PA:fly:Flybase gene name is CG15527-PA:E=20.5686 |
172084_x_at	C39F7.2	C39F7.2	WBGene00016539	C39F7.2	head neurons | spermatheca | vulval muscle | tail neurons	Adult Expression: vulval muscle; spermatheca; head neurons | Larval Expression: head neurons; tail neurons		1	1	172084_x_at|172951_s_at|182864_at			Cellular_component:intracellular|Molecular_function:zinc ion binding|Molecular_function:ubiquitin-protein ligase activity|Biological_process:protein ubiquitination|Cellular_component:ubiquitin ligase complex	Predicted Zn-finger protein	ENSEMBL:ENSP00000335275:human:TRIM9-like protein TNL:E=131.638 | ENSEMBL:ENSP00000342970:human:Splice Isoform 4 Of Tripartite motif protein 9:E=128.137 | ENSEMBL:ENSP00000298355:human:Tripartite motif protein TRIM9 isoform beta:E=118.569 | ENSEMBL:ENSP00000353561:human:Splice Isoform 3 Of Tripartite motif protein 9:E=109.538 | ENSEMBL:ENSP00000354420:human:Splice Isoform 2 Of Midline 2 protein:E=…
172085_x_at	Y73B3B.4	Y73B3B.4	WBGene00022226	Y73B3B.4						-			Molecular_function:ATP binding|Molecular_function:ATP dependent helicase activity|Molecular_function:nucleic acid binding|Molecular_function:helicase activity		ENSEMBL:ENSP00000274514:human:KIAA0801 protein:E=131.071 | ENSEMBL:ENSP00000346236:human:DEAD (Asp-Glu-Ala-Asp) box polypeptide 46:E=131.061 | ENSEMBL:ENSP00000353247:human:RNA helicase-related protein:E=65.3098 | ENSEMBL:ENSP00000216019:human:Hypothetica
172086_x_at	C06E1.5	C06E1.5	WBGene00015520	C06E1.5						-				Unnamed protein
172087_x_at	D2007.3	D2007.3	WBGene00017043	D2007.3	head neurons | ventral nerve cord | intestinal | tail neurons	Adult Expression: intestinal; ventral nerve cord; head neurons; tail neurons; unidentified | Larval Expression: intestinal; ventral nerve cord; head neurons; tail neurons; unidentified		1	1	-
172088_x_at	Y73B3B.3	Y73B3B.3	WBGene00022225	Y73B3B.3						-
172089_x_at	F56B3.10	F56B3.10	WBGene00001788	gst-40						172089_x_at|184514_at				Glutathione S-transferase	ENSEMBL:ENSP00000295256:human:Prostaglandin-D synthase:E=20.7447 | ENSEMBL:ENSP00000211122:human:Glutathione S-transferase A3-3:E=19.4559 | ENSEMBL:ENSP00000335620:human:Glutathione S-transferase A1:E=19.1024 | ENSEMBL:ENSP00000284562:human:Glutathione S-transferase A5-5:E=18.2518 | ENSEMBL:ENSP00000211309:human:Glutathione S-transferase A2:E=18.041 | ENSEMBL:ENSP00000306378:human:Glutathione S-t…
172090_at	Y67D8B.D	Y67D8B.D	-	-						-
172091_x_at	T05A8.7	T05A8.7	WBGene00020233	T05A8.7						172091_x_at|175983_at
172092_s_at	Y73B3B.5	Y73B3B.5	WBGene00022227	Y73B3B.5						-				RNA helicase
172093_x_at	Y54B9A.1	Y54B9A.1	WBGene00021821	Y54B9A.1						-				Uncharacterized protein
172094_x_at	C30A5.9	C30A5.9	WBGene00016241	C30A5.9						-
172095_x_at	C06E1.2	C06E1.2	WBGene00043110							-
172096_x_at	C06E1.6	C06E1.6	WBGene00015521	C06E1.6						-				Unnamed protein
172097_x_at	Y22D7AL.1	Y22D7AL.1	WBGene00021241	Y22D7AL.1						172097_x_at|176343_at
172098_x_at	Y47D7A.2	Y47D7A.2	WBGene00021616	Y47D7A.2						-				Unnamed protein
172099_x_at	Y22D7AL.12	Y22D7AL.2	WBGene00021242							-
172100_x_at	C36E6.5	C36E6.5	WBGene00003370	mlc-2	pharynx | pharyngeal muscle	Hybridization of mlc probes to wild type demonstrated that mlc-2 is expressed in body-wall muscles, pharyngeal muscles, and vulval muscles. mlc-2 mRNA is present in all regions of the pharynx (procorpus, metacorpus, isthmus, and terminal bulb). mlc-2 mRNA was not detected in several of the minor muscle groups, such as the intestinal, uterine, anal depressor, and sphincter muscles, but these tissu…		0	1	171856_x_at|172100_x_at		r1133	Molecular_function:calcium ion binding|Biological_process:oviposition|Biological_process:larval development (sensu Nematoda)|Biological_process:growth|Biological_process:positive regulation of locomotion|Biological_process:locomotory behavior	Myosin regulatory light chain, EF-Hand protein superfamily	ENSEMBL:ENSP00000228841:human:Myosin regulatory light chain 2, ventricular/cardiac muscle isoform:E=36.7212 | ENSEMBL:ENSP00000325239:human:Myosin light chain 2:E=36.6778 | ENSEMBL:ENSP00000223167:human:Myosin light chain 2, lymphocyte-specific:E=35.5376
172101_x_at	F42G9.9a	F42G9.9	WBGene00004212	ptl-1	head neurons | pharynx | intestinal | vulval muscle | tail neurons	Adult Expression: pharynx; vulval muscle; head neurons; tail neurons; unidentified | Larval Expression: pharynx; intestinal; head neurons; unidentified | "Staining was observed in the epidermis of embryos undergoing elongation, but not after hatching. In addition, weak staining was observed in a number of neurons within the head region. During larval and adult stages, mechanosensory neurons and t…		1	1	172101_x_at|172127_x_at|175660_at|175661_s_at	ptl-1 encodes a microtubule-binding protein that is homologous to members of the tau/MAP2/MAP4 subfamily of microtubule-associated proteins (OMIM:157140, abnormal aggregates of hyperphosphorylated tau are associated with several neurodegenerative disorder	ok621	Biological_process:microtubule stabilization	Microtubule-associated protein TAU	ENSEMBL:ENSP00000340438:human:Microtubule-associated tau protein:E=27.8239 | ENSEMBL:ENSP00000303214:human:Microtubule-associated protein tau isoforM 2:E=26.7447 | ENSEMBL:ENSP00000302706:human:Microtubule-associated protein tau isoforM 3:E=26.699 | ENSEM
172102_x_at	ZK105.G_rc	ZK105.G	-	-						-
172103_x_at	W03F9.5	W03F9.5	WBGene00006648	ttb-1						172103_x_at|192210_at			Molecular_function:transcription factor activity|Molecular_function:zinc ion binding|Biological_process:transcription initiation|Biological_process:regulation of transcription, DNA-dependent|Cellular_component:transcription factor complex	Transcription initiation factor TFIIB	ENSEMBL:ENSP00000260511:human:Transcription initiation factor IIB:E=102.229 | ENSEMBL:ENSP00000329029:human:Splice Isoform 1 Of Transcription factor IIIB 90 kDa subunit:E=10.0862 | FLYBASE:CG5193-PA:fly:Flybase gene name is TfIIB-PA:E=102.538 | FLYBASE:CG31256-PA:fly:Flybase gene name is Brf-PA:E=10.6576 |
172104_x_at	Y69A2AR.27	Y69A2AR.27	WBGene00022098	Y69A2AR.27						172104_x_at|176269_at
172105_x_at	W03F11.6a	W03F11.6	WBGene00021009	W03F11.6						172105_x_at|175341_at|175595_s_at|176510_at|176513_s_at|176516_s_at|176562_at|176566_at|176647_s_at|177376_s_at			Molecular_function:motor activity|Cellular_component:myosin|Molecular_function:protein binding|Biological_process:signal transduction	Actin filament-binding protein Afadin	ENSEMBL:ENSP00000345834:human:Myeloid/lymphoid or mixed-lineage leukemia (Trithorax homolog, Drosophila); translocated to, 4:E=80.0044 | ENSEMBL:ENSP00000339679:human:Myeloid/lymphoid or mixed-lineage leukemia (Trithorax homolog, Drosophila); translocated to, 4:E=77.8539 | ENSEMBL:ENSP00000341118:human:Myeloid/lymphoid or mixed-lineage leukemia:E=41.1675 | ENSEMBL:ENSP00000252692:human:DJ470B24.1…
172106_x_at	Y54F10AM.7	Y54F10AM.7	WBGene00021851	Y54F10AM.7						172106_x_at|172107_x_at|172148_x_at				Unnamed protein	ENSEMBL:ENSP00000340777:human:PREDICTED: similar to elicitor-like mating protein M81 (2A987):E=33.3468 | ENSEMBL:ENSP00000346583:human:31 kDa protein:E=24.2076 | ENSEMBL:ENSP00000262765:human:Hypothetical protein DKFZp434P0316:E=12.301 | FLYBASE:CG11720-PA:fly:Flybase gene name is Sgs3-PA:E=11.1487 | FLYBASE:CG31439-PA:fly:Flybase gene name is CG31439-PA:E=10.1249 |
172107_x_at	Y54F10AM.7	Y54F10AM.7	WBGene00021851	Y54F10AM.7						172106_x_at|172107_x_at|172148_x_at				Unnamed protein	ENSEMBL:ENSP00000340777:human:PREDICTED: similar to elicitor-like mating protein M81 (2A987):E=33.3468 | ENSEMBL:ENSP00000346583:human:31 kDa protein:E=24.2076 | ENSEMBL:ENSP00000262765:human:Hypothetical protein DKFZp434P0316:E=12.301 | FLYBASE:CG11720-PA:fly:Flybase gene name is Sgs3-PA:E=11.1487 | FLYBASE:CG31439-PA:fly:Flybase gene name is CG31439-PA:E=10.1249 |
172108_x_at	Y39G10AR.17	Y39G10AR.17	WBGene00021473	Y39G10AR.17						172108_x_at|176464_at
172109_x_at	Y39G10AR.12a	Y39G10AR.12	WBGene00021470	Y39G10AR.12						172109_x_at|175550_at			Biological_process:embryonic development (sensu Animalia)|Biological_process:larval development (sensu Nematoda)|Biological_process:physiological processes|Biological_process:embryonic cleavage|Biological_process:spindle assembly|Biological_process:reproduction		ENSEMBL:ENSP00000341130:human:63 kDa protein:E=12.5376 | ENSEMBL:ENSP00000343992:human:Hypothetical protein DKFZp434C196:E=11.0044 | ENSEMBL:ENSP00000251819:human:Megakaryocyte stimulating factor:E=10.8539 |
172110_x_at	Y39G10AR.18a	Y39G10AR.18	WBGene00021474	Y39G10AR.18						172110_x_at|176493_at|176495_at|194248_x_at					ENSEMBL:ENSP00000346170:human:Splice Isoform 2 Of Histone-lysine N-methyltransferase, H3 lysine-79 specific:E=43.9208 | ENSEMBL:ENSP00000221482:human:Splice Isoform 1 Of Histone-lysine N-methyltransferase, H3 lysine-79 specific:E=42.7447 | FLYBASE:CG10272-PA:fly:Flybase gene name is CG10272-PA:E=42.0605 |
172111_x_at	Y39G10AR.Z	Y39G10AR.Z	-	-						-
172112_x_at	Y47D7A.10	Y47D7A.10	WBGene00021622	Y47D7A.10						-				Unnamed protein
172113_x_at	Y59H11AM.1	Y59H11AM.1	WBGene00022005	Y59H11AM.1						-			Molecular_function:structural molecule activity	Major sperm protein domain
172114_at	Y19D10A.14	Y19D10A.14	WBGene00021229	Y19D10A.14						-
172115_x_at	F54H12.4	F54H12.4	WBGene00018844	F54H12.4						-				Unnamed protein
172116_x_at	Y105E8B.3	Y105E8B.3	WBGene00013688	Y105E8B.3						172116_x_at|176392_at|176393_s_at			Molecular_function:molecular_function unknown	Serine/threonine protein kinase	ENSEMBL:ENSP00000283109:human:Protein of unknown function RIO1 family protein:E=106.409 |
172117_x_at	Y38F2AR.12	Y38F2AR.12	WBGene00021430	Y38F2AR.12						172117_x_at|176177_at			Molecular_function:hydrolase activity	Oxoprolinase	ENSEMBL:ENSP00000353877:human:5-oxo-L-prolinase:E=144.678 | ENSEMBL:ENSP00000315258:human:5-oxoprolinase:E=63.3979 | FLYBASE:CG4752-PA:fly:Flybase gene name is CG4752-PA:E=142.678 |
172118_x_at	Y57E12B.1	Y57E12B.1	WBGene00021961	Y57E12B.1						-				Unnamed protein
172119_at	Y57E12B.2	Y57E12B.2	WBGene00021962	Y57E12B.2						-
172120_x_at	Y22D7AL.X	Y22D7AL.X	-	-						-
172121_x_at	Y47D7A.7	Y47D7A.7	WBGene00021620	Y47D7A.7						-				Unnamed protein
172122_at	Y37E11C.1a	Y37E11C.1	WBGene00006769	unc-33						172122_at|176380_at|176653_s_at|176718_at	The unc-33 gene encodes an activity required for both axonogenesis and sex myoblast migration.	e204	Molecular_function:hydrolase activity		ENSEMBL:ENSP00000343690:human:DPYSL3 protein:E=85.585 | ENSEMBL:ENSP00000309539:human:Dihydropyrimidinase related protein-2:E=80.3372 | ENSEMBL:ENSP00000288699:human:Dihydropyrimidinase related protein-5:E=80.2366 | ENSEMBL:ENSP00000342995:human:Similar to Dihydropyrimidinase related protein-1:E=77.6021 | ENSEMBL:ENSP00000339850:human:Dihydropyrimidinase related protein-4:E=77.585 | ENSEMBL:ENSP0…
172123_x_at	B0350.2a	B0350.2	WBGene00006780	unc-44	head neurons | nerve ring | anal depressor muscle | intestine | body wall muscle | nervous system | ventral nerve cord | pharyngeal neurons | tail neurons	Adult Expression: intestine; anal depressor muscle; body wall muscle; Nervous System; nerve ring; ventral nerve cord; head neurons; pharyngeal neurons; tail neurons;		1	1	171738_x_at|172123_x_at|172153_x_at|173125_s_at|174033_at|175181_at|175561_s_at|176663_s_at|181045_at	The unc-44 gene encodes an ankyrin-like protein required for proper sex myoblast and axonal guidance during development.	e326	Molecular_function:protein binding|Biological_process:signal transduction|Molecular_function:hydrolase activity, hydrolyzing O-glycosyl compounds|Biological_process:carbohydrate metabolism|Biological_process:positive regulation of body size|Biological_process:positive regulation of growth rate|Biological_process:positive regulation of locomotion|Biological_process:locomotory behavior	Ankyrin	ENSEMBL:ENSP00000265709:human:205 kDa protein:E=1000 | ENSEMBL:ENSP00000264366:human:Splice Isoform 2 Of Ankyrin 2:E=1000 | ENSEMBL:ENSP00000339620:human:Ankyrin 1 isoform 1:E=1000 | ENSEMBL:ENSP00000354873:human:Splice Isoform 1 Of Ankyrin 2:E=1000 | ENS
172124_x_at	Y65B4A.3	Y65B4A.3	WBGene00022027	Y65B4A.3						172124_x_at|176110_at|176119_at			Molecular_function:molecular_function unknown|Biological_process:positive regulation of growth rate|Biological_process:larval development (sensu Nematoda)|Biological_process:growth|Biological_process:locomotion|Biological_process:locomotory behavior	Uncharacterized conserved protein predicted to be involved in protein sorting	ENSEMBL:ENSP00000317468:human:Conserved hypothetical protein:E=44.5086 | ENSEMBL:ENSP00000297265:human:Conserved hypothetical protein:E=13.0315 | ENSEMBL:ENSP00000217402:human:Conserved hypothetical protein:E=13.0223 | ENSEMBL:ENSP00000216822:human:Snf7 homologue associated with Alix 2:E=12.041 | ENSEMBL:ENSP00000324491:human:Conserved hypothetical protein:E=10.7959 | ENSEMBL:ENSP00000337298:huma…
172125_x_at	F58B6.3b	F58B6.3	WBGene00003917	par-2	germ-line cells | germ-line cells | oocytes	Decreased levels of expression in the glp-4(bn2) mutant compared to the mixed stage N2, embryo, and T6 samples (adults). | "PAR-1 is found in the cortex of germ line cells in the whole adult gonad. In early embryos, cortical PAR-2 expression continues in P0, P1, P2, P3 and P4 (the cells of germline lineage), fades in Z2 and Z3. In all but P4, PAR-1 exhibits an asymmetric distribution." | "Before …	| "In the distal gonad, PAR-2 staining is strongest at septa between nuclei. In the proximal gonad, PAR-2 is found uniformly in the periphery. PAR-2 is associated with the cortical cytoskeleton. PAR-2 becomes localized to the posterior cortex in P0 th	0	1	172125_x_at|175620_at|176609_s_at	par-2 encodes a protein containing a C3HC4-type RING-finger, a specialized type of zinc-finger found in E3 ubiquitin ligase subunits; PAR-2 is required maternally for polarization of the C. elegans zygote along the anterior-posterior (A-P) axis and is asymmetrically localized to the posterior cortex of the one- and two-cell embryo via interdependent interactions with PAR-3, PAR-6, and PKC-3.	e2030	Biological_process:embryonic development (sensu Animalia)|Biological_process:negative regulation of vulval development (sensu Nematoda)|Biological_process:hermaphrodite genital morphogenesis|Biological_process:morphogenesis of an epithelium|Biological_process:embryonic cleavage|Biological_process:mitotic spindle positioning and orientation|Biological_process:reproduction|Biological_process:mitoti…	Unnamed protein
172126_x_at	W07B3.2a	W07B3.2	WBGene00001561	gei-4						172126_x_at|174934_at|184496_s_at	gei-4 encodes a protein with a coiled-coil domain (predicted to mediate protein-protein interactions), an internal repeat of 69 residues (covering residues 134-202, 203-265, and 266-328 of W07B3.2a), and a glutamine/asparagine-rich domain; GEI-4 is paralo		Biological_process:embryonic development (sensu Animalia)|Biological_process:hermaphrodite genital morphogenesis|Biological_process:reproduction|Molecular_function:structural constituent of cytoskeleton|Molecular_function:protein binding|Cellular_component:intermediate filament|Biological_process:embryonic morphogenesis|Biological_process:intermediate filament organization	Unnamed protein	FLYBASE:CG18497-PC:fly:Flybase gene name is spen-PC:E=12.0269 |
172127_x_at	F42G9.9a	F42G9.9	WBGene00004212	ptl-1	head neurons | pharynx | intestinal | vulval muscle | tail neurons	Adult Expression: pharynx; vulval muscle; head neurons; tail neurons; unidentified | Larval Expression: pharynx; intestinal; head neurons; unidentified | "Staining was observed in the epidermis of embryos undergoing elongation, but not after hatching. In addition, weak staining was observed in a number of neurons within the head region. During larval and adult stages, mechanosensory neurons and t…		1	1	172101_x_at|172127_x_at|175660_at|175661_s_at	ptl-1 encodes a microtubule-binding protein that is homologous to members of the tau/MAP2/MAP4 subfamily of microtubule-associated proteins (OMIM:157140, abnormal aggregates of hyperphosphorylated tau are associated with several neurodegenerative disorder	ok621	Biological_process:microtubule stabilization	Microtubule-associated protein TAU	ENSEMBL:ENSP00000340438:human:Microtubule-associated tau protein:E=27.8239 | ENSEMBL:ENSP00000303214:human:Microtubule-associated protein tau isoforM 2:E=26.7447 | ENSEMBL:ENSP00000302706:human:Microtubule-associated protein tau isoforM 3:E=26.699 | ENSEM
172128_x_at	Y48G9A.1	Y48G9A.1	WBGene00021695	Y48G9A.1						171846_x_at|172128_x_at|177031_at				Protein containing adaptin N-terminal region	ENSEMBL:ENSP00000251150:human:HsGCN1:E=1000 | ENSEMBL:ENSP00000352566:human:WUGSC:H_267D11.3 protein:E=1000 | ENSEMBL:ENSP00000300648:human:KIAA0219 protein:E=1000 |
172129_x_at	Y105E8A.9	Y105E8A.9	WBGene00000158	apg-1						172129_x_at|174981_at|176969_at	The apt-1 gene encodes an adaptin: specifically, it encodes an ortholog of the gamma subunit of adaptor protein complex 1 (AP-1).	tm1249	Biological_process:protein complex assembly|Biological_process:intracellular protein transport|Cellular_component:clathrin coat of trans-Golgi network vesicle|Biological_process:embryonic development (sensu Animalia)|Biological_process:positive regulation of growth rate|Biological_process:embryonic morphogenesis|Biological_process:gastrulation (sensu Protostomia)|Biological_process:larval develop…	Vesicle coat complex AP-1, gamma subunit	ENSEMBL:ENSP00000353994:human:Similar to Adapter-related protein complex 1 gamma 1 subunit:E=204.268 | ENSEMBL:ENSP00000299980:human:Adaptor-related protein complex 1, gamma 1 subunit:E=202.678 | ENSEMBL:ENSP00000312442:human:Adapter-related protein compl
172130_at	Y34D9A.10	Y34D9A.10	WBGene00021334	Y34D9A.10						172130_at|176156_at|176941_at			Molecular_function:ATP binding|Biological_process:embryonic development (sensu Animalia)|Biological_process:positive regulation of growth rate|Biological_process:larval development (sensu Nematoda)|Biological_process:growth|Biological_process:physiological processes|Biological_process:molting cycle (sensu Invertebrata)|Biological_process:locomotion|Biological_process:reproduction|Biological_proce…	AAA+-type ATPase	ENSEMBL:ENSP00000238497:human:SKD1 protein:E=132.699 | ENSEMBL:ENSP00000254950:human:SKD2 protein:E=120.337 | ENSEMBL:ENSP00000335106:human:P60 katanin:E=51.284 | ENSEMBL:ENSP00000261628:human:OTTHUMP00000042415:E=49.9208 | ENSEMBL:ENSP00000245121:human:S
172131_x_at	Y73E7A.1	Y73E7A.1	WBGene00022268	Y73E7A.1						172131_x_at|174321_s_at|176898_at				Uncharacterized conserved protein	ENSEMBL:ENSP00000262801:human:Hypothetical protein LOC115098:E=47.0757 | FLYBASE:CG6013-PA:fly:Flybase gene name is CG6013-PA:E=40.1675 |
172132_x_at	Y24D9A.7	Y24D9A.7	WBGene00021285	Y24D9A.7						-
172133_x_at	F59D8.1	F59D8.1	WBGene00006927	vit-3						172133_x_at|172673_x_at|176865_at|176872_at|194239_x_at	vit-3 encodes a vitellogenin, a precursor of the lipid-binding protein related to vertebrate vitellogenins and mammalian ApoB-100, a core LDL particle constituent (OMIM:107730); VIT-3 is a major yolk component, but as loss of VIT-3 activity via RNA-mediated interference (RNAi) does not result in any abnormalities, VIT-3 likely functions redundantly with other vitellogenins to provide essential nu…		Molecular_function:lipid transporter activity|Biological_process:lipid transport	Predicted lipoprotein	FLYBASE:CG31150-PA:fly:Flybase gene name is CG31150-PA:E=14.1192 | FLYBASE:CG11064-PA:fly:Flybase gene name is RfaBp-PA:E=11.0088 |
172134_x_at	F59D8.2	F59D8.2	WBGene00006928	vit-4						171723_x_at|172134_x_at			Molecular_function:lipid transporter activity|Biological_process:lipid transport	Predicted lipoprotein	FLYBASE:CG31150-PA:fly:Flybase gene name is CG31150-PA:E=13.5086 | FLYBASE:CG11064-PA:fly:Flybase gene name is RfaBp-PA:E=12.1024 |
172135_x_at	Y5H2A.3	Y5H2A.3	WBGene00000027	abu-4						172056_x_at|172135_x_at|187887_at|187888_s_at	abu-4 encodes a transmembrane protein with a predicted signal sequence, a glutamine/asparagine-rich domain and multiple cysteine-rich repeats (DUF139); abu-4 expression is induced by blockage of the unfolded-protein response in the endoplasmic reticulum (ER), and ABU-4 may function within the ER to protect the organism from damage by improperly folded nascent protein; abu-4 expression is enhanced…				ENSEMBL:ENSP00000334197:human:Keratin-associated protein 10-6:E=26.5229 | ENSEMBL:ENSP00000333987:human:27 kDa protein:E=22.7696 | ENSEMBL:ENSP00000335565:human:Keratin-associated protein 10-8:E=21.1805 | ENSEMBL:ENSP00000328270:human:Keratin-associated p
172136_x_at	Y71D11A.4	Y71D11A.4	WBGene00022105	Y71D11A.4						-
172137_s_at	Y111B2A.10a	Y111B2A.10	WBGene00013734	Y111B2A.10						172137_s_at|188753_s_at			Molecular_function:nucleic acid binding|Molecular_function:zinc ion binding|Cellular_component:nucleus	Zn-finger	ENSEMBL:ENSP00000352053:human:Similar to Zinc finger protein 62:E=19.6383 | ENSEMBL:ENSP00000301547:human:Kruppel-type zinc finger protein:E=19.284 | ENSEMBL:ENSP00000242804:human:Zinc finger protein 442:E=18.8539 | ENSEMBL:ENSP00000342002:human:Hypotheti
172138_x_at	F52C6.12	F52C6.12	WBGene00018669	F52C6.12						-			Molecular_function:ubiquitin conjugating enzyme activity|Biological_process:protein modification|Biological_process:ubiquitin cycle		ENSEMBL:ENSP00000222402:human:Similar to Ubiquitin-conjugating enzyme E2-17 kDa 2:E=21.5528 | ENSEMBL:ENSP00000344069:human:Ubiquitin-conjugating enzyme E2 D2:E=21.2518 | ENSEMBL:ENSP00000345285:human:Similar to Phosphoarginine phosphatase:E=21.0458 | ENSEMBL:ENSP00000185885:human:Ubiquitin-conjugating enzyme E2 D1:E=21.041 | ENSEMBL:ENSP00000355039:human:Ubiquitin-conjugating enzyme E2 D3:E=21.0…
172139_x_at	Y46H3D.1	Y46H3D.1	WBGene00021608	Y46H3D.1						172139_x_at|173228_at
172140_x_at	Y10G11A.3	Y10G11A.3	WBGene00012425	Y10G11A.3						-
172141_at	C28A5.4	C28A5.4	WBGene00000463	ceh-43	socket_cells | sheath_cells | AB lineage | hyp3 | hyp4	ceh-43::gfp expression starts around gastrulation in several superficial cells. By following cell divisions, almost all fifth generation descendants of the AB blastomere were identified as GFP positive. Shortly before morphogenesis, GFP expressing cells lie anteriorly, laterally, and anterodorsally at the surface of the embryo. These positions are characteristic for clones of AB descendants. Not …		1	1	172141_at|193833_s_at	A homeobox protein of the Distal-less (Dll) class that is required for development of the anterior hypdermis during embryonic morphogenesis for cell adhesion; also affects embryonic and larval viability; it is predominantly expressed in the head hypdodermis, neuronal support cells and CAN neurons.	ok479	Molecular_function:DNA binding|Molecular_function:transcription factor activity|Biological_process:regulation of transcription, DNA-dependent|Cellular_component:nucleus|Biological_process:embryonic development (sensu Animalia)|Biological_process:larval development (sensu Nematoda)|Biological_process:growth|Biological_process:locomotory behavior|Biological_process:cell adhesion|Biological_process:…	Transcription factor DLX and related proteins with LIM Zn-binding and HOX domains	ENSEMBL:ENSP00000222598:human:Homeobox protein DLX-5:E=28.3279 | ENSEMBL:ENSP00000172196:human:Homeobox protein DLX-3:E=26.5229 | ENSEMBL:ENSP00000240306:human:Beta protein 1 BP1:E=26.2366 | ENSEMBL:ENSP00000234198:human:Homeobox protein DLX-2:E=26.0506 |
172142_x_at	R05D3.5	R05D3.5	WBGene00019879	R05D3.5						172142_x_at|172146_x_at				Unnamed protein
172143_x_at	M02F4.9	M02F4.9	WBGene00019739	M02F4.9						-
172144_x_at	F14H12.4a	F14H12.4	WBGene00017472	F14H12.4						172039_x_at|172144_x_at			Molecular_function:protein kinase activity|Molecular_function:ATP binding|Biological_process:protein amino acid phosphorylation|Molecular_function:protein binding|Biological_process:signal transduction|Molecular_function:protein serine/threonine kinase activity	STE20-like serine/threonine kinase MST	ENSEMBL:ENSP00000347009:human:Serine/threonine protein kinase 3:E=129.886 | ENSEMBL:ENSP00000262978:human:Serine/threonine-protein kinase 4:E=128.699 | ENSEMBL:ENSP00000261573:human:Splice Isoform 1 Of Serine/threonine-protein kinase 24:E=74.2924 | ENSEMB
172145_x_at	Y66A7A.3	Y66A7A.3	WBGene00013423	Y66A7A.3						-
172146_x_at	R05D3.5	R05D3.5	WBGene00019879	R05D3.5						172142_x_at|172146_x_at				Unnamed protein
172147_x_at	M116.5	M116.5	WBGene00019792	M116.5						-			Molecular_function:actin binding|Biological_process:cell cycle arrest	Dystonin, GAS (Growth-arrest-specific protein), and related proteins	ENSEMBL:ENSP00000348457:human:620 kDa protein:E=76 | ENSEMBL:ENSP00000354573:human:Splice Isoform 2 Of Microtubule-actin crosslinking factor 1, isoforms 1/2/3/5:E=76 | ENSEMBL:ENSP00000313438:human:Splice Isoform 1 Of Microtubule-actin crosslinking factor
172148_x_at	Y54F10AM.7	Y54F10AM.7	WBGene00021851	Y54F10AM.7						172106_x_at|172107_x_at|172148_x_at				Unnamed protein	ENSEMBL:ENSP00000340777:human:PREDICTED: similar to elicitor-like mating protein M81 (2A987):E=33.3468 | ENSEMBL:ENSP00000346583:human:31 kDa protein:E=24.2076 | ENSEMBL:ENSP00000262765:human:Hypothetical protein DKFZp434P0316:E=12.301 | FLYBASE:CG11720-PA:fly:Flybase gene name is Sgs3-PA:E=11.1487 | FLYBASE:CG31439-PA:fly:Flybase gene name is CG31439-PA:E=10.1249 |
172149_x_at	C32E8.10a	C32E8.10	WBGene00006751	unc-11	nerve ring | intestine | dorsal nerve cord | ventral nerve cord | coelomocytes | neurons | vulva | nerve ring | intestine | ventral nerve cord | coelomocytes	Punctate immunoreactivity in the ventral and dorsal nerve cords and the nerve ring. The antibodies failed to detect UNC-11 in motor neuron commissures or in the dendrites of sensory neurons in the head. UNC-11 expressed in the coelomocytes and diffusively stained the intestine. | "~all neurons [A.Alfonso, M.Nonet(personal communication to Shawn Lockery)]" | "The promoter expressed GFP at high lev…		1	1	172028_x_at|172029_x_at|172149_x_at|172150_x_at|172151_x_at|172152_x_at|174230_at|176645_s_at|176648_at|176649_s_at	unc-11 encodes multiple isoforms of a clathrin-adaptor protein AP180 (OMIM:603025) that functions in clathrin-mediated endocytosis; UNC-11 is essential for embryogenesis, locomotion, and pharyngeal pumping, and regulates neurotransmitter release by controlling vesicle trafficking and fusion; UNC-11 is also required for localization of SNB-1/synaptobrevin to synaptic vesicles, thus acting as a sor…	ad571	Biological_process:embryonic development (sensu Animalia)|Biological_process:gametogenesis|Biological_process:post-embryonic development|Biological_process:synaptic vesicle fusion|Molecular_function:clathrin binding|Biological_process:locomotion|Cellular_component:presynaptic membrane	Clathrin assembly protein AP180 and related proteins, contain ENTH domain	ENSEMBL:ENSP00000348718:human:Splice Isoform 2 Of Phosphatidylinositol-binding clathrin assembly protein:E=110.886 | ENSEMBL:ENSP00000263366:human:PICALM protein:E=110.77 | ENSEMBL:ENSP00000342095:human:Splice Isoform 1 Of Phosphatidylinositol-binding clathrin assembly protein:E=110.367 | ENSEMBL:ENSP00000195649:human:Clathrin coat assembly protein AP180:E=101.62 | ENSEMBL:ENSP00000345612:human:2…
172150_x_at	C32E8.10a	C32E8.10	WBGene00006751	unc-11	nerve ring | intestine | dorsal nerve cord | ventral nerve cord | coelomocytes | neurons | vulva | nerve ring | intestine | ventral nerve cord | coelomocytes	Punctate immunoreactivity in the ventral and dorsal nerve cords and the nerve ring. The antibodies failed to detect UNC-11 in motor neuron commissures or in the dendrites of sensory neurons in the head. UNC-11 expressed in the coelomocytes and diffusively stained the intestine. | "~all neurons [A.Alfonso, M.Nonet(personal communication to Shawn Lockery)]" | "The promoter expressed GFP at high lev…		1	1	172028_x_at|172029_x_at|172149_x_at|172150_x_at|172151_x_at|172152_x_at|174230_at|176645_s_at|176648_at|176649_s_at	unc-11 encodes multiple isoforms of a clathrin-adaptor protein AP180 (OMIM:603025) that functions in clathrin-mediated endocytosis; UNC-11 is essential for embryogenesis, locomotion, and pharyngeal pumping, and regulates neurotransmitter release by controlling vesicle trafficking and fusion; UNC-11 is also required for localization of SNB-1/synaptobrevin to synaptic vesicles, thus acting as a sor…	ad571	Biological_process:embryonic development (sensu Animalia)|Biological_process:gametogenesis|Biological_process:post-embryonic development|Biological_process:synaptic vesicle fusion|Molecular_function:clathrin binding|Biological_process:locomotion|Cellular_component:presynaptic membrane	Clathrin assembly protein AP180 and related proteins, contain ENTH domain	ENSEMBL:ENSP00000348718:human:Splice Isoform 2 Of Phosphatidylinositol-binding clathrin assembly protein:E=110.886 | ENSEMBL:ENSP00000263366:human:PICALM protein:E=110.77 | ENSEMBL:ENSP00000342095:human:Splice Isoform 1 Of Phosphatidylinositol-binding clathrin assembly protein:E=110.367 | ENSEMBL:ENSP00000195649:human:Clathrin coat assembly protein AP180:E=101.62 | ENSEMBL:ENSP00000345612:human:2…
172151_x_at	C32E8.10a	C32E8.10	WBGene00006751	unc-11	nerve ring | intestine | dorsal nerve cord | ventral nerve cord | coelomocytes | neurons | vulva | nerve ring | intestine | ventral nerve cord | coelomocytes	Punctate immunoreactivity in the ventral and dorsal nerve cords and the nerve ring. The antibodies failed to detect UNC-11 in motor neuron commissures or in the dendrites of sensory neurons in the head. UNC-11 expressed in the coelomocytes and diffusively stained the intestine. | "~all neurons [A.Alfonso, M.Nonet(personal communication to Shawn Lockery)]" | "The promoter expressed GFP at high lev…		1	1	172028_x_at|172029_x_at|172149_x_at|172150_x_at|172151_x_at|172152_x_at|174230_at|176645_s_at|176648_at|176649_s_at	unc-11 encodes multiple isoforms of a clathrin-adaptor protein AP180 (OMIM:603025) that functions in clathrin-mediated endocytosis; UNC-11 is essential for embryogenesis, locomotion, and pharyngeal pumping, and regulates neurotransmitter release by controlling vesicle trafficking and fusion; UNC-11 is also required for localization of SNB-1/synaptobrevin to synaptic vesicles, thus acting as a sor…	ad571	Biological_process:embryonic development (sensu Animalia)|Biological_process:gametogenesis|Biological_process:post-embryonic development|Biological_process:synaptic vesicle fusion|Molecular_function:clathrin binding|Biological_process:locomotion|Cellular_component:presynaptic membrane	Clathrin assembly protein AP180 and related proteins, contain ENTH domain	ENSEMBL:ENSP00000348718:human:Splice Isoform 2 Of Phosphatidylinositol-binding clathrin assembly protein:E=110.886 | ENSEMBL:ENSP00000263366:human:PICALM protein:E=110.77 | ENSEMBL:ENSP00000342095:human:Splice Isoform 1 Of Phosphatidylinositol-binding clathrin assembly protein:E=110.367 | ENSEMBL:ENSP00000195649:human:Clathrin coat assembly protein AP180:E=101.62 | ENSEMBL:ENSP00000345612:human:2…
172152_x_at	C32E8.10a	C32E8.10	WBGene00006751	unc-11	nerve ring | intestine | dorsal nerve cord | ventral nerve cord | coelomocytes | neurons | vulva | nerve ring | intestine | ventral nerve cord | coelomocytes	Punctate immunoreactivity in the ventral and dorsal nerve cords and the nerve ring. The antibodies failed to detect UNC-11 in motor neuron commissures or in the dendrites of sensory neurons in the head. UNC-11 expressed in the coelomocytes and diffusively stained the intestine. | "~all neurons [A.Alfonso, M.Nonet(personal communication to Shawn Lockery)]" | "The promoter expressed GFP at high lev…		1	1	172028_x_at|172029_x_at|172149_x_at|172150_x_at|172151_x_at|172152_x_at|174230_at|176645_s_at|176648_at|176649_s_at	unc-11 encodes multiple isoforms of a clathrin-adaptor protein AP180 (OMIM:603025) that functions in clathrin-mediated endocytosis; UNC-11 is essential for embryogenesis, locomotion, and pharyngeal pumping, and regulates neurotransmitter release by controlling vesicle trafficking and fusion; UNC-11 is also required for localization of SNB-1/synaptobrevin to synaptic vesicles, thus acting as a sor…	ad571	Biological_process:embryonic development (sensu Animalia)|Biological_process:gametogenesis|Biological_process:post-embryonic development|Biological_process:synaptic vesicle fusion|Molecular_function:clathrin binding|Biological_process:locomotion|Cellular_component:presynaptic membrane	Clathrin assembly protein AP180 and related proteins, contain ENTH domain	ENSEMBL:ENSP00000348718:human:Splice Isoform 2 Of Phosphatidylinositol-binding clathrin assembly protein:E=110.886 | ENSEMBL:ENSP00000263366:human:PICALM protein:E=110.77 | ENSEMBL:ENSP00000342095:human:Splice Isoform 1 Of Phosphatidylinositol-binding clathrin assembly protein:E=110.367 | ENSEMBL:ENSP00000195649:human:Clathrin coat assembly protein AP180:E=101.62 | ENSEMBL:ENSP00000345612:human:2…
172153_x_at	B0350.2a	B0350.2	WBGene00006780	unc-44	head neurons | nerve ring | anal depressor muscle | intestine | body wall muscle | nervous system | ventral nerve cord | pharyngeal neurons | tail neurons	Adult Expression: intestine; anal depressor muscle; body wall muscle; Nervous System; nerve ring; ventral nerve cord; head neurons; pharyngeal neurons; tail neurons;		1	1	171738_x_at|172123_x_at|172153_x_at|173125_s_at|174033_at|175181_at|175561_s_at|176663_s_at|181045_at	The unc-44 gene encodes an ankyrin-like protein required for proper sex myoblast and axonal guidance during development.	e326	Molecular_function:protein binding|Biological_process:signal transduction|Molecular_function:hydrolase activity, hydrolyzing O-glycosyl compounds|Biological_process:carbohydrate metabolism|Biological_process:positive regulation of body size|Biological_process:positive regulation of growth rate|Biological_process:positive regulation of locomotion|Biological_process:locomotory behavior	Ankyrin	ENSEMBL:ENSP00000265709:human:205 kDa protein:E=1000 | ENSEMBL:ENSP00000264366:human:Splice Isoform 2 Of Ankyrin 2:E=1000 | ENSEMBL:ENSP00000339620:human:Ankyrin 1 isoform 1:E=1000 | ENSEMBL:ENSP00000354873:human:Splice Isoform 1 Of Ankyrin 2:E=1000 | ENS
172154_x_at	Y48G1BM.H_rc	Y48G1BM.H	-	-						-
172155_x_at	Y71A12B.Q	Y71A12B.Q	WBGene00043813							-
172156_x_at	Y71A12B.P	Y71A12B.P	WBGene00043812							-
172157_x_at	Y67D8C.2	Y67D8C.2	WBGene00022066	Y67D8C.2						-				Uncharacterized conserved protein
172158_x_at	Y67D8C.1	Y67D8C.1	WBGene00022065	Y67D8C.1						-
172159_x_at	F41E7.4	F41E7.4	WBGene00009620	F41E7.4						-				Unnamed protein
172160_x_at	F57G4.3	F57G4.3	WBGene00010208	F57G4.3						-				Uncharacterized protein
172161_x_at	F37D6.4	F37D6.4	WBGene00009510	F37D6.4						-	This gene encodes a protein containing an F-box, a motif predicted to mediate protein-protein interactions either with homologs of yeast Skp-1p or with other proteins.			Unnamed protein
172162_x_at	F16D3.6	F16D3.6	WBGene00008889	F16D3.6						-			Molecular_function:G-protein coupled receptor activity|Cellular_component:membrane	Unnamed protein
172163_x_at	C06C6.8	C06C6.8	WBGene00007382	C06C6.8						-				Unnamed protein
172164_x_at	C06C6.9	C06C6.9	WBGene00007383	C06C6.9						-				Unnamed protein
172165_x_at	F21D9.3	F21D9.3	WBGene00009017	F21D9.3						-				Unnamed protein
172166_x_at	AH10.4	AH10.4	WBGene00007085	AH10.4						-				Unnamed protein
172167_at	M60.4	M60.4	WBGene00019780	M60.4						172167_at|177279_at
172168_x_at	M162.6	M162.6	WBGene00010932	M162.6						-				C-type lectin
172169_s_at	Y116F11B.4	Y116F11B.4	WBGene00013821	srz-35						172169_s_at|186805_s_at
172170_at	Y59H11AR.1	Y59H11AR.1	WBGene00022009	Y59H11AR.1						-
172171_x_at	Y43B11AR.2	Y43B11AR.2	WBGene00005207	srg-50						-
172172_x_at	Y73B6BL.L	Y73B6BL.L	-	-						-
172173_x_at	Y73B6BL.1	Y73B6BL.1|Y73B6BL.28	-	-						-	Y73B6BL.1 is orthologous to the human gene TRANSTHYRETIN (PREALBUMIN, AMYLOIDOSIS TYPE I) (TYR; OMIM:176300), which when mutated leads to disease.		Molecular_function:oxidoreductase activity|Biological_process:metabolism		ENSEMBL:ENSP00000263321:human:Splice Isoform 1 Of Tyrosinase precursor:E=11.4685 |
172174_x_at	Y61A9LA.N	Y61A9LA.N	-	-						-
172175_x_at	Y61A9LA.5	Y61A9LA.5	WBGene00022017	Y61A9LA.5						172175_x_at|177090_at			Molecular_function:molecular_function unknown|Biological_process:positive regulation of growth rate|Biological_process:locomotory behavior	Protein involved in glucose derepression and pre-vacuolar endosome protein sorting	ENSEMBL:ENSP00000216822:human:Snf7 homologue associated with Alix 2:E=25.4318 | ENSEMBL:ENSP00000217402:human:Conserved hypothetical protein:E=24.3566 | ENSEMBL:ENSP00000297265:human:Conserved hypothetical protein:E=22.1871 | FLYBASE:CG8055-PA:fly:Flybase gene name is CG8055-PA:E=23.7696 |
172176_at	Y61A9LA.10	Y61A9LA.10	WBGene00022021	Y61A9LA.10	head neurons | pharynx | nervous system | head	Larval Expression: pharynx; Nervous System; head neurons; unidentified cells in head;		1	1	172176_at|174601_s_at			Biological_process:embryonic development (sensu Animalia)|Biological_process:positive regulation of growth rate|Biological_process:larval development (sensu Nematoda)|Biological_process:growth	GTP-binding protein AARP2 involved in 40S ribosome biogenesis	ENSEMBL:ENSP00000298600:human:Ribosome biogenesis protein BMS1 homolog:E=141.824 | ENSEMBL:ENSP00000344036:human:50 kDa protein:E=93.8861 | ENSEMBL:ENSP00000308414:human:PREDICTED: similar to Ribosome biogenesis protein BMS1 homolog:E=41.3768 | ENSEMBL:ENSP00000301364:human:KIAA1401 protein:E=34.4437 | ENSEMBL:ENSP00000349734:human:HypotHetical protein similar to KIAA0187 gene product:E=23.0555 |…
172177_x_at	Y71H2AL.1	Y71H2AL.1	WBGene00022164	Y71H2AL.1						172177_x_at|177190_at			Molecular_function:calcium ion binding|Biological_process:positive regulation of growth rate|Biological_process:larval development (sensu Nematoda)|Biological_process:growth	Ca2+/calmodulin-dependent protein phosphatase (calcineurin subunit B), EF-Hand superfamily protein	ENSEMBL:ENSP00000335632:human:CalCium binding protein P22:E=41.3979 | ENSEMBL:ENSP00000300113:human:Hepatocellular carcinoma antigen gene 520:E=36.8539 | ENSEMBL:ENSP00000331909:human:Similar to Calcium-binding protein p22:E=25.7696 | ENSEMBL:ENSP00000234
172178_at	Y53G8AM.2	Y53G8AM.2	WBGene00021803	Y53G8AM.2						-
172179_x_at	Y45G5AM.C	Y45G5AM.C	-	-						-
172180_x_at	Y69A2AL.1	Y69A2AL.1	WBGene00001705	grd-16	head neurons | hypodermis | seam cells | intestine | nervous system	Adult Expression: intestine; Nervous System; head neurons;		1	1	-
172181_x_at	Y48G1BL.4	Y48G1BL.4	WBGene00021663	Y48G1BL.4						-				Alternative splicing factor SRp55/B52/SRp75 (RRM superfamily)
172182_x_at	Y48G1BL.6	Y48G1BL.6	WBGene00021665	Y48G1BL.6						-				Translational repressor Pumilio/PUF3 and related RNA-binding proteins (Puf superfamily)
172183_at	H17B01.1a	H17B01.1	WBGene00019207	H17B01.1	hypodermis | pharynx | neurons | muscle	Very broadly expressed, if not ubiquitous. Observed in neurons, pharynx, hypodermis, muscles	plasma membrane	1	1	172183_at|177128_at|189933_s_at			Molecular_function:transporter activity|Biological_process:transport|Cellular_component:integral to membrane|Molecular_function:sugar porter activity|Biological_process:carbohydrate transport|Cellular_component:membrane	Permease of the major facilitator superfamily	ENSEMBL:ENSP00000075120:human:Solute carrier family 2, facilitated glucose transporter, member 3:E=97.5528 | ENSEMBL:ENSP00000340450:human:Glucose transporter 14 long form:E=94.9208 | ENSEMBL:ENSP00000323568:human:Solute carrier family 2, facilitated gluc
172184_x_at	Y46C8AL.2	Y46C8AL.2	WBGene00021580	Y46C8AL.2						172184_x_at|172185_x_at|177206_at
172185_x_at	Y46C8AL.2	Y46C8AL.2	WBGene00021580	Y46C8AL.2						172184_x_at|172185_x_at|177206_at
172186_x_at	Y54G2A.21	Y54G2A.21	WBGene00021886	Y54G2A.21						-				Uncharacterized protein
172187_x_at	Y54G2A.26a	Y54G2A.26	WBGene00021890	Y54G2A.26						172187_x_at|174571_at|176982_at|177000_at
172188_x_at	M04C9.2	M04C9.2	WBGene00010857	M04C9.2						-
172189_at	F46A8.7	F46A8.7	WBGene00009750	F46A8.7						-
172190_x_at	F59F4.2	F59F4.2	WBGene00010337	F59F4.2	neurons along body | head neurons | seam cells | intestine | body wall muscle | pharynx | nervous system | ventral nerve cord | tail neurons	Adult Expression: pharynx; intestine; body wall muscle; seam cells; Nervous System; ventral nerve cord; head neurons; neurons along body; tail neurons;		1	1	171884_x_at|172190_x_at				Predicted membrane protein	ENSEMBL:ENSP00000281516:human:Similar to Ribosome associated membrane protein RAMP4:E=18.9208 | ENSEMBL:ENSP00000239944:human:Similar to Ribosome associated membrane protein RAMP4:E=14.9586 | FLYBASE:CG32276-PA:fly:Flybase gene name is CG32276-PA:E=15.0605 |
172191_x_at	C27C7.2	C27C7.2	WBGene00007767	C27C7.2						-				Unnamed protein
172192_x_at	F44F1.2	F44F1.2	WBGene00009694	F44F1.2						-				Unnamed protein
172193_at	T12D8.5	T12D8.5	WBGene00011733	T12D8.5						-
172194_x_at	ZK262.4	ZK262.4	WBGene00013951	ZK262.4						-				WSN domain
172195_x_at	T27C5.4	T27C5.4	WBGene00012078	srz-50						-
172196_x_at	K08C9.4	K08C9.4	WBGene00000641	col-65						-			Biological_process:phosphate transport|Cellular_component:cytoplasm|Molecular_function:structural constituent of cuticle	Collagens (type IV and type XIII), and related proteins	ENSEMBL:ENSP00000225964:human:Collagen alpha 1(I) chain precursor:E=39.9208 | ENSEMBL:ENSP00000338213:human:AlphA 1 type II collAgen isoform 2, preproprotein:E=38.9586 | ENSEMBL:ENSP00000353204:human:COL2A1 protein:E=38.9586 | ENSEMBL:ENSP00000346511:huma
172197_x_at	W05B2.1	W05B2.1	WBGene00000669	col-94						171756_x_at|172197_x_at			Biological_process:phosphate transport|Cellular_component:cytoplasm|Molecular_function:structural constituent of cuticle|Biological_process:body morphogenesis (sensu Nematoda)|Biological_process:positive regulation of body size|Biological_process:larval development (sensu Nematoda)|Biological_process:growth|Biological_process:physiological processes|Biological_process:locomotory behavior	Collagens (type IV and type XIII), and related proteins	ENSEMBL:ENSP00000225964:human:Collagen alpha 1(I) chain precursor:E=41.6021 | ENSEMBL:ENSP00000341752:human:COL22A1 protein:E=39.9586 | ENSEMBL:ENSP00000303153:human:Alpha 1 type XXII collagen:E=39.6576 | ENSEMBL:ENSP00000315243:human:COL3A1 protein:E=39.
172198_x_at	F15D3.3	F15D3.3	WBGene00000642	col-66						-			Biological_process:phosphate transport|Cellular_component:cytoplasm	Collagens (type IV and type XIII), and related proteins	ENSEMBL:ENSP00000354102:human:AlphA 1 type XIII collAgen isoform 6:E=24.5528 | ENSEMBL:ENSP00000315243:human:COL3A1 protein:E=24.1739 | ENSEMBL:ENSP00000304408:human:Collagen alpha 1(III) chain precursor:E=24.1308 | ENSEMBL:ENSP00000225964:human:Collagen
172199_x_at	K03B8.4	K03B8.4	WBGene00010523	K03B8.4						-				SWI/SNF transcription activation complex subunit
172200_x_at	C28D4.5	C28D4.5	WBGene00007793	C28D4.5						-				Uncharacterized protein
172201_x_at	ZC376.8	ZC376.8	WBGene00013879	ZC376.8						-			Biological_process:reproduction|Biological_process:gametogenesis		ENSEMBL:ENSP00000311997:human:Neurofilament triplet H protein:E=18.2147 | ENSEMBL:ENSP00000333119:human:Hypothetical protein:E=17.3979 | ENSEMBL:ENSP00000331556:human:PREDICTED: cylicin, basic protein of sperm head cytoskeleton 1:E=12.7447 | ENSEMBL:ENSP00000333984:human:Triadin:E=11.9586 | ENSEMBL:ENSP00000296755:human:Microtubule-associated protein 1B:E=11.2076 | ENSEMBL:ENSP00000354307:human:6…
172202_x_at	F11F1.5	F11F1.5	WBGene00008717	F11F1.5						-			Molecular_function:two-component sensor molecule activity|Biological_process:signal transduction|Cellular_component:membrane	Unnamed protein	FLYBASE:CG10598-PB:fly:Flybase gene name is CG10598-PB:E=11.5086 |
172203_x_at	Y41E3.8	Y41E3.8	WBGene00012766	Y41E3.8						-				Unnamed protein	FLYBASE:CG1840-PA:fly:Flybase gene name is CG1840-PA:E=11.301 | FLYBASE:CG1844-PA:fly:Flybase gene name is SelG-PA:E=10.8539 |
172204_at	T22H2.4	T22H2.4	WBGene00011934	T22H2.4						-				Unnamed protein
172205_at	C29F7.7	C29F7.7	WBGene00007814	C29F7.7						-				Unnamed protein
172206_x_at	W05H5.2	W05H5.2	WBGene00012284	W05H5.2						-				Unnamed protein
172207_x_at	T06E4.9	T06E4.9	WBGene00011536	T06E4.9						-				Unnamed protein	ENSEMBL:ENSP00000330326:human:Hypothetical protein:E=12.8239 | ENSEMBL:ENSP00000218147:human:182 kDa protein:E=12.1938 | ENSEMBL:ENSP00000354477:human:BCL6 co-repressor-like 1:E=12.1938 | ENSEMBL:ENSP00000250707:human:Splice Isoform 1 Of Cyclin-dependent kinase inhibitor 1C:E=11.4559 | FLYBASE:CG2962-PA:fly:Flybase gene name is CG2962-PA:E=20.4089 | FLYBASE:CG13049-PB:fly:Flybase gene name is CG1…
172208_x_at	C28D4.8	C28D4.8	WBGene00007795	C28D4.8						-				Uncharacterized protein
172209_x_at	W05B2.5	W05B2.5	WBGene00000668	col-93						171770_x_at|172209_x_at			Biological_process:phosphate transport|Cellular_component:cytoplasm|Molecular_function:structural constituent of cuticle|Biological_process:body morphogenesis (sensu Nematoda)|Biological_process:positive regulation of body size|Biological_process:locomotory behavior	Collagens (type IV and type XIII), and related proteins	ENSEMBL:ENSP00000225964:human:Collagen alpha 1(I) chain precursor:E=41.6021 | ENSEMBL:ENSP00000341752:human:COL22A1 protein:E=39.9586 | ENSEMBL:ENSP00000303153:human:Alpha 1 type XXII collagen:E=39.6576 | ENSEMBL:ENSP00000315243:human:COL3A1 protein:E=39.
172210_x_at	T01C1.1	T01C1.1	WBGene00023440	T01C1.1						-
172211_x_at	F49C5.3	F49C5.3	WBGene00009866	F49C5.3						-
172212_x_at	D1054.6	D1054.6	WBGene00008373	D1054.6						-
172213_x_at	C27C7.1	C27C7.1	WBGene00007766	C27C7.1						-				Unnamed protein
172214_x_at	ZK525.1	ZK525.1	WBGene00001458	flp-15	nerve ring	Nerve ring and other neuronal processes. | "Expressed in PHA, I2, socket/sheath cells. Faint or variable expression observed in pharyngeal muscle and several cells in the head. No male specific expression."	In wild-type animals, FaRPs immunostaining was most concentrated in the nerve ring and other neuronal processes, whereas neuronal cell bodies had lower levels of expression.	1	1	171849_x_at|172214_x_at|188030_s_at	flp-15 encodes two FMRFamide-related short peptide neurotransmitter; the precise roles for these peptides in C. elegans neurotransmission are not yet known.
172215_x_at	Y7A5A.5	Y7A5A.5	WBGene00012411	Y7A5A.5						-
172216_x_at	R160.2	R160.2	WBGene00020119	R160.2						-
172217_x_at	F13E9.2	F13E9.2	WBGene00008751	F13E9.2						-				Unnamed protein
172218_x_at	T20G5.7	T20G5.7	WBGene00011869	dod-6						-				Secreted surface protein
172219_x_at	F11A5.6	F11A5.6	WBGene00008674	F11A5.6						-				Unnamed protein
172220_x_at	C37A5.4	C37A5.4	WBGene00007990	C37A5.4						-				Unnamed protein
172221_x_at	ZK84.4	ZK84.4	WBGene00022651	ZK84.4						-				Unnamed protein
172222_at	C03D6.3a	C03D6.3	WBGene00000466	cel-1	head neurons | nerve ring | hypodermis | intestine | tail | pharynx | nervous system	Adult Expression: pharynx; Nervous System; nerve ring; head neurons;		1	1	172222_at|192337_at	cel-1 encodes a mRNA capping enzyme, with a N-terminal region with RNA triphosphatase activity and a C-terminal region containing motifs found in yeast and vaccinia virus capping enzyme guanylytransferases; cel-1 is required for embryonic viability, body morphology, and vulval development.	ok992	Molecular_function:mRNA guanylyltransferase activity|Biological_process:mRNA capping|Biological_process:mRNA processing|Molecular_function:nucleic acid binding|Molecular_function:protein phosphatase activity|Biological_process:protein amino acid dephosphorylation|Biological_process:body morphogenesis (sensu Nematoda)|Biological_process:positive regulation of body size|Biological_process:embryonic…	mRNA capping enzyme, guanylyltransferase (alpha) subunit	ENSEMBL:ENSP00000339517:human:Splice Isoform 1 Of mRNA capping enzyme:E=113.31 | ENSEMBL:ENSP00000265607:human:Splice Isoform 2 Of mRNA capping enzyme:E=107.149 | ENSEMBL:ENSP00000272444:human:Dual specificity protein phosphatase 11:E=19.7959 | FLYBASE:CG1810-PA:fly::E=69.585 | FLYBASE:CG13197-PA:fly:Flybase gene name is CG13197-PA:E=17.1427 |
172223_x_at	W02D9.5	W02D9.5	WBGene00012211	W02D9.5						-			Molecular_function:structural molecule activity	Uncharacterized protein, contains major sperm protein (MSP) domain
172224_x_at	F46A8.9	F46A8.9	WBGene00009752	F46A8.9						-	F46A8.9 encodes a homolog of human scramblase (PLSCR1; OMIM:604170), which is activated by a rise of intracellular calcium, and which promotes the exposure of phosphatidylserine on the surface of cells undergoing activation, injury, or apoptosis; paralogs of F46A8.9 include F46A8.10, K08D10.7, K08D10.8, and Y50E8A.9.			Phospholipid scramblase
172225_x_at	W09C5.9	W09C5.9	WBGene00012355	W09C5.9						-
172226_at	B0391.7	B0391.7	WBGene00043086							-
172227_x_at	K07A1.6	K07A1.6	WBGene00010613	K07A1.6						172227_x_at|172998_s_at		tm1571		Uncharacterized protein
172228_x_at	R11A5.5	R11A5.5	WBGene00011233	R11A5.5						-				Unnamed protein	ENSEMBL:ENSP00000340777:human:PREDICTED: similar to elicitor-like mating protein M81 (2A987):E=13.9208 |
172229_x_at	T16A9.5	T16A9.5	WBGene00011795	T16A9.5						-				Unnamed protein
172230_at	F48F5.3	F48F5.3	WBGene00009847	F48F5.3						-
172231_x_at	C25D7.2	C25D7.2	WBGene00007715	C25D7.2						-			Molecular_function:structural molecule activity	Uncharacterized protein, contains major sperm protein (MSP) domain
172232_x_at	C40H5.1	C40H5.1	WBGene00043187	nspa-9						-
172233_at	T02D1.7	T02D1.7	WBGene00011373	T02D1.7						-				7 transmembrane receptor
172234_x_at	C41G7.6	C41G7.6	WBGene00008063	C41G7.6						-				Unnamed protein	ENSEMBL:ENSP00000331556:human:PREDICTED: cylicin, basic protein of sperm head cytoskeleton 1:E=24.2757 | ENSEMBL:ENSP00000340826:human:Cylicin II:E=22.8861 | ENSEMBL:ENSP00000347803:human:Nucleosomal binding protein 1:E=22.0655 | ENSEMBL:ENSP00000349410:h
172235_x_at	ZK84.5	ZK84.5	WBGene00022652	ZK84.5						-				Unnamed protein
172236_x_at	T24F1.5	T24F1.5	WBGene00011997	T24F1.5						-
172237_x_at	R08A2.3	R08A2.3	WBGene00011134	R08A2.3						-			Molecular_function:structural molecule activity	Uncharacterized protein, contains major sperm protein (MSP) domain
172238_x_at	K07A1.5	K07A1.5	WBGene00010612	K07A1.5						-				Uncharacterized protein
172239_x_at	F22D6.7	F22D6.7	WBGene00009053	F22D6.7						172239_x_at|172693_at
172240_x_at	F53H2.2	F53H2.2	WBGene00010005	F53H2.2						172240_x_at|173398_s_at				Unnamed protein
172241_x_at	C37A5.8	C37A5.8	WBGene00007992	C37A5.8						-				Unnamed protein
172242_x_at	F36D1.4	F36D1.4	WBGene00009463	F36D1.4						-				Unnamed protein
172243_x_at	Y41E3.5	Y41E3.5	WBGene00014886	Y41E3.5						-
172244_x_at	F33H12.1	F33H12.1	WBGene00018019	F33H12.1						172244_x_at|186433_at			Cellular_component:intracellular	Unnamed protein
172245_x_at	K07F5.5	K07F5.5	WBGene00010633	K07F5.5						-				Unnamed protein
172246_at	T28C6.1	T28C6.1	WBGene00012118	T28C6.1						172246_at|179336_at		ok1264			ENSEMBL:ENSP00000269576:human:Keratin 10:E=47.0044 | ENSEMBL:ENSP00000309558:human:Splice Isoform 1 Of TATA-binding protein associated factor 2N:E=43.8239 | ENSEMBL:ENSP00000252244:human:Keratin 1:E=41.699 | ENSEMBL:ENSP00000246662:human:Keratin 9:E=37.16
172247_x_at	F55C9.2	F55C9.2	WBGene00043361							-
172248_x_at	T20G5.8	T20G5.8	WBGene00011870	T20G5.8						-				Secreted surface protein
172249_x_at	B0391.9	B0391.9	WBGene00007164	B0391.9						-				Uncharacterized protein
172250_x_at	R09H3.2	R09H3.2	WBGene00043469							-
172251_x_at	C04C3.4	C04C3.4	WBGene00015414	C04C3.4						-				G2/Mitotic-specific cyclin A
172252_x_at	H25K10.4	H25K10.4	WBGene00010413	H25K10.4						-				Unnamed protein
172253_x_at	F39E9.7	F39E9.7	WBGene00018199	F39E9.7						-		tm1612	Molecular_function:double-stranded RNA binding|Cellular_component:intracellular	Staufen and related double-stranded-RNA-binding proteins
172254_x_at	Y43C5A.1	Y43C5A.1	WBGene00012781	Y43C5A.1						-				Unnamed protein
172255_x_at	Y20C6A.3	Y20C6A.3	WBGene00012493	Y20C6A.3						-				Uncharacterized conserved protein
172256_x_at	F59H6.7	F59H6.7	WBGene00000864	cya-2						-				G2/Mitotic-specific cyclin A	ENSEMBL:ENSP00000274026:human:Cyclin A2:E=11.1549 | ENSEMBL:ENSP00000255465:human:Cyclin A1:E=10.3665 |
172257_x_at	C37C3.3	C37C3.3	WBGene00016497	C37C3.3	pharyngeal-intestinal valve | nerve ring | pharynx | rectal epithelium | nervous system | ventral nerve cord | tail neurons	Adult Expression: pharynx; pharyngeal-intestinal valve; rectal epithelium; Nervous System; nerve ring; ventral nerve cord; tail neurons;		1	1	-			Molecular_function:molecular_function unknown|Biological_process:embryonic development (sensu Animalia)|Biological_process:larval development (sensu Nematoda)|Biological_process:growth|Biological_process:locomotory behavior	Protein involved in glucose derepression and pre-vacuolar endosome protein sorting	ENSEMBL:ENSP00000217402:human:Conserved hypothetical protein:E=54.2441 | ENSEMBL:ENSP00000216822:human:Snf7 homologue associated with Alix 2:E=50.2291 | ENSEMBL:ENSP00000297265:human:Conserved hypothetical protein:E=43.9208 | ENSEMBL:ENSP00000223500:human:Similar to CG6259 protein:E=10.3372 | FLYBASE:CG8055-PA:fly:Flybase gene name is CG8055-PA:E=51.6383 | FLYBASE:CG4071-PA:fly:Flybase gene name …
172258_x_at	W04E12.3	W04E12.3	WBGene00012248	W04E12.3						-
172259_x_at	C31H5.4	C31H5.4	WBGene00007855	C31H5.4						-
172260_at	W06G6.9	W06G6.9	WBGene00012311	W06G6.9						-
172261_x_at	ZK666.4	ZK666.4	WBGene00014044	ZK666.4						-				Unnamed protein
172262_x_at	F35E8.4	F35E8.4	WBGene00009419	F35E8.4						-				Secreted surface protein
172263_x_at	F38C2.1	F38C2.1	WBGene00009535	F38C2.1						-				Unnamed protein
172264_x_at	F26F2.4	F26F2.4	WBGene00009169	F26F2.4						-				Uncharacterized protein
172265_x_at	C47A4.5	C47A4.5	WBGene00008125	C47A4.5						-				Unnamed protein
172266_x_at	C01B9.1	C01B9.1	WBGene00007220	C01B9.1						-			Biological_process:reproduction	Uncharacterized protein
172267_x_at	K06A4.6	K06A4.6	WBGene00010596	K06A4.6						-			Biological_process:embryonic development (sensu Animalia)|Biological_process:larval development (sensu Nematoda)|Biological_process:growth	Unnamed protein
172268_x_at	D1025.4	D1025.4	WBGene00008356	nspc-20						-				Unnamed protein
172269_x_at	F40D4.4	F40D4.4	WBGene00005378	srh-162						-
172270_x_at	R102.5a	R102.5	WBGene00011292	R102.5						172270_x_at|179489_s_at				Unnamed protein
172271_x_at	F56H9.2	F56H9.2	WBGene00010174	F56H9.2						-
172272_x_at	F26F2.2	F26F2.2	WBGene00009167	F26F2.2						-				Uncharacterized protein
172273_x_at	ZK666.2	ZK666.2	WBGene00014042	ZK666.2						-				Unnamed protein
172274_x_at	F26F2.5	F26F2.5	WBGene00009170	F26F2.5						-				Uncharacterized protein
172275_x_at	W07A8.1	W07A8.3	WBGene00001043		head neurons | hypodermis | nervous system	Adult Expression: Nervous System; head neurons;		1	1	172017_x_at|172275_x_at			Molecular_function:molecular_function unknown|Biological_process:positive regulation of growth rate|Biological_process:larval development (sensu Nematoda)|Biological_process:growth|Biological_process:molting cycle (sensu Invertebrata)	Uncharacterized protein
172276_x_at	T16A9.1	T16A9.1	WBGene00011792	T16A9.1						-				Uncharacterized protein
172277_x_at	Y44A6D.1	Y44A6D.1	WBGene00012852	Y44A6D.1						-				Unnamed protein
172278_x_at	Y47D3A.5	Y47D3A.5	WBGene00012924	Y47D3A.5						172278_x_at|174518_at
172279_x_at	Y51H4A.6	Y51H4A.6	WBGene00013102	Y51H4A.6						-
172280_x_at	Y19D2B.1	Y19D2B.1	WBGene00012489	Y19D2B.1						-			Molecular_function:structural molecule activity|Biological_process:microtubule-based movement|Cellular_component:microtubule|Biological_process:embryonic development (sensu Animalia)|Biological_process:positive regulation of growth rate|Biological_process:morphogenesis of an epithelium|Biological_process:gametogenesis|Biological_process:locomotory behavior	Alpha tubulin	ENSEMBL:ENSP00000301072:human:Tubulin alpha-6 chain:E=32.6576 | ENSEMBL:ENSP00000301071:human:Tubulin alpha-3 chain:E=32.5528 | ENSEMBL:ENSP00000336799:human:Tubulin alpha-ubiquitous chain:E=32.5528 | ENSEMBL:ENSP00000347462:human:Splice Isoform 1 Of Tubu
172281_at	F31A9.2	F31A9.2	WBGene00017941	F31A9.2						-
172282_x_at	T05H4.10	T05H4.10	WBGene00020273	T05H4.10						172282_x_at|186167_at				Uncharacterized conserved protein	ENSEMBL:ENSP00000270201:human:Nucleolar preribosomal-associated protein 1:E=25.1871 | FLYBASE:CG12499-PA:fly:Flybase gene name is CG12499-PA:E=15.5376 |
172283_x_at	R04E5.7	R04E5.7	WBGene00019870	R04E5.7						172283_x_at|173048_at
172284_x_at	T27E4.4	T27E4.4	WBGene00020862	T27E4.4						171986_x_at|172284_x_at					ENSEMBL:ENSP00000331971:human:Keratin associated protein 19-1:E=11.9208 | ENSEMBL:ENSP00000335001:human:Glycine/tyrosine-rich protein:E=10.3979 |
172285_x_at	W02B3.6	W02B3.6	WBGene00020926	W02B3.6						172285_x_at|172712_x_at				Unnamed protein	ENSEMBL:ENSP00000340777:human:PREDICTED: similar to elicitor-like mating protein M81 (2A987):E=15.9586 |
172286_x_at	W09C3.8	W09C3.8	WBGene00021115	W09C3.8						-				Reverse transcriptase
172287_x_at	H04D03.1	H04D03.1	WBGene00010362	H04D03.1						-				Unnamed protein
172288_x_at	B0379.7	B0379.7	WBGene00007159	B0379.7						172288_x_at|180415_s_at				Unnamed protein	ENSEMBL:ENSP00000311997:human:Neurofilament triplet H protein:E=18.0132 | ENSEMBL:ENSP00000251819:human:Megakaryocyte stimulating factor:E=14.699 | ENSEMBL:ENSP00000301011:human:Hypothetical protein LOC124245:E=13.6383 | ENSEMBL:ENSP00000333119:human:Hypothetical protein:E=13.1938 | ENSEMBL:ENSP00000305980:human:AF-4 protein:E=10.0757 | ENSEMBL:ENSP00000305689:human:AF-4 protein:E=10.0757 | FLYBA…
172289_x_at	W03D8.3	W03D8.3	WBGene00020986	W03D8.3						-				Unnamed protein
172290_x_at	C53B7.6	C53B7.6	WBGene00016895	C53B7.6						-				Unnamed protein
172291_x_at	Y48A6B.8	Y48A6B.8	WBGene00012969	Y48A6B.8						-				Small secreted protein with conserved cysteines
172292_x_at	D2092.8	D2092.8	WBGene00017068	D2092.8						-
172293_x_at	Y26D4A.5	Y26D4A.5	WBGene00012503	Y26D4A.5						-
172294_x_at	Y9D1A.2	Y9D1A.2	WBGene00021187	Y9D1A.2						-				Unnamed protein
172295_at	W07G9.1	W07G9.1	WBGene00043548							-
172296_x_at	C09H10.3	C09H10.3	WBGene00003831	nuo-1						172296_x_at|192049_at	The nuo-1 gene encodes a mitochondrial NADH-ubiquinone oxidoreductase required for progression through development; nuo-1 is orthologous to the human gene NADH DEHYDROGENASE (UBIQUINONE) FLAVOPROTEIN 1 (NDUFV1; OMIM:161015), which when mutated leads to Leigh syndrome (OMIM:256000).	ua1	Molecular_function:NADH dehydrogenase (ubiquinone) activity|Biological_process:mitochondrial electron transport, NADH to ubiquinone|Biological_process:embryonic development (sensu Animalia)|Biological_process:larval development (sensu Nematoda)|Biological_process:growth	NADH:ubiquinone oxidoreductase, NDUFV1/51kDa subunit	ENSEMBL:ENSP00000322450:human:Splice Isoform 1 Of NADH-ubiquinone oxidoreductase 51 kDa subunit, mitochondrial precursor:E=202.638 | FLYBASE:CG9140-PA:fly:Flybase gene name is CG9140-PA:E=201.268 | FLYBASE:CG11423-PA:fly:Flybase gene name is CG11423-PA:E=183.108 | FLYBASE:CG8102-PA:fly:Flybase gene name is CG8102-PA:E=123.495 |
172297_x_at	T23F11.2	T23F11.2	WBGene00011954	T23F11.2						-				Unnamed protein
172298_x_at	F49E2.5a	F49E2.5	WBGene00009888	F49E2.5	muscle | neurons | hypodermis	Post-embryonic expression. Hypodermis, neurons and muscle		1	1	171758_x_at|172298_x_at|174674_at|180098_s_at|180309_s_at				Uncharacterized protein	ENSEMBL:ENSP00000311997:human:Neurofilament triplet H protein:E=30.0044 | ENSEMBL:ENSP00000333119:human:Hypothetical protein:E=24.9208 | ENSEMBL:ENSP00000296755:human:Microtubule-associated protein 1B:E=22.5376 | ENSEMBL:ENSP00000333984:human:Triadin:E=21
172299_x_at	H11L12.1	H11L12.1	WBGene00019189	H11L12.1						172299_x_at|172550_x_at				Unnamed protein
172300_x_at	F39B3.3	F39B3.3	WBGene00018192	F39B3.3						-				Unnamed protein
172301_at	W01H2.2	W01H2.2	WBGene00020922	W01H2.2						-
172302_x_at	F07E5.4	F07E5.4	WBGene00017209	F07E5.4						-				Unnamed protein
172303_x_at	W05H9.3	W05H9.3	WBGene00021050	W05H9.3						-
172304_x_at	C32E8.4	C32E8.4	WBGene00016322	C32E8.4						-		tm1646
172305_x_at	Y40B1B.7	Y40B1B.7	WBGene00012739	Y40B1B.7	head neurons | nerve ring | hypodermis | anal depressor muscle | body wall muscle | pharynx | nervous system | ventral nerve cord	Adult Expression: pharynx; anal depressor muscle; body wall muscle; hypodermis; Nervous System; nerve ring; ventral nerve cord; head neurons;		1	1	-			Biological_process:embryonic development (sensu Animalia)|Biological_process:positive regulation of growth rate|Biological_process:gametogenesis	Predicted coiled-coil protein	ENSEMBL:ENSP00000227520:human:Hypothetical protein FLJ22321:E=21.6383 | FLYBASE:CG14210-PA:fly:Flybase gene name is CG14210-PA:E=16.4685 |
172306_x_at	Y26D4A.9	Y26D4A.9	WBGene00012506	Y26D4A.9						-			Molecular_function:serine protease inhibitor activity	Unnamed protein
172307_x_at	F20B4.7	F20B4.7	WBGene00017626	F20B4.7						-			Molecular_function:RNA binding|Molecular_function:RNA-directed DNA polymerase activity|Biological_process:RNA dependent DNA replication	Reverse transcriptase	ENSEMBL:ENSP00000351152:human:99 kDa protein:E=22.7447 | ENSEMBL:ENSP00000348972:human:Hypothetical protein:E=22.6383 | ENSEMBL:ENSP00000353521:human:Putative p150:E=22.2007 | ENSEMBL:ENSP00000353936:human:Putative p150:E=21.7696 | ENSEMBL:ENSP00000353293:human:130 kDa protein:E=21.585 | ENSEMBL:ENSP00000340696:human:Hypothetical protein:E=21.3872 | ENSEMBL:ENSP00000352619:human:132 kDa protein:E…
172308_x_at	F53C3.9	F53C3.9	WBGene00018753	F53C3.9						172308_x_at|189177_at				Reverse transcriptase	ENSEMBL:ENSP00000353521:human:Putative p150:E=17.5229 | ENSEMBL:ENSP00000351960:human:90 kDa protein:E=16.7959 | ENSEMBL:ENSP00000352949:human:41 kDa protein:E=16.5229 | ENSEMBL:ENSP00000353293:human:130 kDa protein:E=16.3872 | ENSEMBL:ENSP00000353936:human:Putative p150:E=15.9586 | ENSEMBL:ENSP00000343592:human:Similar to Retrotransposable L1 element LRE2 from chromosome 1q:E=15.8539 | ENSEMBL:E…
172309_x_at	C08E3.1	C08E3.1	WBGene00015593	C08E3.1						-				Unnamed protein
172310_x_at	Y9D1A.1	Y9D1A.1	WBGene00021186	Y9D1A.1						-
172311_x_at	F39E9.6	F39E9.6	WBGene00018198	F39E9.6						-	F39E9.6 encodes a neprilysin; neprilysins are thermolysin-like zinc metallopeptidases, found on the outer surface of animal cells, that negatively regulate small signalling peptides (e.g., enkephalin, tachykinin, insulin, and natriuretic peptides) by cleaving them; F39E9.6 has no clear orthologs in other organisms.		Molecular_function:neprilysin activity|Biological_process:proteolysis and peptidolysis|Cellular_component:membrane	M13 family peptidase
172312_x_at	K09C6.7	K09C6.7	WBGene00019561	K09C6.7						172312_x_at|174465_at				Unnamed protein
172313_x_at	B0546.5	B0546.5	WBGene00015252	B0546.5						-
172314_x_at	F54D8.5	F54D8.5	WBGene00018801	F54D8.5						-				Reverse transcriptase
172315_x_at	E02H9.4	E02H9.4	WBGene00017102	E02H9.4						-			Molecular_function:molecular_function unknown	Uncharacterized protein with ubiquitin fold
172316_x_at	W02D7.9	W02D7.9	WBGene00020944	W02D7.9						-
172317_x_at	Y67A6A.1	Y67A6A.1	WBGene00013449	Y67A6A.1						-				Uncharacterized protein
172318_x_at	T22H2.5a	T22H2.5	WBGene00011935	T22H2.5						172318_x_at|174101_at|180885_s_at	T22H2.5 encodes a homolog of human scramblase (PLSCR1; OMIM:604170), which is activated by a rise of intracellular calcium, and which promotes the exposure of phosphatidylserine on the surface of cells undergoing activation, injury, or apoptosis; closely related paralogs of T22H2.5 include C04E12.7 and ZK1053.5.			Phospholipid scramblase	ENSEMBL:ENSP00000345494:human:Phospholipid scramblase 1:E=54.5376 | ENSEMBL:ENSP00000296039:human:PLSCR2 protein:E=48.3979 | ENSEMBL:ENSP00000347038:human:Phospholipid scramblase 4:E=38.2366 | ENSEMBL:ENSP00000343537:human:27 kDa protein:E=34.9208 | FLYBASE:CG32056-PA:fly:Flybase gene name is CG32056-PA:E=51.9208 | FLYBASE:CG1893-PA:fly:Flybase gene name is CG1893-PA:E=45.2441 | FLYBASE:CG9084-PB…
172319_x_at	F02C12.3	F02C12.3	WBGene00008517	F02C12.3						-
172320_x_at	C05E4.8	C05E4.8	WBGene00015490	C05E4.8						-
172321_x_at	C03A7.8	C03A7.8	WBGene00000030	abu-7						-	abu-7 encodes a transmembrane protein with a predicted signal sequence, a glutamine/asparagine-rich domain and multiple cysteine-rich repeats (DUF139); abu-7 expression is induced by blockage of the unfolded-protein response in the endoplasmic reticulum, and ABU-7 may help protect the organism from damage by improperly folded nascent protein.			Uncharacterized protein	ENSEMBL:ENSP00000334197:human:Keratin-associated protein 10-6:E=15.7696 | ENSEMBL:ENSP00000333987:human:27 kDa protein:E=14.6576 | ENSEMBL:ENSP00000292733:human:Positive cofactor 2 glutamine/Q-rich-associated protein:E=11.7212 | ENSEMBL:ENSP00000334922:hu
172322_x_at	Y43F8B.6	Y43F8B.6	WBGene00012817	Y43F8B.6						-
172323_x_at	C03A7.7	C03A7.7	WBGene00000029	abu-6						-	abu-6 encodes a transmembrane protein with a predicted signal sequence, a glutamine/asparagine-rich domain and multiple cysteine-rich repeats (DUF139); abu-6 expression is induced by blockage of the unfolded-protein response in the endoplasmic reticulum, and ABU-6 may help protect the organism from damage by improperly folded nascent protein.			Uncharacterized protein	ENSEMBL:ENSP00000334197:human:Keratin-associated protein 10-6:E=19.6198 | ENSEMBL:ENSP00000333987:human:27 kDa protein:E=14.284 | ENSEMBL:ENSP00000334922:human:Keratin-associated protein 9-4:E=11.1308 | ENSEMBL:ENSP00000292733:human:Positive cofactor 2 gl
172324_x_at	F42F12.7	F42F12.8|F42F12.7	-	-						-
172325_x_at	C02E7.7	C02E7.7	WBGene00015340	C02E7.7						171807_x_at|172325_x_at				Unnamed protein
172326_x_at	T20D4.9	T20D4.9	WBGene00020615	T20D4.9						-	T20D4.9 encodes a neprilysin; neprilysins are thermolysin-like zinc metallopeptidases, found on the outer surface of animal cells, that negatively regulate small signalling peptides (e.g., enkephalin, tachykinin, insulin, and natriuretic peptides) by cleaving them; T20D4.9 has no clear orthologs in other organisms.		Molecular_function:neprilysin activity|Biological_process:proteolysis and peptidolysis|Cellular_component:membrane|Molecular_function:metallopeptidase activity|Molecular_function:zinc ion binding	Predicted receptor
172327_x_at	F44D12.3	F44D12.3	WBGene00009680	F44D12.3						171896_x_at|172327_x_at			Molecular_function:structural molecule activity	Uncharacterized protein, contains major sperm protein (MSP) domain
172328_x_at	T11F9.14	T11F9.14	WBGene00011715	T11F9.14						-				Unnamed protein
172329_x_at	F31A9.6	F31A9.6	WBGene00017943	F31A9.6						-			Molecular_function:RNA binding|Molecular_function:RNA-directed DNA polymerase activity|Biological_process:RNA dependent DNA replication	Reverse transcriptase
172330_x_at	C17B7.6	C17B7.6	WBGene00015880							-
172331_x_at	F55C9.11	F55C9.11	WBGene00010107	F55C9.11						-	This gene encodes a protein containing an F-box, a motif predicted to mediate protein-protein interactions either with homologs of yeast Skp-1p or with other proteins.
172332_at	T24D8.6	T24D8.6	WBGene00020769	T24D8.6						-
172333_x_at	F44D12.5	F44D12.5	WBGene00009682	F44D12.5						-			Molecular_function:structural molecule activity	Uncharacterized protein, contains major sperm protein (MSP) domain
172334_x_at	F42F12.10	F42F12.6|F42F12.10	-	-						-
172335_x_at	F56A4.8	F56A4.8	WBGene00018916	F56A4.8						-
172336_x_at	C34D4.5	C34D4.5	WBGene00016401	C34D4.5						-			Molecular_function:RNA binding|Molecular_function:RNA-directed DNA polymerase activity|Biological_process:RNA dependent DNA replication	Reverse transcriptase	ENSEMBL:ENSP00000350382:human:60 kDa protein:E=26.8861 | ENSEMBL:ENSP00000353521:human:Putative p150:E=26.8239 | ENSEMBL:ENSP00000353936:human:Putative p150:E=26.7959 | ENSEMBL:ENSP00000348972:human:Hypothetical protein:E=26.4559 | ENSEMBL:ENSP00000354174:human:159 kDa protein:E=25.9586 | ENSEMBL:ENSP00000349947:human:118 kDa protein:E=25.6778 | ENSEMBL:ENSP00000349836:human:125 kDa protein:E=25.…
172337_x_at	C18B12.1	C18B12.1	WBGene00007663	C18B12.1						-
172338_x_at	C34D4.1	C34D4.1	WBGene00016397	C34D4.1	hypodermis | seam cells | intestine	Adult Expression: seam cells;		0	1	-					ENSEMBL:ENSP00000310593:human:Hypothetical protein:E=16.0969 | ENSEMBL:ENSP00000278849:human:Inner centromere protein:E=14.3872 | ENSEMBL:ENSP00000354826:human:Splice Isoform 1 Of Caldesmon:E=13.2147 | ENSEMBL:ENSP00000307928:human:Hypothetical protein FLJ36144:E=12.6021 | ENSEMBL:ENSP00000328687:human:Conserved hypothetical protein:E=11.3665 | ENSEMBL:ENSP00000290632:human:Trichohyalin:E=11.2518…
172339_s_at	C07E3.1a	C07E3.1	WBGene00007412	C07E3.1						172339_s_at|181446_s_at			Molecular_function:nucleic acid binding|Cellular_component:intracellular|Biological_process:embryonic development (sensu Animalia)	Tuftelin-interacting protein TIP39, contains G-patch domain	ENSEMBL:ENSP00000263115:human:Splice Isoform 1 Of Tuftelin-interacting protein 11:E=108.678 | FLYBASE:CG7238-PA:fly:Flybase gene name is sip1-PA:E=110.065 |
172340_x_at	C35B1.3	C35B1.3	WBGene00016433	C35B1.3						-				Unnamed protein
172341_x_at	F49F1.3	F49F1.3	WBGene00018644	F49F1.3						172341_x_at|181012_s_at				Unnamed protein
172342_x_at	C07D8.3	C07D8.3	WBGene00015563	C07D8.3						-				Transposon-encoded proteins with TYA, reverse transcriptase, integrase domains in various combinations
172343_x_at	B0213.6	B0213.6	WBGene00003769	nlp-31	hypodermis | embryos	Expressed in hypoderm, embryos.		0	1	-	nlp-31 encodes five predicted neuropeptide-like proteins; in C. elegans, nlp-31 is part of the YGGWamide neuropeptide family that also contains nlp-24, nlp-25, and nlp-27-32; nlp-31 is expressed in the hypodermis, suggesting that the peptides it encodes may have a non-neuronal function; nlp-31 expression is also detected in precomma-stage embryos; as loss of nlp-31 activity via large-scale RNAi s…			Unnamed protein	ENSEMBL:ENSP00000335001:human:Glycine/tyrosine-rich protein:E=10.5086 | ENSEMBL:ENSP00000335660:human:Keratin associated protein 19-5:E=10.4559 | ENSEMBL:ENSP00000331971:human:Keratin associated protein 19-1:E=10.4437 | ENSEMBL:ENSP00000335503:human:Keratin associated protein 20-1:E=10.2366 | FLYBASE:CG9877-PA:fly:Flybase gene name is CG9877-PA:E=13.6198 | FLYBASE:CG2157-PA:fly:Flybase gene name …
172344_x_at	F09F7.8	F09F7.8	WBGene00017305	nspb-12						-				Unnamed protein
172345_x_at	B0034.2	B0034.2	WBGene00015003	B0034.2						-
172346_x_at	R12E2.7	R12E2.7	WBGene00020033	R12E2.7	vulva | hypodermis | mu_int | vulvaC | rectal muscles	Expression is seen from 3-fold embryo stage, through all larval stages and through to adulthood. Punctate cytoplasmic and nuclear expression is quite extensive and is seen throughout the worm in bodywall muscle and hypodermis. More specifically the vulC cells of the vulva frequently show strong expression, as do cells of the defecation muscle system.	Punctate cytoplasmic and nuclear expression is quite extensive and is seen throughout the worm in bodywall muscle and hypodermis.	0	1	-				Unnamed protein
172347_at	C36A4.10	C36A4.10	WBGene00007970	C36A4.10						-
172348_x_at	F40G12.7	F40G12.7	WBGene00009602	F40G12.7						-				Uncharacterized protein
172349_x_at	T04B8.4	T04B8.4	WBGene00020206	T04B8.4						-				C-type lectin
172350_x_at	T22D1.2	T22D1.2	WBGene00020681	T22D1.2						-					ENSEMBL:ENSP00000240636:human:Basic salivary proline-rich protein 2:E=47.4202 | ENSEMBL:ENSP00000240686:human:PRB2 protein:E=41.1135 | ENSEMBL:ENSP00000279573:human:Basic salivary proline-rich protein 3 precursor:E=38 | ENSEMBL:ENSP00000279575:human:Basic
172351_x_at	T02H6.3	T02H6.3	WBGene00020173	T02H6.3						-				Uncharacterized protein	ENSEMBL:ENSP00000271820:human:Filaggrin:E=46 | ENSEMBL:ENSP00000317895:human:Repetin:E=28.3665 | ENSEMBL:ENSP00000340777:human:PREDICTED: similar to elicitor-like mating protein M81 (2A987):E=26.8239 | ENSEMBL:ENSP00000252825:human:Sarcoplasmic reticulum histidine-rich calcium-binding protein precursor:E=22.6778 | ENSEMBL:ENSP00000282007:human:OTTHUMP00000040990:E=20.8861 | ENSEMBL:ENSP0000029063…
172352_at	C33A12.4	C33A12.4	WBGene00007883	C33A12.4		Expressed in ADF, ADL, ASE, ASH, ASI, ASJ, ASK, AVJ, AWA, AWB, PHA, PHB, labial neurons.		1	1	-
172353_x_at	C02E7.6	C02E7.6	WBGene00015339	C02E7.6						171796_x_at|172353_x_at				Unnamed protein
172354_x_at	ZK757.3a	ZK757.3	WBGene00006449	tag-76						171980_x_at|172354_x_at|187385_s_at		gk188		Translation initiation factor 2C (eIF-2C) and related proteins	ENSEMBL:ENSP00000220592:human:Eukaryotic translation initiation factor 2C, 2:E=138.482 | ENSEMBL:ENSP00000315528:human:Eukaryotic translation initiation factor 2C 3:E=136.678 | ENSEMBL:ENSP00000207451:human:Similar to Eukaryotic translation initiation fac
172355_x_at	T20D4.8	T20D4.8	WBGene00020614	T20D4.8						-	T20D4.8 encodes a neprilysin; neprilysins are thermolysin-like zinc metallopeptidases, found on the outer surface of animal cells, that negatively regulate small signalling peptides (e.g., enkephalin, tachykinin, insulin, and natriuretic peptides) by cleaving them; T20D4.8 has no clear orthologs in other organisms.		Molecular_function:neprilysin activity|Biological_process:proteolysis and peptidolysis|Cellular_component:membrane|Molecular_function:metallopeptidase activity|Molecular_function:zinc ion binding	Predicted receptor
172356_at	K02E11.7	K02E11.7	WBGene00010516	K02E11.7						-
172357_x_at	F42F12.1	F42F12.9|F42F12.1	-	-						-
172358_x_at	Y43F4A.4	Y43F4A.4	WBGene00012799	Y43F4A.4						-				Branched chain alpha-keto acid dehydrogenase complex, alpha subunit	ENSEMBL:ENSP00000269980:human:2-oxoisovalerate dehydrogenase alpha subunit, mitochondrial precursor:E=11.6778 | FLYBASE:CG8199-PA:fly:Flybase gene name is CG8199-PA:E=10.3872 |
172359_x_at	ZK993.3	ZK993.3	WBGene00022839	ZK993.3						-
172360_x_at	C03A7.4	C03A7.4	WBGene00004099	pqn-5						-	The protein product of this gene is predicted to contain a glutamine/asparagine (Q/N)-rich ('prion') domain, by the algorithm of Michelitsch and Weissman (as of the WS77 release of WormBase, i.e., in wormpep77).			Uncharacterized protein	ENSEMBL:ENSP00000334197:human:Keratin-associated protein 10-6:E=18.4437 | ENSEMBL:ENSP00000333987:human:27 kDa protein:E=13.6576 | ENSEMBL:ENSP00000334922:human:Keratin-associated protein 9-4:E=11.1308 | ENSEMBL:ENSP00000337380:human:Keratin associated pr
172361_at	B0547.2	B0547.2	WBGene00015253	B0547.2						-
172362_x_at	B0350.3	B0350.3	WBGene00015154	B0350.3						-
172363_x_at	F53A9.6	F53A9.6	WBGene00018729	F53A9.6						-				Unnamed protein	FLYBASE:CG4922-PA:fly:Flybase gene name is sala-PA:E=11.0655 |
172364_x_at	R08C7.1	R08C7.1	WBGene00019945	R08C7.1						-
172365_x_at	T03F1.4	T03F1.4	WBGene00020186	T03F1.4						-			Molecular_function:DNA binding|Biological_process:DNA recombination|Molecular_function:RNA binding|Molecular_function:RNA-directed DNA polymerase activity|Biological_process:RNA dependent DNA replication|Molecular_function:nucleic acid binding	Transposon-encoded proteins with TYA, reverse transcriptase, integrase domains in various combinations	ENSEMBL:ENSP00000349269:human:Pol protein:E=28.2292 | ENSEMBL:ENSP00000206466:human:PREDICTED: hypothetical protein FLJ11811:E=15.2596 | ENSEMBL:ENSP00000331538:human:PREDICTED: similar to RTl1:E=11.7212 | ENSEMBL:ENSP00000347369:human:KIAA1466 protein:E=10.9586 |
172366_x_at	T28A11.18	T28A11.18	WBGene00020880	T28A11.18						172366_x_at|186550_at				Predicted secreted cysteine rich protein found only in C.elegans
172367_x_at	F36H5.1	F36H5.1	WBGene00018100	F36H5.1						-	The F36H5.1 gene encodes a protein closely similar to F36H5.2, which has a meprin-associated Traf homology (MATH) domain and may be involved in apoptosis.			Uncharacterized protein, contains BTB/POZ domain
172368_x_at	R09D1.14	R09D1.14	WBGene00011170	R09D1.14						-			Molecular_function:hydrolase activity|Biological_process:metabolism	Chitinase
172369_x_at	Y51B9A.3	Y51B9A.3	WBGene00013085	Y51B9A.3						-			Molecular_function:protein binding	Unnamed protein
172370_x_at	K07H8.4	K07H8.4	WBGene00043418							-
172371_x_at	F44E7.3	F44E7.3	WBGene00018425	F44E7.3						-
172372_at	F15A8.1	F15A8.1	WBGene00017476	F15A8.1						-
172373_x_at	T24A6.2	T24A6.2	WBGene00020745	T24A6.2						-				Unnamed protein
172374_x_at	W03D2.8	W03D2.8	WBGene00043535							-
172375_x_at	B0213.4	B0213.4	WBGene00003767	nlp-29	hypodermis | intestine	Expressed in hypoderm, intestine.		0	1	-		tm1712		Unnamed protein	FLYBASE:CG9877-PA:fly:Flybase gene name is CG9877-PA:E=11.284 | FLYBASE:CG7294-PA:fly:Flybase gene name is CG7294-PA:E=10.2757 | FLYBASE:CG2157-PA:fly:Flybase gene name is CG2157-PA:E=10.0555 |
172376_x_at	Y43F8C.9	Y43F8C.9	WBGene00012831	Y43F8C.9						-
172377_x_at	D2062.6	D2062.6	WBGene00017058	D2062.6						-				Unnamed protein
172378_x_at	C32H11.7	C32H11.7	WBGene00007870	C32H11.7						-				Unnamed protein
172379_at	F10C1.1	F10C1.1	WBGene00017324	F10C1.1						-
172380_x_at	F47B3.7	F47B3.7	WBGene00018531	F47B3.7						172380_x_at|174540_s_at|183616_s_at			Molecular_function:protein phosphatase activity|Biological_process:protein amino acid dephosphorylation|Molecular_function:protein tyrosine phosphatase activity	Protein tyrosine phosphatase	ENSEMBL:ENSP00000350112:human:Splice Isoform 2 Of Tyrosine-protein phosphatase, non-receptor type 6:E=37.301 | ENSEMBL:ENSP00000306782:human:Splice Isoform 2 Of Leukocyte common antigen precursor:E=37.1024 | ENSEMBL:ENSP00000326010:human:Splice Isoform 1
172381_x_at	ZK484.8	ZK484.8	WBGene00022754	ZK484.8						-				Unnamed protein
172382_x_at	F07G6.5	F07G6.5	WBGene00017224	F07G6.5						-
172383_x_at	F07G6.3	F07G6.3	WBGene00017223	F07G6.3						-				Uncharacterized conserved protein
172384_x_at	R05G6.3	R05G6.3	WBGene00043466							-
172385_x_at	F41G3.1	F41G3.1	WBGene00018298	F41G3.1						-
172386_x_at	B0213.5	B0213.5	WBGene00003768	nlp-30	hypodermis	Expressed in hypoderm.		0	1	-	nlp-30 encodes five predicted neuropeptide-like proteins; in C. elegans, nlp-30 is part of the YGGWamide neuropeptide family that also contains nlp-24, nlp-25, and nlp-27-32; nlp-30 is expressed in the hypodermis, suggesting that the peptides it encodes may have a non-neuronal function; as loss of nlp-30 activity via large-scale RNAi screens does not result in any obvious abnormalities, the preci…			Unnamed protein	FLYBASE:CG2157-PA:fly:Flybase gene name is CG2157-PA:E=10.7696 | FLYBASE:CG7294-PA:fly:Flybase gene name is CG7294-PA:E=10.585 | FLYBASE:CG9877-PA:fly:Flybase gene name is CG9877-PA:E=10.5376 |
172387_x_at	M01D1.5	M01D1.5	WBGene00043431							-
172388_x_at	B0213.2	B0213.2	WBGene00003765	nlp-27	head neurons | spermathecae | hypodermis | intestine	Expressed in ASI, 3 head neurons, spermathecae, hypoderm, intestine.		1	1	-	nlp-27 encodes a predicted neuropeptide with homology to C. elegans nlp-28 through nlp-31.			Unnamed protein
172389_x_at	Y43D4A.3	Y43D4A.3	WBGene00012789	Y43D4A.3						172389_x_at|183559_s_at				Permease of the major facilitator superfamily	ENSEMBL:ENSP00000320234:human:MYL5:E=18.9208 | ENSEMBL:ENSP00000294827:human:Feline leukemia virus subgroup C receptor-related protein 1:E=14.3279 | ENSEMBL:ENSP00000238667:human:Feline leukemia virus subgroup C receptor-related protein 2:E=11.6383 | FLYBASE:CG1358-PA:fly:Flybase gene name is CG1358-PA:E=17.4437 |
172390_x_at	ZK673.10	ZK673.10	WBGene00014064	ZK673.10						-				Unnamed protein
172391_x_at	F39D8.1a	F39D8.1	WBGene00004123	pqn-36						172391_x_at|173092_at|173093_s_at|182802_s_at|194254_x_at	The protein product of this gene is predicted to contain a glutamine/asparagine (Q/N)-rich ('prion') domain, by the algorithm of Michelitsch and Weissman (as of the WS77 release of WormBase, i.e., in wormpep77).			Unnamed protein	ENSEMBL:ENSP00000055163:human:AT rich interactive domain 1B (SWI1-like) isoform 2:E=12.3279 | ENSEMBL:ENSP00000251245:human:AT rich interactive domain 1A (SWI- like) isoform c:E=11.6021 | ENSEMBL:ENSP00000337170:human:SWI/SNF related, matrix associated, a
172392_x_at	C36F7.4a	C36F7.4	WBGene00004372	rig-5		Neuronal expression in: RMD motor neurons		1	1	172392_x_at|192133_s_at					ENSEMBL:ENSP00000328455:human:Limbic system-associated membrane protein precursor:E=11.9208 | FLYBASE:CG32791-PA:fly:Flybase gene name is CG32791-PA:E=33.6383 | FLYBASE:CG31814-PA:fly:Flybase gene name is CG31814-PA:E=33.6021 | FLYBASE:CG31708-PA:fly:Flybase gene name is CG31708-PA:E=29.8539 | FLYBASE:CG11320-PA:fly:Flybase gene name is CG11320-PA:E=27.8539 | FLYBASE:CG14521-PA:fly:Flybase gene n…
172393_x_at	K02F6.1	K02F6.1	WBGene00019335	K02F6.1						-			Molecular_function:aspartic-type endopeptidase activity|Biological_process:proteolysis and peptidolysis|Molecular_function:nucleic acid binding	Unnamed protein
172394_x_at	Y65A5A.3	Y65A5A.3	WBGene00013420	Y65A5A.3						-
172395_at	F22F4.4	F22F4.4	WBGene00017717	F22F4.4						-
172396_at	F27C1.10	F27C1.10	WBGene00017857	F27C1.10						172396_at|184401_at
172397_x_at	K09E3.4	K09E3.4	WBGene00019575	K09E3.4						-				C2H2-type Zn-finger protein
172398_x_at	F31E3.6	F31E3.6	WBGene00017952	F31E3.6						-				Unnamed protein
172399_x_at	T23B3.5	T23B3.5	WBGene00020713	T23B3.5						-				Unnamed protein	ENSEMBL:ENSP00000340826:human:Cylicin II:E=22.0506 | ENSEMBL:ENSP00000318195:human:Nucleolin:E=21.7213 | ENSEMBL:ENSP00000349410:human:Similar to Nucleolin:E=20.7959 | ENSEMBL:ENSP00000331556:human:PREDICTED: cylicin, basic protein of sperm head cytoskele
172400_x_at	F22A3.6a	F22A3.6	WBGene00017691	F22A3.6						172400_x_at|173051_s_at|194255_x_at			Biological_process:embryonic development (sensu Animalia)	Unnamed protein	FLYBASE:CG6421-PA:fly:Flybase gene name is CG6421-PA:E=12.284 | FLYBASE:CG6426-PA:fly:Flybase gene name is CG6426-PA:E=10.0605 |
172401_x_at	F08B4.3	F08B4.3	WBGene00017235	F08B4.3						-			Molecular_function:protein kinase activity|Molecular_function:ATP binding|Biological_process:protein amino acid phosphorylation	Unnamed protein
172402_at	R13A1.1	R13A1.1	WBGene00020041	R13A1.1						-
172403_x_at	F36H5.2b	F36H5.2	WBGene00018101	F36H5.2						-	The F36H5.2 gene encodes a protein with a meprin-associated Traf homology (MATH) domain that may be involved in apoptosis.
172404_x_at	T07F10.5	T07F10.5	WBGene00011591	T07F10.5						-				G2/Mitotic-specific cyclin A
172405_x_at	R09B5.8	R09B5.8	WBGene00000557	cnc-3						-				Unnamed protein
172406_x_at	Y50E8A.8	Y50E8A.8	WBGene00013051	Y50E8A.8						-				Predicted peptidase
172407_x_at	C07G2.2a	C07G2.2	WBGene00000223	atf-7						172407_x_at|173892_s_at|191216_s_at			Molecular_function:DNA binding|Biological_process:regulation of transcription, DNA-dependent|Cellular_component:nucleus	Transcriptional activator FOSB/c-Fos and related bZIP transcription factors
172408_x_at	ZK402.1	ZK402.1	WBGene00022728	ZK402.1						-
172409_x_at	ZK402.3	ZK402.3	WBGene00022730	ZK402.3						-				Uncharacterized protein
172410_x_at	ZK402.2	ZK402.2	WBGene00022729	ZK402.2						-				Uncharacterized protein
172411_x_at	T24A6.1	T24A6.1	WBGene00020744	T24A6.1						-				G2/Mitotic-specific cyclin A
172412_x_at	ZK402.4	ZK402.4	WBGene00043965							-
172413_at	F52E10.3	F52E10.3	WBGene00009934	F52E10.3						-
172414_x_at	K12B6.7	K12B6.7	WBGene00019671	K12B6.7						-				Uncharacterized protein
172415_x_at	F56C9.2	F56C9.2	WBGene00018947	F56C9.2						-			Molecular_function:RNA binding|Molecular_function:RNA-directed DNA polymerase activity|Biological_process:RNA dependent DNA replication	Reverse transcriptase	ENSEMBL:ENSP00000352949:human:41 kDa protein:E=25.5686 | ENSEMBL:ENSP00000353323:human:165 kDa protein:E=25.1308 | ENSEMBL:ENSP00000353521:human:Putative p150:E=25.0458 | ENSEMBL:ENSP00000353936:human:Putative p150:E=24.9586 | ENSEMBL:ENSP00000348972:human:Hypothetical protein:E=24.8239 | ENSEMBL:ENSP00000347645:human:L1 transposable element family protein:E=24.7959 | ENSEMBL:ENSP00000350382:huma…
172416_x_at	B0391.10	B0391.10	WBGene00007165	B0391.10						-
172417_x_at	F38A5.5	F38A5.5	WBGene00018162	nspb-3						172417_x_at|172595_x_at			Biological_process:embryonic development (sensu Animalia)|Biological_process:larval development (sensu Nematoda)|Biological_process:growth|Biological_process:physiological processes|Biological_process:reproduction	Unnamed protein
172418_x_at	F47B3.5	F47B3.5	WBGene00018529	F47B3.5						-				Uncharacterized protein	ENSEMBL:ENSP00000311997:human:Neurofilament triplet H protein:E=14.7959 | ENSEMBL:ENSP00000333119:human:Hypothetical protein:E=14.1308 | ENSEMBL:ENSP00000331556:human:PREDICTED: cylicin, basic protein of sperm head cytoskeleton 1:E=12.9586 | ENSEMBL:ENSP00000289371:human:Eukaryotic translation initiation factor 5B:E=12.1135 | FLYBASE:CG31797-PA:fly:Flybase gene name is CG31797-PA:E=11.301 | FLYBA…
172419_x_at	K03F8.1	K03F8.1	WBGene00019366	K03F8.1						-			Molecular_function:RNA binding|Molecular_function:RNA-directed DNA polymerase activity|Biological_process:RNA dependent DNA replication	Reverse transcriptase
172420_x_at	C24A3.8	C24A3.8	WBGene00016036	C24A3.8						-				Unnamed protein
172421_x_at	B0554.1	B0554.1	WBGene00015254	B0554.1						-
172422_x_at	K10D6.2a	K10D6.2	WBGene00010742	K10D6.2		Expressed in ADL, ASE, ASI, ASJ, ASK, PHB, URX, labial neurons, seam cells, hypodermis.		1	1	171905_x_at|172422_x_at|182010_s_at	K10D6.2 encodes three isoforms of a claudin homolog that may be required for normal cohesion of apical junctions in epithelia; K10D6.2A-C are worm-specific, with obvious homologs only in C. elegans; K10D6.2A-C are required for embryonic viability in mass RNAi assays; claudins are integral membrane proteins with four transmembrane sequences that are found in mammalian tight junctions (TJs), induce…		Cellular_component:integral to membrane|Biological_process:embryonic development (sensu Animalia)	Unnamed protein
172423_x_at	C07D8.2	C07D8.2	WBGene00015562	C07D8.2						-				Transposon-encoded proteins with TYA, reverse transcriptase, integrase domains in various combinations
172424_x_at	T15B7.6	T15B7.6	WBGene00020518	T15B7.6						-				Uncharacterized conserved protein
172425_x_at	Y80D3A.5	Y80D3A.5	WBGene00013585	cyp-42A1						172425_x_at|182253_at			Biological_process:electron transport|Molecular_function:monooxygenase activity|Biological_process:locomotory behavior	Cytochrome P450 CYP4/CYP19/CYP26 subfamilies	ENSEMBL:ENSP00000274118:human:Similar to Cytochrome P450 4c3:E=104.229 | ENSEMBL:ENSP00000269703:human:Hypothetical protein FLJ39501:E=68.3279 | ENSEMBL:ENSP00000271153:human:Cytochrome P450, family 4, subfamily B, polypeptide 1:E=65.7695 | ENSEMBL:ENSP00
172426_x_at	F20A1.1	F20A1.1	WBGene00017613	F20A1.1						-				Uncharacterized protein
172427_x_at	B0213.3	B0213.3	WBGene00003766	nlp-28		No expression observed.		5	1	-				Unnamed protein	FLYBASE:CG9877-PA:fly:Flybase gene name is CG9877-PA:E=10.3279 |
172428_x_at	F08F1.9	F08F1.9	WBGene00017259	F08F1.9						-				G2/Mitotic-specific cyclin A	ENSEMBL:ENSP00000274026:human:Cyclin A2:E=11.4815 | ENSEMBL:ENSP00000255465:human:Cyclin A1:E=11.0177 | FLYBASE:CG5814-PA:fly:Flybase gene name is CycB3-PA:E=10.5229 |
172429_x_at	F52E10.4	F52E10.4	WBGene00009935	F52E10.4						-
172430_x_at	C08F1.9	C08F1.9	WBGene00015612	C08F1.9						-			Molecular_function:RNA binding|Molecular_function:RNA-directed DNA polymerase activity|Biological_process:RNA dependent DNA replication	Reverse transcriptase	ENSEMBL:ENSP00000353521:human:Putative p150:E=21.8539 | ENSEMBL:ENSP00000353936:human:Putative p150:E=21.7213 | ENSEMBL:ENSP00000351960:human:90 kDa protein:E=21.3372 | ENSEMBL:ENSP00000340696:human:Hypothetical protein:E=21.3372 | ENSEMBL:ENSP00000348972:human:Hypothetical protein:E=21.2924 | ENSEMBL:ENSP00000352949:human:41 kDa protein:E=21.2147 | ENSEMBL:ENSP00000345749:human:140 kDa protein:E…
172431_x_at	ZC412.7	ZC412.7	WBGene00013888	nspa-3						-				Unnamed protein
172432_x_at	D2024.9	D2024.9	WBGene00043226							-
172433_x_at	F40E3.3	F40E3.3	WBGene00018231	F40E3.3						-
172434_at	F53B3.5	F53B3.5	WBGene00018743	F53B3.5						172434_at|174415_at|182840_at	F53B3.5 encodes a claudin homolog that may regulate ion channels; F53B3.5 is distantly similar to mammalian voltage-dependent calcium channel gamma subunits that are known or suspected to prevent epilepsy in vivo (e.g., stargazin; MGI:1316660); F53B3.5 has no obvious function in mass RNAi assays; claudins are integral membrane proteins with four transmembrane sequences that are found in mammalian…		Molecular_function:structural molecule activity|Cellular_component:tight junction	Unnamed protein	FLYBASE:CG6398-PA:fly:Flybase gene name is CG6398-PA:E=33.4202 |
172435_x_at	C16C4.8	C16C4.8	WBGene00015832	C16C4.8						-				Uncharacterized protein, contains BTB/POZ domain
172436_x_at	C04F12.6	C04F12.6	WBGene00007300	C04F12.6						-				Uncharacterized protein
172437_x_at	R09B5.3	R09B5.3	WBGene00000556	cnc-2						-				Unnamed protein
172438_x_at	C06E8.4	C06E8.4	WBGene00015543	C06E8.4						-			Molecular_function:RNA binding|Molecular_function:RNA-directed DNA polymerase activity|Biological_process:RNA dependent DNA replication	Reverse transcriptase	ENSEMBL:ENSP00000353521:human:Putative p150:E=23.1805 | ENSEMBL:ENSP00000351960:human:90 kDa protein:E=23.1308 | ENSEMBL:ENSP00000352949:human:41 kDa protein:E=23.1135 | ENSEMBL:ENSP00000353936:human:Putative p150:E=23.0605 | ENSEMBL:ENSP00000340696:human:Hypothetical protein:E=22.6778 | ENSEMBL:ENSP00000348972:human:Hypothetical protein:E=22.6383 | ENSEMBL:ENSP00000348502:human:119 kDa protein:E…
172439_x_at	R09B5.2	R09B5.2	WBGene00000555	cnc-1						-				Unnamed protein
172440_x_at	F46F5.6	F46F5.6	WBGene00018497	F46F5.6						-				Unnamed protein
172441_x_at	Y49E10.7	Y49E10.7	WBGene00013031	Y49E10.7						-				Uncharacterized protein
172442_x_at	Y73F8A.8	Y73F8A.8	WBGene00004170	pqn-90						-	The protein product of this gene is predicted to contain a glutamine/asparagine (Q/N)-rich ('prion') domain, by the algorithm of Michelitsch and Weissman (as of the WS77 release of WormBase, i.e., in wormpep77).			Uncharacterized protein	ENSEMBL:ENSP00000334197:human:Keratin-associated protein 10-6:E=29.0655 | ENSEMBL:ENSP00000333987:human:27 kDa protein:E=25.9586 | ENSEMBL:ENSP00000335565:human:Keratin-associated protein 10-8:E=21.7959 | ENSEMBL:ENSP00000328270:human:Keratin-associated p
172443_x_at	Y73F8A.9	Y73F8A.9	WBGene00004171	pqn-91						-	The protein product of this gene is predicted to contain a glutamine/asparagine (Q/N)-rich ('prion') domain, by the algorithm of Michelitsch and Weissman (as of the WS77 release of WormBase, i.e., in wormpep77).			Uncharacterized protein	ENSEMBL:ENSP00000334197:human:Keratin-associated protein 10-6:E=29.0655 | ENSEMBL:ENSP00000333987:human:27 kDa protein:E=25.9586 | ENSEMBL:ENSP00000335565:human:Keratin-associated protein 10-8:E=21.7959 | ENSEMBL:ENSP00000328270:human:Keratin-associated p
172444_x_at	F29C4.4	F29C4.4	WBGene00017927	F29C4.4						-
172445_x_at	F20B6.7	F20B6.7	WBGene00017631	F20B6.7						-
172446_x_at	T16A1.5	T16A1.5	WBGene00020536	T16A1.5						-
172447_at	M03D4.3	M03D4.3	WBGene00019750	M03D4.3						-
172448_x_at	C29F9.4	C29F9.4	WBGene00016219	C29F9.4						-
172449_x_at	C18H2.2	C18H2.2	WBGene00015989	C18H2.2						172449_x_at|181272_s_at			Molecular_function:transferase activity|Biological_process:metabolism
172450_x_at	R09A1.4	R09A1.4	WBGene00019974	R09A1.4						-			Molecular_function:RNA binding|Molecular_function:RNA-directed DNA polymerase activity|Biological_process:RNA dependent DNA replication	Reverse transcriptase
172451_x_at	W05H7.2	W05H7.2	WBGene00021045	W05H7.2						-				Unnamed protein
172452_x_at	F29D10.2	F29D10.2	WBGene00009251	F29D10.2						-
172453_x_at	Y39B6A.30	Y39B6A.30	WBGene00012689	Y39B6A.30						-			Molecular_function:protein phosphatase activity|Biological_process:protein amino acid dephosphorylation|Molecular_function:protein tyrosine phosphatase activity	Protein tyrosine phosphatase, contains WSN domain	ENSEMBL:ENSP00000344270:human:Similar to Tripartite motif protein TRIM19 gamma:E=18.0132 | ENSEMBL:ENSP00000354826:human:Splice Isoform 1 Of Caldesmon:E=17.9586 | ENSEMBL:ENSP00000265220:human:Splice Isoform 1 Of Receptor-type tyrosine-protein phosphatase
172454_x_at	F18E9.6	F18E9.6	WBGene00017572	F18E9.6						-				Unnamed protein
172455_x_at	F29G6.3b	F29G6.3	WBGene00009259	F29G6.3						171766_x_at|171853_x_at|172455_x_at|173626_s_at			Biological_process:osmoregulation|Biological_process:positive regulation of growth rate|Biological_process:physiological processes|Biological_process:gametogenesis	Unnamed protein
172456_x_at	ZC178.1	ZC178.1	WBGene00022535	ZC178.1						172456_x_at|172718_x_at					FLYBASE:CG31556-PA:fly:Flybase gene name is CG31556-PA:E=22.0223 |
172457_x_at	F21E9.1	F21E9.1	WBGene00017665	F21E9.1						-			Molecular_function:RNA binding|Molecular_function:RNA-directed DNA polymerase activity|Biological_process:RNA dependent DNA replication	Reverse transcriptase
172458_at	B0554.3	B0554.3	WBGene00015256	B0554.3						-
172459_at	C16E9.5	C16E9.5	WBGene00043134							-
172460_x_at	F46F5.9	F46F5.9	WBGene00018500	F46F5.9						-				Unnamed protein
172461_x_at	K09C4.2	K09C4.2	WBGene00019548	K09C4.2						-				Permease of the major facilitator superfamily
172462_x_at	F07C6.4a	F07C6.4	WBGene00008555	F07C6.4						172462_x_at|174267_at|174436_at|183521_at		ok860	Cellular_component:cytoskeleton	Radixin, moesin and related proteins of the ERM family	ENSEMBL:ENSP00000351438:human:Novel protein:E=41.4089 | ENSEMBL:ENSP00000350032:human:117 kDa protein:E=41.3872 | ENSEMBL:ENSP00000264546:human:PREDICTED: FERM domain containing 4B:E=41 | ENSEMBL:ENSP00000344237:human:Novel protein:E=21.6383 | ENSEMBL:ENSP00000295551:human:Hypothetical protein FLJ10901:E=13.284 | FLYBASE:CG14228-PA:fly:Flybase gene name is Mer-PA:E=12.0969 | FLYBASE:CG10701-PG:fl…
172463_x_at	Y17G7B.2a	Y17G7B.2	WBGene00012458	Y17G7B.2						171772_x_at|172463_x_at|172493_x_at|175434_at		tm1726	Molecular_function:DNA binding|Biological_process:regulation of transcription, DNA-dependent	Histone H3 (Lys4) methyltransferase complex, subunit CPS60/ASH2/BRE2	ENSEMBL:ENSP00000340896:human:Splice Isoform 1 Of ASH2-like protein:E=77.7213 | ENSEMBL:ENSP00000250635:human:Splice Isoform 2 Of ASH2-like protein:E=66.3767 | FLYBASE:CG6677-PA:fly:Flybase gene name is ash2-PA:E=80.1611 |
172464_x_at	F54D12.4	F54D12.4	WBGene00018817	F54D12.4						171744_x_at|172464_x_at			Biological_process:body morphogenesis (sensu Nematoda)|Biological_process:larval development (sensu Nematoda)|Biological_process:growth|Biological_process:physiological processes|Biological_process:locomotory behavior
172465_x_at	C12D12.6	C12D12.6	WBGene00015717	C12D12.6						-			Molecular_function:RNA binding|Molecular_function:RNA-directed DNA polymerase activity|Biological_process:RNA dependent DNA replication	Reverse transcriptase
172466_x_at	C40D2.1	C40D2.1	WBGene00016554	C40D2.1						-				Uncharacterized protein, contains BTB/POZ domain
172467_x_at	C34G6.3	C34G6.3	WBGene00016420	C34G6.3						-				Uncharacterized protein
172468_x_at	K01A2.9	K01A2.9	WBGene00019283	K01A2.9						-				Unnamed protein
172469_x_at	C01G12.6	C01G12.6	WBGene00007246	nspb-10						-				Unnamed protein
172470_x_at	F55A4.6	F55A4.6	WBGene00018858	F55A4.6						-			Molecular_function:RNA binding|Molecular_function:RNA-directed DNA polymerase activity|Biological_process:RNA dependent DNA replication	Reverse transcriptase
172471_x_at	ZC178.2	ZC178.2	WBGene00022536	ZC178.2						-					ENSEMBL:ENSP00000354885:human:Mucin 2 precursor:E=128.161 | ENSEMBL:ENSP00000302716:human:Membrane mucin MUC17:E=102.886 | ENSEMBL:ENSP00000343037:human:Mucin 5B precursor:E=83.2676 | ENSEMBL:ENSP00000333016:human:Ovarian cancer related tumor marker CA125
172472_x_at	B0222.6	B0222.6	WBGene00000717	col-144						171768_x_at|172472_x_at			Biological_process:phosphate transport|Cellular_component:cytoplasm|Molecular_function:structural constituent of cuticle	Collagens (type IV and type XIII), and related proteins	ENSEMBL:ENSP00000315243:human:COL3A1 protein:E=40.1739 | ENSEMBL:ENSP00000271069:human:Collagen alpha 1(XVI) chain precursor:E=39.4949 | ENSEMBL:ENSP00000304408:human:Collagen alpha 1(III) chain precursor:E=39.284 | ENSEMBL:ENSP00000347458:human:Pro-alpha
172473_at	F28F5.4	F28F5.4	WBGene00043297							-
172474_x_at	F35C5.10	F35C5.10	WBGene00009398	nspb-11						-				Unnamed protein
172475_x_at	B0222.7	B0222.7	WBGene00000718	col-145						-			Biological_process:phosphate transport|Cellular_component:cytoplasm|Molecular_function:structural constituent of cuticle	Collagens (type IV and type XIII), and related proteins	ENSEMBL:ENSP00000225964:human:Collagen alpha 1(I) chain precursor:E=38.9586 | ENSEMBL:ENSP00000315243:human:COL3A1 protein:E=38.1675 | ENSEMBL:ENSP00000304408:human:Collagen alpha 1(III) chain precursor:E=38 | ENSEMBL:ENSP00000347458:human:Pro-alpha-1 typ
172476_x_at	R07E5.15	R07E5.15	WBGene00011120	R07E5.15						-		ok1009		Unnamed protein
172477_x_at	K01D12.7	K01D12.7	WBGene00010466	K01D12.7						-				Unnamed protein
172478_x_at	ZK250.8	ZK250.8	WBGene00022691	ZK250.8						-	The ZK250.8 gene encodes a protein closely similar to C46F9.3, which has a meprin-associated Traf homology (MATH) domain and may be involved in apoptosis.			Uncharacterized protein, contains BTB/POZ domain
172479_x_at	F46F5.8	F46F5.8	WBGene00018499	F46F5.8						-				Transposase
172480_x_at	C41D7.1	C41D7.1	WBGene00016560	C41D7.1						-
172481_x_at	C08F1.4a	C08F1.4	WBGene00015608	C08F1.4						-	The C08F1.4 gene encodes a protein closely similar to F36H5.2, which has a meprin-associated Traf homology (MATH) domain and may be involved in apoptosis.			Uncharacterized protein, contains BTB/POZ domain
172482_x_at	Y53F4A.2	Y53F4A.2	WBGene00013148	Y53F4A.2						-				Unnamed protein
172483_x_at	F02D10.2	F02D10.2	WBGene00008523	F02D10.2						-
172484_x_at	F22D3.5	F22D3.5	WBGene00017701	F22D3.5						-			Biological_process:oviposition	Unnamed protein
172485_x_at	C07D8.4	C07D8.4	WBGene00043115							-
172486_x_at	T23B7.1	T23B7.1	WBGene00020715	T23B7.1						-				Unnamed protein
172487_x_at	Y54C5B.1	Y54C5B.1	WBGene00021823	Y54C5B.1						-			Molecular_function:nucleic acid binding|Cellular_component:nucleus	DNA-binding centromere protein B (CENP-B)
172488_x_at	F09C11.1	F09C11.1	WBGene00017276	F09C11.1						-
172489_x_at	K08H10.2a	K08H10.2	WBGene00010695	K08H10.2						172489_x_at|174700_at|184322_at	The K08H10.2 gene encodes a protein (K08H10.2A) that is predicted to be hydrophilic and heat-resistant, and that might participate in anhydrobiosis.			Uncharacterized conserved protein	ENSEMBL:ENSP00000282478:human:Dentin sialophosphoprotein precursor:E=22.5376 | ENSEMBL:ENSP00000331556:human:PREDICTED: cylicin, basic protein of sperm head cytoskeleton 1:E=11.3188 | FLYBASE:CG33103-PB:fly:Flybase gene name is Ppn-PB:E=16.9208 | FLYBASE:CG7421-PB:fly:Flybase gene name is Nopp140-PB:E=11.7447 | FLYBASE:CG9682-PA:fly:Flybase gene name is CG9682-PA:E=11.2076 | FLYBASE:CG6004-PB:fly…
172490_at	F39F10.4	F39F10.4	WBGene00018204	F39F10.4						-
172491_x_at	F39F10.1	F39F10.1	WBGene00043310							-
172492_at	C46H11.1	C46H11.1	WBGene00016727	C46H11.1						-
172493_x_at	Y17G7B.2a	Y17G7B.2	WBGene00012458	Y17G7B.2						171772_x_at|172463_x_at|172493_x_at|175434_at		tm1726	Molecular_function:DNA binding|Biological_process:regulation of transcription, DNA-dependent	Histone H3 (Lys4) methyltransferase complex, subunit CPS60/ASH2/BRE2	ENSEMBL:ENSP00000340896:human:Splice Isoform 1 Of ASH2-like protein:E=77.7213 | ENSEMBL:ENSP00000250635:human:Splice Isoform 2 Of ASH2-like protein:E=66.3767 | FLYBASE:CG6677-PA:fly:Flybase gene name is ash2-PA:E=80.1611 |
172494_at	H12I13.3	H12I13.3	WBGene00019192	H12I13.3						-				Unnamed protein
172495_x_at	T06C10.5	T06C10.5	WBGene00043490							-
172496_x_at	M01A10.4	M01A10.4	WBGene00019694	M01A10.4						-			Molecular_function:RNA binding|Molecular_function:RNA-directed DNA polymerase activity|Biological_process:RNA dependent DNA replication	Reverse transcriptase
172497_x_at	R12E2.15	R12E2.15	WBGene00020040	R12E2.15						-				Unnamed protein
172498_x_at	Y46H3C.5	Y46H3C.5	WBGene00021605	Y46H3C.5						172498_x_at|172531_x_at				Unnamed protein
172499_x_at	F07G11.2	F07G11.2	WBGene00017229	F07G11.2						-				Predicted secreted small molecules methylase
172500_x_at	T12E12.5	T12E12.5	WBGene00043499							-
172501_at	F19B10.3	F19B10.3	WBGene00017585	F19B10.3						-
172502_x_at	F23C8.12	F23C8.12	WBGene00017740	F23C8.12						-				Unnamed protein
172503_x_at	W08E12.3	W08E12.3	WBGene00021084	W08E12.3						-			Molecular_function:electron transporter activity|Biological_process:electron transport	Unnamed protein
172504_x_at	F59E12.4a	F59E12.4	WBGene00019120	F59E12.4						172504_x_at|185548_s_at			Biological_process:embryonic development (sensu Animalia)|Biological_process:larval development (sensu Nematoda)|Biological_process:growth|Biological_process:locomotory behavior	Nuclear pore complex, rNpl4 component (sc Npl4)	ENSEMBL:ENSP00000331487:human:Similar to NPL4:E=122.046 | FLYBASE:CG4673-PB:fly:Flybase gene name is CG4673-PB:E=80.3566 |
172505_x_at	Y40C7B.3	Y40C7B.3	WBGene00021499	Y40C7B.3						-				Unnamed protein
172506_x_at	E03H12.5	E03H12.5	WBGene00017112	E03H12.5						-				Unnamed protein	ENSEMBL:ENSP00000318195:human:Nucleolin:E=23.4437 | ENSEMBL:ENSP00000349410:human:Similar to Nucleolin:E=22.3979 | ENSEMBL:ENSP00000340826:human:Cylicin II:E=21.2007 | ENSEMBL:ENSP00000347803:human:Nucleosomal binding protein 1:E=20.4815 | ENSEMBL:ENSP000
172507_x_at	F54A5.3a	F54A5.3	WBGene00018788	F54A5.3	head neurons | anal sphincter/depressor muscle | nerve ring | seam cells | body wall muscle | ventral nerve cord | vulval muscle | developing vulva | uterine muscle | tail neurons | head neurons | nerve ring | hypodermis | gonad sheath cells | seam cells | body wall muscle | pharynx | intestinal | vulval muscle | phasmids | tail neurons | head neurons | nerve ring | hypodermis | gonad sheath cell…	Adult Expression: anal sphincter/depressor muscle; uterine muscle; vulval muscle; body wall muscle; seam cells; nerve ring; ventral nerve cord; head neurons; tail neurons; unidentified | Larval Expression: anal sphincter/depressor muscle; developing vulva; body wall muscle; seam cells; nerve ring; ventral nerve cord; head neurons; tail neurons; unidentified | Adult Expression: pharynx; intestinal…		1	1	172507_x_at|184668_s_at|184672_at	F54A5.3 encodes four proteins by multiple splicing, three of which are rather small (52-81 residues); however, one isoform (F54A5.3A, 316 residues) is a ortholog of vertebrate Shc proteins (e.g., p52/p46SHC and p66SHC); like its orthologs, F54A5.3A has a PTB and an SH2 domain in N- to C-terminal order; F54A5.3 has no obvious function in mass RNAi assays, but might be involved in RAS signal transd…	ok198		Adaptor protein SHC and related proteins	ENSEMBL:ENSP00000312172:human:Similar to SHC:E=29.5376 | ENSEMBL:ENSP00000336919:human:SHC transforming protein:E=29.2441 | ENSEMBL:ENSP00000277153:human:Splice Isoform 1 Of SHC transforming protein 3:E=23.5528 | ENSEMBL:ENSP00000264554:human:SHC transforming protein 2:E=22.8861 | ENSEMBL:ENSP00000329668:human:Rai-like protein:E=16.7213 | ENSEMBL:ENSP00000281092:human:Proto-oncogene tyrosine-prot…
172508_x_at	F07G11.7	F07G11.7	WBGene00017232	F07G11.7						-				Predicted secreted small molecules methylase
172509_at	M01A12.2	M01A12.2	WBGene00043429							-
172510_x_at	Y17G9B.6	Y17G9B.6	WBGene00021203	Y17G9B.6						-
172511_x_at	Y51H4A.24	Y51H4A.24	WBGene00013118	Y51H4A.24						-				Unnamed protein
172512_x_at	R08C7.11	R08C7.11	WBGene00019954	R08C7.11						-
172513_at	C54A12.3	C54A12.3	WBGene00016910	C54A12.3						-
172514_x_at	F46F11.4	F46F11.4	WBGene00006726	ubl-5						-	This gene encodes an ortholog of the human ubiquitin-like gene UBL5, which is a distinct cytoplasmic paralog of nuclear ubiquitin or ubiquitin-like proteins.		Biological_process:protein modification|Biological_process:positive regulation of growth rate|Biological_process:larval development (sensu Nematoda)|Biological_process:growth|Biological_process:gametogenesis|Biological_process:locomotory behavior	Ubiquitin-like protein	ENSEMBL:ENSP00000351492:human:Ubiquitin-like protein 5:E=29.6383 | FLYBASE:CG3450-PA:fly:Flybase gene name is CG3450-PA:E=29 |
172515_x_at	W08A12.2	W08A12.2	WBGene00021079	W08A12.2						172515_x_at|173158_at
172516_x_at	Y39G8B.1a	Y39G8B.1	WBGene00012722	Y39G8B.1						171778_x_at|172516_x_at|172517_x_at			Molecular_function:oxidoreductase activity	Aldo/keto reductase family proteins	ENSEMBL:ENSP00000285930:human:Aldose reductase:E=77.0362 | ENSEMBL:ENSP00000312606:human:Aldo-keto reductAse fAmily 1, member A1:E=73.6198 | ENSEMBL:ENSP00000352584:human:Aldo-keto reductase family 1 member B10:E=70.4318 | ENSEMBL:ENSP00000242375:human:3-
172517_x_at	Y39G8B.1a	Y39G8B.1	WBGene00012722	Y39G8B.1						171778_x_at|172516_x_at|172517_x_at			Molecular_function:oxidoreductase activity	Aldo/keto reductase family proteins	ENSEMBL:ENSP00000285930:human:Aldose reductase:E=77.0362 | ENSEMBL:ENSP00000312606:human:Aldo-keto reductAse fAmily 1, member A1:E=73.6198 | ENSEMBL:ENSP00000352584:human:Aldo-keto reductase family 1 member B10:E=70.4318 | ENSEMBL:ENSP00000242375:human:3-
172518_x_at	Y73F8A.32	Y73F8A.32	WBGene00013536	Y73F8A.32						-
172519_x_at	F52F10.1	F52F10.1	WBGene00018705	F52F10.1						-
172520_x_at	Y62F5A.1a	Y62F5A.1	WBGene00007013	mdt-8	pharynx | intestinal	Adult Expression: pharynx; intestinal | Larval Expression: pharynx; intestinal		0	1	172520_x_at|185066_s_at			Biological_process:positive regulation of growth rate|Biological_process:gametogenesis	Uncharacterized conserved protein	ENSEMBL:ENSP00000290663:human:Splice Isoform 2 Of Mediator of RNA polymerase II transcription subunit 8 homolog:E=22.0915 | ENSEMBL:ENSP00000354512:human:Mediator of RNA polyMerase II transcription subunit MED8 isoforM 2:E=14.284 | ENSEMBL:ENSP00000354630:human:Mediator of RNA polyMerase II transcription subunit MED8 isoforM 1:E=14.0969 | FLYBASE:CG13867-PA:fly:Flybase gene name is Arc32-PA:E=19.…
172521_x_at	Y47H9C.12	Y47H9C.12	WBGene00012955	Y47H9C.12						-				Uncharacterized protein
172522_x_at	F14D2.10	F14D2.10	WBGene00017458	F14D2.10						-				Alternative splicing factor SRp55/B52/SRp75 (RRM superfamily)
172523_x_at	T24A6.17	T24A6.17	WBGene00020754	T24A6.17						172523_x_at|180191_at
172524_x_at	M01B12.1	M01B12.1	WBGene00019696	M01B12.1						-			Molecular_function:RNA binding|Molecular_function:RNA-directed DNA polymerase activity|Biological_process:RNA dependent DNA replication	Reverse transcriptase
172525_x_at	T19E10.1a	T19E10.1	WBGene00011845	T19E10.1						172525_x_at|191354_s_at|194190_x_at		gk44	Cellular_component:intracellular|Biological_process:embryonic development (sensu Animalia)|Biological_process:hermaphrodite genital morphogenesis|Biological_process:morphogenesis of an epithelium|Biological_process:positive regulation of locomotion|Biological_process:reproduction	Predicted guanine nucleotide exchange factor (PEBBLE)	ENSEMBL:ENSP00000232458:human:ECT2 protein:E=43.3979 | ENSEMBL:ENSP00000353138:human:KIAA1362 protein:E=13.3468 | ENSEMBL:ENSP00000344446:human:Hypothetical protein FLJ42914:E=13.3372 | FLYBASE:CG8114-PA:fly:Flybase gene name is pbl-PA:E=44.7212 | FLYBASE:CG11156-PA:fly:Flybase gene name is mus101-PA:E=12.9208 | FLYBASE:CG7397-PA:fly:Flybase gene name is CG7397-PA:E=10.2518 |
172526_x_at	K01A2.8a	K01A2.8	WBGene00019282	K01A2.8						172526_x_at|172541_x_at|194226_x_at|194249_x_at				Unnamed protein
172527_x_at	C24D10.8	C24D10.8	WBGene00043147							-
172528_x_at	R01B10.2	R01B10.2	WBGene00019804	R01B10.2						-				Unnamed protein
172529_x_at	K08D10.6	K08D10.6	WBGene00043421							-
172530_x_at	H27D07.2	H27D07.2	WBGene00005888	srw-141						-			Molecular_function:rhodopsin-like receptor activity|Biological_process:G-protein coupled receptor protein signaling pathway|Cellular_component:integral to membrane	7-transmembrane olfactory receptor
172531_x_at	Y46H3C.5	Y46H3C.5	WBGene00021605	Y46H3C.5						172498_x_at|172531_x_at				Unnamed protein
172532_x_at	ZC239.13	ZC239.13	WBGene00022571	ZC239.13						-			Molecular_function:voltage-gated potassium channel activity|Biological_process:potassium ion transport|Cellular_component:voltage-gated potassium channel complex|Cellular_component:membrane
172533_x_at	Y105C5B.3	Y105C5B.3	WBGene00013646	Y105C5B.3						-			Molecular_function:hydrolase activity	Purple acid phosphatase	ENSEMBL:ENSP00000327557:human:Hypothetical protein FLJ16165:E=62.6383 | FLYBASE:CG1637-PB:fly:Flybase gene name is CG1637-PB:E=63.9208 |
172534_x_at	T13A10.1	T13A10.1	WBGene00020468	T13A10.1						-				Unnamed protein
172535_s_at	W03F9.2a	W03F9.2	WBGene00021000	W03F9.2						172535_s_at|184639_s_at			Molecular_function:nucleic acid binding|Molecular_function:zinc ion binding|Cellular_component:nucleus|Biological_process:positive regulation of growth rate|Biological_process:gametogenesis	Unnamed protein
172536_x_at	Y71A12B.7	Y71A12B.7	WBGene00013504	Y71A12B.7						172536_x_at|186694_s_at				Uncharacterized protein
172537_x_at	Y45F10B.3	Y45F10B.3	WBGene00012871	Y45F10B.3						-				Unnamed protein
172538_x_at	H05B21.3	H05B21.3	WBGene00005889	srw-142						-			Molecular_function:rhodopsin-like receptor activity|Biological_process:G-protein coupled receptor protein signaling pathway|Cellular_component:integral to membrane	7-transmembrane olfactory receptor
172539_x_at	F49C12.11	F49C12.11	WBGene00009880	F49C12.11						172539_x_at|173244_at			Biological_process:positive regulation of body size|Biological_process:larval development (sensu Nematoda)|Biological_process:growth|Biological_process:physiological processes|Biological_process:locomotory behavior	Uncharacterized conserved protein	ENSEMBL:ENSP00000333883:human:HSPC330:E=14.4949 | FLYBASE:CG13364-PA:fly:Flybase gene name is CG13364-PA:E=17.0757 |
172540_x_at	C44E12.3a	C44E12.3	WBGene00006671	twk-17	neurons	Subset of neurons.		1	1	172062_x_at|172540_x_at|175825_s_at			Molecular_function:potassium channel activity|Biological_process:potassium ion transport|Cellular_component:membrane		ENSEMBL:ENSP00000302166:human:Potassium channel subfamily K member 9:E=17.4949 | ENSEMBL:ENSP00000244085:human:Potassium channel subfamily K member 15:E=14.8861 | ENSEMBL:ENSP00000306275:human:Potassium channel subfamily K member 3:E=14.2366 | ENSEMBL:ENSP00000297169:human:Potassium channel subfamily K member 5:E=13.2076 | ENSEMBL:ENSP00000334650:human:TWIK-related individual K+ channel:E=11.9586…
172541_x_at	K01A2.8a	K01A2.8	WBGene00019282	K01A2.8						172526_x_at|172541_x_at|194226_x_at|194249_x_at				Unnamed protein
172542_at	C47C12.2	C47C12.2	WBGene00016736	C47C12.2						-
172543_x_at	F35F10.4	F35F10.4	WBGene00018054	F35F10.4						-
172544_x_at	F11G11.6	F11G11.6	WBGene00043252							-
172545_x_at	W08E12.4	W08E12.4	WBGene00021085	W08E12.4						-			Molecular_function:electron transporter activity|Biological_process:electron transport	Unnamed protein
172546_x_at	F11G11.8	F11G11.8	WBGene00017386	F11G11.8						-			Biological_process:positive regulation of body size|Biological_process:positive regulation of growth rate|Biological_process:physiological processes	Unnamed protein
172547_x_at	R12E2.14	R12E2.14	WBGene00020039	R12E2.14						171795_x_at|172547_x_at				Unnamed protein
172548_at	H39E20.1	H39E20.1	WBGene00019267	H39E20.1						-
172549_x_at	W08E12.9	W08E12.9	WBGene00021090	W08E12.9						-
172550_x_at	H11L12.1	H11L12.1	WBGene00019189	H11L12.1						172299_x_at|172550_x_at				Unnamed protein
172551_at	R10A10.1	R10A10.1	WBGene00019992	R10A10.1						-
172552_x_at	Y105C5A.5	Y105C5A.5	WBGene00004159	pqn-78						-	The protein product of this gene is predicted to contain a glutamine/asparagine (Q/N)-rich ('prion') domain, by the algorithm of Michelitsch and Weissman (as of the WS77 release of WormBase, i.e., in wormpep77).			Uncharacterized protein	ENSEMBL:ENSP00000334197:human:Keratin-associated protein 10-6:E=27.2596 | ENSEMBL:ENSP00000333987:human:27 kDa protein:E=24.2596 | ENSEMBL:ENSP00000335565:human:Keratin-associated protein 10-8:E=22.0269 | ENSEMBL:ENSP00000328270:human:Keratin-associated protein 4-7:E=16.6383 | ENSEMBL:ENSP00000254072:human:Keratin-associated protein 9-3:E=16.5086 | ENSEMBL:ENSP00000328444:human:Keratin-associated…
172553_at	T07F12.5	T07F12.5	WBGene00043495							-
172554_x_at	C24H10.4	C24H10.4	WBGene00016070	C24H10.4						-
172555_x_at	K01D12.15	K01D12.15	WBGene00010474	K01D12.15						171811_s_at|172555_x_at				Unnamed protein
172556_x_at	R03H10.8	R03H10.8	WBGene00043461							-
172557_x_at	C06G3.12	C06G3.12	WBGene00015556	C06G3.12						-				Transposon-encoded proteins with TYA, reverse transcriptase, integrase domains in various combinations
172558_s_at	C33H5.17	C33H5.17	WBGene00016383	C33H5.17						-			Molecular_function:nucleic acid binding|Cellular_component:intracellular	Predicted RNA-processing protein, contains G-patch domain	ENSEMBL:ENSP00000349634:human:DJ583P15.3:E=32.5229 | ENSEMBL:ENSP00000348669:human:Splice Isoform 1 Of Zinc finger CCCH-type with G patch domain protein:E=27 | FLYBASE:CG4709-PA:fly:Flybase gene name is CG4709-PA:E=27.284 |
172559_at	Y54C5A.1	Y54C5A.1	WBGene00021822	Y54C5A.1						-
172560_x_at	F07B7.6	F07B7.6	WBGene00017187	F07B7.6						172560_x_at|175900_s_at			Molecular_function:aspartic-type endopeptidase activity|Biological_process:proteolysis and peptidolysis|Molecular_function:DNA binding|Biological_process:DNA recombination|Molecular_function:RNA binding|Molecular_function:RNA-directed DNA polymerase activity|Biological_process:RNA dependent DNA replication	Transposon-encoded proteins with TYA, reverse transcriptase, integrase domains in various combinations
172561_x_at	F52E1.12	F52E1.12	WBGene00018699	F52E1.12						-				Reverse transcriptase
172562_x_at	Y11D7A.15	Y11D7A.15	WBGene00012438							-
172563_x_at	F40D4.3	F40D4.3	WBGene00005375	srh-159						172563_x_at|179096_at			Molecular_function:G-protein coupled receptor activity|Cellular_component:membrane	Predicted olfactory G-protein coupled receptor
172564_x_at	F26A10.1	F26A10.1	WBGene00017813	F26A10.1						-
172565_x_at	C08E3.13	C08E3.13	WBGene00015605	C08E3.13	vulva | intestine	Intestine and vulva		0	1	-				Unnamed protein
172566_x_at	Y17G9B.2	Y17G9B.2	WBGene00021199	Y17G9B.2						-				Predicted transposase
172567_x_at	C25E10.6	C25E10.6	WBGene00043150							-
172568_x_at	Y43F8B.2a	Y43F8B.2	WBGene00012813	Y43F8B.2						172568_x_at|172578_x_at|173326_s_at				Uncharacterized conserved protein	ENSEMBL:ENSP00000330180:human:UPF0279 protein C14orf129:E=15.5528 |
172569_x_at	C24D10.7	C24D10.7	WBGene00016058	C24D10.7						171880_x_at|172569_x_at				Unnamed protein
172570_x_at	Y51A2D.14	Y51A2D.14	WBGene00013081	Y51A2D.14						-				Uncharacterized protein
172571_x_at	H12I19.5a	H12I19.5	WBGene00010392	H12I19.5						172571_x_at|185623_s_at|185906_at			Molecular_function:transferase activity, transferring groups other than amino-acyl groups	Integral membrane O-acyltransferase
172572_x_at	H12C20.2a	H12C20.2	WBGene00004064	pms-2						172572_x_at|193600_s_at			Molecular_function:ATP binding|Biological_process:mismatch repair|Biological_process:embryonic development (sensu Animalia)	DNA mismatch repair protein - MLH2/PMS1/Pms2 family	ENSEMBL:ENSP00000265849:human:PMS2 postmeiotic segregation increased 2:E=131.658 | ENSEMBL:ENSP00000343888:human:PMS1 protein homolog 1:E=47.9208 | ENSEMBL:ENSP00000341112:human:PMS2-C terminal-like:E=44.0862 | ENSEMBL:ENSP00000328212:human:PMS4 protein:E=34.2147 | ENSEMBL:ENSP00000222396:human:PMS2L13 protein:E=33.5376 | ENSEMBL:ENSP00000231790:human:DNA mismatch repair protein Mlh1:E=32 | ENSEM…
172573_x_at	Y105C5A.6	Y105C5A.6	WBGene00004160	pqn-79						-	The protein product of this gene is predicted to contain a glutamine/asparagine (Q/N)-rich ('prion') domain, by the algorithm of Michelitsch and Weissman (as of the WS77 release of WormBase, i.e., in wormpep77).			Uncharacterized protein	ENSEMBL:ENSP00000334197:human:Keratin-associated protein 10-6:E=27.2596 | ENSEMBL:ENSP00000333987:human:27 kDa protein:E=23.8539 | ENSEMBL:ENSP00000335565:human:Keratin-associated protein 10-8:E=21.8239 | ENSEMBL:ENSP00000328270:human:Keratin-associated protein 4-7:E=16.7447 | ENSEMBL:ENSP00000254072:human:Keratin-associated protein 9-3:E=16.3872 | ENSEMBL:ENSP00000328444:human:Keratin-associated…
172574_x_at	ZC395.11	ZC395.11	WBGene00022600	ZC395.11						-				Unnamed protein
172575_x_at	C13A2.10	C13A2.10	WBGene00015726	C13A2.10						-				Predicted secreted small molecules methylase
172576_x_at	F36H12.5	F36H12.5	WBGene00018121	F36H12.5						-				Unnamed protein	ENSEMBL:ENSP00000298453:human:TAF3 protein:E=13.8861 | ENSEMBL:ENSP00000333119:human:Hypothetical protein:E=12.9208 | ENSEMBL:ENSP00000331556:human:PREDICTED: cylicin, basic protein of sperm head cytoskeleton 1:E=12.6383 | ENSEMBL:ENSP00000311997:human:Neurofilament triplet H protein:E=12.4559 | ENSEMBL:ENSP00000340826:human:Cylicin II:E=11.7212 | ENSEMBL:ENSP00000296755:human:Microtubule-associa…
172577_x_at	F59E12.5a	F59E12.5	WBGene00019121	F59E12.5						-				Nuclear pore complex, rNpl4 component (sc Npl4)	ENSEMBL:ENSP00000331487:human:Similar to NPL4:E=123.102 | FLYBASE:CG4673-PB:fly:Flybase gene name is CG4673-PB:E=80.3566 |
172578_x_at	Y43F8B.2a	Y43F8B.2	WBGene00012813	Y43F8B.2						172568_x_at|172578_x_at|173326_s_at				Uncharacterized conserved protein	ENSEMBL:ENSP00000330180:human:UPF0279 protein C14orf129:E=15.5528 |
172579_x_at	F59E12.6a	F59E12.6	WBGene00019122	F59E12.6						-			Molecular_function:cysteine-type endopeptidase activity|Molecular_function:ubiquitin thiolesterase activity|Biological_process:ubiquitin-dependent protein catabolism	Unnamed protein	ENSEMBL:ENSP00000285679:human:Splice Isoform 2 Of Ubiquitin carboxyl-terminal hydrolase 25:E=10.1135 | ENSEMBL:ENSP00000285681:human:Splice Isoform 1 Of Ubiquitin carboxyl-terminal hydrolase 25:E=10.0969 |
172580_at	F33D11.8	F33D11.8	WBGene00018005	F33D11.8						-
172581_s_at	F32D8.11A	F32D8.11	WBGene00043302							-
172582_x_at	Y39A1A.24	Y39A1A.24	WBGene00012660	Y39A1A.24						171949_x_at|172582_x_at|186113_s_at				Vacuolar assembly/sorting protein VPS9
172583_x_at	F54D10.2	F54D10.2	WBGene00018803	F54D10.2						-				Uncharacterized protein
172584_x_at	Y24F12A.4	Y24F12A.4	WBGene00012499	Y24F12A.4						-				Uncharacterized protein
172585_x_at	Y105C5A.3	Y105C5A.3	WBGene00004158	pqn-76						-	The protein product of this gene is predicted to contain a glutamine/asparagine (Q/N)-rich ('prion') domain, by the algorithm of Michelitsch and Weissman (as of the WS77 release of WormBase, i.e., in wormpep77).			Uncharacterized protein	ENSEMBL:ENSP00000334197:human:Keratin-associated protein 10-6:E=27.2596 | ENSEMBL:ENSP00000333987:human:27 kDa protein:E=23.8539 | ENSEMBL:ENSP00000335565:human:Keratin-associated protein 10-8:E=21.8239 | ENSEMBL:ENSP00000328270:human:Keratin-associated protein 4-7:E=16.7447 | ENSEMBL:ENSP00000254072:human:Keratin-associated protein 9-3:E=16.3872 | ENSEMBL:ENSP00000328444:human:Keratin-associated…
172586_at	C56E10.3	C56E10.3	WBGene00016976	C56E10.3						172586_at|185563_at					FLYBASE:CG5020-PC:fly::E=13.2924 |
172587_x_at	C03A7.14	C03A7.14	WBGene00000031	abu-8						172587_x_at|194211_x_at	abu-8 encodes a transmembrane protein with a predicted signal sequence, a glutamine/asparagine-rich domain and multiple cysteine-rich repeats (DUF139); abu-8 expression is induced by blockage of the unfolded-protein response in the endoplasmic reticulum, and ABU-8 may help protect the organism from damage by improperly folded nascent protein.			Uncharacterized protein	ENSEMBL:ENSP00000334197:human:Keratin-associated protein 10-6:E=14.3468 | ENSEMBL:ENSP00000333987:human:27 kDa protein:E=12.8239 | ENSEMBL:ENSP00000292733:human:Positive cofactor 2 glutamine/Q-rich-associated protein:E=11.3767 | ENSEMBL:ENSP00000334922:hu
172588_x_at	C26F1.10	C26F1.10	WBGene00001464	flp-21	head neurons | intestinal | intestine	Adult Expression: intestinal; head neurons | Larval Expression: intestinal; head neurons | "flp-21 reporter showed expression in the ADL, ASE and ASH sensory neurons., the URA motor neurons and the MC, M2 and M4 pharyngeal neurons. Faint or variable GFP fluorescence was also observed in a small number of other neurons, but these have not been identified. flp-21 was also detected in the intestine.…		1	1	-	flp-21 encodes a single FMRFamide-related neuropeptide (FaRP) that serves as a ligand for NPR-1, a G protein-coupled receptor that regulates social versus solitary feeding behavior in several Caenorhabditis species; genetic analysis suggests that FLP-21 acts through NPR-1 to inhibit social feeding behavior; FLP-21 is expressed in the ADL, ASE and ASH sensory neurons, the URA motor neurons, the MC…	ok889
172589_x_at	T12B5.11	T12B5.11	WBGene00020457	T12B5.11						-	This gene encodes a protein containing an F-box, a motif predicted to mediate protein-protein interactions either with homologs of yeast Skp-1p or with other proteins; this gene's encoded protein also contains an FTH/DUF38 motif, which may also mediate protein-protein interaction.			Uncharacterized protein
172590_x_at	C17H11.4	C17H11.4	WBGene00015924	C17H11.4						-				Predicted E3 ubiquitin ligase	ENSEMBL:ENSP00000299305:human:Ariadne-1 protein homolog:E=23.8539 | FLYBASE:CG5659-PA:fly::E=23.6198 | FLYBASE:CG12362-PB:fly:Flybase gene name is CG12362-PB:E=19.2218 | FLYBASE:CG5709-PA:fly::E=10.5528 |
172591_x_at	C29F9.12	C29F9.12	WBGene00016226	C29F9.12						-				Unnamed protein
172592_x_at	T20D4.16	T20D4.16	WBGene00020621	T20D4.16						-				Predicted secreted cysteine rich protein found only in C.elegans
172593_x_at	F45D11.2	F45D11.2	WBGene00018449	F45D11.2						-	F45D11.2, with F45D11.3 and F45D11.4, encodes a nematode-specific protein that entirely consists of one large (~300-residue) 'domain of unknown function' (DUF684) that is found in several other C. elegans proteins; a transcription unit of either F45D11.2, F45D11.3, or F45D11.4 (genes of essentially identical sequence) has a natural nonsense transcript that is up-regulated in vivo by smg[-] mutati…			Uncharacterized protein
172594_x_at	T12B5.10	T12B5.10	WBGene00020456	T12B5.10						-	This gene encodes a protein containing an F-box, a motif predicted to mediate protein-protein interactions either with homologs of yeast Skp-1p or with other proteins; this gene's encoded protein also contains an FTH/DUF38 motif, which may also mediate protein-protein interaction.			Uncharacterized protein
172595_x_at	F38A5.5	F38A5.5	WBGene00018162	nspb-3						172417_x_at|172595_x_at			Biological_process:embryonic development (sensu Animalia)|Biological_process:larval development (sensu Nematoda)|Biological_process:growth|Biological_process:physiological processes|Biological_process:reproduction	Unnamed protein
172596_x_at	C29F9.11	C29F9.11	WBGene00016225	C29F9.11						-				Uncharacterized protein
172597_x_at	F36H12.4	F36H12.4	WBGene00018120	F36H12.4						-
172598_x_at	C52B11.4	C52B11.4	WBGene00016873	C52B11.4						-			Biological_process:embryonic development (sensu Animalia)
172599_x_at	F23H11.5	F23H11.5	WBGene00000263	F23H11.5	hypodermis | intestine | pharyngeal muscle	Expressed in pharyngeal muscle, hypodermis and intestine.		0	1	-	The bra-2 gene encodes a homolog of the human BMP receptor-associated molecule (BRAM1), paralogous to bra-1, that may act upon the SMA-6 TGF-beta signalling pathway.	tm896	Biological_process:body morphogenesis (sensu Nematoda)|Biological_process:embryonic development (sensu Animalia)|Biological_process:positive regulation of growth rate|Biological_process:larval development (sensu Nematoda)|Biological_process:growth
172600_x_at	C29F9.10	C29F9.10	WBGene00016224	C29F9.10	intestine | nervous system | pharyngeal neurons	Adult Expression: Nervous System; pharyngeal neurons;		1	1	-				Uncharacterized protein
172601_x_at	C16C4.14	C16C4.14	WBGene00015838	C16C4.14						-				Uncharacterized protein, contains BTB/POZ domain
172602_x_at	B0393.8	B0393.8	WBGene00007173	B0393.8						-			Biological_process:embryonic development (sensu Animalia)|Biological_process:reproduction	Unnamed protein
172603_x_at	Y87G2A.12	Y87G2A.12	WBGene00013600	Y87G2A.12						-				Predicted peptidase
172604_x_at	Y73C8C.3	Y73C8C.3	WBGene00022262	Y73C8C.3						-				Predicted E3 ubiquitin ligase
172605_x_at	Y105C5A.4	Y105C5A.4	WBGene00000028	abu-5						-	abu-5 encodes a transmembrane protein with a predicted signal sequence, a glutamine/asparagine-rich domain and multiple cysteine-rich repeats (DUF139); abu-5 expression is induced by blockage of the unfolded-protein response in the endoplasmic reticulum (ER), and ABU-5 may function within the ER to protect the organism from damage by improperly folded nascent protein.			Uncharacterized protein	ENSEMBL:ENSP00000334197:human:Keratin-associated protein 10-6:E=27.1549 | ENSEMBL:ENSP00000333987:human:27 kDa protein:E=24.2596 | ENSEMBL:ENSP00000335565:human:Keratin-associated protein 10-8:E=22.1367 | ENSEMBL:ENSP00000328270:human:Keratin-associated protein 4-7:E=16.3979 | ENSEMBL:ENSP00000254072:human:Keratin-associated protein 9-3:E=16.3872 | ENSEMBL:ENSP00000328444:human:Keratin-associated…
172606_x_at	Y59E9AL.6	Y59E9AL.6	WBGene00021996	Y59E9AL.6						-				Unnamed protein	ENSEMBL:ENSP00000340826:human:Cylicin II:E=22.585 | ENSEMBL:ENSP00000331556:human:PREDICTED: cylicin, basic protein of sperm head cytoskeleton 1:E=22.0044 | ENSEMBL:ENSP00000318195:human:Nucleolin:E=21.9208 | ENSEMBL:ENSP00000349410:human:Similar to Nucle
172607_x_at	Y54G11A.8a	Y54G11A.8	WBGene00013217	Y54G11A.8						-			Biological_process:osmoregulation|Biological_process:positive regulation of growth rate	Kinesin light chain	ENSEMBL:ENSP00000261647:human:TeTraTricopepTide repeaT domain 19:E=10.7212 | FLYBASE:CG15173-PA:fly:Flybase gene name is CG15173-PA:E=14.8861 |
172608_x_at	Y106G6G.5	Y106G6G.5	WBGene00013714	Y106G6G.5						-			Molecular_function:serine protease inhibitor activity	Unnamed protein
172609_x_at	ZK1127.7	ZK1127.7	WBGene00022854	ZK1127.7						172609_x_at|172699_x_at|184747_at	This gene encodes a protein predicted by Eisenberg and coworkers, with 52% accuracy, to be mitochondrial.		Molecular_function:DNA binding|Molecular_function:DNA topoisomerase type II activity|Molecular_function:ATP binding|Biological_process:DNA metabolism|Biological_process:DNA topological change|Biological_process:embryonic development (sensu Animalia)	DNA topoisomerase type II	ENSEMBL:ENSP00000269577:human:182 kDa protein:E=228.081 | ENSEMBL:ENSP00000350217:human:Splice Isoform 1 Of DNA topoisomerase II, alpha isozyme:E=228.071 | ENSEMBL:ENSP00000342944:human:Splice Isoform 2 Of DNA topoisomerase II, alpha isozyme:E=228.066 | ENSEMBL:ENSP00000264331:human:Splice Isoform 1 Of DNA topoisomerase II, beta isozyme:E=224.699 | FLYBASE:CG10223-PA:fly:Flybase gene name is Top2…
172610_x_at	ZC239.14	ZC239.14	WBGene00022572	ZC239.14						-			Molecular_function:protein binding|Molecular_function:voltage-gated potassium channel activity|Biological_process:potassium ion transport|Cellular_component:voltage-gated potassium channel complex|Cellular_component:membrane	Polymerase delta-interacting protein PDIP1 and related proteins, contain BTB/POZ domain	ENSEMBL:ENSP00000228495:human:Similar to Tumor necrosis factor, alpha-induced protein 1, endothelial:E=18.5528 | ENSEMBL:ENSP00000311202:human:Potassium channel tetramerization domain containing protein 13:E=17.3468 | ENSEMBL:ENSP00000226225:human:Tumor n
172611_x_at	Y24F12A.3	Y24F12A.3	WBGene00012498	Y24F12A.3						-				Uncharacterized protein
172612_x_at	F55C12.2	F55C12.2	WBGene00044426	F55C12.2						-
172613_x_at	Y62E10A.12	Y62E10A.12	WBGene00003077	lsm-3						-			Molecular_function:pre-mRNA splicing factor activity|Cellular_component:nucleus|Cellular_component:small nucleolar ribonucleoprotein complex	Small nuclear ribonucleoprotein (snRNP) LSM3	ENSEMBL:ENSP00000302160:human:Lsm3 protein:E=35.2924 | FLYBASE:CG31184-PA:fly:Flybase gene name is CG31184-PA:E=33.699 |
172614_x_at	C36A4.4	C36A4.4	WBGene00007965	C36A4.4						172614_x_at|173529_at			Molecular_function:nucleotidyltransferase activity|Biological_process:metabolism|Biological_process:embryonic development (sensu Animalia)|Biological_process:reproduction	UDP-N-acetylglucosamine pyrophosphorylase	ENSEMBL:ENSP00000271469:human:UDP-N-acteylglucosamine pyrophosphorylase 1:E=74.1487 | ENSEMBL:ENSP00000263293:human:UDP-N-acteylglucosamine pyrophosphorylase 1:E=74.1367 | ENSEMBL:ENSP00000353409:human:Hypothetical protein FLJ46687:E=55.5229 | FLYBASE:CG9535-PA:fly:Flybase gene name is CG9535-PA:E=72.0315 |
172615_x_at	H31G24.4	H31G24.4	WBGene00000867	cyb-2.2						172615_x_at|194213_x_at			Biological_process:regulation of cell cycle|Cellular_component:nucleus|Biological_process:embryonic development (sensu Animalia)	Cyclin B and related kinase-activating proteins	ENSEMBL:ENSP00000256442:human:G2/mitotic-specific cyclin B1:E=35.284 | ENSEMBL:ENSP00000288207:human:G2/mitotic-specific cyclin B2:E=32.9208 | ENSEMBL:ENSP00000274026:human:Cyclin A2:E=30.2007 | ENSEMBL:ENSP00000255465:human:Cyclin A1:E=28.2147 | ENSEMBL:
172616_x_at	Y116A8C.41	Y116A8C.41	WBGene00013813	Y116A8C.41						-			Molecular_function:G-protein coupled receptor activity|Cellular_component:membrane	7-transmembrane olfactory receptor	ENSEMBL:ENSP00000340777:human:PREDICTED: similar to elicitor-like mating protein M81 (2A987):E=14.5528 |
172617_x_at	H06I04.3a	H06I04.3	WBGene00019168	H06I04.3						172617_x_at|186870_s_at			Biological_process:embryonic development (sensu Animalia)|Biological_process:positive regulation of growth rate|Biological_process:larval development (sensu Nematoda)|Biological_process:growth|Biological_process:physiological processes|Biological_process:reproduction	Putative SAM-dependent rRNA methyltransferase SPB1	ENSEMBL:ENSP00000337518:human:FtsJ homolog 3:E=104.886 | ENSEMBL:ENSP00000326948:human:Putative ribosomal RNA methyltransferase 1:E=36.6576 | ENSEMBL:ENSP00000019019:human:Putative ribosomal RNA methyltransferase 1:E=36.1192 | ENSEMBL:ENSP00000327660:human:Putative ribosomal RNA methyltransferase 2:E=22.2366 | ENSEMBL:ENSP00000242257:human:Similar to Putative ribosomal RNA methyltransferase 2:E=1…
172618_x_at	F07B7.9	F07B7.9	WBGene00001924	his-50						-	his-50 encodes an H4 histone.		Molecular_function:DNA binding|Biological_process:nucleosome assembly|Biological_process:chromosome organization and biogenesis (sensu Eukarya)|Cellular_component:nucleosome|Cellular_component:nucleus	Histone H4	ENSEMBL:ENSP00000350767:human:H4 histone family, member M:E=49.4949 | ENSEMBL:ENSP00000244537:human:Histone H4:E=35.1675 | FLYBASE:CG3379-PA:fly:Flybase gene name is His4r-PA:E=49.1805 | FLYBASE:CG31611-PA:fly:Flybase gene name is His4:CG31611-PA:E=49.1805 |
172619_x_at	C33F10.10	C33F10.10	WBGene00043172							-
172620_x_at	Y105C5B.12a	Y105C5B.12	WBGene00013652	Y105C5B.12						-			Molecular_function:methionine adenosyltransferase activity|Molecular_function:ATP binding|Biological_process:one-carbon compound metabolism		ENSEMBL:ENSP00000303147:human:S-adenosylmethionine synthetase gamma form:E=120.959 | ENSEMBL:ENSP00000280867:human:S-adenosylmethionine synthetase alpha and beta forms:E=119.921 | FLYBASE:CG2674-PA:fly:Flybase gene name is M(2)21AB-PA:E=116.959 |
172621_x_at	Y46G5A.22a	Y46G5A.22	WBGene00012912	Y46G5A.22						172621_x_at|186794_s_at|194197_x_at				Unnamed protein
172622_x_at	Y116F11A.5	Y116F11A.5	WBGene00013818	Y116F11A.5						-				Predicted pyroglutamyl peptidase
172623_at	Y105C5A.10	Y105C5A.10	WBGene00013635	Y105C5A.10						-				Predicted transposase
172624_x_at	Y38E10A.12	Y38E10A.12	WBGene00012590	Y38E10A.12						-				Unnamed protein
172625_x_at	B0464.3	B0464.3	WBGene00007185	B0464.3						-				Unnamed protein
172626_at	F07H5.4	F07H5.4	WBGene00014308	F07H5.4						172626_at|175120_at
172627_x_at	Y105C5A.12	Y105C5A.12	WBGene00013636	Y105C5A.12						-
172628_x_at	Y38E10A.16	Y38E10A.16	WBGene00012594	Y38E10A.16						-				Unnamed protein
172629_x_at	Y59E9AR.7	Y59E9AR.7	WBGene00022002	Y59E9AR.7						-			Molecular_function:structural molecule activity	Major sperm protein domain
172630_x_at	C35D10.11	C35D10.11	WBGene00016447	C35D10.11						-			Molecular_function:structural molecule activity	Uncharacterized protein, contains major sperm protein (MSP) domain
172631_x_at	Y25C1A.7a	Y25C1A.7	WBGene00021294	Y25C1A.7						172631_x_at|174312_at|186645_s_at|194209_x_at				Uncharacterized conserved protein	ENSEMBL:ENSP00000253031:human:Hypothetical protein MGC3262:E=39.7696 | ENSEMBL:ENSP00000072644:human:Similar to AK000823-like protein:E=25.2924 | FLYBASE:CG4645-PA:fly:Flybase gene name is CG4645-PA:E=16 |
172632_x_at	Y38E10A.11	Y38E10A.11	WBGene00012589	Y38E10A.11						-				Unnamed protein
172633_x_at	Y55H10B.1	Y55H10B.1	WBGene00021954	Y55H10B.1						-				Uncharacterized protein
172634_x_at	F36H12.13	F36H12.13	WBGene00018126	F36H12.13						-				Unnamed protein
172635_x_at	Y38E10A.15	Y38E10A.15	WBGene00012593	Y38E10A.15						-				Unnamed protein
172636_at	F35F10.14	F35F10.14	WBGene00018063	F35F10.14						-
172637_x_at	F56B3.11a	F56B3.11	WBGene00018934	F56B3.11						171722_x_at|172637_x_at|176854_s_at				Uncharacterized conserved protein	ENSEMBL:ENSP00000169551:human:HSPC154 protein:E=19.8861 | FLYBASE:CG7382-PA:fly:Flybase gene name is CG7382-PA:E=25.2757 |
172638_x_at	Y76B12C.5	Y76B12C.5	WBGene00022299	Y76B12C.5						-			Molecular_function:RNA binding|Molecular_function:RNA-directed DNA polymerase activity|Biological_process:RNA dependent DNA replication	Reverse transcriptase	ENSEMBL:ENSP00000350382:human:60 kDa protein:E=24.6383 | ENSEMBL:ENSP00000353521:human:Putative p150:E=24.5376 | ENSEMBL:ENSP00000351152:human:99 kDa protein:E=24.3279 | ENSEMBL:ENSP00000348972:human:Hypothetical protein:E=23.7959 | ENSEMBL:ENSP00000353936:human:Putative p150:E=23.6021 | ENSEMBL:ENSP00000349947:human:118 kDa protein:E=23.5086 | ENSEMBL:ENSP00000340696:human:Hypothetical protein:E…
172639_at	Y59H11AM.3	Y59H11AM.3	WBGene00022007	Y59H11AM.3						172639_at|176461_s_at				Mercaptopyruvate sulfurtransferase/thiosulfate sulfurtransferase	ENSEMBL:ENSP00000345812:human:ThiosulfaTe sulfurTransferase:E=24.4559 | ENSEMBL:ENSP00000342333:human:3-mercaptopyruvate sulfurtransferase:E=19.6021 |
172640_x_at	C30G12.5	C30G12.5	WBGene00043163							-
172641_x_at	K06C4.3	K06C4.3	WBGene00001895	his-21						-	his-21 encodes an H2A histone.		Molecular_function:DNA binding|Biological_process:nucleosome assembly|Biological_process:chromosome organization and biogenesis (sensu Eukarya)|Cellular_component:nucleosome|Cellular_component:nucleus	Histone 2A	ENSEMBL:ENSP00000332790:human:Histone H2A:E=52.5686 | ENSEMBL:ENSP00000297012:human:Histone 1, H2aa:E=51.6198 | ENSEMBL:ENSP00000332194:human:H2A histone family, member Q:E=51.3979 | ENSEMBL:ENSP00000321389:human:H2A histone family, member L:E=51.3979 | ENSEMBL:ENSP00000328644:human:Histone H2A.o:E=51.2291 | ENSEMBL:ENSP00000341094:human:Histone H2A.c/d/i/n/p:E=51.1367 | ENSEMBL:ENSP00000314530:h…
172642_s_at	T07G12.8	T07G12.8	WBGene00011599	T07G12.8						172642_s_at|183374_at
172643_s_at	Y55F3AM.3a	Y55F3AM.3	WBGene00021921	Y55F3AM.3	pharynx	Adult Expression: pharynx | Larval Expression: pharynx		0	1	172643_s_at|187389_s_at			Molecular_function:RNA binding|Biological_process:mRNA processing|Cellular_component:nucleus|Molecular_function:nucleic acid binding|Biological_process:positive regulation of growth rate|Biological_process:hermaphrodite genital morphogenesis|Biological_process:morphogenesis of an epithelium|Biological_process:gametogenesis|Biological_process:locomotory behavior	Transcriptional coactivator CAPER (RRM superfamily)	ENSEMBL:ENSP00000253363:human:Splice Isoform 1 Of RNA-binding region containing protein 2:E=107.745 | ENSEMBL:ENSP00000351749:human:Splice Isoform 2 Of RNA-binding region containing protein 2:E=102.131 | ENSEMBL:ENSP00000348213:human:51 kDa protein:E=89.3
172644_at	T19C3.3	T19C3.3	WBGene00020561	T19C3.3						-
172645_x_at	C28F5.3	C28F5.3	WBGene00043158							-
172646_x_at	F52C9.6	F52C9.6	WBGene00018676	F52C9.6						-			Molecular_function:RNA binding|Molecular_function:RNA-directed DNA polymerase activity|Biological_process:RNA dependent DNA replication	Reverse transcriptase
172647_x_at	K06C4.5	K06C4.5	WBGene00001891	his-17						-	his-17 encodes an H3 histone; his-17 is contained within the histone gene cluster HIS4.		Molecular_function:DNA binding|Biological_process:nucleosome assembly|Biological_process:chromosome organization and biogenesis (sensu Eukarya)|Cellular_component:nucleosome|Cellular_component:nucleus	Histones H3 and H4	ENSEMBL:ENSP00000333277:human:Similar to Histone H3:E=64.7959 | ENSEMBL:ENSP00000352252:human:PREDICTED: similar to CG31613-PA:E=64.7695 | ENSEMBL:ENSP00000254810:human:H3 histone, family 3A:E=63.1805 | ENSEMBL:ENSP00000305353:human:H3 histone family, member T:E=63.1805 | ENSEMBL:ENSP00000305245:human:15 kDa protein:E=61.9208 | ENSEMBL:ENSP00000339835:human:Hypothetical protein:E=58.8239 | ENSEMB…
172648_at	F54F2.6	F54F2.6	WBGene00018834	F54F2.6						-
172649_x_at	F55G1.10	F55G1.10	WBGene00001935	his-61	head neurons | intestine | nervous system	Adult Expression: Nervous System; head neurons;		1	1	-	his-61 encodes an H2A histone.		Molecular_function:DNA binding|Biological_process:nucleosome assembly|Biological_process:chromosome organization and biogenesis (sensu Eukarya)|Cellular_component:nucleosome|Cellular_component:nucleus|Biological_process:positive regulation of growth rate|Biological_process:reproduction	Histone 2A	ENSEMBL:ENSP00000332790:human:Histone H2A:E=52.5686 | ENSEMBL:ENSP00000297012:human:Histone 1, H2aa:E=51.6198 | ENSEMBL:ENSP00000332194:human:H2A histone family, member Q:E=51.3979 | ENSEMBL:ENSP00000321389:human:H2A histone family, member L:E=51.3979 | ENSEMBL:ENSP00000328644:human:Histone H2A.o:E=51.2291 | ENSEMBL:ENSP00000341094:human:Histone H2A.c/d/i/n/p:E=51.1367 | ENSEMBL:ENSP00000314530:h…
[truncated: 21,618 more rows]
