# Supplementary material for: Cell-specific microarray profiling experiments reveal a comprehensive picture of gene expression in the C. elegans nervous system
Source: Genome Biol. 2007 Jul 5;8(7):R135. doi: 10.1186/gb-2007-8-7-r135 (PMC2323220; doi:10.1186/gb-2007-8-7-r135)
Supplement: Additional data file 3 — Master annotation file of all genes represented on the C. elegans Affymetrix microarray (based on WormBase releases WS140 and WS146). [file gb-2007-8-7-r135-S3.xls]

## Sheet: All genes on Affy array
All Annotation for all genes on Affymetrix array (duplicate Affy spots removed)
Expression data extracted from WormBase release WS146										Neuron expression Key
Other annotation extracted from WormBase release WS140										0	Not annotated as expressed in neurons
										1	In neurons
										3	In all cells
										4	male specific
										5	No spatial expression data
WS146														WS140
Affy ID	WB cosmid	Affy cosmid	WB ID	Common name	WB status	Cell group	Expression pattern	Subcellular location	Neuron expression	Expression data present	MicroArray map positions	Other probes	Brief id	Mutant	RNAi phenotype	GO list	KOG	Blast Hits (hit|species|description|E_val)
189083_at	F35H8.5	F35H8.5	WBGene00001368	exc-7	active	head neurons | ventral cord neurons | head neurons | ventral nerve cord | motor neurons | ventral nerve cord | nerve ring | lumbar neurons | ventral nerve cord | preanal ganglion	| "elr-1 mRNA was detected in a limited number of cells that were apparently neurons in the head region and in the VNC, although the hybridization signals were very faint possibly due to the low level of expression of elr-1 mRNA. The possibility that elr-1 is also expressed at very low levels in other neurons cannot be included." | "GFP-positive cells in the VNC are completely different from GABA…	A F35H8.5/EXC-7::GFP reporter gene fusion localizes to nuclear speckles. | "GFP was observed only within nuclei, despite the absence of a nuclear localization signal sequence in the reporter protein."	1	1	1	174457_at|189083_at	exc-7 encodes an ELAV, an mRNA-binding protein homologous to Drosophila ELAV and human HuC/D (OMIM:603458, 168360, autoimmune antigens associated with paraneoplastic neurologic disorders); EXC-7 is required for formation of the tailspike and the excretory cell canals; exc-7 mutations enhance defects produced by mutations in exc-3, predicted to encode a peptidase, and sma-1, which encodes beta H-s…	ok370	WT	Molecular_function:RNA binding|Molecular_function:nucleic acid binding	RNA-binding protein ELAV/HU (RRM superfamily)	ENSEMBL:ENSP00000354531:human:Splice Isoform 1 Of ELAV-like protein 4:E=92.9208 | ENSEMBL:ENSP00000313228:human:HUD4:E=92.9208 | ENSEMBL:ENSP00000349594:human:ELAV:E=92.9208 | ENSEMBL:ENSP00000338744:human:Splice Isoform 1 Of ELAV-like protein 2:E=91.2218
192414_at	B0432.5	B0432.5a	WBGene00000296	cat-2	active	dopaminergic neurons | neurons | male tail | dopaminergic neurons | male tail | dopaminergic neurons | socket_cells | spicule socket cells | DA neurons	? ~all dopaminergic neurons | "cat-2-NLS-CFP was observed in eight neurons in a hermaphrodite. They are CEP, ADE, and PDE neurons." | The tail region of male animals injected with CeDOP2-YFP and cat-2-NLS-CFP were also examined. The fluorescence of CFP in adult male ray neurons was very strong and it was impossible to separate it from the fluorescence of YFP. | "In wild-type worms, expression of …		1	1	1	-	cat-2 encodes a putative tyrosine hydroxylase that affects dopamine levels that in turn affect locomotory slowing in response to food; expressed in dopamanergic as well as other neurons, male spicules, and male ray neurons.	e1112	WT	Molecular_function:monooxygenase activity|Molecular_function:iron ion binding|Biological_process:aromatic amino acid family metabolism|Molecular_function:tyrosine 3-monooxygenase activity|Biological_process:feeding behavior|Biological_process:dopamine metabolism
188458_s_at	C02H7.3	C02H7.3a	WBGene00000086	aex-3	active	all neurons | neurons	~all neurons		1	1	1	173456_at|188458_s_at	The aex-3 gene encodes a guanine nucleotide exchange factor for the rab-3 GTPase that is orthologous to human MAP kinase activating protein containing death domain (MADD, OMIM:603584); AEX-3 is required for intracellular vesicle trafficking as well as synaptic vesicle release and interacts with CAB-1 and RAB-3 to regulate separate pathways for neural activities such as defecation and male mating,…	ad418	WT	Biological_process:synaptic transmission|Biological_process:mating|Molecular_function:Rab guanyl-nucleotide exchange factor activity|Biological_process:oviposition|Biological_process:defecation	MAPK-activating protein DENN	ENSEMBL:ENSP00000304505:human:Insulinoma-glucagonoma protein 20 pro-apoptotic splice variant:E=241.398 | ENSEMBL:ENSP00000310933:human:Insulinoma-glucagonoma protein 20:E=239 | ENSEMBL:ENSP00000343902:human:MAP-kinase activating death domain-containing pr
187680_s_at	F56A8.7	F56A8.7a	WBGene00006798	unc-64	active	neurons | vulva | spermathecae | all neurons | intestinal | vulva | spermathecae | intestinal | distal tip cells | neurons | vulva | spermathecae | nerve ring | intestine | dorsal nerve cord | nervous system | ventral nerve cord | pharyngeal neurons	~all neurons [M.Nonet(personal communication to Shawn Lockery)] | "The gene is specifically expressed in neurons, and the transcript is exclusively localized also in neurons. unc-64 transcript is not detectable in hermaphrodite specific neurons. unc-64 gene is expressed in almost all neurons constituting the head ganglion." | "Syntaxin was expressed in the vast majority of all neurons. In additio…	| nuclei | "In neurons, syntaxin A and C were found ubiquitously on neuronal cell bodies, axons, and dendrites." | Syntaxin immunoreactivity also was detected in the vast majority of neuronal cell bodies as well as in commissural and dendritic processes.	1	1	1	-	unc-64 encodes syntaxin, an plasma membrane receptor for intracellular vesicles that is orthologous to vertebrate syntaxin 1A (OMIM:186590) and Drosophila Syx1A; UNC-64 is required for normal locomotion and possibly also for insulin secretion; as an essential component of the core synaptic vesicle fusion machinery, UNC-64 interacts with UNC-13, a diacylglycerol-binding protein, and SNB-1/synaptob…	e246	WT	Molecular_function:protein transporter activity|Biological_process:intracellular protein transport|Cellular_component:membrane	SNARE protein Syntaxin 1 and related proteins	ENSEMBL:ENSP00000222812:human:Splice Isoform 1 Of Syntaxin-1A:E=93.9208 | ENSEMBL:ENSP00000215095:human:Syntaxin-1B2:E=87.2441 | ENSEMBL:ENSP00000338562:human:Splice Isoform 1 Of Syntaxin-3:E=80.3566 | ENSEMBL:ENSP00000342554:human:Splice Isoform 1 Of Epimorphin:E=77.0706 | ENSEMBL:ENSP00000261653:human:Splice Isoform 2 Of Epimorphin:E=76.6383 | ENSEMBL:ENSP00000300150:human:Splice Isoform 2 Of S…
190640_s_at	F09B9.2	F09B9.2a	WBGene00006839	unc-115	active	hypodermis | pharynx | neurons | nerve ring | dorsal nerve cord | ventral nerve cord | vulva | hyp7 | all neurons | tail | pharynx | head	~all neurons, excretory-canal, pharynx, hypodermis | "SAD-1::GFP fluorescence was most prominent in the nerve ring and the ventral and dorsal cords, regions of the axon where the majority of synapses are made. Little or no staining was observed in the sensory dendrites or the axonal commissures, which are devoid of synapses. Weaker fluorescence was also visible in the neuronal cell bodies exclude…	| "Little or no staining was observed in the sensory dendrites or the axonal commissures, which are devoid of synapses. Weaker fluorescence was also visible in the neuronal cell bodies excluded from the nucleus. Fluorescence appeared as a combination of punctate and diffuse staining within the axon." | UNC-115::GFP protein was present uniformly in neuronal cell bodies and processes and was exclud…	1	1	1	175840_s_at|190640_s_at	unc-115 encodes a protein that binds actin filaments and that is required for RAS signalling and UNC-40/netrin activity during axon pathfinding.	e2225	WT|WT|Lon|Unc|Gro|Lon|Unc	Molecular_function:zinc ion binding|Molecular_function:actin binding|Biological_process:cytoskeleton organization and biogenesis|Biological_process:positive regulation of growth rate|Biological_process:negative regulation of body size|Biological_process:locomotory behavior	Actin-binding LIM Zn-finger protein Limatin involved in axon guidance	ENSEMBL:ENSP00000338190:human:88 kDa protein:E=68.5528 | ENSEMBL:ENSP00000214870:human:Actin binding LIM protein 1:E=63.6383 | ENSEMBL:ENSP00000354831:human:Actin binding LIM protein 1:E=62.7959 | ENSEMBL:ENSP00000355003:human:Splice Isoform 6 Of Actin-bi
191723_s_at	W01B6.1	W01B6.1	WBGene00000858	cwn-2	active		1.5 kb RNA transcript abundant in embryos. Lower levels present in larval and adult stages. Lowest level in immature and gravid adults.		5	1	1	-	cwn-2 encodes a member of the WNT family; expressed at highest levels in embryos and expression declines and is almost absent by the third larval stage.	ok895	WT|WT	Molecular_function:signal transducer activity|Biological_process:frizzled-2 signaling pathway|Biological_process:development|Cellular_component:extracellular	Wnt family of developmental regulators	ENSEMBL:ENSP00000308887:human:Wnt-5b protein precursor:E=92.1079 | ENSEMBL:ENSP00000264634:human:WNT5A protein:E=87.2596 | ENSEMBL:ENSP00000341032:human:Wnt-7b protein precursor:E=77.1549 | ENSEMBL:ENSP00000256639:human:Splice Isoform 1 Of Wnt-2b protein
193876_at	B0412.2	B0412.2	WBGene00000903	daf-7	active		A 1.2 kb transcript present in L1, L2 (lower level), L3 (marginally detectable) and in pheromone induced pre dauer (20oC) L2d larvae. | "Animals with either construct expressed daf-7::GFP in the cell body of one pair of bilaterally symmetric neurons in the lateral ganglia. Based on their positions in the L1, these were identified as the two ASI neurons. GFP was consistently expressed starting in …		1	1	1	-	daf-7 encodes a member of the transforming growth factor beta superfamily that affects dauer larvae formation in a TGF-beta-mediated pathway and also affects egg laying; expressed in the ASI neurons.	e1000	WT|WT	Molecular_function:growth factor activity	Transforming growth factor beta, bone morphogenetic protein and related proteins	ENSEMBL:ENSP00000257868:human:Growth/differentiation factor 11 precursor:E=19.2596 | ENSEMBL:ENSP00000260950:human:Growth/differentiation factor 8 precursor:E=17.2757 | ENSEMBL:ENSP00000245451:human:Bone morphogenetic protein 4 precursor:E=16.8861 | ENSEM
176624_at	W03A3.1	W03A3.1	WBGene00000435	ceh-10	active		A 1.25kb and a 1.85 kb transcript can be detected in poly A+ RNA from wild type embryos, both decrease substantially in RNA isolated from larval stages. | "The large majority of ceh-10 mRNA is found in the embryo and likewise the majority of ceh-10 directed reporter gene expression is also found within the embryo. The earliest point at which ceh-10/lacZ expression can be detected is in a single n…		1	1	1	-	ceh-10 encodes a member of the Paired-like class of homeodomain proteins; the CEH-10 homeodomain is closely related to the homeodomains of two vertebrate retina proteins (Chx10 from mice and Vsx-1 from goldfish); ceh-10 is required for CAN cell fate specification and migration, complete loss of ceh-10 function results in failure of CAN cell migration and loss of expression of CEH-23 and CEH-10 it…	ct78	WT|WT	Molecular_function:DNA binding|Molecular_function:transcription factor activity|Biological_process:regulation of transcription, DNA-dependent|Cellular_component:nucleus|Biological_process:cell fate specification|Biological_process:cell migration|Biological_process:cell differentiation	Transcription factor CHX10 and related HOX domain proteins	ENSEMBL:ENSP00000261980:human:Homeobox protein CHX10:E=52.0555 | ENSEMBL:ENSP00000216955:human:Splice Isoform 1 Of Visual system homeobox 1:E=46.2291 | ENSEMBL:ENSP00000332740:human:Homeobox domain containing protein:E=23.4202 | ENSEMBL:ENSP00000263763:hu
192924_s_at	K11C4.4	K11C4.4	WBGene00003844	odc-1	active		Activity is higher in L2/L3 than in L1, and higher still in L4/adults. The activity is at least 10 times greater in L4/adult stage worms than in eggs or in L1 larva.		5	1	1	-	odc-1 encodes ornithine decarboxylase, the first enzyme of polyamine biosynthesis that catalyzes the conversion of ornithine to putrescine; ODC-1 is required for development when animals are deprived of exogenous polyamines, which are required for oogenesis and completion of embryogenesis; in addition,ODC-1 may contribute to male fertility; ODC-1 activity is detectable at all developmental stages…	pc13	WT	Molecular_function:catalytic activity|Biological_process:polyamine biosynthesis	Ornithine decarboxylase	ENSEMBL:ENSP00000234111:human:Ornithine decarboxylase:E=94.4437 | ENSEMBL:ENSP00000309580:human:Similar to Ornithine decarboxylase-like protein variant 4:E=71.2218 | ENSEMBL:ENSP00000337180:human:Ornithine decarboxylase antizyme inhibitor:E=69.0044 | ENSEMBL:ENSP00000294517:human:Splice Isoform 3 Of Ornithine decarboxylase-like protein:E=58.5229 | ENSEMBL:ENSP00000339901:human:Splice Isoform 4 Of…
188752_at	D1022.6	D1022.6	WBGene00005641	sro-1	active	neurons | SIA neurons	ADL SIA		1	1	1	-			WT	Molecular_function:rhodopsin-like receptor activity|Biological_process:G-protein coupled receptor protein signaling pathway|Cellular_component:integral to membrane	7 transmembrane receptor
190782_at	C06A5.7	C06A5.7a	WBGene00006581	tmd-1	active	Reproductive System | anal depressor muscle | body wall muscle | vulval muscle | developing vulva	Adult Expression: anal depressor muscle; Reproductive System; vulval muscle; body wall muscle; unidentified cells;		0	1	1	-	tmd-1 encodes a predicted member of the tropomodulin family and affects egg laying, locomotion, and muscle organization in one analysis using RNAi.	ok1210	WT	Molecular_function:tropomyosin binding|Cellular_component:cytoskeleton	Tropomodulin and leiomodulin	ENSEMBL:ENSP00000351525:human:Tropomodulin:E=59.2366 | ENSEMBL:ENSP00000308753:human:Ubiquitous tropomodulin:E=54.0555 | ENSEMBL:ENSP00000249700:human:Neuronal tropomodulin:E=52.8861 | ENSEMBL:ENSP00000295314:human:Skeletal muscle tropomodulin:E=50.1308 | ENSEMBL:ENSP00000330100:human:PREDICTED: similar to cardiac leiomodin:E=33.0223 | ENSEMBL:ENSP00000295572:human:Leiomodin 3 (fetaL):E=30.5086 |…
194144_s_at	T25G12.4	T25G12.4	WBGene00004270	rab-6.2	active	head neurons | anal sphincter/depressor muscle | nerve ring | body wall muscle | ventral nerve cord | tail neurons	Adult Expression: anal sphincter/depressor muscle; body wall muscle; nerve ring; ventral nerve cord; head neurons; tail neurons; unidentified | Larval Expression: nerve ring; ventral nerve cord; head neurons; tail neurons; unidentified		1	1	1	190201_s_at|194144_s_at	rab-6.2 encodes a small, monomeric Rab GTPase that is most closely related to the Drosophila Rab6 and mammalian Rab6a GTPases; by homology, RAB-6.2 is predicted to function as a membrane-associated GTPase required for intracellular vesicular trafficking and for regulation of endo- and exocytosis; however, as loss of rab-6.2 function via RNA-mediated interference (RNAi) does not result in any obvi…		WT	Molecular_function:GTP binding|Biological_process:small GTPase mediated signal transduction|Biological_process:protein transport	GTPase Rab6/YPT6/Ryh1, small G protein superfamily	ENSEMBL:ENSP00000336850:human:Splice Isoform 1 Of Ras-related protein Rab-6A:E=84.0315 | ENSEMBL:ENSP00000347674:human:Splice Isoform 2 Of Ras-related protein Rab-6A:E=82.9586 | ENSEMBL:ENSP00000285208:human:Ras-related protein Rab-6B:E=82.8539 | ENSEMBL:
175947_at	ZK112.3	ZK112.3	WBGene00022659	ZK112.3	active	anal sphincter/depressor muscle	Adult Expression: anal sphincter/depressor muscle; unidentified | Larval Expression: anal sphincter/depressor muscle; unidentified		0	1	1	-			WT|WT
185846_at	W01A11.3	W01A11.3	WBGene00006815	unc-83	active	anal sphincter/depressor muscle | body wall muscle | intestinal | vulval muscle | hyp7 | pharynx | P lineage | intestinal | uterus	Adult Expression: anal sphincter/depressor muscle; vulval muscle; body wall muscle | Larval Expression: intestinal; body wall muscle | "UNC-83 was not detected at the nuclear envelope of migrating pronuclei. UNC-83 was first detected at the nuclear envelopes of migrating embryonic hyp7 nuclei. Later, at the bean stage of embryonic development, UNC-83 was localized to the nuclear envelopes of hyp7…	| Antibodies against UNC-83 stained the nuclear envelopes of migratory nuclei and several additional nuclei.	0	1	1	174629_at|185846_at		e1408	WT
176747_s_at	F56C9.1	F56C9.1	WBGene00001748	gsp-2	active	anal sphincter/depressor muscle | nerve ring | body wall muscle | ventral nerve cord | vulval muscle | tail neurons | intestine | gonad | nervous system	Adult Expression: anal sphincter/depressor muscle; vulval muscle; body wall muscle; nerve ring; ventral nerve cord; tail neurons | Larval Expression: body wall muscle; nerve ring; ventral nerve cord; tail neurons | "The signal was detected at the early embryonic stage. The distribution of mRNA is not uniform; that is, the mRNA is more abundant in AB cells at the two-cell stage. At the postembryon…	| "The counterstaining of embryos with P.I. and anti-CeGLC-7beta antibodies revealed that the protein is enriched at the cytoplasm, especially on the nuclear membrane and the nucleus before the nuclear envelope breaks down. CeGLC-7betabeta localized to chromosomes in the embryonic cell cycles. Particularly, the anti-CeGLC-7 antibodies strongly decorated the condensed chromosomes during prometapha…	1	1	1	-		tm301	WT|Emb|Mei|Mei	Molecular_function:hydrolase activity|Biological_process:embryonic development (sensu Animalia)|Biological_process:meiosis	Serine/threonine specific protein phosphatase PP1, catalytic subunit	ENSEMBL:ENSP00000326031:human:Serine/threonine protein phosphatase PP1-alpha catalytic subunit:E=165.292 | ENSEMBL:ENSP00000335084:human:Splice Isoform 1 Of Serine/threonine protein phosphatase PP1-gamma catalytic subunit:E=163.482 | ENSEMBL:ENSP000003417
190353_s_at	K04H4.1	K04H4.1a	WBGene00001263	emb-9	active	spermatheca | anal sphincter/depressor muscle | body wall muscle | vulval muscle | spermathecae | anal muscle | posterior body wall muscle | vulval muscle | uterine muscle | coelomocytes	Adult Expression: anal sphincter/depressor muscle; vulval muscle; spermatheca; body wall muscle; unidentified | Larval Expression: anal sphincter/depressor muscle; body wall muscle; unidentified | "Body wall muscle cells, hmc and MS.pppaaa show expression in early embryo. In later embryo through adulthood, stain accumulates between the hypodermis and four body muscle quadrants, and surrounds the …	| "Preceding lima stage, intracellular. Later, extracellular around muscle quadrant-hypodermis interface, pharynx, intestine and gonad. Gonad and muscle stain intracellularly, pharynx and hypodermis do not. Four antibodies to type IV collagen gave same expression pattern."	0	1	1	173790_at|190353_s_at	emb-9 encodes the alpha-1 chain of Type IV basement membrane collagen most closely equivalent to human COL4A1 (OMIM:120130) on the basis of biological function; EMB-9 forms heterotrimeric Type IV collagen with LET-2, the alpha-2-like chain, and is required for the assembly and/or secretion of LET-2; EMB-9 is essential for embryonic morphogenesis, particularly epidermal elongation, and for larval …	b117	Gro|Adl|Ste|Emb|Lva|Ste|Unc	Biological_process:phosphate transport|Cellular_component:cytoplasm|Molecular_function:extracellular matrix structural constituent|Cellular_component:collagen|Biological_process:determination of adult life span|Biological_process:physiological processes|Biological_process:embryonic development (sensu Animalia)|Biological_process:positive regulation of growth rate|Biological_process:larval develop…	Collagens (type IV and type XIII), and related proteins	ENSEMBL:ENSP00000355057:human:Splice Isoform 1 Of Collagen alpha 6(IV) chain precursor:E=1000 | ENSEMBL:ENSP00000354105:human:123 kDa protein:E=1000 | ENSEMBL:ENSP00000347317:human:Collagen alpha 4(IV) chain precursor:E=1000 | ENSEMBL:ENSP00000350908:huma
194134_at	C09D8.1	C09D8.1a	WBGene00004215	ptp-3	active	body wall muscle | nerve ring | all enclosing embryo cells | dorsal nerve cord | ventral nerve cord | nerve ring | all enclosing embryo cells | dorsal nerve cord | ventral nerve cord | nerve ring | all enclosing embryo cells | dorsal nerve cord | ventral nerve cord	Adult Expression: body wall muscle | Larval Expression: body wall muscle | "Antibody: The staining of anti-PTP-3 antisera in wild-type animals was weaker, but otherwise identical in pattern to the expression pattern of the PTP-3B::GFP transgenes." | "Reporter_gene: PTP-3B::GFP transgenes showed widespread expression in embryos. The earliest stage GFP was detected in these embryos was during late …	| "PTP-3B::GFP was expressed in many but not all neurons, within which it was localized to neurites. In later embryos and larvae PTP-3B-GFP became localized within epidermal cells, apparently to adherens junctions." | "PTP-3B::GFP was expressed in many but not all neurons, within which it was localized to neurites. In later embryos and larvae PTP-3B-GFP became localized within epidermal cells, ap…	1	1	1	174545_at|194134_at	ptp-3 encodes a receptor-like tyrosine phosphatase orthologous to the LAR (Leukocyte Common Antigen Related, OMIM:179590) subfamily of receptor-like tyrosine phosphatases that contain extracellular immunoglobulin-like and fibronectin type III domains and have been implicated in linking cell adhesion to intracellular phosphotyrosine levels; PTP-3 plays a role in gastrulation and epidermal developm…	ok244	WT|WT|WT|Emb|Morphology defect	Biological_process:embryonic development (sensu Animalia)|Molecular_function:transmembrane receptor protein tyrosine phosphatase activity|Cellular_component:adherens junction|Biological_process:protein amino acid dephosphorylation|Biological_process:gastrulation|Biological_process:synaptogenesis|Biological_process:epidermal differentiation	Protein tyrosine phosphatase	ENSEMBL:ENSP00000353187:human:Protein tyrosine PhosPhatase, recePtor tyPe, D isoform 2 Precursor:E=1000 | ENSEMBL:ENSP00000346738:human:OTTHUMP00000046513:E=1000 | ENSEMBL:ENSP00000347106:human:Splice Isoform 2 Of Receptor-type tyrosine-protein phosphatas
193759_at	B0304.1	B0304.1a	WBGene00001948	hlh-1	active	body wall muscle | body wall muscle precursors | body wall muscle precursors | GLR | body wall muscle precursors | GLR | body wall muscle precursors | GLR | D lineage | C lineage | muscle	Adult Expression: body wall muscle | Larval Expression: body wall muscle | Staining in body muscle precursors at 60-cell through bean embryo. | "Antibody staining: Transient nuclear staining in early MS lineage identical to lacZ pattern. Stable nuclear expression begins in the 2 daughters of D at the ~90 cell stage, then C and MS lineages that give rise to body wall muscle cells (bwm). The lone A…	| Nuclear staining with the CeMyoD antibody is observed in all descendants of the immunopositive early blastomeres as they continue to divide and ultimately differentiate into body wall muscles.	0	1	1	-	hlh-1 is orthologous to the human gene MYOGENIC FACTOR 6 (HERCULIN) (MYF6; OMIM:159991), which when mutated leads to disease.	cc45	WT|Unc|Unc	Biological_process:locomotory behavior		ENSEMBL:ENSP00000228641:human:Myogenic factor 6:E=19.5686 | ENSEMBL:ENSP00000228644:human:Myogenic factor 5:E=18.1024 | ENSEMBL:ENSP00000241651:human:Myogenin:E=17.6198 | ENSEMBL:ENSP00000250003:human:Myogenic determining factor 3:E=16.0506 | FLYBASE:CG10250-PA:fly:Flybase gene name is nau-PA:E=20.7696 |
190212_s_at	F46H5.4	F46H5.4	WBGene00018520	F46H5.4	active	body wall muscle	Adult Expression: body wall muscle;		0	1	1	-			WT	Molecular_function:guanyl-nucleotide exchange factor activity|Molecular_function:GTP binding|Molecular_function:GTPase binding|Molecular_function:DNA binding|Molecular_function:N-methyltransferase activity|Biological_process:DNA methylation	PH domain-containing protein	ENSEMBL:ENSP00000251157:human:Dedicator of cytokinesis 7:E=210.119 | ENSEMBL:ENSP00000287364:human:DeDicator of cytokinesis 8:E=184.102 | ENSEMBL:ENSP00000321556:human:Dedicator of cytokinesis protein 6:E=183.041 | ENSEMBL:ENSP00000340742:human:Splice Iso
181757_at	Y39A1C.1	Y39A1C.1	WBGene00012662	Y39A1C.1	active	head neurons | body wall muscle	Adult Expression: body wall muscle; head neurons | Larval Expression: body wall muscle; head neurons		1	1	1	-			WT|WT
184085_at	F25B4.2	F25B4.2	WBGene00017766	F25B4.2	active	head neurons | body wall muscle | tail neurons	Adult Expression: body wall muscle; head neurons; tail neurons | Larval Expression: body wall muscle; head neurons; tail neurons		1	1	1	175261_s_at|184085_at			WT		Adaptor protein Pellino	ENSEMBL:ENSP00000351789:human:Pellino protein homolog 1:E=74.8861 | ENSEMBL:ENSP00000267460:human:Pellino protein homolog 2:E=72.8861 | ENSEMBL:ENSP00000309848:human:Similar to Pellino 2:E=69.2366 | ENSEMBL:ENSP00000322532:human:Splice Isoform 1 Of Pellino protein homolog 3:E=69.2291 | ENSEMBL:ENSP00000322291:human:Splice Isoform 3 Of Pellino protein homolog 3:E=69.1675 | FLYBASE:CG5212-PA:fly:Fl…
191389_s_at	C44B12.2	C44B12.2	WBGene00003893	ost-1	active	head neurons | body wall muscle | spermathecae | gonad | distal tip cells	Adult Expression: body wall muscle; head neurons; unidentified | Larval Expression: body wall muscle; head neurons; unidentified | "Localized diffusely along body muscle cells, concentrated at the boundaries between muscle cells. Staining limited to areas immediately adjacent to the body wall muscle. GFP protein also surrounds the sex muscles, which terminate at the vulva, detected in embryos and…	| Cncentrated at the boundaries between muscle cells. | beta-gal accumulates in a striated pattern in the cytoplasm. The striated pattern is identified as body wall muscle cells.	1	1	1	171988_at|191389_s_at		pk273	Gro|Sma	Molecular_function:calcium ion binding|Biological_process:positive regulation of growth rate|Biological_process:positive regulation of body size	Matricellular protein Osteonectin/SPARC/BM-40	ENSEMBL:ENSP00000231061:human:SPARC precursor:E=41.4437 | ENSEMBL:ENSP00000282470:human:Hevin protein precursor:E=18.7696 | ENSEMBL:ENSP00000321108:human:Testican-2 precursor:E=11.5686 | ENSEMBL:ENSP00000295633:human:Follistatin-related protein 1 precursor:E=10.7959 | FLYBASE:CG6378-PA:fly::E=46.4685 |
191597_at	K12C11.4	K12C11.4	WBGene00006469	tag-119	active	hypodermis | body wall muscle	Adult Expression: body wall muscle; hypodermis;		0	1	1	-	tag-119/K12C11.4 encodes a death-associated protein (DAP) kinase homolog that may be involved in apoptosis.	gk219	WT	Molecular_function:protein binding|Biological_process:signal transduction|Molecular_function:protein kinase activity|Molecular_function:ATP binding|Biological_process:protein amino acid phosphorylation|Molecular_function:protein serine/threonine kinase activity	Ca2+/calmodulin-dependent protein kinase, EF-Hand protein superfamily	ENSEMBL:ENSP00000350785:human:Death-associated protein kinase 1:E=111.252 | ENSEMBL:ENSP00000261891:human:Death-associated protein kinase 2:E=78.3767 | ENSEMBL:ENSP00000301264:human:Death-associated protein kinase 3:E=74.4815 | ENSEMBL:ENSP00000319192:hum
187914_s_at	AC7.2	AC7.2a	WBGene00004929	soc-2	active	nerve ring | hypodermis | body wall muscle | tail neurons	Adult Expression: body wall muscle; hypodermis; nerve ring; tail neurons | Larval Expression: body wall muscle; hypodermis; nerve ring; tail neurons		1	1	1	173427_at|175244_at|187914_s_at		ku167	WT|WT|Lin|Lvl	Biological_process:organogenesis|Biological_process:larval development (sensu Nematoda)|Biological_process:physiological processes	Leucine rich repeat	ENSEMBL:ENSP00000352411:human:Leucine-rich repeat protein SHOC-2:E=156.638 | ENSEMBL:ENSP00000339370:human:Splice Isoform 1 Of Leucine-rich repeat-containing protein 1:E=48.6198 | ENSEMBL:ENSP00000309245:human:Splice Isoform 2 Of Leucine-rich repeat-conta
178327_s_at	R07E3.5	R07E3.5	WBGene00011106	acl-5	active	body wall muscle	Adult Expression: body wall muscle; unidentified | Larval Expression: body wall muscle		0	1	1	-		tm1506	WT	Molecular_function:acyltransferase activity|Biological_process:metabolism	Predicted phosphate acyltransferase, contains PlsC domain	ENSEMBL:ENSP00000289657:human:Putative lysophosphatidic acid acyltransferase:E=108.745 | ENSEMBL:ENSP00000350622:human:Phospholipid/glycerol acyltransferase family protein:E=102.886 | ENSEMBL:ENSP00000283415:human:HypotHetical protein FLJ12443:E=10.0315 | FLYBASE:CG3209-PB:fly:Flybase gene name is CG3209-PB:E=105.678 | FLYBASE:CG15450-PA:fly:Flybase gene name is CG15450-PA:E=72.6576 | FLYBASE:CG3…
193653_s_at	F27D9.5	F27D9.5	WBGene00017864	F27D9.5	active	body wall muscle | head neurons | nerve ring | body wall muscle | intestinal | head neurons | nerve ring | body wall muscle | intestinal	Adult Expression: body wall muscle; unidentified | Larval Expression: body wall muscle; unidentified | Adult Expression: intestinal; body wall muscle; nerve ring; head neurons | Larval Expression: intestinal; nerve ring		1	1	1	173926_at|193653_s_at	The F27D9.5 gene encodes an ortholog of the human gene PROPIONYL-COA CARBOXYLASE ALPHA SUBUNIT (PCCA), which when mutated leads to propionicaciduria, type I (OMIM:232000).			Molecular_function:biotin binding|Molecular_function:ligase activity|Biological_process:metabolism|Molecular_function:ATP binding	3-Methylcrotonyl-CoA carboxylase, biotin-containing subunit/Propionyl-CoA carboxylase, alpha chain/Acetyl-CoA carboxylase, biotin carboxylase subunit	ENSEMBL:ENSP00000308554:human:Propionyl Coenzyme A carboxylase, alpha polypeptide:E=213.538 | ENSEMBL:ENSP00000265594:human:Methylcrotonoyl-CoA carboxylase alpha chain, mitochondrial precursor:E=132.469 | ENSEMBL:ENSP00000336709:human:Pyruvate carboxylase, mitochondrial precursor:E=110.42 | ENSEMBL:ENSP00000353898:human:Acetyl-Coenzyme A cArboxylAse AlphA isoform 3:E=52.5086 | ENSEMBL:ENSP0000033…
192998_at	C09D1.1	C09D1.1a	WBGene00006820	unc-89	active	body wall muscle | pharyngeal muscle	Adult Expression: body wall muscle; unidentified | Larval Expression: body wall muscle; unidentified | Both antibodies localize to the pharyngeal muscle. | "unc-89-A and -B are expressed in body-wall, pharyngeal and vulval muscles, unc-89-C is expressed in body-wall and vulval muscles (but not in the pharynx), and unc-89-D is expressed in only a few cells: vulval, intestinal, anal depressor and a…	| UNC-89 protein localize to the middle of A band in muscle cells.	0	1	1	174492_at|174686_at|175353_s_at|189196_at|192998_at		ad539	Unc	Molecular_function:vascular endothelial growth factor receptor activity|Molecular_function:ATP binding|Biological_process:protein amino acid phosphorylation|Biological_process:locomotory behavior		ENSEMBL:ENSP00000352154:human:TiTin isoform novex-1:E=260.658 | ENSEMBL:ENSP00000286104:human:Titin, heart isoform N2-B:E=248.319 | ENSEMBL:ENSP00000271588:human:Hemicentin:E=239.886 | ENSEMBL:ENSP00000354117:human:Novex-3 Titin Isoform:E=185.959 | ENSEMB
185002_at	F56E10.2	F56E10.2	WBGene00018976	F56E10.2	active	excretory cell	Adult Expression: excretory cell;		0	1	1	-			WT|WT	Molecular_function:actin binding|Biological_process:cell organization and biogenesis	Rho GTPase effector BNI1 and related formins	ENSEMBL:ENSP00000354162:human:Splice Isoform 2 Of Disheveled associated activator of morphogenesis 1:E=119.658 | ENSEMBL:ENSP00000247170:human:Splice Isoform 1 Of Disheveled associated activator of morphogenesis 1:E=119.143 | ENSEMBL:ENSP00000274867:human
182192_s_at	C24A1.3	C24A1.3a	WBGene00016030	C24A1.3	active	head neurons	Adult Expression: head neurons | Embryo Expression: head neurons | Larval Expression: head neurons		1	1	1	-		tm364	WT|WT	Molecular_function:protein kinase activity|Molecular_function:ATP binding|Biological_process:protein amino acid phosphorylation	Tyrosine kinase specific for activated (GTP-bound) p21cdc42Hs	ENSEMBL:ENSP00000322251:human:Hypothetical protein:E=130.409 | ENSEMBL:ENSP00000340257:human:Similar to MLTK-beta:E=36.0655 | ENSEMBL:ENSP00000253055:human:Mitogen-activated protein kinase kinase kinase 10:E=32.1938 | ENSEMBL:ENSP00000309597:human:Serine/
183812_at	C15C7.2	C15C7.2	WBGene00002220	klp-8	active	head neurons	Adult Expression: head neurons | Larval Expression: head neurons		1	1	1	175001_at|183812_at	klp-8 encodes an atypical kinesin-like motor protein with the motor domain in the N-terminus; the motor domain of KLP-8 exhibits poor homology to the globular motor domain of the kinesin heavy chain.		WT			ENSEMBL:ENSP00000340510:human:Periplakin:E=14.6778 | ENSEMBL:ENSP00000263630:human:KIAA1212:E=14.5528 | ENSEMBL:ENSP00000317955:human:Early endosome antigen 1:E=14.3665 | ENSEMBL:ENSP00000349305:human:Splice Isoform 2 Of Golgi autoantigen, golgin subfamil
188009_at	T02C5.5	T02C5.5a	WBGene00006742	unc-2	active	head neurons | touch cells | ventral cord motor neurons | nerve ring | pharyngeal muscle | touch cells | ventral cord motor neurons | nerve ring | pharyngeal muscle	Adult Expression: head neurons | Larval Expression: head neurons | "Expression of the reporter gene was observed in the touch cell AVM and its sister, the interneuron SDQR. A number of neurons in the head and tail regions were also observed to express the unc-2::GFP reporter gene. Neurons identified in the head included the olfactory sensory cells AWC. GFP expression was also observed in both the…		1	1	1	174819_at|180097_at|188009_at	unc-2 encodes a calcium channel alpha subunit required for desensitization to dopamine, normal flexion and speed during movement, normally low sensitivity of whole animals to serotonin, and neuronal migrations promoted by humoral serotonin; UNC-2 is orthologous to human CACNA1A (OMIM:601011, mutated in familiar hemiplegic migraine or episodic ataxia 2) and to Drosophila CACOPHONY; UNC-2 is expres…	e55	WT	Molecular_function:cation channel activity|Biological_process:cation transport|Cellular_component:membrane|Molecular_function:voltage-gated calcium channel activity|Biological_process:calcium ion transport|Cellular_component:voltage-gated calcium channel complex|Molecular_function:ion channel activity|Biological_process:ion transport|Molecular_function:DNA binding|Molecular_function:N-methyltrans…	Voltage-gated Ca2+ channels, alpha1 subunits	ENSEMBL:ENSP00000349520:human:Splice Isoform 5 Of Voltage-dependent P/Q-type calcium channel alpha-1A subunit:E=1000 | ENSEMBL:ENSP00000353222:human:Calcium channel alpha1E subunit, delta19 delta40 delta46 splice variant:E=1000 | ENSEMBL:ENSP00000350183:h
191841_at	C40C9.5	C40C9.5a	WBGene00006412	nlg-1	active	head neurons | ventral nerve cord	Adult Expression: head neurons | Larval Expression: ventral nerve cord; head neurons		1	1	1	174997_at|191841_at		ok259	WT	Molecular_function:catalytic activity	Carboxylesterase and related proteins	ENSEMBL:ENSP00000354541:human:Splice Isoform 2 Of Neuroligin 1 precursor:E=77.8861 | ENSEMBL:ENSP00000353236:human:94 kDa protein:E=70.6021 | ENSEMBL:ENSP00000351591:human:Splice Isoform 1 Of Neuroligin 3 precursor:E=62.6198 | ENSEMBL:ENSP00000350612:huma
190566_at	T12G3.1	T12G3.1	WBGene00011737	T12G3.1	active	head neurons | body neurons | tail neurons	Adult Expression: head neurons; body neurons; tail neurons | Larval Expression: head neurons; body neurons; tail neurons		1	1	1	171737_x_at|190566_at			WT	Molecular_function:zinc ion binding
181776_s_at	T08H4.1	T08H4.1	WBGene00006476	tag-127	active	head neurons	Adult Expression: head neurons; unidentified | Larval Expression: head neurons; unidentified		1	1	1	171894_x_at|181776_s_at		gk216	WT|WT|WT|Emb	Biological_process:embryonic development (sensu Animalia)	Predicted guanine nucleotide exchange factor	ENSEMBL:ENSP00000339227:human:Novel PH domain-containing protein:E=50.0605 | ENSEMBL:ENSP00000344570:human:Putative NFkB activating protein:E=50 | ENSEMBL:ENSP00000011684:human:Hypothetical protein FLJ10665:E=48.5229 | ENSEMBL:ENSP00000346532:human:Similar to Guanine nucleotide exchange factor p115-RhoGEF:E=13.4685 | ENSEMBL:ENSP00000344429:human:Similar to Guanine nucleotide exchange factor p115…
183323_at	K11C4.2	K11C4.2	WBGene00019643	K11C4.2	active	head neurons	Adult Expression: head neurons; unidentified | Larval Expression: head neurons; unidentified		1	1	1	-			WT	Cellular_component:integral to membrane	Predicted membrane proteins, contain hemolysin III domain	ENSEMBL:ENSP00000329071:human:Membrane progestin receptor alpha:E=17.4559 | ENSEMBL:ENSP00000353953:human:Membrane progestin receptor beta:E=15.6778 | ENSEMBL:ENSP00000354530:human:Hly-III related proteins family protein:E=15.6383 | ENSEMBL:ENSP00000343877:human:Membrane progestin receptor gamma:E=13.8861 | ENSEMBL:ENSP00000292291:human:Splice Isoform 1 Of Progestin and adipoQ receptor family mem…
191681_at	K08A8.2	K08A8.2a	WBGene00004949	sox-2	active	amphids | head neurons | hypodermis | nervous system	Adult Expression: hypodermis; Nervous System; head neurons; amphids;		1	1	1	174313_s_at|191681_at	The sox-2 gene encodes a homolog of human SRY, which when mutated leads to gonadal dysgenesis (OMIM:306100).	pk65	Egl|Unc|Lva|Unc	Molecular_function:DNA binding|Biological_process:regulation of transcription, DNA-dependent|Biological_process:oviposition|Biological_process:larval development (sensu Nematoda)|Biological_process:growth|Biological_process:locomotory behavior	HMG-box transcription factor	ENSEMBL:ENSP00000323588:human:Transcription factor SOX-2:E=40.7696 | ENSEMBL:ENSP00000257018:human:Transcription factor SOX-3:E=40.699 | ENSEMBL:ENSP00000330218:human:SRY (Sex determining region Y)-box 1:E=39.699 | ENSEMBL:ENSP00000245342:human:Transcript
190573_at	F19H6.1	F19H6.1	WBGene00008956	F19H6.1	active	head neurons | nerve ring | hypodermis | nervous system | phasmids | tail neurons	Adult Expression: hypodermis; Nervous System; nerve ring; head neurons; tail neurons; phasmids;		1	1	1	-			WT|Unc|Gro|Prz|Pvl|Rup|Unc	Molecular_function:protein kinase activity|Molecular_function:ATP binding|Biological_process:protein amino acid phosphorylation|Molecular_function:protein serine/threonine kinase activity|Molecular_function:protein-tyrosine kinase activity|Biological_process:positive regulation of growth rate|Biological_process:locomotion|Biological_process:hermaphrodite genital morphogenesis|Biological_process:m…	NIMA (never in mitosis)-related G2-specific serine/threonine protein kinase	ENSEMBL:ENSP00000281083:human:Serine/threonine-protein kinase Nek7:E=110.26 | ENSEMBL:ENSP00000319734:human:Similar to NIMA-related kinase 6:E=106.061 | ENSEMBL:ENSP00000309742:human:Splice Isoform 2 Of Serine/threonine-protein kinase Nek1:E=43.6021 | ENS
181236_at	T07H3.1	T07H3.1	WBGene00006464	tag-113	active	intestinal	Adult Expression: intestinal | Larval Expression: intestinal		0	1	1	-		gk215	WT	Molecular_function:protein binding	Uncharacterized protein, contains BTB/POZ domain
192727_at	F19C6.1	F19C6.1	WBGene00001708	grk-1	active	intestinal	Adult Expression: intestinal | Larval Expression: intestinal		0	1	1	175197_at|192727_at		ok1239	WT	Molecular_function:G-protein coupled receptor kinase activity|Molecular_function:ATP binding|Biological_process:protein amino acid phosphorylation|Biological_process:signal transduction|Molecular_function:protein serine/threonine kinase activity|Molecular_function:protein kinase activity|Molecular_function:signal transducer activity	G protein-coupled receptor kinase	ENSEMBL:ENSP00000348230:human:Splice Isoform 1 Of G protein-coupled receptor kinase 6:E=173.602 | ENSEMBL:ENSP00000347655:human:G protein-coupled receptor kinase GRK6 (EC 2.7.1.-) (G-protein-coupled receptor kinase 6). SPLICE ISOFORM GRK6B:E=173.201 | ENS
189450_at	B0285.7	B0285.7	WBGene00007139	B0285.7	active	intestinal	Adult Expression: intestinal | Larval Expression: intestinal		0	1	1	174159_at|189450_at			WT|WT|Lva|Unc|Unc	Molecular_function:membrane alanyl aminopeptidase activity|Biological_process:proteolysis and peptidolysis|Biological_process:larval development (sensu Nematoda)|Biological_process:growth|Biological_process:locomotory behavior	Puromycin-sensitive aminopeptidase and related aminopeptidases
189259_s_at	T02D1.5	T02D1.5	WBGene00004061	pmp-4	active	intestinal	Adult Expression: intestinal | Larval Expression: intestinal		0	1	1	-	The pmp-4 gene encodes a homolog of human ALD, which when mutated leads to X-linked adrenoleukodystrophy (OMIM:300100).	ok396	WT|WT	Molecular_function:nucleotide binding|Molecular_function:nucleoside triphosphatase activity|Biological_process:transport|Cellular_component:membrane|Molecular_function:ATP binding|Molecular_function:ATPase activity, coupled to transmembrane movement of substances|Cellular_component:integral to membrane|Molecular_function:ATPase activity	Peroxisomal long-chain acyl-CoA transporter, ABC superfamily	ENSEMBL:ENSP00000310688:human:ATP-binding cassette, sub-family D, member 2:E=204.959 | ENSEMBL:ENSP00000218104:human:ATP-binding cassette, sub-family D, member 1:E=202.208 | ENSEMBL:ENSP00000326880:human:ABCD3 protein:E=112.194 | ENSEMBL:ENSP00000263889:h
189262_at	W04C9.1	W04C9.1	WBGene00001814	haf-4	active	intestinal	Adult Expression: intestinal | Larval Expression: intestinal		0	1	1	171901_x_at|175347_s_at|189262_at	haf-4 encodes a member of the ABC transporter family.	gk240	Emb|Gro|WT|Gro|WT	Molecular_function:nucleotide binding|Molecular_function:nucleoside triphosphatase activity|Molecular_function:ATP binding|Molecular_function:ATPase activity, coupled to transmembrane movement of substances|Biological_process:transport|Cellular_component:integral to membrane|Molecular_function:ATPase activity|Molecular_function:transporter activity|Biological_process:embryonic development (sensu …	Peptide exporter, ABC superfamily	ENSEMBL:ENSP00000280560:human:KIAA1520 splice variant 1:E=150.208 | ENSEMBL:ENSP00000280559:human:Splice Isoform 2 Of ATP-binding cassette, sub-family B, member 9 precursor:E=138.509 | ENSEMBL:ENSP00000327433:human:ABC-transporter:E=103.959 | ENSEMBL:ENSP
189637_at	C07H6.7	C07H6.7	WBGene00003024	lin-39	active	body wall muscle | intestinal | VPC	Adult Expression: intestinal | Larval Expression: intestinal; body wall muscle | "Before vulval induction occurs, lin-39 was expressed uniformly in the VPCs. At the time of vulval induction, lin-39 expression increased dramatically in P6.p. P3.p, P4.p, and P8.p showed the lowest levels of lin-39 expression." | "In embryos, larvaes and adults, expression was observed in the central body region."		0	1	1	-		ku69	WT|Egl|Muv|Vul|Vul|Vul|Vul|Unc	Molecular_function:DNA binding|Molecular_function:transcription factor activity|Biological_process:regulation of transcription, DNA-dependent|Cellular_component:nucleus|Biological_process:oviposition|Biological_process:negative regulation of vulval development (sensu Nematoda)|Biological_process:locomotory behavior|Biological_process:positive regulation of vulval development (sensu Nematoda)	Transcription factor zerknullt and related HOX domain proteins	ENSEMBL:ENSP00000239151:human:Homeobox protein Hox-B5:E=29.3279 | ENSEMBL:ENSP00000222726:human:Homeobox protein Hox-A5:E=26.6198 | ENSEMBL:ENSP00000222728:human:Homeobox protein Hox-A6:E=26.4318 | ENSEMBL:ENSP00000353151:human:Homeobox protein Hox-A4:E=2
188706_at	D1081.2	D1081.2	WBGene00006844	unc-120	active	anal sphincter/depressor muscle | intestinal muscle | body wall muscle	Adult Expression: intestinal muscle; anal sphincter/depressor muscle; body wall muscle | Larval Expression: intestinal muscle; anal sphincter/depressor muscle; body wall muscle		0	1	1	-	unc-120 encodes a member of the MADS-box family of transcription factors that contains human and Drosophila serum response factor (SRF) and Saccharomyces cerevisiae MCM1 and ARG80; UNC-120 is required for locomotion and muscle development and for formation of the normal number of muscle A and I bands; UNC-120 is also required for maintaining wild-type expression levels of the muscle components ac…	st364	Prl|Unc|Gro|Prz|Unclassified|Prz|Stp	Molecular_function:transcription factor activity|Biological_process:regulation of transcription, DNA-dependent|Cellular_component:nucleus|Biological_process:positive regulation of growth rate|Biological_process:locomotion|Biological_process:gametogenesis|Biological_process:locomotory behavior	Regulator of arginine metabolism and related MADS box-containing transcription factors	ENSEMBL:ENSP00000265354:human:Serum response factor:E=39.2757 | FLYBASE:CG3411-PA:fly:Flybase gene name is bs-PA:E=38.9208 |
190256_s_at	C18H9.7	C18H9.7	WBGene00004507	rpy-1	active	head neurons | anal sphincter/depressor muscle | nerve ring | intestinal muscle | body wall muscle | dorsal nerve cord | ventral nerve cord | vulval muscle | tail neurons	Adult Expression: intestinal muscle; anal sphincter/depressor muscle; vulval muscle; body wall muscle; nerve ring; ventral nerve cord; dorsal nerve cord; head neurons; tail neurons | Larval Expression: intestinal muscle; anal sphincter/depressor muscle; body wall muscle; nerve ring; ventral nerve cord; head neurons; tail neurons		1	1	1	-	rpy-1 is orthologous to the human gene 43KDA ACETYLCHOLINE RECEPTOR-ASSOCIATED PROTEIN (RAPSN; OMIM:601592), which when mutated leads to congenital myasthenic syndrome.	ok145	WT|Unclassified	Molecular_function:DNA binding|Biological_process:regulation of transcription, DNA-dependent|Molecular_function:ubiquitin-protein ligase activity|Molecular_function:zinc ion binding|Biological_process:protein ubiquitination|Cellular_component:ubiquitin ligase complex	Acetylcholine receptor-associated protein of the synapse (rapsyn)	ENSEMBL:ENSP00000298854:human:43kDa acetylcholine receptor-associated protein:E=55.6021 | ENSEMBL:ENSP00000298853:human:43 kDa receptor-associated protein of the synapse (RAPSYN) (Acetylcholine receptor-associated 43 kDa protein) (43 kDa postsynaptic protein). SPLICE ISOFORM 2:E=40.9208 | FLYBASE:CG1909-PA:fly:Flybase gene name is CG1909-PA:E=58.4318 |
185932_at	Y59C2A.2	Y59C2A.2	WBGene00021985	Y59C2A.2	active	hypodermis | body wall muscle | intestinal	Adult Expression: intestinal; body wall muscle; hypodermis; unidentified | Larval Expression: intestinal; hypodermis; unidentified		0	1	1	-					Uncharacterized conserved protein	ENSEMBL:ENSP00000234393:human:R32184_3:E=53.3468 | ENSEMBL:ENSP00000349087:human:Conserved hypothetical protein:E=53.2518 | ENSEMBL:ENSP00000331423:human:Membralin:E=53.2366 | FLYBASE:CG8405-PA:fly:Flybase gene name is CG8405-PA:E=45.4815 |
180161_at	F08F1.7	F08F1.7	WBGene00006472	tag-123	active	head neurons | intestinal | spermatheca | developing gonad | hypodermis | gonad sheath cells | seam cells | intestinal | spermatheca | developing gonad | hypodermis | gonad sheath cells | seam cells | intestinal	Adult Expression: intestinal; head neurons | Larval Expression: intestinal; head neurons | Adult Expression: spermatheca; gonad sheath cells; hypodermis; seam cells; unidentified | Larval Expression: intestinal; developing gonad; hypodermis; seam cells; unidentified		1	1	1	174891_s_at|180161_at		gk224	WT	Molecular_function:transporter activity|Biological_process:transport|Cellular_component:integral to membrane	Endosomal membrane proteins, EMP70	ENSEMBL:ENSP00000245361:human:Transmembrane 9 superfamily protein member 2 precursor:E=228.658 | ENSEMBL:ENSP00000217315:human:Transmembrane 9 superfamily protein member 4:E=146.076 | ENSEMBL:ENSP00000261789:human:Transmembrane 9 superfamily protein member 1 precursor:E=82.699 | ENSEMBL:ENSP00000316347:human:Transmembrane 9 superfamily protein member 3 precursor:E=82.1487 | FLYBASE:CG9318-PA:fly:…
191827_at	C54D1.1	C54D1.1	WBGene00004004	pgp-10	active	hypodermis | intestinal	Adult Expression: intestinal; hypodermis | Larval Expression: intestinal; hypodermis		0	1	1	-	This gene encodes a protein predicted by Eisenberg and coworkers, with 52% accuracy, to be mitochondrial.	ok991	WT|WT	Molecular_function:nucleotide binding|Molecular_function:nucleoside triphosphatase activity|Molecular_function:ATP binding|Molecular_function:ATPase activity, coupled to transmembrane movement of substances|Biological_process:transport|Cellular_component:integral to membrane|Molecular_function:ATPase activity	Multidrug/pheromone exporter, ABC superfamily	ENSEMBL:ENSP00000265724:human:Multidrug resistance protein 1:E=149.658 | ENSEMBL:ENSP00000352135:human:Multidrug resistance protein 3:E=144.215 | ENSEMBL:ENSP00000265723:human:ATP-binding cassette, subfamily B, member 4 isoform B:E=141.602 | ENSEMBL:ENSP0
191921_s_at	F35H8.6	F35H8.6	WBGene00009450	F35H8.6	active	head neurons | hypodermis | body neurons | intestinal | tail neurons	Adult Expression: intestinal; hypodermis; head neurons; body neurons; tail neurons | Larval Expression: intestinal; hypodermis; head neurons; body neurons; tail neurons		1	1	1	-		tm950	WT	Molecular_function:transferase activity, transferring hexosyl groups|Biological_process:metabolism	UDP-glucuronosyl and UDP-glucosyl transferase	ENSEMBL:ENSP00000311648:human:2-hydroxyacylsphingosine 1-beta-galactosyltransferase precursor:E=54.3468 | ENSEMBL:ENSP00000303174:human:UDP-glucuronosyltransferase 1-6 precursor, microsomal:E=52.3279 | ENSEMBL:ENSP00000320401:human:UDP-glucuronosyltransfe
193828_at	F16D3.7	F16D3.7	WBGene00008890	F16D3.7	active	head neurons | nerve ring | intestinal | tail neurons	Adult Expression: intestinal; nerve ring; head neurons | Larval Expression: intestinal; nerve ring; head neurons; tail neurons		1	1	1	-			WT	Molecular_function:rhodopsin-like receptor activity|Biological_process:G-protein coupled receptor protein signaling pathway|Cellular_component:integral to membrane	7 transmembrane receptor	ENSEMBL:ENSP00000276393:human:Splice Isoform 1 Of Alpha-1A adrenergic receptor:E=42.8861 | ENSEMBL:ENSP00000346557:human:Splice Isoform 4 Of Alpha-1A adrenergic receptor:E=42.3468 | ENSEMBL:ENSP00000351725:human:Splice Isoform 3 Of Alpha-1A adrenergic rec
191976_at	K02F2.6	K02F2.6	WBGene00004778	ser-3	active	head neurons | nerve ring | intestinal | tail neurons | head neurons | tail neurons	Adult Expression: intestinal; nerve ring; head neurons; tail neurons | Larval Expression: intestinal; nerve ring; head neurons; tail neurons | The reporter gene construct showed a very restricted expression pattern almost exclusively in a subset of head and tail neurons.		1	1	1	-	ser-3 encodes a predicted G protein-coupled receptor that is a candidate metabotropic serotonin receptor; SER-3 activity is required for fertility and for embryonic development; to date, SER-3 expression has been detected in the pharynx.	ad1774	Emb|Ste|WT	Molecular_function:rhodopsin-like receptor activity|Biological_process:G-protein coupled receptor protein signaling pathway|Cellular_component:integral to membrane|Biological_process:embryonic development (sensu Animalia)|Biological_process:reproduction	7 transmembrane receptor	ENSEMBL:ENSP00000348729:human:Splice Isoform 2 Of Alpha-1A adrenergic receptor:E=53.4685 | ENSEMBL:ENSP00000276393:human:Splice Isoform 1 Of Alpha-1A adrenergic receptor:E=53.4318 | ENSEMBL:ENSP00000346557:human:Splice Isoform 4 Of Alpha-1A adrenergic rec
179539_at	ZK287.1	ZK287.1	WBGene00013962	ZK287.1	active	head neurons | nerve ring | dorsal nerve cord | ventral nerve cord | intestinal | tail neurons	Adult Expression: intestinal; nerve ring; ventral nerve cord; dorsal nerve cord; head neurons; tail neurons; unidentified | Larval Expression: intestinal; nerve ring; ventral nerve cord; dorsal nerve cord; head neurons; tail neurons; unidentified		1	1	1	-			WT
179869_at	R12B2.5	R12B2.5a	WBGene00007016	mdt-15	active	amphids | head neurons | spermatheca | intestinal | renal gland cells | phasmids | tail neurons | head neurons | intestinal | head neurons | intestinal	Adult Expression: intestinal; spermatheca; head neurons; amphids; tail neurons; phasmids; unidentified | Larval Expression: intestinal; renal gland cells; head neurons; amphids; tail neurons; phasmids; unidentified | Adult Expression: intestinal; head neurons; unidentified | Larval Expression: intestinal; head neurons; unidentified		1	1	1	-			Gro|Adl|Clr|Emb|Gro|Sck|Ste|Lva|Unc	Biological_process:determination of adult life span|Biological_process:physiological processes|Biological_process:osmoregulation|Biological_process:embryonic development (sensu Animalia)|Biological_process:positive regulation of growth rate|Biological_process:larval development (sensu Nematoda)|Biological_process:growth|Biological_process:reproduction|Biological_process:locomotory behavior		ENSEMBL:ENSP00000292733:human:Positive cofactor 2 glutamine/Q-rich-associated protein:E=16.7959 | ENSEMBL:ENSP00000263205:human:Similar to Positive cofactor 2 glutamine/Q-rich-associated protein:E=16.1249 | ENSEMBL:ENSP00000251245:human:AT rich interactiv
181158_s_at	T07H6.5	T07H6.5	WBGene00020332	T07H6.5	active	intestinal | tail neurons	Adult Expression: intestinal; tail neurons; unidentified | Larval Expression: tail neurons; unidentified		1	1	1	-			WT		C-type lectin	ENSEMBL:ENSP00000304118:human:OTTHUMP00000021897:E=57.1675 | ENSEMBL:ENSP00000340835:human:Splice Isoform 3 Of CUB and sushi multiple domains protein 3 precursor:E=54.2441 | ENSEMBL:ENSP00000343124:human:Splice Isoform 4 Of CUB and sushi multiple domains
179333_at	F02D8.2	F02D8.2	WBGene00001701	grd-12	active	hypodermis | intestinal	Adult Expression: intestinal; unidentified | Larval Expression: intestinal; hypodermis; unidentified		0	1	1	-			WT		Unnamed protein
192262_at	R11A5.4	R11A5.4a	WBGene00011232	R11A5.4	active	spermatheca | intestinal | vulval muscle	Adult Expression: intestinal; vulval muscle; spermatheca | Larval Expression: intestinal		0	1	1	-			WT|WT	Molecular_function:phosphoenolpyruvate carboxykinase activity|Molecular_function:GTP binding|Biological_process:gluconeogenesis	Phosphoenolpyruvate carboxykinase	ENSEMBL:ENSP00000216780:human:Phosphoenolpyruvate carboxykinase, mitochondrial precursor:E=207.229 | ENSEMBL:ENSP00000319814:human:Phosphoenolpyruvate carboxykinase, cytosolic:E=205.42 | FLYBASE:CG10924-PA:fly:Flybase gene name is CG10924-PA:E=192.921 | FLYBASE:CG17725-PA:fly:Flybase gene name is Pepck-PA:E=190.276 |
193982_at	W06H3.3	W06H3.3	WBGene00012316	W06H3.3	active	intestine	Adult Expression: intestine;		0	1	1	-			Emb|Gro|Stp|Emb|Lva|Unc	Molecular_function:catalytic activity|Molecular_function:CTP synthase activity|Biological_process:pyrimidine nucleotide biosynthesis|Molecular_function:structural constituent of ribosome|Biological_process:protein biosynthesis|Cellular_component:intracellular|Cellular_component:ribosome|Biological_process:embryonic development (sensu Animalia)|Biological_process:positive regulation of growth rate…	CTP synthase (UTP-ammonia lyase)	ENSEMBL:ENSP00000341016:human:CTP synthase:E=164.886 | ENSEMBL:ENSP00000355132:human:Hypothetical protein FLJ14008:E=164.721 | ENSEMBL:ENSP00000288180:human:66 kDa protein:E=163.357 | FLYBASE:CG6854-PC:fly:Flybase gene name is CG6854-PC:E=161.921 |
189541_at	ZC204.2	ZC204.2	WBGene00022554	ZC204.2	active	hypodermis | intestine	Adult Expression: intestine;		0	1	1	-		tm956	WT
187936_s_at	K07E12.1	K07E12.1a	WBGene00019500	K07E12.1	active	intestine	Adult Expression: intestine;		0	1	1	173296_at|187936_s_at			WT|WT|WT|Pvl|Pvl	Molecular_function:electron transporter activity|Molecular_function:copper ion binding|Biological_process:electron transport|Molecular_function:calcium ion binding|Molecular_function:magnesium ion binding|Molecular_function:pyrophosphatase activity|Biological_process:metabolism|Biological_process:hermaphrodite genital morphogenesis		ENSEMBL:ENSP00000286104:human:Titin, heart isoform N2-B:E=58.8539 | ENSEMBL:ENSP00000352154:human:TiTin isoform novex-1:E=58.3188 | ENSEMBL:ENSP00000354035:human:115 kDa protein:E=55.7212 | ENSEMBL:ENSP00000354885:human:Mucin 2 precursor:E=51.0862 | ENSEM
182206_s_at	F55A4.8	F55A4.8a	WBGene00018860	F55A4.8	active	intestine	Adult Expression: intestine;		0	1	1	-			WT	Molecular_function:transporter activity|Biological_process:transport|Cellular_component:integral to membrane	Vesicular amine transporter	ENSEMBL:ENSP00000275228:human:Chromosome 6 open reading frame 192:E=70.6021 | ENSEMBL:ENSP00000298472:human:Synaptic vesicular amine transporter:E=17.284 | ENSEMBL:ENSP00000276373:human:Chromaffin granule amine transporter:E=14.0605 | ENSEMBL:ENSP00000342819:human:Vesicular acetylcholine transporter:E=13.1805 | ENSEMBL:ENSP00000275227:human:DJ55C23.6.2:E=12.8239 | FLYBASE:CG6119-PB:fly:Flybase ge…
191147_at	C18G1.2	C18G1.2	WBGene00015981	C18G1.2	active	intestine	Adult Expression: intestine;		0	1	1	-		ok835		Molecular_function:transcription factor activity|Biological_process:regulation of transcription, DNA-dependent|Cellular_component:nucleus	GATA-4/5/6 transcription factors	ENSEMBL:ENSP00000269216:human:GATA binding protein 6:E=12.2596 | ENSEMBL:ENSP00000252997:human:GATA5 protein:E=11.7212 | ENSEMBL:ENSP00000341619:human:Splice Isoform 1 Of Trans-acting T-cell specific transcription factor GATA-3:E=11.6778 | ENSEMBL:ENSP00000218266:human:Erythroid transcription factor:E=11.3872 | ENSEMBL:ENSP00000259090:human:GATA-4 transcription factor:E=10.9208 | ENSEMBL:ENSP0000…
192454_s_at	F25E2.4	F25E2.4	WBGene00002058	ifd-2	active	intestine	Adult Expression: intestine;		0	1	1	-	ifd-2 encodes a nonessential intermediate filament protein; IFD-2 is predicted to function as a structural component of the cytoskeleton; IFD-2 has no obvious function in RNAi assays.		WT|WT	Molecular_function:structural molecule activity	Nuclear envelope protein lamin, intermediate filament superfamily	ENSEMBL:ENSP00000261366:human:Lamin B1:E=19.0706 | ENSEMBL:ENSP00000327054:human:Similar to Lamin B2:E=16 | ENSEMBL:ENSP00000292302:human:Similar to Lamin A/C (70 kDa lamin). SPLICE ISOFORM LAMIN C:E=13.6021 | ENSEMBL:ENSP00000310687:human:Lamin A/C:E=13.4949 | ENSEMBL:ENSP00000355292:human:Splice Isoform 2 Of Lamin A/C:E=13.4685 | ENSEMBL:ENSP00000292304:human:Splice Isoform 3 Of Lamin A/C:E=13.…
183997_at	C40D2.4	C40D2.4	WBGene00016557	C40D2.4	active	intestine	Adult Expression: intestine;		0	1	1	-				Molecular_function:DNA binding|Molecular_function:transcription factor activity|Biological_process:regulation of transcription, DNA-dependent|Cellular_component:nucleus
181045_at	B0350.2	B0350.2f	WBGene00006780	unc-44	active	head neurons | nerve ring | anal depressor muscle | intestine | body wall muscle | nervous system | ventral nerve cord | pharyngeal neurons | tail neurons	Adult Expression: intestine; anal depressor muscle; body wall muscle; Nervous System; nerve ring; ventral nerve cord; head neurons; pharyngeal neurons; tail neurons;		1	1	1	171738_x_at|172123_x_at|172153_x_at|173125_s_at|174033_at|175181_at|175561_s_at|176663_s_at|181045_at	The unc-44 gene encodes an ankyrin-like protein required for proper sex myoblast and axonal guidance during development.	e326	Slu|WT|Dpy|Sma|Unc|Dpy|Gro|Sma|Unc|Dpy|Sma|Unc	Molecular_function:protein binding|Biological_process:signal transduction|Molecular_function:hydrolase activity, hydrolyzing O-glycosyl compounds|Biological_process:carbohydrate metabolism|Biological_process:positive regulation of body size|Biological_process:positive regulation of growth rate|Biological_process:positive regulation of locomotion|Biological_process:locomotory behavior		ENSEMBL:ENSP00000265709:human:205 kDa protein:E=1000 | ENSEMBL:ENSP00000264366:human:Splice Isoform 2 Of Ankyrin 2:E=1000 | ENSEMBL:ENSP00000339620:human:Ankyrin 1 isoform 1:E=1000 | ENSEMBL:ENSP00000354873:human:Splice Isoform 1 Of Ankyrin 2:E=1000 | ENS
187810_at	C27H5.8	C27H5.8	WBGene00001594	glc-4	active	head neurons | nerve ring | anal depressor muscle | intestine | nervous system | head mesodermal cell | tail neurons	Adult Expression: intestine; anal depressor muscle; head mesodermal cell; Nervous System; nerve ring; head neurons; tail neurons;		1	1	1	-	glc-4 encodes a predicted glutamate-gated chloride channel that affects ivermectin sensitivity and reversal behavior and genetically interacts with avr-14; expressed in neurons.	ok212	WT	Molecular_function:GABA-A receptor activity|Molecular_function:extracellular ligand-gated ion channel activity|Biological_process:ion transport|Cellular_component:integral to membrane|Cellular_component:postsynaptic membrane|Biological_process:transport|Cellular_component:membrane|Molecular_function:neurotransmitter receptor activity|Molecular_function:glutamate-gated chloride channel activity|Bi…	Ligand-gated ion channel	ENSEMBL:ENSP00000218075:human:Splice Isoform 1 Of Glycine receptor alpha-2 chain precursor:E=64.3372 | ENSEMBL:ENSP00000347123:human:Splice Isoform 2 Of Glycine receptor alpha-2 chain precursor:E=64.2291 | ENSEMBL:ENSP00000274093:human:Splice Isoform 1 Of
194147_x_at	ZK909.2	ZK909.2a	WBGene00002189	kin-1	active	excretory cell | intestine | nervous system | ventral nerve cord	Adult Expression: intestine; excretory cell; Nervous System; ventral nerve cord;		1	1	1	173197_at|193173_at|193414_s_at|194143_x_at|194147_x_at	kin-1 encodes multiple isoforms of a serine/threonine protein kinase that is orthologous to cAMP-dependent protein kinase (protein kinase A or PKA) catalytic subunits; KIN-1 is able to phosphorylate histone H2B in vitro and is associated with both particulate (~65%) and cytosolic (35%) cellular fractions; KIN-1 is expressed at low levels during embryogenesis, but its expression level increases in…	ok338		Molecular_function:protein kinase activity|Molecular_function:ATP binding|Biological_process:protein amino acid phosphorylation|Molecular_function:protein serine/threonine kinase activity	cAMP-dependent protein kinase catalytic subunit (PKA)	ENSEMBL:ENSP00000340940:human:Splice Isoform 2 Of cAMP-dependent protein kinase, alpha-catalytic subunit:E=162.77 | ENSEMBL:ENSP00000309591:human:CAMP-dependent protein kinase CatalytiC subunit alpha isoform 1:E=162.569 | ENSEMBL:ENSP00000354094:human:CAM
183661_at	R02F2.1	R02F2.1a	WBGene00019831	R02F2.1	active	amphids | head neurons | nerve ring | intestine | nervous system | ventral nerve cord | mechanosensory neurons | tail neurons	Adult Expression: intestine; Nervous System; nerve ring; ventral nerve cord; head neurons; amphids; mechanosensory neurons; tail neurons;		1	1	1	174817_at|183661_at			WT|WT		Cyclin B and related kinase-activating proteins	ENSEMBL:ENSP00000237654:human:Cyclin I:E=10.5229 |
191294_at	ZC373.1	ZC373.1	WBGene00013866	ZC373.1	active	Reproductive System | hypodermis | intestine | body wall muscle	Adult Expression: intestine; Reproductive System; body wall muscle; hypodermis; unidentified cells;		0	1	1	-	The ZC373.1 gene encodes an ortholog of the human gene CYSTATHIONINE-BETA-SYNTHASE (CBS), which when mutated leads to homocystinuria (OMIM:236200).			Molecular_function:catalytic activity|Biological_process:metabolism	Cystathionine beta-synthase and related enzymes	ENSEMBL:ENSP00000344460:human:Splice Isoform 2 Of Cystathionine beta-synthase:E=92.6198 | ENSEMBL:ENSP00000337087:human:Cystathionine-beta-synthase:E=92.6198 | FLYBASE:CG1753-PA:fly:Flybase gene name is CG1753-PA:E=96.1938 |
184845_at	F53E10.1	F53E10.1	WBGene00018758	F53E10.1	active	vulva other | excretory cell | Reproductive System | hypodermis | gonad sheath cells | intestine | head	Adult Expression: intestine; Reproductive System; vulva other; gonad sheath cells; hypodermis; excretory cell; unidentified cells in head;		0	1	1	-			WT		Uncharacterized Fe-S protein	ENSEMBL:ENSP00000236452:human:Similar to Unnamed protein product:E=41.6576 | ENSEMBL:ENSP00000263907:human:Hypothetical protein FLJ20605:E=40.585 | ENSEMBL:ENSP00000352266:human:Hypothetical protein DKFZp586G2122:E=24.8861 | ENSEMBL:ENSP00000261326:human:Similar to Molybdopterin cofactor sulfurase:E=13.7447 | FLYBASE:CG1665-PA:fly:Flybase gene name is CG1665-PA:E=27.9586 |
184931_at	C33D12.2	C33D12.2	WBGene00016343	C33D12.2	active	head neurons | Reproductive System | intestine | body wall muscle | dorsal nerve cord | nervous system | ventral nerve cord | vulval muscle	Adult Expression: intestine; Reproductive System; vulval muscle; body wall muscle; Nervous System; ventral nerve cord; dorsal nerve cord; head neurons;		1	1	1	-	C33D12.2 encodes a homolog of human ACDP1-ACDP4 and a paralog of C01H6.6, C52D10.12, M02F4.3, R04E5.2, and R13G10.4; both C33D12.2 and ACDP1-ACDP4 belong to a family of proteins (defined by NCBI as KOG2118) that are predicted to be membrane-spanning and that share a motif (the 'ACD domain') with proteins from bacteria, yeast, plants, and metazoa; murine Acdp1 is a plasma membrane protein bacteria…		WT|WT		Predicted membrane protein, contains two CBS domains	ENSEMBL:ENSP00000289065:human:CNNM4 protein:E=85.0269 | ENSEMBL:ENSP00000278072:human:Cyclin M2:E=81.585 | ENSEMBL:ENSP00000286899:human:Cyclin M2:E=81.5686 | ENSEMBL:ENSP00000344840:human:Cyclin M2, isoform 3:E=63.8861 | ENSEMBL:ENSP00000309692:human:Ancient conserved domain protein 1:E=40.6021 | ENSEMBL:ENSP00000349147:human:67 kDa protein:E=40.6021 | ENSEMBL:ENSP00000305449:human:Cyclin M3, is…
190554_at	K09A9.1	K09A9.1	WBGene00010700	K09A9.1	active	head neurons | spermatheca | intestine | nervous system | tail neurons	Adult Expression: intestine; spermatheca; Nervous System; head neurons; tail neurons;		1	1	1	175475_s_at|190554_at		ok378	WT|WT|Gro|Gro|Sma|Stp	Molecular_function:protein kinase activity|Molecular_function:ATP binding|Biological_process:protein amino acid phosphorylation|Biological_process:positive regulation of growth rate|Biological_process:positive regulation of body size|Biological_process:gametogenesis
187795_at	B0034.3	B0034.3a	WBGene00000403	cdh-11	active	head neurons | nerve ring | ventral nerve cord | body neurons | tail neurons | head neurons | tail neurons | head neurons | tail neurons	Adult Expression: nerve ring; head neurons; body neurons; tail neurons; unidentified | Larval Expression: nerve ring; ventral nerve cord; head neurons; body neurons; tail neurons; unidentified | Adult Expression: head neurons; tail neurons | Larval Expression: head neurons; tail neurons		1	1	1	174826_at|187795_at	A homolog of a member of the cadherin superfamily which is involved in cell-cell adhesion.	ok739	WT	Molecular_function:calcium ion binding|Biological_process:homophilic cell adhesion|Cellular_component:membrane	Calsyntenin	ENSEMBL:ENSP00000331020:human:Calsyntenin-2 precursor:E=108.319 | ENSEMBL:ENSP00000354997:human:Alcadein alpha-1:E=105.055 | ENSEMBL:ENSP00000344003:human:Calsyntenin-1 precursor:E=104.959 | ENSEMBL:ENSP00000266546:human:Similar to Calsyntenin-3 precursor:E=56.699 | FLYBASE:CG11059-PA:fly:Flybase gene name is cals-PA:E=110.222 |
193062_s_at	C27H6.1	C27H6.1	WBGene00000167	apt-10	active	nerve ring | ventral nerve cord	Adult Expression: nerve ring; ventral nerve cord | Larval Expression: nerve ring; ventral nerve cord		1	1	1	173890_at|193062_s_at	apt-10 encodes the C. elegans ortholog of the mammalian Stonins and Drosophila Stoned B, membrane-associated proteins that contain three distinct domains: a proline-rich domain, a stonin homology domain, and a domain paralogous to the mu-adaptin subunits of adaptor protein complexes 1-3; by homology, APT-10 is predicted to regulate the activity of the heteromeric AP-1 and AP-2 clathrin adaptor pr…		WT		Stoned B synaptic vesicle biogenesis protein	ENSEMBL:ENSP00000267540:human:Splice Isoform 1 Of Stonin 2:E=63.1739 | ENSEMBL:ENSP00000310969:human:Stonin 1:E=36.5229 | ENSEMBL:ENSP00000311493:human:Stoned B/TFIIA-alpha/beta-like factor:E=34.0969 | ENSEMBL:ENSP00000250244:human:Adaptor-related protein complex 1, mu 2 subunit (Mu-adaptin 2) (Adaptor protein complex AP-1 mu-2 subunit) (Golgi adaptor HA1/AP1 adaptin mu-2 subunit) (Clathrin assem…
186702_at	C35D10.12	C35D10.12	WBGene00016448	C35D10.12	active	head neurons | nerve ring | ventral nerve cord | body neurons | tail neurons	Adult Expression: nerve ring; ventral nerve cord; head neurons; body neurons; tail neurons | Larval Expression: nerve ring; ventral nerve cord; head neurons; body neurons; tail neurons		1	1	1	-			WT|WT	Molecular_function:methyltransferase activity|Molecular_function:S-adenosylmethionine-dependent methyltransferase activity	Predicted methyltransferase	ENSEMBL:ENSP00000304230:human:34 kDa protein:E=38.7696 | ENSEMBL:ENSP00000303257:human:KIAA1456 protein:E=33.699 | FLYBASE:CG17807-PA:fly:Flybase gene name is CG17807-PA:E=35.2596 |
192394_s_at	K07A9.2	K07A9.2	WBGene00000553	cmk-1	active	head neurons | nerve ring | ventral nerve cord | body neurons | tail neurons	Adult Expression: nerve ring; ventral nerve cord; head neurons; body neurons; tail neurons | Larval Expression: nerve ring; ventral nerve cord; head neurons; body neurons; tail neurons	| "GFP-fusion constructs of CeCaM-KI was transfected into COS-7 cells. Expression of the GFP-fusion protein of each CaM-KI was confirmed by Western blotting using anti-GFP antibody and the CaM overlay method. CeCaM-KI (wild type, Pro2-Ala348) is highly concentrated in the nucleus. When a mutant CeCaM-KI lacking 6 residues (Pro2-Arg7) at the NH2-terminal region was used, it was no longer staying i…	1	1	1	175828_at|192394_s_at	An ortholgue of mammalian CaM-KI that is involved in calcium dependent signal transduction; it is expressed in some sensory neurons in the head and tail.	ok287	WT	Molecular_function:protein kinase activity|Molecular_function:ATP binding|Biological_process:protein amino acid phosphorylation|Molecular_function:protein serine/threonine kinase activity	Ca2+/calmodulin-dependent protein kinase, EF-Hand protein superfamily	ENSEMBL:ENSP00000256460:human:Calcium/calmodulin-dependent protein kinase type 1:E=113.42 | ENSEMBL:ENSP00000329160:human:Splice Isoform 1 Of Calcium/calmodulin-dependent protein kinase type 1D:E=111.959 | ENSEMBL:ENSP00000339249:human:Splice Isoform 2 Of
193978_at	F15A2.6	F15A2.6	WBGene00004719	sad-1	active	head neurons | nerve ring | ventral nerve cord | body neurons | tail neurons | nerve ring | dorsal nerve cord | ventral nerve cord | nervous system | nervous system | neurons	Adult Expression: nerve ring; ventral nerve cord; head neurons; body neurons; tail neurons | Larval Expression: nerve ring; ventral nerve cord; head neurons; tail neurons; unidentified | "SAD-1::GFP fluorescence was most prominent in the nerve ring and the ventral and dorsal cords, regions of the axon where the majority of synapses are made. Little or no staining was observed in the sensory dendr…	| "Little or no staining was observed in the sensory dendrites or the axonal commissures, which are devoid of synapses. Weaker fluorescence was also visible in the neuronal cell bodies excluded from the nucleus. Fluorescence appeared as a combination of punctate and diffuse staining within the axon." | Fluorescence appeared as a combination of punctate and diffuse staining within the axon. | "Wit…	1	1	1	174639_at|193978_at	sad-1 encodes a novel serine/threonine protein kinase; SAD-1 activity is required for several aspects of presynaptic development, including termination of axon outgrowth and presynaptic vesicle clustering, in GABAergic motor neurons and the ASI amphid chemosensory neuron; in addition, overexpression studies suggest that SAD-1 may also play a role in regulating axonal-dendritic polarity; SAD-1 is …	ju53	WT|WT	Molecular_function:metallopeptidase activity|Molecular_function:zinc ion binding|Biological_process:proteolysis and peptidolysis|Molecular_function:protein kinase activity|Molecular_function:ATP binding|Biological_process:protein amino acid phosphorylation|Molecular_function:protein serine/threonine kinase activity|Biological_process:axon guidance|Biological_process:synaptogenesis|Biological_proc…	Serine/threonine protein kinase	ENSEMBL:ENSP00000310697:human:Splice Isoform 2 Of Serine/threonine-protein kinase 29:E=181.495 | ENSEMBL:ENSP00000310805:human:Hypothetical protein FLJ16763:E=173 | ENSEMBL:ENSP00000310649:human:Splice Isoform 2 Of Probable serine/threonine-protein kinase
184819_s_at	Y66H1B.2	Y66H1B.2a	WBGene00022048	Y66H1B.2	active	head neurons | nervous system	Adult Expression: Nervous System; head neurons;		1	1	1	-	Y66H1B.2 is orthologous to the human gene FLJ00343 PROTEIN (FLNA; OMIM:300017), which when mutated leads to disease.		Bmd|Emb|Stp	Biological_process:body morphogenesis (sensu Nematoda)|Biological_process:embryonic development (sensu Animalia)|Biological_process:gametogenesis	Actin-binding cytoskeleton protein, filamin	ENSEMBL:ENSP00000349183:human:FLJ00343 protein:E=190.319 | ENSEMBL:ENSP00000353467:human:Filamin A:E=189.569 | ENSEMBL:ENSP00000351339:human:Filamin B:E=183.569 | ENSEMBL:ENSP00000295956:human:Splice Isoform 1 Of Filamin B:E=183.553 | ENSEMBL:ENSP00000347882:human:278 kDa protein:E=182.886 | ENSEMBL:ENSP00000232447:human:Splice Isoform 3 Of Filamin B:E=176.796 | ENSEMBL:ENSP00000349819:human:Spli…
183032_at	C24B9.4	C24B9.4	WBGene00016049	srt-28	active	amphids | head neurons | nervous system	Adult Expression: Nervous System; head neurons; amphids;		1	1	1	-			WT		7-transmembrane receptor
179154_at	T28D6.7	T28D6.7	WBGene00012127	T28D6.7	active	amphids | head neurons | nervous system | phasmids | tail neurons	Adult Expression: Nervous System; head neurons; amphids; tail neurons; phasmids;		1	1	1	-		tm1176	WT|WT		START domain-containing proteins involved in steroidogenesis/phosphatidylcholine transfer	ENSEMBL:ENSP00000335247:human:START domain containing 10:E=47.3872 | ENSEMBL:ENSP00000347694:human:Similar to Serologically defined colon cancer antigen 28:E=46.8539 | ENSEMBL:ENSP00000325181:human:Similar to Phosphatidylcholine transfer protein:E=10.6383 | ENSEMBL:ENSP00000268896:human:Phosphatidylcholine transfer protein:E=10.2366 | ENSEMBL:ENSP00000252336:human:Similar to RhoGAP:E=10.0362 | FL…
192275_s_at	T04D3.3	T04D3.3	WBGene00011433	pde-1	active	neurons along body | head neurons | nervous system | head | tail neurons	Adult Expression: Nervous System; head neurons; neurons along body; tail neurons; unidentified cells in head;		1	1	1	-			WT|WT	Molecular_function:catalytic activity|Molecular_function:3',5'-cyclic-nucleotide phosphodiesterase activity|Biological_process:signal transduction	Cyclic GMP phosphodiesterase	ENSEMBL:ENSP00000284920:human:Hypothetical protein FLJ34415:E=134.62 | ENSEMBL:ENSP00000318105:human:Splice Isoform 1 Of Calcium/calmodulin-dependent 3',5'-cyclic nucleotide phosphodiesterase 1C:E=134.585 | ENSEMBL:ENSP00000340551:human:Splice Isoform 2 O
191377_s_at	C24A8.1	C24A8.1	WBGene00016037	C24A8.1	active	head neurons | tail | nervous system	Adult Expression: Nervous System; head neurons; unidentified cells in tail ;		1	1	1	191376_at|191377_s_at				Molecular_function:rhodopsin-like receptor activity|Biological_process:G-protein coupled receptor protein signaling pathway|Cellular_component:integral to membrane	7 transmembrane receptor	ENSEMBL:ENSP00000347474:human:Splice Isoform 3 Of D(2) dopamine receptor:E=32.1079 | ENSEMBL:ENSP00000295881:human:Splice Isoform 1 Of D(3) dopamine receptor:E=32.0223 | ENSEMBL:ENSP00000278597:human:Splice Isoform 2 Of D(2) dopamine receptor:E=31.7696 |
190492_at	C38H2.1	C38H2.1	WBGene00008018	C38H2.1	active	head neurons | nerve ring | nervous system | ventral nerve cord | tail neurons	Adult Expression: Nervous System; nerve ring; ventral nerve cord; head neurons; tail neurons;		1	1	1	-			WT|WT		Uncharacterized conserved protein, contains RUN, BRK and TBC domains	ENSEMBL:ENSP00000268989:human:RUN and TBC1 domain containing 1:E=89.9208 | ENSEMBL:ENSP00000337917:human:KIAA1941 protein:E=85.5229 | ENSEMBL:ENSP00000318262:human:RabGAP/TBC domain containing protein:E=25.0362 | ENSEMBL:ENSP00000341517:human:TBC1D16 protein:E=22.8239 | ENSEMBL:ENSP00000309794:human:TBC1 domain family, member 16:E=21.6576 | ENSEMBL:ENSP00000221543:human:Hypothetical protein FLJ12…
189585_s_at	T07C4.9	T07C4.9a	WBGene00003589	nex-2	active	pharynx	Adult Expression: pharynx | Larval Expression: pharynx		0	1	1	-	nex-2 encodes an annexin, a member of a family of calcium-dependent phospholipid binding proteins; by homology, NEX-2 could function in a number of processes, such as membrane fusion, cytoskeletal interactions, and intracellular signaling; however, as loss of nex-2 function via RNA-mediated interference (RNAi) does not result in any abnormalities, the precise role of NEX-2 in C. elegans developme…	ok764	WT|WT	Molecular_function:calcium ion binding|Molecular_function:calcium-dependent phospholipid binding	Annexin	ENSEMBL:ENSP00000260852:human:Splice Isoform 2 Of Annexin A7:E=94.8861 | ENSEMBL:ENSP00000277916:human:Annexin A7:E=93.4089 | ENSEMBL:ENSP00000353827:human:Annexin A11:E=88.0177 | ENSEMBL:ENSP00000341005:human:Annexin A11:E=86.4318 | ENSEMBL:ENSP000003465
183764_at	Y6B3B.10	Y6B3B.10	WBGene00006505	tag-160	active	pharynx	Adult Expression: pharynx | Larval Expression: pharynx		0	1	1	-		gk263	WT|WT|WT|Unclassified	Cellular_component:integral to membrane	Protein transporter of the TRAM (translocating chain-associating membrane) superfamily	ENSEMBL:ENSP00000247005:human:Splice Isoform 1 Of LAG1 longevity assurance homolog 1:E=45.3665 | ENSEMBL:ENSP00000325485:human:Similar to TRH4:E=18.6778 | ENSEMBL:ENSP00000306579:human:LAG1 longevity assurance homolog 6:E=17.3979 | ENSEMBL:ENSP00000251363:human:Similar to 2900019C14RIK protein:E=16.7447 | ENSEMBL:ENSP00000284382:human:LAG1 longevity assurance homolog 3:E=11.9208 | ENSEMBL:ENSP000…
188129_s_at	F58G4.1	F58G4.1	WBGene00019064	F58G4.1	active	pharynx	Adult Expression: pharynx;		0	1	1	-			WT|WT	Molecular_function:motor activity|Molecular_function:ATP binding|Cellular_component:myosin|Molecular_function:cysteine-type endopeptidase activity|Biological_process:proteolysis and peptidolysis	Myosin class II heavy chain	ENSEMBL:ENSP00000351200:human:Myosin heavy chain, nonmuscle type A:E=1000 | ENSEMBL:ENSP00000355048:human:224 kDa protein:E=1000 | ENSEMBL:ENSP00000252172:human:Myosin heavy chain, skeletal muscle, extraocular:E=1000 | ENSEMBL:ENSP00000226209:human:Myosin
189453_s_at	F59A3.1	F59A3.1	WBGene00019074	F59A3.1	active	pharynx	Adult Expression: pharynx;		0	1	1	-			WT|Lvl|Unc|WT|Rup|Unc	Biological_process:larval development (sensu Nematoda)|Biological_process:physiological processes|Biological_process:morphogenesis of an epithelium|Biological_process:locomotory behavior	Zinc carboxypeptidase	ENSEMBL:ENSP00000225719:human:Carboxypeptidase D precursor:E=109.468 | ENSEMBL:ENSP00000315074:human:Similar to Carboxypeptidase Z precursor:E=78.7695 | ENSEMBL:ENSP00000352733:human:Carboxypeptidase E precursor:E=78.7447 | ENSEMBL:ENSP00000339157:human:Carboxypeptidase M precursor:E=77.7959 | ENSEMBL:ENSP00000354255:human:Similar to Carboxypeptidase Z precursor:E=75.0132 | ENSEMBL:ENSP0000031379…
192231_at	F44C8.6	F44C8.6	WBGene00003646	nhr-56	active	pharynx	Adult Expression: pharynx;		0	1	1	-		tm1076	WT|WT	Molecular_function:transcription factor activity|Molecular_function:steroid hormone receptor activity|Biological_process:regulation of transcription, DNA-dependent|Cellular_component:nucleus	Hormone receptors	ENSEMBL:ENSP00000346339:human:HNF4G protein:E=13.1308 | ENSEMBL:ENSP00000339908:human:OTTHUMP00000031062:E=12.4815 | ENSEMBL:ENSP00000312987:human:Hepatocyte nuclear factor 4 alpHa isoform b:E=12.2924 | ENSEMBL:ENSP00000343807:human:OTTHUMP00000031064:E=1
179937_s_at	F54E2.3	F54E2.3a	WBGene00004130	ketn-1	active	Reproductive System | anal depressor muscle | body wall muscle | pharynx | vulval muscle | developing vulva	Adult Expression: pharynx; anal depressor muscle; Reproductive System; vulval muscle; body wall muscle;		0	1	1	174633_at|179937_s_at	The protein product of this gene is predicted to contain a glutamine/asparagine (Q/N)-rich ('prion') domain, by the algorithm of Michelitsch and Weissman (as of the WS77 release of WormBase, i.e., in wormpep77).		WT|WT|WT|WT|WT|WT|WT|WT|WT|Gro|Gro|Gro|WT|WT|WT|WT|Gro|Gro|Gro|Gro|Gro	Biological_process:positive regulation of growth rate	Unnamed protein	ENSEMBL:ENSP00000352154:human:TiTin isoform novex-1:E=146.292 | ENSEMBL:ENSP00000286104:human:Titin, heart isoform N2-B:E=141.62 | ENSEMBL:ENSP00000354117:human:Novex-3 Titin Isoform:E=109.187 | ENSEMBL:ENSP00000284548:human:OTTHUMP00000061415:E=85.3372 |
193569_at	D2089.4	D2089.4a	WBGene00004207	ptb-1	active	excretory cell | head neurons | anal sphincter/depressor muscle | nerve ring | hypodermis | seam cells | pharynx | ventral nerve cord | intestinal | renal gland cells | head neurons | spermatheca | pharynx | vulval muscle | tail neurons | head neurons | spermatheca | pharynx | vulval muscle | tail neurons	Adult Expression: pharynx; anal sphincter/depressor muscle; head neurons; unidentified | Larval Expression: pharynx; intestinal; renal gland cells; anal sphincter/depressor muscle; hypodermis; seam cells; excretory cell; nerve ring; ventral nerve cord; head neurons; unidentified | Adult Expression: pharynx; vulval muscle; spermatheca; head neurons | Larval Expression: pharynx; head neurons; tail …		1	1	1	-		gk113		Molecular_function:RNA binding|Biological_process:mRNA processing|Cellular_component:nucleus|Molecular_function:nucleic acid binding	Polypyrimidine tract-binding protein	ENSEMBL:ENSP00000210227:human:Hypothetical protein DKFZp781I1117:E=114.886 | ENSEMBL:ENSP00000340705:human:ROD1 regulator of differentiation 1:E=114.854 | ENSEMBL:ENSP00000338994:human:58 kDa protein:E=102.046 | ENSEMBL:ENSP00000339100:human:58 kDa protei
187315_s_at	B0228.4	B0228.4a	WBGene00015061	tag-308	active	anal sphincter/depressor muscle | body wall muscle | pharynx | vulval muscle | excretory cell | head neurons | nerve ring | body wall muscle | vulval muscle | tail neurons | excretory cell | head neurons | nerve ring | body wall muscle | vulval muscle | tail neurons | posterior body wall muscle | pharyngeal muscle	Adult Expression: pharynx; anal sphincter/depressor muscle; vulval muscle; body wall muscle | Larval Expression: pharynx; anal sphincter/depressor muscle; body wall muscle | Adult Expression: vulval muscle; body wall muscle; excretory cell; nerve ring; head neurons; tail neurons | Larval Expression: body wall muscle; excretory cell; nerve ring; head neurons; tail neurons | "This pattern consists …		1	1	1	173499_s_at|174824_at|187308_at|187315_s_at			WT|WT			ENSEMBL:ENSP00000350649:human:Splice Isoform 1 Of Copine IV:E=19.5376 | ENSEMBL:ENSP00000323391:human:Copine family member:E=17.4685 | ENSEMBL:ENSP00000317374:human:Splice Isoform 2 Of Copine VII:E=17.2441 | ENSEMBL:ENSP00000329748:human:Copine VIII:E=17.2366 | ENSEMBL:ENSP00000268720:human:Splice Isoform 1 Of Copine VII:E=17.1739 | ENSEMBL:ENSP00000336945:human:Copine I:E=17.1611 | ENSEMBL:ENSP0…
181062_at	F42A9.9|F42A9.1	F42A9.1a	-	-	multiple	excretory cell | head neurons | anal sphincter/depressor muscle | hypodermis | body wall muscle | pharynx | dorsal nerve cord | ventral nerve cord | body neurons | intestinal | vulval muscle | head neurons | nerve ring | body wall muscle | pharynx | ventral nerve cord | body neurons | tail neurons | head neurons | nerve ring | body wall muscle | pharynx | ventral nerve cord | body neurons | tail …	Adult Expression: pharynx; anal sphincter/depressor muscle; vulval muscle; body wall muscle; excretory cell; ventral nerve cord; dorsal nerve cord; head neurons; body neurons; unidentified | Larval Expression: pharynx; intestinal; anal sphincter/depressor muscle; body wall muscle; hypodermis; excretory cell; head neurons; body neurons; unidentified | Adult Expression: pharynx; body wall muscle; n…		1	1	1	-		gk246	WT|WT|WT	Molecular_function:diacylglycerol kinase activity|Biological_process:protein kinase C activation|Biological_process:intracellular signaling cascade	Diacylglycerol kinase	ENSEMBL:ENSP00000337572:human:Diacylglycerol kinase eta2:E=170.432 | ENSEMBL:ENSP00000264057:human:Diacylglycerol kinase delta2:E=169.252 | ENSEMBL:ENSP00000261491:human:Diacylglycerol kinase eta1:E=154.041 | ENSEMBL:ENSP00000284061:human:Diacylglycerol k
192304_s_at	T20F10.1	T20F10.1	WBGene00011863	T20F10.1	active	anal sphincter/depressor muscle | body wall muscle | pharynx | vulval muscle	Adult Expression: pharynx; anal sphincter/depressor muscle; vulval muscle; body wall muscle; unidentified | Larval Expression: pharynx; body wall muscle; unidentified		0	1	1	-			WT|Gro|Unc|Gro|Slu|Unc	Molecular_function:protein serine/threonine kinase activity|Molecular_function:ATP binding|Biological_process:protein amino acid phosphorylation|Molecular_function:protein kinase activity|Biological_process:positive regulation of growth rate|Biological_process:positive regulation of locomotion|Biological_process:locomotory behavior	Warts/lats-like serine threonine kinases	ENSEMBL:ENSP00000253339:human:Splice Isoform 1 Of Serine/threonine protein kinase LATS1:E=122.387 | ENSEMBL:ENSP00000279994:human:Serine/threonine protein kinase LATS2:E=118.678 | ENSEMBL:ENSP00000229812:human:Serine/threonine-protein kinase 38:E=87.4559
192068_s_at	C04F6.4	C04F6.4a	WBGene00006810	unc-78	active	spermatheca | anal sphincter/depressor muscle | body wall muscle | pharynx | vulval muscle | spermathecae | pharynx	Adult Expression: pharynx; anal sphincter/depressor muscle; vulval muscle; spermatheca; body wall muscle | Larval Expression: pharynx; anal sphincter/depressor muscle; body wall muscle | "Immunolocalization of UNC-78 revealed that UNC-78 is expressed in a tissue-specific manner. In embryos, faint staining of UNC-78 was first detected in a subset of cells at the 1.5-fold stage (~350 minutes after …	| "In later embryos, in the pharynx and spermatheca, subcellular localization of UNC-78 was not clear owing to poor penetration of the antibody into these tissues. In the body wall muscle, UNC-78 was localized in a striated pattern that was co-localized with actin but not with the myosin heavy chain myoA. However, since the striation of UNC-78 was not as sharp as that of actin, it was difficult t…	0	1	1	-	The unc-78 gene encodes a homolog of actin-interacting protein 1 (AIP1) that regulates the ordered assembly of actin and cofilin in myofibrils.	e1217	Egl|Slu|Unc|Gro|Slu	Biological_process:oviposition|Biological_process:positive regulation of growth rate|Biological_process:positive regulation of locomotion|Biological_process:locomotory behavior|Molecular_function:actin binding|Molecular_function:actin depolymerizing activity|Cellular_component:myofibril|Biological_process:muscle thin filament assembly|Biological_process:locomotion	WD40 repeat stress protein/actin interacting protein	ENSEMBL:ENSP00000264785:human:Splice Isoform 1 Of WD-repeat protein 1:E=120.854 | ENSEMBL:ENSP00000354075:human:53 kDa protein:E=13.7959 | ENSEMBL:ENSP00000262335:human:Similar to Notchless:E=13.7696 | ENSEMBL:ENSP00000330381:human:WD repeat domain 5B:E=1
176616_s_at	F10E9.6	F10E9.6a	WBGene00003243	mig-10	active	spermatheca | anal sphincter/depressor muscle | hypodermis | body wall muscle | pharynx | vulval muscle	Adult Expression: pharynx; anal sphincter/depressor muscle; vulval muscle; spermatheca; body wall muscle; hypodermis; unidentified | Larval Expression: pharynx; anal sphincter/depressor muscle; body wall muscle; hypodermis		0	1	1	176122_at|176125_at|176616_s_at	mig-10 encodes a protein containing a pleckstrin homology domain and a proline-rich region, and is similar to the SH2-domain containing adapter proteins Grb7 and Grb10 which are involved in receptor tyrosine kinase-mediated signal transduction; MIG-10 is likely required for signal transduction during cell migration, as it is required non-cell autonomously for excretory canal development and anter…	ct41	Gro|Dpy|Emb|Gro|Rup|Unc|Lva|Lvl|Emb	Biological_process:signal transduction|Biological_process:positive regulation of body size|Biological_process:embryonic development (sensu Animalia)|Biological_process:positive regulation of growth rate|Biological_process:larval development (sensu Nematoda)|Biological_process:growth|Biological_process:physiological processes|Biological_process:morphogenesis of an epithelium|Biological_process:loc…		ENSEMBL:ENSP00000321128:human:Amyloid beta:E=75.284 | ENSEMBL:ENSP00000316543:human:RAPH1 protein:E=71.5686 | ENSEMBL:ENSP00000311293:human:Ras association and pleckstrin homology domains 1 isoform 3:E=63.4318 | ENSEMBL:ENSP00000263915:human:Growth factor receptor-bound protein 14:E=29.3566 | ENSEMBL:ENSP00000338470:human:Splice Isoform 3 Of Growth factor receptor-bound protein 10:E=25.699 | ENSE…
177979_s_at	C36E8.3	C36E8.3	WBGene00007982	C36E8.3	active	anal sphincter/depressor muscle | body wall muscle | pharynx | vulval muscle	Adult Expression: pharynx; anal sphincter/depressor muscle; vulval muscle; unidentified | Larval Expression: anal sphincter/depressor muscle; body wall muscle; unidentified		0	1	1	-			WT|WT		Extracellular protein TEM7, contains PSI domain (tumor endothelial marker in humans)	ENSEMBL:ENSP00000323927:human:Plexin domain containing 1:E=61.8539 | ENSEMBL:ENSP00000277585:human:Tumor endothelial marker 7-related precursor:E=60.3768 | ENSEMBL:ENSP00000298012:human:PLXDC2 protein:E=52.8239 | FLYBASE:CG2221-PA:fly:Flybase gene name is CG2221-PA:E=68.1611 |
185625_at	ZK1193.5	ZK1193.5a	WBGene00022861	ZK1193.5	active	head neurons | intestine | tail | pharynx | rectal epithelium | nervous system | arcade cells | tail neurons	Adult Expression: pharynx; arcade cells; intestine; rectal epithelium; Nervous System; head neurons; tail neurons; unidentified cells in tail ;		1	1	1	175379_at|185625_at	ZK1193.5 encodes, by alternative splicing, three proteins with a COMPASS (CMP) domain and two homeodomains; the CMP domain is found in the N-terminus of SATB-class CUT homeodomain proteins (e.g. human SATB1), and in Drosophila DEFECTIVE PROVENTRICULUS (DVE), to which ZK1193.5 may be orthologous; both DVE and ZK1193.5 encode two homeodomains which are highly divergent, but homologous between speci…	tm259	Clr|Gro|Lvl|Lva	Molecular_function:DNA binding|Molecular_function:transcription factor activity|Biological_process:regulation of transcription, DNA-dependent|Cellular_component:nucleus|Biological_process:osmoregulation|Biological_process:positive regulation of growth rate|Biological_process:larval development (sensu Nematoda)|Biological_process:growth|Biological_process:physiological processes	SATB1 matrix attachment region binding protein	FLYBASE:CG5799-PB:fly:Flybase gene name is dve-PB:E=35.0458 |
192762_at	C11H1.3	C11H1.3	WBGene00007529	C11H1.3	active	neurons along body | head neurons | body wall muscle | pharynx | nervous system | tail neurons	Adult Expression: pharynx; body wall muscle; Nervous System; head neurons; neurons along body; tail neurons;		1	1	1	-			Adl|Mlt|Unc|Dpy|Gro|Pvl|Unc	Molecular_function:ubiquitin-protein ligase activity|Molecular_function:zinc ion binding|Biological_process:protein ubiquitination|Cellular_component:ubiquitin ligase complex|Biological_process:determination of adult life span|Biological_process:physiological processes|Biological_process:positive regulation of body size|Biological_process:positive regulation of growth rate|Biological_process:molt…	Predicted E3 ubiquitin ligase	ENSEMBL:ENSP00000269391:human:KIAA1917 protein:E=64.3098 | ENSEMBL:ENSP00000321837:human:Zn-finger, RING domain containing protein:E=64.0655 | ENSEMBL:ENSP00000262370:human:KIAA0544 protein:E=61.0605 | ENSEMBL:ENSP00000301610:human:RNF157 protein:E=38.0223 | FLYBASE:CG9941-PA:fly:Flybase gene name is CG9941-PA:E=65.9586 |
189132_at	E02D9.1	E02D9.1a	WBGene00017098	E02D9.1	active	body wall muscle | pharynx | head neurons | body wall muscle | pharynx | vulval muscle | tail neurons | head neurons | body wall muscle | pharynx | vulval muscle | tail neurons	Adult Expression: pharynx; body wall muscle; unidentified | Larval Expression: pharynx; body wall muscle; unidentified | Adult Expression: pharynx; vulval muscle; body wall muscle; head neurons; tail neurons; unidentified | Larval Expression: pharynx; body wall muscle; head neurons; tail neurons; unidentified		1	1	1	175317_s_at|179946_s_at|189132_at			WT	Molecular_function:protein kinase activity|Molecular_function:ATP binding|Biological_process:protein amino acid phosphorylation|Molecular_function:protein serine/threonine kinase activity	Mitogen-activated protein kinase kinase (MAP2K)	ENSEMBL:ENSP00000178640:human:MAP kinase kinase MEK5b:E=27.7213 | ENSEMBL:ENSP00000350412:human:52 kDa protein:E=26.2292 | ENSEMBL:ENSP00000346493:human:MAP kinase kinase MEK5c:E=26.1805 | ENSEMBL:ENSP00000342101:human:Mitogen-activated protein kinase kin
177435_at	C26C6.5	C26C6.5a	WBGene00000938	dcp-66	active	tail | body wall muscle | pharynx	Adult Expression: pharynx; body wall muscle; unidentified cells in tail ;		0	1	1	174847_at|177435_at			Emb|Lva|Lvl|Muv|Pvl|Vul|Gro|Muv|Rup|Stp|Unc|Emb|Gro|Stp|Unc	Biological_process:embryonic development (sensu Animalia)|Biological_process:positive regulation of growth rate|Biological_process:larval development (sensu Nematoda)|Biological_process:growth|Biological_process:physiological processes|Biological_process:negative regulation of vulval development (sensu Nematoda)|Biological_process:hermaphrodite genital morphogenesis|Biological_process:morphogenes…	Uncharacterized conserved protein	ENSEMBL:ENSP00000324544:human:Transcriptional repressor p66 beta:E=20.3098 | ENSEMBL:ENSP00000324942:human:Splice Isoform 2 Of Transcriptional repressor p66 alpha:E=16.8861 | ENSEMBL:ENSP00000353463:human:P66 alPha:E=16.1367 | ENSEMBL:ENSP00000351552:human:Zn-finger, GATA type domain containing protein:E=16 | FLYBASE:CG32067-PA:fly:Flybase gene name is CG32067-PA:E=21.6198 |
181498_s_at	Y48B6A.6	Y48B6A.6a	WBGene00012980	Y48B6A.6	active	body wall muscle | pharynx | ventral nerve cord	Adult Expression: pharynx; body wall muscle; ventral nerve cord; unidentified | Larval Expression: pharynx; body wall muscle; unidentified		1	1	1	173304_at|181498_s_at			WT	Molecular_function:calcium ion binding	Predicted Ca2+-binding protein, EF-Hand protein superfamily	ENSEMBL:ENSP00000264059:human:Swiprosin 2:E=44.2147 | ENSEMBL:ENSP00000270750:human:EF-hand domain-containing protein 2:E=42 | ENSEMBL:ENSP00000341190:human:Cardiac titin N2BA isoform:E=16.3468 | ENSEMBL:ENSP00000348444:human:Titin:E=14.4815 | ENSEMBL:ENS
190604_at	T01C8.1	T01C8.1a	WBGene00020142	aak-2	active	excretory cell | head neurons | pharynx	Adult Expression: pharynx; excretory cell; head neurons | Larval Expression: pharynx; excretory cell; head neurons		1	1	1	175364_at|190604_at		ok524	WT	Molecular_function:protein kinase activity|Molecular_function:ATP binding|Biological_process:protein amino acid phosphorylation|Molecular_function:protein serine/threonine kinase activity		ENSEMBL:ENSP00000294393:human:5'-AMP-activated protein kinase, catalytic alpha-2 chain:E=167.108 | ENSEMBL:ENSP00000254690:human:5'-AMP-activated protein kinase, catalytic alpha-1 chain:E=166.469 | ENSEMBL:ENSP00000346148:human:PRKAA1 protein:E=162.886 |
191332_at	C37E2.1	C37E2.1	WBGene00007993	C37E2.1	active	gonad sheath cells | body wall muscle | pharynx | tail neurons	Adult Expression: pharynx; gonad sheath cells; body wall muscle; tail neurons; unidentified | Larval Expression: body wall muscle; tail neurons		1	1	1	174800_s_at|191332_at	This gene encodes a protein predicted by Eisenberg and coworkers, with 52% accuracy, to be mitochondrial.		WT	Molecular_function:oxidoreductase activity|Biological_process:metabolism|Molecular_function:isocitrate dehydrogenase (NAD) activity|Biological_process:tricarboxylic acid cycle|Cellular_component:mitochondrion	Isocitrate dehydrogenase, gamma subunit	ENSEMBL:ENSP00000245969:human:Isocitrate dehydrogenase [NAD] subunit beta, mitochondrial precursor:E=113.959 | ENSEMBL:ENSP00000344793:human:Splice Isoform 2 Of Isocitrate dehydrogenase [NAD] subunit beta, mitochondrial precursor:E=107.398 | ENSEMBL:ENSP0
188863_s_at	ZK792.4	ZK792.4a	WBGene00014077	ZK792.4	active	head neurons | pharynx | intestinal | renal gland cells	Adult Expression: pharynx; head neurons | Larval Expression: pharynx; intestinal; renal gland cells; unidentified		1	1	1	-			WT		Ankyrin repeat	ENSEMBL:ENSP00000343975:human:Hypothetical protein DKFZp434A196:E=24.5086 | ENSEMBL:ENSP00000339115:human:Hypothetical protein FLJ42568:E=24.2218 | ENSEMBL:ENSP00000267116:human:PREDICTED: hypothetical protein FLJ34236:E=18.9586 | ENSEMBL:ENSP00000351681:
189052_s_at	F13E6.1	F13E6.1	WBGene00008745	F13E6.1	active	head neurons | pharynx | tail neurons	Adult Expression: pharynx; head neurons; tail neurons; unidentified | Larval Expression: pharynx		1	1	1	173810_at|189052_s_at			WT|WT|Unclassified|WT|WT		Coiled-coil protein TPD52	ENSEMBL:ENSP00000263850:human:N8 protein long isoform:E=20.1024 | ENSEMBL:ENSP00000343554:human:Splice Isoform 2 Of Tumor protein D54:E=19.3372 | ENSEMBL:ENSP00000344647:human:Tumor protein D52-like 2:E=15.9208 | ENSEMBL:ENSP00000217121:human:Tumor proTein D52-like 2 isoform a:E=15.9208 | ENSEMBL:ENSP00000343547:human:Splice Isoform 1 Of Tumor protein D54:E=15.8861 | ENSEMBL:ENSP00000351350:human…
177915_at	F48F7.1	F48F7.1	WBGene00000105	alg-1	active	head neurons | pharynx	Adult Expression: pharynx; head neurons; unidentified | Larval Expression: pharynx; head neurons; unidentified		1	1	1	174189_at|174286_at|177915_at	A homolog of rde-1 that is involved in RNA interference and affects developmental timing along with alg-2 and dcr-1 by regulating expression of the lin-4 and let-7 small temporal RNAs.	gk214	Clr|Pvl|Unc|Gro|Lvl|Prz|Sma|Unc	Biological_process:osmoregulation|Biological_process:positive regulation of growth rate|Biological_process:larval development (sensu Nematoda)|Biological_process:physiological processes|Biological_process:locomotion|Biological_process:hermaphrodite genital morphogenesis|Biological_process:positive regulation of body size|Biological_process:locomotory behavior|Biological_process:embryonic developm…	Translation initiation factor 2C (eIF-2C) and related proteins	ENSEMBL:ENSP00000220592:human:Eukaryotic translation initiation factor 2C, 2:E=1000 | ENSEMBL:ENSP00000207451:human:Similar to Eukaryotic translation initiation factor 2C 1:E=1000 | ENSEMBL:ENSP00000257131:human:Similar to Eukaryotic translation initiatio
181521_at	F28F5.3	F28F5.3a	WBGene00017904	tag-204	active	pharynx | intestinal	Adult Expression: pharynx; intestinal | Larval Expression: pharynx		0	1	1	-		ok941	WT|WT|WT|WT	Molecular_function:zinc ion binding|Molecular_function:protein binding	LIM domain	ENSEMBL:ENSP00000317867:human:Splice Isoform 3 Of LIM domain only protein 7:E=22.6383 | ENSEMBL:ENSP00000349571:human:Splice Isoform 1 Of LIM domain only protein 7:E=22.4815 | ENSEMBL:ENSP00000316891:human:KIAA1102 protein:E=14.5229 | ENSEMBL:ENSP00000316974:human:Hypothetical protein DKFZp451D112:E=14.3372 | FLYBASE:CG31534-PA:fly:Flybase gene name is CG31534-PA:E=25.3372 |
184318_at	Y37D8A.22	Y37D8A.22	WBGene00012559	Y37D8A.22	active	pharynx | intestinal	Adult Expression: pharynx; intestinal | Larval Expression: pharynx; intestinal		0	1	1	-			WT|WT		Vacuole membrane protein VMP1	ENSEMBL:ENSP00000262291:human:Hypothetical protein VMP1:E=100.432 | FLYBASE:CG32675-PB:fly:Flybase gene name is CG32675-PB:E=89.1135 | FLYBASE:CG32087-PA:fly:Flybase gene name is CG32087-PA:E=80.5086 |
177861_at	C30H6.2	C30H6.2	WBGene00006487	tag-141	active	hypodermis | pharynx | intestinal	Adult Expression: pharynx; intestinal | Larval Expression: pharynx; intestinal; hypodermis		0	1	1	-	tag-141/C30H6.2 encodes a putative zinc transporter orthologous to human SLC39A4 (OMIM:607059, mutated in acrodermatitis enteropathica).	gk254	WT	Molecular_function:metal ion transporter activity|Biological_process:metal ion transport|Cellular_component:membrane	Putative zinc transporter	ENSEMBL:ENSP00000301305:human:Hypothetical protein FLJ21884:E=39.7212 | ENSEMBL:ENSP00000277633:human:Hypothetical protein FLJ30499:E=38.8539 | ENSEMBL:ENSP00000269187:human:Estrogen regulated LIV-1 protein:E=37.3372 | ENSEMBL:ENSP00000352655:human:KIAA1265 protein:E=32.2441 | ENSEMBL:ENSP00000240095:human:Similar to CG6817 protein:E=30.3468 | ENSEMBL:ENSP00000289952:human:KIAA0062 protein:E=30.3…
189878_at	C03C10.1	C03C10.1	WBGene00002202	kin-19	active	excretory cell | spermatheca | anal sphincter/depressor muscle | gonad sheath cells | body wall muscle | pharynx | intestinal | vulval muscle	Adult Expression: pharynx; intestinal; anal sphincter/depressor muscle; vulval muscle; spermatheca; gonad sheath cells; body wall muscle; excretory cell; unidentified | Larval Expression: pharynx; intestinal; anal sphincter/depressor muscle; body wall muscle; excretory cell; unidentified		0	1	1	174850_at|189878_at	kin-19 encodes a serine/threonine kinase orthologous to human casein kinase I, alpha 1 (CSNK1A1, OMIM:600505); KIN-19 appears to be a component of the non-canonical Wnt signaling pathway that regulates endoderm formation in the early embryo; kin-19(RNAi) and mom-2(RNAi) enhance apr-1(RNAi), but not RNAi of each other.	ok602	Emb|Emb|WT	Molecular_function:protein kinase activity|Molecular_function:ATP binding|Biological_process:protein amino acid phosphorylation|Molecular_function:protein serine/threonine kinase activity|Biological_process:embryonic development (sensu Animalia)	Casein kinase (serine/threonine/tyrosine protein kinase)	ENSEMBL:ENSP00000261798:human:Casein kinase I, alpha isoform:E=149.523 | ENSEMBL:ENSP00000322723:human:Casein kinase I, alpha-like isoform:E=141.678 | ENSEMBL:ENSP00000338432:human:Casein kinase I, epsilon isoform:E=118.456 | ENSEMBL:ENSP00000269361:human
184212_s_at	C56C10.3	C56C10.3	WBGene00016961	tag-309	active	hypodermis | body wall muscle | pharynx | intestinal	Adult Expression: pharynx; intestinal; body wall muscle; hypodermis; unidentified | Larval Expression: pharynx; intestinal; hypodermis; unidentified		0	1	1	-			Bmd|Emb|Lvl|Prz|Emb|Lva	Biological_process:body morphogenesis (sensu Nematoda)|Biological_process:embryonic development (sensu Animalia)|Biological_process:larval development (sensu Nematoda)|Biological_process:growth|Biological_process:physiological processes|Biological_process:locomotion	Protein involved in glucose derepression and pre-vacuolar endosome protein sorting	ENSEMBL:ENSP00000217402:human:Conserved hypothetical protein:E=66.3279 | ENSEMBL:ENSP00000216822:human:Snf7 homologue associated with Alix 2:E=58.2757 | ENSEMBL:ENSP00000297265:human:Conserved hypothetical protein:E=53.8861 | ENSEMBL:ENSP00000223500:human:Similar to CG6259 protein:E=16.3665 | ENSEMBL:ENSP00000317468:human:Conserved hypothetical protein:E=12 | ENSEMBL:ENSP00000324491:human:Conserv…
176869_s_at	ZK112.2	ZK112.2	WBGene00003559	ncl-1	active	body wall muscle | pharynx | intestinal	Adult Expression: pharynx; intestinal; body wall muscle; unidentified | Larval Expression: pharynx; intestinal; body wall muscle; unidentified	| "In early embryos in which nucleoli are not detectable in wild-type: Indirect immunofluorescence using mAb D3C2 showed that in wild-type embryos, NCL-1 is a cytoplasmic protein with no obvious nuclear accumulation. NCL-1 staining is abundant in early embryos and then rapidly diminishes during development. No staining was detected with mAb D3C2 in ncl-1 (e1942) mutant embryos at any stage. | In …	1	1	1	175800_at|176869_s_at	ncl-1 encodes a B-box zinc finger protein that may be a repressor of RNA polymerase I and III transcription and an inhibitor of cell growth, based on mutant analysis; appears to function in a cell autonomous fashion.	e1865	WT|WT	Molecular_function:zinc ion binding|Cellular_component:intracellular	Predicted E3 ubiquitin ligase	ENSEMBL:ENSP00000337094:human:Splice Isoform 1 Of Tripartite motif protein 3:E=47.0177 | ENSEMBL:ENSP00000352508:human:Splice Isoform 3 Of Tripartite motif protein 3:E=44.1427 | ENSEMBL:ENSP00000348370:human:Tripartite motif protein 2:E=42.1805 | ENSEMBL:
193878_s_at	F55A12.7	F55A12.7	WBGene00000150	apm-1	active	hypodermis | seam cells | pharynx | intestinal | vulva | nerve ring | neurons	Adult Expression: pharynx; intestinal; hypodermis; seam cells; unidentified | Larval Expression: pharynx; intestinal; hypodermis; seam cells; unidentified | "apm-1 was expressed ubiquitously throughout development, its expression was stronger in neurons, as demonstrated by the bright fluorescence in the nerve ring. When examining the apm-1 expression by lacZ reporter assays, also observed high ex…		1	1	1	-	The apm-1 gene encodes an adaptin: specifically, it encodes an ortholog of the mu1-II subunit of adaptor protein complex 1 (AP-1).		Lva|Gro|Unc|Lva|Lva|Unc	Biological_process:intracellular protein transport|Cellular_component:clathrin vesicle coat|Biological_process:positive regulation of growth rate|Biological_process:larval development (sensu Nematoda)|Biological_process:growth|Biological_process:locomotory behavior	Adaptor complexes medium subunit family	ENSEMBL:ENSP00000291439:human:Adaptor-related protein complex 1, mu 1 subunit:E=167.77 | ENSEMBL:ENSP00000250244:human:Adaptor-related protein complex 1, mu 2 subunit (Mu-adaptin 2) (Adaptor protein complex AP-1 mu-2 subunit) (Golgi adaptor HA1/AP1 adapti
192749_at	C02F4.2	C02F4.2a	WBGene00006527	tax-6	active	head neurons | nerve ring | pharynx | ventral nerve cord | intestinal | tail neurons | head neurons | spermathecae | seam cells | hypodermal | tail neurons | head neurons | spermathecae | seam cells | hypodermal | tail neurons | head neurons | spermathecae | vulval muscle | tail neurons | sensory neurons | sensory neurons | sensory neurons | muscle | sensory neurons | muscle	Adult Expression: pharynx; intestinal; nerve ring; head neurons; unidentified | Larval Expression: pharynx; intestinal; nerve ring; ventral nerve cord; head neurons; tail neurons | CNA-1 localization was also confirmed in the spermatheca by immunostaining isolated gonads. | Similar localization to GFP expression patterns and additionally showed localization in hypodermal seam cells. See Expr1992 …	| "Wildtype male sperm was examined and immunostained with antiCNA-1 antibody. As expected, robust staining was observed in the wild-type sperm and the staining was distinctly cytoplasmic." | "Wildtype male sperm was examined and immunostained with antiCNA-1 antibody. As expected, robust staining was observed in the wild-type sperm and the staining was distinctly cytoplasmic." | neuronal cell bod…	1	1	1	-	tax-6 encodes an ortholog of calcineurin A that is required for inhibition and adaptation of several sensory neurons and for the normal regulation of egg-laying by serotonin; TAX-6 stimulates transcription of rcn-1, and binds RCN-1 protein if free Ca[2+] is present; in general, calcineurin positively regulates calcium-dependent signaling.	db44	Gro|Unclassified|WT|Unclassified	Molecular_function:hydrolase activity|Biological_process:positive regulation of growth rate	Serine-threonine phosphatase 2B, catalytic subunit	ENSEMBL:ENSP00000353881:human:Splice Isoform 3 Of Serine/threonine protein phosphatase 2B catalytic subunit, beta isoform:E=205.119 | ENSEMBL:ENSP00000320580:human:Serine/threonine protein phosphatase 2B catalytic subunit, alpha isoform:E=204.921 | ENSEMB
192637_s_at	R05D3.7	R05D3.7	WBGene00006840	unc-116	active	nerve ring | pharynx | ventral nerve cord | intestinal	Adult Expression: pharynx; intestinal; nerve ring; unidentified | Larval Expression: pharynx; intestinal; nerve ring; ventral nerve cord; unidentified		1	1	1	173829_at|192637_s_at		e2281	WT|Dpy|Unc|Dpy|Gro|Rup|Unc	Molecular_function:microtubule motor activity|Molecular_function:ATP binding|Biological_process:microtubule-based movement|Cellular_component:microtubule associated complex|Biological_process:positive regulation of body size|Biological_process:positive regulation of growth rate|Biological_process:morphogenesis of an epithelium|Biological_process:locomotory behavior	Kinesin (SMY1 subfamily)	ENSEMBL:ENSP00000334176:human:Kinesin heavy chain isoform 5C:E=177.62 | ENSEMBL:ENSP00000286452:human:Neuronal kinesin heavy chain:E=169.398 | ENSEMBL:ENSP00000349444:human:Kinesin heavy chain:E=166.824 | ENSEMBL:ENSP00000307078:human:110 kDa protein:E=16
176657_at	F44B9.3	F44B9.3a	WBGene00000508	cit-1.2	active	pharynx | intestinal	Adult Expression: pharynx; intestinal; unidentified | Larval Expression: pharynx; intestinal; unidentified		0	1	1	175479_at|176657_at		gk241	WT|WT		CDK9 kinase-activating protein cyclin T	ENSEMBL:ENSP00000261900:human:Cyclin T1:E=25.7696 | ENSEMBL:ENSP00000295238:human:Splice Isoform 2 Of Cyclin T2:E=24.9208 | ENSEMBL:ENSP00000264157:human:Splice Isoform 1 Of Cyclin T2:E=24.8539 | ENSEMBL:ENSP00000216279:human:Splice Isoform 2 Of Cyclin K:E=22.2366 | ENSEMBL:ENSP00000295926:human:Cyclin L ania-6a:E=19.2757 | ENSEMBL:ENSP00000343758:human:Hypothetical protein:E=16.3872 | ENSEMBL:EN…
192249_at	F22A3.1	F22A3.1	WBGene00017687	F22A3.1	active	pharynx | intestinal | socket_cells | seam cells | hypodermal | P lineage	Adult Expression: pharynx; intestinal; unidentified | Larval Expression: pharynx; intestinal; unidentified | "In adult hermaphrodites, F22A3.1 reporter expression was observed in the inner and outer labial socket cells of the head. F22A3.1 is expressed strongly in the seam cells within the hypodermal ridges, which extend bilaterally along the length of the exterior body wall. During the first lar…		0	1	1	174603_at|192249_at		eh8	WT|WT	Molecular_function:transcription factor activity|Biological_process:regulation of transcription, DNA-dependent|Cellular_component:nucleus|Molecular_function:DNA binding	ERG and related ETS transcription factors	ENSEMBL:ENSP00000315408:human:Ets transcription factor PDEF:E=40.4318 | ENSEMBL:ENSP00000257832:human:E74-like factor 5, ESE-2b:E=24.699 | ENSEMBL:ENSP00000311010:human:Ets transcription factor ESE-2a:E=24.3566 | ENSEMBL:ENSP00000351453:human:Hypothetical
192519_s_at	F56E3.3	F56E3.3a	WBGene00002217	klp-4	active	head neurons | pharynx | ventral nerve cord | intestinal | tail neurons	Adult Expression: pharynx; intestinal; ventral nerve cord; head neurons; tail neurons | Larval Expression: pharynx; intestinal; ventral nerve cord; head neurons; tail neurons		1	1	1	171890_x_at|192519_s_at	klp-4 encodes a kinesin-like motor protein paralogous to UNC-104 and KLP-6 and orthologous to Drosophila KHC-73 and the vertebrate KIF1A, KIF13B, and GAKIN motor proteins; as loss of KLP-4 function via RNA-mediated interference (RNAi) does not result in any abnormalities, the precise role of KLP-4 in C. elegans development and/or behavior is not yet known; based on sequence similarity, however, K…		WT	Molecular_function:microtubule motor activity|Molecular_function:ATP binding|Biological_process:microtubule-based movement|Cellular_component:microtubule associated complex	Kinesin-like protein	ENSEMBL:ENSP00000351150:human:KINESIN-13A1:E=247.796 | ENSEMBL:ENSP00000350459:human:203 kDa protein:E=237.194 | ENSEMBL:ENSP00000347703:human:Kinesin-like protein KIF13B:E=234.081 | ENSEMBL:ENSP00000259711:human:Splice Isoform 1 Of Kinesin-like protein K
193238_s_at	C48A7.1	C48A7.1a	WBGene00001187	egl-19	active	head neurons | hypodermis | pharynx | ventral nerve cord | intestinal | hypodermis | pharynx | intestinal | hypodermis | pharynx | intestinal | hypodermis | pharynx | intestinal | m4 | head neurons | m7 | m3 | ventral nerve cord | m5 | preanal ganglion | ventral cord neurons | ring neurons | preanal ganglion | neurons	Adult Expression: pharynx; intestinal; ventral nerve cord; head neurons; unidentified | Larval Expression: pharynx; intestinal; hypodermis; ventral nerve cord; head neurons; unidentified | Adult Expression: pharynx; intestinal; hypodermis; unidentified | Embryo Expression: intestinal | Larval Expression: pharynx; intestinal; hypodermis; unidentified | "In transgenic animals carrying the fusion ge…		1	1	1	175822_at|193238_s_at	egl-19 encodes an ortholog of the alpha subunit of mammalian L-type calcium ion channels that affects muscle contraction in late embryonic morphogenesis, movement, egg-laying, mating and feeding; egl-19 is expressed in muscle cells and some neurons.	ad695	WT|Clr|Egl|Pvl|Stp	Molecular_function:cation channel activity|Biological_process:cation transport|Cellular_component:membrane|Molecular_function:voltage-gated calcium channel activity|Biological_process:calcium ion transport|Cellular_component:voltage-gated calcium channel complex|Molecular_function:ion channel activity|Biological_process:ion transport|Cellular_component:integral to membrane|Biological_process:osmo…	Voltage-gated Ca2+ channels, alpha1 subunits	ENSEMBL:ENSP00000349520:human:Splice Isoform 5 Of Voltage-dependent P/Q-type calcium channel alpha-1A subunit:E=1000 | ENSEMBL:ENSP00000288139:human:Splice Isoform 2 Of Voltage-dependent L-type calcium channel alpha-1D subunit:E=1000 | ENSEMBL:ENSP0000035
192958_at	W02A11.3	W02A11.3	WBGene00012194	W02A11.3	active	body wall muscle | pharynx | intestinal | vulval muscle	Adult Expression: pharynx; intestinal; vulval muscle; body wall muscle | Larval Expression: pharynx; intestinal; body wall muscle		0	1	1	-		tm1580	WT	Molecular_function:ubiquitin-protein ligase activity|Molecular_function:zinc ion binding|Biological_process:protein ubiquitination|Cellular_component:ubiquitin ligase complex	Predicted E3 ubiquitin ligase	ENSEMBL:ENSP00000274811:human:KIAA1100 protein:E=16 | ENSEMBL:ENSP00000288199:human:Hypothetical protein FLJ16278:E=14.041 | ENSEMBL:ENSP00000269439:human:Hypothetical protein FLJ45559:E=13.5086 | FLYBASE:CG6923-PA:fly:Flybase gene name is CG6923-PA:E=11.1024 | FLYBASE:CG9381-PA:fly:Flybase gene name is mura-PA:E=10.7447 |
192114_s_at	ZK1127.10	ZK1127.10	WBGene00022856	ZK1127.10	active	head neurons | hypodermis | body wall muscle | pharynx | intestinal | vulval muscle	Adult Expression: pharynx; intestinal; vulval muscle; hypodermis; head neurons; unidentified | Larval Expression: body wall muscle; hypodermis		1	1	1	-	ZK1127.10 is orthologous to the human gene UNKNOWN (PROTEIN FOR MGC:9471) (CTH; OMIM:219500), which when mutated leads to disease.		WT	Biological_process:amino acid metabolism	Cystathionine beta-lyases/cystathionine gamma-synthases	ENSEMBL:ENSP00000235407:human:Splice Isoform 1 Of Cystathionine gamma-lyase:E=124.055 | ENSEMBL:ENSP00000311554:human:Splice Isoform 2 Of Cystathionine gamma-lyase:E=108.854 | FLYBASE:CG5345-PA:fly:Flybase gene name is Eip55E-PA:E=124.149 |
193301_at	T05A7.4	T05A7.4	WBGene00001976	hmg-11	active	nerve ring | pharynx | ventral nerve cord | intestinal | vulval muscle | tail neurons	Adult Expression: pharynx; intestinal; vulval muscle; tail neurons | Larval Expression: nerve ring; ventral nerve cord; tail neurons; unidentified		1	1	1	-		ok1303	WT
189597_s_at	F59F4.1	F59F4.1	WBGene00010336	F59F4.1	active	intestine | pharynx	Adult Expression: pharynx; intestine;		0	1	1	-			WT	Molecular_function:acyl-CoA oxidase activity|Biological_process:fatty acid beta-oxidation|Cellular_component:peroxisome|Molecular_function:oxidoreductase activity|Biological_process:electron transport	Acyl-CoA oxidase	ENSEMBL:ENSP00000301608:human:Splice Isoform 1 Of Acyl-coenzyme A oxidase 1, peroxisomal:E=137.301 | ENSEMBL:ENSP00000293217:human:Splice Isoform 2 Of Acyl-coenzyme A oxidase 1, peroxisomal:E=134.658 | ENSEMBL:ENSP00000307697:human:Acyl-coenzyme A oxidase 2, peroxisomal:E=106.055 | ENSEMBL:ENSP00000200383:human:Acyl-coenzyme A oxidase 3, peroxisomal:E=61.3468 | ENSEMBL:ENSP00000343717:human:ACOXL…
182417_at	Y75B8A.7	Y75B8A.7	WBGene00013544	Y75B8A.7	active	vulva other | head neurons | Reproductive System | nerve ring | anal depressor muscle | seam cells | intestine | body wall muscle | pharynx | rectal epithelium | nervous system | ventral nerve cord | tail neurons	Adult Expression: pharynx; intestine; anal depressor muscle; rectal epithelium; Reproductive System; vulva other; body wall muscle; seam cells; Nervous System; nerve ring; ventral nerve cord; head neurons; tail neurons;		1	1	1	-			WT|Gro|Lva|Lvl	Biological_process:positive regulation of growth rate|Biological_process:larval development (sensu Nematoda)|Biological_process:growth|Biological_process:physiological processes	U3 small nucleolar ribonucleoprotein (snoRNP) subunit - Mpp10p	ENSEMBL:ENSP00000244230:human:U3 small nucleolar ribonucleoprotein protein MPP10:E=66.4202 | ENSEMBL:ENSP00000354826:human:Splice Isoform 1 Of Caldesmon:E=12.3665 | ENSEMBL:ENSP00000251742:human:Midasin:E=11.0315 | ENSEMBL:ENSP00000290632:human:Trichohyalin:E=10.7447 | ENSEMBL:ENSP00000311997:human:Neurofilament triplet H protein:E=10.3767 | ENSEMBL:ENSP00000269243:human:Myosin heavy chain, nonmu…
185540_s_at	H28G03.6	H28G03.6	WBGene00003477	mtm-5	active	intestine | body wall muscle | pharynx	Adult Expression: pharynx; intestine; body wall muscle;		0	1	1	-		ok469	WT	Biological_process:intracellular signaling cascade|Molecular_function:inositol/phosphatidylinositol phosphatase activity|Biological_process:phospholipid dephosphorylation	Predicted dual-specificity phosphatase	ENSEMBL:ENSP00000256190:human:SET binding factor 2:E=113.62 | ENSEMBL:ENSP00000336522:human:Splice Isoform 3 Of SET binding factor 1:E=106.62 | ENSEMBL:ENSP00000252027:human:Splice Isoform 1 Of SET binding factor 1:E=103.328 | ENSEMBL:ENSP00000348624:huma
191709_at	W08G11.4	W08G11.4	WBGene00012348	W08G11.4	active	excretory cell | neurons along body | head neurons | Reproductive System | nerve ring | intestine | tail | body wall muscle | pharynx | nervous system | ventral nerve cord | distal tip cell | head | phasmids | tail neurons	Adult Expression: pharynx; intestine; body wall muscle; excretory cell; Nervous System; nerve ring; ventral nerve cord; head neurons; neurons along body; tail neurons; phasmids; unidentified cells in head; unidentified cells in tail ;		1	1	1	-			WT	Molecular_function:protein phosphatase type 2A, intrinsic regulator activity|Biological_process:signal transduction|Cellular_component:protein phosphatase type 2A complex	Serine/threonine protein phosphatase 2A, regulatory subunit	ENSEMBL:ENSP00000337641:human:Serine/threonine protein phosphatase 2A, 56 kDa regulatory subunit, epsilon isoform:E=168.31 | ENSEMBL:ENSP00000261461:human:Serine/threonine protein phosphatase 2A, 56 kDa regulatory subunit, alpha isoform:E=167.42 | ENSEMBL
187314_at	C56G2.3	C56G2.3	WBGene00016978	C56G2.3	active	head neurons | intestine | body wall muscle | pharynx | nervous system	Adult Expression: pharynx; intestine; body wall muscle; Nervous System; head neurons;		1	1	1	-			WT|WT|Gro|Gro|Stp	Biological_process:positive regulation of growth rate|Biological_process:gametogenesis	Uncharacterized conserved protein	FLYBASE:CG5190-PA:fly:Flybase gene name is CG5190-PA:E=16.0506 |
191496_s_at	T27E9.7	T27E9.7	WBGene00012097	T27E9.7	active	excretory cell | intestine | pharynx	Adult Expression: pharynx; intestine; excretory cell;		0	1	1	173474_at|191496_s_at		ok771	WT|WT|WT	Molecular_function:nucleotide binding|Molecular_function:nucleoside triphosphatase activity|Molecular_function:ATP binding|Molecular_function:ATPase activity	Predicted transporter (ABC superfamily)	ENSEMBL:ENSP00000222388:human:ATP-binding cassette, sub-family F, member 2 isoform b:E=210.194 | ENSEMBL:ENSP00000287844:human:ATP-binding cassette, sub-family F, member 2:E=210.187 | ENSEMBL:ENSP00000292808:human:Similar to CG9330 protein:E=108.091 | ENS
189802_s_at	R11F4.1	R11F4.1	WBGene00020007	R11F4.1	active	gonad sheath cells | intestine | body wall muscle | pharynx	Adult Expression: pharynx; intestine; gonad sheath cells; body wall muscle;		0	1	1	171825_at|189802_s_at	The R11F4.1 gene encodes a homolog of human glycerol kinase (GK), which when mutated leads to hyperglycerolemia (glycerol kinase deficiency; OMIM:307030).		WT|WT|WT	Biological_process:carbohydrate metabolism|Molecular_function:glycerol kinase activity|Biological_process:glycerol-3-phosphate metabolism	Ribulose kinase and related carbohydrate kinases	ENSEMBL:ENSP00000302036:human:Glycerol kinase, testis specific 1:E=135.42 | ENSEMBL:ENSP00000354642:human:Glycerol kinase, isoform a:E=134.658 | ENSEMBL:ENSP00000350624:human:GK2 protein:E=130.131 | ENSEMBL:ENSP00000351706:human:Glycerol kinase 2:E=130.125 | ENSEMBL:ENSP00000344025:human:Hypothetical protein FLJ45739:E=62.4949 | ENSEMBL:ENSP00000311422:human:Hypothetical protein MGC40579:E=30.173…
185954_at	Y54G11A.7	Y54G11A.7	WBGene00013216	Y54G11A.7	active	head neurons | hypodermis | intestine | pharynx | nervous system	Adult Expression: pharynx; intestine; hypodermis; Nervous System; head neurons;		1	1	1	-			WT|WT|WT|Emb	Biological_process:embryonic development (sensu Animalia)	Uncharacterized conserved protein	ENSEMBL:ENSP00000334692:human:FLJ20699 protein:E=82.585 |
182332_at	M03A8.2	M03A8.2	WBGene00019748	M03A8.2	active	neurons along body | head neurons | Reproductive System | nerve ring | spermatheca uterine valve | seam cells | intestine | body wall muscle | pharynx | nervous system | ventral nerve cord | tail neurons	Adult Expression: pharynx; intestine; Reproductive System; spermatheca uterine valve; body wall muscle; seam cells; Nervous System; nerve ring; ventral nerve cord; head neurons; neurons along body; tail neurons;		1	1	1	-					Cytoplasm to vacuole targeting protein	ENSEMBL:ENSP00000227459:human:KIAA0404 protein:E=86.0458 | ENSEMBL:ENSP00000261834:human:Hypothetical protein FLJ46412:E=70.4202 | ENSEMBL:ENSP00000353010:human:Hypothetical protein:E=16 | FLYBASE:CG1241-PA:fly:Flybase gene name is CG1241-PA:E=64.0506 |
192222_at	H37N21.1	H37N21.1	WBGene00010427	H37N21.1	active	head neurons | spermatheca | Reproductive System | excretory gland cells | seam cells | intestine | body wall muscle | pharynx | nervous system | ventral nerve cord | vulval muscle | uterine muscle | tail neurons	Adult Expression: pharynx; intestine; Reproductive System; uterine muscle; vulval muscle; spermatheca; body wall muscle; seam cells; excretory gland cells; Nervous System; ventral nerve cord; head neurons; tail neurons;		1	1	1	190643_at|192222_at			WT|WT|WT|Unclassified|WT|WT|Egl|Egl|Gro	Molecular_function:protein kinase activity|Molecular_function:ATP binding|Biological_process:protein amino acid phosphorylation|Biological_process:oviposition|Biological_process:positive regulation of growth rate	Protein kinase	ENSEMBL:ENSP00000233557:human:Multiple domain putative nuclear protein:E=117.149 | ENSEMBL:ENSP00000328706:human:53 kDa protein:E=88.0605 | ENSEMBL:ENSP00000330271:human:Hypothetical protein DKFZp434I2411:E=38.9208 | ENSEMBL:ENSP00000252477:human:Splice I
187109_s_at	C46H11.11	C46H11.11a	WBGene00016735	fhod-1	active	Reproductive System | intestine | pharynx | vulval muscle | developing vulva	Adult Expression: pharynx; intestine; Reproductive System; vulval muscle;		0	1	1	173614_at|176006_at|187109_s_at			WT	Molecular_function:actin binding|Biological_process:cell organization and biogenesis	Rac1 GTPase effector FHOS	ENSEMBL:ENSP00000257209:human:PREDICTED: formin homology 2 domain containing 3:E=93.3767 | ENSEMBL:ENSP00000258201:human:FH1/FH2 domains-containing protein:E=85.6383 | ENSEMBL:ENSP00000321348:human:126 kDa protein:E=29.4202 | ENSEMBL:ENSP00000355369:human
192399_s_at	F42G8.12	F42G8.12	WBGene00002162	isp-1	active	neurons along body | stomato-intestinal muscle | head neurons | Reproductive System | nerve ring | anal depressor muscle | intestine | tail | body wall muscle | pharynx | rectal epithelium | nervous system | ventral nerve cord | vulval muscle | developing uterus | distal tip cell | head | developing vulva | uterine muscle | tail neurons	Adult Expression: pharynx; intestine; stomato-intestinal muscle; anal depressor muscle; Reproductive System; uterine muscle; vulval muscle; body wall muscle; Nervous System; nerve ring; ventral nerve cord; head neurons; neurons along body; tail neurons; unidentified cells in head; unidentified cells in tail ;		1	1	1	173270_s_at|192399_s_at	isp-1 encodes a Rieske iron sulphur protein (ISP) which is a subunit of the mitochondrial complex III in the mitochondrial membrane; the subunits are highly conserved in all mitochondria and aerobic bacteria; mitochondrial complex III catalyses electron transport from ubiquinol to cytochrome c; isp-1 mutants show low oxygen consumption, a decreased sensitivity to reactive oxygen species and incre…	gk267	Emb|Ste	Molecular_function:ubiquinol-cytochrome-c reductase activity|Biological_process:electron transport|Cellular_component:membrane|Cellular_component:ubiquinol-cytochrome-c reductase complex|Molecular_function:oxidoreductase activity|Cellular_component:ubiquinol-cytochrome-c reductase complex (sensu Eukarya)|Biological_process:embryonic development (sensu Animalia)|Biological_process:reproduction	Ubiquinol cytochrome c reductase, subunit RIP1	ENSEMBL:ENSP00000306397:human:Ubiquinol-cytochrome c reductase iron-sulfur subunit, mitochondrial precursor:E=57.5528 | ENSEMBL:ENSP00000303001:human:DJ370M22.2:E=56.699 | FLYBASE:CG7361-PB:fly:Flybase gene name is RFeSP-PB:E=62.2441 |
193539_at	B0024.12	B0024.12	WBGene00001646	gna-1	active	head neurons | pharynx | nervous system	Adult Expression: pharynx; Nervous System; head neurons;		1	1	1	-	gna-1 encodes one of two C. elegans glucosamine 6-phosphate N-acetyltransferases (GNAs); by homology, GNA-1 is predicted to be required for the formation of UDP-N-acetylglucosamine, a substrate in chitin synthesis, Golgi and cytoplasmic glycosylation, and GPI anchoring; as loss of gna-1 activity via large-scale RNAi screens does not result in any obvious abnormalities, the precise role of GNA-1 i…		WT	Molecular_function:N-acetyltransferase activity|Molecular_function:glucosamine 6-phosphate N-acetyltransferase activity|Cellular_component:late endosome|Cellular_component:ER-Golgi intermediate compartment|Cellular_component:Golgi apparatus|Biological_process:UDP-N-acetylglucosamine biosynthesis	Glucosamine-phosphate N-acetyltransferase	ENSEMBL:ENSP00000216410:human:Similar to EMeg32 protein:E=29.9586 | FLYBASE:CG1969-PA:fly:Flybase gene name is CG1969-PA:E=27.8861 |
190349_at	C44H4.5	C44H4.5	WBGene00006524	tap-1	active	excretory cell | head neurons | nerve ring | anal depressor muscle | intestine | body wall muscle | pharynx | nervous system | pharyngeal gland cells	Adult Expression: pharynx; pharyngeal gland cells; intestine; anal depressor muscle; body wall muscle; excretory cell; Nervous System; nerve ring; head neurons; unidentified cells;		1	1	1	-		gk202	WT	Molecular_function:catalytic activity	Serine/threonine protein phosphatase	ENSEMBL:ENSP00000333049:human:TAB1-like protein:E=11.0223 | ENSEMBL:ENSP00000216160:human:Mitogen-activated protein kinase kinase kinase 7 interacting protein 1:E=11 |
178382_s_at	F55F3.1	F55F3.1	WBGene00010115	F55F3.1	active	pharyngeal-intestinal valve | pharynx	Adult Expression: pharynx; pharyngeal-intestinal valve | Larval Expression: pharynx; pharyngeal-intestinal valve		0	1	1	-			WT		Protein involved in Snf1 protein kinase complex assembly	ENSEMBL:ENSP00000254101:human:5'-AMP-activated protein kinase, beta-2 subunit:E=49.9208 | ENSEMBL:ENSP00000229328:human:AMP-activated protein kinase beta 1 non-catalytic subunit:E=43.8861 | FLYBASE:CG8057-PA:fly:Flybase gene name is CG8057-PA:E=33.3768 |
189114_at	C34F11.3	C34F11.3a	WBGene00016415	C34F11.3	active	head neurons | Reproductive System | pharyngeal-intestinal valve | nerve ring | hypodermis | anal depressor muscle | seam cells | intestine | body wall muscle | pharynx | nervous system | ventral nerve cord | vulval muscle | distal tip cell | developing vulva | uterine muscle | tail neurons	Adult Expression: pharynx; pharyngeal-intestinal valve; intestine; anal depressor muscle; Reproductive System; distal tip cell; uterine muscle; vulval muscle; body wall muscle; hypodermis; seam cells; Nervous System; nerve ring; ventral nerve cord; head neurons; tail neurons;		1	1	1	172978_s_at|189114_at			WT|Gro|Unc|Lva	Molecular_function:deaminase activity|Biological_process:purine ribonucleoside monophosphate biosynthesis|Molecular_function:AMP deaminase activity|Biological_process:positive regulation of growth rate|Biological_process:larval development (sensu Nematoda)|Biological_process:growth|Biological_process:locomotory behavior	Adenosine monophosphate deaminase	ENSEMBL:ENSP00000351573:human:Splice Isoform 4 Of AMP deaminase 2:E=203.509 | ENSEMBL:ENSP00000345498:human:Splice Isoform 2 Of AMP deaminase 2:E=203.509 | ENSEMBL:ENSP00000256578:human:Adenosine monophosphate deaminase 2:E=200.482 | ENSEMBL:ENSP00000256183:human:Adenosine monophosphAte deAminAse (isoform E):E=186.119 | ENSEMBL:ENSP00000349443:human:Splice Isoform 1 Of AMP deaminase 3:E=186.113 |…
189780_at	C35B8.2	C35B8.2	WBGene00006887	vav-1	active	excretory cell | head neurons | pharyngeal-intestinal valve | nerve ring | hypodermis | intestine | pharynx | nervous system | renal gland cells	Adult Expression: pharynx; pharyngeal-intestinal valve; intestine; renal gland cells; hypodermis; excretory cell; Nervous System; nerve ring; head neurons;		1	1	1	174825_at|189780_at	vav-1 encodes an ortholog of the Vav proto-oncogene, a complex protein with several domains, from N- to C-terminus: a calponin-like actin-binding domain; a RhoGEF/DH domain; a pleckstrin-like domain; a SH2 motif domain; and an SH3 domain.	ok425	WT	Biological_process:intracellular signaling cascade		ENSEMBL:ENSP00000302269:human:Vav proto-oncogene:E=86.8239 | ENSEMBL:ENSP00000280840:human:Splice Isoform 1 Of Vav-3 protein:E=80.5086 | ENSEMBL:ENSP00000317258:human:Vav-2 protein:E=77.5528 | ENSEMBL:ENSP00000344167:human:Vav 2 oncogene:E=72.5086 | ENSEM
187807_at	C17H11.6	C17H11.6a	WBGene00015926	C17H11.6	active	vulva other | head neurons | Reproductive System | pharyngeal-intestinal valve | hypodermis | intestine | tail | pharynx | nervous system | ventral nerve cord | uterus | tail neurons	Adult Expression: pharynx; pharyngeal-intestinal valve; intestine; Reproductive System; uterus; vulva other; hypodermis; Nervous System; ventral nerve cord; head neurons; tail neurons; unidentified cells in tail ;		1	1	1	174311_at|187807_at			WT	Molecular_function:ubiquitin-protein ligase activity|Molecular_function:zinc ion binding|Biological_process:protein ubiquitination|Cellular_component:ubiquitin ligase complex	Predicted E3 ubiquitin ligase	ENSEMBL:ENSP00000342667:human:RING finger protein 19:E=122.097 | ENSEMBL:ENSP00000235150:human:78 kDa protein:E=122.036 | ENSEMBL:ENSP00000349482:human:Hypothetical protein FLJ90005:E=96.5686 | ENSEMBL:ENSP00000321330:human:Ubiquitin conjugating enzyme 7
184809_at	T24D11.1	T24D11.1	WBGene00020770	T24D11.1	active	lateral nerve cords | pharyngeal-intestinal valve | nerve ring | hypodermis | seam cells | pharynx | dorsal nerve cord | nervous system | ventral nerve cord | tail neurons	Adult Expression: pharynx; pharyngeal-intestinal valve; Nervous System; nerve ring; ventral nerve cord; dorsal nerve cord; lateral nerve cords; tail neurons;		1	1	1	-			WT		Predicted GTPase activator NB4S/EVI5 (contains TBC domain)/Calmodulin-binding protein Pollux (contains PTB and TBC domains)	ENSEMBL:ENSP00000345500:human:EVI-5 homolog:E=95.8539 | ENSEMBL:ENSP00000270530:human:RabGAP/TBC domain containing protein:E=93.9586 | ENSEMBL:ENSP00000251507:human:Similar to Rab6 GTPase activating protein, GAPCenA:E=63.5686 | ENSEMBL:ENSP00000355139:hum
172257_x_at	C37C3.3	C37C3.3	WBGene00016497	C37C3.3	active	pharyngeal-intestinal valve | nerve ring | pharynx | rectal epithelium | nervous system | ventral nerve cord | tail neurons	Adult Expression: pharynx; pharyngeal-intestinal valve; rectal epithelium; Nervous System; nerve ring; ventral nerve cord; tail neurons;		1	1	1	-			WT|Emb|Lva|Unc|Lva|Unc	Molecular_function:molecular_function unknown|Biological_process:embryonic development (sensu Animalia)|Biological_process:larval development (sensu Nematoda)|Biological_process:growth|Biological_process:locomotory behavior	Protein involved in glucose derepression and pre-vacuolar endosome protein sorting	ENSEMBL:ENSP00000217402:human:Conserved hypothetical protein:E=54.2441 | ENSEMBL:ENSP00000216822:human:Snf7 homologue associated with Alix 2:E=50.2291 | ENSEMBL:ENSP00000297265:human:Conserved hypothetical protein:E=43.9208 | ENSEMBL:ENSP00000223500:human:Similar to CG6259 protein:E=10.3372 | FLYBASE:CG8055-PA:fly:Flybase gene name is CG8055-PA:E=51.6383 | FLYBASE:CG4071-PA:fly:Flybase gene name …
182143_s_at	F42C5.7	F42C5.7	WBGene00001713	grl-4	active	vulva other | head neurons | Reproductive System | pharynx | rectal epithelium | nervous system | head | developing vulva	Adult Expression: pharynx; Reproductive System; vulva other;		1	1	1	-		ok1076	WT|WT|WT|Gro	Molecular_function:nutrient reservoir activity|Molecular_function:structural constituent of cell wall|Molecular_function:oxidoreductase activity|Biological_process:electron transport|Biological_process:positive regulation of growth rate	GROUND domains (extracellular cysteine-containing domain sometimes associated with HOG domains)	ENSEMBL:ENSP00000345761:human:Splice Isoform 2 Of Myeloid/lymphoid or mixed-lineage leukemia protein 4:E=18.699 | ENSEMBL:ENSP00000222270:human:Splice Isoform 1 Of Myeloid/lymphoid or mixed-lineage leukemia protein 4:E=17.585 | ENSEMBL:ENSP00000334991:hum
192917_s_at	F07A11.4	F07A11.4	WBGene00008547	F07A11.4	active	Reproductive System | body wall muscle | pharynx | vulval muscle	Adult Expression: pharynx; Reproductive System; vulval muscle; body wall muscle;		0	1	1	-			WT|WT	Molecular_function:cysteine-type endopeptidase activity|Molecular_function:ubiquitin thiolesterase activity|Biological_process:ubiquitin-dependent protein catabolism	Ubiquitin C-terminal hydrolase	ENSEMBL:ENSP00000335409:human:Ubiquitin carboxyl-terminal hydrolase 19:E=123.097 | ENSEMBL:ENSP00000218348:human:UbiqUitin specific protease 11:E=91.3767 | ENSEMBL:ENSP00000280377:human:Splice Isoform 1 Of Ubiquitin carboxyl-terminal hydrolase 15:E=84.602
187849_at	F55A12.9	F55A12.9a	WBGene00004131	pqn-44	active	vulva other | neurons along body | head neurons | Reproductive System | nerve ring | seam cells | pharynx | nervous system | ventral nerve cord | pharyngeal neurons | vulval muscle | tail neurons	Adult Expression: pharynx; Reproductive System; vulval muscle; vulva other; seam cells; Nervous System; nerve ring; ventral nerve cord; head neurons; pharyngeal neurons; neurons along body; tail neurons;		1	1	1	175052_at|187849_at	The protein product of this gene is predicted to contain a glutamine/asparagine (Q/N)-rich ('prion') domain, by the algorithm of Michelitsch and Weissman (as of the WS77 release of WormBase, i.e., in wormpep77).		WT		Uncharacterized conserved protein	ENSEMBL:ENSP00000331315:human:Conserved hypothetical protein:E=76.6778 | ENSEMBL:ENSP00000318298:human:Chromosome 6 open reading frame 37:E=74.0915 | ENSEMBL:ENSP00000342730:human:Hypothetical protein DKFZp686D0623:E=72.585 | ENSEMBL:ENSP00000351491:human:Conserved hypothetical protein:E=71.7959 | FLYBASE:CG30497-PA:fly:Flybase gene name is CG30497-PA:E=78.3372 |
183302_at	F55A4.5	F55A4.5	WBGene00018857	F55A4.5	active	stomato-intestinal muscle | head neurons | nerve ring | anal depressor muscle | body wall muscle | pharynx | nervous system | ventral nerve cord | tail neurons	Adult Expression: pharynx; stomato-intestinal muscle; anal depressor muscle; body wall muscle; Nervous System; nerve ring; ventral nerve cord; head neurons; tail neurons;		1	1	1	174105_at|183302_at			WT	Molecular_function:double-stranded RNA binding|Cellular_component:intracellular	Staufen and related double-stranded-RNA-binding proteins	ENSEMBL:ENSP00000344030:human:Hypothetical protein FLJ11290:E=24.7447 | ENSEMBL:ENSP00000345425:human:Splice Isoform 2 Of Double-stranded RNA-binding protein Staufen homolog:E=23.8861 | ENSEMBL:ENSP00000346163:human:Splice Isoform 1 Of Double-stranded RNA-binding protein Staufen homolog:E=23.585 | ENSEMBL:ENSP00000348026:human:STAU2 protein:E=20.1308 | FLYBASE:CG5753-PA:fly:Flybase gene name is s…
190746_at	F38E9.5	F38E9.5	WBGene00018187	F38E9.5	active	neurons along body | stomato-intestinal muscle | head neurons | anal depressor muscle | body wall muscle | pharynx | nervous system | vulval muscle | tail neurons	Adult Expression: pharynx; stomato-intestinal muscle; anal depressor muscle; vulval muscle; body wall muscle; Nervous System; head neurons; neurons along body; tail neurons;		1	1	1	174302_at|175084_s_at|175588_s_at|190746_at			WT	Molecular_function:actin binding|Cellular_component:intracellular	Protein tyrosine kinase 9/actin monomer-binding protein	ENSEMBL:ENSP00000303908:human:A6 related protein:E=50.0269 | ENSEMBL:ENSP00000321058:human:Twinfilin isoform 1:E=49.3279 | ENSEMBL:ENSP00000335569:human:Splice Isoform 1 Of Twinfilin 1:E=46.7696 | FLYBASE:CG3172-PA:fly:Flybase gene name is twf-PA:E=45.3565 |
190904_s_at	C06G1.5	C06G1.5	WBGene00015548	C06G1.5	active	stomato-intestinal muscle | gonad sheath cells | anal depressor muscle | seam cells | body wall muscle | pharynx | vulval muscle	Adult Expression: pharynx; stomato-intestinal muscle; anal depressor muscle; vulval muscle; gonad sheath cells; body wall muscle; seam cells;		0	1	1	-		ok1441	WT			ENSEMBL:ENSP00000264977:human:Splice Isoform 1 Of Serine/threonine protein phosphatase 2A, 72/130 kDa regulatory subunit B:E=87.7213 | ENSEMBL:ENSP00000300846:human:Protein phosphatase 2A 48 kDa regulatory subunit, isoform 1:E=87.4437 | ENSEMBL:ENSP00000334748:human:Splice Isoform 2 Of Serine/threonine protein phosphatase 2A, 72/130 kDa regulatory subunit B:E=87.3767 | ENSEMBL:ENSP00000354542:hum…
192518_at	T28F2.5	T28F2.5	WBGene00000368	ccb-1	active	pharynx | vulval muscle	Adult Expression: pharynx; vulval muscle | Larval Expression: pharynx		0	1	1	-	ccb-1 encodes a homolog of the beta subunits of dihydropyridine sensitive L-type calcium channels that, in RNAi screens, is dispensable for viability or grossly normal morphology; a mutant allele of ccb-1 exists, but its phenotype has not yet been described.	gk18	WT|Egl|Unc|Egl|Unc	Molecular_function:voltage-gated calcium channel activity|Biological_process:calcium ion transport|Biological_process:oviposition|Biological_process:locomotory behavior	L-type voltage-dependent Ca2+ channel, beta subunit	ENSEMBL:ENSP00000320025:human:Splice Isoform 1 Of Voltage-dependent L-type calcium channel beta-2 subunit:E=134.553 | ENSEMBL:ENSP00000282343:human:Splice Isoform 4 Of Voltage-dependent L-type calcium channel beta-2 subunit:E=134.523 | ENSEMBL:ENSP0000035
193084_s_at	T04C10.2	T04C10.2a	WBGene00001329	epn-1	active	hypodermis | pharynx | vulval muscle	Adult Expression: pharynx; vulval muscle | Larval Expression: pharynx; hypodermis; unidentified		0	1	1	174929_at|193084_s_at			WT|Unclassified|Unclassified|Unclassified|Unclassified|Gro|Unc|Lva|Slu	Biological_process:positive regulation of growth rate|Biological_process:larval development (sensu Nematoda)|Biological_process:growth|Biological_process:positive regulation of locomotion|Biological_process:locomotory behavior	Equilibrative nucleoside transporter protein	ENSEMBL:ENSP00000320543:human:Splice Isoform 4 Of Epsin 2:E=83.4559 | ENSEMBL:ENSP00000085079:human:Splice Isoform 1 Of Epsin 1:E=74.8239 | ENSEMBL:ENSP00000268933:human:Splice Isoform 1 Of Epsin 3:E=72.0655 | ENSEMBL:ENSP00000270460:human:Splice Isoform 2 Of Epsin 1:E=71.2291 | ENSEMBL:ENSP00000261495:human:Splice Isoform 2 Of Epsin 2:E=63.8239 | ENSEMBL:ENSP00000346759:human:Splice Isoform 2 Of…
191349_at	F43G9.1	F43G9.1	WBGene00009664	F43G9.1	active	body wall muscle | pharynx | vulval muscle	Adult Expression: pharynx; vulval muscle; body wall muscle | Larval Expression: pharynx; body wall muscle		0	1	1	174654_at|191349_at	This gene encodes a protein predicted by Eisenberg and coworkers, with 52% accuracy, to be mitochondrial.		Emb|Etv|Dpy|Emb|Gro|Unc|Emb|Gro|Pvl	Molecular_function:oxidoreductase activity|Biological_process:metabolism|Molecular_function:isocitrate dehydrogenase (NAD) activity|Biological_process:tricarboxylic acid cycle|Cellular_component:mitochondrion|Biological_process:positive regulation of body size|Biological_process:embryonic development (sensu Animalia)|Biological_process:embryonic morphogenesis|Biological_process:positive regulatio…	Isocitrate dehydrogenase, alpha subunit	ENSEMBL:ENSP00000299518:human:Isocitrate dehydrogenase [NAD] subunit alpha, mitochondrial precursor:E=125.699 | ENSEMBL:ENSP00000245969:human:Isocitrate dehydrogenase [NAD] subunit beta, mitochondrial precursor:E=74.9208 | ENSEMBL:ENSP00000344793:human:Sp
187519_at	B0303.2	B0303.2	WBGene00015124	B0303.2	active	anal sphincter/depressor muscle | body wall muscle | pharynx | intestinal | vulval muscle	Adult Expression: pharynx; vulval muscle; body wall muscle | Larval Expression: pharynx; intestinal; anal sphincter/depressor muscle; body wall muscle		0	1	1	-			WT	Molecular_function:methyltransferase activity	Phenylethanolamine N-methyltransferase/indolethylamine N-methyltransferase/nicotinamide N-methyltransferase	ENSEMBL:ENSP00000299964:human:Nicotinamide N-methyltransferase:E=20.9586 | ENSEMBL:ENSP00000013222:human:Indolethylamine N-methyltransferase:E=15.1308 | ENSEMBL:ENSP00000269582:human:Phenylethanolamine N-methyltransferase:E=10.3188 |
194002_at	F32F2.1	F32F2.1	WBGene00009337	F32F2.1	active	excretory cell | body wall muscle | pharynx | intestinal | vulval muscle	Adult Expression: pharynx; vulval muscle; body wall muscle; excretory cell; unidentified | Larval Expression: pharynx; intestinal; body wall muscle; excretory cell; unidentified		0	1	1	174513_at|194002_at		ok884	WT|WT|WT		Putative guanine nucleotide exchange factor	ENSEMBL:ENSP00000351318:human:Pleckstrin homology domain containing family G member 1:E=69.8539 | ENSEMBL:ENSP00000205135:human:FLJ00018 protein:E=51.1427 | ENSEMBL:ENSP00000349021:human:Full-length cDNA 5-PRIME end of clone CS0DK010YN05 of HeLa cells of
179978_at	Y39E4B.1	Y39E4B.1	WBGene00012714	Y39E4B.1	active	hypodermis | body wall muscle | pharynx | intestinal | vulval muscle	Adult Expression: pharynx; vulval muscle; body wall muscle; unidentified | Larval Expression: intestinal; hypodermis | "The 2965 bp ABCE promoter drove GFP expressions in the majority of tissues and developmental stages, including hypoderm, anterior and posterior neurons, muscle, pharynx, and vulva in adults, larvae, and embryos."		1	1	1	175478_at|179978_at			Emb|Emb|Emb|Gro|Gro|Stp|Unc	Molecular_function:electron transporter activity|Molecular_function:iron ion binding|Biological_process:electron transport|Molecular_function:nucleotide binding|Molecular_function:nucleoside triphosphatase activity|Molecular_function:ATP binding|Molecular_function:ATPase activity|Biological_process:embryonic development (sensu Animalia)|Biological_process:positive regulation of growth rate|Biolog…	RNAse L inhibitor, ABC superfamily	ENSEMBL:ENSP00000296577:human:ATP-binding cassette sub-family E member 1:E=219.174 | ENSEMBL:ENSP00000319766:human:ATP-binding cassette A5:E=15.1938 | ENSEMBL:ENSP00000342216:human:ATP-binding cassette sub-family A member 9:E=14.2518 | ENSEMBL:ENSP00000284425:human:ABC transporter ABCA6:E=11.6021 | FLYBASE:CG5651-PA:fly:Flybase gene name is CG5651-PA:E=223.959 | FLYBASE:CG1819-PA:fly:Flybase gene…
180457_at	K04A8.6	K04A8.6	WBGene00019377	K04A8.6	active	body wall muscle | pharynx | vulval muscle	Adult Expression: pharynx; vulval muscle; body wall muscle; unidentified | Larval Expression: pharynx; body wall muscle; unidentified		0	1	1	174983_at|180457_at	This gene encodes a protein containing an F-box, a motif predicted to mediate protein-protein interactions either with homologs of yeast Skp-1p or with other proteins.		WT	Molecular_function:ubiquitin-protein ligase activity|Biological_process:ubiquitin cycle	Putative Zn-finger protein	ENSEMBL:ENSP00000323822:human:Splice Isoform 1 Of F-box only protein 11:E=260.229 | FLYBASE:CG9461-PA:fly:Flybase gene name is CG9461-PA:E=266.886 |
183730_at	F53E2.1	F53E2.1	WBGene00018757	tag-304	active	head neurons | spermatheca | body wall muscle | pharynx | ventral nerve cord | vulval muscle | tail neurons	Adult Expression: pharynx; vulval muscle; spermatheca; body wall muscle; ventral nerve cord; head neurons; tail neurons; unidentified | Larval Expression: pharynx; body wall muscle; ventral nerve cord; head neurons; tail neurons; unidentified		1	1	1	175316_s_at|183730_at			WT		LisH motif-containing protein	ENSEMBL:ENSP00000266069:human:Protein C20orf11:E=16.6778 | FLYBASE:CG6617-PA:fly:Flybase gene name is CG6617-PA:E=12.9208 |
181147_s_at	T20B5.3	T20B5.3	WBGene00020596	T20B5.3	active	head neurons | spermatheca | hypodermis | gonad sheath cells | pharynx | vulval muscle | tail neurons	Adult Expression: pharynx; vulval muscle; spermatheca; gonad sheath cells; hypodermis; tail neurons; unidentified | Larval Expression: pharynx; hypodermis; head neurons; tail neurons | Occasional strong expression is seen in the excretory cell of larvae and adults. In larvae weak diffuse expression is seen throughout the worm.		1	1	1	171812_x_at|173520_at|181147_s_at	T20B5.3 encodes an ortholog of mammalian O-GlcNAc selective N-acetyl-beta-D-glucosaminidase (O-GlcNAcase), an enzyme distinct from lysosomal hexosaminidases that removes O-GlcNAc modifications from intracellular proteins; T20B5.3 has no obvious phenotype in mass RNAi screens; T20B5.3 is predicted to be located in both the cytoplasm and the nucleus, to counteract O-linked N-acetylglucosamine (O-Gl…	ok1207	WT|WT|WT			ENSEMBL:ENSP00000350445:human:MGEA5 protein:E=99 | ENSEMBL:ENSP00000355200:human:KIAA0679 protein:E=85.5229 | ENSEMBL:ENSP00000354850:human:Meningioma-expressed antigen 5:E=85.5229 | FLYBASE:CG5871-PA:fly:Flybase gene name is CG5871-PA:E=95.4685 |
189562_at	F53H8.2	F53H8.2	WBGene00000195	arr-1	active	vulva other | head neurons | spermatheca | nerve ring | hypodermis | body wall muscle | pharynx | ventral nerve cord | intestinal | vulval muscle	Adult Expression: pharynx; vulval muscle; vulva other; spermatheca; body wall muscle; hypodermis; nerve ring; ventral nerve cord; head neurons; unidentified | Larval Expression: pharynx; intestinal; body wall muscle; hypodermis; nerve ring; ventral nerve cord; head neurons; unidentified		1	1	1	-	arr-1 encodes the C. elegans beta-arrestin ortholog (OMIM:107940, 107941, mice lacking beta-arrestin family members display defects in G protein-coupled receptor desensitization); by homology, ARR-1 is predicted to be a multifunctional adaptor protein tha	ok401	WT	Biological_process:signal transduction|Biological_process:sensory perception	Arrestin	ENSEMBL:ENSP00000353124:human:Splice Isoform 2 Of Beta-arrestin 1:E=112 | ENSEMBL:ENSP00000316694:human:Splice Isoform 1 Of Beta-arrestin 1:E=111.143 | ENSEMBL:ENSP00000341895:human:Arrestin betA 2 isoform 2:E=111 | ENSEMBL:ENSP00000269260:human:Splice Isoform 1 Of Beta-arrestin 2:E=109.444 | ENSEMBL:ENSP00000252857:human:S-arrestin:E=82.0969 | ENSEMBL:ENSP00000311538:human:Arrestin-C:E=82.0757 |…
188158_at	T17H7.4	T17H7.4a	WBGene00001573	gei-16	active	vulva other | Reproductive System | hypodermis | rectal epithelium | developing uterus | developing vulva	Adult Expression: rectal epithelium; Reproductive System; vulva other; hypodermis;		0	1	1	174770_at|181344_at|181612_at|188158_at	gei-16 can encode a protein with similarity to the B20 antigen of the parasitic nematode Onchocerca volvulus; GEI-16 is required for ventral enclosure and elongation during embryonic development, larval development, and normal rates of postembryonic growth; GEI-16 interacts with GEX-3, a homolog of mammalian protein ligands of the small GTPase Rac1 that is also essential for embryonic morphogenes…	ok689	Emb|Emb	Biological_process:embryonic development (sensu Animalia)
175700_s_at	F52B5.1	F52B5.1	WBGene00009920	abts-1	active	anal sphincter/depressor muscle | dorsal nerve cord | ventral nerve cord | intestinal | renal gland cells | tail neurons	Adult Expression: renal gland cells; anal sphincter/depressor muscle; ventral nerve cord; dorsal nerve cord; tail neurons | Larval Expression: intestinal; renal gland cells; ventral nerve cord; dorsal nerve cord; tail neurons		1	1	1	172838_x_at|173459_s_at|175700_s_at			WT	Molecular_function:inorganic anion exchanger activity|Biological_process:anion transport|Cellular_component:membrane	Na+-independent Cl/HCO3 exchanger AE1 and related transporters (SLC4 family)	ENSEMBL:ENSP00000295736:human:Sodium bicarbonate cotransporter 3:E=254.167 | ENSEMBL:ENSP00000351483:human:KIAA0739 protein:E=252.482 | ENSEMBL:ENSP00000315789:human:Sodium bicarbonate cotransporter:E=251.796 | ENSEMBL:ENSP00000344272:human:Sodium bicarbonate cotransporter:E=239.959 | ENSEMBL:ENSP00000264485:human:Electrogenic Na+ bicarbonate cotransporter form 2:E=238.066 | ENSEMBL:ENSP000003504…
192997_s_at	F54F2.1	F54F2.1	WBGene00018832	F54F2.1	active	neurons along body | head neurons | Reproductive System | nerve ring | nervous system | ventral nerve cord | vulval muscle | developing vulva | uterine muscle | phasmids | tail neurons	Adult Expression: Reproductive System; uterine muscle; vulval muscle; Nervous System; nerve ring; ventral nerve cord; head neurons; neurons along body; tail neurons; phasmids;		1	1	1	173050_at|192997_s_at			WT|Egl|Prz|Unc|Ste	Biological_process:cell adhesion|Biological_process:cell-matrix adhesion|Cellular_component:integrin complex|Biological_process:oviposition|Biological_process:locomotion|Biological_process:reproduction|Biological_process:locomotory behavior	Vitronectin receptor, alpha subunit	ENSEMBL:ENSP00000265937:human:Integrin alpha-8 precursor:E=115.018 | ENSEMBL:ENSP00000293379:human:Integrin alpha-5 precursor:E=112.678 | ENSEMBL:ENSP00000261023:human:Integrin alpha-V precursor:E=107.201 | ENSEMBL:ENSP00000262407:human:Splice Isoform 1 O
188762_s_at	Y76A2B.6	Y76A2B.6	WBGene00013578	Y76A2B.6	active	Reproductive System | vulval muscle	Adult Expression: Reproductive System; vulval muscle;		0	1	1	-	Y76A2B.6 encodes a ortholog of human CD36 antigen (OMIM:173510, mutated in platelet glycoprotein IV deficiency); Y76A2B.6 is needed for cell corpse engulfment in the germline and in the three-fold embryo, and for migration of the anterior arm of the gonad.	ok877	WT|WT	Biological_process:cell adhesion|Cellular_component:membrane	Plasma membrane glycoprotein CD36 and related membrane receptors	ENSEMBL:ENSP00000308165:human:Platelet glycoprotein IV:E=43.3768 | ENSEMBL:ENSP00000264896:human:Scavenger receptor claSS B, member 2:E=39.6383 | ENSEMBL:ENSP00000261693:human:Splice Isoform 2 Of Scavenger receptor class B member 1:E=31.4685 | ENSEMBL:ENS
183343_at	C39F7.1	C39F7.1	WBGene00016538	C39F7.1	active	head neurons | spermatheca | Reproductive System | nervous system | vulval muscle	Adult Expression: Reproductive System; vulval muscle; spermatheca; Nervous System; head neurons;		1	1	1	-			WT|WT|WT|Dpy|Gro|Prz|Unc	Biological_process:positive regulation of body size|Biological_process:positive regulation of growth rate|Biological_process:locomotion|Biological_process:locomotory behavior
172338_x_at	C34D4.1	C34D4.1	WBGene00016397	C34D4.1	active	hypodermis | seam cells | intestine	Adult Expression: seam cells;		0	1	1	-			WT			ENSEMBL:ENSP00000310593:human:Hypothetical protein:E=16.0969 | ENSEMBL:ENSP00000278849:human:Inner centromere protein:E=14.3872 | ENSEMBL:ENSP00000354826:human:Splice Isoform 1 Of Caldesmon:E=13.2147 | ENSEMBL:ENSP00000307928:human:Hypothetical protein FLJ36144:E=12.6021 | ENSEMBL:ENSP00000328687:human:Conserved hypothetical protein:E=11.3665 | ENSEMBL:ENSP00000290632:human:Trichohyalin:E=11.2518…
176101_at	T25D3.4	T25D3.4	WBGene00020798	T25D3.4	active	seam cells	Adult Expression: seam cells;		0	1	1	-			WT	Molecular_function:transporter activity|Biological_process:transport|Cellular_component:integral to membrane|Cellular_component:membrane|Molecular_function:tetracycline:hydrogen antiporter activity|Biological_process:tetracycline transport	Predicted transporter ADD1 (major facilitator superfamily)	ENSEMBL:ENSP00000336605:human:Hippocampus abundant transcript 1 protein:E=133.061 | ENSEMBL:ENSP00000277183:human:Hippocampus abundant transcript-like 1:E=129.585 | ENSEMBL:ENSP00000351628:human:Similar to Hippocampus abundant gene transcript 1:E=30.585 | ENSEMBL:ENSP00000326523:human:17 kDa protein:E=25.1675 | ENSEMBL:ENSP00000348725:human:9 kDa protein:E=19.9586 | ENSEMBL:ENSP00000347619:human:…
192474_s_at	C31C9.2	C31C9.2	WBGene00007836	C31C9.2	active	head neurons | seam cells | intestine | nervous system	Adult Expression: seam cells; Nervous System; head neurons;		1	1	1	-	C31C9.2 is orthologous to the human gene PHOSPHOGLYCERATE DEHYDROGENASE (PHGDH; OMIM:606879), which when mutated leads to phosphoglycerate dehydrogenase deficiency.		Emb|WT|Gro	Molecular_function:oxidoreductase activity, acting on the CH-OH group of donors, NAD or NADP as acceptor|Biological_process:L-serine biosynthesis|Biological_process:embryonic development (sensu Animalia)|Biological_process:positive regulation of growth rate	D-3-phosphoglycerate dehydrogenase, D-isomer-specific 2-hydroxy acid dehydrogenase superfamily	ENSEMBL:ENSP00000263167:human:PhosPhoglycerate dehydrogenase:E=86.7695 | ENSEMBL:ENSP00000290921:human:C-terminal binding protein 1:E=30.9586 | ENSEMBL:ENSP00000308392:human:C-terminal binding protein 2:E=28.9586 | ENSEMBL:ENSP00000311825:human:C-terminal binding protein 2:E=28.3872 | ENSEMBL:ENSP00000313432:human:Glyoxylate reductase:E=26.8239 | FLYBASE:CG6287-PA:fly:Flybase gene name is CG6287-…
190357_at	T28D6.4	T28D6.4	WBGene00012124	T28D6.4	active	stomato-intestinal muscle | head neurons | Reproductive System | nerve ring | body wall muscle | nervous system | ventral nerve cord | pharyngeal neurons | uterine muscle | tail neurons	Adult Expression: stomato-intestinal muscle; Reproductive System; uterine muscle; body wall muscle; Nervous System; nerve ring; ventral nerve cord; head neurons; pharyngeal neurons; tail neurons;		1	1	1	-		tm926	WT|WT		Ankyrin repeat	ENSEMBL:ENSP00000281131:human:PREDICTED: KIAA1223 protein:E=81.4318 | ENSEMBL:ENSP00000262456:human:Inversin protein alternative isoform:E=43.6778 | ENSEMBL:ENSP00000262457:human:Inversin protein:E=43.5086 | ENSEMBL:ENSP00000338794:human:Hypothetical prot
190098_s_at	K11C4.3	K11C4.3a	WBGene00006803	unc-70	active	stomato-intestinal muscle | nerve ring | body wall muscle | nervous system | ventral nerve cord | vulval muscle | tail neurons	Adult Expression: stomato-intestinal muscle; vulval muscle; body wall muscle; Nervous System; nerve ring; ventral nerve cord; tail neurons;		1	1	1	175686_s_at|175706_s_at|190098_s_at	unc-70 encodes two isoforms of a beta-spectrin ortholog required for normal body curvature and shape, normal movement, and correct localization of the alpha-spectrin SPC-1; the predominant UNC-70 isoform is expressed in all embryonic cells except the intestine, at the plasma membrane at sites of intercellular contact; UNC-70 becomes largely restricted to muscles and neurons from hatching to adult…	e524	WT|Slu|Unc|Gro|Unc	Molecular_function:actin binding|Biological_process:positive regulation of growth rate|Biological_process:positive regulation of locomotion|Biological_process:locomotory behavior	Beta-spectrin	ENSEMBL:ENSP00000341638:human:Splice Isoform 2 Of Spectrin beta chain, brain 2:E=1000 | ENSEMBL:ENSP00000345913:human:Splice Isoform 3 Of Spectrin beta chain, erythrocyte:E=1000 | ENSEMBL:ENSP00000311489:human:Splice Isoform 1 Of Spectrin beta chain, brai
179036_at	T16G1.1	T16G1.1	WBGene00004150	pqn-67	active	pharynx	Adult Expression: unidentified | Larval Expression: pharynx; unidentified		0	1	1	-	The protein product of this gene is predicted to contain a glutamine/asparagine (Q/N)-rich ('prion') domain, by the algorithm of Michelitsch and Weissman (as of the WS77 release of WormBase, i.e., in wormpep77).		WT			FLYBASE:CG6946-PA:fly:Flybase gene name is CG6946-PA:E=14.2924 | FLYBASE:CG4090-PA:fly:Flybase gene name is CG4090-PA:E=13.6021 | FLYBASE:CG15040-PA:fly:Flybase gene name is CG15040-PA:E=11.5229 | FLYBASE:CG5787-PA:fly:Flybase gene name is CG5787-PA:E=14.1249 | FLYBASE:CG9381-PA:fly:Flybase gene name is mura-PA:E=11.4318 | FLYBASE:CG15920-PB:fly:Flybase gene name is CG15920-PB:E=11 | FLYBASE:CG42…
190122_at	C18C4.10	C18C4.10a	WBGene00002215	klc-2	active	tail neurons	Adult Expression: unidentified | Larval Expression: tail neurons; unidentified		1	1	1	173085_at|190122_at	klc-2 encodes a kinesin light chain and was identified as a protein that interacts with UNC-16 by the yeast two-hybrid system, this association suggests that KLC-2 may be involved in the regulation of synaptic vesicle localization by the UNC-16-JNK signaling complex.	km11		Molecular_function:microtubule motor activity|Cellular_component:kinesin complex	Kinesin light chain	ENSEMBL:ENSP00000334523:human:Splice Isoform 4 Of Kinesin light chain 1:E=167.377 | ENSEMBL:ENSP00000246489:human:Kinesin light chain 1I:E=167.377 | ENSEMBL:ENSP00000333912:human:Splice Isoform 1 Of Kinesin light chain 1:E=167.337 | ENSEMBL:ENSP00000341154:human:Kinesin 2 60/70KDa:E=167.328 | ENSEMBL:ENSP00000334618:human:Splice Isoform 7 Of Kinesin light chain 1:E=165.013 | ENSEMBL:ENSP000002597…
193597_s_at	F10D7.2	F10D7.2	WBGene00017339	F10D7.2	active		Adult Expression: unidentified | Larval Expression: unidentified		5	1	1	-	This gene encodes a protein predicted by Eisenberg and coworkers, with 52% accuracy, to be mitochondrial.		WT|WT	Molecular_function:transporter activity|Biological_process:transport|Cellular_component:integral to membrane	Permease of the major facilitator superfamily	ENSEMBL:ENSP00000347619:human:Tetracycline transporter-like protein:E=79.7213 | ENSEMBL:ENSP00000258436:human:Hypothetical protein PSEC0066:E=13.2147 | ENSEMBL:ENSP00000262401:human:Sugar transporter superfamily protein:E=10.7447 | FLYBASE:CG5760-PA:fly:Flybase gene name is rtet-PA:E=83.5376 |
178663_at	T16G1.8	T16G1.8	WBGene00001711	grl-2	active	body | head	Adult Expression: unidentified cells in head; unidentified cells in body ;		0	1	1	-			WT		GROUND domains (extracellular cysteine-containing domain sometimes associated with HOG domains)	FLYBASE:CG9050-PA:fly:Flybase gene name is CG9050-PA:E=12.3566 |
186049_at	F52C12.4	F52C12.4	WBGene00018681	F52C12.4	active	head neurons | ventral nerve cord | body neurons | tail neurons	Adult Expression: ventral nerve cord; head neurons; body neurons; tail neurons | Larval Expression: ventral nerve cord; head neurons; body neurons; tail neurons		1	1	1	-			WT		Calmodulin-binding protein CRAG, contains DENN domain	ENSEMBL:ENSP00000310831:human:C-MYC promoter-binding protein IRLB:E=205.824 | ENSEMBL:ENSP00000305795:human:Chromosome 9 open reading frame 55:E=139.959 | ENSEMBL:ENSP00000354465:human:174 kDa protein:E=125.77 | ENSEMBL:ENSP00000354597:human:KIAA0476 prot
188171_s_at	C53C11.3	C53C11.3	WBGene00004220	ptr-5	active	head neurons | ventral nerve cord | tail neurons	Adult Expression: ventral nerve cord; head neurons; tail neurons | Larval Expression: ventral nerve cord; head neurons; tail neurons		1	1	1	-			WT	Molecular_function:hedgehog receptor activity|Cellular_component:membrane	Predicted membrane protein (patched superfamily)	ENSEMBL:ENSP00000236083:human:Patched 2:E=25 | ENSEMBL:ENSP00000332353:human:Patched protein homolog 1:E=24.4202 | ENSEMBL:ENSP00000269228:human:Niemann-Pick C1 protein precursor:E=23.1135 | ENSEMBL:ENSP00000289547:human:Niemann-Pick C1-like protein 1:E=22.5528 | ENSEMBL:ENSP00000297890:human:Patched family protein:E=19.8539 | ENSEMBL:ENSP00000327376:human:Hypothetical protein FLJ44037:E=18.9586 …
187994_at	W06H8.8	W06H8.8e	WBGene00006436	tag-58	active	body wall muscle | vulval muscle | muscle	Adult Expression: vulval muscle; body wall muscle | Larval Expression: body wall muscle | "Indirect immunofluorescence with EU102, demonstrates expression of the two largest isoforms in all muscles except for the pharynx. The pattern of expression and localization of Ce titin was examined in embryonic and larval muscles. During the 1.5 and 2-fold stages no specific staining was observed. Then, fi…	| "As visualized with confocal immunofluorescence microscopy, EU102 stains the center of I-bands, between adjacent dense bodies. This was determined in three ways. When co-stained with antibodies to alpha-actinin, a major component of nematode dense bodies, EU102 staining appears to lie between, and does not overlap, the dense bodies. When co-stained with antibodies to actin, which gives a ladder…	0	1	1	174345_at|174640_at|176443_s_at|183162_at|185778_at|187965_s_at|187994_at		gk135	WT|WT|WT|WT|WT|WT			ENSEMBL:ENSP00000352154:human:TiTin isoform novex-1:E=283.745 | ENSEMBL:ENSP00000286104:human:Titin, heart isoform N2-B:E=276.602 | ENSEMBL:ENSP00000343764:human:Titin:E=227.357 | ENSEMBL:ENSP00000353452:human:Myosin lignt chain polypeptide kinase isoform
191539_at	F19H8.1	F19H8.1	WBGene00006603	tps-2	active	body wall muscle | vulval muscle	Adult Expression: vulval muscle; body wall muscle;		0	1	1	-	tps-2 encodes one of two trehalose-6-phosphate synthase proteins in C. elegans, and RNAi of both enzymes leads to a more than 90% reduction decrease in trehalose levels, but does not appear to affect viability or development; the tps-2 mRNA is expressed throughout development.	ok526	WT|WT|WT	Molecular_function:alpha,alpha-trehalose-phosphate synthase (UDP-forming) activity|Biological_process:trehalose biosynthesis		FLYBASE:CG4104-PA:fly:Flybase gene name is Tps1-PA:E=33.4685 |
192923_s_at	F01G12.5	F01G12.5a	WBGene00002280	let-2	active	head neurons | body wall muscle | vulval muscle | tail neurons | spermathecae | anal muscle | posterior body wall muscle | vulval muscle | uterine muscle | coelomocytes	Adult Expression: vulval muscle; body wall muscle; head neurons; tail neurons; unidentified | Larval Expression: body wall muscle; head neurons; tail neurons; unidentified | "Body wall muscle at embryo. Presumptive GLRDL, GLRDR, GLRL, GLRR, GLRVL, GLRVR, coelomocytes, and anal muscles show expression in addition to body muscle cells at L1, L2, L3 L4 and adult. Distal tip cells of developing gonad…		1	1	1	-	let-2 encodes an alpha-2 type IV collagen, probably most closely equivalent to the human gene COL4A2 (OMIM:120090) on the basis of biological function; LET-2 is required for embryonic development and is a component of the basement membrane between muscle and hypodermis; LET-2 interacts with UNC-105, a mechanosensory ion channel of the degenerin ion channel superfamily that is expressed in muscle …	b246	Lva|Emb|Ste|WT|Unc|Lva|Unc	Biological_process:phosphate transport|Cellular_component:cytoplasm|Molecular_function:extracellular matrix structural constituent|Cellular_component:collagen|Biological_process:embryonic development (sensu Animalia)|Biological_process:larval development (sensu Nematoda)|Biological_process:growth|Biological_process:reproduction|Biological_process:locomotory behavior	Collagens (type IV and type XIII), and related proteins	ENSEMBL:ENSP00000334733:human:165 kDa protein:E=1000 | ENSEMBL:ENSP00000355057:human:Splice Isoform 1 Of Collagen alpha 6(IV) chain precursor:E=1000 | ENSEMBL:ENSP00000354105:human:123 kDa protein:E=1000 | ENSEMBL:ENSP00000345490:human:Collagen alpha 1(IV
182864_at	C39F7.2	C39F7.2	WBGene00016539	C39F7.2	active	head neurons | spermatheca | vulval muscle | tail neurons	Adult Expression: vulval muscle; spermatheca; head neurons | Larval Expression: head neurons; tail neurons		1	1	1	172084_x_at|172951_s_at|182864_at			WT|WT|WT	Cellular_component:intracellular|Molecular_function:zinc ion binding|Molecular_function:ubiquitin-protein ligase activity|Biological_process:protein ubiquitination|Cellular_component:ubiquitin ligase complex	Predicted Zn-finger protein	ENSEMBL:ENSP00000335275:human:TRIM9-like protein TNL:E=131.638 | ENSEMBL:ENSP00000342970:human:Splice Isoform 4 Of Tripartite motif protein 9:E=128.137 | ENSEMBL:ENSP00000298355:human:Tripartite motif protein TRIM9 isoform beta:E=118.569 | ENSEMBL:ENSP00000353561:human:Splice Isoform 3 Of Tripartite motif protein 9:E=109.538 | ENSEMBL:ENSP00000354420:human:Splice Isoform 2 Of Midline 2 protein:E=…
188654_at	F22F1.1	F22F1.1	WBGene00001854	hil-3	active	germ-line cells | male gonad | gonad | spermatids | tail	All nuclei of the soma of all life stages as well as all nuclei of the germline were detected. In the male gonad, the germline-nuclei of mitotic and of meiotic regions were reactive with the antibody, as were spermatids and mature spermatozoa. | "Staining in all cells except P4 and unidentified posterior/middle cells in the 22 to 500-cell stage; in several groups of unidentified cells at bean thr…	nuclei	3	1	1	171805_x_at|188654_at		tm1578	WT	Molecular_function:DNA binding|Biological_process:nucleosome assembly|Cellular_component:nucleosome|Cellular_component:nucleus	Histone H1	ENSEMBL:ENSP00000330074:human:H1 histone family, member 5:E=28.7447 | ENSEMBL:ENSP00000307705:human:H1 histone family, member 4:E=28.1024 | ENSEMBL:ENSP00000244534:human:H1 histone family, member 3:E=27.3665 | ENSEMBL:ENSP00000339566:human:Histone H1.2:E=25.1487 | ENSEMBL:ENSP00000244573:human:H1 histone family, member 1:E=25.0223 | ENSEMBL:ENSP00000344504:human:Histone H1.0:E=24 | ENSEMBL:ENSP00…
190225_s_at	M163.3	M163.3	WBGene00001898	his-24	active	germ-line cells | male gonad | gonad | spermatids | germ-line cells | somatic gonad | intestinal | intestinal	All nuclei of the soma of all life stages as well as all nuclei of the germline were detected. In the male gonad, the germline-nuclei of mitotic and of meiotic regions were reactive with the antibody, as were spermatids and mature spermatozoa. | Nuclear GFP fluorescence was detected beginning with the eight cell stage of the embryo in all somatic nuclei. The P-cell of early embryos and the germ n…	nuclei | Nuclear	3	1	1	175662_at|190225_s_at	The his-24 gene encodes a histone H1 isoform (H1.1) that is essential for chromatin silencing and germline development.	ok1024	WT	Molecular_function:DNA binding|Biological_process:nucleosome assembly|Cellular_component:nucleosome|Cellular_component:nucleus|Biological_process:chromosome organization and biogenesis (sensu Eukarya)	Histone H1	ENSEMBL:ENSP00000330074:human:H1 histone family, member 5:E=28.5376 | ENSEMBL:ENSP00000344504:human:Histone H1.0:E=27.2676 | ENSEMBL:ENSP00000307705:human:H1 histone family, member 4:E=26.6198 | ENSEMBL:ENSP00000244534:human:H1 histone family, member 3:E=26 | ENSEMBL:ENSP00000339566:human:Histone H1.2:E=24.4089 | ENSEMBL:ENSP00000244573:human:H1 histone family, member 1:E=22.2676 | ENSEMBL:ENSP00…
176721_at	C18C4.9	C18C4.9	WBGene00015969	C18C4.9	active	amphid sensory neurons | neuronal | ventral nerve cord | pharyngeal neurons	All stages from the 3-fold embryo to adult show the following expression. Several neuronal nuclei behind the metacorpus express strongly, while much fainter expression is seen in neural processes that extend from these nuclei to the buccal cavity. Faint expression is also occasionally seen in the ventral nerve cord and in several presumed neuronal cells in the tail.	Strong expression in nuclei, fainter expression in neural processes.	1	1	1	176717_at|176721_at			WT|WT	Molecular_function:binding|Biological_process:transport	Globins and related hemoproteins
188906_s_at	F25E2.5	F25E2.5a	WBGene00000899	daf-3	active	head neurons | vulva | hyp7 | hyp11 | hyp9 | hypodermal | pharynx | V lineage | P lineage | hyp10 | ventral nerve cord | intestinal | distal tip cells | tail neurons	Almost every transgenic animal shows strong DAF-3/GFP expression in many, but not all, head neurons, the ventral nerve cord (both cell bodies and processes), the intestinal cells, especially the membrane adjacent to the intestinal lumen, and tail hypodermal cells and neurons. Weak expression in the pharynx, hypodermal V blast cells, P blast cells and hyp7 hypodermal cells is observed in about hal…	In wild type, DAF-3/GFP is primarily, although not exclusively, cytoplasmic. DAF-3/GFP subcellular distribution was examined in head neurons in the vicinity of ASI (the cell that produces the DAF-7 signal), as well as in intestinal cells. DAF-3/GFP was predominantly cytoplasmic in all animals. However, in all animals, dim GFP fluorescence was seen in the nucleus of some of the cells with bright c…	1	1	1	173439_at|188906_s_at		e1376	WT|WT	Biological_process:regulation of transcription, DNA-dependent|Cellular_component:intracellular	TGFbeta receptor signaling protein SMAD and related proteins	ENSEMBL:ENSP00000341551:human:Mothers against decapentaplegic homolog 4:E=51.0458 | ENSEMBL:ENSP00000332973:human:Mothers against decapentaplegic homolog 3:E=32.6021 | ENSEMBL:ENSP00000305769:human:Mothers against decapentaplegic homolog 1:E=28.4318 | ENS
189966_s_at	F57C7.2	F57C7.2a	WBGene00003733	nhx-5	active	neurons | retrovesicular ganglion | vulvaC | lateral ganglia | anterior ganglia | lumbar lateral ganglia | ventral nerve cord | dorso-rectal ganglion | ventral ganglia | preanal ganglion	Although a complicated mosaic pattern emerged for nhx-5::GFP, the nhx-5 promoter appeared to drive the pan-neural expression of GFP. In several cases, labeling of additional cells was observed. | "In general, the expression patterns found for the translational fusion constructs were similar to those reported above for the transcriptional fusions. Cells were labeled in the anterior, lateral and ve…	| NHX-5 appeared to be associated with intracellular membranes. NHX-5::GFP expression occurred primarily in neuronal cell bodies. Labeling was granular in the cytoplasm and extended weakly through the neuronal cell processes.	1	1	1	-	nhx-5 encodes a sodium/proton exchanger expressed intracellularly in many neurons, as well as in the vulC cells of the vulva and the excretory cell; nhx-5 has no obvious phenotype in mass RNAi screens; NHX-5 is thought to prevent intracellular acidification by catalysing the electroneutral exchange of vesicular sodium for an intracellular proton; the granular intracellular expression of NHX-5::GF…	ok661	WT	Molecular_function:sodium:hydrogen antiporter activity|Biological_process:sodium ion transport|Biological_process:regulation of pH|Cellular_component:integral to membrane|Molecular_function:solute:hydrogen antiporter activity		ENSEMBL:ENSP00000354847:human:Sodium/hydrogen exchanger 6:E=121.004 | ENSEMBL:ENSP00000163256:human:Sodium/hydrogen exchanger 7:E=119.745 | ENSEMBL:ENSP00000320246:human:Sodium/hydrogen exchanger 9:E=115.149 | ENSEMBL:ENSP00000330320:human:Similar to Sodium/hydrogen exchanger 6:E=88.9208 | ENSEMBL:ENSP00000354966:human:Similar to Na-H exchanger isoform NHE8:E=64.3468 | ENSEMBL:ENSP00000351216:hum…
193576_at	W05E10.3	W05E10.3	WBGene00000453	ceh-32	active	sheath_cells | hyp5 | hyp6 | somatic gonad | head hypodermis | hyp3 | head neuronal precursors | hyp4	Although the antibody and reporter patterns coincide in a number of key aspects, a few differences are evident. Expression in the head hypodermal cells upon hatching is only faintly detected with the gfp reporter construct. Moreover, only a few neurons in the head express the ceh-32::gfp construct, compared with the immunostaining results. These differences could reflect that positive control ele…	The CEH-32 protein is detected exclusively in the nuclei.	1	1	1	174236_at|193576_at	ceh-32 encodes a Six/sine oculis-type homeodomain protein most closely related to the Six3/6 subfamily that contains Drosophila OPTIX and human SIX3 (OMIM:603714, which when mutated leads to holoprosencephaly 2); CEH-32 appears to be essential for development and required for proper head morphogenesis; during embryogenesis, CEH-32 is expressed in hypodermal and neuronal precursors, and at later s…	ok343	Emb|Lva|Sck|Unc|Emb|Lva|Unc	Molecular_function:DNA binding|Molecular_function:transcription factor activity|Biological_process:regulation of transcription, DNA-dependent|Cellular_component:nucleus|Biological_process:development|Biological_process:embryonic development (sensu Animalia)|Biological_process:larval development (sensu Nematoda)|Biological_process:growth|Biological_process:physiological processes|Biological_proces…	Transcription factor SIX and related HOX domain proteins	ENSEMBL:ENSP00000260653:human:Homeobox protein SIX3:E=65.0506 | ENSEMBL:ENSP00000328596:human:SIX6 protein:E=64.1675 | ENSEMBL:ENSP00000304502:human:Homeobox protein SIX2:E=56.0969 | ENSEMBL:ENSP00000247182:human:Homeobox protein SIX1:E=55.1308 | ENSEMBL:ENSP00000216513:human:Homeobox protein SIX4:E=49.1938 | ENSEMBL:ENSP00000316842:human:Splice Isoform 1 Of Homeobox protein SIX5:E=45.1135 | FLYB…
192797_s_at	F11A1.3	F11A1.3a	WBGene00000908	daf-12	active	m4 | m3 | m5 | m6 | P7 lineage | VPC | P8 lineage | head neurons | vulva | P4 lineage | spermathecae | ventral cord neurons | P11 lineage | P5 lineage | P9 lineage | hypodermis | seam cells | intestine | P3 lineage | pharynx | nervous system | pharyngeal muscle | P10 lineage | somatic gonad | distal tip cells | P12 lineage | uterus | tail neurons | P6 lineage	Animals expressing the daf-12::GFP construct display the highest levels of GFP throughout the procorpal region in the pharyngeal muscle (pm3) cells. GFP is also expressed throughout the metacorpus (pm4 cells) as well as the isthmus (pm5 cells) and portions of the terminal bulb (pm6). These transgenic animals appear to express GFP throughout the muscles of the pharynx and the pattern of expression…	| "DAF-12::GFP localized primarily to the nucleus, except during mitosis, when expression became diffuse."	1	1	1	175665_at|187714_at|192797_s_at	daf-12 encodes a member of the steroid hormone receptor superfamily that affects dauer formation downstream of the TGF- and insulin signaling pathways, and affects gonad-dependent adult longevity together with DAF-16, chemosensory signal transduction, and distal tip cell migration and hypodermal and intestinal cell lineages during the L3 larval stage; expressed in the nucleus and in most cells; D…	m20	WT|WT|Unclassified|Unclassified|WT|WT|WT|WT|Lon	Molecular_function:transcription factor activity|Molecular_function:steroid hormone receptor activity|Biological_process:regulation of transcription, DNA-dependent|Cellular_component:nucleus|Molecular_function:DNA binding|Molecular_function:ligand-dependent nuclear receptor activity|Biological_process:negative regulation of body size	Unnamed protein	ENSEMBL:ENSP00000342470:human:Splice Isoform 1 Of Oxysterols receptor LXR-alpha:E=27.1024 | ENSEMBL:ENSP00000253727:human:Oxysterols receptor LXR-beta:E=25.6021 | ENSEMBL:ENSP00000336528:human:Orphan nuclear receptor PAR2:E=25 | ENSEMBL:ENSP00000229022:hu
192014_s_at	C37E2.5	C37E2.5	WBGene00000458	ceh-37	active	head | intestine	Animals transgenic for a rescuing ceh-37 genomic fragment tagged with the Myc epitope expressed Myc in multiple cells prior to the comma stage of embryogenesis. Expression of ceh-37::myc was also observed in two cells in the posterior. By the 3-fold stage, expression was largely restricted to the head region, with expression observed in neuronal and additional nonneuronal cells. | "The expression…	| CEH-37 GFP fluorescence was primarily co-localized to the ends of the chromosomes at least in the metaphase.	1	1	1	173897_at|192014_s_at	ceh-37 encodes one of three C. elegans proteins with an OTX-like homeodomain; however, CEH-37 lacks other domains found in OTX proteins, and the CEH-37 homeodomain is predicted to resemble the Myb domain of telomere-binding proteins; CEH-37 binds the telomeric sequence 'TTAGGC' if it is repeated at least 1.5 times, and is mainly localized to the telomere in vivo; ceh-37 mutants have a weak increa…	ok272	WT	Molecular_function:DNA binding|Molecular_function:transcription factor activity|Biological_process:regulation of transcription, DNA-dependent|Cellular_component:nucleus	Homeobox transcription factor	ENSEMBL:ENSP00000343819:human:OrthOdenticle 2 isOfOrm a:E=24.8539 | ENSEMBL:ENSP00000221996:human:Cone-rod homeobox protein:E=24.4202 | ENSEMBL:ENSP00000282549:human:Homeobox protein OTX1:E=23.6383 | ENSEMBL:ENSP00000226382:human:Paired mesoderm homeobox
194043_at	F35D2.5	F35D2.5a	WBGene00006363	syd-1	active	nerve ring | neurons	Antibodies against SYD-1 detected endogenous protein expression in the nerve ring of wild-type embryos and L1 larvae but not in syd-1 mutants. | GFP was observed as punctate clusters along the nerve processes throughout the nervous system. | The syd-1 mRNA was abundant in embryos and was reduced at later stages.	| Expressed in nerve processes. | Expressed in axonal processes.	1	1	1	174665_at|194043_at		ju2	WT	Molecular_function:protein binding	PDZ domain	ENSEMBL:ENSP00000341489:human:Hypothetical protein FLJ41692:E=34.6576 | ENSEMBL:ENSP00000234668:human:Novel protein:E=34.1427 | ENSEMBL:ENSP00000291107:human:Splice Isoform 2 Of Active breakpoint cluster region-related protein:E=17.4815 | ENSEMBL:ENSP00000303909:human:Splice Isoform 1 Of Active breakpoint cluster region-related protein:E=17.4685 | ENSEMBL:ENSP00000317586:human:Breakpoint cluster …
194009_at	T05A10.1	T05A10.1a	WBGene00004862	sma-9	active	all somatic cells | vulva | spermathecae | seam cells | intestine | pharynx | ventral nerve cord	Antibody staining detects SMA-9 protein in most, if not all, somatic nuclei of wild-type animals, but not in sma-9(wk55) animals. Furthermore, the immunolocalization confirms SMA-9 expression in the pharynx, intestine, hypodermis and ventral nerve cord. | "sma-9 promoter-driven GFP was expressed in the ventral nerve cord, pharynx and intestine, seam cells, excretory canal, vulva and spermatheca. …		3	1	1	174615_at|194009_at	sma-9 encodes, by alternative splicing, at least two large (~2000-residue) protein with at least three N-terminal involucrin domains, seven C-terminal zinc-finger domains, and a glutamine/asparagine-rich domain; SMA-9 is orthologous to human HIVEP1 (OMIM:194540), HIVEP2 (OMIM:143054), and HIVEP3 (OMIM:606649), and to Drosophila SCHNURRI (FBgn0003396); SMA-9 proteins are required for growth to nor…	qc1	WT|WT	Molecular_function:nucleic acid binding|Molecular_function:zinc ion binding|Cellular_component:nucleus		ENSEMBL:ENSP00000353758:human:Splice Isoform 2 Of Myeloid/lymphoid or mixed-lineage leukemia protein 2:E=33.4202 | ENSEMBL:ENSP00000324040:human:Zinc finger protein 40:E=33.284 | ENSEMBL:ENSP00000301067:human:565 kDa protein:E=33.284 | ENSEMBL:ENSP0000032
191856_s_at	K12F2.1	K12F2.1	WBGene00003515	myo-3	active	male sex-specific muscle | intestinal | vulval muscle	Antibody staining is detected in the anal depressor, anal sphincter and intestinal muscles and in the contractile sheath in proximal region of the somatic gonad. Staining is also observed in the vulval muscle cells and neighbouring body wall muscle cells. In addition, staining is observed in the adult male sex muscles along the lateral and ventral surfaces. | 7.5 kb single band present in mixed s…	| Sharply defined brigh lines of fluorescence represent the reaction of 5-6. Antibody 5-14 also produced this pattern. These bright lines correspond to the central region of the A band.	0	1	1	-	myo-3 encodes MHC A, the minor isoform of MHC (myosin heavy chain) that is essential for thick filament formation, and for viability, movement, and embryonic elongation; expressed in body muscle, the somatic sheath cell covering the hermaphrodite gonad, and also expressed in enteric muscle, vulval muscles of the hermaphrodite and the diagonal muscles of the male tail.	e1390	Emb|Slu|Stp|Bmd|Lva|Unc	Molecular_function:motor activity|Molecular_function:ATP binding|Cellular_component:myosin|Biological_process:body morphogenesis (sensu Nematoda)|Biological_process:embryonic development (sensu Animalia)|Biological_process:larval development (sensu Nematoda)|Biological_process:growth|Biological_process:positive regulation of locomotion|Biological_process:gametogenesis|Biological_process:locomotor…	Myosin class II heavy chain	ENSEMBL:ENSP00000355048:human:224 kDa protein:E=1000 | ENSEMBL:ENSP00000351200:human:Myosin heavy chain, nonmuscle type A:E=1000 | ENSEMBL:ENSP00000252172:human:Myosin heavy chain, skeletal muscle, extraocular:E=1000 | ENSEMBL:ENSP00000226209:human:Myosin
191320_s_at	ZK154.3	ZK154.3	WBGene00003171	mec-7	active	touch cells | neurons	Antibody: intense staining is seen in wild-type animals only in the six touch receptor neurons, while weak staining is seen in the PVD cells, the FLP cells, the BDU cells (the sister cells to the ALM touch cells) and a few other cells. | In situ: mRNA is detected only in the six touch receptor neurons in wild-type animals. | Express in the six touch-receptor neurons. | "Expression was confined to…	| "The cell body and neuronal process contain mec-7 antigen, but the nucleus does not."	1	1	1	171793_x_at|191320_s_at	mec-7 encodes a beta-tubulin required for touch sensitivity along the body wall, and for normal levels of locomotor activity; it is strongly expressed in six touch receptor neurons, with weak expression in FLP, PVD, and BDU cells.	e1343		Molecular_function:structural molecule activity|Biological_process:microtubule-based movement|Cellular_component:microtubule|Molecular_function:GTPase activity|Molecular_function:GTP binding|Biological_process:microtubule polymerization|Cellular_component:tubulin	Beta tubulin	ENSEMBL:ENSP00000259818:human:Tubulin, beta polypeptide paralog:E=226.678 | ENSEMBL:ENSP00000341289:human:Tubulin beta-? chain:E=226.041 | ENSEMBL:ENSP00000259799:human:Beta tubulin:E=225.824 | ENSEMBL:ENSP00000259925:human:Tubulin beta-2 chain:E=224.553
185110_at	F52C12.5	F52C12.5	WBGene00001253	elt-6	active	seam cells | head | seam cells | nervous system | head	Anti-ELT-6 staining is most readily seen in several cells in the head and is faint in seam cells, consistent with the GFP reporter data. | "pKK41 is expressed in the same groups of cells as the elt-5 translational reporter (pKK52), but the relative expression levels are different. Whereas the elt-5 reporter is strongly expressed in both seam cells and the nervous system during the comma through p…	nuclei	1	1	1	174926_s_at|175050_at|185110_at			WT	Molecular_function:transcription factor activity|Biological_process:regulation of transcription, DNA-dependent|Cellular_component:nucleus	GATA-4/5/6 transcription factors	ENSEMBL:ENSP00000218266:human:Erythroid transcription factor:E=11.6021 | ENSEMBL:ENSP00000220888:human:Zinc finger transcription factor Trps1:E=11.5528 | ENSEMBL:ENSP00000259090:human:GATA-4 transcription factor:E=10.8861 | ENSEMBL:ENSP00000334458:human:Transcription factor GATA-4:E=10.8861 | ENSEMBL:ENSP00000341619:human:Splice Isoform 1 Of Trans-acting T-cell specific transcription factor GATA-…
188513_at	M142.1	M142.1	WBGene00006843	unc-119	active	GABAergic neurons | lumbar neurons | ventral nerve cord | preanal ganglion | neurons | lumbar neurons | ventral nerve cord | preanal ganglion | neurons | nerve ring | lumbar neurons | ventral nerve cord | preanal ganglion | neurons	anti-UNC-119 antibodies exclusively labeled the GABA neurons expressing GFP-tagged UNC-119 protein in transgenic unc-119(ed3). | Expression also observed in lumbar ganglion and preanal ganglion. | "Expression is first observed in embryos of 60 cells (nuclear localized), at the comma stage (400 min after fertilization) expression is localized mainly to the anterior portion of the embryo. After hat…	The nerve cords and axons of wild-type worms were labeled with purified antibodies. UNC-119 immunoreactivity was not restricted to a specific subcellular location although the labeling was enriched in axonal processes and weakly expressed in the cytoplasm of neuronal cell bodies.	1	1	1	-	unc-119 encodes a novel protein that is highly conserved amongst metazoans; unc-119 activity is required for proper development of the nervous system, including axonal branching and fasciculation, and hence, for normal movement, chemosensation, and feeding; unc-119 is expressed pan-neuronally beginning in the early embryo (~60 cells) and continuing through adulthood; although the molecular functi…	e2498	WT|WT	Biological_process:feeding behavior|Biological_process:chemosensory behavior|Biological_process:negative regulation of axon extension|Biological_process:locomotion	Photoreceptor synaptic vesicle protein HRG4/UNC-119	ENSEMBL:ENSP00000344942:human:28 kDa protein:E=61.1192 | ENSEMBL:ENSP00000337040:human:Splice Isoform 1 Of Unc-119 protein homolog:E=56.5376 | ENSEMBL:ENSP00000301032:human:Splice Isoform 2 Of Unc-119 protein homolog:E=42.6198 | FLYBASE:CG1659-PA:fly::E=57.1549 |
194037_at	F19H8.3	F19H8.3	WBGene00000188	arl-3	active		Arl-3::gfp was limited to a subset of neurons in the head and tail regions.		1	1	1	-	arl-3 encodes a member of the ARL (ADP-ribosylation factor(ARF)-like) family of proteins which are very similar to ARF proteins but lack the ability to stimulate ADP ribosylation by cholera toxin; as loss of arl-3 activity via RNA-mediated interference (RNAi) does not result in any abnormalities, the precise role of ARL-3 is not yet known.	tm1703	WT	Molecular_function:GTP binding|Biological_process:small GTPase mediated signal transduction	GTP-binding ADP-ribosylation factor-like protein ARL3	ENSEMBL:ENSP00000260746:human:ADP-ribosylation factor-like protein 3:E=61.3979 | ENSEMBL:ENSP00000246747:human:21 kDa protein:E=43.699 | ENSEMBL:ENSP00000256682:human:ADP-ribosylation factor 3:E=38.4089 | ENSEMBL:ENSP00000272102:human:ADP-ribosylation fac
192145_s_at	F33A8.3	F33A8.3	WBGene00000472	cey-1	active	germ-line cells | muscle	At 1 through 30-cell stage, maintained in germ line, lost from somatic cells. At 30-cell stage, staining was in 2 then 4 posterior cells. Staining was ubiquitous at 100 through 550-cell stage. Staining was seen in muscle and other tissues at bean through pretzel stages.		0	1	1	173932_at|173933_s_at|192145_s_at	cey-1 encodes a protein with a cold-shock/Y-box domain that is expressed in early embryonic blastomeres (at the 15-cell stage, i.e., pre-gastrulation), but is normally repressed in early germline blastomeres by PIE-1; it is predicted to be mitochondrial by phylogenetic profiling.	pk81	WT	Molecular_function:DNA binding|Biological_process:regulation of transcription, DNA-dependent	Predicted RNA-binding protein containing PIN domain and invovled in translation or RNA processing	ENSEMBL:ENSP00000228251:human:DNA-binding protein A:E=38.2518 | ENSEMBL:ENSP00000279550:human:DNA-binding protein A (Cold shock domain protein A) (Single-strand DNA binding protein NF-GMB). SPLICE ISOFORM 2:E=37.4318 | ENSEMBL:ENSP00000350099:human:34 kDa
193640_s_at	K02B9.4	K02B9.4	WBGene00001251	elt-3	active	rectum | hyp7 | hyp11 | hypodermis | hyp9 | intestino-rectal valve | hypodermal | hyp5 | rectal epithelium | pharyngo-intestinal valve | hyp6 | hyp10 | hyp8 | head | hyp4	At approximately 260 min after the first cleavage, reporter gene expression is now also detected in nuclei on the dorsal surface of the embryo, corresponding to the position of the major hypodermal cells, and in six nuclei on each ventrolateral aspect of the embryo, corresponding to the position of the ventral hypodermal cells (P cells). | "Expression was first seen in granddaughters of C.paa and…		0	1	1	175801_at|193640_s_at	The elt-3 gene encodes a GATA transcription factor expressed in the embryonic hypodermis; specifically, it is expressed in expressed in all of the major hypodermal cells except the lateral seam cells.	gk121	WT	Molecular_function:transcription factor activity|Biological_process:regulation of transcription, DNA-dependent|Cellular_component:nucleus	GATA-4/5/6 transcription factors	ENSEMBL:ENSP00000341619:human:Splice Isoform 1 Of Trans-acting T-cell specific transcription factor GATA-3:E=20.0862 | ENSEMBL:ENSP00000334458:human:Transcription factor GATA-4:E=15.5086 | ENSEMBL:ENSP00000259090:human:GATA-4 transcription factor:E=15.4089 | ENSEMBL:ENSP00000218266:human:Erythroid transcription factor:E=13.5686 | ENSEMBL:ENSP00000269216:human:GATA binding protein 6:E=12.7696 | EN…
187938_at	B0513.1	B0513.1	WBGene00001562	lin-66	active	hypodermis | intestine | neurons	B0513.1 is clearly expressed in the bodywall and vulval muscle. Its GFP expression also includes a limited set of non-muscle tissue including intestine, neurons and, probably, hypodermis.		1	1	1	-	gei-5 encodes a novel protein that was identified in screens for molecules that interact with GEX-3, a homolog of mammalian protein ligands of the small GTPase Rac1, that is essential for ventral enclosure during embryonic development; as loss of gei-5 function via RNA-mediated interference (RNAi) does not result in any abnormalities, the precise role of GEI-5 in C. elegans development and/or beh…		WT|WT		Unnamed protein
191708_s_at	F57C12.5	F57C12.5a	WBGene00003407	mrp-1	active	intestino-rectal valve | intestine | pharynx | pharyngo-intestinal valve | vulval epithelial cells	beta-gal staining detected in all developmental stages including embryos and is most intense in early larval stages. Although NLS was present in the construct between the promoter sequences and lacZ gene, beta-gal staining was found in the cytoplasm and at the membrane. mrp-1 expression is observed in cells of the pharynx, the pharynx-intestinal valve cells and the anterior intestinal cells, the …		0	1	1	-		pk83	WT	Molecular_function:nucleotide binding|Molecular_function:nucleoside triphosphatase activity|Molecular_function:ATP binding|Molecular_function:ATPase activity, coupled to transmembrane movement of substances|Biological_process:transport|Cellular_component:integral to membrane|Molecular_function:ATPase activity|Molecular_function:transporter activity	Multidrug resistance-associated protein/mitoxantrone resistance protein, ABC superfamily	ENSEMBL:ENSP00000263015:human:ATP-binding cassette, sub-family C, member 1 isoform 7:E=1000 | ENSEMBL:ENSP00000263013:human:Splice Isoform 1 Of Multidrug resistance-associated protein 1:E=1000 | ENSEMBL:ENSP00000285238:human:Splice Isoform 1 Of Canalicula
192420_at	F09C3.1	F09C3.1	WBGene00003980	pes-7	active	spermathecal valves | ganglia | neurons | ventral nerve cord | vulva	b-galactosidase expression in areas of all the major ganglia (lateral, ventral, retrovesicular, pre-anal and dorso-rectal), along the ventral nerve cord, occasionally in the spermathecal valves and in the vulva. Expression appears to be nuclear-localized, although cell bodies and neural processes in the ventral nerve cord also show staining. The pattern is first visualized as a stripe of staining…		1	1	1	-	pes-7 encodes an ortholog of the vertebrate IQGAP proteins, actin- and CLIP-170-binding proteins that serve as effectors for the Rho family GTPases Rac1 and Cdc42; IQGAP's alpha-actinin domain is related distantly to alpha-actinin domains in calponin, transgelin (SM22 alpha), and the proto-oncogene Vav; pes-7 was identified in promoter-trapping screens and by homology, is predicted to function as…	gk123	WT	Molecular_function:Ras GTPase activator activity|Biological_process:small GTPase mediated signal transduction	Ras GTPase-activating protein family - IQGAP	ENSEMBL:ENSP00000268182:human:Ras GTPase-activating-like protein IQGAP1:E=90.1024 | ENSEMBL:ENSP00000274364:human:IQ motif containing GTPase activating protein 2:E=85.4559 | ENSEMBL:ENSP00000354451:human:Ras GTPase-activating-like protein IQGAP3:E=77.0223 | ENSEMBL:ENSP00000330337:human:185 kDa protein:E=77.0177 | ENSEMBL:ENSP00000334084:human:Sarcoma antigen NY-SAR-41:E=10.2076 |
180419_at	F41C3.8	F41C3.8	WBGene00018274	F41C3.8	active	intestine | pharyngeal muscle | neuronal | pharyngeal interneurons	b-galactosidase is first expressed in late embryonic stages, in nuclei that are most likely pharyngeal. | In some L1 larvae the cell body and process of the I3 interneuron show expression. | Late larval stages and adults show expression in the large nuclei of the intestine. Staining is strongest in the posterior nuclei. Strong staining is seen in the muscle nuclei of the pharynx with diffuse stai…		1	1	1	-			WT
176620_at	K12H4.1	K12H4.1	WBGene00000448	ceh-26	active		By the late L4 stage, most of the cells that function in adults reach their final locations, and initiate morphological changes to form the adult tail structures. At this stage, ceh-26 begins to be expressed and perdures through the adulthood in the HOB hook neuron.	Non-sex-specific expression of ceh-26::gfp is mostly in nuclei of the head.	1	1	1	-	ceh-26 encodes a protein that contains a prospero-related homeodomain; expressed in nuclei of the adult head, tail neurons, and one cell in the postdeirids.	ok903	WT|Lvl|Mlt|Unc|Gro|Lvl|Prz|Unc	Molecular_function:DNA binding|Molecular_function:transcription regulator activity|Biological_process:development|Biological_process:regulation of transcription|Cellular_component:nucleus|Biological_process:positive regulation of growth rate|Biological_process:larval development (sensu Nematoda)|Biological_process:physiological processes|Biological_process:molting cycle (sensu Invertebrata)|Biolo…	Homeobox transcription factor prospero	ENSEMBL:ENSP00000261454:human:Prospero-related homeobox 1:E=52.1549 | ENSEMBL:ENSP00000323618:human:Similar to Homeodomain protein:E=31.3468 | ENSEMBL:ENSP00000238583:human:Similarity by BLASTN to AF063018:E=14.1805 | FLYBASE:CG17228-PD:fly:Flybase gene name is pros-PD:E=72.4685 |
191992_at	W02B3.2	W02B3.2	WBGene00001709	grk-2	active	sensory neurons | ventral cord motor neurons | vulval muscle | interneurons	Ce-grk-2::gfp reporter expression was observed in embryos as early as the 20 to 30 cell stage and persisted throughout development and into adulthood. The Ce-grk-2::gfp reporter was expressed in many neurons of adult animals, including the ASH neurons and other sensory neurons, many interneurons, and motor neurons of the ventral nerve cord. Expression was also observed in vulval muscles. | "The G…		1	1	1	-		gk268	WT|WT	Molecular_function:G-protein coupled receptor kinase activity|Molecular_function:ATP binding|Biological_process:protein amino acid phosphorylation|Biological_process:signal transduction|Molecular_function:protein serine/threonine kinase activity|Molecular_function:protein kinase activity|Molecular_function:signal transducer activity	G protein-coupled receptor kinase	ENSEMBL:ENSP00000312262:human:Beta-adrenergic receptor kinase 1:E=244.886 | ENSEMBL:ENSP00000317578:human:Beta-adrenergic receptor kinase 2:E=244.77 | ENSEMBL:ENSP00000354454:human:G protein-coupled receptor kinase 5:E=87.8861 | ENSEMBL:ENSP00000264763:hu
193511_at	F55B12.1	F55B12.1	WBGene00000447	ceh-24	active	head neurons | head neurons | SIB neurons | SMB neurons | vulval muscle | SMD neurons | SIA neurons | sublateral head neurons | subventral head neurons | vulval muscle | neurons	ceh-24 transcripts were first detected approximately 400 minutes after the first cell cleavage, and were seen in ventral head neurons. RNA transcripts could be detected in these cells until hatching. Authors did not obtain reproducible permeabilization of differentiated pharyngeal or vulval muscles. | "In adult animals, expression was seen in three distinct areas: in the eight vulval muscles, in …		1	1	1	-	ceh-24 is orthologous to the human gene SIMILAR TO THYROID TRANSCRIPTION FACTOR 1 (TITF1; OMIM:600635), which when mutated leads to disease.	cc539	WT	Molecular_function:DNA binding|Molecular_function:transcription factor activity|Biological_process:regulation of transcription, DNA-dependent|Cellular_component:nucleus	Transcription factor tinman/NKX2-3, contains HOX domain	ENSEMBL:ENSP00000346879:human:Thyroid transcription factor 1:E=31.6021 | ENSEMBL:ENSP00000324188:human:Splice Isoform 1 Of Thyroid transcription factor 1:E=30.8239 | ENSEMBL:ENSP00000246013:human:OTTHUMP00000030401:E=29.585 | ENSEMBL:ENSP00000238974:human
193501_s_at	F46H6.1	F46H6.1	WBGene00004356	rhi-1	active		CeRhoGDI mRNA is expressed throughout development with little change during different developmental stages. | "CeRhoGDI protein showed some slight changes in expression levels during development, being less abundant in E, L2 and L3 stages than in other developmental stages."		5	1	1	-			WT|Unc|Unc	Molecular_function:Rho GDP-dissociation inhibitor activity|Cellular_component:cytoplasm|Biological_process:locomotory behavior	Rho GDP-dissociation inhibitor	ENSEMBL:ENSP00000228945:human:Rho GDP-dissociation inhibitor 2:E=34.1024 | ENSEMBL:ENSP00000269321:human:Rho GDP-dissociation inhibitor 1:E=32.3098 | ENSEMBL:ENSP00000341200:human:Protein:E=30.1871 | ENSEMBL:ENSP00000344753:human:Protein:E=29.4815 | ENSEMBL:ENSP00000343960:human:Protein:E=28.3188 | ENSEMBL:ENSP00000219409:human:Rho GDP-dissociation inhibitor 3:E=25.4685 | FLYBASE:CG7823-PA:fly:Fl…
178704_s_at	T05A6.1	T05A6.1	WBGene00000516	cki-1	active	intestine | pharynx | nervous system | VPC | SM lineage | seam cells | intestine | V lineage | P lineage | pharyngeal muscle | somatic gonad | distal tip cells | neurons	cki-1 reporter expression is first detectable in a group of cells of the pharynx and nervous system at about six hours post-fertilization. This represents the time at which most cells in the embryo become postmitotic. Following this initial burst of expression, reporter expression expands to include most of the anteriorly located cells. | "First detected at comma stage in pharyngeal primordium as…	| "Nuclear CKI-1-GFP was detected in the VPCs of wild-type animals during late L1, the time at which the decision to arrest divisions is made."	1	1	1	175786_at|178704_s_at	cki-1 encodes a homolog of the mammalian cyclin-dependent kinase inhibitor p27/KIP1 that is required for the arrest of cell division in larval blast lineages, dauer larvae and starved L1 larvae; excess CKI-1 expression prematurely stops cell division while cki-1(RNAi) induces extra cell divisions, indicating that CKI-1 quantitatively regulates the amount of mitosis in postembryonic worms.	gk132	WT|Unclassified|Unclassified	Molecular_function:cyclin-dependent protein kinase inhibitor activity|Biological_process:cell cycle arrest|Cellular_component:nucleus	Cyclin-dependent kinase inhibitor
179740_s_at	C23H3.1	C23H3.1	WBGene00001193	egl-26	active	rectum | spermathecae | vulvaB | pharynx | pharyngo-intestinal valve | vulvaE | uterus | vulvaB | vulvaE	Consistent with the results from the transcriptional fusion, the expression observed near the top of the vulval lumen in animals carrying the translational fusion corresponds most closely to the position of vulE. The 3-D expression pattern of the EGL-26::GFP translational fusion protein showed expression in a ring around the ventral region of the vulva, in a thicker region near the center of the …	Expression is obvious near the vulva and the uterus only during L4. However, it is often very difficult to tell which cell is actually expressing egl-26::gfp because the fusion protein appears to line the lumen of the uterus and portions of the vulval lumen and is not obviously associated with any particular cell cytoplasm. Even in cases where a cell cytoplasm obviously contains egl-26::gfp, expr…	0	1	1	-	egl-26 encodes a novel protein that contains an H-box/NC domain that is highly conserved with CBP01801 in C. briggsae and is required for embryonic and larval viability, egg-laying, fertility, and affects the connection of the uterus to the vulva; required in the primary vulval lineage for vulF morphogenesis and is expressed in many cells, but is expressed near the vulva and uterus only during th…	e1952	Emb|Lva|WT	Biological_process:embryonic development (sensu Animalia)|Biological_process:larval development (sensu Nematoda)|Biological_process:growth|Biological_process:cellular morphogenesis|Biological_process:oviposition
190727_at	C36H8.2	C36H8.2	WBGene00002128	inx-6	active	pharynx	Corpus of pharynx. | "Results from both GFP-expressing transgenes indicated that inx-6 is first detected during embryogenesis at the comma stage, in anterior cells that are likely to be the pharyngeal precursors. This pharynx-specific expression expands during the development of the pharynx to the end of embryogenesis, whereas inx-6 continues to be expressed in the corpus muscles and isthmus marg…	| The translational GFP fusion protein is expressed in a punctate expression pattern.	0	1	1	-	inx-6 encodes an innexin, an integral transmembrane channel protein that is a structural component of invertebrate gap junctions; INX-6 is required for formation of pharyngeal gap junctions and thus for the electrical coupling and synchronous muscle contractions necessary for normal feeding behavior and postembryonic development; INX-6 may function redundantly with EAT-5, another C. elegans innex…	rr5	WT	Cellular_component:gap junction	Innexin-type channels	FLYBASE:CG1448-PA:fly:Flybase gene name is inx3-PA:E=21.8861 | FLYBASE:CG4590-PA:fly:Flybase gene name is inx2-PA:E=20.8539 | FLYBASE:CG2977-PA:fly:Flybase gene name is inx7-PA:E=20.284 | FLYBASE:CG7537-PB:fly:Flybase gene name is inx5-PB:E=18.0362 | FLYBASE:CG3039-PA:fly:Flybase gene name is ogre-PA:E=17.4949 | FLYBASE:CG17063-PA:fly:Flybase gene name is inx6-PA:E=16.2757 | FLYBASE:CG10125-PA:fl…
188523_at	R13F6.9	R13F6.9	WBGene00004857	sma-3	active	hypodermis | intestine | pharynx	C-terminal construct: Expression begins late in embryogenesis, and continues through larval stages into adulthood. In larvae, expression is strong in the hypodermis, pharynx and intestine. sma-3 expression in the hypodermis is seen throughout the large hypodermal syncytium hyp7, but not in the lateral hypodermal blast cells (the seam cell). | "Expression of the N-terminal construct is similar, al…	C-terminal construct: Nuclear accumulation in all of these tissues is strong. This nuclear localization does not depend on the activity of sma-6, however. When the integrated N-terminal construct array (qcIs6) was crossed into sma-4(e729) or sma-2(e502) mutant backgrounds, the nuclear localization did not change significantly. When the array is crossed into sma-6(wk7) mutants, the protein became …	0	1	1	-		e491	WT|Sma|Sma	Biological_process:regulation of transcription, DNA-dependent|Cellular_component:intracellular|Biological_process:positive regulation of body size	TGFbeta receptor signaling protein SMAD and related proteins	ENSEMBL:ENSP00000231589:human:Mothers against decapentaplegic homolog 5:E=96.7695 | ENSEMBL:ENSP00000239885:human:Splice Isoform 2 Of Mothers against decapentaplegic homolog 9:E=92.4559 | ENSEMBL:ENSP00000305769:human:Mothers against decapentaplegic homol
188894_s_at	D1009.2	D1009.2a	WBGene00000884	cyn-8	active	intestine | pharynx	cyp-8 protein as expression of beta-galactosidase was localized specifically in the gut cell nuclei. Expression is detected at all stages from embryo through to adult. Promoter region of Ce-CYP-8 examined with downstream coding sequence either including or excluding the NLS containing tail domain of cyp-8. This shows that non-cyclophilin tail domain directs the localization of this enzyme to the …		0	1	1	-	cyp-8 encodes a peptidyl-propyl cis-trans isomerase of the cyclophilin family; cyclophilins are implicated in protein folding, however the precise role of cyp-8 is not known; a CYP-8-fusion protein localises specifically to gut cell nuclei.	pk203	WT|WT	Biological_process:protein folding|Molecular_function:peptidyl-prolyl cis-trans isomerase activity|Cellular_component:nucleus	HSP90 co-chaperone CPR7/Cyclophilin	ENSEMBL:ENSP00000260970:human:Splice Isoform 1 Of Peptidyl-prolyl cis-trans isomerase G:E=63.3979 | ENSEMBL:ENSP00000349981:human:Splice Isoform 2 Of Peptidyl-prolyl cis-trans isomerase G:E=56.0757 | ENSEMBL:ENSP00000232978:human:NK-tumor recognition prot
184050_s_at	F44A2.5	F44A2.5b	WBGene00018405	F44A2.5	active	pharynx	Diffuse expression is seen in the anterior pharynx (procorpus and metacorpus) from the 3-fold embryo stage until adulthood. Occasionally more general staining throughout the pharynx is seen.		0	1	1	-			WT|WT	Molecular_function:RNA binding|Biological_process:protein biosynthesis	MIF4G domain-containing protein	ENSEMBL:ENSP00000245551:human:Similar to AD023:E=10.8861 | FLYBASE:CG13124-PA:fly:Flybase gene name is CG13124-PA:E=11.6576 |
192119_s_at	F52E4.1	F52E4.1a	WBGene00018701	F52E4.1	active	posterior body wall muscle | intestine	Diffuse expression seen in the intestine of larvae. | "Faint diffuse expression is observed in pre-comma-stage embryos, larval stages and adults. In larvae expression may be intestinal, whereas in adults it may correspond to body-wall muscle." | "Faint expression seen in body wall muscle (arrows), and in the adult head." | Weak expression seen in embryos.		0	1	1	173267_at|192119_s_at	F52E4.1 is orthologous to the human gene PROPIONYL-CoA CARBOXYLASE, BETA SUBUNIT (PCCB; OMIM:232050), which when mutated leads to propionicacidemia; F52E4.1 protein is predicted to be mitochondrial.		WT|WT	Molecular_function:biotin carboxylase activity|Cellular_component:biotin carboxylase complex	3-Methylcrotonyl-CoA carboxylase, non-biotin containing subunit/Acetyl-CoA carboxylase carboxyl transferase, subunit beta	ENSEMBL:ENSP00000251654:human:Propionyl-CoA carboxylase beta chain, mitochondrial precursor:E=213 | ENSEMBL:ENSP00000343657:human:Splice Isoform 1 Of Methylcrotonoyl-CoA carboxylase beta chain, mitochondrial precursor:E=58.2924 | ENSEMBL:ENSP00000327308:human:Splice Isoform 2 Of Methylcrotonoyl-CoA carboxylase beta chain, mitochondrial precursor:E=44.5376 | ENSEMBL:ENSP00000341044:human:Splice Is…
194114_s_at	K03D10.1	K03D10.1	WBGene00002181	kal-1	active	sensory neurons | male_sens_ray.5 | interneurons | tail neurons | sensory neurons | neuroblasts | ventral cord motor neurons | uterine	During embryogenesis kal-1 expression is first detectable at about the 160- to 200-cell stage in a group of eight to ten neuroblast descendants of the AB blastomere. At no stage during embryogenesis were kal-1 driven reporters detectably expressed by epidermal cells. After elongation of the embryo is completed, the expressing cells have roughly reached the positions they will occupy in larval sta…	| "The antibody recognize KAL-1 in transgenic animals that overexpress KAL-1 in specific cells, but thus far failed to reveal endogenous KAL-1 protein, possibly because of limited levels of expression of the endogenous KAL-1 protein. In KAL-1-overexpressing animals, the KAL-1 protein remains associated with the surface of the overexpressing cell."	1	1	1	-	kal-1 encodes a cell surface protein that contains a WAP-type protease inhibitor domain and Type III fibronectin domains and is the C. elegans ortholog of human KAL-1, mutated in the X-linked form of the neurological disorder Kallmann syndrome; in C. eleg	gb503	WT		Adhesion-type protein	ENSEMBL:ENSP00000262648:human:Anosmin 1 precursor:E=39.5086 | ENSEMBL:ENSP00000345596:human:53 kDa protein:E=16.1079 | FLYBASE:CG6173-PA:fly::E=21.4685 |
193254_s_at	R160.1	R160.1a	WBGene00001082	dpy-23	active	neurons	During embryogenesis, APM-2 is expressed in most if not all cells. After hatching, expression is more prominent in neurons, while other regions of the body have less expression.		1	1	1	175784_at|193254_s_at	The dpy-23 gene encodes an adaptin: specifically, it encodes an ortholog of the mu2 subunit of adaptor protein complex 2 (AP-2).	e840	Lva|Lvl|Dpy|Mlt|Unc|Gro|Lvl	Biological_process:intracellular protein transport|Cellular_component:clathrin vesicle coat|Biological_process:transport|Biological_process:positive regulation of body size|Biological_process:positive regulation of growth rate|Biological_process:larval development (sensu Nematoda)|Biological_process:growth|Biological_process:physiological processes|Biological_process:molting cycle (sensu Inverteb…	Adaptor complexes medium subunit family	ENSEMBL:ENSP00000292807:human:Clathrin coat assembly protein AP50:E=196.041 | ENSEMBL:ENSP00000250244:human:Adaptor-related protein complex 1, mu 2 subunit (Mu-adaptin 2) (Adaptor protein complex AP-1 mu-2 subunit) (Golgi adaptor HA1/AP1 adaptin mu-2 subu
193977_s_at	F43C9.4	F43C9.4a	WBGene00003245	mig-13	active	anterior ventral cord neurons | pharyngo-intestinal valve | neurons | ventral cord neurons | retrovesicular ganglion | pharyngo-intestinal valve	during Q cell migration : ~10 v-cord neurons in anterior 2/3 rds of cord, pharyngeal-intestinal valve cells | "mig-13::GFP was first seen during embryogenesis in pharyngeal, hypodermal, and neuronal precursors located in the anterior body region. At hatching, mig-13::GFP was expressed in the pharyngeal-intestinal valve cells, as well as in the cell bodies and axons of a number of neurons in the r…	| MIG-13 appeared to be localized to the plasma membrane of all mig-13 expressing cells.	1	1	1	173507_s_at|175728_s_at|193977_s_at	mig-13 encodes a novel single-pass transmembrane protein with a N-terminal signal sequence and two motifs that have been implicated in protein-protein interactions: a CUB domain and a LDL receptor repeat; mig-13 affects the migration and thus the positioning of the Q neuroblasts and their descendants and also the anterior migration of the BDU neuron and may be a component of a global anterior/pos…	mu31
176601_at	F41C6.1	F41C6.1	WBGene00006746	unc-6	active	sheath_cells | VA neurons | VB.3-11 neurons | P lineage | ventral nerve cord | neurons | head	Early Expression by Ventral Epidermoblasts: Ventral epidermoblasts P1/2-P11/12 are the first cells to express UNC-6::HA during embryogenesis. Netrin becomes detectable in the cytoplasm of these twelve cells soon after their births (circa 230 min) and before they form into regular rows. This staining gradually decreases in intensity as the cells spread ventrally, forming two symmetrical rows. At t…		1	1	1	174314_at|176601_at	unc-6 encodes a netrin orthologous to the human and mouse netrin-1 precursor proteins; UNC-6 functions as a guidance molecule that regulates the migrations of pioneer axons and mesodermal cells, such as the gonadal distal tip cell, along the dorsoventral axis; a secreted molecule, UNC-6 is expressed during embryogenesis by epidermoblasts and neurons; UNC-6 is involved in both attractive and repul…	e7	WT|WT|WT|Unc	Cellular_component:extracellular matrix|Molecular_function:structural molecule activity|Biological_process:locomotory behavior|Molecular_function:receptor binding|Biological_process:axon guidance|Biological_process:mesoderm cell migration	Netrin, axonal chemotropic factor	ENSEMBL:ENSP00000173229:human:Netrin-1 precursor:E=180.284 | ENSEMBL:ENSP00000293973:human:Netrin-2 like protein precursor:E=136.509 | ENSEMBL:ENSP00000258341:human:Laminin gamma-1 chain precursor:E=100.42 | ENSEMBL:ENSP00000354360:human:OTTHUMP0000006456
192655_s_at	W09C2.1	W09C2.1	WBGene00001249	elt-1	active		elt-1 (1.75 kb) detected exclusively in embryos.		0	1	1	-	The elt-1 gene encodes a GATA transcription factor expressed in the embryonic hypodermis, and is essential for the production of most hypodermal cells.	ok1002	Adl|Egl|Emb|Unc|Bmd|Emb	Biological_process:determination of adult life span|Biological_process:physiological processes|Biological_process:body morphogenesis (sensu Nematoda)|Biological_process:oviposition|Biological_process:embryonic development (sensu Animalia)|Biological_process:locomotory behavior	GATA-4/5/6 transcription factors	ENSEMBL:ENSP00000218266:human:Erythroid transcription factor:E=48.0862 | ENSEMBL:ENSP00000341619:human:Splice Isoform 1 Of Trans-acting T-cell specific transcription factor GATA-3:E=46.7447 | ENSEMBL:ENSP00000269216:human:GATA binding protein 6:E=44.7447 | ENSEMBL:ENSP00000334458:human:Transcription factor GATA-4:E=44.4089 | ENSEMBL:ENSP00000259090:human:GATA-4 transcription factor:E=44.301 | ENS…
193259_at	C33D3.1	C33D3.1	WBGene00001250	elt-2	active	E lineage | intestine | intestine	elt-2 mRNA is gut-specific and is first detected at the 4E to 8E cell stage. | "ELT-2 protein first detected at 2E cell stage (half way through cell cycle and following E-cell ingression associated with gastrulation). At 44-46 cell stage, expression is observed in 2E cells. During all subsequent stages of embryogenesis, ELT-2 protein is detected in all gut lineage, staining is nuclear localized. …	| nuclei	0	1	1	175269_at|193259_at	elt-2 encodes a GATA-type transcription factor most similar to the vertebrate GATA4-6 transcription factors required for cardiac and endoderm development (OMIM:601656, 600576); in C. elegans, ELT-2 is required redundantly with ELT-7 for initiating and mai	ca15	Clr|Lva|Ste|Unc|Lva|Unc	Molecular_function:transcription factor activity|Biological_process:regulation of transcription, DNA-dependent|Cellular_component:nucleus|Biological_process:osmoregulation|Biological_process:larval development (sensu Nematoda)|Biological_process:growth|Biological_process:reproduction|Biological_process:locomotory behavior	GATA-4/5/6 transcription factors	ENSEMBL:ENSP00000259090:human:GATA-4 transcription factor:E=23.8239 | ENSEMBL:ENSP00000334458:human:Transcription factor GATA-4:E=23.7959 | ENSEMBL:ENSP00000252997:human:GATA5 protein:E=21.9208 | ENSEMBL:ENSP00000269216:human:GATA binding protein 6:E=20.1
176615_at	R13A5.5	R13A5.5	WBGene00000437	ceh-13	active	hypodermal | ventral nerve cord | intestine | AB cells | male tail | hypodermal | ventral nerve cord | male tail | male sensory rays | male tail | male sensory rays | male tail | male sensory rays | seam cells | intestine | ventral nerve cord	enh3.4 was able to drive an early embryonic GFP expression pattern indistinguishable from that of the endogenous ceh-13. In comma-stage embryos, enh3.4 recapitulated a large part of the normal ceh-13 expression pattern, including expression in cells of the future VNC and embryonic dorsal hypodermal and body wall muscle cells. However, some ectopic reporter gene expression was observed in the post…	| "Nuclear in E.p, cytoplasmic in AB.xxxp. Nuclear in E.p and Ab.xxxp daughters." | "Expression was both cytoplasmic and nuclear, and the nuclear expression appeared stronger in the region of the nucleolus." | "Expression was both cytoplasmic and nuclear, and the nuclear expression appeared stronger in the region of the nucleolus." | "Expression was both cytoplasmic and nuclear, and the nuclear e…	1	1	1	-	a homolog of Hox genes of labial/Hox1 type; affects viability, body shape and anterior patterning during embryogenesis, interacts genetically with hox genes; and is expressed in A, D, E and MS lineages in the early embryo, and in the anterior dorsal hypodermal cells, anterior body wall muscle cells, and in the cells of the prospective ventral nerve cord at the comma stage; and in the ventral nerv…	ok737	WT|Dpy|Sma|Unc	Molecular_function:DNA binding|Molecular_function:transcription factor activity|Biological_process:regulation of transcription, DNA-dependent|Cellular_component:nucleus|Biological_process:positive regulation of body size|Biological_process:locomotory behavior|Biological_process:embryonic morphogenesis|Biological_process:cell-cell adhesion|Biological_process:regulation of transcription	Transcription factor zerknullt and related HOX domain proteins	ENSEMBL:ENSP00000355140:human:Homeobox protein Hox-B1:E=26.7696 | ENSEMBL:ENSP00000343246:human:Splice Isoform 1 Of Homeobox protein Hox-A1:E=24.2596 | ENSEMBL:ENSP00000328598:human:Homeobox protein Hox-D1:E=21.5528 | ENSEMBL:ENSP00000298359:human:Homeobo
177725_at	C44H4.7	C44H4.7a	WBGene00001325	eor-2	active	VPC | VPC descendants	EOR-2::GFP expressed in most cells throughout development and was nuclear-localized. Of particular relevance, the reporter expressed in the precursors to the VPCs and P11 and P12, in VPCs that adopt vulval and nonvulval fates and their descendants, and in both P11.p and P12.pa. Thus, EOR-2::GFP expressed in VPCs and in P12 at the time of cell fate determination. | There is widespread expression i…	nucleus | eor-2 is localized in nuclei of the ventral nerve cord in L2 larvae.	1	1	1	-	eor-2 encodes an unfamiliar protein, similar to CG17233 in Drosophila and KIAA1205 in H. sapiens, required for signal transduction by both RAS and Wnt pathways in both excretory system development and P12 fate specification.	cs7	WT|WT	Biological_process:cell fate specification|Cellular_component:nucleus|Biological_process:RAS protein signal transduction|Biological_process:Wnt receptor signaling pathway
191348_s_at	F40E10.4	F40E10.4	WBGene00004854	slt-1	active	hyp1 | socket_cells | head body wall muscle | anal muscle | hyp4	Epidermal cells in C. elegans are born on the dorsal side of the embryo, and the epidermal sheet migrates ventrally to enclose other tissues and anteriorly to cover the head. slt-1::GFP was first detectable just as the migrating epidermal cells completely covered the head and was expressed in hyp4, hyp1, and other epidermal cells. At the 2-fold stage of embryogenesis, expression spread beyond the…		1	1	1	-		eh15	WT|WT	Molecular_function:calcium ion binding|Molecular_function:structural molecule activity|Biological_process:cell adhesion	Extracellular matrix protein slit, contains leucine-rich and EGF-like repeats	ENSEMBL:ENSP00000266058:human:Slit-1 protein:E=283 | ENSEMBL:ENSP00000347775:human:Splice Isoform 3 Of Slit homolog 2 protein precursor:E=194.854 | ENSEMBL:ENSP00000332164:human:Splice Isoform 1 Of Slit homolog 3 protein precursor:E=184.699 | ENSEMBL:ENSP
193467_s_at	C16C2.2	C16C2.2a	WBGene00001145	eat-16	active	spermathecae | all neurons | pharyngeal muscle | vulval muscle	Examination of transgenic animals carrying pGP16 using confocal microscopy showed that EAT-16 is expressed in most or all neurons, including the hermaphrodite specific neuron (HSN), as well as in the vulval and pharyngeal muscles. Expression was also occasionally seen in the spermatheca and body wall muscles.		1	1	1	-	The eat-16 gene encodes an RGS protein that affects movement, pharyngeal pumping, egg laying, and synaptic transmission; it genetically interacts with the egl-30 and goa-1 signaling pathways, and is expressed in excitable cells and in the spermatheca.	ad702	WT|WT|WT	Biological_process:intracellular signaling cascade|Molecular_function:signal transducer activity|Biological_process:G-protein coupled receptor protein signaling pathway|Cellular_component:heterotrimeric G-protein complex	G protein signaling regulators	ENSEMBL:ENSP00000331485:human:Splice Isoform 1 Of Regulator of G-protein signaling 7:E=82.6021 | ENSEMBL:ENSP00000341199:human:Splice Isoform 4 Of Regulator of G-protein signaling 6:E=78.0506 | ENSEMBL:ENSP00000319069:human:RegulatoR of G-pRotein signalli
180366_s_at	ZK770.3	ZK770.3	WBGene00002134	inx-12	active		Excretory canal.		0	1	1	-	inx-12 (innexin=invertebrate connexin analogue) encodes a protein of the innexin family; innexins are gap junction proteins similar in function, though dissimilar in sequence to the vertebrate connexins; innexins are the only known gap junction proteins in invertebrates; inx-12 and inx-13 appear to be a tandom duplication; RNA interference of inx-12 results in an arrest at the L1 larval stage wit…		WT|WT|WT|Gro|Pvl|Rup|Stp|Unc	Cellular_component:gap junction|Molecular_function:protein prenyltransferase activity|Biological_process:protein amino acid prenylation|Biological_process:positive regulation of growth rate|Biological_process:hermaphrodite genital morphogenesis|Biological_process:morphogenesis of an epithelium|Biological_process:gametogenesis|Biological_process:locomotory behavior|Biological_process:gap junction …	Innexin-type channels	FLYBASE:CG1448-PA:fly:Flybase gene name is inx3-PA:E=22.8239 | FLYBASE:CG17063-PA:fly:Flybase gene name is inx6-PA:E=12.8239 | FLYBASE:CG2977-PA:fly:Flybase gene name is inx7-PA:E=20.3768 | FLYBASE:CG32508-PC:fly:Flybase gene name is shakB-PC:E=13.6576 | FLYBASE:CG3039-PA:fly:Flybase gene name is ogre-PA:E=12.3767 | FLYBASE:CG4590-PA:fly:Flybase gene name is inx2-PA:E=11.5528 |
186227_at	T13A10.5	T13A10.5a	WBGene00003754	nlp-16	active	head neurons | intestine | lateral ganglia	Expressed in 7 head neurons, 1 lateral neuron, intestine.		1	1	1	185109_at|186227_at	nlp-16 encodes a predicted neuropeptide that does not belong to a multigene family in C. elegans and is not clearly related to well-characterized neuropeptides; the peptide encoded by nlp-16 has been isolated from Ascaris suum.		WT|WT			FLYBASE:CG32829-PA:fly:Flybase gene name is CG32829-PA:E=11.9208 |
188296_at	F32A6.4	F32A6.4a	WBGene00000092	ags-3	active	head neurons | all muscle cells | intestine | ventral nerve cord | pharynx | intestinal | pharynx | intestinal	Expressed in all muscles (body wall, pharyngeal, sphincter, vulval), intestine, weak expression in a set of neurons in the head and neurons in the ventral. | Adult Expression: pharynx | Larval Expression: pharynx; intestinal; unidentified		1	1	1	174401_at|188296_at	ags-3 encodes an ortholog of mammalian AGS3, a receptor independent activator of G protein signalling, and of Drosophila RAPSYNOID; AGS-3 proteins have four GoLoco motifs; AGS-3 is involved in polarity and spindle orientation during early embryogenesis; a region of AGS-3 encompassing three GoLoco motifs specifically binds GOA-1 in yeast two-hybrid assays; AGS-3 is expressed in all muscles, intest…	ok1169	WT	Molecular_function:GTPase activator activity|Biological_process:signal transduction	Predicted G-alpha GTPase interaction protein, contains GoLoco domain	ENSEMBL:ENSP00000346797:human:Activator of G-protein signaling 3:E=75.7695 | ENSEMBL:ENSP00000264126:human:LGN protein:E=65.041 | ENSEMBL:ENSP00000348980:human:OTTHUMP00000046384:E=57.3468 | ENSEMBL:ENSP00000339234:human:OTTHUMP00000028696:E=23.0223 | ENSEMBL:ENSP00000291775:human:Hypothetical protein DKFZp727I051:E=21.0223 | ENSEMBL:ENSP00000266082:human:TPR repeat containing protein KIAA1043:E=…
188044_s_at	K10D3.2	K10D3.2	WBGene00006753	unc-14	active	all neurons | DD neurons | VD neurons	Expressed in almost all neurons at all stages. | "Expressed in VD/DD neurons, HSN neurons. Expressed in late embryos. Expression do not vary with developmental stages."	Although the construct contains nuclear localization signal, no nuclear staining was observed. Expression found in cell bodies and axons.	1	1	1	174402_at|175683_s_at|188044_s_at	The unc-14 gene encodes an activity required for both axonogenesis and sex myoblast migration.	e57	WT|Unc|Unc	Biological_process:locomotory behavior
193854_s_at	T08G11.5	T08G11.5	WBGene00006765	unc-29	active		Expressed in body muscle.		1	1	1	-	unc-29 encodes an non-alpha subunit of the nicotinic acetylcholine receptor (nAChR) superfamily; UNC-29 is required for normal locomotion and egg-laying, and functions as a subunit of a ligand-gated ion channel that likely mediates fast actions of acetylcholine at neuromuscular junctions and in the nervous system; when coexpressed with LEV-1, a non-alpha nAChR subunit, and UNC-38 or UNC-63, alpha…	e183	WT|WT	Molecular_function:neurotransmitter receptor activity|Biological_process:ion transport|Cellular_component:membrane|Molecular_function:extracellular ligand-gated ion channel activity|Biological_process:transport|Cellular_component:integral to membrane|Cellular_component:postsynaptic membrane|Molecular_function:nicotinic acetylcholine-activated cation-selective channel activity|Molecular_function:i…	Acetylcholine receptor	ENSEMBL:ENSP00000217176:human:Neuronal acetylcholine receptor protein, alpha-4 chain precursor:E=98.1079 | ENSEMBL:ENSP00000292212:human:Neuronal acetylcholine receptor protein, beta-2 chain precursor:E=95.4318 | ENSEMBL:ENSP00000240132:human:Neuronal ace
176613_at	W09B12.1	W09B12.1	WBGene00000035	ace-1	active	head neurons | head body wall muscle | ventral cord motor neurons | posterior body wall muscle | pharyngeal muscle | neurons | sensory neurons | male sex-specific muscle | m5 | vulval muscle | vm1	Expressed in body wall muscles, head muscles, pharyngeal muscles pm5, 4-6 head neurons and ventral cord motor neurons. | "In adult animals, GFP signal was found in all body wall muscle cells, in the three pharyngeal cells pm5 and in the anal sphincter muscle. A weak expression was observed in four of the eight vulval muscle cells (vm1) whereas in males, GFP was expressed in diagonal and spicule m…		1	1	1	174041_at|176613_at	ace-1 encodes a class A acetylcholinesterase that functions redundantly with ACE-2 with respect to total class A acetylcholinesterase activity, and that genetically interacts with ace-2 and ace-3; ace-1 is expressed in the body wall muscle, sphincter muscle, head neurons, a few pharyngeal muscle cells, and the diagonal and spicule muscles of the male.	e1572	WT	Molecular_function:cholinesterase activity|Molecular_function:catalytic activity|Biological_process:acetylcholine breakdown in the synaptic cleft|Molecular_function:acetylcholinesterase activity|Biological_process:acetylcholine catabolism	Acetylcholinesterase/Butyrylcholinesterase	ENSEMBL:ENSP00000241069:human:Splice Isoform 1 Of Acetylcholinesterase precursor:E=113.854 | ENSEMBL:ENSP00000303211:human:Hypothetical protein ACHE:E=111.959 | ENSEMBL:ENSP00000350037:human:Splice Isoform 2 Of Acetylcholinesterase precursor:E=111.658 | E
192791_s_at	F13D11.2	F13D11.2	WBGene00001824	hbl-1	active	hyp7 | hypodermal | hyp6 | hyp4 | T lineage | hyp7 | hypodermis | V lineage | P lineage | ventral nerve cord	Expressed in hypodermal precursors, primordial pharynx, and cells surrounding developing buccal and rectal openings at comma stage embryo. Found in P1/2 - P11/12, V1L/R - V6L/R, H0L/R - H2L/R, hyp4, hyp6, and hyp7 cells at comma to 1.5-fold stage embryo. | "First detected at ~500-cell stage in hypodermal precursor cells and several unidentified cells in the developing tail. Comma-stage and 1.5-fo…		1	1	1	175782_s_at|192791_s_at	hbl-1 encodes a protein that contains nine putative zinc finger domains of the C2H2 type and affects embryonic viability, locomotion, egg laying, body morphology, and hypodermal differentiation; expressed in hypodermal precursor cells, neuronal precursor cells, and pharyngeal cells during embryogenesis and is primarily expressed in neurons during larval development.	mg285	Dpy|Lva|Dpy|Egl|Emb|Pvl|Dpy|Emb|Lva|Lvl|Pvl|Unc	Molecular_function:nucleic acid binding|Molecular_function:zinc ion binding|Cellular_component:nucleus|Biological_process:positive regulation of body size|Biological_process:oviposition|Biological_process:embryonic development (sensu Animalia)|Biological_process:larval development (sensu Nematoda)|Biological_process:growth|Biological_process:physiological processes|Biological_process:hermaphrodit…	Zn-finger	ENSEMBL:ENSP00000337455:human:Zinc finger protein 142:E=20.3279 | ENSEMBL:ENSP00000353534:human:OTTHUMP00000044260:E=20.2076 | ENSEMBL:ENSP00000318373:human:Zinc finger protein 513:E=19.8539 | ENSEMBL:ENSP00000325326:human:Zinc finger protein 335:E=19.366
186288_at	F53A10.2	F53A10.2c	WBGene00018734	F53A10.2	active	hypodermal seam cells | intestinal | neurons	Expressed in hypodermal seam cells, various neurons, intestinal cells.		1	1	1	176785_at|186288_at	F53A10.2 encodes a Rap1GAP homolog; a region of F53A10.2 encompassing one GoLoco motif specifically binds GOA-1 in yeast two-hybrid assays, and also binds itself; F53A10.2 is expressed in hypodermal seam cells, various neurons, and intestinal cells; F53A10.2 has no obvious function or phenotype in RNAi assays, whether in a normal background or in goa-1(-) or goa-1(gf) mutant backgrounds.		WT|WT			ENSEMBL:ENSP00000315420:human:RAP1, GTPase activating protein 1:E=111.237 | ENSEMBL:ENSP00000352739:human:KIAA0474 protein:E=109.886 | ENSEMBL:ENSP00000355118:human:OTTHUMP00000063502:E=109.77 | ENSEMBL:ENSP00000254695:human:Rap1 GTPase activating protein 2b:E=105.027 | ENSEMBL:ENSP00000351352:human:Signal-induced proliferation-aSSociated 1 like 1:E=60.0862 | ENSEMBL:ENSP00000312246:human:Signal-…
185913_at	Y113G7A.3	Y113G7A.3	WBGene00004754	sec-23	active	hypodermis	Expressed in hypodermis.	SEC-23::GFP localized to discrete spots or foci surrounding the ER. In the C. elegans hypodermis at the time of first cuticle synthesis, an extensive ER network surrounds the hypodermal nuclei and can be observed by immunofluorescence detection of the ER resident enzyme protein di-sulfide isomerase (PDI-2). The SEC-23::GFP foci were positioned in a nonrandom manner around the ER network, with the…	0	1	1	173356_s_at|185913_at		ij13	Sck|Ste|Emb|Ste	Molecular_function:protein binding|Biological_process:intracellular protein transport|Biological_process:ER to Golgi transport|Cellular_component:COPII vesicle coat|Biological_process:embryonic development (sensu Animalia)|Biological_process:physiological processes|Biological_process:reproduction	Vesicle coat complex COPII, subunit SEC23	ENSEMBL:ENSP00000306881:human:Protein transport protein Sec23A:E=258.658 | ENSEMBL:ENSP00000338844:human:Protein transport protein Sec23B:E=255.055 | FLYBASE:CG1250-PA:fly:Flybase gene name is sec23-PA:E=273.26 |
190169_s_at	B0272.1	B0272.1	WBGene00006538	tbb-4	active	male sensory rays	Expressed in male sensory rays.		4	1	1	-			Emb|WT	Molecular_function:structural molecule activity|Biological_process:microtubule-based movement|Cellular_component:microtubule|Molecular_function:GTPase activity|Molecular_function:GTP binding|Biological_process:microtubule polymerization|Cellular_component:tubulin|Biological_process:embryonic development (sensu Animalia)	Beta tubulin	ENSEMBL:ENSP00000341289:human:Tubulin beta-? chain:E=233.031 | ENSEMBL:ENSP00000259818:human:Tubulin, beta polypeptide paralog:E=232.081 | ENSEMBL:ENSP00000259799:human:Beta tubulin:E=231.018 | ENSEMBL:ENSP00000259925:human:Tubulin beta-2 chain:E=230.387
172967_x_at	C25A1.11	C25A1.11	WBGene00000095	aha-1	active	all somatic	Expressed in many cell types throughout development, including hypodermal cells, intestinal cells, pharyngeal cells, and neurons.		3	1	1	172057_x_at|172967_x_at	aha-1 encodes an ortholog of human aryl-hydrocarbon receptor nuclear translocator; interacts with AHR-1 and HIF-1 in vitro, requires HIF-1 for proper localization, and is expressed ubiquitously.	ia01	WT|Dpy|Unc|Gro|Slu	Molecular_function:transcription factor activity|Biological_process:regulation of transcription, DNA-dependent|Cellular_component:nucleus|Biological_process:signal transduction|Molecular_function:signal transducer activity|Biological_process:positive regulation of body size|Biological_process:positive regulation of growth rate|Biological_process:positive regulation of locomotion|Biological_proces…	Aryl-hydrocarbon receptor nuclear translocator	ENSEMBL:ENSP00000307479:human:Aryl hydrocarbon receptor nuclear translocator 2:E=95.7447 | ENSEMBL:ENSP00000353172:human:ARNT2 protein:E=95.7447 | ENSEMBL:ENSP00000346372:human:Splice Isoform 2 Of Aryl hydrocarbon receptor nuclear translocator:E=74.0506 |
193596_s_at	T14G8.1	T14G8.1	WBGene00000482	chd-3	active	VPC | all embryonic cells | hypodermal | tail | ventral nerve cord | head	Expressed in most if not all cells of the embryo. During larval development and in adults, expression of reporter was observed in the nuclei of many cells, including the ventral nerve cord cells and the VPCs, the surrounding hypodermal cells and cells of the head and tail regions.	nuclei	1	1	1	-	chd-3 encodes a PHD-finger SNF2 family member containing a chromo domain and a C-terminal helicase domain that affects Notch-dependent vulval development; expressed in virtually all embryonic cells and in many larval nuclei.	eh4	WT	Molecular_function:chromatin binding|Biological_process:chromatin assembly/disassembly|Cellular_component:chromatin|Cellular_component:nucleus|Molecular_function:ATP binding|Molecular_function:ATP dependent helicase activity|Molecular_function:nucleic aci	Predicted helicase	ENSEMBL:ENSP00000312419:human:Splice Isoform 2 Of Chromodomain helicase-DNA-binding protein 4:E=1000 | ENSEMBL:ENSP00000350907:human:Chromodomain heliCase DNA binding protein 3 isoform 2:E=1000 | ENSEMBL:ENSP00000262450:human:Chromodomain helicase-DNA-bin
183518_s_at	F45E10.1	F45E10.1a	WBGene00006788	unc-53	active	socket_cells | mu_male_diag | vm2 | mu_int | um1 | sphincter muscle | mu_male_spic | distal tip cells | um2 | vm1 | socket_cells | mu_male_diag | vm2 | nerve ring | mu_male_spic | tail neurons | vm1 | socket_cells | vulvaC	Expressed in nine DA, 11 AS, ALA, RID, two PDE, two HSN, M5, four vulval muscles 1, four vulval muscles 2, four uterine muscles 1, four uterine muscles 2, two intestine muscles, sphincter muscle, 15 diagonal muscles, two spicule retractors, bodywall muscles, two AM socket cells, two PH socket cells, two distal tip cells. | "In the pAB::GFP fusion, expression was seen in some pioneering neurones o…		1	1	1	-	UNC-53 encodes at least five large (~1200-1600 residue) proteins, orthologous to human NAV1, NAV2/RAINB1 (OMIM:607026), and NAV3, and homologous to Drosophila CG10662; UNC-53 proteins are required for anteroposterior guidance of migrating cells and axons, and for egg-laying, correct backward locomotion, full body size, and male mating; UNC-53 proteins vary in their N-terminal regions but share co…	ay10	WT			ENSEMBL:ENSP00000351514:human:Retinoic acid inducible in neuroblastoma cells RAINB1:E=79.2007 | ENSEMBL:ENSP00000353871:human:Steerin2 protein:E=78.1192 | ENSEMBL:ENSP00000228327:human:Steerin3 protein:E=69.0458 | ENSEMBL:ENSP00000312169:human:Similar to Retinoic acid inducible in neuroblastoma cells RAINB1d:E=56.2441 | ENSEMBL:ENSP00000266692:human:KIAA0938 protein:E=51.9586 | ENSEMBL:ENSP000003…
194107_at	F49B2.5	F49B2.5	WBGene00005078	src-2	active	vulva | anus | pharyngeal muscle	Expressed in pharyngeal muscles, the vulva and some cells around anus.		0	1	1	-		ok819	WT|WT	Molecular_function:protein kinase activity|Molecular_function:ATP binding|Biological_process:protein amino acid phosphorylation|Biological_process:intracellular signaling cascade|Molecular_function:protein-tyrosine kinase activity	Tyrosine kinases	ENSEMBL:ENSP00000263809:human:Tyrosine-protein kinase FRK:E=137.62 | ENSEMBL:ENSP00000321899:human:Protein-tyrosine kinase fyn isoform a:E=136.886 | ENSEMBL:ENSP00000324740:human:Proto-oncogene tyrosine-protein kinase YES:E=135.31 | ENSEMBL:ENSP0000034787
192341_s_at	R06C7.10	R06C7.10	WBGene00002348	let-75	active	pharynx	Expressed in pharynx.		0	1	1	173880_s_at|192341_s_at	let-75 encodes a pharynx-specific type II myosin heavy chain (MHC D); LET-75 is required for pharyngeal muscle contraction and thus for normal feeding behavior and post-embryonic development; in vitro, the LET-75 tail domain interacts with ITR-1, an IP3 receptor, and this interaction has been proposed to mediate, in vivo, increased pharnygeal pumping in response to food; LET-75 is expressed exclu…	s101	WT|Lva|Emb|Lva	Molecular_function:motor activity|Molecular_function:ATP binding|Cellular_component:myosin|Biological_process:embryonic development (sensu Animalia)|Biological_process:larval development (sensu Nematoda)|Biological_process:growth	Myosin class II heavy chain	ENSEMBL:ENSP00000351200:human:Myosin heavy chain, nonmuscle type A:E=1000 | ENSEMBL:ENSP00000355048:human:224 kDa protein:E=1000 | ENSEMBL:ENSP00000252172:human:Myosin heavy chain, skeletal muscle, extraocular:E=1000 | ENSEMBL:ENSP00000226209:human:Myosin
187538_at	C09B8.1	C09B8.1	WBGene00002146	ipp-5	active	spermathecae	Expressed in the adult distal spermatheca and weakly in the proximal sheath in transgenic animals.		0	1	1	-	ipp-5 encodes a type I inositol 5-phosphatase homolog; ipp-5 acts downstream of let-23 to negatively regulate IP3 signaling and is involved in spermathecal contractions during ovulation; an ipp-5::gfp transcriptional reporter is expressed in the adult distal spermatheca and weakly in the proximal sheath.	sy605	WT	Molecular_function:inositol/phosphatidylinositol phosphatase activity|Molecular_function:inositol-polyphosphate 5-phosphatase activity|Biological_process:EGF receptor signaling pathway|Biological_process:ovulation|Biological_process:phosphoinositide dephosphorylation|Biological_process:inositol phosphate-mediated signaling	Inositol polyphosphate 5-phosphatase, type I	ENSEMBL:ENSP00000263169:human:Inositol polyphosphate-5-phosphatase, 40kDa:E=65.4202 | ENSEMBL:ENSP00000340707:human:INPP5A protein:E=59.3468 | ENSEMBL:ENSP00000322468:human:38 kDa protein:E=49.4685 | FLYBASE:CG31110-PA:fly:Flybase gene name is CG31110-PA:E=61.7447 |
191165_at	F59A6.1	F59A6.1	WBGene00003822	nsy-1	active	rectal gland | hypodermis | intestine | neurons	Expressed in the intestine, hypodermis, rectal gland cells, and neurons, including both AWC neurons.		1	1	1	174422_at|191165_at	nsy-1 encodes a MAP kinase kinase kinase homolog that affects chemotaxis, egg laying, and pathogen response; NSY-1 activity is activated by the calmodulin kinase UNC-43, and is required for lateral signalling that leads to asymmetric olfactory neuron fates; interacts with SEK-1, and is expressed in the intestine, hypodermis, rectal gland cells, and neurons.	ag3	WT	Molecular_function:protein kinase activity|Molecular_function:ATP binding|Biological_process:protein amino acid phosphorylation|Molecular_function:protein serine/threonine kinase activity|Molecular_function:protein-tyrosine kinase activity|Biological_process:chemotaxis|Biological_process:innate immune response|Biological_process:cell fate commitment	Serine/threonine protein kinase	ENSEMBL:ENSP00000345629:human:139 kDa protein:E=234.824 | ENSEMBL:ENSP00000352093:human:Hypothetical protein FLJ16518:E=229.357 | ENSEMBL:ENSP00000348104:human:155 kDa protein:E=213.252 | ENSEMBL:ENSP00000351908:human:Mitogen-activated protein kinase kina
188607_at	ZK1058.6	ZK1058.6	WBGene00014206	ZK1058.6	active		Expressed specifically and equally in both the MS and E lineages. nit-1 expression shifted to being primarily in the E descendants after the 300-cell (approximately 4E) stage.		5	1	1	-		tm1190	WT|WT	Molecular_function:hydrolase activity, acting on carbon-nitrogen (but not peptide) bonds|Biological_process:nitrogen metabolism	Carbon-nitrogen hydrolase
180597_at	F40E10.6	F40E10.6	WBGene00009574	F40E10.6	active	vulva | intestino-rectal valve | pharynx | tail hypodermis | pharyngo-intestinal valve | circumpharyngeal nerve ring | vulval muscle	Expression begins in young larvae and is seen in a number of tissues i.e. pharynx, circumphanryngeal nerve ring, vulva and vulval muscle, tail hypodermis, pharyngeo-intestinal and intestino-rectal valves.		1	1	1	-		tm307	WT		Predicted seven transmembrane receptor - rhodopsin family	ENSEMBL:ENSP00000355210:human:Putative MAP kinase activating protein C22orf5:E=118.553 | ENSEMBL:ENSP00000354441:human:Chromosome 22 open reading frame 5:E=118.509 | ENSEMBL:ENSP00000326348:human:Protein of unknown function family protein:E=112.658 | ENSEMBL:ENSP00000296582:human:Hypothetical protein FLJ10846:E=43.0269 | ENSEMBL:ENSP00000325945:human:Hypothetical protein FLJ90562:E=26.4949 | FLYB…
182930_at	W03D2.1	W03D2.1a	WBGene00004157	pqn-75	active	pharynx	Expression consists of a single cell in the posterior of the pharyngeal terminal bulb of larvae and adults.		0	1	1	-	The protein product of this gene is predicted to contain a glutamine/asparagine (Q/N)-rich ('prion') domain, by the algorithm of Michelitsch and Weissman (as of the WS77 release of WormBase, i.e., in wormpep77).		WT			ENSEMBL:ENSP00000240636:human:Basic salivary proline-rich protein 2:E=45.301 | ENSEMBL:ENSP00000240686:human:PRB2 protein:E=41.9586 | ENSEMBL:ENSP00000315243:human:COL3A1 protein:E=40.2007 | ENSEMBL:ENSP00000347458:human:Pro-alpha-1 type V collagen:E=39.3
192718_s_at	C16B8.1	C16B8.1	WBGene00003007	lin-18	active		Expression from both extrachromosomal arrays and chromosomal integrants was observed, and the results were fully consistent. LIN-18::GFP was expressed in neurons, body wall muscle, and vulval tissue. In the vulva, LIN-18::GFP was expressed in P5.p, P6.p, and P7.p and all their descendants throughout the L3 and L4 stages. In most (>90%) L4 stage individuals, descendants of P5.p and P7.p expressed …		1	1	1	-	lin-18 encodes a predicted receptor tyrosine kinase that is a member of the Ryk/Derailed family of tyrosine kinase-related receptors (OMIM:600524, mutations in humans are associated with cleft palate); in C. elegans, LIN-18 is required for establishing the polarity of the secondary vulval cell lineage produced by the P7.p hypodermal blast cell; LIN-18 may be a receptor for Wnt-like signaling mole…	e620	WT	Molecular_function:protein kinase activity|Molecular_function:ATP binding|Biological_process:protein amino acid phosphorylation|Molecular_function:protein-tyrosine kinase activity	Receptor-like protein tyrosine kinase RYK/derailed	ENSEMBL:ENSP00000296084:human:Splice Isoform 2 Of Tyrosine-protein kinase RYK precursor:E=54.2924 | ENSEMBL:ENSP00000324119:human:Hypothetical protein DKFZp434L0319:E=33.2147 | ENSEMBL:ENSP00000260795:human:Splice Isoform 1 Of Fibroblast growth factor rec
181598_at	F45E1.7	F45E1.7a	WBGene00018467	F45E1.7	active	intestine | pharynx	Expression in 3-fold embryos and young larvae is seen in all intestinal cells (occasionally a subset) and the muscles of the pharynx. | Expression is predominantly in 3-fold embryos and young larvae where expression is seen in all intestinal cells (occasionally a subset) and the muscles of the pharynx. Less frequent expression in older larvae and adults is restricted to the pharynx. | In older la…		0	1	1	-			WT|WT			ENSEMBL:ENSP00000263246:human:Splice Isoform 1 Of Protein kinase C and casein kinase substrate in neurons protein 2:E=67.3372 | ENSEMBL:ENSP00000338379:human:Splice Isoform 2 Of Protein kinase C and casein kinase substrate in neurons protein 2:E=52.8861 | ENSEMBL:ENSP00000244458:human:Protein kinase C and casein kinase substrate in neurons protein 1:E=52.7696 | ENSEMBL:ENSP00000298838:human:Prote…
192568_at	C09C7.1	C09C7.1	WBGene00006981	zig-4	active	pharynx | mesendoderm	Expression is activated postembryonically in the first larval (L1) stage. | "Neuronal expression in: PVT, ASK, ASI, BAG, M2" | Non-neuronal expression in: pharyngeal mesoderm & ectoderm(L1 only)		1	1	1	-		gk34	WT|WT		Immunoglobulin C-2 Type/fibronectin type III domains	ENSEMBL:ENSP00000263665:human:Contactin 3 precursor:E=10.2291 | FLYBASE:CG15009-PA:fly:Flybase gene name is ImpL2-PA:E=17.2676 | FLYBASE:CG32019-PE:fly:Flybase gene name is bt-PE:E=13.2518 | FLYBASE:CG12002-PA:fly:Flybase gene name is Pxn-PA:E=11.9208 |
178303_s_at	F09C8.2	F09C8.2	WBGene00008622	F09C8.2	active		Expression is confined to embryos and is generally weak diffuse and non-nuclear localised. Expression occurs throughout the embryo and is first seen at the 100 cell stage and continues until after elongation.		5	1	1	175007_at|178303_s_at			WT		Uncharacterized conserved protein	ENSEMBL:ENSP00000298999:human:C10orf28 protein:E=10.9586 |
188628_at	F57A8.1	F57A8.1	WBGene00010177	F57A8.1	active	all somatic cells	Expression is diffuse, not nuclear-localised and may well be membrane associated. Expression is seen through out the worm and could be ubiquitous. Expression is strong in larvae and adults, but weaker in embryos.	Expression is diffuse, not nuclear-localised and may well be membrane associated.	3	1	1	174567_at|188628_at			WT
190588_s_at	F54F3.1	F54F3.1	WBGene00003738	nid-1	active	ventral nerve cord | intestinal | distal tip cells | vulva | spermathecae | nerve ring | pharynx | gonad | somatic gonad | intestinal | distal tip cells | uterus	Expression is first detected in late gastrulation by the cephalic, inner labial, and outer labial cells. As the embryo elongates and morphogenesis begins, expression in body wall muscle cells is detected by in situ hybridization and is observed by using the GFP reporter. In addition, GFP is observed in the left and right lateral ALM neurons and the anal depressor and intestinal muscle cells. As e…	| membranes | basement membrane | "At the light microscope level, it is not possible to determine whether NID-1 or CLE-1 is present within or excluded from synaptic clefts. However, these molecules are present at higher concentrations along the lateral r	1	1	1	-		cg118	WT	Molecular_function:calcium ion binding|Cellular_component:membrane|Biological_process:cell-matrix adhesion	Nidogen and related basement membrane protein proteins	ENSEMBL:ENSP00000216286:human:Nidogen-2 precursor:E=95.2676 | ENSEMBL:ENSP00000334108:human:Nidogen:E=89.9586 | ENSEMBL:ENSP00000320738:human:NID2 protein:E=76 | ENSEMBL:ENSP00000264187:human:Nidogen precursor:E=68.4559 | ENSEMBL:ENSP00000263816:human:Low
193999_at	C06G1.4	C06G1.4	WBGene00015547	C06G1.4	active	all somatic cells	Expression is generally quite ubiquitous and is seen in all somatic cells from early embryo until adult stages. Expression appears membrane bound and extranuclear. This gene has weak homology to the Drosophila gene Brahma.	Membrane bound.	3	1	1	174595_at|174737_at|193999_at			WT|Unc|Egl|Unc	Biological_process:oviposition|Biological_process:locomotory behavior	Unnamed protein	ENSEMBL:ENSP00000342012:human:Dermokine-beta:E=11.1192 | FLYBASE:CG12749-PA:fly:Flybase gene name is Hrb87F-PA:E=10.585 |
182201_at	F53B3.3	F53B3.3	WBGene00018742	F53B3.3	active	pharynx	Expression is observed in the pharynx from the 3-fold embryo stage through to adulthood.		0	1	1	-			WT
178836_at	F40F8.8	F40F8.8	WBGene00009579	F40F8.8	active	amphid neurons | tail ganglia | circumpharyngeal nerve ring | ventral nerve cord | head ganglia | amphid processes	Expression is predominantly neuronal and is seen from late embryo to adult. Neuronal expression consists of several nuclei of the head and tail ganglia, the ventral nerve cord, the circumpharyngeal nerve ring, several amphid processes and several processes within the tail spike.		1	1	1	-			WT		Thioredoxin binding protein TBP-2/VDUP1	ENSEMBL:ENSP00000265138:human:KIAA1376 protein:E=31.7959 | ENSEMBL:ENSP00000222250:human:Arrestin domain containing 2:E=27.0757 | ENSEMBL:ENSP00000268042:human:Arrestin domain containing 4:E=20.1549 | ENSEMBL:ENSP00000235941:human:Brain-expressed HHCPA78 homolog VDUP1:E=16.4685 | FLYBASE:CG1105-PA:fly:Flybase gene name is CG1105-PA:E=20.4949 | FLYBASE:CG18745-PA:fly:Flybase gene name is CG18745-P…
193682_s_at	C44C1.4	C44C1.4a	WBGene00016643	C44C1.4	active	all somatic cells | body wall muscle | pharynx | vulval muscle | tail neurons | body wall muscle | pharynx | vulval muscle | tail neurons	Expression is quite ubiquitous and is seen from early embryonic stages and into adulthood. Expression is generally diffuse and not nuclear localised. This gene has homology to vacuolar sorting proteins. | Adult Expression: pharynx; vulval muscle; body wall muscle; tail neurons; unidentified | Larval Expression: pharynx; body wall muscle; tail neurons; unidentified	Expression is diffuse and not nuclear localised.	3	1	1	-		tm246	Ste|WT|WT|Gro|Lvl|Unc|Gro|Lvl|Sma|Unc	Biological_process:nonselective vesicle docking|Biological_process:vesicle-mediated transport|Biological_process:positive regulation of growth rate|Biological_process:larval development (sensu Nematoda)|Biological_process:physiological processes|Biological_process:positive regulation of body size|Biological_process:reproduction|Biological_process:locomotory behavior	Vacuolar sorting protein VPS45/Stt10 (Sec1 family)	ENSEMBL:ENSP00000259149:human:Vacuolar protein sorting-associated protein 45:E=122.921 | ENSEMBL:ENSP00000221283:human:Syntaxin binding protein 2:E=23.2518 | ENSEMBL:ENSP00000264125:human:Syntaxin-binding protein 3:E=21.5086 | ENSEMBL:ENSP00000259377:human:Splice Isoform 2 Of Syntaxin binding protein 1:E=20.3372 | ENSEMBL:ENSP00000344525:human:Splice Isoform 1 Of Syntaxin binding protein 1:E=20.2…
179929_at	T04G9.1	T04G9.1	WBGene00020214	T04G9.1	active	all somatic cells | neurons	Expression is seen from early embryo until adult, and is probably ubiquitous in all somatic cells, although expression in older worms tends to be more mosaic. | "Expression is seen in embryos and young larvae, and begins as a pair of centrally located cells of the ~200cell stage embryo. Older embryos have more cells showing expression which are generally located anteriorly. In larvae expression i…		3	1	1	173038_at|179929_at			WT
185356_at	F35D11.2	F35D11.2a	WBGene00004122	pqn-35	active	pharynx | pharyngo-intestinal valve	Expression is seen from the L2 larval stage until adulthood, and is generally seen as diffuse expression within the pharyngeal musculature (predominantly in the terminal bulb, the metacorpus, and the procorpus). Expression is sometimes more nuclear-localised within the pharynx and is also sometimes seen in the pharyngeo-intestinal valve.		0	1	1	-	The protein product of this gene is predicted to contain a glutamine/asparagine (Q/N)-rich ('prion') domain, by the algorithm of Michelitsch and Weissman (as of the WS77 release of WormBase, i.e., in wormpep77).		WT
190641_s_at	T14E8.1	T14E8.1a	WBGene00020504	T14E8.1	active	intestine | pharynx	Expression is seen from young larvae to adulthood, and consists of three components i.e. intestine, pharynx and the excretory cell and canals. In young larvae only the pharyngeal and intestinal components are apparent. Whereas in older larvae and adults only the pharyngeal and excretory cell components are seen. Expression is generally faint (sometimes very faint) and diffuse. | In older larvae a…		0	1	1	171869_at|190641_s_at		tm737	WT	Molecular_function:protein kinase activity|Molecular_function:ATP binding|Biological_process:protein amino acid phosphorylation|Molecular_function:protein-tyrosine kinase activity	Protein tyrosine kinase	ENSEMBL:ENSP00000343397:human:Splice Isoform 1 Of Hepatocyte growth factor receptor precursor:E=47.7447 | ENSEMBL:ENSP00000317272:human:Splice Isoform 2 Of Hepatocyte growth factor receptor precursor:E=47.7212 | ENSEMBL:ENSP00000341325:human:Splice Isofor
192219_at	C49F8.2	C49F8.2	WBGene00008214	C49F8.2	active	neuronal | pharynx | pharyngeal muscle | somatic gonad	Expression is seen in a number of components in all larval stages and adults. Diffuse expression is seen in three muscle types-- body wall, pharyngeal, and vulval. Diffuse expression is also seen in cells of the somatic gonad. The final component consists of weak expression in a few cells surrounding the pharynx that may correspond to neuronal sheath cells.		1	1	1	174609_at|192219_at			WT|WT		Monocarboxylate transporter	ENSEMBL:ENSP00000315439:human:Aromatic amino acid transporter:E=31.284 | ENSEMBL:ENSP00000307749:human:SLC16A4 protein:E=29.3768 | ENSEMBL:ENSP00000295190:human:Monocarboxylate transporter 14:E=27.2147 | ENSEMBL:ENSP00000307169:human:Monocarboxylate trans
192629_s_at	F07C3.4	F07C3.4	WBGene00017195	glo-4	active	vm2 | posterior body wall muscle | vulval muscle | vm1	Expression is seen in all bodywall and vulval muscle cells from early larval to adult stage. In the bodywall muscle expression is localised to discrete subcellular organelles that are distributed throughout the cell, but are not associated with the thick filaments.		0	1	1	173917_at|184127_at|192629_s_at	The F07C3.4 gene encodes a guanine-nucleotide releasing factor homolog that is homologous to human RP3.	ok623	WT|WT|WT|Unclassified|WT|WT			ENSEMBL:ENSP00000261609:human:HERC2 protein:E=28.1079 | ENSEMBL:ENSP00000261887:human:P532:E=27.2757 | ENSEMBL:ENSP00000325896:human:Hect domain and RLD 4:E=26.4559 | ENSEMBL:ENSP00000264345:human:HECT domain and RCC1-like domain protein 3:E=24.2007 | ENS
190345_s_at	Y71H10A.1	Y71H10A.1a	WBGene00022199	Y71H10A.1	active	neuronal | hypodermis | pharynx | ventral nerve cord	Expression is seen in cell bodies of the ventral nerve cord. | "In adults expression is seen in hypodermal cells throughout the body, in neurons of the head and tail ganglia, in cell bodies of the ventral nerve cord, and in muscle cells of the pharynx." | In adults expression is seen in nuclei of the vulval hypodermis. | "This multicomponent pattern first shows expression in pre-comma stage embry…		1	1	1	173265_at|190345_s_at	Y71H10A.1 is orthologous to the human gene PHOSPHOFRUCTOKINASE, MUSCLE TYPE (PFKM; OMIM:232800), which when mutated leads to glycogen storage disease VII.		Emb|WT	Molecular_function:6-phosphofructokinase activity|Biological_process:glycolysis|Cellular_component:cytoplasm|Cellular_component:6-phosphofructokinase complex|Biological_process:embryonic development (sensu Animalia)	Pyrophosphate-dependent phosphofructo-1-kinase	ENSEMBL:ENSP00000345771:human:Hypothetical protein FLJ44241:E=233.523 | ENSEMBL:ENSP00000263145:human:6-phosphofructokinase, type C:E=232.638 | ENSEMBL:ENSP00000269848:human:6-phosphofructokinase, liver type:E=228.824 | ENSEMBL:ENSP00000309438:human:Similar to 6-phosphofructokinase, liver type:E=224.086 | ENSEMBL:ENSP00000282439:human:Splice Isoform 2 Of 6-phosphofructokinase, muscle type:E=219.8…
189237_at	C11E4.6	C11E4.6	WBGene00007520	C11E4.6	active	neurons	Expression is seen in elongated embryos and young larvae in several pairs of neuronal cells located between the terminal bulb and metacorpus of the pharynx.		1	1	1	174544_at|189237_at			Ste|WT	Biological_process:reproduction	CASK-interacting adaptor protein (caskin) and related proteins with ankyrin repeats and SAM domain	ENSEMBL:ENSP00000345436:human:Cask-interacting protein 1:E=30.6198 | ENSEMBL:ENSP00000325355:human:Cask-interacting protein 2:E=29.7447 | ENSEMBL:ENSP00000331381:human:AIDA-1b:E=29.1675 | ENSEMBL:ENSP00000353518:human:Sterile alpha motif SAM domain containing protein:E=27.7696 | ENSEMBL:ENSP00000332683:human:Putative 47 kDa protein:E=17.9586 | ENSEMBL:ENSP00000331256:human:Cajalin 2, isoform b:E=…
178319_s_at	ZK262.2	ZK262.2	WBGene00013949	ZK262.2	active	anterior sheath cells | pharynx	Expression is seen in several cells located anteriorly to the metacorpus. These cells have processes that terminate at the buccal cavity and are most likely neuronal sheath cells. Faint expression throughout the pharynx is also frequently observed.		0	1	1	-			WT	Molecular_function:triacylglycerol lipase activity|Biological_process:lipid metabolism|Molecular_function:catalytic activity	Predicted lipase
193540_s_at	T26H2.9	T26H2.9	WBGene00003669	nhr-79	active	E lineage | intestine | pharynx | head hypodermis | sensory neurons	Expression is seen in the cells of the E-lineage from the 8E cell stage. Consistent with this expression is seen in all intestinal cells in larvae and adults. Some anterior expression in the head hypodermis and pharynx is also occasionally seen. | ADL and ASH sensory neurons		1	1	1	-		gk20		Molecular_function:transcription factor activity|Molecular_function:steroid hormone receptor activity|Biological_process:regulation of transcription, DNA-dependent|Cellular_component:nucleus	Hormone receptors	ENSEMBL:ENSP00000342470:human:Splice Isoform 1 Of Oxysterols receptor LXR-alpha:E=13.0915 | ENSEMBL:ENSP00000261532:human:Steroid hormone receptor ERR2:E=12.6383 | ENSEMBL:ENSP00000339908:human:OTTHUMP00000031062:E=11.9586 | ENSEMBL:ENSP00000344479:human:
187622_s_at	B0495.10	B0495.10a	WBGene00015209	B0495.10	active	neuronal	Expression is seen in the nuclei of eight neurons in the adult, two pairs in the head and two pairs in the tail. However, not each member of each pair is seen in every expressing worm. The identity of these neurons is uncertain. The head neurons may be ADLL/R or ASKL/R and IL1DL/R or IL1L/R. The tail neurons may be PVQL/R or PVCL/R and PVNR/L. This gene is similar to human copine I, a calcium-dep…		1	1	1	-		tm716	WT		Copine	ENSEMBL:ENSP00000329748:human:Copine VIII:E=60.0915 | ENSEMBL:ENSP00000244751:human:Copine V:E=59.8861 | ENSEMBL:ENSP00000323391:human:Copine family member:E=58.4202 | ENSEMBL:ENSP00000336945:human:Copine I:E=56.5686 | ENSEMBL:ENSP00000216775:human:Copine VI:E=52.699 | ENSEMBL:ENSP00000273027:human:Hypothetical protein:E=51.8239 | ENSEMBL:ENSP00000350649:human:Splice Isoform 1 Of Copine IV:E=51.4…
193155_s_at	F46C5.6	F46C5.6	WBGene00009781	F46C5.6	active	hypodermis | pharynx	Expression is seen in the pharynx and hypodermis from the 3-fold embryo stage until adulthood. Expression is mosaic with variable numbers of cells showing expression.		0	1	1	173910_at|193155_s_at			WT|WT|Unclassified		Protein phosphatase 2A regulatory subunit A and related proteins	ENSEMBL:ENSP00000305924:human:KIAA1622 protein:E=50.8861 |
178065_at	T21H8.1	T21H8.1	WBGene00011904	T21H8.1	active	neuronal	Expression is seen larvae and adults in a number of anterior nuclei around the pharynx which are probably neuronal.		1	1	1	174147_at|178065_at		ok725	WT|WT			ENSEMBL:ENSP00000228425:human:Splice Isoform 2 Of Liprin-beta 1:E=71.2441 | ENSEMBL:ENSP00000314724:human:Splice Isoform 1 Of Liprin-beta 1:E=70.2676 | ENSEMBL:ENSP00000299492:human:Similar to Coiled-coil like protein 1:E=67.4949 | ENSEMBL:ENSP00000327416
192157_at	C47E12.8	C47E12.8	WBGene00000964	dhp-2	active		Expression observed in body muscle quadrants from late gastrula to adult stages. Expression was seen in the whole cytoplasm of body wall muscle cells, confirmed using CeCRMP/DHP-2::GFP lacking NLS signal. | Signals of CeCRMP/DHP-2 were distributed in the lateral region at the late gastrula stage and the 2-fold embryo stage.	Expression was seen in the whole cytoplasm of body wall muscle cells | Expression was seen in the whole cytoplasm of body wall muscle cells, confirmed using CeCRMP/DHP-2::GFP lacking NLS signal.	0	1	1	-	The dhp-2 gene encodes an ortholog of the human gene DIHYDROPYRIMIDINASE (DPYS), which when mutated leads to dihydropyrimidinuria (OMIM:222748).		WT	Molecular_function:hydrolase activity|Molecular_function:dihydropyrimidinase activity|Biological_process:pyrimidine base catabolism|Molecular_function:hydrolase activity, acting on carbon-nitrogen (but not peptide) bonds, in cyclic amides|Biological_process:nucleobase catabolism	Dihydroorotase and related enzymes	ENSEMBL:ENSP00000276651:human:Dihydropyrimidinase:E=155.638 | ENSEMBL:ENSP00000309539:human:Dihydropyrimidinase related protein-2:E=134.824 | ENSEMBL:ENSP00000343690:human:DPYSL3 protein:E=134.469 | ENSEMBL:ENSP00000342995:human:Similar to Dihydropyrimidinase related protein-1:E=128.886 | ENSEMBL:ENSP00000321606:human:Similar to Dihydropyrimidinase related protein-1:E=128.854 | ENSEMBL:ENSP000002…
188034_s_at	ZK377.2	ZK377.2a	WBGene00004729	sax-3	active	hypodermis | neurons	Expression observed in most or all neurons at high levels as well as in some hypodermal and muscle cells. In most neurons, sax-3::GFP expression is transient, peaking during the period of axon outgrowth. Highest level of expression is observed in the embryo, particularly during the initial period of axon outgrowth at 350-400 min (comma-stage). At comma-stage high level of expression is observed i…		1	1	1	175413_s_at|188034_s_at	The protein product of sax-3 is homologous to Drosophila ROUNDABOUT; in larval hermaphrodites, SAX-3 is required to confine migrating sex myoblasts to the ventral muscle quadrants during their migration through the body.	ky123	Unc|Unc	Biological_process:locomotory behavior	Axon guidance receptor Dscam	ENSEMBL:ENSP00000327536:human:Similar to Robo2:E=165.149 | ENSEMBL:ENSP00000305626:human:Splice Isoform 1 Of Roundabout homolog 1 precursor:E=156.469 | ENSEMBL:ENSP00000342509:human:Splice Isoform 3 Of Roundabout homolog 1 precursor:E=155.201 | ENSEMBL:EN
191975_at	C35C5.4	C35C5.4	WBGene00003239	mig-2	active	vulva | SM lineage | Q lineage | distal tip cells | neurons	Expression of mig-2::GFP was first detected in early embryos, prior to the onset of morphogenesis (~300 min after first cell cleavage). At this time, expression was seen in nearly every cell with the exception of the intestine. At hatching, many but not all cell types expressed the fusion protein. In particular, mig-2::GFP was expressed in cells that undergo long-range migration during embryogene…	Throughout development, the fusion protein was clearly localized to the cell periphery (plasma membrane) in most cell types, and no asymmetric subcellular localization was reliably detected. Interestingly, some mig-2::GFP-expressing cells exhibited cytoplasmic as well as membrane-localized staining. These were the HSN neuron, the distal tip cells, the gonadal anchor cell, and the granddaughters o…	1	1	1	175342_at|191975_at	mig-2 encodes a member of the Rho family of GTP-binding proteins that affects the migration of Q neuroblasts, HSN cells, and CAN cells as well as axon outgrowth and guidance; it is expressed in early embryos and expressed in adults in the vulva, distal tip cells of the gonad, and the sex myoblasts and their descendants.	gm38	WT|WT|Mig|Mig	Molecular_function:GTP binding|Biological_process:small GTPase mediated signal transduction|Biological_process:cell migration	Ras-related small GTPase, Rho type	ENSEMBL:ENSP00000258737:human:Ras-related C3 botulinum toxin substrate 1:E=68.6198 | ENSEMBL:ENSP00000304283:human:Ras-related C3 botulinum toxin substrate 3:E=67.8861 | ENSEMBL:ENSP00000249071:human:Ras-related C3 botulinum toxin substrate 2:E=67.5686 |
188664_at	C33A11.4	C33A11.4	WBGene00007879	C33A11.4	active	motor neurons | amphid sensory neurons | tail sensory neurons | ventral nerve cord | nerve ring | seam cells | nerve ring | seam cells	Expression of the C33A11.4::GFP reporter was observed in a number of sensory and motor neurons throughout development. In the adult, C33A11.4 was expressed in motor neurons in the ventral nerve cord. The anterior lateral mechanosensory (ALM) touch neurons were also positive for C33A11.4 expression. The canal associated neurons (CAN), a pair of bilaterally symmetric neurons which follow the excret…		1	1	1	-		ok284	WT	Molecular_function:transcription factor activity|Biological_process:regulation of transcription, DNA-dependent|Cellular_component:nucleus|Molecular_function:DNA binding	Transcription factor NERF and related proteins, contain ETS domain	ENSEMBL:ENSP00000257831:human:Ets domain transcription factor:E=27.5686 | ENSEMBL:ENSP00000257830:human:DJ875K15.1.1:E=27.5376 | ENSEMBL:ENSP00000352673:human:ESE-1a:E=26.585 | ENSEMBL:ENSP00000257832:human:E74-like factor 5, ESE-2b:E=26.3188 | ENSEMBL:EN
188633_at	F21H11.3	F21H11.3	WBGene00006543	tbx-2	active	head neurons | pharynx	Expression was detected in some neurons in the head and pharynx of larvae and adult animals. The neurons expressing Ce-TBX-2 was identified in adult animals: they were amphid sensory neurons AWB, AWC, ASJ, and pharyngeal neurons I1, I3, I5, M1, M2, M5, NSM. | "This GFP fusion showed very weak fluorescence in pharyngeal neurons I5 and M2. Although the intensity of fluorescence was not enough for d…	Most Ce-TBX-2 protein molecules were localized in the cytoplasm and not in the nuclei of all the neurons that express this protein. The mutations ut180 and ut192 did not change the localization.	1	1	1	174869_at|188633_at	tbx-2 is orthologous to the human gene T-BOX 3 (TBX3; OMIM:601621), which when mutated leads to ulnar mammary syndrome.	ok529	WT|WT|WT|Lva|Unc|Gro|Unc	Molecular_function:transcription factor activity|Biological_process:regulation of transcription, DNA-dependent|Cellular_component:nucleus|Biological_process:positive regulation of growth rate|Biological_process:larval development (sensu Nematoda)|Biological_process:growth|Biological_process:locomotory behavior	TBX2 and related T-box transcription factors	ENSEMBL:ENSP00000257567:human:Splice Isoform 2 Of T-box transcription factor TBX3:E=86.3566 | ENSEMBL:ENSP00000354397:human:Splice Isoform 3 Of T-box transcription factor TBX3:E=85.6198 | ENSEMBL:ENSP00000257566:human:Splice Isoform 1 Of T-box transcripti
193593_s_at	M01D7.7	M01D7.7a	WBGene00001196	egl-30	active	all cells | ventral cord motor neurons | pharyngeal muscle | neurons	Expression was first observed in early embryos at cell peripheries and in a punctate pattern throughout embryos. Later, expression was observed in larvae in the nerve ring and many neurons of the nerve ring ganglia, pharyngeal muscle, and ventral cord and many neurons in the tail ganglia and hypodermis. Highest expression levels were observed in L4 larvae and in adult animals. Expression in larva…	Expression was observed in early embryos at cell peripheries and in a punctate pattern throughout embryos. In the nervous system, expression was observed in cell bodies and in neural processes. However, the highest expression was observed in the axons of the nerve ring. | Expressed in axons of the nerve ring. | "Expression was observed in early embryos at cell peripheries and in a punctate patter…	3	1	1	175597_at|193593_s_at	The egl-30 gene encodes an ortholog of the heterotrimeric G protein alpha subunit Gq (Gq/G11 class) that affects viability, locomotion, egg laying, synaptic transmission, and pharyngeal pumping; it genetically interacts with the goa-1 pathway, and is probably expressed ubiquitously, with highest expression in excitable cells.	ad803	WT|WT|Egl|Prz|Egl|Prz	Molecular_function:signal transducer activity|Biological_process:signal transduction|Biological_process:G-protein coupled receptor protein signaling pathway|Molecular_function:GTP binding|Biological_process:protein amino acid ADP-ribosylation|Biological_process:oviposition|Biological_process:locomotion|Biological_process:larval development (sensu Nematoda)|Molecular_function:heterotrimeric G-prot…	G protein subunit Galphaq/Galphay, small G protein superfamily	ENSEMBL:ENSP00000286548:human:Guanine nucleotide binding protein (G protein), q polypeptide:E=156.432 | ENSEMBL:ENSP00000078429:human:Guanine nucleotide-binding protein G:E=156.113 | ENSEMBL:ENSP00000286545:human:Guanine nucleotide-binding protein, alpha-
188814_s_at	F08C6.7	F08C6.7	WBGene00006827	unc-98	active		Expression was first observed in the developing embryo at the 1.5- to 2-fold stage, also observed in larvae and adults. Expression observed in body wall muscle, anal depressor muscle and vulval muscles.	Expression was first observed in the developing embryo at the 1.5- to 2-fold stage, in which the UNC-98-GFP protein seemed localized to filamentous tracts, which generally follow myosin heavy chain A antibody staining, and therefore are interpreted to be	0	1	1	-	unc-98 encodes a protein with four C2H2 zinc fingers and several possible nuclear localization and export sequences; UNC-98 is required for normal mobility, M-line structures, and dense body (Z-line analog) structures; UNC-98 binds UNC-97/PINCH, HUM-6, and MEP-1; UNC-98 is located in M-lines, muscle cell nuclei, and perhaps dense bodies.	sf19	WT|WT	Molecular_function:nucleic acid binding|Molecular_function:zinc ion binding|Cellular_component:nucleus	Zn-finger	ENSEMBL:ENSP00000271977:human:KRAB box family protein:E=19.1249 | ENSEMBL:ENSP00000353333:human:Zn-finger, C2H2 type domain containing protein:E=19.0177 | ENSEMBL:ENSP00000343116:human:93 kDa protein:E=18.585 | ENSEMBL:ENSP00000291770:human:PREDICTED: hyp
188091_at	F08B6.2	F08B6.2	WBGene00001682	gpc-2	active	all neurons | all muscle cells	Expression was found in all neurons and muscle cells.		1	1	1	-	gpc-2 encodes one of two C. elegans heterotrimeric G protein gamma subunits; gpc-2 is required, along with its partner GPB-1, a G protein beta subunit, for proper mitotic spindle positioning and orientation during early embryonic cell divisions; to date, GPC-2 expression has been reported in electrically excitable cells (all neurons and muscles).		WT|Emb|WT|WT|Emb	Molecular_function:signal transducer activity|Biological_process:G-protein coupled receptor protein signaling pathway|Cellular_component:heterotrimeric G-protein complex|Biological_process:embryonic development (sensu Animalia)	G protein gamma subunit	FLYBASE:CG3694-PA:fly:Flybase gene name is Ggamma30A-PA:E=11 |
181677_at	F40H3.4	F40H3.4	WBGene00001440	fkh-8	active	head neurons | tail neurons	Expression was observed only in nerve cells, starting in the elongating embryo and continuing through subsequent embryonic and postembryonic development into adulthood. Nerve cells in the head and tail ganglia of both males and hermaphrodites showed expression but the precise identity of which nerve cells has not been determined.		1	1	1	-		tm292	WT	Molecular_function:transcription factor activity|Biological_process:regulation of transcription, DNA-dependent|Cellular_component:nucleus	Transcription factor of the Forkhead/HNF3 family	ENSEMBL:ENSP00000354449:human:Splice Isoform 2 Of Forkhead box protein J3:E=26.7696 | ENSEMBL:ENSP00000354620:human:Forkhead box J3:E=25.7696 | ENSEMBL:ENSP00000162391:human:Splice Isoform 1 Of Forkhead box protein J2:E=17.2676 | ENSEMBL:ENSP00000304286:h
194012_s_at	F14F3.1	F14F3.1a	WBGene00006870	vab-3	active	head neurons | head hypodermis | head neurons | tail neurons | head neurons | tail neurons | preanal ganglion neurons | neurons	Expression were first detected at around 150 cell stage, in the precursors of head hypodermis and neurons, and subsequently in the progeny of these cells. At the time when head neurons and hypodermal cells start to differentiate, vab-3 transcripts were expressed in a broad domain across the developing head. | vab-3 was expressed strongly in almost all anterior hypodermal nuclei and weakly in many…	| nuclei	1	1	1	175692_s_at|194012_s_at	The vab-3 gene (also known as mab-18) encodes an ortholog of human PAX6, which when mutated leads to aniridia (OMIM:106210).	bx23	WT	Molecular_function:DNA binding|Molecular_function:transcription factor activity|Biological_process:regulation of transcription, DNA-dependent|Cellular_component:nucleus|Biological_process:development|Biological_process:mesoderm cell migration|Biological_process:gonad development|Biological_process:cell fate commitment	Transcription factor PRD and related proteins, contain PAX and HOX domains	ENSEMBL:ENSP00000337430:human:47 kDa protein:E=94.7213 | ENSEMBL:ENSP00000319499:human:Similar to Paired box protein Pax-6 (Oculorhombin) (Aniridia, type II protein). SPLICE ISOFORM PAX6-5A:E=92.5686 | ENSEMBL:ENSP00000241001:human:Splice Isoform 2 Of Pai
191415_at	F42G10.2	F42G10.2	WBGene00003368	mkk-4	active	pharyngeal isthmus | pharyngeal muscle | neurons | spermatheca | hypodermis | pharynx | vulval muscle | tail neurons | spermatheca | hypodermis | pharynx | vulval muscle | tail neurons	F42G10.2 expressed in pharyngeal muscles and several unspecified neurons. The promoter of F42G10.2 was not active in the intestine, anus, or excretory cell. Promoter activity observed throughout the pharynx. GFP observed in the corpus, isthmus and terminal bulb. | Adult Expression: pharynx; vulval muscle; spermatheca; hypodermis; tail neurons; unidentified | Larval Expression: pharynx; hypodermis…		1	1	1	-			WT	Molecular_function:protein kinase activity|Molecular_function:ATP binding|Biological_process:protein amino acid phosphorylation|Molecular_function:protein serine/threonine kinase activity	Mitogen-activated protein kinase (MAPK) kinase MKK4	ENSEMBL:ENSP00000262445:human:Dual specificity mitogen-activated protein kinase kinase 4:E=83.8861 | ENSEMBL:ENSP00000351997:human:Splice Isoform 1 Of Dual specificity mitogen-activated protein kinase kinase 6:E=61.7696 | ENSEMBL:ENSP00000243449:human:Spl
188801_s_at	C25G4.10	C25G4.10	WBGene00007736	C25G4.10	active	hypodermis	Faint diffuse expression is seen in larvae and adults throughout the hypodermis.		0	1	1	173066_at|188801_s_at					Fibronectin	ENSEMBL:ENSP00000352154:human:TiTin isoform novex-1:E=13 | ENSEMBL:ENSP00000286104:human:Titin, heart isoform N2-B:E=12.7696 | FLYBASE:CG17839-PB:fly:Flybase gene name is CG17839-PB:E=47.8861 |
187959_s_at	C16E9.4	C16E9.4a	WBGene00002123	inx-1	active	neurons	Few neurons.		1	1	1	175714_at|187959_s_at	inx-1 encodes a predicted member of the innexin family; expressed in 4-6 anterior neurons.	t1460		Cellular_component:gap junction	Innexin-type channels	FLYBASE:CG2977-PA:fly:Flybase gene name is inx7-PA:E=30.3098 | FLYBASE:CG1448-PA:fly:Flybase gene name is inx3-PA:E=29.0969 | FLYBASE:CG32508-PC:fly:Flybase gene name is shakB-PC:E=25.6198 | FLYBASE:CG4590-PA:fly:Flybase gene name is inx2-PA:E=23.0088 | FLYBASE:CG10125-PA:fly:Flybase gene name is zpg-PA:E=21.1675 | FLYBASE:CG3039-PA:fly:Flybase gene name is ogre-PA:E=20.8861 | FLYBASE:CG17063-PA:…
189311_s_at	H19M22.2	H19M22.2a	WBGene00002915	let-805	active	hypodermal | pharynx	First detected in embryos before elongation. Signal is detected in two groups of cells: one group on the dorsal surface of the embryo flanking the dorsal midline, in the position of the dorsal hypodermal cells; and second group on the lateral edges of the embryo about midway between the dorsal and ventral surfaces, in the position of the ventral hypodermal cells. Later in development, at about th…		0	1	1	175691_s_at|177109_at|177178_at|177186_s_at|189311_s_at		s2764	WT|WT|Sck|Ste|Adl|Lvl|Prz|Emb|Ste|Lvl|Ste	Biological_process:determination of adult life span|Biological_process:physiological processes|Biological_process:embryonic development (sensu Animalia)|Biological_process:larval development (sensu Nematoda)|Biological_process:locomotion|Biological_process:reproduction	Immunoglobulin C-2 Type/fibronectin type III domains	ENSEMBL:ENSP00000352154:human:TiTin isoform novex-1:E=77.4202 | ENSEMBL:ENSP00000286104:human:Titin, heart isoform N2-B:E=77.2291 | ENSEMBL:ENSP00000275387:human:FLJ00154 protein:E=65.3279 | ENSEMBL:ENSP00000324384:human:Sidekick-like protein 1:E=60.0915
192312_s_at	T21C12.1	T21C12.1a	WBGene00006784	unc-49	active	head body wall muscle | sphincter muscle | head ganglia	Fluorescence was detected mainly on head muscles and body wall muscles on both the dorsal and ventral sides. Strong spincter muscle GFP was observed in unc-49B::gfp but not unc-49C::gfp animals. Both constructs produce variable, weak fluorescence in head ganglia.	Faint GFP was observed in the plasma membrane of the cell soma and muscle arms while intense GFP was observed where the motor neuron and muscles contact.	1	1	1	172061_x_at|175835_at|175836_s_at|192312_s_at		e382	WT|WT|WT	Molecular_function:GABA-A receptor activity|Molecular_function:extracellular ligand-gated ion channel activity|Biological_process:ion transport|Cellular_component:integral to membrane|Cellular_component:postsynaptic membrane|Biological_process:transport|Cellular_component:membrane|Molecular_function:neurotransmitter receptor activity	GABA receptor	ENSEMBL:ENSP00000274093:human:Splice Isoform 1 Of Glycine receptor alpha-3 chain precursor:E=75.8861 | ENSEMBL:ENSP00000274576:human:Glycine receptor alpha-1 chain precursor:E=74.3665 | ENSEMBL:ENSP00000295454:human:Gamma-aminobutyric-acid receptor beta-1
186853_s_at	C05B5.3	C05B5.3	WBGene00004100	pqn-8	active	g1 gland cell	From early larval stages until adults, weak expression is seen in the g1 gland cell of the pharynx.		0	1	1	-	The protein product of this gene is predicted to contain a glutamine/asparagine (Q/N)-rich ('prion') domain, by the algorithm of Michelitsch and Weissman (as of the WS77 release of WormBase, i.e., in wormpep77).		WT			FLYBASE:CG15040-PA:fly:Flybase gene name is CG15040-PA:E=18.5528 | FLYBASE:CG4090-PA:fly:Flybase gene name is CG4090-PA:E=15.699 | FLYBASE:CG6946-PA:fly:Flybase gene name is CG6946-PA:E=11.4685 | FLYBASE:CG4211-PB:fly:Flybase gene name is nonA-PB:E=10.7212 |
191902_s_at	K08H2.6	K08H2.6	WBGene00001995	hpl-1	active	all cells	Fusion protein could be detected in the nuclei of most, if not all, cells of adult animals.	nuclei	3	1	1	175790_at|191902_s_at	The hpl-1 gene encodes a homolog of heterochromatin protein 1 (HP1) that acts to support the activity of HPL-2 in promoting germline function, but that by itself is dispensable for any obvious function in vivo.	ok1060	WT	Molecular_function:chromatin binding|Biological_process:chromatin assembly/disassembly|Cellular_component:chromatin|Cellular_component:nucleus	Heterochromatin-associated protein HP1 and related CHROMO domain proteins	ENSEMBL:ENSP00000336687:human:Chromobox protein homolog 3:E=20.8239 | ENSEMBL:ENSP00000225603:human:Chromobox protein homolog 1:E=20.2924 | ENSEMBL:ENSP00000209875:human:Chromobox protein homolog 5:E=10.5528 | FLYBASE:CG7041-PA:fly:Flybase gene name is HP1b-PA:E=20.301 | FLYBASE:CG6990-PA:fly:Flybase gene name is HP1c-PA:E=15.9586 | FLYBASE:CG8409-PA:fly:Flybase gene name is Su(var)205-PA:E=13.76…
190486_s_at	F33H1.1	F33H1.1a	WBGene00000914	daf-19	active	hypodermal | intestinal | neurons	GFP expression began around the 2-fold stage of embryogenesis, continued at high levels through the L1 and L2 larval stages, and then weakened or was absent. In occasional animals that expressed GFP at higher levels than regularly observed, expression was noticed in a few additional neurons as well as hypodermal and intestinal cells.	Expression was seen in a pattern of nuclei consistent with those of all ciliated sensory neurons.	1	1	1	175811_s_at|190486_s_at		m86	WT	Molecular_function:DNA binding|Biological_process:regulation of transcription, DNA-dependent	RFX family transcription factor	ENSEMBL:ENSP00000306335:human:DNA-binding protein RFX2:E=86.2518 | ENSEMBL:ENSP00000351574:human:Splice Isoform 2 Of Transcription factor RFX3:E=84.6778 | ENSEMBL:ENSP00000265775:human:Splice Isoform 1 Of Transcription factor RFX3:E=83.2007 | ENSEMBL:ENSP00000254325:human:MHC class II regulatory factor RFX1:E=81.3279 | ENSEMBL:ENSP00000352076:human:Similar to DNA-binding protein RFX2:E=75.0177 | …
194030_s_at	Y47D3B.10	Y47D3B.10	WBGene00001077	dpy-18	active	head neurons | hypodermis | pharynx | hypodermal | hypodermal	GFP expression was first observed at the 3-fold embryonic stage and was continuously expressed thereafter throughout embryonic and postembryonic development and into adulthood. The GFP signal was observed in the hypodermis, two pairs of bilaterally symmetrical head neurons that extend processes to the tip of the pharynx, and one posteriorly located neuron that sends a process along the ventral ne…	| The nuclear-excluded pattern observed probably represents an endoplasmic reticulum (ER) location.	1	1	1	173395_s_at|175803_at|194030_s_at	An alpha subunit of prolyl-4-hydroxylase which is a procollagen modifying enzyme required for exoskeleton formation, morphogenesis and maintenance of body shape; it is expressed throughout the hypodermis and certain head and posterior neurons.	e346	Sma|Unc|WT|Dpy	Molecular_function:oxidoreductase activity, acting on paired donors, with incorporation or reduction of molecular oxygen, 2-oxoglutarate as one donor, and incorporation of one atom each of oxygen into both donors|Biological_process:protein metabolism|Biological_process:positive regulation of body size|Biological_process:locomotory behavior|Biological_process:embryonic development|Biological_proce…	Prolyl 4-hydroxylase alpha subunit	ENSEMBL:ENSP00000263556:human:Splice Isoform 2 Of Prolyl 4-hydroxylase alpha-1 subunit precursor:E=117.721 | ENSEMBL:ENSP00000307318:human:Splice Isoform 1 Of Prolyl 4-hydroxylase alpha-1 subunit precursor:E=115.168 | ENSEMBL:ENSP00000166534:human:Splice
173828_s_at	K11C4.5	K11C4.5	WBGene00006801	unc-68	active	head neurons | pharynx | pharyngeal muscle | male specific muscles | uterine muscle | intestine | pharyngeal muscle | neurons | male sex-specific muscle | pharyngeal muscle | male sex-specific muscle | pharyngeal muscle | pharyngeal muscle	GFP fluorescence is observed in several muscle cell types of the transformants, including body-wall muscle cells, terminal bulb muscles of the pharynx, vulval and uterine muscle, diagonal muscles of the male tail, the anal sphincter muscle, and anal depressor muscles. GFP expression is variably observed in unidentified neurons in the head. GFP expression first observed in body-wall and pharyngeal…	| "The R16 antibody stained the region along the liner filament of body wall muscles as seen at high magnification. The R16 antibody stained actin-localizing areas in thin filaments (I-bands), but not in paramyosin-contain-ing areas in thick filaments."	1	1	1	173827_at|173828_s_at	unc-68 encodes a ryanodine receptor ortholog that is expressed in body-wall muscle cells and is required for normal body tension and locomotion; unc-68 mutants are flaccid, sluggish, and resistant to ryanodine, but have normal muscle ultrastructure; UNC-68 is dispensable for excitation-contraction coupling itself, but may amplify its calcium signals; the unc-68/kra-1(kh30) mutation is an S1444N s…	e540	WT|WT|Unc|Unc|Unc|Unc	Molecular_function:calcium channel activity|Biological_process:calcium ion transport|Cellular_component:membrane|Molecular_function:cation channel activity|Biological_process:cation transport|Molecular_function:calcium ion binding|Molecular_function:hydroxymethylglutaryl-CoA reductase (NADPH) activity|Biological_process:biosynthesis|Molecular_function:ion channel activity|Biological_process:ion t…	Ca2+ release channel (ryanodine receptor)	ENSEMBL:ENSP00000348047:human:Splice Isoform 1 Of Ryanodine receptor 2:E=1000 | ENSEMBL:ENSP00000353174:human:Splice Isoform 2 Of Ryanodine receptor 2:E=1000 | ENSEMBL:ENSP00000354735:human:Splice Isoform 2 Of Ryanodine receptor 3:E=1000 | ENSEMBL:ENSP000
193683_s_at	C47E8.7	C47E8.7	WBGene00006836	unc-112	active	spermathecae | uterine muscle	GFP is found in the body wall, vulval, spermathecal, uterine, and anal sphincter/depressor muscles. A few unidentified cells also exhibit GFP expression, suggesting that UNC-112 may not be limited to contractile tissues.	In the body wall muscle, UNC-112::GFP is localized to muscle cell boundaries in regions of contact with adjacent muscle cells, and to the dense bodies and M-lines in a pattern identical to that observed for UNC-52/perlecan, PAT-3/ -integrin, and PAT-2/ -integrin (Williams, B., unpublished observations). GFP fluorescence appears to localize near the membrane and does not extend very deeply into th…	0	1	1	172018_x_at|193683_s_at	The unc-112 gene encodes a pleckstrin homology domain-containing protein, orthologous to human Mitogen inducible gene-2, that is required for assembly of muscle dense bodies and M lines during embryogenesis; UNC-112 is a dense body/M-line component and requires PAT-3/beta-integrin, UNC-52/perlecan, and PAT-4/integrin-linked kinase for proper localization; UNC-112 binds PAT-4 directly, forms a ter…	gk1	Adl|Prz|Unc|Emb	Biological_process:determination of adult life span|Biological_process:physiological processes|Biological_process:embryonic development (sensu Animalia)|Biological_process:locomotion|Biological_process:locomotory behavior|Cellular_component:plasma membrane|Biological_process:cell-matrix adhesion|Cellular_component:cell-matrix junction|Molecular_function:extracellular matrix binding	Mitogen inducible gene product (contains ERM and PH domains)	ENSEMBL:ENSP00000340391:human:Similar to Mitogen inducible gene mig-2:E=156.237 | ENSEMBL:ENSP00000217289:human:Splice Isoform 1 Of Unc-112 related protein 1:E=146.409 | ENSEMBL:ENSP00000342858:human:Splice Isoform 2 Of Pleckstrin homology domain containing family C member 1:E=136.658 | ENSEMBL:ENSP00000339950:human:Splice Isoform 2 Of Unc-112 related protein 2:E=132.027 | ENSEMBL:ENSP00000279227…
192914_at	R06C7.3	R06C7.3	WBGene00000963	dhp-1	active	hyp7 | hypodermal | pharynx | head	GFP observed transiently from the 3-fold embryo to the L1-L2 larva stage. GFP was not observed in the 2-fold stage. or at the L3-L4 stage. The expression is in the nuclei of body hypodermal cells, including hyp7, the largest main body syncytium. Fluorescence was also observed in the hemidesmosomes which connect the hypodermis and muscle. In the head region, fluorescence was detected in a single c…	The expression is in the nuclei of body hypodermal cells.	0	1	1	-	The R06C7.3 gene encodes a homolog of the human gene DPYS, which when mutated leads to dihydropyrimidinuria (OMIM:222748).		WT	Molecular_function:hydrolase activity	Dihydroorotase and related enzymes	ENSEMBL:ENSP00000276651:human:Dihydropyrimidinase:E=144.409 | ENSEMBL:ENSP00000309539:human:Dihydropyrimidinase related protein-2:E=126.959 | ENSEMBL:ENSP00000339850:human:Dihydropyrimidinase related protein-4:E=125.481 | ENSEMBL:ENSP00000343690:human:DPYSL3 protein:E=125.131 | ENSEMBL:ENSP00000342995:human:Similar to Dihydropyrimidinase related protein-1:E=120.745 | ENSEMBL:ENSP00000321606:human…
189198_s_at	F43D9.1	F43D9.1	WBGene00009653	F43D9.1	active	head neurons | inner labial neurons | interneurons | head neurons | muscle	GFP signals were observed in the head neurons only, which appeared to be inner labial neurons or outer labial neurons. GFP also expressed in other head neurons. These neurons seem to be interneurons which connect sensory neurons to motor neurons. | "Expressed in head neurons, distinct staining was observed in certain neurons that did not show GFP expression. The signal was seen to originate bilat…	| "Antibodies also detected bright punctate objects in the spindle poles of mitotic cells during metaphase in the embryos, which were identified as centrosomes."	1	1	1	-			Dpy|WT|WT	Molecular_function:hedgehog receptor activity|Cellular_component:membrane|Biological_process:positive regulation of body size	Predicted membrane protein (patched superfamily)	ENSEMBL:ENSP00000297890:human:Patched family protein:E=14.9586 | ENSEMBL:ENSP00000244795:human:PREDICTED: similar to dJ402H5.2 (novel protein similar to worm and fly proteins):E=10.8861 | FLYBASE:CG11212-PA:fly:Flybase gene name is Ptr-PA:E=15.7959 |
193230_at	F28B12.2	F28B12.2a	WBGene00001208	egl-44	active	hyp7 | retrovesicular ganglion | hypodermal | intestine | tail | lumbar neurons | pharyngeal muscle | hyp6 | intestinal | ventral ganglia | preanal ganglion | head | hyp3 | tail neurons | hyp4	GFP was detected in various nuclei starting from before gastrulation through adulthood. Newly hatched larvae expressed GFP in nuclei of the hypodermis (hyp3, hyp4, hyp6, and hyp7), intestine, pharyngeal muscle cells, and neurons (in the head and in the ventral, retrovesicular, preanal, and lumbar ganglia). In the second larval stage (L2), more hypodermal nuclei fluoresced in the body and the tail…	nuclei.	1	1	1	175340_at|193230_at	The egl-44 gene encodes a putative transcription regulatory protein of 471 amino acids similar to vertebrate transcription enhancer factor (TEF) proteins.	n998	WT		TEF-1 and related transcription factor, TEAD family	ENSEMBL:ENSP00000351184:human:Transcriptional enhancer factor TEF-3:E=73.1871 | ENSEMBL:ENSP00000352926:human:TEA domain family member 4 isoform 1:E=72.585 | ENSEMBL:ENSP00000345772:human:OTTHUMP00000016262:E=69.9208 | ENSEMBL:ENSP00000349828:human:OTTHUMP00000016264:E=69 | ENSEMBL:ENSP00000354588:human:Similar to Transcriptional enhancer factor TEF-1:E=68.1308 | ENSEMBL:ENSP00000334754:human:TEA…
188176_s_at	R13H8.1	R13H8.1a	WBGene00000912	daf-16	active	all somatic cells | intestine | neurons | muscle | pharynx | somatic gonad | neurons	GFP was first detected in comma-stage embryos. After hatching, transgenic animals showed high levels of GFP expression in almost all somatic cells. In contrast to the daf-16b fusion gene, little GFP was detected in somatic gonad or pharynx (except occasionally in one or two unidentified cells in the terminal bulb). | "Transgenic daf-16a::GFP animals show strong GFP fluorescence in most cells incl…	| "Under standard culture conditions, the fusion protein is predominantly unlocalized and is strongly expressed in many neuronal cells. The expression pattern and subcellular localization of DAF-16::GFP does not change with age. In well-fed old worms, DAF-16::GFP remains unlocalized." | "In daf-16(mgDf47), GFP::DAF-16B was predominantly cytoplasmic."	3	1	1	175678_at|175823_s_at|181992_s_at|188176_s_at	daf-16 encodes a transcription factor of the HNF-3/forkhead family (orthologous to mammalian AFX, FKHR, and FKHRL1) that acts in an insulin-mediated pathway to affect dauer formation, and that also affects life span and reproduction; DAF-16 can interact with CBP-1 in vitro, and interacts genetically both with other genes in the insulin signaling and with the nuclear hormone receptor DAF-12; daf-1…	m26	WT	Molecular_function:transcription factor activity|Biological_process:regulation of transcription, DNA-dependent|Cellular_component:nucleus	Transcription factor of the Forkhead/HNF3 family	ENSEMBL:ENSP00000339527:human:Forkhead box protein O3A:E=45.0506 | ENSEMBL:ENSP00000280496:human:Forkhead box protein O1A:E=38.9586 | ENSEMBL:ENSP00000342209:human:53 kDa protein:E=33.6021 | ENSEMBL:ENSP00000333583:human:Splice Isoform 1 Of Putative fork
188095_at	T14A8.1	T14A8.1	WBGene00004363	ric-3	active	all neurons | pharyngeal muscle	GFP was found in the pharyngeal muscles, the body wall muscles and in most or all neurons.	In neurons, GFP was absent from the nucleus and was strong in the soma. In the body muscles, GFP was seen in cytoplasmic membrane structures. Weak fluorescence was also seen in neuronal processes including the ventral cord and nerve ring.	1	1	1	174398_at|188095_at	The ric-3 gene encodes a novel, highly charged protein with two transmembrane domains and extensive coiled-coil domains; it is necessary for the function of at least four nicotinic acetylcholine receptors; specifically, it is needed for assembly or trafficking of the DEG-3 nicotinic acetylcholine receptor.	hm9	Emb|Lva|WT|Unclassified|WT|WT	Biological_process:embryonic development (sensu Animalia)|Biological_process:larval development (sensu Nematoda)|Biological_process:growth	Unnamed protein	ENSEMBL:ENSP00000344904:human:RIC3:E=10.8539 | FLYBASE:CG30296-PC:fly:Flybase gene name is CG30296-PC:E=10.2147 |
193647_s_at	F52A8.2	F52A8.2	WBGene00001680	gpb-2	active	all neurons | tail ganglia | all neurons | nervous system | pharyngeal muscle | ventral nerve cord | head ganglia	GPB-2 antibody staining observed in most or all neurons, concentrated in neural processes where most chemical synapses occur. Staining was observed in the nerve ring and ventral nerve cord, as well as in the dorsal nerve cord. This staining was specific for GPB-2, as no neural staining was observed in gpb-2 mutant animals. GPB-2-specific staining was also observed in a large number of neural cell…	Outer cell membranes at the neuronal cell bodies.	1	1	1	-	gpb-2 encodes an ortholog of Gbeta(5), that is dispensable for viability, but required for normal egg-laying, locomotion, and pharyngeal pumping; GBP-2 may regulate the interaction between the GOA-1 and EGL-30 signaling pathways based on genetic analysis; gpb-2 is expressed throughout development in the nervous system and in muscle, and expression is dependent upon expression of both EAT-16 and E…	ad541		Molecular_function:signal transducer activity|Biological_process:G-protein coupled receptor protein signaling pathway|Cellular_component:heterotrimeric G-protein complex|Biological_process:feeding behavior|Biological_process:regulation of G-protein coupled receptor protein signaling pathway|Biological_process:regulation of locomotion|Biological_process:regulation of oviposition	G-protein beta subunit	ENSEMBL:ENSP00000351635:human:Splice Isoform 1 Of Guanine nucleotide-binding protein beta subunit 5:E=127.854 | ENSEMBL:ENSP00000261837:human:Similar to Guanine nucleotide-binding protein beta subunit 5:E=101.569 | ENSEMBL:ENSP00000263750:human:Guanine nu
179252_at	F53B2.6	F53B2.6	WBGene00001820	ham-1	active		HAM-1 is first expressed at the onset of gastrulation, approximately 100 minutes after cleavage of the zygote. At this time, HAM-1 often localizes to the periphery of cells in crescent shaped patterns that are restricted to one side of dividing cells. HAM-1 expression persists until the 1.5 fold stage of embryonic development, approximately 430 minutes after cleavage of the zygote. No HAM-1 expre…	HAM-1 expressed in cells at metaphase. Chromosomes are condensed and HAM-1 is distributed to one side of the cell. HAM-1 expressed in cells at telophase. Two nuclear envelopes have reformed and HAM-1 is distributed to the side of the cell that will be inherited with the posterior nucleus. HAM-1 staining also appears as rings that surround cells.	5	1	1	174587_at|179252_at	ham-1 encodes a novel protein with a winged helix DNA-binding motif; ham-1 is required for the asymmetric divisions of several neuroblasts in the developing embryo and may influence their spindle position; ham-1 mutations also exhibit HSN motor neuron migration defects; HAM-1 interacts with itself in a yeast two-hybrid screen and observations suggest that its multimerization is required for its p…	gm214	WT		Conserved protein Knockout	FLYBASE:CG10573-PA:fly:Flybase gene name is ko-PA:E=20.3566 |
192507_at	F46A9.6	F46A9.6	WBGene00003172	mec-8	active	amphid neurons | head neurons | neurons | tail neurons | head neurons | hyp7 | head body wall muscle | hypodermal | tail neurons | head neurons | hyp7 | head body wall muscle | hypodermal | tail neurons | head neurons | nerve ring | intestinal | tail neurons | head neurons | nerve ring | intestinal | tail neurons | hyp7 | hypodermal | hyp7 | hypodermal	head neurons(incl amphid) tail neuron | "Anti-MEC-8 serum recognized a nuclear antigen in wild-type C. elegans embryos. The youngest embryos to exhibit immunostaining contained about 50 cells, all of which showed nuclear staining. All nuclei showed staining in embryos containing up to hundreds of nuclei. Two mec-8 mutants, mec-8(u391) and mec-8(u314), failed to show any trace of nuclear staining …	| nuclear staining | nuclear staining | nuclei | nuclei	1	1	1	174034_at|192507_at		e398	WT|WT	Molecular_function:nucleic acid binding	RNA binding protein (contains RRM repeats)	ENSEMBL:ENSP00000300069:human:Hypothetical protein FLJ45977:E=29.7447 | ENSEMBL:ENSP00000287771:human:Splice Isoform 2 Of RNA-binding protein with multiple splicing:E=28.284 | ENSEMBL:ENSP00000340176:human:Splice Isoform 3 Of RNA-binding protein with multiple splicing:E=27.6778 | ENSEMBL:ENSP00000318102:human:Splice Isoform 1 Of RNA-binding protein with multiple splicing:E=27.6383 | ENSEMBL:ENSP0…
187261_s_at	B0228.7	B0228.7	WBGene00015064	B0228.7	active	E lineage | head neurons | intestinal | head neurons | intestinal	Highly mosaic expression is seen in early E lineage. Expression stretches from the 2 E cell stage until shortly after elongation begins when a few cells can still stain (is this specific expression, or due to a high degree of mosaicism in the strain?) | Adult Expression: intestinal; head neurons | Larval Expression: intestinal; head neurons		1	1	1	-			WT	Molecular_function:transferase activity, transferring pentosyl groups	Methylthioadenosine phosphorylase MTAP	ENSEMBL:ENSP00000297736:human:S-methyl-5-thioadenosine phosphorylase:E=71.3372 | ENSEMBL:ENSP00000349733:human:23 kDa protein:E=49.8861 | ENSEMBL:ENSP00000347923:human:MTAP:E=12.6383 | FLYBASE:CG4802-PA:fly:Flybase gene name is CG4802-PA:E=73.4685 | FLYBASE:CG31115-PA:fly:Flybase gene name is CG31115-PA:E=58.9586 |
190176_at	C07A12.1	C07A12.1a	WBGene00001821	ham-2	active	head neurons | neurons | tail neurons | hypodermis | neurons | head	HSN, other neurons in head and tail | HAM-2 is nuclear localized and is expressed in HSN before and during the cells migration from tail to the gonad primordium of the embryo. HAM-2 expression continues in larval HSN. HAM-2 expression in hypodermis nuclei ceases at comma stage embryo 410 min after first cleavage (before HSN migration out of the tail). Staining is seen in nuclei of HSN. HAM-2 is e…	| HAM-2 is nuclear localized.	1	1	1	174886_at|190176_at	The ham-2 gene encodes a C2H2 zinc finger-containing protein required for proper migration of the hermaphrodite-specific neurons (HSNs) and proper attachment of the pharynx to the nose; HAM-2 is expressed in the nuclei of the HSNs during migration, and acts downstream of EGL-5, a posterior group Hox protein, in HSN specification; HAM-2 acts redundantly with UNC-86 to downregulate UNC-43 expressio…	gm16	WT	Molecular_function:nucleic acid binding|Molecular_function:zinc ion binding|Cellular_component:nucleus|Biological_process:cell fate determination|Molecular_function:transcription factor activity|Biological_process:cell migration|Biological_process:regulation of neuron differentiation	Zn-finger
190774_s_at	F57C7.3	F57C7.3a	WBGene00004749	sdn-1	active		Immunoreactivity in heparitinase-treated adult nematodes showed a pattern restricted to neuronal cells, and more specifically, to a set of neuronal processes in the nerve ring and along the ventral and dorsal nerve cords. Immunoreactivity was also seen associated with the vulva of adult worms and the nervous system of L2-L3 larvae. A close localization of heparan sulfate proteoglycans to the nerv…	The inset shows a higher magnification indicating a close relationship between the neuronal bodies and the heparan sulfate proteoglycans along the ventral nerve cord, probably present in the extracellular matrix.	1	1	1	171845_x_at|173872_at|190774_s_at	sdn-1 encodes a homolog of vertebrate syndecan-2, a type I transmembrane heparan sulfate proteoglycan; by homology, SDN-1 is predicted to play a role in cell-cell and cell-matrix adhesion; loss of sdn-1 activity via RNA-mediated interference (RNAi) indicates that SDN-1 is required for backward locomotion and for normal development of the egg-laying system, particularly gonadal and vulval structur…	ok449		Molecular_function:cytoskeletal protein binding|Cellular_component:membrane	Heparan sulfate proteoglycan Syndecan	ENSEMBL:ENSP00000307046:human:Syndecan-2 precursor:E=13.6576 | FLYBASE:CG10497-PA:fly:Flybase gene name is Sdc-PA:E=18.6778 |
188449_s_at	Y54E5B.1	Y54E5B.1a	WBGene00004889	smp-1	active	head neurons | E lineage | seam cells | mu_int | hyp10 | somatic gonad | male specific muscles | vulval muscle | distal tip cells | hyp3 | uterine muscle | hyp4	In animals transgenic for the smp-1::lacZ reporter constructs, beta-galactosidase is first detected in epidermal cells at the beginning of morphogenesis 200 minutes after fertilization. GFP fluorescence from smp-1::gfp expression is initially observed at approximately the 50 cell stage in the E lineage. Later, in larvae and adults, GFP can be seen in all body wall, vulval, uterine and enteric mus…		1	1	1	175600_s_at|188449_s_at		ev708	WT|Mab|Mab	Molecular_function:receptor activity|Cellular_component:membrane|Biological_process:male genital morphogenesis	Semaphorins	ENSEMBL:ENSP00000345512:human:Splice Isoform 1 Of Semaphorin 6A precursor:E=76.3372 | ENSEMBL:ENSP00000257414:human:Splice Isoform 2 Of Semaphorin 6A precursor:E=76.0915 | ENSEMBL:ENSP00000306844:human:Similar to Semaphorin 4C precursor:E=71.8861 | ENSEMB
193001_s_at	F11C1.6	F11C1.6a	WBGene00003623	nhr-25	active	hyp7 | hypodermal | tail | pharynx | V lineage | P lineage | head | hypodermis | seam cells | tail | int_emb | hypodermis | intestine | gonad	In comma to 1.5-fold stage embryos, the nhr-25::GFP are expressed in the V cells, P cells and hyp7. Expression also observed in the head and tail hypodermal cells of embryos. The earliest expression is at ~250-300 min post fertilization. atEx32 and atEx35 L1 animals exhibited consistent reporter expression in the hyp7 and P cell nuclei. The P cell expression was very strong at hatching. GFP expre…	nuclei | "Regardless of NLS, localized to nuclei." | Expressed in the nuclei of many epidermal cells	0	1	1	175663_at|193001_s_at	nhr-25 encodes a nuclear hormone receptor orthologous to Drosophila Ftz-F1; NHR-25 is required for embryogenesis, molting, vulval and gonadal development, and hypodermal expression of acn-1; nhr-25 is expressed in gonads and loaded into embryos as a maternal transcript; nhr-25 is zygotically expressed in progeny of the E cell, and then in hypodermis and gut; the role of NHR-25 in molting may be e…	jm2389	Clr|Egl|Unc|WT|Unclassified|Unclassified|Unclassified|Gro|Lvl|Sma|Unc	Molecular_function:transcription factor activity|Molecular_function:steroid hormone receptor activity|Biological_process:regulation of transcription, DNA-dependent|Cellular_component:nucleus|Molecular_function:DNA binding|Molecular_function:ligand-dependent nuclear receptor activity|Biological_process:osmoregulation|Biological_process:oviposition|Biological_process:positive regulation of growth r…	Nuclear hormone receptor betaFTZ-F1	ENSEMBL:ENSP00000349064:human:Splice Isoform 1 Of Orphan nuclear receptor NR5A2:E=59.4559 | ENSEMBL:ENSP00000236914:human:Splice Isoform 2 Of Orphan nuclear receptor NR5A2:E=59.4202 | ENSEMBL:ENSP00000259458:human:Steroidogenic factor 1:E=53.3979 | ENSEMB
187660_s_at	C03B1.12	C03B1.12	WBGene00003053	lmp-1	active	intestinal	In early embryos, immune serum stained granules broadly distributed throughout the embryo. In latter embryonic stages, staining became restricted to intestinal cells. Intestine-specific labeling was first observed at the lima bean stage embryos, when the gut precursors are located along the dorsal posterior quadrant and autofluorescent intestinal granules first appear. Intestinal granules are lab…	At all stages labeling occurs at the periphery of the granules, as would be expected for labeling of a membrane protein.	0	1	1	173193_s_at|187660_s_at	lmp-1 encodes a protein with similarity to vertebrate lysosome-associated membrane proteins CD68, and appears to be the only protein in C. elegans that has a GYXX (phi) vertebrate lysosomal targeting sequence at its carboxy terminus; localized to the periphery of a large population of membrane bound organelles (granules) seen throughout the early embryos and restricted to the cells of the intesti…		Clr	Cellular_component:membrane|Biological_process:osmoregulation	Lysosomal-associated membrane protein
191657_s_at	H30A04.1	H30A04.1a	WBGene00001148	eat-20	active	m4 | pharynx | pharyngeal muscle | m3 | m6 | neurons | coelomocytes | IL1 neurons | pharynx | pharynx | ventral cord motor neurons | nerve ring | hypodermal | pharynx | male sensory rays | ventral nerve cord | head | coelomocytes	In embryos, GFP expression was first detected at the 2-fold stage. Sometimes eight cells in the anterior half of the body expressed GFP. At the 3-fold stage, several cells around the pharynx expressed GFP in most embryos. About half of the embryos also expressed GFP weakly in the pharynx. At L1, GFP was detected in a subset of neurons. About half of the larvae also expressed GFP in the pharynx; e…		1	1	1	175674_s_at|191657_s_at	eat-20 encodes a paralog of the C. elegans and Drosophila genes crb-1 and crumbs, expressed in pharynx, head neurons, hypodermis, and developing embryos.	nc2	WT		Fibrillins and related proteins containing Ca2+-binding EGF-like domains	ENSEMBL:ENSP00000308893:human:PREDICTED: FLJ00133 protein:E=17.8239 | ENSEMBL:ENSP00000323227:human:Hypothetical protein FLJ90584:E=17.7959 | ENSEMBL:ENSP00000344557:human:NOTCH2 protein:E=17.0969 | ENSEMBL:ENSP00000338690:human:Splice Isoform 6 Of Zonadh
188015_at	T14F9.4	T14F9.4a	WBGene00003968	peb-1	active	germ-line cells | rectum | vulva | hypodermal | tail | pharynx | pharyngo-intestinal valve | pharyngeal muscle | pharyngeal neurons | pharynx | pharynx | pharynx | pharyngo-intestinal valve | muscle	In embryos, PEB-1 protein was strongly detected in the nuclei of many cells in the developing pharynx. Staining was first detected at the comma stage. Some pharyngeal cells do not express PEB-1, observed a cluster of nuclei that do not contain PEB-1 near the center of the developing pharynx, a region containing many of the pharyngeal neurons. Strong pharyngeal staining persisted through the remai…	PEB-1 protein was strongly detected in the nuclei.	1	1	1	174029_at|188015_at		cu9	Clr|Unc|Unclassified|Pvl|Unc	Biological_process:osmoregulation|Biological_process:hermaphrodite genital morphogenesis|Biological_process:locomotory behavior
189608_at	F46F2.2	F46F2.2a	WBGene00002203	kin-20	active		In four independent lines, KIN-20/GFP expression was observed throughout larval development and into the adult stage in both hypodermal seam cells and the hermaphrodite-specific neuron (HSN). The spatial pattern of KIN-20::GFP expression overlaps with LIN-42::GFP expression.		1	1	1	174885_at|175072_s_at|189608_at		ok505	WT|WT|Gro|Gro	Molecular_function:protein kinase activity|Molecular_function:ATP binding|Biological_process:protein amino acid phosphorylation|Molecular_function:protein serine/threonine kinase activity|Biological_process:positive regulation of growth rate	Casein kinase (serine/threonine/tyrosine protein kinase)	ENSEMBL:ENSP00000269361:human:Similar to Casein kinase I, delta isoform:E=133.509 | ENSEMBL:ENSP00000324464:human:Splice Isoform 1 Of Casein kinase I, delta isoform:E=133.076 | ENSEMBL:ENSP00000338432:human:Casein kinase I, epsilon isoform:E=132.658 | ENS
190339_at	F14B8.1	F14B8.1a	WBGene00003732	nhx-4	active	all cells	In general, the expression patterns found for the translational fusion constructs were similar to those reported above for the transcriptional fusions. Expression of NHX-4::GFP was observed in nearly all cells and cell types. Labeling was observed at the nerve ring and retrovesicular ganglia, as well as weak intestinal fluorescence, and signal in the hypodermal cells, in particular those associat…	NHX-4::GFP was targeted to the plasma membrane. NHX-4::GFP can clearly be seen to partition in a distinct pattern at the cell membrane of body wall muscle with the twisting characteristic of the rol-6 phenotype. This pattern appears to indicate some specific targeting of NHX-4::GFP to a microdomain in the membrane, perhaps where contact with other cells takes place. However, in most cells, the NH…	3	1	1	-	nhx-4 encodes two isoforms of a sodium/proton exchanger expressed in the plasma membrane of nearly all cells and cell types; in polarized epithelial cells, NHX-4::GFP appears specifically located in the basolateral membrane, like human SLC9A1 ('NHE1'; OMIM:107310); nhx-4 has no reported mutant or RNAi phenotype, but, given its ubiquitous expression, may represent a housekeeping exchanger generall…	ok668		Molecular_function:sodium:hydrogen antiporter activity|Biological_process:sodium ion transport|Biological_process:regulation of pH|Cellular_component:integral to membrane|Molecular_function:solute:hydrogen antiporter activity		ENSEMBL:ENSP00000233969:human:Sodium/hydrogen exchanger 2:E=63.2219 | ENSEMBL:ENSP00000263980:human:Sodium/hydrogen exchanger 1:E=61.4318 | ENSEMBL:ENSP00000295269:human:Hypothetical protein DKFZp313B031:E=57.1675 | ENSEMBL:ENSP00000299798:human:Sodium/hydrogen exchanger 5:E=51.2596 | ENSEMBL:ENSP00000264938:human:Sodium/hydrogen exchanger 3:E=48.6778 | ENSEMBL:ENSP00000354966:human:Similar to Na…
190758_at	B0395.1	B0395.1	WBGene00003729	nhx-1	active	hypodermal | muscle | intestine	In general, the expression patterns found for the translational fusion constructs were similar to those reported above for the transcriptional fusions. The most notable difference occurred in the expression of NHX-1::GFP, which was previously thought to be restricted to embryonic intestinal cells. The translational fusion was expressed in a multicomponent pattern throughout many hypodermal and mu…	The fusion protein appeared to be targeted intracellularly, exhibiting a granular staining pattern that excluded the nucleus of the cell.	0	1	1	-	nhx-1 encodes a sodium/proton exchanger expressed intracellularly within hypodermal and muscle cells; NHX-1 is required for embryonic viability, and is thought to prevent intracellular acidification by catalysing the electroneutral exchange of vesicular sodium for an intracellular proton.	tm743	Emb|WT|WT|Gro|Unc	Molecular_function:sodium:hydrogen antiporter activity|Biological_process:sodium ion transport|Biological_process:regulation of pH|Cellular_component:integral to membrane|Molecular_function:solute:hydrogen antiporter activity|Biological_process:embryonic development (sensu Animalia)|Biological_process:positive regulation of growth rate|Biological_process:locomotory behavior	Sodium/hydrogen exchanger protein	ENSEMBL:ENSP00000263980:human:Sodium/hydrogen exchanger 1:E=95.4318 | ENSEMBL:ENSP00000299798:human:Sodium/hydrogen exchanger 5:E=94.9586 | ENSEMBL:ENSP00000233969:human:Sodium/hydrogen exchanger 2:E=94.1079 | ENSEMBL:ENSP00000264938:human:Sodium/hydrogen exchanger 3:E=92.3665 | ENSEMBL:ENSP00000295269:human:Hypothetical protein DKFZp313B031:E=77.8239 | ENSEMBL:ENSP00000354966:human:Similar to Na…
191920_at	F25H8.3	F25H8.3	WBGene00001650	gon-1	active	gonad | muscle	In hermaphrodites, GFP is not observed in gonads from first-stage(L1) larvae. Its first gonadal expression occurs in L2 and is limited to the DTCs. GFP continues to be expressed in DTCs through L4, but is faint or not detectable in the adult. GFP is similarly expressed in the male linker cell. In addition to its expression in leader cells, the gon-1 promoter also drives GFP in muscle cells throug…		0	1	1	-	gon-1 encodes a functional metalloprotease that defines a new sub-family of secreted proteases known as MPT (metalloprotease with thrombospondin type 1 repeats); the other two members of this family are the bovine procollagen I N-protease ( PINP ) and the murine enzyme ADAMTS-1; gon-1 is essential for hermaphrodite gonadal morphogenesis; sequence homology with other metalloproteases suggests that…	e1254	Emb|Pvl|Rup|Stp|Pvl|Rup|Stp|Unc	Molecular_function:metalloendopeptidase activity|Cellular_component:extracellular matrix|Biological_process:proteolysis and peptidolysis|Molecular_function:metallopeptidase activity|Molecular_function:zinc ion binding|Biological_process:embryonic development (sensu Animalia)|Biological_process:hermaphrodite genital morphogenesis|Biological_process:morphogenesis of an epithelium|Biological_process…	Disintegrin metalloproteinases with thrombospondin repeats	ENSEMBL:ENSP00000309332:human:Splice Isoform 1 Of ADAMTS-20 precursor:E=241.174 | ENSEMBL:ENSP00000342093:human:Splice Isoform 2 Of ADAMTS-20 precursor:E=239.367 | ENSEMBL:ENSP00000295903:human:Splice Isoform 3 Of ADAMTS-9 precursor:E=192.347 | ENSEMBL:EN
189851_at	C47D2.2	C47D2.2	WBGene00000391	cdd-1	active	intestine | tail | pharynx	In lines transformed with the cdd-1 reporter gene construct, faint staining was first detected in the egg, but the most intense staining was observed in the L1 and L2 stages. In the adult worm, transfection with the cdd-1 construct resulted in a higher incidence of `bagging' (eggs hatching within the parent), and in these animals intense staining of the newly hatched L1 in utero was observed. Thi…		0	1	1	-	cdd-1 encodes a cytidine deaminase that contains a zinc-binding region; expressed in the intestine.	ok390		Molecular_function:cytidine deaminase activity|Biological_process:cytidine metabolism|Molecular_function:zinc ion binding|Molecular_function:hydrolase activity|Biological_process:RNA modification|Biological_process:RNA metabolism	Cytidine deaminase	ENSEMBL:ENSP00000289839:human:Cytidine deaminase:E=22 | FLYBASE:CG8360-PA:fly:Flybase gene name is CG8360-PA:E=18.6383 | FLYBASE:CG8349-PA:fly:Flybase gene name is CG8349-PA:E=14.9208 | FLYBASE:CG8353-PA:fly:Flybase gene name is CG8353-PA:E=14.3188 |
187736_s_at	T03F1.6	T03F1.6a	WBGene00020188	T03F1.6	active	AB cells	In older embryos staining is generally more diffuse and is located at the anterior. | In pre-comma stage embryos a region of anterior staining (possibly comprising cells of the AB lineage) is seen to divide.		0	1	1	175358_s_at|187736_s_at			WT		Unnamed protein
193686_at	F32A11.6	F32A11.6	WBGene00003388	moe-3	active	gonad	In situ experiments revealed that the gene is specifically and exclusively expressed in the female gonad. There is essentially no signal in the spermatheca. Although gonadal staining is not absolutely quantitative, it was evident that the expression of moe-3 is relatively weak and is restricted to the distal region of the gonad.		0	1	1	-			WT	Molecular_function:nucleic acid binding	CCCH-type Zn-finger protein	ENSEMBL:ENSP00000248673:human:Tristetraproline:E=14.0458 | ENSEMBL:ENSP00000282388:human:Butyrate response factor 2:E=12.1871 | ENSEMBL:ENSP00000337386:human:Butyrate response factor 1:E=11.0655 | FLYBASE:CG4070-PB:fly:Flybase gene name is Tis11-PB:E=11.0362 |
193967_at	F13D12.7	F13D12.7	WBGene00001679	gpb-1	active	germ-line cells | vulva | all neurons | intestine | pharynx | hypodermal seam cells | somatic gonad	In situ immunohistochemistry with this antiserum shows that GPB-1 is present in early embryos. Diffuse staining can be seen at the 1-cell stage. From the 2-cell stage onward. Up to the beginning of morphogenesis, staining continues at approximately equal levels in most or all cells. Once tissue differentiation occurs, staining is brightest in neuronal cells. In larval and adult stages, GPB-1 expr…	GPB-1 is detected most strongly at the cell membrane, with staining concentrated at the contact between cells. Interestingly, staining also colocalizes with the asters (arrays of microtubules emanating from the centrosomes) just before and during early cell divisions.	1	1	1	174016_at|174208_at|175503_at|193967_at	gpb-1 encodes a heterotrimeric G protein beta subunit that is required during embryonic development for the proper orientation of the mitotic spindle during early cell divisions and thus affects the orientation of early cell division axes, and is also required for larval viability, negatively regulates locomotion and egg-laying, and may affect germline development and osmotic balance; expressed i…	pk13	Emb|Emb|Ste|Emb|Unc	Molecular_function:signal transducer activity|Biological_process:G-protein coupled receptor protein signaling pathway|Cellular_component:heterotrimeric G-protein complex|Biological_process:embryonic development (sensu Animalia)|Biological_process:reproduction|Biological_process:locomotory behavior|Biological_process:mitotic spindle orientation|Biological_process:embryonic development|Biological_p…	G-protein beta subunit	ENSEMBL:ENSP00000263750:human:Guanine nucleotide-binding protein G:E=166.26 | ENSEMBL:ENSP00000305260:human:Guanine nucleotide-binding protein G:E=164.77 | ENSEMBL:ENSP00000232564:human:Guanine nucleotide-binding protein beta subunit 4:E=163.721 | ENSEMBL
193527_at	F27D9.1	F27D9.1a	WBGene00006757	unc-18	active	ventral cord motor neurons | ventral nerve cord | neurons	In the newly hatched larva, all 15 motor neurons in ventral nerve cord were stained. At adult stage, all 57 of ventral cord motor neurons were stained. | "neuron specific, no id's" | "The transcript was first detected at the early embryonic stage, peaked in level at the first larva stage, and diminished in content as development progressed."		1	1	1	174516_at|193527_at	unc-18 encodes an ortholog of S.	b403	WT|WT|WT|WT|Unc	Biological_process:nonselective vesicle docking|Biological_process:vesicle-mediated transport|Biological_process:locomotory behavior	Vesicle trafficking protein Sec1	ENSEMBL:ENSP00000344525:human:Splice Isoform 1 Of Syntaxin binding protein 1:E=186.215 | ENSEMBL:ENSP00000259377:human:Splice Isoform 2 Of Syntaxin binding protein 1:E=185.699 | ENSEMBL:ENSP00000221283:human:Syntaxin binding protein 2:E=163.222 | ENSEMBL:ENSP00000264125:human:Syntaxin-binding protein 3:E=131.319 | ENSEMBL:ENSP00000259149:human:Vacuolar protein sorting-associated protein 45:E=23.9…
192521_at	F35H10.4	F35H10.4	WBGene00006914	vha-5	active	hypodermal | pharynx | somatic gonad	In transgenic worms carrying the vha-5::GFP construct, a fluorescent signal was strongly detected in an H-shaped excretory cell and the pharynx at the L2 and adult stages. In addition to these cells, the vha-5::GFP fusion was found in hypodermal cells around the vulvae of adult worms. | "Precocious and widespread embryonic expression, followed by a more restricted pattern in larvae and adults. mR…	| "VHA-5 was detectable in a dot-like compartment in every embryonic cell. The compartment was found exclusively around the nucleus and observed during embryogenesis. A cup-shaped structure was often observed around nuclei instead of the dot-like compartment. On the other hand, VHA-5 expression changed dramatically at the larval stage and became dominant in an H-shaped excretory cell, consistent …	0	1	1	-			Bmd|Clr|Emb|Gro|Unc|Lva|Lvl|Prz	Biological_process:proton transport|Cellular_component:membrane|Biological_process:body morphogenesis (sensu Nematoda)|Biological_process:osmoregulation|Biological_process:embryonic development (sensu Animalia)|Biological_process:positive regulation of growth rate|Biological_process:larval development (sensu Nematoda)|Biological_process:growth|Biological_process:physiological processes|Biological…	Vacuolar H+-ATPase V0 sector, subunit a	ENSEMBL:ENSP00000342951:human:Similar to Vacuolar proton translocating ATPase 116 kDa subunit A isoform 1:E=204.237 | ENSEMBL:ENSP00000308122:human:Vacuolar proton translocating ATPase 116 kDa subunit a isoform 4:E=203.796 | ENSEMBL:ENSP00000332247:human:ATPase, H+ transporting, lysosomal V0 subunit a isoform 2:E=167.959 | ENSEMBL:ENSP00000265686:human:T-cell, immune regulator 1, isoform a:E=144.…
192855_at	F12F3.1	F12F3.1a	WBGene00001374	exp-2	active	nerve ring | pharyngeal muscle | intestinal | neurons | muscle	In transgenic worms, the GFP fusion protein was expressed strongly in pharyngeal muscle, in the intestinal muscles, and occasionally faintly in the egg-laying muscles. The reporter was also expressed in several neurons of the nerve ring ganglia.		1	1	1	-		ad1201	WT	Molecular_function:ion channel activity|Biological_process:ion transport|Cellular_component:membrane|Molecular_function:potassium channel activity|Biological_process:potassium ion transport|Molecular_function:voltage-gated potassium channel activity|Cellular_component:voltage-gated potassium channel complex|Molecular_function:cation channel activity|Biological_process:cation transport	Voltage-gated K+ channel KCNB/KCNC	ENSEMBL:ENSP00000289405:human:Potassium voltage-gated channel subfamily B member 1:E=66.7447 | ENSEMBL:ENSP00000329426:human:Potassium voltage-gated channel subfamily B member 2:E=65.4949 | ENSEMBL:ENSP00000305824:human:Potassium voltage-gated channel sub
188239_s_at	F35G12.6	F35G12.6	WBGene00003112	mab-21	active	hyp7 | ray neurons | hypodermal | neurons | hypodermis | body wall muscle | hypodermis | body wall muscle	In wild-type animals, the mab-21::gfp fluorescent signal was first observed in embryos at the beginning of gastrulation. The expressing cells were dorsal hyp 7 cells before their fusion. From this stage on, the signal could be detected in other larval and adult animals in tissues including hypodermal cells, a group of neuronal cells near the pharyngeal bulbs, neurons along the ventral nerve cord,…		1	1	1	-	mab-21 encodes a novel protein that is a member of a highly conserved family of proteins with Drosophila and vertebrate orthologs; MAB-21 is cell-autonomously required for specifying the identity of sensory ray 6 in the male tail, and also for backward locomotion, normal body morphology, fecundity, and embryonic morphogenesis; MAB-21 expression begins in embryonic hypodermal cells and continues i…	bx41	WT|WT|WT	Biological_process:embryonic morphogenesis|Biological_process:cell fate commitment	Mab-21-like cell fate specification proteins	ENSEMBL:ENSP00000327286:human:CAGR1:E=111.495 | ENSEMBL:ENSP00000324701:human:MAB21L2 protein:E=110.229 | FLYBASE:CG4766-PA:fly:Flybase gene name is CG4766-PA:E=110.886 | FLYBASE:CG4746-PA:fly::E=109.824 |
191562_at	C25F6.2	C25F6.2a	WBGene00001006	dlg-1	active	hypodermis | gut | pharynx | alimentary system | intestine | pharyngeal epithelium | vulva | spermathecae | intestine | pharynx | neurons | uterus	In wild-type embryos double labelling with mabMH27 reveals complete colocalisation of both antigens in adherens junctions of hypodermis, pharynx, and gut. In the early lima bean stage, both antigens first appear as a discontinuous punctate staining at the dorsal hypodermal cell borders. During more advanced morphogenesis (e.g., plum stage), they form a rectilinear intestine. | "The resulting fusi…	| adherens junctions | "Staining of DLG-1 colocalizes with AJM-1 in the basal unit of the C. elegans apical junction. Similar results was obtained using an antibody against IFC-2, which normally anchor to desmosomes in vertebrates. The catenincadherin complex (alpha-cateninbeta-cateninE-cadherin; HMP-1HMP-2HMR-1) is found in immediate vicinity to DLG-1 in the apical unit of the C. elegans apical …	1	1	1	174906_s_at|191562_at	dlg-1 encodes a MAGUK protein, orthologous to Drosophila disks large, that is physically located to adherens junctions in all epithelia and that is genetically required for organization of the embryonic gut epithelium into an coherent tube.	ok318		Molecular_function:protein binding|Molecular_function:guanylate kinase activity|Cellular_component:adherens junction|Biological_process:embryonic morphogenesis|Biological_process:zonula adherens assembly	Membrane-associated guanylate kinase MAGUK (contains PDZ, SH3, HOOK and GUK domains)	ENSEMBL:ENSP00000345731:human:Splice Isoform 2 Of Presynaptic protein SAP97:E=174.357 | ENSEMBL:ENSP00000280241:human:Hypothetical protein DKFZp781D1854:E=169.347 | ENSEMBL:ENSP00000352997:human:Splice Isoform 1 Of Presynaptic protein SAP97:E=166.444 | EN
191075_s_at	B0348.4	B0348.4a	WBGene00001177	egl-8	active	tail ganglia | intestine | nervous system | ventral nerve cord | head ganglia | intestinal | neurons | ventral cord motor neurons | intestine | neurons	In wild-type worms, EGL-8 staining primarily in the nervous system and the intestine. EGL-8 staining observed in most or all neurons, although the amount of staining varied between individual neurons. In general, neurons in the head and tail ganglia showed stronger staining than the motor neurons of the ventral cord. In the head ganglia, one pair of amphid neurons showed especially strong stainin…	Within neurons, EGL-8 stained in both cell somas and in processes.	1	1	1	175785_at|191075_s_at	egl-8 encodes a phospholipase C beta homolog that affects pharyngeal pumping, defecation, and activity levels; it is genetically downstream of egl-30 with respect to aldicarb-induced paralysis, and is expressed in most or all neurons, with the strongest staining in the head and tail ganglia, and in the intestine.	md153	Gro|Gro|Gro	Molecular_function:phosphoinositide phospholipase C activity|Molecular_function:calcium ion binding|Biological_process:lipid metabolism|Biological_process:signal transduction|Biological_process:intracellular signaling cascade|Molecular_function:phospholipase C activity|Biological_process:positive regulation of growth rate	Phospholipase C	ENSEMBL:ENSP00000278655:human:Splice Isoform 1 Of 1-phosphatidylinositol-4,5-bisphosphate phosphodiesterase beta 4:E=1000 | ENSEMBL:ENSP00000334105:human:Splice Isoform 2 Of 1-phosphatidylinositol-4,5-bisphosphate phosphodiesterase beta 4:E=283.921 | ENSE
188351_s_at	Y38F1A.5	Y38F1A.5	WBGene00000870	cyd-1	active	head neurons | vulva | spermathecae | seam cells | hypodermal | P lineage | ventral nerve cord | somatic gonad | intestinal | tail neurons	Initially expressed during mid-embryogenesis, primarily in postproliferative hypodermal cells and neurons in the head, ventral cord and tail. This expression fades during morphogenesis so that when the larvae hatch expression is seen primarily in lateral hypodermal cells known as seam cells. Common sites of expression included the P cells and their descendents, lateral seam cells, and somatic gon…		1	1	1	175670_s_at|188351_s_at	cyd-1 encodes a cyclin D homolog that is required for escape from G1 cycle arrest in postembryonic blast cells, affects movement and larval viability, and may physically interact with CDK-46 and CKI-1; expressed embryonically primarily in the head, ventral cord, tail, and is later expressed primarily in the seam cells and in the somatic gonad.	he1	Lvl|Unc|Lvl|Unc|WT|Lva|Lva	Biological_process:larval development (sensu Nematoda)|Biological_process:growth|Biological_process:physiological processes|Biological_process:locomotory behavior	G1/S-specific cyclin D	ENSEMBL:ENSP00000261254:human:G1/S-specific cyclin D2:E=26.4202 | ENSEMBL:ENSP00000227507:human:G1/S-specific cyclin D1:E=25.1549 | ENSEMBL:ENSP00000230338:human:G1/S-specific cyclin D3:E=23.3468 | ENSEMBL:ENSP00000338751:human:Cyclin E2, isoform 3:E=10.6576 | ENSEMBL:ENSP00000309181:human:Splice Isoform 1 Of G1/S-Specific cyclin E2:E=10.2518 | FLYBASE:CG9096-PC:fly:Flybase gene name is CycD-PC:E…
183470_at	Y39B6A.20	Y39B6A.20	WBGene00000214	asp-1	active	alimentary system | intestinal | intestinal | intestine	Intense fluorescence signals disclosed that the protease is abundantly expressed at later stages of embryonic development. The protein is undetectable in embryos prior to the 2-fold stage of development. Affinity-purified anti-ASP-1 IgGs selectively bound to the apical surfaces of the intestinal cells in late embryos, thereby outlining the lumen of the gut. C. elegans larvae (L1L2) also contain s…	Fluorescence signals were also present in the cytoplasm of the intestinal cells. The small, punctate structures that may represent protease-containing lysosomes were also observed. As observed in embryos, the protein is concentrated along the apical surface of the cell and outlines the intestinal lumen. It is also present in granules within the cytoplasm.	0	1	1	-	asp-1 encodes a homolog of cathepsin D aspartic protease; it is transcribed exclusively in intestinal cells of the late embryo and early larvae and is not observed in older larvae or adults; ASP-1 is dispensable for neuronal degeneration.	tm666	WT|Ced|Ced|Ced|Ced	Molecular_function:pepsin A activity|Biological_process:proteolysis and peptidolysis|Molecular_function:aspartic-type endopeptidase activity|Biological_process:cell death|Molecular_function:endopeptidase activity|Biological_process:protein catabolism	Aspartyl protease	ENSEMBL:ENSP00000211310:human:Gastricsin precursor:E=62.2596 | ENSEMBL:ENSP00000350911:human:Splice Isoform 1 Of Cathepsin E precursor:E=56.1249 | ENSEMBL:ENSP00000354337:human:43 kDa protein:E=54.8539 | ENSEMBL:ENSP00000309542:human:Pepsin A precursor:E=
192362_at	F58H12.1	F58H12.1	WBGene00002210	kin-29	active	sensory neurons | ventral cord motor neurons | hypodermal | lumbar neurons | lateral ganglia | anterior ganglia | interneurons	kin-29::GFP expression was primarily neuronal, with additional expression in body wall muscle and hypodermal cells. Expression persisted through all stages of postembryonic development. Among neuronal cells, kin-29 was expressed in multiple sensory neurons and interneurons in the lateral, anterior, and lumbar ganglia, as well as in motor neurons in the ventral motor cord. kin-29::GFP colocalizes …	KIN-29::GFP was localized cytoplasmically, and was excluded from the nuclei of most, if not all, cell types. KIN-29::GFP was localized cytoplasmically at all stages of development examined, including in dauer larvae. However, KIN-29::GFP was rapidly translocated to the nucleus upon heat shock, but not upon starvation for 18 hr, addition of dauer pheromone, or in a tph-1 mutant background, althoug…	1	1	1	174559_at|192362_at	kin-29 encodes a serine/threonine kinase with significant homology in the kinase domain to the AMP-activated protein kinase (AMPK) and SNF1 kinases; the AMP-kinase cascade is activated by cellular stresses that deplete ATP; AMP-kinase is believed to prote	gk270	WT|WT	Molecular_function:protein kinase activity|Molecular_function:ATP binding|Biological_process:protein amino acid phosphorylation|Molecular_function:protein serine/threonine kinase activity|Molecular_function:electron transporter activity|Biological_process:electron transport|Molecular_function:protein-tyrosine kinase activity	Serine/threonine protein kinase	ENSEMBL:ENSP00000292055:human:KIAA0999 protein:E=81.8239 | ENSEMBL:ENSP00000305976:human:Similar to ELKL motif kinase 2 long form:E=79.8239 | ENSEMBL:ENSP00000265458:human:MARK2 protein:E=75.5229 | ENSEMBL:ENSP00000326632:human:Serine/threonine protein ki
172912_x_at	T27D12.2	T27D12.2a	WBGene00000528	clh-1	active	vulva | seam cells | hypodermal | head | vulva | spermathecae | seam cells | hypodermal | head ganglia | intestinal | head	lacZ staining was clearly observed only in hypodermal cells, called seam cells. These cells extend along the lateral sides of the worm bodies and form two seam syncytia in adults. On the other hand, the transgenic worms carrying pTO17-13 strongly expressed the protein in hypodermal cells localized in their vulvae and heads, together with the enhanced expression in seam cells. | "Seam cells and hy…		1	1	1	171740_x_at|171764_x_at|171999_x_at|172024_x_at|172912_x_at	clh-1 encodes two CLC-type chloride channels via alternative splicing, homologous to human CLC1 (OMIM:118425) and CLC2 (OMIM:600570); CLH-1a and CLH-1b are required for maintenance of normal body shape; null mutations of clh-1 cause abnormal alae and a wider body than normal, with the body phenotype being reversible by culture medium of high osmolarity.	ok658	WT	Molecular_function:voltage-gated chloride channel activity|Biological_process:chloride transport|Cellular_component:membrane	Cl- channel CLC-2 and related proteins (CLC superfamily)	ENSEMBL:ENSP00000265593:human:Splice Isoform 1 Of Chloride channel protein 2:E=122.337 | ENSEMBL:ENSP00000339867:human:Chloride channel protein, skeletal muscle:E=119 | ENSEMBL:ENSP00000349974:human:Chloride channel protein ClC-Kb:E=90.4437 | ENSEMBL:ENSP
183124_at	K10C2.5	K10C2.5	WBGene00001715	grl-6	active	head neurons | intestine | nervous system | arcade cells | tail neurons	Larval Expression: arcade cells; intestine; Nervous System; head neurons; tail neurons;		1	1	1	-			WT		GROUND domains (extracellular cysteine-containing domain sometimes associated with HOG domains)	ENSEMBL:ENSP00000324524:human:KIAA1205 protein:E=13.7447 | ENSEMBL:ENSP00000246798:human:PREDICTED: KIAA1205:E=13.585 | ENSEMBL:ENSP00000253811:human:Diaphanous 1:E=12.1192 | ENSEMBL:ENSP00000350146:human:21 kDa protein:E=12.0655 | ENSEMBL:ENSP00000050961:human:Zinc finger homeodomain 4 protein:E=11.4685 | ENSEMBL:ENSP00000329219:human:Leukocyte formin:E=11.0458 | ENSEMBL:ENSP00000345761:human:Sp…
177520_at	T03D8.4	T03D8.4	WBGene00001723	grl-14	active	Reproductive System | arcade cells | developing vulva	Larval Expression: arcade cells; Reproductive System; developing vulva;		0	1	1	-					GROUND domains (extracellular cysteine-containing domain sometimes associated with HOG domains)
193127_s_at	K07E3.3	K07E3.3	WBGene00000929	dao-3	active	hypodermis | nervous system | tail neurons	Larval Expression: hypodermis; Nervous System; tail neurons;		1	1	1	-	dao-3 encodes a protein containing a tetrahydrofolate dehydrogenase/cyclohydrolase, NAD(P)-binding domain; expression is regulated by DAF-2.		WT	Molecular_function:catalytic activity|Biological_process:folic acid and derivative biosynthesis	C1-tetrahydrofolate synthase	ENSEMBL:ENSP00000216605:human:C-1-tetrahydrofolate synthase, cytoplasmic:E=77.9208 | ENSEMBL:ENSP00000264090:human:Bifunctional methylenetetrahydrofolate dehydrogenase/cyclohydrolase, mitochondrial precursor:E=45.1487 | ENSEMBL:ENSP00000321984:human:Similar to Bifunctional methylenetetrahydrofolate dehydrogenase/cyclohydrolase, mitochondrial precursor:E=33 | ENSEMBL:ENSP00000352012:human:Similar …
172824_x_at	T10C6.11	T10C6.11	WBGene00001878	his-4	active	head neurons | nervous system	Larval Expression: Nervous System; head neurons;		1	1	1	-	his-4 encodes an H2B histone.		Emb|Lva|Unc	Biological_process:embryonic development (sensu Animalia)|Biological_process:larval development (sensu Nematoda)|Biological_process:growth|Biological_process:locomotory behavior	Histone H2B	ENSEMBL:ENSP00000330559:human:H2B histone family, member C:E=47.7959 | ENSEMBL:ENSP00000352442:human:HIST1H2BM protein:E=47.3979 | ENSEMBL:ENSP00000289316:human:Similar to H2B histone family, member A:E=47.3979 | ENSEMBL:ENSP00000348531:human:Histone H2B:E=47.3872 | ENSEMBL:ENSP00000348706:human:H2B histone family, member A:E=47.3565 | ENSEMBL:ENSP00000352156:human:H2B histone family, member D:E=…
186154_at	T24A6.20|T24A6.18	T24A6.18	-	-	multiple	head neurons | nervous system	Larval Expression: Nervous System; head neurons;		1	1	1	-			WT		GROUND domains (extracellular cysteine-containing domain sometimes associated with HOG domains)	ENSEMBL:ENSP00000272746:human:51 kDa protein:E=13.3098 | ENSEMBL:ENSP00000352802:human:Hypothetical protein DKFZp686C0672:E=13.2924 | ENSEMBL:ENSP00000312035:human:WASPIP protein:E=12.5376 |
193507_at	C47F8.8	C47F8.8	WBGene00003671	nhr-81	active	seam cells	Lateral seam cells.		0	1	1	-		tm816	WT	Molecular_function:transcription factor activity|Molecular_function:steroid hormone receptor activity|Biological_process:regulation of transcription, DNA-dependent|Cellular_component:nucleus	Hormone receptors	ENSEMBL:ENSP00000354274:human:Splice Isoform 2 Of Glucocorticoid receptor:E=10.4437 | ENSEMBL:ENSP00000343205:human:Splice Isoform 1 Of Glucocorticoid receptor:E=10.4318 | FLYBASE:CG9310-PA:fly:Flybase gene name is Hnf4-PA:E=11.1308 |
192641_s_at	C27C7.3	C27C7.3	WBGene00003664	nhr-74	active	seam cells	Lateral seam cells.		0	1	1	192640_at|192641_s_at			WT	Molecular_function:transcription factor activity|Molecular_function:steroid hormone receptor activity|Biological_process:regulation of transcription, DNA-dependent|Cellular_component:nucleus	Hormone receptors
192311_at	ZK792.6	ZK792.6	WBGene00002335	let-60	active	vulvaD | vulva | SM lineage | hyp7 | ventral cord neurons | vulvaB | hypodermis | seam cells | intestine | vulvaF | vulvaC | pharyngeal muscle | vulvaA | distal tip cells | excretory system | vulvaE	let-60 ras::lacZ. The Vulval lineage: First detected in L3 larvae (before vulval induction). Faint staining observed in P3.p-P8.p. Staining becomes stronger as VPCs begin dividing and fusion protein is expressed through adulthood. Faint staining observed in hyp7. Strong staining in vulA, vulB, vulC, vulD, vulE and vulF. Myoblast lineage: L1 (shortly after division of M) - Staining detected in M.d…		1	1	1	174039_at|192311_at	The let-60 gene encodes a member of the GTP-binding RAS protooncogene family that affects viability, vulval development, spicule development, germ line meiotic progression, posterior development of the hypodermis, and chemotaxis; it acts genetically downstream of let-23 with respect to vulval development and upstream of the MAPK pathway with respect to chemotaxis, and is expressed in neural, musc…	ay75	Lvl|Ste|WT|Lva|Lvl|Unc|Lva|Lvl|Unc	Molecular_function:GTP binding|Biological_process:small GTPase mediated signal transduction|Biological_process:larval development (sensu Nematoda)|Biological_process:growth|Biological_process:physiological processes|Biological_process:reproduction|Biological_process:locomotory behavior	Ras-related GTPase	ENSEMBL:ENSP00000308495:human:Splice Isoform 2 Of Transforming protein p21:E=74.6576 | ENSEMBL:ENSP00000309845:human:Transforming protein p21/H-Ras-1:E=71.7959 | ENSEMBL:ENSP00000261444:human:Transforming protein N-Ras:E=71.0605 | ENSEMBL:ENSP00000256078:
191671_s_at	R107.8	R107.8	WBGene00003001	lin-12	active	intestinal | VPC | intestine | pharyngeal muscle | vulval muscle | neurons | uterine muscle | vulva	LIN-12 expression is first detected at very low, but above background, levels in each of the cells in the E4 intestinal primordium. By the E8 stage, LIN-12 appears most abundant in cells in the right half of the primordium, and is present at lower or undetectable levels in cells in the left half. The left-right asymmetry in LIN-12 expression persists to the E16 stage, when dynamic changes in LIN-…	| "In Z1.ppp and Z4.aaa, and in other gonadal cells, LIN-12::GFP is detectable over the entire surface of cells. However, in the VPCs, LIN-12::GFP is visible in the perinuclear region, which is probably endoplasmic reticulum/Golgi, and at the ventral (apical) surface and at the junctions between VPCs."	1	1	1	-	The lin-12 gene encodes a member of the Notch/LIN-12/glp-1 transmembrane receptor family that affects cell fate specification events during development, notably including the anchor cell, secondary vulval precursor cells, and the embryonic ABplp lineage; its expression is dynamic, including Z1.ppp and Z4.aaa, ABplaa descendants, ABplpa descendants, and the intestinal primordium.	ar170	WT|Egl|Egl|Pvl	Molecular_function:calcium ion binding|Molecular_function:structural molecule activity|Biological_process:cell differentiation|Cellular_component:integral to membrane|Cellular_component:membrane|Biological_process:oviposition|Biological_process:hermaphrodite genital morphogenesis|Biological_process:cell fate specification|Molecular_function:transmembrane receptor activity|Cellular_component:plasm…	Fibrillins and related proteins containing Ca2+-binding EGF-like domains	ENSEMBL:ENSP00000263388:human:Neurogenic locus notch homolog protein 3 precursor:E=105.602 | ENSEMBL:ENSP00000256646:human:Neurogenic locus notch homolog protein 2 precursor:E=91.6021 | ENSEMBL:ENSP00000322395:human:Notch homolog 4:E=87.1938 | ENSEMBL:ENS
193019_s_at	W03C9.4	W03C9.4	WBGene00003015	lin-29	active	B lineage | ventral cord neurons | P11 lineage | seam cells | gonad | preanal ganglion | hyp1 | head neurons | vulva | SM lineage | hyp7 | hyp11 | hyp9 | hyp2 | seam cells | hypodermal | hyp5 | pharynx | hyp6 | hyp10 | distal tip cells | hyp8 | hyp3 | hyp4 | hyp1 | head neurons | vulva | SM lineage | hyp7 | hyp11 | hyp9 | hyp2 | seam cells | hypodermal | hyp5 | pharynx | hyp6 | hyp10 | distal tip…	LIN-29 accumulates in B cell progeny. In contrast to the LIN-29 accumulation pattern observed in wild-type hermaphrodites, LIN-29 is not detectable in the F, U, Y, or M blast cell nuclei, or in their progeny, in males. LIN-29 is detected in the progeny of B. LIN-29 is first detectable in B cell progeny during the L3 stage. Although all B.a and B.p progeny accumulate LIN-29, the LIN-29 accumulatio…	nuclei	1	1	1	175716_at|193019_s_at	lin-29 encodes a zinc finger transcription factor of the C2H2 type that affects the heterochronic development of the vulva, egg laying system, cuticle, and the molting cycle; expressed in uterine and vulval muscle cells, seam cells, pharynx, head neurons, ventral cord neurons, preanal ganglion, distal tip cells, anchor cell, vulval cells, and cells in the tail.	ga93	Egl|Pvl|Rup|WT|Pvl|Pvl|Rup|Unc|Pvl	Molecular_function:nucleic acid binding|Molecular_function:zinc ion binding|Cellular_component:nucleus|Biological_process:oviposition|Biological_process:hermaphrodite genital morphogenesis|Biological_process:morphogenesis of an epithelium|Biological_process:locomotory behavior	Zn-finger	ENSEMBL:ENSP00000291413:human:Hypothetical protein pp6997:E=49.8861 | ENSEMBL:ENSP00000354592:human:Nuclear matrix traNscriptioN factor 4:E=48.6021 | ENSEMBL:ENSP00000247132:human:ZNF384 protein:E=48.5528 | ENSEMBL:ENSP00000321650:human:Splice Isoform 1 O
188023_at	C24H11.3	C24H11.3	WBGene00006557	tbx-38	active		mAbT38 did not stain tbx-37 tbx-38 mutant embryos, but showed strong staining of nuclei in 24-cell wild-type embryos. At the 24-cell stage, there are eight descendants of ABa and eight descendants of ABp; only the eight ABa descendants expressed TBX-38. Staining diminished markedly in the ABa descendants during the next cell cycle, with very little or no staining visible thereafter. | "The tbx-38…		5	1	1	-		tm581	WT|WT	Molecular_function:transcription factor activity|Biological_process:regulation of transcription, DNA-dependent|Cellular_component:nucleus	TBX2 and related T-box transcription factors	ENSEMBL:ENSP00000279386:human:T-box transcription factor TBX6:E=29.2518 | ENSEMBL:ENSP00000177694:human:T-box transcription factor TBX21:E=28.5229 | ENSEMBL:ENSP00000295743:human:Eomesodermin homolog:E=28.3188 | ENSEMBL:ENSP00000219905:human:PREDICTED: MA
191590_at	W02D3.3	W02D3.3	WBGene00003170	mec-6	active	ventral cord motor neurons | nerve ring | mu_int | male sensory rays | anal neurons | vulval muscle | touch receptor neurons	Many cells, including the six touch receptor neurons, expressed green fluorescent protein (GFP) and b-galactosidase (LacZ) from mec-6 promoter and protein fusions. These fusions were expressed primarily in neurons (the six touch receptors, ventral cord motor neurons, HSN, PVD, PVC, IL1, and several other unidentified neurons near the nerve ring, in the anal ganglion and in the male tail sensory r…	Cytoplasmic, but not extracellular, b-galactosidase has enzymatic activity. A full-length mec-6::lacZ fusion produced no b-galactosidase activity unless DNA encoding a synthetic transmembrane domain was added. The transmembrane domain-dependent changes in lacZ expression indicate that MEC-6 is a transmembrane protein with its C terminus situated extracellularly.	1	1	1	-	mec-6 is homologous to the human PARAOXONASE 1 gene (PON1, OMIM:168820), which in some allelic forms is associated with susceptibility to coronary artery disease; MEC-6 protein interacts physically with the MEC-4 degenerin ion channel, is colocalized with it in vivo, and is required for MEC-4 punctate expression along touch-receptor neural processes.	e1342	WT	Molecular_function:arylesterase activity	Unnamed protein	ENSEMBL:ENSP00000222572:human:Splice Isoform 2 Of Serum paraoxonase/arylesterase 2:E=19.3372 | ENSEMBL:ENSP00000347881:human:Splice Isoform 1 Of Serum paraoxonase/arylesterase 2:E=19.3372 | ENSEMBL:ENSP00000222381:human:Paraoxonase 1:E=18.8861 | ENSEMBL:ENSP00000265627:human:Serum paraoxonase/lactonase 3:E=15.1024 |
192738_at	R07D5.1	R07D5.1	WBGene00006747	unc-7	active	head neurons | ventral nerve cord | tail neurons	Many neurons in head, tail and vnc. | "The 2.7 transcript is present in all stages but most abundant in L1, L2 and L3, and greatly decreased by adult stage."		1	1	1	-	unc-7 encodes an innexin required for gap junction formation in invertebrates; UNC-7 is also required for normal locomotion, egg-laying, inhibition of feeding by tapping, avermectin sensitivity, and ivermectin sensitivity, as well as for the antagonism of UNC-79 and UNC-80 activity by volatile anesthetics; unc-7 is genetically required, and transcribed in, neurons rather than muscle cells, from l…	e5	WT	Cellular_component:gap junction|Molecular_function:molecular_function unknown|Cellular_component:plasma membrane|Biological_process:gap junction assembly|Biological_process:oviposition|Biological_process:locomotion|Biological_process:response to chemical substance	Innexin-type channels	FLYBASE:CG1448-PA:fly:Flybase gene name is inx3-PA:E=25.4559 | FLYBASE:CG32508-PC:fly:Flybase gene name is shakB-PC:E=24.0809 | FLYBASE:CG4590-PA:fly:Flybase gene name is inx2-PA:E=23.7213 | FLYBASE:CG3039-PA:fly:Flybase gene name is ogre-PA:E=20.3279 | FLYBASE:CG17063-PA:fly:Flybase gene name is inx6-PA:E=17.9208 | FLYBASE:CG10125-PA:fly:Flybase gene name is zpg-PA:E=17.1249 | FLYBASE:CG7537-PB:…
192452_at	C18D1.1	C18D1.1	WBGene00000995	die-1	active	hypodermis | intestine | pharynx | muscle	Maternally expressed DIE-1 can be detected in all blastomeres of the early embryo. Zygotic DIE-1 expression is prominent in the posterior half of the embryo, in the nuclei of muscle and hypodermal precursors. Shortly after the hypodermal cells undergo their terminal divisions, DIE-1 can be detected very strongly in the dorsal hypodermis. As intercalation proceeds, DIE-1 expression becomes weaker …	nuclei	0	1	1	174659_at|192452_at	die-1 encodes a C2H2 zinc finger protein containing four fingers, homologous to CG18265-PA in Drosophila; DIE-1 is autonomously required in the posterior dorsal hypodermis for intercalation, for morphogenesis in other embryonic tissues, and for normal postembryonic growth and vulval development.	e2500	Bmd|Emb|Gro|Lvl|Muv|Emb	Molecular_function:nucleic acid binding|Molecular_function:zinc ion binding|Cellular_component:nucleus|Biological_process:body morphogenesis (sensu Nematoda)|Biological_process:embryonic development (sensu Animalia)|Biological_process:positive regulation of growth rate|Biological_process:larval development (sensu Nematoda)|Biological_process:physiological processes|Biological_process:negative reg…	Unnamed protein
188486_s_at	K10B4.6	K10B4.6a	WBGene00000857	cwn-1	active		Most strongly expressed in embryos. Lower levels present in larval and adult stages. Lowest level in immature and gravid adults.		5	1	1	-	cwn-1 is orthologous to the human gene SIGNALING PROTEIN WNT-4 (WNT4; OMIM:603490), which when mutated leads to disease.	mu109		Molecular_function:signal transducer activity|Biological_process:frizzled-2 signaling pathway|Biological_process:development|Cellular_component:extracellular	Wnt family of developmental regulators	ENSEMBL:ENSP00000290167:human:Wnt-4 protein precursor:E=84.7695 | ENSEMBL:ENSP00000284523:human:Wnt-3a protein precursor:E=70.4437 | ENSEMBL:ENSP00000225512:human:Wnt-3 proto-oncogene protein precursor:E=70.1249 | ENSEMBL:ENSP00000256639:human:Splice Isof
183395_at	K09E2.4	K09E2.4a	WBGene00004369	rig-1	active	head neurons | lateral ganglia | ventral nerve cord | pharyngeal neurons	Neuronal expression in: less than 5 pairs lateral ganglion head neurons with VNC axons, 2 pharyngeal neurons, 1 tail neuron pair (PVC)		1	1	1	174803_at|183395_at			Emb|Sck|Stp	Biological_process:embryonic development (sensu Animalia)|Biological_process:physiological processes|Biological_process:gametogenesis		ENSEMBL:ENSP00000327536:human:Similar to Robo2:E=13.7696 | ENSEMBL:ENSP00000304146:human:Netrin receptor DCC precursor:E=11.7212 | ENSEMBL:ENSP00000341882:human:Contactin 6 precursor:E=11.6021 | ENSEMBL:ENSP00000279463:human:Splice Isoform 1 Of Contactin 5 precursor:E=11.5686 | ENSEMBL:ENSP00000342509:human:Splice Isoform 3 Of Roundabout homolog 1 precursor:E=10.1024 | ENSEMBL:ENSP00000305626:hum…
185722_at	K02E10.8	K02E10.8	WBGene00006365	syg-1	active	head neurons | ventral cord motor neurons | hypodermis | head neurons | vulva	Neuronal expression in: several weak head neurons, many VNC-MNs | Non-neuronal expression in: hypodermis | "Expressed in head motorneurons, occasionally in HSN neurons, and weakly in other cells in the vulval region . Because expression was weak, variable, and not localized to cell bodies, the complete group of cells that expressed SYG-1 could not be defined."		1	1	1	174560_at|185722_at		ky652	WT		Immunoglobulin C-2 Type/fibronectin type III domains	ENSEMBL:ENSP00000262625:human:Splice Isoform 2 Of Kin of IRRE-like protein 2 precursor:E=43.3979 | ENSEMBL:ENSP00000278934:human:Splice Isoform 1 Of Kin of IRRE-like protein 3 precursor:E=43.2596 | ENSEMBL:ENSP00000342521:human:Splice Isoform 1 Of Kin of
181180_at	C53B7.1	C53B7.1	WBGene00004370	rig-3	active	sheath_cells | pharyngeal neurons	Neuronal expression in: strong, consistent AVAL/R; 2 strong pharyngeal neurons; amphid sheath; weak inconsistent PVT. | Non-neuronal expression in: intestine		1	1	1	174334_at|181180_at			WT		Immunoglobulin C-2 Type/fibronectin type III domains
193510_s_at	C06C6.5	C06C6.5a	WBGene00003640	nhr-50	active	pharyngeal motor neurons | pharynx | neurons | interneurons | pharynx | intestinal | pharynx | intestinal	Neurons in anterior, lateral, lumbar ganglia; pharyngeal motorneurons and interneurons; pharynx. | Adult Expression: pharynx; intestinal; unidentified | Larval Expression: pharynx; intestinal; unidentified		1	1	1	172035_x_at|193510_s_at		ok671	WT|WT	Molecular_function:transcription factor activity|Molecular_function:steroid hormone receptor activity|Biological_process:regulation of transcription, DNA-dependent|Cellular_component:nucleus	Hormone receptors	ENSEMBL:ENSP00000339908:human:OTTHUMP00000031062:E=10.7959 | ENSEMBL:ENSP00000299224:human:Splice Isoform 2 Of Photoreceptor-specific nuclear receptor:E=10.6778 | ENSEMBL:ENSP00000344479:human:Orphan nuclear receptor NR4A2:E=10.6778 | ENSEMBL:ENSP00000312987:human:Hepatocyte nuclear factor 4 alpHa isoform b:E=10.6576 | ENSEMBL:ENSP00000343807:human:OTTHUMP00000031064:E=10.6198 | ENSEMBL:ENSP00000…
193671_at	ZK662.3	ZK662.3a	WBGene00003638	nhr-48	active	spermathecae | hypodermal | pharyngeal gland cells	nhr-48DGFP expression was observed in the pharyngeal gland in larvae and adults and also in the spermatheca beginning in L4. Some transgenic lines displayed weak hypodermal expression.		0	1	1	-		ok178		Molecular_function:DNA binding|Molecular_function:ligand-dependent nuclear receptor activity|Biological_process:regulation of transcription, DNA-dependent|Cellular_component:nucleus|Molecular_function:transcription factor activity	Hormone receptors	ENSEMBL:ENSP00000336528:human:Orphan nuclear receptor PAR2:E=17.7213 | ENSEMBL:ENSP00000229022:human:VDR protein:E=17.6021 | ENSEMBL:ENSP00000264637:human:Splice Isoform 1 Of Thyroid hormone receptor alpha:E=15.4815 | ENSEMBL:ENSP00000348827:human:Thyroid
192717_at	C08F8.8	C08F8.8	WBGene00003657	nhr-67	active	head neurons	nhr-67DGFP exhibited a restricted expression pattern. nhr-67DGFP expression was only observed in six or seven head neurons. There was no vulval GFP expression in the nhr-67DGFP reporter line. | "The mRNAs for lin-42, nhr-23, and nhr-41a exhibit a low-high (peak)-low profile during the L1 intermolt that is precisely reiterated at later stages. The mRNAs for nhr-25a, nhr-25b, and nhr-41b have a hig…		1	1	1	-		ok631	WT|Adl|Gro|Pvl|Unc|Gro|Pvl|Unc	Molecular_function:DNA binding|Molecular_function:ligand-dependent nuclear receptor activity|Biological_process:regulation of transcription, DNA-dependent|Cellular_component:nucleus|Molecular_function:transcription factor activity|Biological_process:determination of adult life span|Biological_process:physiological processes|Biological_process:positive regulation of growth rate|Biological_process:…	Hormone receptors	ENSEMBL:ENSP00000230083:human:Hypothetical protein FLJ16774:E=44.5229 | ENSEMBL:ENSP00000317199:human:Splice Isoform 1 Of Photoreceptor-specific nuclear receptor:E=32.8539 | ENSEMBL:ENSP00000299224:human:Splice Isoform 2 Of Photoreceptor-specific nuclear
189742_s_at	F52B10.1	F52B10.1	WBGene00003776	nmy-1	active	epidermis | head neurons | spermatheca | anal sphincter/depressor muscle | vulval muscle | tail neurons | head neurons | spermatheca | anal sphincter/depressor muscle | vulval muscle | tail neurons	NMY-1 antisera revealed that it is indeed highly expressed in the lateral epidermis at the onset of elongation. NMY-1 was also present at the adherens junctions (AJs) of the developing pharynx. As elongation proceeded, NMY-1 became more punctate and organized into filamentous-like structures. Embryos of similar stages stained for actin showed a similar pattern, albeit filamentous structures becom…		1	1	1	-	nmy-1 encodes a class II non-muscle myosin heavy chain related to Drosophila zipper, which plays a role in several aspects of embryonic morphogenesis; in C. elegans, NMY-1 is required for embryonic elongation and establishment of normal body morphology; mutations in nmy-1 suppress the hypercontraction phenotype produced by mutations in mel-11, a myosin phosphatase that regulates actomyosin filame…	sb92	WT|Bmd|Dpy|Emb|Stp|Unc	Molecular_function:motor activity|Molecular_function:ATP binding|Cellular_component:myosin|Biological_process:body morphogenesis (sensu Nematoda)|Biological_process:positive regulation of body size|Biological_process:embryonic development (sensu Animalia)|Biological_process:gametogenesis|Biological_process:locomotory behavior	Myosin class II heavy chain	ENSEMBL:ENSP00000351200:human:Myosin heavy chain, nonmuscle type A:E=1000 | ENSEMBL:ENSP00000252172:human:Myosin heavy chain, skeletal muscle, extraocular:E=1000 | ENSEMBL:ENSP00000226209:human:Myosin heavy chain, fast skeletal muscle, embryonic:E=1000 |
180698_s_at	R12E2.9	R12E2.9	WBGene00002137	inx-15	active		No GFP detected.		5	1	1	-			WT	Cellular_component:gap junction	Innexin-type channels	FLYBASE:CG32508-PC:fly:Flybase gene name is shakB-PC:E=19.8539 | FLYBASE:CG2977-PA:fly:Flybase gene name is inx7-PA:E=19.3566 | FLYBASE:CG1448-PA:fly:Flybase gene name is inx3-PA:E=18.4089 | FLYBASE:CG4590-PA:fly:Flybase gene name is inx2-PA:E=16.3468 | FLYBASE:CG3039-PA:fly:Flybase gene name is ogre-PA:E=12.4559 | FLYBASE:CG10125-PA:fly:Flybase gene name is zpg-PA:E=10.9586 |
187197_s_at	C13B9.1	C13B9.1	WBGene00015732	C13B9.1	active		No GFP expression detected.		5	1	1	-			WT
173962_s_at	C26G2.1	C26G2.1	WBGene00007750	syg-2	active	hypodermis	Non-neuronal expression in: dorsal & ventral hypodermis		0	1	1	-	The gene C26G2.1 encodes an ortholog of human NEPHRIN (NPHS1; OMIM:602716), which when mutated leads to congenital nephrotic syndrome 1 (OMIM:256300).	ky671	WT|WT		Predicted transmembrane protein of the immunoglobulin family of cell adhesion molecules	ENSEMBL:ENSP00000343634:human:Splice Isoform 2 Of Nephrin precursor:E=74.4815 | ENSEMBL:ENSP00000271588:human:Hemicentin:E=36.4202 | ENSEMBL:ENSP00000277491:human:PREDICTED: hemicentin-2:E=27 | ENSEMBL:ENSP00000085219:human:Splice Isoform 1 Of B-cell rece
191978_at	F02G3.1	F02G3.1a	WBGene00017184	ncam-1	active	pharynx	Non-neuronal expression in: pharynx.		0	1	1	171810_x_at|191978_at			WT	Biological_process:cell adhesion|Cellular_component:membrane		ENSEMBL:ENSP00000352817:human:Neural cell adhesion molecule 1, 140 kDa isoform precursor:E=52.8239 | ENSEMBL:ENSP00000348377:human:Splice Isoform 1 Of Neural cell adhesion molecule 1, 120 kDa isoform precursor:E=40.699 | ENSEMBL:ENSP00000278596:human:Spli
181455_s_at	C01B7.6	C01B7.6	WBGene00004457	rpm-1	active	nerve ring | nerve ring | nervous system | nerve ring | pharynx | ventral nerve cord | body neurons | tail neurons | nerve ring | pharynx | ventral nerve cord | body neurons | tail neurons | pharynx | distal tip cells | neurons | coelomocytes	On whole-mount in situ preparations, the affinity-purified anti-RPM-1 antibodies detected weak expression of endogenous RPM-1 in the nerve ring, a synapse-rich region, in wild-type animals but not in rpm-1(ju23) and rpm-1(ju44) mutants. | "In transgenic animals that overexpressed the functional RPM-1::GFP, both the anti-RPM-1 and anti-GFP antibodies gave identical patterns and showed that RPM-1::…	| RPM-1::GFP expression was occasionally found in some neuronal cell bodies but was excluded from nuclei. | "The GFP signal in pSAM3 transformants is weak. Expression of the pSAM3 rescuing construct indicates that RPM-1 is most abundant in axons of the nerve ring neuropil. Clearly, RPM-1 is not confined to the nucleus."	1	1	1	173636_at|181455_s_at		js317	WT|WT	Molecular_function:hydrolase activity|Molecular_function:zinc ion binding|Cellular_component:intracellular|Molecular_function:ubiquitin-protein ligase activity|Biological_process:protein ubiquitination|Cellular_component:ubiquitin ligase complex	Inhibitor of type V adenylyl cyclases/Neuronal presynaptic protein Highwire/PAM/RPM-1	ENSEMBL:ENSP00000349892:human:Protein associated with Myc:E=1000 | ENSEMBL:ENSP00000353197:human:HSPC026:E=83.7447 | ENSEMBL:ENSP00000261887:human:P532:E=17.9586 | ENSEMBL:ENSP00000273960:human:Regulator of chromosome condensation, RCC1 family protein:E=13.6778 | ENSEMBL:ENSP00000261721:human:BTB/POZ domain containing protein 1:E=11.4685 | ENSEMBL:ENSP00000255608:human:Splice Isoform 1 Of BTB/POZ…
193227_at	T01B4.2	T01B4.2	WBGene00006675	twk-22	active	pharynx	Pharynx.		0	1	1	-			WT	Molecular_function:potassium channel activity|Biological_process:potassium ion transport|Cellular_component:membrane	Tandem pore domain K+ channel	FLYBASE:CG1688-PA:fly:Flybase gene name is CG1688-PA:E=11.2219 | FLYBASE:CG9194-PA:fly:Flybase gene name is CG9194-PA:E=10.0362 | FLYBASE:CG10864-PA:fly:Flybase gene name is CG10864-PA:E=10.1308 |
193917_at	T01E8.3	T01E8.3	WBGene00004038	plc-3	active		PLC-3::GFP is expressed in gonadal sheath cells. PLC-3::GFP is also expressed in the spermatheca.		0	1	1	-		tm1340	Ste|Stp	Molecular_function:phosphoinositide phospholipase C activity|Biological_process:lipid metabolism|Biological_process:signal transduction|Biological_process:intracellular signaling cascade|Molecular_function:phospholipase C activity|Biological_process:reproduction|Biological_process:gametogenesis	Phospholipase C	ENSEMBL:ENSP00000351127:human:1-phosphatidylinositol-4,5-bisphosphate phosphodiesterase gamma 1:E=181.569 | ENSEMBL:ENSP00000352336:human:1-phosphatidylinositol-4,5-bisphosphate phosphodiesterase gamma 2:E=119.356 | ENSEMBL:ENSP00000355270:human:PhosPholi
188084_s_at	K04B12.1	K04B12.1	WBGene00004048	plx-2	active	VPC | male sensory rays | neurons	plx-2 expression occurs predominantly in the nervous system from embryonic to adult stages. The onset of plx-2 reporter expression coincides with the normal timing of outgrowth or migration (e.g., CAN) of these neurons. Several nonneuronal tissues also express evIs136[plx-2::gfp] and evIs168[plx-2(+)::GFP] including gonadal sheath, vulva precursors, and excretory canal. Of most relevance, express…		1	1	1	-		nc7	WT|WT	Biological_process:development|Molecular_function:receptor activity|Cellular_component:membrane	Plexins (functional semaphorin receptors)	ENSEMBL:ENSP00000352288:human:PREDICTED: plexin B2:E=136 | ENSEMBL:ENSP00000355378:human:207 kDa protein:E=130.585 | ENSEMBL:ENSP00000355029:human:Plexin B3 precursor:E=130.585 | ENSEMBL:ENSP00000351242:human:Splice Isoform 2 Of Plexin B1 precursor:E=129.796 | ENSEMBL:ENSP00000351338:human:Splice Isoform 1 Of Plexin B1 precursor:E=129.398 | ENSEMBL:ENSP00000296440:human:233 kDa protein:E=129.387 …
172908_x_at	F34H10.1	F34H10.1	WBGene00009378	F34H10.1	active		Post-embryonic expression. All cells up to adult. Higher levels in hypodermis and muscle of larvae. Higher levels in young adult vulva and gonad.		3	1	1	-					Ubiquitin/40S ribosomal protein S27a fusion	ENSEMBL:ENSP00000272317:human:Ubiquitin and ribosomal protein S27a:E=11 | ENSEMBL:ENSP00000355215:human:PREDICTED: similar to bA92K2.2 (similar to ubiquitin):E=10.8539 |
178395_at	C07B5.2	C07B5.2	WBGene00007407	C07B5.2	active		Post-embryonic expression. Hybridization to all cells through adulthood. High levels in larvae, lower levels in adults. Vulva in late L4/young adult higher level.		3	1	1	-			WT
192652_at	F59B10.3	F59B10.3	WBGene00010319	F59B10.3	active	hypodermis	Post-embryonic expression. Hypodermis, rare L2 animals		0	1	1	-			WT|WT|WT|Emb	Biological_process:embryonic development (sensu Animalia)	Unnamed protein
189687_s_at	Y113G7B.23	Y113G7B.23	WBGene00004203	psa-1	active	all somatic cells	psa-1 ubiquitously expressed in the nuclei of all somatic cells. It was expressed in the T cells and their daughters. GFP fluorescence was not clearly detected in the T cells when they were in metaphase or anaphase. However, fluorescence was observed in both of the newly forming daughter nuclei in telophase.	nuclei	3	1	1	173432_at|189687_s_at	The psa-1 (phasmid socket absent) gene encodes a ortholog of SWI3, a component of the SWI/SNF complex that is conserved from yeast to mammals and that is involved in chromatin remodeling; psa-1 is probably required during mitosis of the T cells for asymmetric cell division.	os22		Molecular_function:DNA binding|Cellular_component:nucleus	Chromatin remodeling factor subunit and related transcription factors	ENSEMBL:ENSP00000346311:human:SWI/SNF-related matrix-associated actin-dependent regulator of chromatin subfamily C member 1:E=149.155 | ENSEMBL:ENSP00000267064:human:Similar to SWI/SNF complex 155 kDa subunit:E=136.319 | ENSEMBL:ENSP00000302919:human:Simi
186788_s_at	R07B1.9	R07B1.9	WBGene00011081	R07B1.9	active		R07B1.9 was activated during 3-fold stages of pharynx development, and its expression was maintained throughout the life of the animal.		5	1	1	-			WT|WT
187350_at	F37A4.7	F37A4.7a	WBGene00004316	rbf-1	active	nerve ring | dorsal nerve cord | ventral nerve cord | neurons	rbf-1 is expressed in neurons. Antibodies against both the N-terminal and C-terminal domain of RBF-1 fusion proteins label the nerve ring, ventral nerve cord, and dorsal nerve cords in a punctate pattern. | Localized to the synaptic-rich neuropil.	Neurons were labeled in a punctate pattern. | Localized to the synaptic-rich neuropil.	1	1	1	-		js232	WT|WT|WT	Molecular_function:transporter activity|Biological_process:transport|Cellular_component:synaptic vesicle|Cellular_component:membrane|Molecular_function:protein binding|Molecular_function:Rab interactor activity|Biological_process:intracellular protein transport|Molecular_function:zinc ion binding		ENSEMBL:ENSP00000261730:human:Rabphilin-3A:E=101.796 | ENSEMBL:ENSP00000353836:human:77 kDa protein:E=101.201 | ENSEMBL:ENSP00000343665:human:Double C2-like domain containing protein beta:E=71.8861 | ENSEMBL:ENSP00000340017:human:Double C2-like domain con
191935_s_at	T10A3.1	T10A3.1a	WBGene00006750	unc-10	active	nerve ring | dorsal nerve cord | ventral nerve cord	Rim staining was restricted to discrete puncta in synapse-rich regions of the nervous system including the nerve ring, the ventral nerve cord and the dorsal nerve cord. Localized Rim protein was observed in all larval stages.	Double labeling with antibodies directed against RAB-3, a synaptic vesicle protein, revealed that Rim was much more tightly clustered than synaptic vesicle markers. In the head of the worm, where individual synaptic varicosities of SAB neurons can be examined, one or two Rim puncta were localized in the middle of each RAB-3 staining synaptic varicosity. Localized Rim protein was undetectable in c…	1	1	1	173800_at|183507_at|191935_s_at	unc-10 encodes a protein with zinc-finger, Q/N-rich, PDZ, and C2 domains that is homologous to vertebrate Rim1, a presynaptic protein which binds, and effects the activity of, synaptic vesicle-associated GTP-Rab3; UNC-10 is required for normal locomotion and synaptic transmission, and localizes to a subdomain of presynaptic termini, where it probably acts to regulate the priming step of presynapt…	ad591	WT|WT	Molecular_function:protein binding|Molecular_function:Rab interactor activity|Biological_process:intracellular protein transport|Molecular_function:zinc ion binding|Molecular_function:calcium ion binding|Biological_process:mating behavior|Biological_process:locomotory behavior|Biological_process:synaptic vesicle priming|Biological_process:defecation|Molecular_function:GTP-dependent protein bindin…		ENSEMBL:ENSP00000342936:human:Splice Isoform 3 Of Regulating synaptic membrane exocytosis protein 2:E=122.268 | ENSEMBL:ENSP00000275037:human:Splice Isoform 5 Of Regulating synaptic membrane exocytosis protein 1:E=117.387 | ENSEMBL:ENSP00000264838:human:S
178884_at	K08C7.4	K08C7.4	WBGene00010647	K08C7.4	active	amphid sensory neurons	Several pairs of nuclei around the terminal bulb of the pharynx show expression. These nuclei give rise to processes that terminate at the buccal cavity (visible only with GFP), and are therefore probably amphid sensory neurons. In younger larvae only one pair of neurons show expression.	Expressed in nuclei.	1	1	1	174228_at|178884_at			WT
190689_s_at	C54D1.6	C54D1.6	WBGene00000238	bar-1	active	VPC | seam cells | somatic gonad	Similar expression patterns were obtained using either the BAR-1 antibodies in immunocytochemistry experiments or by direct observation of the functional BAR-1-GFP. BAR-1 is present in P3.p through P8.p in the late L1/early L2 stage and disappears in the mid-L3 stage before the first divisions of P3.p-P8.p. Did not observe BAR-1 in P1.p, P2.p, P9.p, P10.p or P11.p at this time. P6.p occasionally …	In the vulval precursor cells, BAR-1 is predominantly cytoplasmic, with some protein present in the nucleus and some at cell junctions.	1	1	1	-	a beta-catenin/armadillo homolog that affects vulva cell specification and cell migration; genetically interacts with wnt and let-60 ras signalling pathways, is expressed in P3.p through P8.p in the late L1/early L2 stage, and in the seam cells, cells in the somatic gonad and P12.	ev763	Egl|Pvl|Rup|Egl|Pvl|Rup|Unc	Biological_process:oviposition|Biological_process:hermaphrodite genital morphogenesis|Biological_process:morphogenesis of an epithelium|Biological_process:locomotory behavior|Biological_process:cell fate specification|Cellular_component:nucleus|Cellular_component:cell-cell adherens junction|Biological_process:Wnt receptor signaling pathway|Biological_process:positive regulation of vulval developm…	Armadillo/beta-Catenin/plakoglobin	ENSEMBL:ENSP00000308144:human:JUP protein:E=42.2924 | ENSEMBL:ENSP00000344456:human:Splice Isoform 1 Of Beta-catenin:E=41.9586 | FLYBASE:CG11579-PD:fly:Flybase gene name is arm-PD:E=37.6021 |
191686_at	C04F1.3	C04F1.3	WBGene00002989	lim-7	active	URA neurons | neurons	single cell-type labelled with constructs using this promoter = URA		1	1	1	-		tm674	WT	Molecular_function:DNA binding|Molecular_function:transcription factor activity|Biological_process:regulation of transcription, DNA-dependent|Cellular_component:nucleus|Molecular_function:zinc ion binding	Transcription factor, contains HOX domain	ENSEMBL:ENSP00000290759:human:Insulin gene enhancer protein ISL-2:E=60.2291 | ENSEMBL:ENSP00000230658:human:ISL1 protein:E=59.5686 | ENSEMBL:ENSP00000347684:human:Splice Isoform 2 Of LIM homeobox transcription factor 1 beta:E=42.5528 | ENSEMBL:ENSP0000034
191621_s_at	R31.1	R31.1	WBGene00004855	sma-1	active		sma-1 transcripts are present in the embryonic epidermis at the start of morphogenesis. In a population of mixed-stage embryos hybridized with a sma-1 antisense probe, sma-1 RNA was not observed in pre-morphogenesis embryos. In particular, there was no sign of sma-1 transcripts in early cleavage-stage embryos (2-8 cells). In embryos just beginning morphogenesis, sma-1 RNA was present in cells alo…		0	1	1	175797_at|191621_s_at		e30	Bmd|Gro|Rol|Sma|Dpy|Egl|Gro|Unc	Molecular_function:actin binding|Molecular_function:protein prenyltransferase activity|Biological_process:protein amino acid prenylation|Biological_process:body morphogenesis (sensu Nematoda)|Biological_process:positive regulation of body size|Biological_process:oviposition|Biological_process:positive regulation of growth rate|Biological_process:cuticle biosynthesis (sensu Nematoda)|Biological_pr…	Beta-spectrin	ENSEMBL:ENSP00000334156:human:Beta-spectrin 2 isoform 2:E=301.509 | ENSEMBL:ENSP00000349259:human:Splice Isoform 1 Of Spectrin beta chain, brain 1:E=301.444 | ENSEMBL:ENSP00000317790:human:Spectrin beta chain, brain 4:E=298.366 | ENSEMBL:ENSP00000334218:h
186277_at	C50E10.4	C50E10.4	WBGene00004945	sop-2	active	all somatic cells	SOP-2::GFP localizes to the cell nuclei of essentially all somatic cells.	SOP-2::GFP localizes to the cell nuclei of essentially all somatic cells and is apparent from the 50-cell stage embryo onward. At first, expression is weak and diffuse within nuclei, but, by the 200-cell stage, it becomes stronger, and distinct nuclear speckles, which is called "SOP-2 bodies," appear. By the comma stage (~400 cells), the nuclei of most somatic cells contain SOP-2 bodies, but thei…	3	1	1	185770_at|186277_at		bx91	WT|WT		Unnamed protein	ENSEMBL:ENSP00000251819:human:Megakaryocyte stimulating factor:E=12.7447 |
186022_at	T12A2.15	T12A2.15a	WBGene00020443	T12A2.15	active	neuronal | pharynx | somatic gonad	Speckly expression is seen in larvae and adults in a number of cell types, including-- pharynx, somatic gonad, neurons, and bodywall muscle.		1	1	1	185660_s_at|186022_at			WT|WT|WT|WT		Ca2+-dependent lipid-binding protein CLB1/vesicle protein vp115/Granuphilin A, contains C2 domain	ENSEMBL:ENSP00000251527:human:KIAA1228 protein:E=105.77 | ENSEMBL:ENSP00000267113:human:Similar to GLUT4 vesicle protein:E=91.7447 | ENSEMBL:ENSP00000289135:human:Chr3 synaptotagmin:E=71.0605 | ENSEMBL:ENSP00000324861:human:C2 domain containing protein:E=10.6576 | ENSEMBL:ENSP00000309868:human:Hypothetical protein FLJ33132:E=10.6021 | ENSEMBL:ENSP00000308957:human:MCTP1S:E=10.5686 | FLYBASE:CG664…
193872_s_at	F29D11.1	F29D11.1	WBGene00003071	lrp-1	active	hyp7 | hyp6 | hypodermis | hypodermis	Stained hyp6 and hyp7. Staining is confined to the dorsal and ventral ridges and to wider sections that are adjacent to the lateral seam cells, which themselves fail to stain. Therefore, the regions of staining correspond to the thick regions of this epidermis (with respect to a cross-sectional view of worms); staining is absent from longitudinal bands that correspond to the thin regions of hyp7 …	Most of the staining is punctate, has an appearance consistent with circular or spheroidal aggregates of the protein, and is evident only in hyp6 and hyp7.	0	1	1	171791_at|193872_s_at		ku156	Gro|Prl|Unc|Bmd|Lvl|Dpy|Lva|Unc|Bmd|Dpy|Lva|Lvl|Unc	Molecular_function:calcium ion binding|Cellular_component:membrane|Biological_process:body morphogenesis (sensu Nematoda)|Biological_process:positive regulation of body size|Biological_process:positive regulation of growth rate|Biological_process:larval development (sensu Nematoda)|Biological_process:growth|Biological_process:physiological processes|Biological_process:locomotion|Biological_proces…	Low-density lipoprotein receptors containing Ca2+-binding EGF-like domains	ENSEMBL:ENSP00000243077:human:Low-density lipoprotein receptor-related protein 1 precursor:E=1000 | ENSEMBL:ENSP00000263816:human:Low-density lipoprotein receptor-related protein 2 precursor:E=1000 | ENSEMBL:ENSP00000307314:human:Low-density lipoprotein r
192040_s_at	T18D3.4	T18D3.4	WBGene00003514	myo-2	active	pharyngeal muscle | pharynx | pharynx	Strong activity in pharynx muscle. | Expressed in pharynx. | Expressed in pharynx.		0	1	1	-	myo-2 encodes a muscle-type specific myosin heavy chain isoform; myo-2 is expressed in pharyngeal muscle.		WT	Molecular_function:motor activity|Molecular_function:ATP binding|Cellular_component:myosin	Myosin class II heavy chain	ENSEMBL:ENSP00000355048:human:224 kDa protein:E=1000 | ENSEMBL:ENSP00000226209:human:Myosin heavy chain, fast skeletal muscle, embryonic:E=1000 | ENSEMBL:ENSP00000252172:human:Myosin heavy chain, skeletal muscle, extraocular:E=1000 | ENSEMBL:ENSP000003549
188058_at	K09F5.3	K09F5.3a	WBGene00004999	spp-14	active		Strong expression at L1-L4 larva. Weak expression at dauer. Strong expression at adult hermaphrodite. Intermediate expression at adult male.		5	1	1	175222_at|188058_at			WT|WT	Molecular_function:cysteine-type endopeptidase activity|Biological_process:proteolysis and peptidolysis	Unnamed protein
188186_s_at	F56H9.5	F56H9.5	WBGene00003011	lin-25	active	P7 lineage | VPC | P5 lineage | seam cells | somatic gonad | distal tip cells | coelomocytes | P6 lineage	Strong expression of the LIN-25 protein is detected in all six VPCs. Expression begins in the L1 stage and remains strong up until the time the VPCs divide. Shortly after division, staining becomes restricted to the six descendants of P5.p, P6.p and P7.p. Thereafter LIN-25 expression is detected in all descendants of P5.p, P6.p and P7.p through both subsequent rounds of division. Staining is also…	Throughout all stages LIN-25 protein is detected in the nuclei of positive cells but appreciable cytoplasmic staining is also observed.	0	1	1	188185_at|188186_s_at		ar90	WT	Biological_process:cytokinesis|Biological_process:cell fate specification|Biological_process:larval development (sensu Nematoda)|Molecular_function:protein binding|Cellular_component:nucleus|Biological_process:vulval development (sensu Nematoda)
176968_s_at	Y105E8A.6	Y105E8A.6	WBGene00006824	unc-95	active		Strong GFP expression in body wall muscles, vulval muscles, and the anal muscles.	| "Strong GFP expression was observed at the embryonic stage 350 min after the first cell division. The staining is dispersed in the muscle cell cytoplasm as was also shown for vinculin and integrin at this stage of muscle development, when muscle cell p	0	1	1	-	unc-95 encodes a LIM domain-containing protein related to Drosophila and vertebrate paxillins; UNC-95 is required for locomotion and organization of thick and thin filaments in body wall muscle; by homology, UNC-95 may function as an anchor protein that links signaling and cytoskeletal proteins at focal adhesions; in vitro, UNC-95 interacts with RNF-5, a RING finger protein that may function as a…	ok893	WT|WT|WT|Unc	Molecular_function:zinc ion binding|Biological_process:locomotory behavior	Adaptor protein Enigma and related PDZ-LIM proteins
192735_s_at	Y47D3B.7	Y47D3B.7	WBGene00004735	sbp-1	active	intestine	Strong GFP expression, exclusively in the intestine. | "Evaluation of the expression from an lpd-1Prom::GFP fusion construct in transgenic animals revealed that, in addition to the previously reported expression in intestinal cells (See Expr2348), the construct is strongly expressed in a subset of head neurons . Using a lipophilic dye, DiI, which highlights chemosensory ciliated neurons, these ne…		1	1	1	-	sbp-1 encodes a basic helix-loop-helix (bHLH) transcription factor homologous to the mammalian Sterol Regulatory Element Binding Proteins (SREBPs, OMIM:184756, overexpression of nuclear form of SREBP-1c is associated with insulin resistance and features of congenital generalized lipodystrophy); in C. elegans, SBP-1 activity is required for normal lipid metabolism and wild-type levels of lipogenic…		Bmd|Gro|Bmd|Gro|Clr|Gro|Sck|Stp|Lpd|Unclassified|Unclassified|Unclassified|Unclassified|Unclassified|Lva	Biological_process:body morphogenesis (sensu Nematoda)|Biological_process:osmoregulation|Biological_process:positive regulation of growth rate|Biological_process:lipid metabolism|Biological_process:larval development (sensu Nematoda)|Biological_process:growth|Biological_process:physiological processes|Biological_process:gametogenesis	Predicted DNA-binding protein	ENSEMBL:ENSP00000354476:human:Sterol regulatory element-binding tranScription factor 2:E=44.9208 | ENSEMBL:ENSP00000355169:human:SREBF2 protein:E=44.8861 | ENSEMBL:ENSP00000345822:human:Splice Isoform 2 Of Sterol regulatory element binding protein-1:E=42.6383 | ENSEMBL:ENSP00000261646:human:Sterol regulatory element binding transcription factor 1:E=42.5686 | ENSEMBL:ENSP00000348069:human:Splice I…
191281_s_at	C44B11.3	C44B11.3	WBGene00003175	mec-12	active	DB neurons | ventral cord motor neurons | nerve ring | lumbar neurons | touch receptor neurons | neurons	Strong levels of expression in the six touch receptor neurons. In addition, staining was detectable in several other neurons, including motorneurons of the ventral cord such as members of the DB class, various neurons of the nerve ring region, and a few neurons of the lumbar ganglion such as PVR. No expression was detected in ALN and FLP neurons.		1	1	1	-	mec-12 encodes a novel C. elegans alpha-tubulin that is unique amongst C. elegans alpha tubulins in that it may be subject to post-translational acetylation; MEC-12 is required for normal mechanosensory response to gentle touch, and specifically for formation of the 15-protofilament microtubule bundle present in the touch receptor neurons; mec-12 interacts genetically with mec-5, which encodes a …	e1605	WT|WT	Molecular_function:structural molecule activity|Biological_process:microtubule-based movement|Cellular_component:microtubule|Molecular_function:GTPase activity|Molecular_function:GTP binding|Biological_process:microtubule polymerization|Cellular_component:tubulin|Molecular_function:structural constituent of cytoskeleton|Biological_process:mechanosensory behavior	Alpha tubulin	ENSEMBL:ENSP00000301071:human:Tubulin alpha-3 chain:E=233.678 | ENSEMBL:ENSP00000336799:human:Tubulin alpha-ubiquitous chain:E=233.357 | ENSEMBL:ENSP00000347462:human:Splice Isoform 1 Of Tubulin alpha-2 chain:E=232.398 | ENSEMBL:ENSP00000301072:human:Tubu
184186_at	K03E5.5	K03E5.5a	WBGene00019363	K03E5.5	active	vulval muscle	Strong nuclear and cytoplasmic expression is seen in all bodywall muscle and vulval muscle cells. Expression is most often seen in elongating embryos and young larvae, but is also seen in older larvae and adults.	Expressed in both nuclei and cytoplasm.	0	1	1	180075_s_at|182445_at|183212_at|184186_at			WT|WT|WT|WT			ENSEMBL:ENSP00000311997:human:Neurofilament triplet H protein:E=20.4202 | ENSEMBL:ENSP00000333119:human:Hypothetical protein:E=19.4437 | ENSEMBL:ENSP00000251819:human:Megakaryocyte stimulating factor:E=19.1549 | ENSEMBL:ENSP00000301740:human:RNA binding p
190832_at	F54E4.1	F54E4.1	WBGene00004313	rbc-1	active	all somatic cells	Strong nuclear-localised ubiquitous expression is seen in all stages from the 100 cell embryo stage onwards. Although there is some mosaicism, at its most extensive expression is seen in all somatic cell and tissue types, including hypodermis, intestine, body-wall muscle, pharynx, somatic gonad, and all neurons. This gene is the orthologue of Drosophila DMX gene (contains WD repeats but of unknow…	Expression is strongly nuclear-localised.	3	1	1	174648_at|190832_at			WT		RAVE (regulator of V-ATPase assembly) complex subunit RAV1/DMX protein, WD repeat superfamily	ENSEMBL:ENSP00000309690:human:X-like 1 protein:E=1000 | ENSEMBL:ENSP00000251076:human:Rabconnectin:E=1000 | FLYBASE:CG3585-PA:fly:Flybase gene name is CG3585-PA:E=1000 |
190880_at	F36A2.4	F36A2.4	WBGene00006682	twk-30	active	motor neurons	Subset of motor neurons.		1	1	1	-		ok1304	WT	Molecular_function:ion channel activity|Biological_process:ion transport|Cellular_component:membrane|Molecular_function:potassium channel activity|Biological_process:potassium ion transport	Tandem pore domain K+ channel	ENSEMBL:ENSP00000282146:human:Potassium channel subfamily K member 13:E=17.1938 | ENSEMBL:ENSP00000327611:human:Potassium channel subfamily K member 12:E=13.9586 | ENSEMBL:ENSP00000306275:human:Potassium channel subfamily K member 3:E=13.9586 | ENSEMBL:EN
187897_s_at	F59F5.6	F59F5.6	WBGene00006364	syd-2	active	neurons | muscle	syd-2 was expressed in all neurons and muscles	Expressed GFP in cell bodies (pCZ#14). | Antibodies against SYD-2 revealed distinct subcellular expression patterns in neurons and muscles.	1	1	1	173464_at|187897_s_at	syd-2 encodes alpha-liprin, a member of the liprin family of proteins that interact with LAR (leukocyte common antigen related)-type receptor tyrosine phosphatases (RPTPs) to facilitate clustering of RPTPs to focal adhesions; SYD-2 is required for establishing normal presynaptic density, and is expressed in all neurons and muscles; SYD-2 is required cell autonomously in neurons for differentiatio…	ju37	WT	Cellular_component:muscle fiber|Molecular_function:structural molecule activity|Biological_process:neuromuscular synaptic transmission|Biological_process:muscle development|Biological_process:locomotory behavior|Biological_process:protein localization|Biological_process:oviposition|Biological_process:receptor clustering|Cellular_component:synaptic junction|Biological_process:regulation of synapse…	LAR-interacting protein and related proteins	ENSEMBL:ENSP00000253925:human:LAR-interacting protein 1b:E=243.921 | ENSEMBL:ENSP00000335614:human:Similar to Liprin alpha 3:E=234.432 | ENSEMBL:ENSP00000353760:human:Splice Isoform 2 Of Liprin-alpha 3:E=233.357 | ENSEMBL:ENSP00000335327:human:128 kDa pro
177980_at	T22C1.7	T22C1.7	WBGene00002179	jph-1	active	mu_int | pharyngeal muscle | vulval muscle | nerve ring | all muscle cells	T22C1.7 is expressed predominately in the bodywall muscle and in cells tentatively identified as pharyngeal, vulva and intestinal muscle. | JP is predominantly expressed in all muscle cells and certain neurons of the nerve ring.		1	1	1	-	jph-1 encodes a junctophilin, a protein that belongs to a transmembrane family of proteins implicated in the formation of the junctional membrane complex that forms between the plasma membrane and the endoplasmic reticulum in excitable cells; this complex facilitates cross-talk between the cell surface and intracellular ionic channels; RNA interference of jph-1 results in a locomotion defect sugg…		WT|Unc|Lon|Unc	Biological_process:negative regulation of body size|Biological_process:locomotory behavior|Molecular_function:structural molecule activity|Cellular_component:plasma membrane|Biological_process:muscle contraction|Biological_process:locomotion	Junctional membrane complex protein Junctophilin and related MORN repeat proteins	ENSEMBL:ENSP00000284262:human:Splice Isoform 1 Of Junctophilin 3:E=120.824 | ENSEMBL:ENSP00000344488:human:Junctophilin 1:E=119.745 | ENSEMBL:ENSP00000278973:human:Splice Isoform 1 Of Junctophilin 2:E=118.319 | ENSEMBL:ENSP00000267407:human:Junctophilin 4:E=93.8239 | ENSEMBL:ENSP00000344590:human:Splice Isoform 2 Of Junctophilin 2:E=56.699 | ENSEMBL:ENSP00000301008:human:Splice Isoform 2 Of Junct…
191633_s_at	F17C8.1	F17C8.1	WBGene00000068	acy-1	active	all neurons | tail ganglia | ventral nerve cord | head ganglia | vulval muscle	The acy-1::gfp fusion protein is expressed in virtually all neurons and body muscles; however, it does not appear to be expressed in other tissues. | "Expression is generally neuronal in the head ganglia (less extensive in anterior of the head ganglia), ventral nerve cord, tail ganglia, muscle cells of vulva and in adults expression is observed at low levels in the body wall muscle cells. Express…		1	1	1	-	The acy-1 gene encodes a protein with 40% identity to mammalian adenylyl cyclases, most closely related to the divergent mouse isoform type IX, that affects viability, muscle contraction, locomotion, and molting; it acts genetically downstream of gsa-1 and is expressed in excitable cells.	nu327	WT|WT|WT	Molecular_function:guanylate cyclase activity|Biological_process:intracellular signaling cascade|Molecular_function:adenylate cyclase activity|Biological_process:G-protein signaling, coupled to cAMP nucleotide second messenger|Biological_process:necrosis|Biological_process:response to chemical substance	Adenylyl cyclase	ENSEMBL:ENSP00000323464:human:144 kDa protein:E=165.482 | ENSEMBL:ENSP00000294016:human:Adenylate cyclase, type IX:E=165.18 | ENSEMBL:ENSP00000311405:human:Splice Isoform 1 Of Adenylate cyclase, type VI:E=91.4318 | ENSEMBL:ENSP00000286355:human:Adenylate
188131_s_at	F34D6.3	F34D6.3	WBGene00006318	sup-9	active	head neurons | vulval muscle | neurons | muscle	The body-wall muscle staining became apparent at the 3.5-fold stage of embryogenesis, was most apparent in late embryos and L1 stage larvae, and persisted to adulthood. The vulval muscles, predominantly the four Vm1 cells, and the intestinal muscles also displayed GFP fluorescence. Weaker fluorescence was observed in the anal depressor and anal sphincter muscles. GFP expression was also observed …	SUP-9::GFP expression was observed along the surface of body-wall muscle cells, with a punctate stripe pattern characteristic of dense bodies, structures functionally analogous to vertebrate Z-lines, which connect the myofibril lattice to the cell membran	1	1	1	-	sup-9 encodes one of 44 C. elegans TWK (two-P domain K+) potassium channel subunits that contain two pore-forming domains and four transmembrane domains; sup-9 was originally defined by gain-of-function mutations that result in defects in pharyngeal, body-wall, egg-laying, and enteric muscle activation; loss of sup-9 function via reversion or RNA-mediated interference (RNAi) does not result in an…	e2655	WT	Molecular_function:ion channel activity|Biological_process:ion transport|Cellular_component:membrane|Molecular_function:potassium channel activity|Biological_process:potassium ion transport	Tandem pore domain K+ channel TASK3/THIK-1	ENSEMBL:ENSP00000302166:human:Potassium channel subfamily K member 9:E=82.7959 | ENSEMBL:ENSP00000306275:human:Potassium channel subfamily K member 3:E=81.6576 | ENSEMBL:ENSP00000244085:human:Potassium channel subfamily K member 15:E=64.4089 | ENSEMBL:ENS
193037_s_at	T22B7.1	T22B7.1a	WBGene00001182	egl-13	active	head neurons | gonad | intestinal | pi lineage | tail neurons	The cog-2::gfp transcriptional fusion is expressed in a similar pattern to the translational fusion in the pi and pi lineages. The expression pattern of the transcriptional fusion differs from the translational fusion in that the body wall muscles express the fusion protein at a higher level than any other cell and fewer neurons expressing cog-2::gfp can be detected with the transcriptional fusio…	Translational construct: COG-2::GFP is a nuclear protein.	1	1	1	175723_at|188167_s_at|193037_s_at	egl-13 encodes a transcription factor of the HMG (high mobility group) box family that affects the cell fusion process that makes the vulval-uterine connection and thereby affects egg laying; expressed in the pi lineage cells, transiently expressed in the rho lineage, in the anchor cell following fusion, and in neurons, body wall muscles, and intestinal cells.	e1447	WT|WT|Egl|Pvl|Pvl|Stp	Molecular_function:DNA binding|Biological_process:regulation of transcription, DNA-dependent|Biological_process:oviposition|Biological_process:hermaphrodite genital morphogenesis|Biological_process:gametogenesis|Cellular_component:nucleus|Biological_process:plasma membrane fusion|Biological_process:morphogenesis|Biological_process:vulval development (sensu Nematoda)	HMG-box transcription factor SOX5	ENSEMBL:ENSP00000344078:human:Splice Isoform 2 Of Transcription factor SOX-6:E=47.1487 | ENSEMBL:ENSP00000350470:human:92 kDa protein:E=46.9586 | ENSEMBL:ENSP00000324948:human:SOX6 protein:E=46.9208 | ENSEMBL:ENSP00000339876:human:Splice Isoform 3 Of Tran
194113_at	F59F3.1	F59F3.1	WBGene00006896	ver-3	active	pharyngeal muscle	The expression of ver-3 was both neural and muscular. The construct was expressed in one dorsal ganglia head neuron, the ALA neuron, which was clearly identified by its cell body in the head dorsal ganglion, posterior to the nerve ring and its two symmetrical long processes running along the lateral cords up to the posterior of the animal, as far as the tail. Two other cells were faintly stained …		1	1	1	174594_at|194113_at		gk227	WT|WT	Molecular_function:protein kinase activity|Molecular_function:ATP binding|Biological_process:protein amino acid phosphorylation|Molecular_function:protein-tyrosine kinase activity	Fibroblast/platelet-derived growth factor receptor and related receptor tyrosine kinases	ENSEMBL:ENSP00000282397:human:Splice Isoform 1 Of Vascular endothelial growth factor receptor 1 precursor:E=56.0223 | ENSEMBL:ENSP00000263923:human:Vascular endothelial growth factor receptor 2 precursor:E=51.7212 | ENSEMBL:ENSP00000261937:human:VEGFR3 lo
191627_at	F44D12.1	F44D12.1	WBGene00009678	F44D12.1	active	vulvaC | vulvaD | spermathecae | neuronal | hypodermis | pharynx	The first component of expression consists of much diffuse and nuclear-localised staining which persists from post-comma-stage embryos through to the L2 stage. In young larvae expression is seen in many cells, including hypodermis, intestinal, neuronal and pharyngeal. In older larvae and adults staining is less extensive and is confined to a subset of hypodermal cells of the head and body, the vu…		1	1	1	-		ok484	WT|WT	Molecular_function:protein binding	Membrane-associated guanylate kinase MAGUK (contains PDZ, SH3, HOOK and GUK domains)	ENSEMBL:ENSP00000318295:human:OTTHUMP00000060196:E=42.8239 | ENSEMBL:ENSP00000265384:human:Splice Isoform 4 Of Tight junction protein ZO-2:E=16.1739 | ENSEMBL:ENSP00000345893:human:Tight junction protein ZO-2:E=16.0706 | ENSEMBL:ENSP00000320028:human:Spli
192703_s_at	T04C10.1	T04C10.1	WBGene00003149	mbk-1	active	all somatic cells	The mbk-1::gfp gene product is expressed in all somatic cells and primarily localizes to nuclei. During development, mbk-1::gfp expression can first be observed around the 300-min stage, when cell division ceases and morphogenesis begins. Expression levels increase during later embryonic stages and remain at comparable levels throughout larval and adult stages.	nuclei	3	1	1	-	mbk-1 encodes a putative dual-specificity kinase (predicted to have both serine/threonine and tyrosine substrates) that is orthologous to Drosophila MINIBRAIN and mammalian DYRK1A/MnbK and that has a glutamine/asparagine-rich domain; MBK-1 is found in most or all nuclei, is dispensable for viability, and perturbs olfaction in AWC when overexpressed.	ok402	WT	Molecular_function:protein kinase activity|Molecular_function:ATP binding|Biological_process:protein amino acid phosphorylation|Molecular_function:protein serine/threonine kinase activity	Dual-specificity tyrosine-phosphorylation regulated kinase	ENSEMBL:ENSP00000340373:human:Splice Isoform 2 Of Dual-specificity tyrosine-phosphorylation regulated kinase 1A:E=152.509 | ENSEMBL:ENSP00000319032:human:Splice Isoform 4 Of Dual-specificity tyrosine-phosphorylation regulated kinase 1A:E=144.721 | ENSEMBL
186036_at	C54F6.13	C54F6.13a	WBGene00003731	nhx-3	active	hypodermal | socket_cells | hypodermal | uterine	The nhx-3 promoter drove GFP expression in the hypodermal cells of the main body syncytium. | "NHX-3 appeared to be associated with intracellular membranes. NHX-3::GFP expression was identical in both translational and transcriptional fusions and occurred primarily in the hypodermal cells of the main body syncytium; in addition, in adult animals the uterine cells in the region closest to the vulv…		0	1	1	-	nhx-3 encodes a sodium/proton exchanger expressed intracellularly (in elliptical, randomly distributed dots that might be multivesicular or Ward bodies) within hypodermal cells of the main body syncytium, socket cells, and the excretory pore cell, as well as (in adults) within uterine cells (probably ut1) in the region closest to the vulva, in spermathecal junction cells; nhx-3 has no obvious phe…	ok1049	WT	Molecular_function:solute:hydrogen antiporter activity|Biological_process:regulation of pH|Cellular_component:integral to membrane|Molecular_function:sodium:hydrogen antiporter activity|Biological_process:sodium ion transport		ENSEMBL:ENSP00000264938:human:Sodium/hydrogen exchanger 3:E=120.237 | ENSEMBL:ENSP00000299798:human:Sodium/hydrogen exchanger 5:E=119.208 | ENSEMBL:ENSP00000233969:human:Sodium/hydrogen exchanger 2:E=114.699 | ENSEMBL:ENSP00000263980:human:Sodium/hydrogen exchanger 1:E=111.638 | ENSEMBL:ENSP00000295269:human:Hypothetical protein DKFZp313B031:E=106.77 | ENSEMBL:ENSP00000354966:human:Similar to Na-…
192374_s_at	C29F9.7	C29F9.7	WBGene00003931	pat-4	active	spermathecae | pharynx | vulval muscle | distal tip cells | uterine muscle	The pat-4::gfp transgene is initially expressed weakly throughout postgastrulation embryos. By 420 min postfertilization, PAT-4/ILK::GFP is primarily observed in the body-wall muscle cells, where it colocalizes with the integrin PAT-3 subunit. pat-4::gfp is also transiently expressed in the pharynx during embryogenesis. In adult hermaphrodites, pat-4::gfp expression is observed in body-wall muscl…	In adult body-wall muscle cells, PAT-4/ILK::YFP colocalizes with a functional PAT-3::CFP integrin subunit in M-lines and dense bodies and at muscle-muscle adherent junctions. PAT-4/ILK::GFP is located near the cell membrane and does not extend very deeply into body-wall muscle cells.	1	1	1	173317_s_at|192374_s_at	The pat-4 gene encodes a serine/threonine kinase orthologous to human integrin-linked kinase (ILK, OMIM:602366) and is required for formation of integrin-mediated muscle cell attachments during embryogenesis; PAT-4 probably functions as an adaptor molecule and localizes to dense bodies and M lines; PAT-4 forms a ternary complex with PAT-6/actopaxin and UNC-112, and requires UNC-112, UNC-52/perlec…	st551	Emb|Emb|Lvl|Prz|Ste|Unc|Pat|Bmd|Emb|Lva|Lvl	Molecular_function:protein kinase activity|Molecular_function:ATP binding|Biological_process:protein amino acid phosphorylation|Biological_process:body morphogenesis (sensu Nematoda)|Biological_process:embryonic development (sensu Animalia)|Biological_process:larval development (sensu Nematoda)|Biological_process:growth|Biological_process:physiological processes|Biological_process:locomotion|Biol…	Integrin-linked kinase	ENSEMBL:ENSP00000299421:human:Integrin-linked protein kinase 1:E=149.538 | ENSEMBL:ENSP00000322251:human:Hypothetical protein:E=25.4815 | ENSEMBL:ENSP00000340257:human:Similar to MLTK-beta:E=24.1249 | ENSEMBL:ENSP00000253055:human:Mitogen-activated protei
187928_at	C37A5.9	C37A5.9	WBGene00004202	pry-1	active	VPC | head neurons | vulva | male tail | seam cells | hypodermal | V lineage | ventral nerve cord | tail neurons	The pry-1 reporter gene is widely expressed throughout development. Expression starts halfway through embryogenesis and is mainly localized to the ventral and lateral hypodermal cells. At the early L1 stage, pry-1 is expressed at high levels in the lateral hypodermal cells (or seam cells) V5 and V6 and in the Q neuroblasts QL and QR. pry-1 is also expressed in the ventral hypodermal (P) cells P7/…		1	1	1	183100_at|187928_at		mu38	WT|WT|Mig|Mig|Mig|Mig|Mig	Molecular_function:signal transducer activity|Biological_process:frizzled signaling pathway|Biological_process:development|Cellular_component:intracellular|Biological_process:cell migration
193777_s_at	F46A9.5	F46A9.5	WBGene00004807	skr-1	active	all cells	The SKR-1::GFP fusion protein was expressed throughout the transgenic animals from gastrulation to adulthood.		3	1	1	-	The skr-1 gene encodes a homolog of Skp1 in S. cerevisiae that is required for the restraint of cell proliferation, progression through the pachytene stage of meiosis, and the formation of bivalent chromosomes at diakinesis.		Emb|Ste|Emb|Gro|Emb|Pvl|Rup|Unclassified|Emb	Biological_process:embryonic development (sensu Animalia)|Biological_process:positive regulation of growth rate|Biological_process:hermaphrodite genital morphogenesis|Biological_process:morphogenesis of an epithelium|Biological_process:reproduction	SCF ubiquitin ligase, Skp1 component	ENSEMBL:ENSP00000231487:human:S-phase kinase-associated protein 1A isoform b:E=58.284 | ENSEMBL:ENSP00000303117:human:19 kDa protein:E=54.7959 | ENSEMBL:ENSP00000331708:human:S-phase kinase-associated protein 1A isoform a:E=53.2924 | ENSEMBL:ENSP00000308272:human:OCP2:E=14.8239 | FLYBASE:CG16983-PA:fly:Flybase gene name is skpA-PA:E=53.6198 | FLYBASE:CG8881-PA:fly:Flybase gene name is skpB-PA:E=5…
190797_at	ZK1098.10	ZK1098.10a	WBGene00006755	unc-16	active	ventral cord neurons | head body wall muscle | nerve ring | retrovesicular ganglion | seam cells | hypodermal | pharynx | intestinal | preanal ganglion	The UNC-16::GFP fusion protein was expressed in neurons of the ventral cord, retrovesicular and preanal ganglia, and nerve ring, as well as intestinal cells, seam and hypodermal cells, body wall and head muscle, and pharynx.	Within many neurons, UNC-16::GFP was excluded from the nucleus and diffusely localized throughout the cell body and neuronal processes. More intense localization was seen in regions adjacent to the nucleus and at presumptive tips of the neuronal processes.	1	1	1	175067_at|190797_at	unc-16 encodes a homolog of murine JIP3/JSAP and Drosophila SUNDAY DRIVER that is involved in vesicle transport, and that affects egg laying, locomotion, and defecation and physically interacts with JNK and JNK kinases; UNC-16 is expressed in neurons of the ventral cord, retrovesicular and preanal ganglia, the nerve ring, intestinal cells, seam and hypodermal cells, body wall and head muscle, and…	e109	WT|WT	Biological_process:synaptic vesicle transport|Biological_process:oviposition|Molecular_function:kinase binding|Molecular_function:receptor signaling complex scaffold activity|Biological_process:defecation|Biological_process:locomotion	JNK/SAPK-associated protein-1	ENSEMBL:ENSP00000350453:human:JNK-associated leucine-zipper protein:E=175.208 | ENSEMBL:ENSP00000348290:human:Mitogen-activated protein kinase 8 interacting protein 3 isoforM 2:E=166.018 | ENSEMBL:ENSP00000250894:human:Mitogen-activated protein kinase 8 i
[truncated: 18,284 more rows]
