# Supplementary material for: Cell-specific microarray profiling experiments reveal a comprehensive picture of gene expression in the C. elegans nervous system
Source: Genome Biol. 2007 Jul 5;8(7):R135. doi: 10.1186/gb-2007-8-7-r135 (PMC2323220; doi:10.1186/gb-2007-8-7-r135)
Supplement: Additional data file 4 — Larval pan-neural (LP), embryonic pan-neural (EP), larval A-class (LA), and embryonic A-class (EA) enriched datasets categorized into gene families. [file gb-2007-8-7-r135-S4.xls]

## Sheet: Embryonic Pan-neural Enriched
Categorized embryonic pan-neural enriched genes
WB Release 140
Affy ID	WB ID	Cosmid Name	Common name	Rank	Fold Change	KOG ID	KOG (other)
Ion Channels/Receptors/Membrane Proteins
Acetylcholine receptors (and associated proteins)
193235_at	WBGene00000051	R01E6.4	acr-12	16	2.39279	KOG3645	Acetylcholine receptor
174398_at	WBGene00004363	T14A8.1	ric-3	334	1.82345	TWOG0684	Unnamed protein (acetylcholine receptor trafficking)
192254_at	WBGene00000048	C40C9.2	acr-9	506	1.6345		(Acetylcholine receptor)
189416_at	WBGene00000060	F27B3.2	acr-21	744	1.66718	KOG3645	Acetylcholine receptor
192412_at	WBGene00000057	F28F8.1	acr-18	873	1.90179	KOG3645	Acetylcholine receptor
193262_at	WBGene00006774	F21F3.5	unc-38	998	2.1182	KOG3645	Acetylcholine receptor
193413_at	WBGene00000056	F53E10.2	acr-17	1039	1.56364	KOG3645	Acetylcholine receptor
175827_at	WBGene00000955	T26H10.1	des-2	1051	2.63717	KOG3645	Acetylcholine receptor
193534_at	WBGene00000951	K03B8.9	deg-3	1066	1.80102	KOG3645	Acetylcholine receptor
193648_at	WBGene00000055	F25G6.3	acr-16	1234	1.60604	KOG3646	Acetylcholine receptor
191566_at	WBGene00000062	F59B1.9	acr-23	1350	1.54922	KOG3645	Acetylcholine receptor
192309_at	WBGene00000059	R06A4.10	acr-20	1404	1.50752	KOG3645	Acetylcholine receptor
179339_s_at	WBGene00007191	B0491.4		1427	2.49353	KOG3645	Acetylcholine receptor
GABA receptors
192360_at	WBGene00017389	F11H8.2		754	1.77237	KOG3643	GABA receptor
Glutamate receptors (and associated proteins)
192597_at	WBGene00001616	ZC196.7	glr-5	135	2.51894	KOG1052	Glutamate-gated kainate-type ion channel receptor subunit GluR5 and related subunits
175585_at	WBGene00002999	C09H6.2	lin-10	169	2.04069	KOG3605	Beta amyloid precursor-binding protein
172066_x_at	WBGene00001612	C06E1.4	glr-1	476	2.07404	KOG1054	Glutamate-gated AMPA-type ion channel receptor subunit GluR2 and related subunits
189837_at	WBGene00001619	F22A3.3	glr-8	482	1.51963	KOG1052	Glutamate-gated kainate-type ion channel receptor subunit GluR5 and related subunits
188626_at	WBGene00004944	C15A11.3	sol-1	866	2.20789		(CUB domain protein necessary for glutamate receptor trafficking)
187510_at	WBGene00006479	B0563.4	tag-132	1062	1.71134	KOG2322	N-methyl-D-aspartate receptor glutamate-binding subunit
174456_at	WBGene00001615	C06A8.9	glr-4	1437	1.59571	KOG1052	Glutamate-gated kainate-type ion channel receptor subunit GluR5 and related subunits
190494_s_at	WBGene00001613	B0280.12	glr-2	1549	1.62624	KOG1054	Glutamate-gated AMPA-type ion channel receptor subunit GluR2 and related subunits
Potassium channels
191010_s_at	WBGene00002234	M60.5	kqt-2	123	3.85609	KOG1419	Voltage-gated K+ channel KCNQ
179208_at	WBGene00007176	B0399.1		128	2.08383	KOG3684	Ca2+-activated K+ channel proteins (intermediate/small conductance classes)
175850_at	WBGene00019904	R05G9.2		370	2.28713	KOG1418	Tandem pore domain K+ channel
178154_at	WBGene00008265	C53A5.5		587	2.67811	KOG3684	Ca2+-activated K+ channel proteins (intermediate/small conductance classes)
190878_at	WBGene00006681	F46A9.3	twk-29	850	2.12553	KOG1418	Tandem pore domain K+ channel
184649_at	WBGene00018002	F33D11.5		997	1.8205	KOG1418	Tandem pore domain K+ channel
173463_s_at	WBGene00004831	F08B12.3	slo-2	1126	2.60711	KOG3193	K+ channel subunit
181903_at	WBGene00003403	C29F5.4	mps-1	1165	1.69234		(K+ channel, beta subunit)
189472_at	WBGene00007862	C32C4.1		1442	1.63123		(Voltage-gated potassium channel activity)
173625_s_at	WBGene00008570	F08A10.1		1488	2.53538	KOG3684	Ca2+-activated K+ channel proteins (intermediate/small conductance classes)
192855_at	WBGene00001374	F12F3.1	exp-2	1512	1.91165	KOG3713	Voltage-gated K+ channel KCNB/KCNC
Calcium channels
183134_at	WBGene00003557	C11D2.6	nca-1	57	1.72339	KOG2301	Voltage-gated Ca2+ channels, alpha1 subunits
185426_at	WBGene00003839	T09A12.3	ocr-2	228	2.02311	KOG3676	Ca2+-permeable cation channel OSM-9 and related channels (OTRPC family)
192033_s_at	WBGene00011998	T24F1.6		398	2.84233	KOG2353	L-type voltage-dependent Ca2+ channel, alpha2/delta subunit
193861_at	WBGene00006614	ZC21.2	trp-1	600	2.2937	KOG3609	Receptor-activated Ca2+-permeable cation channels (STRPC family)
192408_at	WBGene00006615	R06B10.4	trp-2	955	2.12116	KOG3609	Receptor-activated Ca2+-permeable cation channels (STRPC family)
174819_at	WBGene00006742	T02C5.5	unc-2	1338	2.94967	KOG2301	Voltage-gated Ca2+ channels, alpha1 subunits
173570_s_at	WBGene00008911	F17C8.6		1459	2.19308	KOG2301	Voltage-gated Ca2+ channels, alpha1 subunits
173827_at	WBGene00006801	K11C4.5	unc-68	1545	3.91261	KOG2243	Ca2+ release channel (ryanodine receptor
DEG/ENaC sodium channels
188901_at	WBGene00022815	ZK770.1	asic-1	994	1.5987	KOG4294	Non voltage-gated ion channels (DEG/ENaC family)
190771_s_at	WBGene00006748	R13A1.4	unc-8	1329	1.67838	KOG4294	Non voltage-gated ion channels (DEG/ENaC family)
176573_s_at	WBGene00003168	T01C8.7	mec-4	1490	1.65853	KOG4294	Non voltage-gated ion channels (DEG/ENaC family)
Stomatins
191999_s_at	WBGene00006741	K03E6.5	unc-1	464	2.2918	KOG2621	Prohibitins and stomatins of the PID superfamily
188555_s_at	WBGene00003166	F14D12.4	mec-2	800	1.5142	KOG2621	Prohibitins and stomatins of the PID superfamily
191008_at	WBGene00006066	Y71H9A.3	sto-4	1084	1.81623	KOG2621	Prohibitins and stomatins of the PID superfamily
Ligand-gated Ion Channels
194145_x_at	WBGene00000232	B0207.12	avr-14	32	1.9002	KOG3644	Ligand-gated ion channel
190663_s_at	WBGene00012099	T27E9.9		216	2.27202	KOG3644	Ligand-gated ion channel
192537_at	WBGene00003386	K06C4.6	mod-1	413	2.09846	KOG3644	Ligand-gated ion channel
184092_at	WBGene00019765	M03F8.6		446	3.17349		(ligand-gated ion channel)
177188_at	WBGene00022247	Y73B6BL.26		790	1.96312		(ligand-gated ion channel)
186341_at	WBGene00022106	Y71D11A.5		1299	2.06672	KOG3644	Ligand-gated ion channel
Gap junction proteins (Innexins)
193006_at	WBGene00002132	T18H9.5	inx-10	950	1.54545	TWOG0193	Innexin-type channels
175603_at	WBGene00006749	R12H7.1	unc-9	969	2.00744	TWOG0193	Innexin-type channels
174153_at	WBGene00002141	T16H5.1	inx-19	975	2.2519	TWOG0193	Innexin-type channels
175714_at	WBGene00002123	C16E9.4	inx-1	1633	2.11393	TWOG0193	Innexin-type channels
Symporters/Exchangers/Transporters
184759_at	WBGene00013159	Y53F4B.12		134	1.74404	KOG1286	Amino acid transporters
193590_s_at	WBGene00000934	T23G5.5	dat-1	142	1.88808	KOG3659	Sodium-neurotransmitter symporter
191442_at	WBGene00010918	M117.1		382	2.18141	KOG2532	Permease of the major facilitator superfamily
192589_at	WBGene00004305	R05D11.3	ran-4	436	1.84953	KOG2104	Nuclear transport factor 2
173459_s_at	WBGene00009920	F52B5.1	abts-1	519	1.65044	KOG1172	Na+-independent Cl/HCO3 exchanger AE1 and related transporters (SLC4 family)
183536_at	WBGene00021159	Y4C6B.5	Y4C6B.5	580	1.78264	KOG2816	Predicted transporter ADD1 (major facilitator superfamily)
189944_at	WBGene00018603	F48E3.2		582	1.90391	KOG0569	Permease of the major facilitator superfamily
190625_at	WBGene00008275	C53B4.6	C53B4.6	632	1.68178	KOG1583	UDP-N-acetylglucosamine transporter
173546_s_at	WBGene00007696	C24F3.1	C24F3.1	685	1.73258	KOG1608	Protein transporter of the TRAM (translocating chain-associating membrane) superfamily
180084_s_at	WBGene00017369	F10G7.5		702	1.883	KOG2504	Monocarboxylate transporter
189531_s_at	WBGene00013963	ZK287.2	sulp-8	831	1.76613	KOG0236	Sulfate/bicarbonate/oxalate exchanger SAT-1 and related transporters (SLC26 family)
174641_at	WBGene00008571	F08B12.1		859	2.19674	KOG4331	Polytopic membrane protein Prominin
189807_at	WBGene00000175	M02F4.8	aqp-7	1016	1.81379	KOG0224	Aquaporin (major intrinsic protein family)
177558_at	WBGene00009618	F41E7.2		1047	2.72036	KOG3826	Na+/H+ antiporter
172988_s_at	WBGene00015644	C09E8.1		1104	2.69022	KOG3660	Sodium-neurotransmitter symporter
193378_at	WBGene00017350	F10E7.9		1181	2.04613	KOG2083	Na+/K+ symporter
192234_s_at	WBGene00008000	C38C10.2		1197	1.5161	KOG2532	Permease of the major facilitator superfamily
174609_at	WBGene00008214	C49F8.2	C49F8.2	1298	1.63936	KOG2504	Monocarboxylate transporter
188721_at	WBGene00000174	C32C4.2	aqp-6	1320	1.78064	KOG0223	Aquaporin (major intrinsic protein family)
189929_at	WBGene00016806	C50D2.2		1323	1.62675	KOG1286	Amino acid transporters
192458_at	WBGene00000002	F27C8.1	aat-1	1369	2.83473	KOG1287	Amino acid transporters
178683_at	WBGene00011882	T21B6.5	T21B6.5	1371	1.58453	KOG1442	GDP-fucose transporter
174930_at	WBGene00003986	K05B2.5	pes-22	1394	1.8161	KOG2504	Monocarboxylate transporter
175255_s_at	WBGene00015479	C05D10.3	C05D10.3	1431	2.23612	KOG0061	Transporter, ABC superfamily (Breast cancer resistance protein)
Other membrane proteins
175336_at	WBGene00008418	D2030.8		46	1.74769	TWOG0072	Predicted membrane protein
183073_at	WBGene00022715	ZK355.5		78	3.46218	LSE0023	Predicted receptor
179375_at	WBGene00007126	B0250.9		85	1.512	KOG1435	Sterol reductase/lamin B receptor
192675_s_at	WBGene00000529	B0491.8	clh-2	118	1.81197	KOG0476	Cl- channel CLC-2 and related proteins (CLC superfamily)
180221_at	WBGene00018825	F54E2.5		157	1.53577	LSE0524	Membrane protein
189696_s_at	WBGene00019900	R05G6.7		185	1.79849	KOG3126	Porin/voltage-dependent anion-selective channel protein
171876_at	WBGene00010279	F58G11.1		312	1.93169	KOG1043	Ca2+-binding transmembrane protein LETM1/MRS7
184316_at	WBGene00017493	F15E11.4		326	1.90435	LSE0023	Predicted receptor
178928_s_at	WBGene00009558	F39B2.8		411	2.0736	KOG4418	Predicted membrane protein
173232_s_at	WBGene00015471	C05D9.2		531	2.5339	KOG4818	Lysosomal-associated membrane protein
181850_at	WBGene00016247	C30B5.6		548	2.13991	KOG4502	Predicted membrane protein
173507_s_at	WBGene00003245	F43C9.4	mig-13	586	1.82341		(Single pass transmembrane protein with an LDL repeat)
174377_at	WBGene00019737	M02F4.3		596	3.04696	KOG2118	Predicted membrane protein, contains two CBS domains
188089_at	WBGene00004211	F07C3.1	ptd-2	711	1.50935	KOG3664	Predicted patched transmembrane receptor
190295_at	WBGene00006633	T23D8.2	tsp-7	753	1.59611	KOG3882	Tetraspanin family integral membrane protein
187660_s_at	WBGene00003053	C03B1.12	lmp-1	784	1.50603	KOG4818	Lysosomal-associated membrane protein
174046_s_at	WBGene00007145	B0334.5		834	1.62213	KOG3918	Predicted membrane protein
176585_at	WBGene00021960	Y57E12AM.1		935	1.95098	KOG4452	Predicted membrane protein
188927_at	WBGene00006628	C02F5.11	tsp-2	953	1.58345	KOG3882	Tetraspanin family integral membrane protein
177164_s_at	WBGene00021558	Y45G5AM.6		1002	1.7223	LSE0524	Membrane protein
189435_at	WBGene00005181	Y25C1A.12	srg-24	1006	1.66623	LSE0260	Receptor-like protein, Srg family
185001_at	WBGene00007460	C08F11.13		1067	1.86343	LSE0499	Integral membrane O-acyltransferase
184807_at	WBGene00019391	K04F1.12		1095	1.90257	LSE0023	Predicted receptor
173966_at	WBGene00022280	Y74C10AL.2		1099	1.5418	KOG3393	Predicted membrane protein
181637_at	WBGene00022733	ZK418.3		1160	2.81959	KOG4694	Predicted membrane protein
176337_at	WBGene00021741	Y50D4B.2		1224	2.36587	KOG2733	Uncharacterized membrane protein
174586_at	WBGene00006490	F36H1.2	tag-144	1236	1.50079	KOG0502	Integral membrane ankyrin-repeat protein Kidins220 (protein kinase D substrate)
191630_at	WBGene00005170	T23F11.5	srg-13	1249	1.55591	LSE0260	Receptor-like protein, Srg family
178500_at	WBGene00013911	ZC482.2		1326	1.66195	LSE0023	Predicted receptor
183066_at	WBGene00001425	F13B9.8	fis-2	1355	1.5172	KOG3364	Membrane protein involved in organellar division
178870_s_at	WBGene00011528	T06D8.7		1400	1.60056	KOG4099	Predicted membrane protein
182471_at	WBGene00008980	F20D1.10	tag-299	1411	2.01008	KOG4542	Predicted membrane protein
186933_at	WBGene00010074	F54G8.1		1429	1.58197	LSE0023	Predicted receptor
175762_at	WBGene00006526	ZC84.2	tax-4	1454	2.01736	KOG0500	Cyclic nucleotide-gated cation channel CNGA1-3 and related proteins
173476_s_at	WBGene00000532	C07H4.2	clh-5	1465	1.81724	KOG0475	Cl- channel CLC-3 and related proteins (CLC superfamily)
178609_at	WBGene00003471	ZK337.5	mtd-1	1481	1.54466		(novel transmembrane protein)
187451_at	WBGene00019607	K10B2.4		1539	2.49811	KOG3462	Predicted membrane protein
190897_at	WBGene00012632	Y38H6C.20		1560	1.93206	KOG0200	Fibroblast/platelet-derived growth factor receptor and related receptor tyrosine kinases
180796_at	WBGene00017061	D2063.2		1578	1.575	LSE0499	Integral membrane O-acyltransferase
187017_at	WBGene00022295	Y76B12C.1		1617	1.70563	KOG0500	Cyclic nucleotide-gated cation channel CNGA1-3 and related proteins
186303_at	WBGene00016775	C49D10.7		1625	1.56249	LSE0499	Integral membrane O-acyltransferase
Axon guidance
173125_s_at	WBGene00006780	B0350.2	unc-44	680	2.24649	KOG4177	Ankyrin
173386_s_at	WBGene00006776	T19B4.7	unc-40	1291	1.70035	KOG4221	Receptor mediating netrin-dependent axon guidance
184861_at	WBGene00004728	F21H11.2	sax-2	1475	1.7424		(Fry-like conserved proteins)
190640_s_at	WBGene00006839	F09B9.2	unc-115	1480	1.58959	KOG1044	Actin-binding LIM Zn-finger protein Limatin involved in axon guidance
Adhesion/Ig domain
174243_s_at	WBGene00002243	Y54G2A.25	lad-2	314	3.25131	KOG3513	Neural cell adhesion molecule L1
180340_at	WBGene00003859	C09E7.3	oig-1	569	4.60689	TWOG0505	Unnamed protein (one-Ig domain)
193354_s_at	WBGene00006982	Y48A6A.1	zig-5	730	1.85274		(Immunoglobulin C-2 Type/fibronectin type III domains)
174826_at	WBGene00000403	B0034.3	cdh-11	789	2.04499	KOG1834	Calsyntenin
189271_s_at	WBGene00007799	C29A12.4	nrx-1	898	1.75035	KOG3514	Neurexin III-alpha
185722_at	WBGene00006365	K02E10.8	syg-1	1178	1.55397	KOG3510	Immunoglobulin C-2 Type/fibronectin type III domains
Cytoskeleton-related
171972_x_at	WBGene00002230	Y50D7A.6	klp-20	41	3.13545	KOG4280	Kinesin-like protein
187081_s_at	WBGene00006529	C47B2.3	tba-2	111	1.58208	KOG1376	Alpha tubulin
173085_at	WBGene00002215	C18C4.10	klc-2	114	3.59084	KOG1840	Kinesin light chain
173566_at	WBGene00015734	C13B9.3		179	1.72067	KOG2635	Medium subunit of clathrin adaptor complex
194184_x_at	WBGene00002192	C10C6.1	kin-4	251	2.23667	KOG0606	Microtubule-associated serine/threonine kinase and related proteins
171720_x_at	WBGene00013011	Y48E1B.14		280	1.68878	KOG2101	Intermediate filament-like protein, sorting nexins, and related proteins containing PX (PhoX) domain(s)
181224_at	WBGene00017014	D1009.5	dylt-2	322	2.17091	KOG4108	Dynein light chain
192591_s_at	WBGene00002184	C47D12.7	kel-1	345	1.80599	KOG4441	Proteins containing BTB/POZ and Kelch domains, involved in regulatory/signal transduction processes
181073_at	WBGene00015363	C02H7.1		387	1.71175	KOG3809	Microtubule-binding protein MIP-T3
190366_at	WBGene00006530	F44F4.11	tba-4	435	3.04126	KOG1376	Alpha tubulin
188741_at	WBGene00007740	C26C6.6		443	1.89952	KOG1703	Adaptor protein Enigma and related PDZ-LIM proteins
179363_at	WBGene00012332	W07G1.5		470	1.90762	KOG3757	Microtubule assembly protein Doublecortin and related proteins, contain DCX domain
189777_at	WBGene00016793	C49H3.8	C49H3.8	516	1.68074	KOG0676	Actin and related proteins
174591_at	WBGene00001017	ZK593.5	dnc-1	564	1.61641	KOG0971	Microtubule-associated protein dynactin DCTN1/Glued
187711_s_at	WBGene00001007	C39E9.14	dli-1	576	1.69462	KOG3905	Dynein light intermediate chain
188221_at	WBGene00004969	F47G6.4	spe-15	593	1.73145	KOG0163	Myosin class VI heavy chain
186965_at	WBGene00012156	VW02B12L.3		653	1.63009	KOG3000	Microtubule-binding protein involved in cell cycle control
175440_at	WBGene00006957	C07G1.4	wsp-1	657	1.71446	KOG3671	Actin regulatory protein (Wiskott-Aldrich syndrome protein)
177371_s_at	WBGene00003884	M02B7.3	osm-3	734	2.9988	KOG4280	Kinesin-like protein
175654_at	WBGene00006994	F22B5.7	zyg-9	768	1.97355	KOG1820	Microtubule-associated protein
173552_s_at	WBGene00000205	M01B12.3	arx-7	822	1.59812	KOG3380	Actin-related protein Arp2/3 complex, subunit ARPC5
187854_s_at	WBGene00000072	F39C12.2	add-1	936	1.76241	KOG3699	Cytoskeletal protein Adducin
191703_s_at	WBGene00006808	C01G10.11	unc-76	1055	1.57768	KOG3919	Kinesin-associated fasciculation and elongation protein involved in axonal transport
190919_at	WBGene00012004	T24H10.6	dyrb-1	1082	2.90393	KOG4115	Dynein-associated protein Roadblock
189833_at	WBGene00006535	F40F4.5	tba-9	1173	1.5442	KOG1376	Alpha tubulin
192305_s_at	WBGene00002224	F22F4.3	klp-13	1216	1.5525	KOG0242	Kinesin-like protein
189451_s_at	WBGene00010796	M01A8.2		1256	2.98512	KOG4568	Cytoskeleton-associated protein and related proteins
187442_s_at	WBGene00000203	Y37D8A.1	arx-5	1289	1.89424	KOG3155	Actin-related protein Arp2/3 complex, subunit ARPC3
189823_s_at	WBGene00000485	F18C12.1	che-3	1319	3.82594	KOG3595	Dyneins, heavy chain
175660_at	WBGene00004212	F42G9.9	ptl-1	1387	2.473	KOG2418	Microtubule-associated protein TAU
172280_x_at	WBGene00012489	Y19D2B.1		1423	1.65202	KOG1376	Alpha tubulin
171793_x_at	WBGene00003171	ZK154.3	mec-7	1438	2.00112	KOG1375	Beta tubulin
175226_at	WBGene00008750	F13E9.1		1600	1.74262	KOG1259	Nischarin, modulator of integrin alpha5 subunit action
Transcriptional Control
Homeobox
191585_at	WBGene00006778	F58E6.10	unc-42	320	2.44422	KOG0490	Transcription factor, contains HOX domain
178213_at	WBGene00007416	C07E3.5		363	1.7411		(homeodomain protein)
189464_at	WBGene00020485	T13C5.4		410	3.30443	KOG0490	Transcription factor, contains HOX domain
175360_at	WBGene00000462	T26C11.5	ceh-41	675	1.62263	LSE1080	Unnamed protein (homeodomain protein)
193622_at	WBGene00006766	B0564.10	unc-30	726	2.15546	KOG0486	Transcription factor PTX1, contains HOX domain
194096_s_at	WBGene00006654	C40H5.5	ttx-3	1327	1.60278	KOG0490	Transcription factor, contains HOX domain
174992_at	WBGene00022518	ZC123.3		1503	1.64787	KOG1146	Homeobox protein
175768_at	WBGene00000438	F46C8.5	ceh-14	1519	1.65279	KOG4577	Transcription factor LIM3, contains LIM and HOX domains
Hormone Receptors
189980_at	WBGene00003705	T27B7.4	nhr-115	4	2.90546	KOG3575	Hormone receptors
190854_at	WBGene00003714	C17E7.8	nhr-124	10	2.28539	LSE0562	Nuclear hormone receptor
190801_at	WBGene00018265	F41B5.9		137	2.51267	KOG3575	Hormone receptors
176014_at	WBGene00022062	Y67D8B.2		152	1.76286	KOG3575	Hormone receptors
175725_at	WBGene00003661	K11E4.5	nhr-71	284	1.82864	KOG3575	Hormone receptors
175726_s_at	WBGene00003602	H01A20.1	nhr-3	313	1.83951	KOG3575	Hormone receptors
192271_s_at	WBGene00003637	C24G6.4	nhr-47	438	2.02621	KOG3575	Hormone receptors
190217_at	WBGene00017961	F31F4.12		479	1.6162	KOG3575	Hormone receptors
192717_at	WBGene00003657	C08F8.8	nhr-67	546	1.52129	KOG3575	Hormone receptors
190812_at	WBGene00003706	F09C6.9	nhr-116	562	3.2964		(Nuclear hormone receptor)
190147_at	WBGene00019114	F59E11.8		619	1.84484	KOG3575	Hormone receptors
183502_at	WBGene00003685	Y39B6A.17	nhr-95	661	1.55844	KOG3575	Hormone receptors
172034_x_at	WBGene00003649	T27B7.1	nhr-59	706	1.74695	KOG3575	Hormone receptors
190872_at	WBGene00017510	F16B4.9		805	1.85237	KOG3575	Hormone receptors
192542_at	WBGene00011099	R07B7.15		817	1.65776	LSE0562	Nuclear hormone receptor
193556_at	WBGene00003641	K06B4.1	nhr-51	864	2.49527	LSE0562	Nuclear hormone receptor
192173_s_at	WBGene00003634	T19A5.4	nhr-44	867	1.88212	KOG3575	Hormone receptors
177503_at	WBGene00011567	T07C5.4		1063	3.15856	LSE0562	Nuclear hormone receptor
174119_at	WBGene00003678	K08A2.5	nhr-88	1094	1.54789	KOG3575	Hormone receptors
190003_at	WBGene00018415	F44C8.9		1154	1.66961	KOG3575	Hormone receptors
191229_at	WBGene00018622	F48G7.11		1204	2.00427	KOG3575	Hormone receptors
173003_s_at	WBGene00003655	Y17D7A.3	nhr-65	1305	1.51518	KOG3575	Hormone receptors
187786_at	WBGene00003686	F44C8.11	nhr-96	1325	1.76567	KOG3575	Hormone receptors
193566_at	WBGene00003653	C06C6.4	nhr-63	1336	1.81342	KOG3575	Hormone receptors
Aryl-hydrocarbon receptors
173848_s_at	WBGene00016966	C56C10.10		762	2.19017	KOG0545	Aryl-hydrocarbon receptor-interacting protein
HMG box
184573_at	WBGene00015716	C12D12.5		59	4.6832	KOG0527	HMG-box transcription factor
188169_at	WBGene00001977	Y17G7A.1	hmg-12	60	1.79313		(High mobility group protein I beta)
174313_s_at	WBGene00004949	K08A8.2	sox-2	798	2.50288	KOG0527	HMG-box transcription factor
192437_at	WBGene00004950	F40E10.2	sox-3	1188	1.62408	KOG0527	HMG-box transcription factor
193301_at	WBGene00001976	T05A7.4	hmg-11	1340	2.29907		(High mobility group protein I alpha)
HLH factors
182141_at	WBGene00001959	C43H6.8	hlh-15	1056	4.3794	KOG4029	Transcription factor HAND2/Transcription factor TAL1/TAL2/LYL1
194161_s_at	WBGene00020930	W02C12.3		1530	1.76823	KOG1318	Helix loop helix transcription factor EB
Other transcription factors
190505_at	WBGene00011253	R11H6.5		139	2.08282	KOG3793	Transcription factor NFAT, subunit NF45
181677_at	WBGene00001440	F40H3.4	fkh-8	140	2.34915	KOG2294	Transcription factor of the Forkhead/HNF3 family
192464_at	WBGene00013966	ZK287.6		258	1.58721		(Zn-finger transcription factor)
191145_at	WBGene00019424	K06A1.1		329	2.59495	KOG3811	Transcription factor AP-2
182089_at	WBGene00043056	Y53H1A.5		356	1.67279		(CCAAT-binding factor, subunit B (HAP2))
174927_at	WBGene00008951	F19C6.2		372	2.25981	LSE0822	Predicted MADS box transcription factor
190179_at	WBGene00001442	C25A1.2	fkh-10	402	1.83635	KOG2294	Transcription factor of the Forkhead/HNF3 family
181880_at	WBGene00013339	Y59A8A.2		418	1.63776	KOG0957	PHD finger protein
191608_s_at	WBGene00018419	F44E2.6		465	2.15759	KOG0856	Predicted pilin-like transcription factor
173043_at	WBGene00004046	F45E4.2	plp-1	557	1.86003	KOG3074	Transcriptional regulator of the PUR family, single-stranded-DNA-binding
188766_at	WBGene00009674	F44A6.1		652	1.50073	KOG3866	DNA-binding protein of the nucleobindin family
189555_at	WBGene00007645	C17E4.6		710	1.65558	KOG2897	DNA-binding protein YL1 and related proteins
190115_at	WBGene00007929	C34D1.1		738	1.52124	KOG3815	Transcription factor Doublesex
189894_at	WBGene00016600	C42D8.4		830	1.53792	KOG3806	Predicted transcription factor
190612_at	WBGene00007026	F32H2.2	mdt-31	876	2.20446	KOG4086	Transcriptional regulator SOH1
188791_s_at	WBGene00020368	T08H4.3		877	2.16908	KOG3806	Predicted transcription factor
192453_at	WBGene00017326	F10C1.5		1107	2.17247	KOG3815	Transcription factor Doublesex
174923_at	WBGene00003827	C49H3.5	ntl-4	1137	1.56389	KOG2068	MOT2 transcription factor
175811_s_at	WBGene00000914	F33H1.1	daf-19	1145	1.66089	KOG3712	RFX family transcription factor
173811_at	WBGene00010012	F53H10.2		1147	1.66431	KOG4167	Predicted DNA-binding protein, contains SANT and ELM2 domains
181127_s_at	WBGene00015813	C16A3.8	tag-213	1153	1.96517	KOG1874	KEKE-like motif-containing transcription regulator (Rlr1)/suppressor of sin4
184266_at	WBGene00013111	Y51H4A.17		1195	1.96077	KOG3667	STAT protein
173623_s_at	WBGene00001574	W10D5.3	gei-17	1279	1.55301	KOG2169	Zn-finger transcription factor
189598_s_at	WBGene00013878	ZC376.7		1328	2.29944	Molecular_function:DNA binding|Biological_process:regulation of transcription, DNA-dependent|Cellular_component:nucleus	(Basic region leucine zipper transcription factor)
175775_s_at	WBGene00003034	F42A9.2	lin-49	1335	1.57335	KOG0955	PHD finger protein BR140/LIN-49
173929_s_at	WBGene00003233	F45H11.4	mgl-2	1381	1.52087	KOG4196	bZIP transcription factor MafK
178479_s_at	WBGene00002295	K08F8.6	let-19	1384	1.62817		(Thyroid hormone receptor-associated protein complex, subunit TRAP240)
185871_s_at	WBGene00016341	C33C12.9		1393	2.02521	KOG3191	Predicted N6-DNA-methyltransferase
175396_s_at	WBGene00021552	Y44E3B.1		1405	1.65256	KOG3119	Basic region leucine zipper transcription factor
174597_at	WBGene00002261	F58A3.1	ldb-1	1416	1.57068	KOG2181	LIM domain binding protein LDB1/NLI/CLIM
184737_s_at	WBGene00003510	F40G9.11	mxl-2	1452	2.90621	KOG1319	bHLHZip transcription factor BIGMAX
174669_s_at	WBGene00000222	F45E6.2	atf-6	1555	1.65551	KOG4343	bZIP transcription factor ATF6
General factors
184214_s_at	WBGene00021205	Y17G9B.8	Y17G9B.8	6	1.65355	KOG3038	Histone acetyltransferase SAGA associated factor SGF29
191669_at	WBGene00011824	T18D3.7		17	3.5134	KOG4797	Transcriptional regulator
176432_at	WBGene00013692	Y105E8B.7	Y105E8B.7	86	2.07436	KOG3149	Transcription initiation factor IIF, auxiliary subunit
189916_at	WBGene00001865	T04A11.6	him-6	103	1.62828	KOG0351	ATP-dependent DNA helicase
173978_at	WBGene00016313	C32D5.5	C32D5.5	115	1.68936	KOG2589	Histone tail methylase
191032_at	WBGene00010911	M106.3	M106.3	184	1.62292	KOG4168	Predicted RNA polymerase III subunit C17
174065_at	WBGene00015920	C17G10.9	C17G10.9	360	1.55217	KOG3677	RNA polymerase I-associated factor - PAF67
176733_at	WBGene00015150	B0336.13		386	2.03407	KOG3463	Transcription initiation factor IIA, gamma subunit
174400_s_at	WBGene00011814	T16H12.4	T16H12.4	522	1.84672	KOG2807	RNA polymerase II transcription initiation/nucleotide excision repair factor TFIIH, subunit SSL1
186146_s_at	WBGene00012551	Y37D8A.11		757	1.61723	KOG3001	Dosage compensation regulatory complex/histone acetyltransferase complex, subunit MSL-3/MRG15/EAF3, and related CHROMO domain-containing proteins
175299_at	WBGene00008642	F10B5.8	F10B5.8	758	1.50584	KOG1136	Predicted cleavage and polyadenylation specificity factor (CPSF subunit)
176790_at	WBGene00017758	F23H11.2		926	1.61348		(DNA methylase)
191754_at	WBGene00001088	ZK863.6	dpy-30	1061	1.89078	KOG4109	Histone H3 (Lys4) methyltransferase complex, subunit CPS25/DPY-30
188592_at	WBGene00001944	E03A3.4	his-70	1434	1.54262	KOG1745	Histones H3 and H4
175051_s_at	WBGene00012528	Y32F6A.3	pap-1	1435	1.5658	KOG2245	Poly(A) polymerase and related nucleotidyltransferases
173108_at	WBGene00021347	Y37E3.3	Y37E3.3	1441	1.69321	KOG3497	DNA-directed RNA polymerase, subunit RPB10
176833_s_at	WBGene00018319	F41H10.6	F41H10.6	1499	1.59664	KOG1343	Histone deacetylase complex, catalytic component HDA1
193138_at	WBGene00009663	F43G6.11		1547	1.56634	KOG1343	Histone deacetylase complex, catalytic component HDA1
Kinase/phosphatase
175640_at	WBGene00002178	B0478.1	jnk-1	7	4.76901	KOG0665	Jun-N-terminal kinase (JNK)
182026_s_at	WBGene00022635	ZC581.9		13	3.75092	KOG2137	Protein kinase
174726_at	WBGene00011352	T01H8.1	rskn-1	36	3.25594	KOG0603	Ribosomal protein S6 kinase
173613_s_at	WBGene00013379	Y62E10A.13		68	3.05818	KOG1615	Phosphoserine phosphatase
191982_s_at	WBGene00010838	M03C11.1		87	1.74356	KOG0598	Ribosomal protein S6 kinase and related proteins
188020_s_at	WBGene00002177	F35C8.3	jkk-1	88	2.37042	KOG0983	Mitogen-activated protein kinase (MAPK) kinase MKK7/JNKK2
175828_at	WBGene00000553	K07A9.2	cmk-1	95	2.62399	KOG0032	Ca2+/calmodulin-dependent protein kinase, EF-Hand protein superfamily
189844_at	WBGene00007089	B0001.4		101	1.78807		(uridine kinase activity)
175608_at	WBGene00002239	F13B9.5	ksr-1	112	2.54025	KOG0193	Serine/threonine protein kinase RAF
173747_at	WBGene00000383	C17G10.4	cdc-14	121	3.09609	KOG1720	Protein tyrosine phosphatase CDC14
191305_at	WBGene00020185	T03F1.3		127	1.80087	KOG1367	3-phosphoglycerate kinase
188248_at	WBGene00015203	B0495.2		181	1.80846	KOG0663	Protein kinase PITSLRE and related kinases
192916_at	WBGene00016353	C33F10.4		204	2.09144	KOG4039	Serine/threonine kinase TIP30/CC3
175667_at	WBGene00000900	C05D2.1	daf-4	220	2.38323	KOG3653	Transforming growth factor beta/activin receptor subfamily of serine/threonine kinases
175781_s_at	WBGene00004033	E01H11.1	pkc-2	235	2.92835	KOG0696	Serine/threonine protein kinase
173908_at	WBGene00003254	R07E4.4	mig-23	262	2.00819	KOG1386	Nucleoside phosphatase
192767_at	WBGene00012016	T25B9.10		267	2.28987	KOG0565	Inositol polyphosphate 5-phosphatase and related proteins
174381_at	WBGene00000959	F46H6.2	dgk-2	272	1.69977	KOG1169	Diacylglycerol kinase
174368_at	WBGene00015801	C15H9.5		282	1.84441	KOG2569	G protein-coupled seven transmembrane receptor
174890_at	WBGene00000018	M79.1	abl-1	294	2.28552	KOG4278	Protein tyrosine kinase
188817_at	WBGene00020444	T12B3.1		301	2.83668	KOG1720	Protein tyrosine phosphatase CDC14
186752_s_at	WBGene00021312	Y32H12A.4		308	2.03562	KOG4041	Protein phosphatase 1, regulatory (inhibitor) subunit PPP1R2
175161_at	WBGene00009010	F21D5.5		317	1.56919	KOG2134	Polynucleotide kinase 3' phosphatase
193365_at	WBGene00009326	F32D8.1		318	2.57377		(Serine/threonine protein kinase)
173941_at	WBGene00017064	D2092.2		346	1.98217	KOG3175	Protein phosphatase 4 regulatory subunit 2 related protein
174545_at	WBGene00004215	C09D8.1	ptp-3	391	1.53488	KOG4228	Protein tyrosine phosphatase
174798_at	WBGene00022463	Y110A7A.16		417	1.602	KOG1920	IkappaB kinase complex, IKAP component
175613_at	WBGene00003401	F43C1.2	mpk-1	433	1.95619	KOG0660	Mitogen-activated protein kinase
174499_at	WBGene00006483	F42A9.1	tag-137	502	1.65601	KOG1170	Diacylglycerol kinase
189184_at	WBGene00000514	F22F7.5	ckb-4	530	1.51852	KOG2686	Choline kinase
190211_at	WBGene00008746	F13E6.2		544	1.83998	KOG3079	Uridylate kinase/adenylate kinase
173814_at	WBGene00008780	F14B4.2		618	1.76625	KOG1369	Hexokinase
174444_at	WBGene00000554	F55C10.1	cnb-1	629	1.91881	KOG0034	Ca2+/calmodulin-dependent protein phosphatase (calcineurin subunit B), EF-Hand superfamily protein
174032_s_at	WBGene00002991	F17E5.1	lin-2	654	2.40753	KOG0609	Calcium/calmodulin-dependent serine protein kinase/membrane-associated guanylate kinase
175637_at	WBGene00003961	C07G1.3	pct-1	684	1.77051	KOG0594	Protein kinase PCTAIRE and related kinases
173139_s_at	WBGene00000407	T27E9.3	cdk-5	686	2.44347	KOG0662	Cyclin-dependent kinase CDK5
173289_s_at	WBGene00003479	Y39H10A.3	mtm-9	708	2.35295	KOG1089	Myotubularin-related phosphatidylinositol 3-phosphate 3-phosphatase MTM6
174187_s_at	WBGene00010558	K04D7.4		772	2.39695	KOG4228	Protein tyrosine phosphatase
175562_s_at	WBGene00002190	R07E4.6	kin-2	773	1.50057	KOG1113	cAMP-dependent protein kinase types I and II, regulatory subunit
173257_s_at	-	Y53F4B	-	821	2.01013		(Serine/threonine protein kinase)
175809_at	WBGene00000103	F28H6.1	akt-2	846	2.12412	KOG0690	Serine/threonine protein kinase
174422_at	WBGene00003822	F59A6.1	nsy-1	872	2.13621	KOG4279	Serine/threonine protein kinase
192328_at	WBGene00012779	Y42A5A.4		891	1.99221	KOG0593	Predicted protein kinase KKIAMRE
173197_at	WBGene00002189	ZK909.2	kin-1	912	1.85393	KOG0616	cAMP-dependent protein kinase catalytic subunit (PKA)
171838_x_at	WBGene00000090	B0334.8	age-1	914	1.50226	KOG0904	Phosphatidylinositol 3-kinase catalytic subunit (p110)
185047_at	WBGene00018214	F39H12.3		957	2.61646	TWOG0758	Unnamed protein (cAMP-dependent protein kinase, intrinsic regulator activity)
193159_s_at	WBGene00011500	T05G5.5		964	2.13441	KOG3220	Similar to bacterial dephospho-CoA kinase
174278_s_at	WBGene00019769	M04F3.3		1009	1.79599	KOG1164	Casein kinase (serine/threonine/tyrosine protein kinase)
189886_at	WBGene00016580	C42C1.2		1021	1.51992	KOG1323	Serine/threonine phosphatase
188027_s_at	WBGene00000520	R07E5.8	cku-80	1031	2.23326	KOG2326	DNA-binding subunit of a DNA-dependent protein kinase (Ku80 autoantigen)
175824_s_at	WBGene00006779	K11E8.1	unc-43	1042	1.66061	KOG0033	Ca2+/calmodulin-dependent protein kinase, EF-Hand protein superfamily
189274_s_at	WBGene00003068	T27C10.6	lrk-1	1044	1.68467	KOG0192	Tyrosine kinase specific for activated (GTP-bound) p21cdc42Hs
174622_at	WBGene00006599	B0545.1	tpa-1	1058	1.75424	KOG0694	Serine/threonine protein kinase
176504_at	WBGene00021461	Y39G10AR.3		1069	1.87747	KOG0589	Serine/threonine protein kinase
191141_at	WBGene00004740	T10H9.2	scd-2	1074	1.64661	KOG1095	Protein tyrosine kinase
189097_at	WBGene00000510	C52B9.1	cka-2	1101	3.29977	KOG2686	Choline kinase
189351_at	WBGene00003478	F53A2.8	mtm-6	1158	1.57414	KOG1089	Myotubularin-related phosphatidylinositol 3-phosphate 3-phosphatase MTM6
192321_s_at	WBGene00018516	F46G11.3		1174	1.56089	KOG1989	ARK protein kinase family
192508_s_at	WBGene00015293	C01C4.3		1229	1.93936	KOG1345	Serine/threonine kinase
178624_at	WBGene00008346	C56A3.8		1233	1.67677	KOG2381	Phosphatidylinositol 4-kinase
174612_at	WBGene00008274	C53B4.4		1238	1.70522	KOG3532	Predicted protein kinase
172042_x_at	WBGene00000226	T06E4.3	atl-1	1247	1.64844	KOG0890	Protein kinase of the PI-3 kinase family involved in mitotic growth, DNA repair and meiotic recombination
173846_at	WBGene00004089	VF11C1L.1	ppk-3	1260	1.64354	KOG0230	Phosphatidylinositol-4-phosphate 5-kinase and related FYVE finger-containing proteins
186339_at	WBGene00002176	F56D12.4	jip-1	1285	1.50185	KOG3775	Mitogen-activated protein kinase scaffold protein JIP
171869_at	WBGene00020504	T14E8.1		1292	1.56143	KOG1095	Protein tyrosine kinase
174724_at	WBGene00011755	T13H5.1		1296	1.71166	KOG4228	Protein tyrosine phosphatase
174734_at	WBGene00021534	Y42G9A.4		1307	1.63584	KOG1511	Mevalonate kinase MVK/ERG12
188107_at	WBGene00015161	B0361.7		1311	1.68702	KOG3720	Lysosomal & prostatic acid phosphatases
173076_s_at	WBGene00020633	T20F7.6		1312	2.51428	KOG1764	5'-AMP-activated protein kinase, gamma subunit
175808_s_at	WBGene00000102	C12D8.10	akt-1	1345	2.6549	KOG0690	Serine/threonine protein kinase
182519_at	WBGene00017635	F20D6.5		1364	1.92129	TWOG0192	Predicted small molecule kinase
173888_at	WBGene00009552	F39B1.1		1366	2.07642	KOG0905	Phosphoinositide 3-kinase
173265_at	WBGene00022199	Y71H10A.1		1401	1.58947	KOG2440	Pyrophosphate-dependent phosphofructo-1-kinase
193487_at	WBGene00010860	M04C9.5		1422	1.67312	KOG0661	MAPK related serine/threonine protein kinase
190589_at	WBGene00022632	ZC581.2		1458	1.54391	KOG1164	Casein kinase (serine/threonine/tyrosine protein kinase)
177190_at	WBGene00022164	Y71H2AL.1		1483	1.55247	KOG0034	Ca2+/calmodulin-dependent protein phosphatase (calcineurin subunit B), EF-Hand superfamily protein
192718_s_at	WBGene00003007	C16B8.1	lin-18	1485	1.88184	KOG1024	Receptor-like protein tyrosine kinase RYK/derailed
192051_at	WBGene00022110	Y71F9AL.4		1543	1.79811	KOG0789	Protein tyrosine phosphatase
175656_at	WBGene00004032	F57F5.5	pkc-1	1550	1.8601	KOG0694	Serine/threonine protein kinase
173413_at	WBGene00003030	Y73B6A.5	lin-45	1577	1.51148	KOG0193	Serine/threonine protein kinase RAF
173616_at	WBGene00003374	K11D12.10	mlk-1	1595	1.99831	KOG0192	Tyrosine kinase specific for activated (GTP-bound) p21cdc42Hs
174667_at	WBGene00006941	C46C2.1	wnk-1	1605	1.52272		(Serine/threonine protein kinase)
GPCR Signaling
G-protein coupled receptors
191238_at	WBGene00006279	F41B5.8	str-253	58	2.45991	LSE0498	7-transmembrane olfactory receptor
182336_at	WBGene00008300	C54D10.5		82	1.58885	KOG3656	7-transmembrane receptor
193379_at	WBGene00005096	F53F1.10	srd-18	99	1.93232	LSE0147	Chemoreceptor/7TM receptor
191971_at	WBGene00019616	K10B4.4		126	2.23971	KOG3656	7 transmembrane receptor
183998_at	WBGene00020008	R11F4.2		153	2.7692	KOG3656	7-transmembrane receptor
191388_at	WBGene00006475	M03F4.3	tag-126	166	1.52079	KOG3656	7 transmembrane receptor
191420_at	WBGene00005346	F14F9.7	srh-129	194	1.53136	LSE0262	Predicted olfactory G-protein coupled receptor
191537_at	WBGene00006411	F14D12.6	tag-24	213	1.77064	LSE0531	7 transmembrane receptor
175328_at	WBGene00010329	F59D12.1		225	2.5787	KOG3656	7 transmembrane receptor
192102_s_at	WBGene00017157	F01E11.5		241	2.71249	KOG3656	7 transmembrane receptor
188569_at	WBGene00005037	F44F4.13	sra-11	247	2.117	LSE0147	Sra family integral membrane protein
186126_at	WBGene00015287	C01B12.4		248	2.06604	LSE0693	Predicted seven transmembrane receptor - rhodopsin family
193828_at	WBGene00008890	F16D3.7		249	1.65859	KOG4564	7 transmembrane receptor
191807_at	WBGene00008065	C43C3.2		250	1.55231	LSE0748	7 transmembrane receptor
175772_s_at	WBGene00004779	Y22D7AR.13	ser-4	300	2.53416	LSE0021	7 transmembrane receptor
183618_at	WBGene00016044	C24B5.1		304	1.98924	LSE0020	Unnamed protein (7-transmembrane receptor)
186999_at	WBGene00021570	Y45G12C.7	srd-73	305	1.52821	LSE0147	Chemoreceptor/7TM receptor
193134_at	WBGene00006576	C38C10.1	tkr-1	422	1.56911	KOG3656	G protein-coupled receptor
192952_at	WBGene00006864	F56B6.5	uvt-6	423	1.78444	KOG3656	7 transmembrane receptor
193806_s_at	WBGene00011306	R186.3		432	1.803	KOG0090	Signal recognition particle receptor, beta subunit (small G protein superfamily)
193980_at	WBGene00001547	T03D8.5	gcy-22	434	1.62291	KOG1023	Natriuretic peptide receptor, guanylate cyclase
189216_at	WBGene00006106	R13D7.1	str-41	439	1.63509	LSE0498	7-transmembrane olfactory receptor
178362_at	WBGene00005114	R04D3.6	srd-36	499	1.59763	LSE0147	Chemoreceptor/7TM receptor
179303_at	WBGene00005277	T09F5.6	srh-54	526	1.56754		(7-transmembrane receptor)
176926_at	WBGene00021328	Y34D9A.2		595	1.74744		(G-protein coupled receptor)
184181_at	WBGene00005659	C13D9.3	srr-8	622	1.50874	LSE0673	Unnamed protein (7-transmembrane receptor)
173853_at	WBGene00001052	F15A8.5	dop-1	626	2.25742	KOG3656	7 transmembrane receptor
193495_at	WBGene00013782	Y116A8B.5		628	3.12626	KOG3656	7 transmembrane receptor
175192_at	WBGene00016428	C35A11.1		658	2.12187	LSE0531	(7-transmembrane receptor)
172995_at	WBGene00015559	C06G4.5		678	1.87361	KOG3656	7 transmembrane receptor
193416_s_at	WBGene00013187	Y54E2A.1		690	2.35639	KOG2710	7 transmembrane receptor
176812_at	WBGene00001518	F47D12.1	gar-2	696	2.08734	KOG3656	7 transmembrane receptor
189389_at	WBGene00005542	B0454.10	sri-30	703	2.08347	LSE0262	Predicted olfactory G-protein coupled receptor
178962_at	WBGene00005676	F53B2.4	sru-13	715	2.16225	LSE0509	Uncharacterized protein (7-transmembrane receptor)
186346_at	WBGene00012993	Y48C3A.11		720	1.59749	LSE0748	Unnamed protein (7-transmembrane receptor)
179023_at	WBGene00005366	K08G2.2	srh-150	736	1.65867		(7-transmembrane receptor)
180158_at	WBGene00020132	T01A4.2		812	1.51925	KOG1023	Natriuretic peptide receptor, guanylate cyclase
180059_at	WBGene00015018	B0205.2		818	2.61411	LSE0502	7-transmembrane receptor
191173_at	WBGene00010191	F57B7.1		839	1.82474	KOG3656	Unnamed protein (7-transmembrane receptor)
191163_at	WBGene00011381	T02E9.1		849	1.56997	TWOG0217	7 transmembrane receptor
180120_at	WBGene00005559	F22E5.4	sri-47	851	1.55326	LSE0262	Predicted olfactory G-protein coupled receptor
193114_at	WBGene00016747	C48C5.1		868	1.85823	KOG3656	7 transmembrane receptor
183135_at	WBGene00016925	C54F6.7	srb-18	882	1.56433	LSE0021	Sra family integral membrane protein
175791_at	WBGene00001519	Y40H4A.1	gar-3	885	1.52968	KOG4220	Muscarinic acetylcholine receptor
193305_at	WBGene00016984	C56G3.1		890	2.218	LSE0020	7-transmembrane receptor
180420_at	WBGene00012962	Y48A6B.1		918	1.51063	TWOG0217	Unnamed protein (7-transmembrane receptor)
185990_at	WBGene00005370	F20E11.12	srh-154	930	1.74123	LSE0262	Predicted olfactory G-protein coupled receptor
184574_at	WBGene00013222	Y54G11B.1		947	1.88674	LSE0531	Unnamed protein (7-transmembrane receptor)
182134_s_at	WBGene00005330	F08E10.6	srh-111	960	1.7107	LSE0262	Predicted olfactory G-protein coupled receptor
180802_s_at	WBGene00005690	C38C3.2	sru-27	982	2.33713	LSE0509	Uncharacterized protein (7-transmembrane receptor)
180507_at	WBGene00008128	C47A10.6	srab-12	993	1.50489	LSE0021	Sra family integral membrane protein
188767_at	WBGene00005709	C45H4.5	sru-46	1005	1.7099		(7-transmembrane receptor)
181267_at	WBGene00010511	K02E11.2	sre-7	1011	1.60658	LSE0020	Sre G protein-coupled chemoreceptor
191029_at	WBGene00005245	C02E7.3	srh-20	1030	2.45919	LSE0262	Predicted olfactory G-protein coupled receptor
182275_at	WBGene00005327	R08H2.11	srh-108	1036	1.74346		(7-transmembrane receptor)
180803_at	WBGene00005582	Y61B8B.1	sri-70	1052	2.65096	LSE0262	Predicted olfactory G-protein coupled receptor
179388_at	WBGene00005331	T19C9.2	srh-112	1065	2.00627	LSE0262	Predicted olfactory G-protein coupled receptor
186069_at	WBGene00013375	Y62E10A.4	srsx-25	1079	1.63466	LSE0518	7-transmembrane receptor
179836_at	WBGene00019496	K07E8.5		1110	1.50169	LSE0147	Unnamed protein (putative FRMFamide receptor)
177550_at	WBGene00005784	F49H6.7	srw-37	1140	1.73169	LSE0501	7-transmembrane olfactory receptor
186397_at	WBGene00005553	F22E5.10	sri-41	1141	1.53831		(7-transmembrane receptor)
185443_at	WBGene00005989	F19B10.8	srx-98	1162	1.78409	LSE0513	7-transmembrane receptor
191085_at	WBGene00005557	K07E8.9	sri-45	1184	1.53002	LSE0262	Predicted olfactory G-protein coupled receptor
179326_at	WBGene00005790	F14F8.5	srw-43	1193	1.67084	LSE0501	7-transmembrane olfactory receptor
186524_at	WBGene00005264	Y54G11A.12	srh-41	1202	1.53266	LSE0262	Predicted olfactory G-protein coupled receptor
187746_at	WBGene00003856	C53B7.5	odr-10	1259	3.63065	KOG0084	7-transmembrane olfactory receptor
192857_s_at	WBGene00013848	ZC84.4		1283	1.85713	KOG3656	7 transmembrane receptor
187420_at	WBGene00011219	R10E11.7	srxa-10	1317	1.5336	LSE0540	Uncharacterized protein (7-transmembrane receptor)
189449_at	WBGene00005065	T21H8.4	sra-39	1337	1.52113	LSE0021	Sra family integral membrane protein
178346_at	WBGene00010021	F54B8.7	srbc-49	1346	1.54512		(7-transmembrane receptor)
190222_s_at	WBGene00011878	T21B4.4		1347	1.51028	TWOG0217	7 transmembrane receptor
174418_at	WBGene00020586	T19F4.1		1370	1.95947	KOG3656	7 transmembrane receptor
191517_at	WBGene00005422	T22F3.6	srh-212	1383	1.56579	LSE0262	Predicted olfactory G-protein coupled receptor
191353_at	WBGene00005111	T19H12.4	srd-33	1407	1.63331	LSE0262	Chemoreceptor/7TM receptor
191310_at	WBGene00005548	F33H12.5	sri-36	1445	1.61016	LSE0262	Predicted olfactory G-protein coupled receptor
191268_at	WBGene00006255	K10C9.8	str-224	1474	1.5336	LSE0498	7-transmembrane olfactory receptor
181905_at	WBGene00016748	C48C5.3		1494	1.63781	LSE0518	Unnamed protein (7-transmembrane receptor)
191026_s_at	WBGene00001803	C14F11.3	gur-2	1502	1.68541	LSE0906	Unnamed protein (7-transmembrane receptor)
191448_at	WBGene00005093	C04E6.10	srd-15	1521	2.05337	LSE0147	Chemoreceptor/7TM receptor
189068_at	WBGene00005666	C33A12.11	sru-3	1531	1.79658	LSE0509	Uncharacterized protein (7-transmembrane receptor)
182296_at	WBGene00044105	F54B8.16	srbc-55	1552	1.57748		(7-transmembrane receptor)
187927_at	WBGene00001211	C50H2.2	egl-47	1553	1.76165		(G-protein coupled receptor)
177248_at	WBGene00005113	R186.2	srd-35	1573	1.83463	LSE0147	Chemoreceptor/7TM receptor
187127_s_at	WBGene00021953	Y55H10A.2		1596	1.86754	LSE0703	Unnamed protein (7-transmembrane receptor)
181496_at	WBGene00005538	C41G6.14	sri-26	1622	1.78721	LSE0262	Predicted olfactory G-protein coupled receptor
G-proteins
182799_at	WBGene00020997	W03F8.9		133	1.98867	KOG0082	G-protein alpha subunit (small G protein superfamily)
172962_at	WBGene00001681	K02A4.2	gpc-1	205	12.9197	KOG0986	G protein gamma subunit
193504_at	WBGene00001675	F18E2.5	gpa-13	316	1.71111	KOG0082	G-protein alpha subunit (small G protein superfamily)
193961_at	WBGene00001676	B0207.3	gpa-14	698	2.23331	KOG0082	G-protein alpha subunit (small G protein superfamily)
175597_at	WBGene00001196	M01D7.7	egl-30	999	1.72881	KOG0085	G protein subunit Galphaq/Galphay, small G protein superfamily
188091_at	WBGene00001682	F08B6.2	gpc-2	1000	3.54463	KOG1056	G protein gamma subunit
190051_at	WBGene00001664	F38E1.5	gpa-2	1268	1.78	KOG0286	G-protein alpha subunit (small G protein superfamily)
193531_at	WBGene00001668	F48C11.1	gpa-6	1581	1.92496	KOG0082	G-protein alpha subunit (small G protein superfamily)
Regulators of G-protein signaling (GTPases, GEFs, GRKs)
193467_s_at	WBGene00001145	C16C2.2	eat-16	172	1.71885	KOG3589	G protein signaling regulators
190600_s_at	WBGene00004344	C05B5.7	rgs-1	191	1.54243	KOG3589	G protein signaling regulators
181611_at	WBGene00004348	B0336.4	rgs-5	509	1.58384	KOG3590	Protein kinase A anchoring protein
175634_at	WBGene00004345	F16H9.1	rgs-2	601	2.5802	KOG3589	G protein signaling regulators
173324_s_at	WBGene00012126	T28D6.6	T28D6.6	1286	1.52047	KOG1487	GTP-binding protein DRG1 (ODN superfamily)
185033_at	WBGene00004349	C41G11.3	rgs-6	1504	1.81782	KOG3656	G protein signaling regulators
190864_at	WBGene00004346	C29H12.3	rgs-3	1546	2.97249	KOG3656	G protein signaling regulators
Adenylate/Guanylate Cyclases
188251_at	WBGene00001548	T26C12.4	gcy-23	405	1.76975	KOG4171	Natriuretic peptide receptor, guanylate cyclase
191925_at	WBGene00001557	C54E4.3	gcy-37	588	1.50713		(Adenylate/guanylate kinase)
191912_at	WBGene00015735	C13B9.4		1167	1.80114	LSE0518	Adenylate cyclase-coupled calcitonin receptor
191964_at	WBGene00001544	C17F4.6	gcy-19	1308	1.7594	KOG1023	Natriuretic peptide receptor, guanylate cyclase
174520_s_at	WBGene00001553	F57F5.2	gcy-33	1360	2.54616	KOG0082	Adenylate/guanylate kinase
174815_at	WBGene00000907	B0240.3	daf-11	1373	2.95877	KOG1023	Natriuretic peptide receptor, guanylate cyclase
191907_s_at	WBGene00001541	ZC239.7	gcy-15	1432	1.55488	KOG1023	Natriuretic peptide receptor, guanylate cyclase
Rab/Rho/Rac GTPase Signaling
190167_s_at	WBGene00004269	F59B2.7	rab-6.1	12	1.91427	KOG0094	GTPase Rab6/YPT6/Ryh1, small G protein superfamily
190908_s_at	WBGene00008585	F08G12.1		72	1.58534	KOG0084	GTPase Rab1/YPT1, small G protein superfamily, and related GTP-binding proteins
174970_s_at	WBGene00018075	F35H12.2		388	1.50246	KOG1102	Rab6 GTPase activator GAPCenA and related TBC domain proteins
186579_at	WBGene00021923	Y55F3AM.5		412	1.77506	KOG4035	Coeffector of mDia Rho GTPase, regulates actin polymerization and cell adhesion turnover
174493_at	WBGene00004285	W01H2.3	rab-37	454	1.9931	KOG3589	GTPase Rab26/Rab37, small G protein superfamily
174718_at	WBGene00009792	F46F6.1		481	2.01945	KOG356	RAS signaling inhibitor ST5
174681_at	WBGene00006833	F53F10.4	unc-108	545	1.51067	KOG4324	GTPase Rab2, small G protein superfamily
194144_s_at	WBGene00004270	T25G12.4	rab-6.2	606	1.81944	KOG0094	GTPase Rab6/YPT6/Ryh1, small G protein superfamily
173226_s_at	WBGene00004280	Y87G2A.4	rab-27	731	1.64028	KOG0083	GTPase Rab27, small G protein superfamily
188186_s_at	WBGene00003011	F56H9.5	lin-25	808	1.88675		novel nuclear protein downstream of Ras signaling
189146_at	WBGene00015303	C01F4.2		809	1.82643	KOG3656	Rho GTPase-activating protein
173775_at	WBGene00004272	D1037.4	rab-8	896	1.63516	KOG0078	GTP-binding protein SEC4, small G protein superfamily, and related Ras family GTP-binding proteins
174401_at	WBGene00000092	F32A6.4	ags-3	1090	1.56018	KOG1130	Predicted G-alpha GTPase interaction protein, contains GoLoco domain
188693_at	WBGene00004281	Y11D7A.4	rab-28	1097	2.28295	KOG3589	GTP-binding protein SEC4, small G protein superfamily, and related Ras family GTP-binding proteins
173196_s_at	WBGene00004278	Y62E10A.9	rab-19	1461	1.68287	KOG0078	GTPase Rab1/YPT1, small G protein superfamily, and related GTP-binding proteins
173011_at	WBGene00009919	F52A8.6		1506	2.43796	KOG3883	Ras family small GTPase
173906_at	WBGene00001575	Y37A1B.15	gei-18	1579	1.83369	KOG3519	Invasion-inducing protein TIAM1/CDC24 and related RhoGEF GTPases
Neuropeptides
FRMFamide-like
177082_at	WBGene00001462	M79.4	flp-19	35	5.0465		(FRMFamide-like peptide)
180535_at	WBGene00001448	C03G5.7	flp-5	53	3.21481		(FRMFamide-like peptide)
175390_at	WBGene00001459	F15D4.8	flp-16	154	4.03243		(FRMFamide-like peptide)
188180_at	WBGene00001450	F49E10.3	flp-7	252	2.19663	TWOG0210	Unnamed protein (FRMFamide-like peptide)
187903_at	WBGene00001451	F31F6.4	flp-8	394	3.28555	TWOG0210	Unnamed protein (FRMFamide-like peptide)
188353_s_at	WBGene00001455	C05E11.8	flp-12	415	3.99247		(FRMFamide-like peptide)
175289_at	WBGene00009562	F39H2.1	flp-22	498	2.89895		(FRMFamide-like peptide)
193562_s_at	WBGene00001444	F23B2.5	flp-1	660	2.37114	TWOG0210	Unnamed protein (FRMFamide-like peptide)
175778_s_at	WBGene00001445	W07E11.3	flp-2	712	3.30755	LSE4103	Unnamed protein (FRMFamide-like peptide)
173466_s_at	WBGene00001452	C36H8.3	flp-9	961	1.64143	TWOG0210	Unnamed protein (FRMFamide-like peptide)
193247_at	WBGene00001446	W07E11.2	flp-3	1124	1.61732	TWOG0210	Unnamed protein (FRMFamide-like peptide)
188219_at	WBGene00001456	F33D4.3	flp-13	1155	1.92921	TWOG0210	Unnamed protein (FRMFamide-like peptide)
187944_at	WBGene00001447	C18D1.3	flp-4	1186	3.65734		(FRMFamide-like peptide)
Neuropeptide-like
185393_s_at	WBGene00003759	Y47D3B.2	nlp-21	174	6.23159	LSE0842	Unnamed protein (Neuropeptide-like)
193825_at	WBGene00003739	C01C4.1	nlp-1	293	4.91334		(Neuropeptide-like)
180758_at	WBGene00003744	T23E7.4	nlp-6	384	2.41702		(Neuropeptide-like)
188920_at	WBGene00003751	E03D2.1	nlp-13	451	3.45465	TWOG0210	Unnamed protein (Neuropeptide-like)
183438_s_at	WBGene00003758	F45E4.8	nlp-20	515	3.0897		(Neuropeptide-like)
177686_at	WBGene00003756	F33A8.2	nlp-18	670	3.84955		(Neuropeptide-like)
180116_at	WBGene00003741	F48C11.3	nlp-3	725	3.76275		(Neuropeptide-like)
193104_at	WBGene00003740	T24D8.5	nlp-2	769	3.3619	LSE1075	Unnamed protein (Neuropeptide-like)
184558_at	WBGene00003755	Y45F10A.5	nlp-17	778	1.55502		(Neuropeptide-like)
182967_at	WBGene00003745	F18E9.2	nlp-7	990	2.87962		(Neuropeptide-like)
187582_at	WBGene00003749	ZK1320.10	nlp-11	1003	2.59025		(Neuropeptide-like)
187782_s_at	WBGene00003747	E03D2.2	nlp-9	1377	2.27918	LSE0842	Unnamed protein (Neuropeptide-like)
177120_s_at	WBGene00003753	CC4.2	nlp-15	1379	1.64728	LSE0850	Unnamed protein (Neuropeptide-like)
Insulin-like
178776_at	WBGene00002113	ZC334.2	ins-30	20	4.62621	LSE0554	Insulin-like peptides
188088_at	WBGene00002100	F56F3.6	ins-17	295	1.9496	LSE0996	Unnamed protein (Insulin-like peptides)
188290_at	WBGene00002086	ZK75.3	ins-3	337	2.00784	LSE0554	Insulin-like peptides
175745_at	WBGene00002084	F13B12.5	ins-1	453	2.52263		(Insulin-like peptides)
178669_s_at	WBGene00002107	ZC334.3	ins-24	692	2.43772	LSE0554	Insulin-like peptides
179552_at	WBGene00002109	ZC334.1	ins-26	921	3.89604	LSE0554	Insulin-like peptides
193494_at	WBGene00002101	T28B8.2	ins-18	991	2.7919	LSE0996	Unnamed protein (Insulin-like peptides)
188327_at	WBGene00002089	ZK84.6	ins-6	1391	1.63216	LSE0554	Insulin-like peptides
186744_at	WBGene00000920	Y116F11B.1	daf-28	1513	2.11757	LSE0554	Insulin-like peptides
TGF-beta
182614_at	WBGene00006570	F39G3.8	tig-2	364	1.79594	KOG3900	Transforming growth factor beta, bone morphogenetic protein and related proteins
Pro-protein convertases and carboxypeptidases
191034_s_at	WBGene00011392	T03D8.3		67	3.79214	KOG4187	Proprotein convertase (PC) 2 chaperone involved in secretion (neuroendocrine protein 7B2)
192571_s_at	WBGene00001172	C51E3.7	egl-3	923	2.04859	KOG3526	Subtilisin-like proprotein convertase
193818_s_at	WBGene00000088	F32A7.6	aex-5	1365	1.78656	KOG3525	Subtilisin-like proprotein convertase
Calcium-binding
190672_s_at	WBGene00008453	E02A10.3		29	3.96763	KOG0027	Calmodulin and related proteins (EF-Hand superfamily)
188804_at	WBGene00017394	F12A10.5		94	1.57386	KOG0027	Calmodulin and related proteins (EF-Hand superfamily)
188689_at	WBGene00000288	T07G12.1	cal-4	165	2.75808	KOG0027	Calmodulin and related proteins (EF-Hand superfamily)
188328_at	WBGene00003591	C37H5.1	nex-4	209	2.78188	KOG0819	Annexin
185147_at	WBGene00021116	W09G10.3		333	2.6055	KOG0044	Ca2+ sensor (EF-Hand superfamily)
188889_at	WBGene00011145	R08D7.5		348	2.01416	KOG0028	Ca2+-binding protein (centrin/caltractin), EF-Hand superfamily protein
188630_at	WBGene00000286	C18E9.1	cal-2	404	2.02431	KOG0027	Calmodulin and related proteins (EF-Hand superfamily)
189369_at	WBGene00011326	T01D3.1		656	3.19048	KOG1225	Teneurin-1 and related extracellular matrix proteins, contain EGF-like repeats
188347_at	WBGene00008307	C54E10.2		779	1.61111	KOG0044	Ca2+ sensor (EF-Hand superfamily)
189287_at	WBGene00017240	F08B6.3		865	1.70745	KOG4223	Reticulocalbin, calumenin, DNA supercoiling factor, and related Ca2+-binding proteins of the CREC family (EF-Hand protein superfamily)
175368_at	WBGene00008924	F17E5.2		920	1.59459		(calcium ion binding)
176961_at	WBGene00001147	Y105E8A.7	eat-18	948	1.81044		(calcium ion binding)
192288_at	WBGene00019352	K03A1.4		966	1.87651	KOG0027	Calmodulin and related proteins (EF-Hand superfamily)
173222_s_at	WBGene00003588	ZC155.1	nex-1	1076	1.68554	KOG0819	Annexin
193028_s_at	WBGene00004963	C17D12.6	spe-9	1172	2.08796	KOG1217	Fibrillins and related proteins containing Ca2+-binding EGF-like domains
188710_s_at	WBGene00000552	T21H3.3	cmd-1	1189	1.58498	KOG0027	Calmodulin and related proteins (EF-Hand superfamily)
188434_at	WBGene00010642	K07G5.3		1252	2.54101	KOG3639	C2 Ca2+-binding motif-containing protein
190129_at	WBGene00006306	F07A5.5	sue-1	1575	2.15077		(C2 Ca2+-binding motif-containing protein)
Synaptic vesicle associated
171939_x_at	WBGene00020298	T07A9.10		28	1.76004	KOG1300	Vesicle trafficking protein Sec1
173562_s_at	WBGene00020246	T05B11.3	clic-1	55	1.73493	KOG4031	Vesicle coat protein clathrin, light chain
181212_at	WBGene00006791	T04D1.3	unc-57	66	2.05869	KOG1118	Lysophosphatidic acid acyltransferase endophilin/SH3GL, involved in synaptic vesicle formation
188220_at	WBGene00004368	C32E8.7	ric-19	70	2.71979	KOG3891	Secretory vesicle-associated protein ICA69, contains Arfaptin domain
177904_at	WBGene00008407	D2023.3		264	1.78714	KOG1028	Ca2+-dependent phospholipid-binding protein Synaptotagmin, required for synaptic vesicle and secretory granule exocytosis
192044_at	WBGene00000157	F02E8.3	aps-2	381	1.73947	KOG0935	Clathrin adaptor complex, small subunit
186773_s_at	WBGene00000277	C23H4.1	cab-1	431	2.41129	KOG3884	Neural proliferation, differentiation and control protein
194229_x_at	WBGene00006756	ZC416.8	unc-17	458	3.24229	KOG3764	Vesicular amine transporter
191339_at	WBGene00004912	T08A9.3	sng-1	483	1.71675	KOG4016	Synaptic vesicle protein Synaptogyrin involved in regulation of Ca2+-dependent exocytosis
175668_s_at	WBGene00004367	Y69A2AR.2	ric-8	488	1.7118	KOG4464	Signaling protein RIC-8/synembryn (regulates neurotransmitter secretion)
189459_at	WBGene00009350	F32H5.4		490	1.55389	KOG0255	Synaptic vesicle transporter SVOP and related transporters (major facilitator superfamily)
188120_at	WBGene00001224	ZK1248.3	ehs-1	493	1.53763	KOG0998	Synaptic vesicle protein EHS-1 and related EH domain proteins
174879_at	WBGene00000161	T20B5.1	apa-2	494	2.25155	KOG1077	Vesicle coat complex AP-2, alpha subunit
191306_s_at	WBGene00007175	B0395.3		521	1.66389	KOG3717	Carnitine O-acyltransferase CRAT
189681_at	WBGene00009729	F45E10.2		535	2.42553	KOG0255	Synaptic vesicle transporter SVOP and related transporters (major facilitator superfamily)
194006_at	WBGene00006762	Y37D8A.23	unc-25	537	2.57268	KOG0629	Glutamate decarboxylase and related proteins
192028_at	WBGene00000159	F29G9.3	aps-1	553	2.20955	KOG0934	Clathrin adaptor complex, small subunit
186861_s_at	WBGene00004913	Y38C1BA.2	snn-1	625	2.72229	KOG3895	Synaptic vesicle protein Synapsin
173663_at	WBGene00012128	T28F3.1		644	2.2154	KOG1327	Copine
176810_s_at	WBGene00018468	F45E4.3		795	2.72347	LSE3858	Rab3 effector RIM1 and related proteins, contain PDZ and C2 domains
178537_at	WBGene00011523	T06D8.2		881	1.98349	KOG4825	Component of synaptic membrane glycine-, glutamate- and thienylcyclohexylpiperidine-binding glycoprotein (43kDa)
175658_at	WBGene00004921	F31E8.2	snt-1	886	3.07276	KOG1028	Ca2+-dependent phospholipid-binding protein Synaptotagmin, required for synaptic vesicle and secretory granule exocytosis
175739_s_at	WBGene00006763	JC8.10	unc-26	887	2.99094	KOG0566	Inositol-1,4,5-triphosphate 5-phosphatase (synaptojanin), INP51/INP52/INP53 family
179774_s_at	WBGene00001335	F35A5.8	erp-1	900	1.86172	KOG3725	SH3 domain protein SH3GLB (Endophilin B1)
187350_at	WBGene00004316	F37A4.7	rbf-1	1046	1.99271	KOG1013	Synaptic vesicle protein rabphilin-3A
175683_s_at	WBGene00006753	K10D3.2	unc-14	1127	1.62281		(RUN domain)
189694_at	WBGene00011682	T10B10.5		1133	2.96196	KOG1028	Ca2+-dependent phospholipid-binding protein Synaptotagmin, required for synaptic vesicle and secretory granule exocytosis
182682_at	WBGene00004925	R12A1.2	snt-5	1182	1.53384	KOG1028	Ca2+-dependent phospholipid-binding protein Synaptotagmin, required for synaptic vesicle and secretory granule exocytosis
188458_s_at	WBGene00000086	C02H7.3	aex-3	1185	1.82786	KOG3570	MAPK-activating protein DENN
181190_at	WBGene00018837	F54G2.1		1206	1.96575		(Synaptic vesicle protein BAIAP3, involved in vesicle priming/regulation)
180513_at	WBGene00004926	C08G5.4	snt-6	1215	1.58098	KOG1028	Ca2+-dependent phospholipid-binding protein Synaptotagmin, required for synaptic vesicle and secretory granule exocytosis
187622_s_at	WBGene00015209	B0495.10		1425	1.51799	KOG1327	Copine
192427_s_at	WBGene00004267	C18A3.6	rab-3	1449	2.22814	KOG0093	GTPase Rab3, small G protein superfamily
193062_s_at	WBGene00000167	C27H6.1	apt-10	1466	2.54832	KOG2677	Stoned B synaptic vesicle biogenesis protein
175462_s_at	WBGene00001577	T12A7.1	gem-4	1476	1.68741	KOG1327	Copine
174516_at	WBGene00006757	F27D9.1	unc-18	1487	1.57976	KOG1300	Vesicle trafficking protein Sec1
191935_s_at	WBGene00006750	T10A3.1	unc-10	1507	2.08118	KOG3799	Rab3 effector RIM1 and related proteins, contain PDZ and C2 domains
189128_s_at	WBGene00004364	Y22F5A.3	ric-4	1522	2.10276	KOG3065	SNAP-25 (synaptosome-associated protein) component of SNARE complex
RNA binding
174353_at	WBGene00009200	F28C1.1		151	3.13151	KOG2548	SWAP mRNA splicing regulator
173437_at	WBGene00003014	F02E9.2	lin-28	180	1.77027	KOG3070	Predicted RNA-binding protein containing PIN domain and invovled in translation or RNA processing
184356_s_at	WBGene00001090	F15B10.2	drh-1	407	1.73726	KOG0354	DEAD-box like helicase
173779_at	WBGene00007706	C25A1.4		457	1.66614	KOG4212	RNA-binding protein hnRNP-M
189363_at	WBGene00004702	T28D9.2	rsp-5	541	1.79491	KOG0106	Alternative splicing factor SRp55/B52/SRp75 (RRM superfamily)
191433_s_at	WBGene00008502	F01G4.3		547	1.50758	KOG0947	Cytoplasmic exosomal RNA helicase SKI2, DEAD-box superfamily
175649_s_at	WBGene00004508	F26A3.8	rrf-1	563	3.0486	KOG0988	RNA-directed RNA polymerase QDE-1 required for posttranscriptional gene silencing and RNA interference
174849_at	WBGene00010280	F58G11.2		650	2.09254	KOG0334	RNA helicase
173227_at	WBGene00022350	Y82E9BR.18		718	1.76608	KOG2030	Predicted RNA-binding protein
192941_at	WBGene00004385	K08D10.4	rnp-2	845	1.88622	KOG4206	Spliceosomal protein snRNP-U1A/U2B
194168_s_at	WBGene00010159	F56G4.4		875	1.85834	KOG0150	Spliceosomal protein FBP21
193569_at	WBGene00004207	D2089.4	ptb-1	962	1.94925	KOG1190	Polypyrimidine tract-binding protein
186780_at	WBGene00008639	F10B5.2		1077	1.55644	KOG3937	mRNA splicing factor
193767_s_at	WBGene00000774	F56A8.6	cpf-2	1112	1.70957	KOG0108	mRNA cleavage and polyadenylation factor I complex, subunit RNA15
189938_s_at	WBGene00007534	C12D8.1		1118	1.56037	KOG1676	K-homology type RNA binding proteins
176137_at	WBGene00022489	Y119D3B.12		1120	1.68181	KOG0796	Spliceosome subunit
174247_at	WBGene00001595	T23G11.3	gld-1	1168	1.78038	KOG1588	RNA-binding protein Sam68 and related KH domain proteins
193480_at	WBGene00010233	F58B3.7		1231	1.56698	KOG1996	mRNA splicing factor
191835_s_at	WBGene00022738	ZK418.9		1258	1.50831	KOG1676	K-homology type RNA binding proteins
182722_at	WBGene00015703	C11D2.7		1363	1.66888	KOG2523	Predicted RNA-binding protein with PUA domain
174105_at	WBGene00018857	F55A4.5		1428	1.58925	KOG3732	Staufen and related double-stranded-RNA-binding proteins
171888_x_at	WBGene00012558	Y37D8A.21		1627	1.93119	KOG4454	RNA binding protein (RRM superfamily)
Ubiquitin Associated
173980_at	WBGene00007943	C34F6.9		49	2.23077	KOG1867	Ubiquitin-specific protease
174287_at	WBGene00004825	R12H7.3	skr-19	129	1.78678	KOG1724	SCF ubiquitin ligase, Skp1 component
193040_s_at	WBGene00006721	F46E10.8	ubh-1	136	2.00683	KOG1415	Ubiquitin C-terminal hydrolase UCHL1
180035_s_at	WBGene00016647	C44C8.2		224	1.91645	LSE0263	F-box domain
173186_s_at	WBGene00012606	Y38F1A.2		266	1.68343	KOG2164	Predicted E3 ubiquitin ligase
192939_at	WBGene00010076	F55A11.3		276	1.5947	KOG0802	E3 ubiquitin ligase
189374_s_at	WBGene00009738	F45H7.6		281	3.08806	KOG0940	Ubiquitin protein ligase RSP5/NEDD4
192810_s_at	WBGene00009660	F43G6.8		419	2.65714	KOG4185	Predicted E3 ubiquitin ligase
176951_at	WBGene00006708	Y54G2A.31	ubc-13	445	1.79208	KOG0417	Ubiquitin-protein ligase
192803_at	WBGene00007226	C01G6.4		485	2.07381	KOG0800	Predicted E3 ubiquitin ligase
184909_at	WBGene00016304	C32B5.11		491	2.04234	LSE0263	F-box domain
174656_at	WBGene00006737	Y38A8.3	ulp-2	603	1.50057	KOG0779	Protease, Ulp1 family
181583_at	WBGene00006922	F08G12.4	vhl-1	624	1.77206	KOG4710	E3 ubiquitin ligase, VHL component (von Hippel-Lindau tumor suppressor in humans)
174990_at	WBGene00016326	C32E8.11		641	2.01868	KOG1140	N-end rule pathway, recognition component UBR1
175228_at	WBGene00003599	W04H10.3	nhl-3	682	1.88255	KOG2177	Predicted E3 ubiquitin ligase
192864_at	WBGene00007816	C30F2.2		716	1.63544	LSE0563	Similar to ARD GTP-binding proteins
188165_at	WBGene00004822	C42D4.6	skr-16	764	2.02035
179260_s_at	WBGene00003967	K08E3.7	pdr-1	770	1.50164	KOG0006	E3 ubiquitin-protein ligase (Parkin protein)
181531_s_at	WBGene00008932	F18A11.5		776	2.55412	KOG1724	SCF ubiquitin ligase, Skp1 component
191894_at	WBGene00006707	R09B3.4	ubc-12	810	1.82131	KOG0420	Ubiquitin-protein ligase
175602_at	WBGene00000836	D2045.6	cul-1	889	1.82525	KOG2166	Cullins
173629_at	WBGene00009460	F36A2.13		924	2.82763	KOG0943	Predicted ubiquitin-protein ligase/hyperplastic discs protein, HECT superfamily
184110_at	WBGene00006709	Y87G2A.9	ubc-14	927	2.20008	KOG0426	Ubiquitin-protein ligase
174900_at	WBGene00022800	ZK688.5		939	1.67266	KOG4248	Ubiquitin-like protein, regulator of apoptosis
184007_at	WBGene00019924	R07C3.8		958	1.61867	LSE0263	F-box domain
174757_at	WBGene00010502	K02C4.3		968	2.58718	KOG1863	Ubiquitin carboxyl-terminal hydrolase
188229_s_at	WBGene00004810	Y60A3A.18	skr-4	1169	1.57347	KOG1724	SCF ubiquitin ligase, Skp1 component
180334_at	WBGene00017733	F23C8.4		1205	2.00532	KOG2689	Predicted ubiquitin regulatory protein
193777_s_at	WBGene00004807	F46A9.5	skr-1	1212	1.687	KOG1724	SCF ubiquitin ligase, Skp1 component
181455_s_at	WBGene00004457	C01B7.6	rpm-1	1241	1.77108	KOG1428	Inhibitor of type V adenylyl cyclases/Neuronal presynaptic protein Highwire/PAM/RPM-1
174210_at	WBGene00015324	C02B8.6		1253	1.59106	KOG0824	Predicted E3 ubiquitin ligase
193760_s_at	WBGene00004826	R12H7.5	skr-20	1266	2.23183	KOG1724	SCF ubiquitin ligase, Skp1 component
172514_x_at	WBGene00006726	F46F11.4	ubl-5	1348	1.81445	KOG3493	Ubiquitin-like protein
177900_s_at	WBGene00006714	Y69H2.6	ubc-19	1399	2.01167	KOG0429	Ubiquitin-conjugating enzyme-related protein Ft1, involved in programmed cell death
176609_s_at	WBGene00003917	F58B6.3	par-2	1421	1.55938	LSE4021	Unnamed protein (RING-containing protein, predicted ubiquitin E3 ligase)
174118_at	WBGene00020821	T26A5.5		1548	1.74439	KOG1633	F-box protein JEMMA and related proteins with JmjC, PHD, F-box and LRR domains
193181_at	WBGene00006701	C35B1.1	ubc-1	1580	1.77506	KOG0419	Ubiquitin-protein ligase
175153_at	WBGene00011366	T02C1.2		1588	2.08182	Molecular_function:ubiquitin-protein ligase activity|Molecular_function:zinc ion binding|Biological_process:protein ubiquitination|Cellular_component:ubiquitin ligase complex
175215_at	WBGene00010702	K09A9.4		1597	2.34972	KOG1870	Ubiquitin C-terminal hydrolase
Enzymes
189022_at	WBGene00014079	ZK792.7		8	16.0355	KOG3662	Cell division control protein/predicted DNA repair exonuclease
189699_at	WBGene00000392	F49E8.4	cdd-2	15	1.95497	KOG0833	Cytidine deaminase
186702_at	WBGene00016448	C35D10.12		19	4.85289	KOG1331	Predicted methyltransferase
188407_at	WBGene00003966	C27H5.1	pdl-1	21	5.88432	KOG4038	cGMP-phosphodiesterase, delta subunit
194023_s_at	WBGene00011564	T07C5.1		22	1.75561	KOG1192	UDP-glucuronosyl and UDP-glucosyl transferase
185523_s_at	WBGene00012497	Y24F12A.2		44	2.04471	KOG3887	Predicted small GTPase involved in nuclear protein import
176826_at	WBGene00021487	Y40B10A.2		48	2.293	KOG1663	O-methyltransferase
192709_at	WBGene00008610	F09C3.2		51	2.31473	LSE0835	Predicted hydrolase (HAD superfamily)
189711_at	WBGene00000284	T28F2.3	cah-6	56	2.50449	KOG0382	Carbonic anhydrase
175062_at	WBGene00018330	F42A6.9	elks-1	62	1.63828	KOG4809	Rab6 GTPase-interacting protein involved in endosome-to-TGN transport
181060_s_at	WBGene00017163	F01F1.9		64	1.58913	KOG2596	Aminopeptidase I zinc metalloprotease (M18)
174924_s_at	WBGene00010984	R03A10.4		76	1.79971	KOG0257	Kynurenine aminotransferase, glutamine transaminase K
179694_s_at	WBGene00000980	F29G9.6	dhs-17	84	1.94292	KOG1208	Dehydrogenases with different specificities (related to short-chain alcohol dehydrogenases)
175785_at	WBGene00001177	B0348.4	egl-8	92	2.19722	KOG1265	Phospholipase C
192125_s_at	WBGene00004930	C15F1.7	sod-1	102	1.55392	KOG0441	Cu2+/Zn2+ superoxide dismutase SOD1
191337_at	WBGene00001787	Y53F4B.33	gst-39	104	2.26966	KOG1695	Glutathione S-transferase
191826_s_at	WBGene00007849	C31E10.8		108	2.12907	KOG2058	Ypt/Rab GTPase activating protein
192888_s_at	WBGene00011474	T05D4.1		117	2.67268	KOG1557	Fructose-biphosphate aldolase
192587_at	WBGene00006562	K01C8.3	tdc-1	122	2.50235	KOG0628	Aromatic-L-amino-acid/L-histidine decarboxylase
173029_s_at	WBGene00008664	F10G8.6		130	2.92322	KOG3022	Predicted ATPase, nucleotide-binding
192972_at	WBGene00002262	F13D12.2	ldh-1	143	2.46346	KOG1495	Lactate dehydrogenase
173864_at	WBGene00002028	F08B4.6	hst-1	159	1.9723	KOG3703	Heparan sulfate N-deacetylase/N-sulfotransferase
190591_at	WBGene00000298	F32G8.6	cat-4	178	3.02761	KOG2698	GTP cyclohydrolase I
192207_at	WBGene00000259	F13H8.10	bpl-1	188	2.12575	KOG1536	Biotin holocarboxylase synthetase/biotin-protein ligase
189908_at	WBGene00000135	M195.3	amt-3	197	1.86212	KOG0682	Ammonia permease
192820_at	WBGene00001753	R03D7.6	gst-5	198	1.99808	KOG1695	Glutathione S-transferase
189347_at	WBGene00001338	T07A9.2	ers-3	206	1.69955	KOG1149	Glutamyl-tRNA synthetase (mitochondrial)
192540_at	WBGene00015810	C16A3.5		230	1.6001	KOG3466	NADH:ubiquinone oxidoreductase, NDUFB9/B22 subunit
174689_s_at	WBGene00011939	T23B5.1		234	1.65637	KOG1499	Protein arginine N-methyltransferase PRMT1 and related enzymes
193293_at	WBGene00000781	C52E4.1	cpr-1	242	2.70432	KOG1543	Cysteine proteinase Cathepsin L
179133_at	WBGene00011488	T05F1.1		246	1.97239	KOG2526	Predicted aminopeptidases - M20/M25/M40 family
183200_at	WBGene00017785	F25E5.4		255	3.01069	KOG3627	Trypsin
177952_s_at	WBGene00010507	K02E2.6		274	2.98532		(Aspartic-type endopeptidase activity)
175136_at	WBGene00013308	Y57G11C.12		275	2.72716	KOG3426	NADH:ubiquinone oxidoreductase, NDUFA6/B14 subunit
174763_s_at	WBGene00015099	B0280.1		286	2.07539	KOG0366	Protein geranylgeranyltransferase type II, beta subunit
192212_at	WBGene00006055	C14A11.7	ssr-2	288	1.53661	KOG0395	Ras-related GTPase
192894_at	WBGene00009635	F42F12.3		291	1.72027	KOG1638	Steroid reductase
194177_x_at	WBGene00001684	K10B3.8	gpd-2	325	1.65354	KOG0657	Glyceraldehyde 3-phosphate dehydrogenase
191307_at	WBGene00001779	Y53F4B.35	gst-31	327	3.07409	KOG1695	Glutathione S-transferase
185982_s_at	WBGene00019825	R02D3.8		331	3.30945	KOG0542	Predicted exonuclease
174909_at	WBGene00001470	ZK783.4	flt-1	342	2.50634	KOG1245	Chromatin remodeling complex WSTF-ISWI, large subunit (contains heterochromatin localization, PHD and BROMO domains)
179770_at	WBGene00015678	C10F3.4		344	2.87566	KOG2720	Predicted hydrolase (HIT family)
188525_at	WBGene00000882	F42G9.2	cyn-6	347	1.55524	KOG0880	Peptidyl-prolyl cis-trans isomerase
176155_at	WBGene00022798	ZK688.3		350	1.78862	KOG1535	Predicted fumarylacetoacetate hydralase
175101_s_at	WBGene00010569	K04G2.11		366	1.55913	KOG2112	Lysophospholipase
173856_at	WBGene00003162	F20H11.3	mdh-1	367	2.11637	KOG1494	NAD-dependent malate dehydrogenase
171936_s_at	WBGene00009092	F23H12.2		397	1.76711	KOG4056	Translocase of outer mitochondrial membrane complex, subunit TOM20
171881_x_at	WBGene00001137	B0365.3	eat-6	399	1.60006	KOG0203	Na+/K+ ATPase, alpha subunit
193219_s_at	WBGene00000883	Y75B12B.2	cyn-7	420	2.20993	KOG0865	Cyclophilin type peptidyl-prolyl cis-trans isomerase
173608_s_at	WBGene00001685	K10B3.7	gpd-3	442	2.03196	KOG0657	Glyceraldehyde 3-phosphate dehydrogenase
173421_at	WBGene00006912	Y38F2AL.4	vha-3	444	1.57696	KOG0232	Vacuolar H+-ATPase V0 sector, subunits c/c'
191382_at	WBGene00001786	F35E8.8	gst-38	449	2.44954	KOG1695	Glutathione S-transferase
190244_s_at	WBGene00001189	F01D4.4	egl-21	463	2.29092	KOG2649	Zinc carboxypeptidase
180625_at	WBGene00020345	T08B2.4		467	1.5179	KOG2277	S-M checkpoint control protein CID1 and related nucleotidyltransferases
191162_s_at	WBGene00016333	C32F10.8		469	2.17814	KOG0258	Alanine aminotransferase
191303_at	WBGene00001777	Y53F4B.32	gst-29	484	2.94344	KOG1695	Glutathione S-transferase
175055_at	WBGene00006601	Y17G7B.7	tpi-1	496	1.66195	KOG1643	Triosephosphate isomerase
174832_at	WBGene00016704	C46C11.1		501	1.71887	KOG4388	Hormone-sensitive lipase HSL
179711_s_at	WBGene00017536	F17A9.4		508	2.15926	KOG0134	NADH:flavin oxidoreductase/12-oxophytodienoate reductase
175687_at	WBGene00003124	K10B3.9	mai-1	513	1.76625	TWOG0226	ATPase inhibitory factor
186044_at	WBGene00019230	H23L24.3		514	2.76416	KOG2158	Tubulin-tyrosine ligase-related protein
189728_s_at	WBGene00009958	F53B6.2		533	1.67683	KOG3538	Disintegrin metalloproteinases with thrombospondin repeats
174530_at	WBGene00019747	M03A1.6		555	1.52982	KOG2308	Phosphatidic acid-preferring phospholipase A1, contains DDHD domain
174115_at	WBGene00018357	F42G8.6		559	2.17248	KOG2017	Molybdopterin synthase sulfurylase
172848_x_at	WBGene00018800	F54D8.2		571	2.13491	KOG3469	Cytochrome c oxidase, subunit VIa/COX13
190959_s_at	WBGene00001764	F37B1.5	gst-16	578	2.88508	KOG1695	Glutathione S-transferase
178382_s_at	WBGene00010115	F55F3.1		583	1.85784	KOG1616	Protein involved in Snf1 protein kinase complex assembly
176225_at	WBGene00022169	Y71H2AM.4		592	2.95291	KOG4516	NADH:ubiquinone oxidoreductase, NDUFC2/B14.5B subunit
173294_at	WBGene00000281	K05G3.3	cah-3	612	1.80222	KOG0382	Carbonic anhydrase
188382_s_at	WBGene00016868	C52B9.8		620	2.11144	KOG0386	Chromatin remodeling complex SWI/SNF, component SWI2 and related ATPases (DNA/RNA helicase superfamily)
190915_at	WBGene00004680	C29H12.1	rrt-2	637	1.80629	KOG1195	Arginyl-tRNA synthetase
173798_at	WBGene00011794	T16A9.4		639	1.79961	KOG3624	M13 family peptidase
194175_x_at	WBGene00020114	R153.1	pde-4	643	1.86138	KOG3689	Cyclic nucleotide phosphodiesterase
187696_s_at	WBGene00006572	C06G3.11	tin-9.1	659	2.94881	KOG3479	Mitochondrial import inner membrane translocase, subunit TIM9
175088_at	WBGene00011111	R07E5.3		666	1.65878	KOG1649	SWI-SNF chromatin remodeling complex, Snf5 subunit
173363_s_at	WBGene00002986	C07H6.1	lig-4	674	1.79477	KOG0966	ATP-dependent DNA ligase IV
189140_s_at	WBGene00011803	T16G12.1		691	1.50983	KOG1046	Puromycin-sensitive aminopeptidase and related aminopeptidases
175972_at	WBGene00017084	E01A2.1		694	2.04254	KOG3023	Glutamate-cysteine ligase regulatory subunit
189000_at	WBGene00020151	T01G6.1		697	2.1652	KOG0725	Reductases with broad range of substrate specificities
190929_at	WBGene00001762	F37B1.3	gst-14	709	2.78294	KOG1695	Glutathione S-transferase
178822_s_at	WBGene00002029	C34F6.4	hst-2	732	1.61239	KOG3922	Sulfotransferases
187683_at	WBGene00009882	F49C12.13	vha-17	737	1.59365		(ATPase)
187261_s_at	WBGene00015064	B0228.7		740	2.57891	KOG3985	Methylthioadenosine phosphorylase MTAP
189709_at	WBGene00000280	D1022.8	cah-2	747	1.84057	KOG0382	Carbonic anhydrase
187114_at	WBGene00022457	Y110A7A.7		748	1.50173	KOG4569	Predicted lipase
187123_at	WBGene00011644	T09B9.3		749	2.71355	KOG2258	Glycerophosphoryl diester phosphodiesterase
175582_at	WBGene00004051	F20C5.1	pme-3	763	1.72371	KOG2064	Poly(ADP-ribose) glycohydrolase
182264_at	WBGene00013358	Y60A3A.7		765	1.83816	KOG1838	Alpha/beta hydrolase
187178_s_at	WBGene00017054	D2024.7		775	1.73468	TWOG0021	Glutathione S-transferase, subunit 13
186535_at	WBGene00020877	T28A11.15	srt-63	777	1.94193	LSE0499	Integral membrane O-acyltransferase
187653_at	WBGene00019479	K07C11.7		792	2.02881	KOG3947	Phosphoesterases
192275_s_at	WBGene00011433	T04D3.3	pde-1	811	2.25632	KOG3688	Cyclic GMP phosphodiesterase
175219_s_at	WBGene00018812	F54D11.2		815	1.52912	KOG3253	Predicted alpha/beta hydrolase
192001_at	WBGene00011615	T08D10.2		816	1.53885	KOG0029	Amine oxidase
184132_at	WBGene00018106	F36H5.8		841	1.83189	LSE0338	Predicted transposase
173239_s_at	WBGene00011679	T10B10.2		848	1.56279	KOG2583	Ubiquinol cytochrome c reductase, subunit QCR2
191761_at	WBGene00020268	T05H4.5		853	2.23128	KOG0534	NADH-cytochrome b-5 reductase
173786_s_at	WBGene00021371	Y37E11AR.4		858	1.96059	KOG3798	Predicted Zn-dependent hydrolase (beta-lactamase superfamily)
186983_at	WBGene00013748	Y113G7A.11	ssu-1	862	2.08867	KOG1584	Sulfotransferase
184514_at	WBGene00001788	F56B3.10	gst-40	869	3.99672	KOG1695	Glutathione S-transferase
190238_at	WBGene00000279	F54D8.4	cah-1	870	1.57208	KOG0382	Carbonic anhydrase
173797_at	WBGene00014096	ZK829.7		879	1.60891	KOG1198	Zinc-binding oxidoreductase
173508_at	WBGene00015326	C02B10.1		893	1.73567	KOG0141	Isovaleryl-CoA dehydrogenase
174829_at	WBGene00014208	ZK1067.2		897	1.75906	KOG1807	Helicases
191605_at	WBGene00001792	F13A7.10	gst-44	901	2.88276	KOG0406	Glutathione S-transferase
172517_x_at	WBGene00012722	Y39G8B.1		928	1.68199	KOG1577	Aldo/keto reductase family proteins
193663_s_at	WBGene00000763	Y57G11C.11	coq-3	932	1.57895	KOG1270	Methyltransferases
173930_s_at	WBGene00016630	C44B7.10		937	1.5499	KOG2828	Acetyl-CoA hydrolase
173470_s_at	WBGene00010408	H19N07.4		944	1.80916	KOG0380	Sterol O-acyltransferase/Diacylglycerol O-acyltransferase
188800_at	WBGene00017082	DC2.5		951	1.59247	KOG1208	Dehydrogenases with different specificities (related to short-chain alcohol dehydrogenases)
185299_s_at	WBGene00001091	C01B10.1	drh-2	971	2.64588	KOG0354	DEAD-box like helicase
192695_at	WBGene00000239	C05D2.4	bas-1	972	1.92563	KOG0628	Aromatic-L-amino-acid/L-histidine decarboxylase
174471_at	WBGene00022073	Y67D8C.9		974	1.72864	KOG1046	Puromycin-sensitive aminopeptidase and related aminopeptidases
173865_at	WBGene00006351	K03A1.5	sur-5	979	1.84222	KOG1175	Acyl-CoA synthetase
174583_at	WBGene00022718	ZK370.4		989	1.75976	KOG2968	Predicted esterase of the alpha-beta hydrolase superfamily (Neuropathy target esterase), contains cAMP-binding domains
186449_at	WBGene00012909	Y46G5A.19		1001	1.68916	KOG1562	Spermidine synthase
173886_at	WBGene00021561	Y45G5AM.9		1004	2.09142	KOG1388	Attractin and platelet-activating factor acetylhydrolase
194093_s_at	WBGene00001637	F48E3.1	gly-12	1024	1.6307	KOG1413	N-acetylglucosaminyltransferase I
176964_at	WBGene00019679	K12H4.4		1029	1.77758	KOG3372	Signal peptidase complex subunit
186802_s_at	WBGene00006402	F59E12.13	fut-3	1038	1.51478	KOG2619	Fucosyltransferase
173861_at	WBGene00003405	ZC302.1	mre-11	1043	2.57686		(DNA repair exonuclease MRE11)
176544_at	WBGene00022144	Y71G12B.4		1045	2.13797	KOG3567	Peptidylglycine alpha-amidating monooxygenase
175525_at	WBGene00021210	Y18H1A.4		1050	2.13104	KOG3734	Predicted phosphoglycerate mutase
171782_x_at	WBGene00007653	C17G1.7		1054	1.67054	KOG1252	Cystathionine beta-synthase and related enzymes
173009_s_at	WBGene00004204	F01G4.1	psa-4	1059	1.82895	KOG0386	Chromatin remodeling complex SWI/SNF, component SWI2 and related ATPases (DNA/RNA helicase superfamily)
173768_at	WBGene00001505	K08F8.3	fut-1	1078	2.18926	KOG2619	Fucosyltransferase
193418_s_at	WBGene00001757	R05F9.5	gst-9	1081	1.54692	KOG1695	Glutathione S-transferase
190757_s_at	WBGene00018491	F46E10.10		1089	1.60057	KOG1496	Malate dehydrogenase
190918_at	WBGene00003581	Y37H9A.6	ndx-4	1100	1.79932	KOG2839	Diadenosine and diphosphoinositol polyphosphate phosphohydrolase
176019_at	WBGene00021508	Y41D4A.6		1119	1.59137	KOG1211	Amidases
178318_at	WBGene00010213	F57G4.9		1132	1.66222	KOG4585	Predicted transposase
183204_at	WBGene00017784	F25E5.3		1134	2.31469	KOG3627	Trypsin
188977_s_at	WBGene00006309	D1014.1	sul-2	1138	3.78188	KOG3867	Sulfatase
172975_at	WBGene00020107	R151.2		1148	1.50929	KOG1448	Ribose-phosphate pyrophosphokinase
175237_at	WBGene00001628	ZK688.8	gly-3	1151	1.64656	KOG3736	Polypeptide N-acetylgalactosaminyltransferase
182653_at	WBGene00019937	R07E4.3		1152	2.6612	KOG4116	Ubiquinol cytochrome c reductase, subunit QCR8
193776_at	WBGene00000879	Y75B12B.5	cyn-3	1156	1.86021	KOG0865	Cyclophilin type peptidyl-prolyl cis-trans isomerase
190231_at	WBGene00011353	T01H8.2		1161	1.86009	KOG1251	Serine racemase
180363_at	WBGene00021027	W04C9.5		1170	1.79542	KOG0395	Ras-related GTPase
185797_s_at	WBGene00004053	ZK1005.1	pme-5	1175	1.87374	KOG1037	NAD+ ADP-ribosyltransferase Parp, required for poly-ADP ribosylation of nuclear proteins
191841_at	WBGene00006412	C40C9.5	nlg-1	1180	1.75658	KOG1516	Carboxylesterase and related proteins
193880_at	WBGene00012094	T27E9.2		1194	2.0654	KOG4763	Ubiquinol-cytochrome c reductase hinge protein
193713_s_at	WBGene00006541	H13N06.6	tbh-1	1227	2.96531	KOG3568	Dopamine beta-monooxygenase
174634_at	WBGene00018604	F48E3.3		1232	1.62424	KOG1879	UDP-glucose:glycoprotein glucosyltransferase
191082_at	WBGene00009165	F26E4.12		1242	1.96014	KOG1651	Glutathione peroxidase
175511_at	WBGene00013025	Y49A3A.2	vha-13	1243	1.70909	KOG1352	Vacuolar H+-ATPase V1 sector, subunit A
192469_at	WBGene00007363	C06B3.4	stdh-1	1246	1.91121	KOG1014	17 beta-hydroxysteroid dehydrogenase type 3, HSD17B3
185167_at	WBGene00013775	Y116A8A.4		1262	1.53318	LSE0555	Peptidases
192198_s_at	WBGene00003179	C52B9.9	mec-18	1263	1.53237	KOG1176	Acyl-CoA synthetase
173954_at	WBGene00004036	F31B12.1	plc-1	1264	2.72841	TWOG0020	Phosphoinositide-specific phospholipase C with RasGEF and RA domains
174192_at	WBGene00018850	F55A3.5		1288	1.65295	KOG1651	Glutathione peroxidase
187381_s_at	WBGene00000764	T03F1.2	coq-4	1293	1.52394	KOG3244	Protein involved in ubiquinone biosynthesis
179262_at	WBGene00010716	K09C8.4	lge-1	1306	1.72419	KOG3765	Predicted glycosyltransferase
186822_at	WBGene00021642	Y47G6A.16		1310	2.39706	TWOG0028	Transposase
174261_at	WBGene00022201	Y71H10B.1		1322	1.54294	KOG2469	IMP-GMP specific 5'-nucleotidase
179141_at	WBGene00001653	K04D7.5	gon-4	1330	2.03293		(acyl-CoA dehydrogenase)
175405_s_at	WBGene00015793	C15C7.7		1331	1.51105	KOG3849	GDP-fucose protein O-fucosyltransferase
174101_at	WBGene00011935	T22H2.5		1332	1.78504	KOG0621	Phospholipid scramblase
178956_at	WBGene00007104	B0024.15		1333	1.80645	KOG2287	Galactosyltransferases
186930_s_at	WBGene00017606	F19F10.10		1334	1.85303	KOG1121	Tam3-transposase (Ac family)
188704_s_at	WBGene00017557	F18A12.8		1343	2.05482	KOG3624	M13 family peptidase
190060_at	WBGene00015248	B0546.1		1344	1.67605	TWOG0226	ATPase inhibitory factor
191364_at	WBGene00011045	R05H10.5		1349	1.70941	KOG1651	Glutathione peroxidase
189544_at	WBGene00010204	F57F5.1		1351	1.59798	KOG1543	Cysteine proteinase Cathepsin L
189927_at	WBGene00017124	E04F6.4		1354	1.55892	KOG3603	Predicted phospholipase D
184801_at	WBGene00017164	F01F1.10		1357	1.61132	KOG2331	Predicted glycosylhydrolase
183325_s_at	WBGene00017702	F22D3.6		1367	1.83718	TWOG0016	Paracaspase
176360_at	WBGene00020052	R13A5.10		1372	2.19444	KOG1018	Cytosine deaminase FCY1 and related enzymes
174013_at	WBGene00019465	K07B1.5	acl-14	1374	1.88274	KOG1505	Lysophosphatidic acid acyltransferase LPAAT and related acyltransferases
191878_at	WBGene00001791	Y71F9AL.5	gst-43	1375	2.40237	KOG0868	Glutathione S-transferase
179663_at	WBGene00008613	F09C3.5		1380	2.32981	LSE0338	Predicted transposase
178525_at	WBGene00007133	B0284.3		1398	1.5593		(serine protease inhibitor)
182027_s_at	WBGene00022752	ZK484.6		1409	1.50885	KOG3734	Predicted phosphoglycerate mutase
177752_at	WBGene00012064	T26H2.2		1424	2.50486	LSE0338	Predicted transposase
190979_at	WBGene00001760	F37B1.2	gst-12	1433	1.92767	KOG1695	Glutathione S-transferase
180279_at	WBGene00019724	M02B7.2		1443	2.08319	KOG0542	Predicted exonuclease
190941_at	WBGene00019001	F57B10.3		1464	1.61422	KOG4513	Phosphoglycerate mutase
173950_at	WBGene00013718	Y106G6H.5		1468	2.14661	KOG2844	Dimethylglycine dehydrogenase precursor
193708_s_at	WBGene00000887	T01B7.4	cyn-11	1486	1.9601	KOG0879	U-snRNP-associated cyclophilin type peptidyl-prolyl cis-trans isomerase
186270_s_at	WBGene00018755	F53C3.12		1493	3.42999	KOG1285	Beta, beta-carotene 15,15'-dioxygenase and related enzymes
190282_at	WBGene00000283	R173.1	cah-5	1496	1.94973	KOG0382	Carbonic anhydrase
186478_at	WBGene00021925	Y55F3AM.8		1498	2.11497	KOG1568	Mitochondrial inner membrane protease, subunit IMP2
192348_s_at	WBGene00019823	R02D3.5		1505	1.79323	KOG0530	Protein farnesyltransferase, alpha subunit/protein geranylgeranyltransferase type I, alpha subunit
176164_at	WBGene00022170	Y71H2AM.5		1525	1.53963	KOG3057	Cytochrome c oxidase, subunit VIb/COX12
191414_s_at	WBGene00001781	C02A12.1	gst-33	1529	1.63923	KOG1695	Glutathione S-transferase
189467_at	WBGene00006434	F09E5.15	prdx-2	1533	1.50164	KOG0852	Alkyl hydroperoxide reductase, thiol specific antioxidant and related enzymes
193596_s_at	WBGene00000482	T14G8.1	chd-3	1534	1.55292	KOG0383	Predicted helicase
178264_at	WBGene00008498	F01D5.8		1540	1.51484	KOG1552	Predicted alpha/beta hydrolase
174704_at	WBGene00018995	F56H1.5		1554	1.92512	KOG3641	Zinc carboxypeptidase
190917_at	WBGene00008276	C53B4.7		1557	1.88674	KOG1372	GDP-mannose 4,6 dehydratase
172972_s_at	WBGene00021401	Y38C1AA.11		1559	1.57437	KOG0854	Alkyl hydroperoxide reductase, thiol specific antioxidant and related enzymes
193255_at	WBGene00011436	T04F3.1		1563	1.54751	KOG0256	1-aminocyclopropane-1-carboxylate synthase, and related proteins
174264_at	WBGene00015443	C04F1.2		1569	1.92503		(mono-oxygenase)
185161_at	WBGene00021817	Y53G8B.1		1592	1.76885	KOG0868	Glutathione S-transferase
185419_at	WBGene00018339	F42A10.1		1601	1.52109	KOG0062	ATPase component of ABC transporters with duplicated ATPase domains/Translation elongation factor EF-3b
191144_s_at	WBGene00000209	K07A12.3	asg-1	1619	2.00158	KOG4103	Mitochondrial F1F0-ATP synthase, subunit g/ATP20
185799_at	WBGene00016285	C31B8.12		1634	1.63539	LSE0016	Predicted secreted small molecules methylase
184852_at	WBGene00013776	Y116A8A.6		1636	1.86244	LSE0555	Peptidases
191968_at	WBGene00020594	T19H12.11		1637	1.64955	KOG1192	UDP-glucuronosyl and UDP-glucosyl transferase
Collagens
182599_s_at	WBGene00020954	W02G9.4		742	4.40126	TWOG0132	Procollagen C-endopeptidase enhancer
180332_at	WBGene00000710	Y51H4A.9	col-137	1037	2.27569	KOG3544	Collagens (type IV and type XIII), and related proteins
Other
186505_at	WBGene00018654	F49H12.3		3	3.2981	KOG2715	Uncharacterized conserved protein, contains BTB/POZ domain
188261_at	WBGene00008256	C52A11.2		26	1.52067	KOG3378	Globins and related hemoproteins
188999_s_at	WBGene00001945	F45E1.6	his-71	27	4.93115	KOG1745	Histones H3 and H4
188198_s_at	WBGene00003885	Y41G9A.1	osm-5	37	4.41915	KOG2003	TPR repeat-containing protein
182067_at	WBGene00020711	T23B3.3		40	3.29311	TWOG0214	Uncharacterized conserved protein
189664_s_at	WBGene00008402	D2013.2		47	1.57117	KOG1409	Uncharacterized conserved protein, contains WD40 repeats and FYVE domains
177795_at	WBGene00011316	T01C1.3		50	2.07237	KOG4565	E93 protein involved in programmed cell death, putative transcription regulator
193180_at	WBGene00010970	R01E6.6		61	1.54642	LSE1186	Globins and related hemoproteins
186113_s_at	WBGene00012660	Y39A1A.24		63	1.91761	KOG2319	Vacuolar assembly/sorting protein VPS9
183151_at	WBGene00018358	F42G8.7		65	3.39343	KOG0912	Thiol-disulfide isomerase and thioredoxin
179061_at	WBGene00007718	C25D7.8		89	2.26338	KOG3991	Uncharacterized conserved protein
193057_s_at	WBGene00003948	C47B2.4	pbs-2	90	1.87918	KOG0173	20S proteasome, regulatory subunit beta type PSMB7/PSMB10/PUP1
174741_at	WBGene00001490	H05G16.1	frm-3	91	3.02739	KOG3531	Rho guanine nucleotide exchange factor CDEP
188703_at	WBGene00008996	F21A3.6		96	2.58076	LSE0819	Globins and related hemoproteins
193275_at	WBGene00008977	F20D1.7		97	2.72876	KOG0619	Leucine rich repeat
180106_at	WBGene00017914	F29A7.4		106	2.86319	TWOG0014	Uncharacterized conserved protein
192844_at	WBGene00003886	R31.3	osm-6	109	1.9064	KOG3861	Sensory cilia assembly protein
173462_s_at	WBGene00003002	C03B8.4	lin-13	113	1.81868	KOG1721	Zn-finger
193950_s_at	WBGene00001433	Y18D10A.25	fkb-8	138	2.49701	KOG0544	FKBP-type peptidyl-prolyl cis-trans isomerase
174194_at	WBGene00007956	C35C5.6		141	2.81496	KOG1953	Targeting complex (TRAPP) subunit
173860_s_at	WBGene00009138	F25H9.6		146	1.93344	KOG0672	Halotolerance protein HAL3 (contains flavoprotein domain)
175333_s_at	WBGene00001844	K02E10.2	hid-1	148	2.1247	KOG2226	Proteins containing regions of low-complexity
186114_at	WBGene00012885	Y45F10D.4		149	2.33101	KOG3361	Iron binding protein involved in Fe-S cluster formation
176382_at	WBGene00018639	F49E10.1		150	2.24918	KOG2224	Uncharacterized conserved protein, contains TBC domain
175473_at	WBGene00003794	Y41D4B.19	npp-8	156	4.14554	KOG1900	Nuclear pore complex, Nup155 component (D Nup154, sc Nup157/Nup170)
174062_s_at	WBGene00014016	ZK632.9		163	2.14343	KOG4319	DNA-binding nuclear protein p8
183730_at	WBGene00018757	F53E2.1	tag-304	164	2.23321	KOG2659	LisH motif-containing protein
187210_at	WBGene00014017	ZK632.10		173	1.92179	KOG1773	Stress responsive protein
173185_s_at	WBGene00008361	D1043.1		175	1.75608	KOG1988	Uncharacterized conserved protein
184942_at	WBGene00000242	F20D12.3	bbs-2	189	1.80726	TWOG0087	Bardet-Biedl syndrome protein BBS2
183214_at	WBGene00016150	C26F1.7		190	2.79701	KOG4359	Protein kinase C inhibitor-like protein
173106_at	WBGene00021349	Y37E3.5		193	2.55249	KOG0074	GTP-binding ADP-ribosylation factor-like protein ARL3
181514_s_at	WBGene00012643	Y39A1A.3		195	1.66098	KOG4537	Zn-ribbon-containing protein implicated in mitosis
192863_at	WBGene00005643	C05E4.1	srp-2	199	2.98026	KOG2392	Serpin
193201_s_at	WBGene00006062	F30A10.8	stn-1	201	2.09678	KOG3551	Syntrophins (type beta)
179849_s_at	WBGene00017983	F32D1.3		202	2.78787	KOG1124	TPR repeat
173863_s_at	WBGene00000414	ZK1236.2	cec-1	203	1.61793	KOG2748	Uncharacterized conserved protein, contains chromo domain
183172_s_at	WBGene00001233	T16G1.11	eif-3.K	214	1.67037	KOG3252	Uncharacterized conserved protein
193814_at	WBGene00001234	C47B2.5	eif-6	221	1.7773	KOG3185	Translation initiation factor 6 (eIF-6)
192042_s_at	WBGene00010725	K09E9.2		229	2.11806	KOG2667	COPII vesicle protein
192294_s_at	WBGene00004747	C25D7.3	sdc-3	232	1.55504		(dosage compensation complex subunit)
175276_at	WBGene00022803	ZK688.9		240	2.12832	KOG3224	Uncharacterized conserved protein
178124_at	WBGene00008338	C55A6.9		244	1.73797	KOG2478	Putative RNA polymerase II regulator
190145_s_at	WBGene00009334	F32D8.12		259	1.61386	KOG1231	Proteins containing the FAD binding domain
187731_at	WBGene00003066	ZC410.7	lpl-1	261	2.31817	KOG4106	Uncharacterized conserved protein
193729_at	WBGene00004265	Y45F10B.10	qui-1	265	2.74469	KOG4155	WD40 repeat
192874_at	WBGene00005648	F20D6.4	srp-7	273	1.80763	KOG2392	Serpin
180547_at	WBGene00008606	F09B12.2		279	1.90266	KOG1311	DHHC-type Zn-finger proteins
192103_s_at	WBGene00003924	Y110A7A.14	pas-3	285	1.5619	KOG0178	20S proteasome, regulatory subunit alpha type PSMA4/PRE9
175310_s_at	WBGene00014213	ZK1073.1		297	2.73325	KOG2931	Differentiation-related gene 1 protein (NDR1 protein), related proteins
189890_at	WBGene00009359	F33E2.3		299	2.6792	KOG4297	C-type lectin
175486_at	WBGene00009100	F25B3.3		302	2.77785	KOG3417	Ras1 guanine nucleotide exchange factor
181435_at	WBGene00016744	C48B6.8		306	2.4243	KOG3679	Predicted coiled-coil protein
187294_at	WBGene00016192	C28H8.1		307	1.71798	KOG4095	Uncharacterized conserved protein (tumor-specific protein BCL7 in humans)
175586_at	WBGene00002002	K08E7.2	hsb-1	309	1.80377	KOG4117	Heat shock factor binding protein
173893_at	WBGene00004501	C52E4.4	rpt-1	323	1.87049	KOG0729	26S proteasome regulatory complex, ATPase RPT1
181955_at	WBGene00010551	K04B12.3		330	1.92597	KOG3692	Uncharacterized conserved protein
186256_at	WBGene00000244	T25F10.5	bbs-8	341	2.03117	KOG1129	TPR repeat-containing protein
190149_at	WBGene00010488	K02A11.3		343	1.82599	KOG2849	Placental protein 11
192490_at	WBGene00013970	ZK337.2		349	2.53075	KOG1721	Zn-finger
175841_at	WBGene00004383	T13H5.7	rnh-2	355	2.00233	KOG2299	Ribonuclease HI
187983_at	WBGene00008624	F09E8.2		365	1.58404	KOG4260	Uncharacterized conserved protein
187248_at	WBGene00007272	C03C10.6		373	2.94903	KOG3685	Uncharacterized conserved protein
185518_at	WBGene00020026	R12C12.6		385	1.68912	KOG4007	Uncharacterized conserved protein
183786_at	WBGene00018281	F41D9.1		395	2.50678	KOG2222	Uncharacterized conserved protein, contains TBC, SH3 and RUN domains
175236_at	WBGene00011645	T09B9.4		400	1.73779	KOG2129	Uncharacterized conserved protein H4
192420_at	WBGene00003980	F09C3.1	pes-7	401	1.94523	KOG2128	Ras GTPase-activating protein family - IQGAP
176087_at	WBGene00015579	C07H6.2		406	3.48677	KOG4102	Uncharacterized conserved protein
176834_at	WBGene00021486	Y40B10A.1	lbp-9	408	2.24345	KOG4015	Fatty acid-binding protein FABP
182353_at	WBGene00002163	C54D1.3	ist-1	409	1.54263		(insulin receptor substrate homolog)
175048_at	WBGene00007941	C34F6.7		421	1.72599	KOG3899	Uncharacterized conserved protein
185854_s_at	WBGene00020405	T10B11.9		425	2.16065	KOG3777	Uncharacterized conserved protein
182602_s_at	WBGene00015233	B0511.7		427	1.80718	KOG1880	Nuclear inhibitor of phosphatase-1
186091_s_at	WBGene00044098	T07A5.6		430	2.44352	KOG3650	Predicted coiled-coil protein
185049_at	WBGene00021185	Y9C12A.1		440	2.07491	TWOG0038	Uncharacterized conserved protein
190905_at	WBGene00010225	F58A3.5		447	1.65685	LSE0506	Uncharacterized protein with conserved cysteine
186793_at	WBGene00018060	F35F10.11		452	2.16492	KOG3780	Thioredoxin binding protein TBP-2/VDUP1
188122_at	WBGene00012461	Y17G7B.6		455	1.63172	LSE1186	Globins and related hemoproteins
193788_at	WBGene00010572	K04G11.4		456	1.92653	KOG0266	WD40 repeat-containing protein
176593_at	WBGene00022402	Y97E10AR.7		466	1.934	KOG4107	MP1 adaptor interacting protein P14
185234_s_at	WBGene00019333	K02F3.10		472	1.55552	KOG4798	Uncharacterized conserved protein
186982_at	WBGene00013269	Y57A10A.29		489	3.69002	KOG3326	Uncharacterized conserved protein
191902_s_at	WBGene00001995	K08H2.6	hpl-1	495	1.6188	KOG1911	Heterochromatin-associated protein HP1 and related CHROMO domain proteins
185157_at	WBGene00003892	Y75B8A.12	osm-12	518	2.91735	TWOG0013	Uncharacterized conserved protein related to the Bardet-Biedl syndrome protein BBS2
181207_at	WBGene00017120	E04A4.6		524	1.87076	TWOG0537	Uncharacterized conserved protein
177606_at	WBGene00009118	F25H2.4		538	1.57429	KOG3289	Uncharacterized conserved protein encoded by sequence overlapping the COX4 gene
176124_at	WBGene00022784	ZK652.3		540	1.93371	KOG3483	Uncharacterized conserved protein
190362_at	WBGene00011924	T22C8.3		543	1.88102	KOG1721	Zn-finger
176791_at	WBGene00021710	Y49C4A.9	cyp-33C11	551	2.02303	KOG0156	Cytochrome P450 CYP2 subfamily
181690_at	WBGene00017825	F26F4.1		552	1.54923	KOG3024	Uncharacterized conserved protein
191691_at	WBGene00008040	C40H1.5		560	1.92576	LSE0506	Uncharacterized protein with conserved cysteine
174539_at	WBGene00015777	C14F5.4		565	1.72801	KOG3767	Sideroflexin
176157_at	WBGene00001129	C27H5.7	dyf-13	568	3.18425		(Uncharacterized conserved protein)
178790_at	WBGene00009804	F47B8.3		570	1.97502	KOG0911	Glutaredoxin-related protein
184475_s_at	WBGene00019209	H17B01.4		574	1.5922	KOG2103	Uncharacterized conserved protein
175867_at	WBGene00000241	Y105E8A.5	bbs-1	575	3.06441	TWOG0008	Uncharacterized conserved protein
172659_x_at	WBGene00020738	T23F2.5		577	1.66513	KOG1773	Stress responsive protein
187558_s_at	WBGene00018181	F38E1.9		581	1.59724	KOG3211	Predicted endoplasmic reticulum membrane protein Lec35/MPDU1 involved in monosaccharide-P-dolichol utilization
181727_at	WBGene00015008	B0041.3		584	2.01465	KOG2850	Predicted peptidoglycan-binding protein, contains LysM domain
191875_at	WBGene00010471	K01D12.12	cdr-6	594	1.76828	KOG4244	Failed axon connections (fax) protein/glutathione S-transferase-like protein
176701_at	WBGene00019767	M04F3.1		598	1.84883	KOG3108	Single-stranded DNA-binding replication protein A (RPA), medium (30 kD) subunit
193386_at	WBGene00018218	F40A3.3		599	1.67843	KOG3346	Phosphatidylethanolamine binding protein
189117_s_at	WBGene00000374	C01F6.3	cyp-31A1	609	1.90364		(cytochrome P450 family)
178126_s_at	WBGene00014159	ZK938.2		611	3.40336	KOG3780	Thioredoxin binding protein TBP-2/VDUP1
190382_s_at	WBGene00011735	T12D8.8		614	1.58057	KOG1308	Hsp70-interacting protein Hip/Transient component of progesterone receptor complexes and an Hsp70-binding protein
190072_at	WBGene00015669	C10A4.8		616	2.56034	KOG1721	Zn-finger
184804_at	WBGene00013215	Y54G11A.4		617	1.59025	KOG2610	Uncharacterized conserved protein
185006_at	WBGene00020323	T07F12.3		623	1.60399	KOG3780	Thioredoxin binding protein TBP-2/VDUP1
178040_at	WBGene00009258	F29G6.2		627	1.66052	KOG4687	Uncharacterized coiled-coil protein
177165_at	WBGene00021416	Y38F2AL.2		633	2.23588	KOG4028	Uncharacterized conserved protein
175402_at	WBGene00009272	F30F8.3		634	2.06496	KOG3528	PDZ domain
175810_at	WBGene00004078	F52E1.1	pos-1	636	1.73803	KOG1677	CCCH-type Zn-finger protein
175230_at	WBGene00021369	Y37E11AR.2		647	1.63348	KOG3002	Zn finger protein
184455_at	WBGene00013043	Y49E10.24		649	1.73795	KOG3780	Thioredoxin binding protein TBP-2/VDUP1
182086_s_at	WBGene00016022	C23H3.9		651	2.66899	KOG4736	Uncharacterized conserved protein
191726_at	WBGene00022391	Y95B8A.12		662	2.58915	KOG3521	Predicted guanine nucleotide exchange factor
192689_s_at	WBGene00003953	F39H11.5	pbs-7	664	1.72024	KOG0185	20S proteasome, regulatory subunit beta type PSMB4/PRE4
187666_at	WBGene00018560	F47D12.3		672	2.40727	KOG2723	Uncharacterized conserved protein, contains BTB/POZ domain
176255_s_at	WBGene00022175	Y71H2AM.10		676	1.64852	KOG4789	Uncharacterized conserved protein
173653_at	WBGene00004466	B0205.3	rpn-10	677	1.55869	KOG2884	26S proteasome regulatory complex, subunit RPN10/PSMD4
194037_at	WBGene00000188	F19H8.3	arl-3	688	4.30653	KOG0074	GTP-binding ADP-ribosylation factor-like protein ARL3
192684_s_at	WBGene00017734	F23C8.5		693	1.57542	KOG3180	Electron transfer flavoprotein, beta subunit
171750_x_at	WBGene00010813	M01F1.7		695	2.29911	KOG3668	Phosphatidylinositol transfer protein
190196_at	WBGene00014161	ZK938.4		699	1.62855	KOG3780	Thioredoxin binding protein TBP-2/VDUP1
175216_at	WBGene00010130	F55H2.2	vha-14	700	1.54088	KOG1647	Vacuolar H+-ATPase V1 sector, subunit D
175565_s_at	WBGene00003952	C02F5.9	pbs-6	701	1.55127	KOG0179	20S proteasome, regulatory subunit beta type PSMB1/PRE7
175426_s_at	WBGene00021059	W06B11.1		704	1.55226	KOG4601	Uncharacterized conserved protein
190936_s_at	WBGene00009004	F21C3.5		705	1.77451	KOG3478	Prefoldin subunit 6, KE2 family
181387_at	WBGene00020866	T27F7.1		707	1.69876	KOG3229	Vacuolar sorting protein VPS24
175697_at	WBGene00000835	ZK652.11	cuc-1	714	3.09074	KOG1603	Copper chaperone
187349_at	WBGene00015205	B0495.6		724	2.12486	KOG3485	Uncharacterized conserved protein
190010_at	WBGene00011118	R07E5.12		727	1.9464	KOG4783	Uncharacterized conserved protein
173040_at	WBGene00006862	C42D8.3	uvt-3	728	1.68894	KOG4584	Uncharacterized conserved protein
175221_at	WBGene00001116	C33G3.1	dyc-1	739	1.89935	KOG4458	Nitric oxide synthase-binding protein, contains PTB domain
173764_at	WBGene00001081	F47A4.2	dpy-22	741	1.95334	KOG3598	Thyroid hormone receptor-associated protein complex, subunit TRAP230
189229_s_at	WBGene00001026	C56C10.13	dnj-8	746	1.91767	KOG0714	Molecular chaperone (DnaJ superfamily)
173921_at	WBGene00018872	F55C12.5		751	1.70017	KOG2238	Uncharacterized conserved protein TEX2, contains PH domain
176279_at	WBGene00022171	Y71H2AM.6		755	2.30742	KOG2728	Uncharacterized conserved protein with similarity to phosphopantothenoylcysteine synthetase/decarboxylase
185954_at	WBGene00013216	Y54G11A.7		761	1.8039	KOG2610	Uncharacterized conserved protein
187993_at	WBGene00002982	B0336.8	lgg-3	767	1.97184	KOG3439	Protein conjugation factor involved in autophagy
191454_at	WBGene00008665	F10G8.7		780	2.06	KOG2841	Structure-specific endonuclease ERCC1-XPF, ERCC1 component
183576_s_at	WBGene00019339	K02F6.5		782	3.4297	KOG2716	Polymerase delta-interacting protein PDIP1 and related proteins, contain BTB/POZ domain
189409_at	WBGene00016786	C49G7.8	cyp-35A4	786	2.06918	KOG0156	Cytochrome P450 CYP2 subfamily
176142_at	WBGene00021980	Y58A7A.6		788	2.72282	KOG3378	Globins and related hemoproteins
192446_s_at	WBGene00012258	W04G3.5		791	1.55536	KOG1503	Phosphoribosylpyrophosphate synthetase-associated protein
173464_at	WBGene00006364	F59F5.6	syd-2	804	2.23372	KOG0249	LAR-interacting protein and related proteins
186414_s_at	WBGene00018475	F45E12.5		806	2.22829	KOG3441	Mitochondrial ribosomal protein L14
186086_s_at	WBGene00015866	C16E9.2		819	2.79745	KOG2465	Uncharacterized conserved protein
174665_at	WBGene00006363	F35D2.5	syd-1	823	2.11171	KOG1452	PDZ domain
175223_at	WBGene00011868	T20G5.4		825	1.54734	KOG3547	Bestrophin (Best vitelliform macular dystrophy-associated protein)
187206_at	WBGene00011872	T20G5.10		827	2.73105	KOG3390	General control of amino-acid synthesis 5-like 1
177021_at	WBGene00021659	Y48G1A.3		832	1.58955	KOG1710	MYND Zn-finger and ankyrin repeat protein
187448_at	WBGene00014222	ZK1098.5		833	2.23549	KOG3330	Transport protein particle (TRAPP) complex subunit
180592_s_at	WBGene00021224	Y19D10A.9		838	1.7633	KOG4297	C-type lectin
174998_s_at	WBGene00013042	Y49E10.23		842	2.14822	KOG0992	Uncharacterized conserved protein
173703_s_at	WBGene00009128	F25H5.6		847	1.80512	KOG3435	Mitochondrial/chloroplast ribosomal protein L54/L37
186721_at	WBGene00008348	C56G7.3		852	2.15912	KOG2998	Uncharacterized conserved protein
189001_s_at	WBGene00010498	K02B12.5		854	1.74071	KOG0504	Ankyrin repeat
173543_at	WBGene00015743	C13F10.4		855	2.70324	KOG1822	Uncharacterized conserved protein
172769_x_at	WBGene00018413	F44C8.1	cyp-33C4	861	1.75805	KOG0156	Cytochrome P450 CYP2 subfamily
193429_at	WBGene00006767	ZK897.1	unc-31	863	1.63342	KOG3543	Ca2+-dependent activator protein
189382_s_at	WBGene00003920	M117.2	par-5	871	1.70485	KOG0841	Multifunctional chaperone (14-3-3 family)
174722_at	WBGene00018953	F56C9.10		874	1.76928	KOG4415	Uncharacterized conserved protein
178685_at	WBGene00008432	D2085.7		878	1.69502	KOG4741	Uncharacterized conserved protein
192778_at	WBGene00003923	D1054.2	pas-2	892	1.72767	KOG0181	20S proteasome, regulatory subunit alpha type PSMA2/PRE8
190271_at	WBGene00000862	K11D12.1	cwp-4	894	2.18202	KOG1721	Zn-finger
173485_s_at	WBGene00015251	B0546.4		904	1.76054	KOG3399	Predicted Yippee-type zinc-binding protein
173799_at	WBGene00006602	ZK54.2	tps-1	909	2.32862	KOG1050	Trehalose-6-phosphate synthase component TPS1 and related subunits
175752_s_at	WBGene00003851	Y102E9.1	odr-4	911	2.37488	KOG4703	Uncharacterized conserved protein
184329_s_at	WBGene00013114	Y51H4A.20		916	2.03518	LSE0578	STAT protein
189940_at	WBGene00022592	ZC328.2		941	2.07261	KOG1721	Zn-finger
173822_s_at	WBGene00007428	C08B6.7		952	2.02154	KOG2394	WD40 protein DMR-N9
175802_at	WBGene00000420	F56D2.7	ced-6	956	2.01343	KOG3536	Adaptor protein CED-6, contains PTB domain
173121_s_at	WBGene00019612	K10B3.6		959	2.55875	KOG2421	Predicted starch-binding protein
185782_at	WBGene00020196	T03G11.3		970	2.99707	KOG3940	Uncharacterized conserved protein
193309_at	WBGene00003883	T27B1.1	osm-1	973	2.99219	KOG3616	Selective LIM binding factor
178198_at	WBGene00011251	R11H6.3		976	2.2978	LSE1186	Globins and related hemoproteins
177399_at	WBGene00007531	C11H1.7		980	1.57007	KOG4052	Uncharacterized conserved protein
181731_at	WBGene00015527	C06E2.1		981	1.81139	KOG1862	GYF domain containing proteins
174859_at	WBGene00018156	F37E3.1		988	1.64874	KOG1104	Nuclear cap-binding complex, subunit NCBP1/CBP80
182203_at	WBGene00019364	K03E6.4		995	1.83283	KOG4027	Uncharacterized conserved protein
173707_at	WBGene00001020	B0035.2	dnj-2	1007	1.61753	KOG0722	Molecular chaperone (DnaJ superfamily)
188903_s_at	WBGene00022836	ZK973.11		1008	1.81581	KOG4277	Uncharacterized conserved protein, contains thioredoxin domain
174271_at	WBGene00010075	F55A11.1		1012	1.57261	KOG4065	Uncharacterized conserved protein
189343_at	WBGene00020386	T09H2.1	cyp-34A4	1013	1.62099	KOG0156	Cytochrome P450 CYP2 subfamily
188902_at	WBGene00012036	T26E3.1		1014	1.5013	KOG4297	C-type lectin
187087_at	WBGene00008398	D2005.3		1015	2.89705	KOG3431	Apoptosis-related protein/predicted DNA-binding protein
182245_at	WBGene00001717	ZC487.5	grl-8	1017	2.03685	LSE0519	GROUND domains (extracellular cysteine-containing domain sometimes associated with HOG domains)
189427_at	WBGene00014250	ZK1307.9		1018	1.51332	KOG2990	C2C2-type Zn-finger protein
174931_at	WBGene00016616	C43H6.3		1020	1.68415	KOG4214	Myotrophin and similar proteins
176265_at	WBGene00018366	F42H10.2		1025	2.08014	KOG4149	Uncharacterized conserved protein
173427_at	WBGene00004929	AC7.2	soc-2	1032	1.53787	KOG0619	Leucine rich repeat
177660_at	WBGene00014006	ZK596.1		1033	2.33305	LSE0521	Predicted alpha-helical protein
181109_at	WBGene00015219	B0507.2		1035	1.85534	KOG2220	Predicted signal transduction protein
183753_at	WBGene00020825	T26A8.2		1040	3.77614	KOG4838	Uncharacterized conserved protein
179939_at	WBGene00017705	F22E5.6		1041	1.65659	KOG2716	Polymerase delta-interacting protein PDIP1 and related proteins, contain BTB/POZ domain
175875_s_at	WBGene00017190	F07B7.12		1068	1.69	KOG1428	Inhibitor of type V adenylyl cyclases/Neuronal presynaptic protein Highwire/PAM/RPM-1
194173_s_at	WBGene00003035	ZK632.13	lin-52	1071	2.70399	KOG4402	Uncharacterized conserved protein
190930_at	WBGene00017080	DC2.3		1073	1.76099	KOG3587	Galectin, galactose-binding lectin
175233_at	WBGene00004882	F46B6.3	smg-4	1083	1.67321	KOG1295	Nonsense-mediated decay protein Upf3
187841_s_at	WBGene00015561	C07A12.7		1092	2.03191	KOG1087	Cytosolic sorting protein GGA2/TOM1
181811_at	WBGene00016935	C54G7.4		1103	2.97361		(WD40 repeat protein)
174721_at	WBGene00004378	F18C12.2	rme-8	1113	1.74089	KOG1789	Endocytosis protein RME-8, contains DnaJ domain
182202_at	WBGene00001309	M01D7.6	emr-1	1115	1.51225	TWOG0203	Thymopoietin
192378_at	WBGene00013880	ZC410.2		1116	1.66755	KOG0960	Mitochondrial processing peptidase, beta subunit, and related enzymes (insulinase superfamily)
181512_at	WBGene00013029	Y49E10.2		1121	1.59657	KOG0911	Glutaredoxin-related protein
180708_at	WBGene00000861	C37H5.4	cwp-3	1122	2.08081		(predicted secreted protein)
190369_at	WBGene00008656	F10F2.4		1125	2.54061	KOG0619	Leucine rich repeat
180684_s_at	WBGene00009244	F29C12.2		1128	1.70325	KOG3694	Protein required for meiosis
181940_at	WBGene00020782	T24H7.3		1135	2.20213	KOG3965	Uncharacterized conserved protein
184982_s_at	WBGene00018955	F56C11.3		1143	1.7786	KOG3355	Mitochondrial sulfhydryl oxidase involved in the biogenesis of cytosolic Fe/S proteins
183116_s_at	WBGene00021046	W05H7.3	sedl-1	1159	2.12729	KOG3487	TRAPP 20 K subunit
180959_s_at	WBGene00009636	F42F12.4		1163	5.03564	KOG2107	Uncharacterized conserved protein, contains double-stranded beta-helix domain
173845_at	WBGene00001041	T24H10.3	dnj-23	1164	1.5332	KOG0719	Molecular chaperone (DnaJ superfamily)
175653_at	WBGene00003882	F59E10.1	orc-2	1166	1.99148	KOG2928	Origin recognition complex, subunit 2
179795_s_at	WBGene00015415	C04C3.5		1176	1.64897	KOG3647	Predicted coiled-coil protein
190860_at	WBGene00009074	F23B2.4		1177	1.96203	KOG1538	Uncharacterized conserved protein WDR10, contains WD40 repeats
176116_at	WBGene00017320	F09G8.5		1183	1.84785	KOG2123	Uncharacterized conserved protein
175261_s_at	WBGene00017766	F25B4.2		1192	2.37337	KOG3842	Adaptor protein Pellino
174711_at	WBGene00011639	T09A5.12		1196	1.78405	LSE0537	C2H2-type Zn-finger
186984_at	WBGene00011635	T09A5.7		1199	2.25365	KOG3481	Uncharacterized conserved protein
193681_at	WBGene00013296	Y57G11B.3		1208	1.52942	LSE0819	Predicted globin
175376_at	WBGene00011828	T19A6.3		1214	1.76867	KOG4606	Uncharacterized conserved protein
186667_s_at	WBGene00021376	Y37E11B.3		1219	1.98539	KOG4514	Uncharacterized conserved protein
189411_at	WBGene00003081	ZK593.7	lsm-7	1220	2.0112	KOG1781	Small Nuclear ribonucleoprotein splicing factor
177375_at	WBGene00019779	M60.2		1225	1.80856	KOG2849	Placental protein 11
176316_at	WBGene00003080	Y71G12B.14	lsm-6	1226	2.24013	KOG1783	Small nuclear ribonucleoprotein F
184223_at	WBGene00019840	R02F11.2		1228	5.99259	KOG4297	C-type lectin
186569_at	WBGene00008041	C40H1.6		1230	1.61064	KOG3357	Uncharacterized conserved protein
174506_at	WBGene00007772	C27C12.2		1237	1.62011	KOG1721	Zn-finger
179224_s_at	WBGene00007098	B0024.8		1248	2.24388	KOG2933	Uncharacterized conserved protein
172232_x_at	WBGene00043187	C40H5.1	nspa-9	1261	2.84968		(nematode specific peptide family/group A)
183709_at	WBGene00011972	T23G11.7		1265	1.53836	KOG2896	UV radiation resistance associated protein
175098_s_at	WBGene00016967	C56C10.11		1269	1.91958	KOG0691	Molecular chaperone (DnaJ superfamily)
188692_at	WBGene00001915	C50F4.5	his-41	1272	1.73911	KOG1744	Histone H2B
188708_at	WBGene00001911	C50F4.7	his-37	1274	1.59262	KOG3467	Histone H4
184164_at	WBGene00003234	Y56A3A.3	mif-1	1282	2.17502	KOG1759	Macrophage migration inhibitory factor
173982_s_at	WBGene00003236	F13G3.9	mif-3	1290	1.99363	KOG1759	Macrophage migration inhibitory factor
176352_at	WBGene00021248	Y22D7AL.10		1302	1.72394	KOG1641	Mitochondrial chaperonin
184596_s_at	WBGene00003178	F57H12.7	mec-17	1304	2.44894	KOG4601	Uncharacterized conserved protein
175189_at	WBGene00001124	C43C3.3	dyf-8	1309	1.57217		(Predicted cell surface ligand)
183505_at	WBGene00010803	M01B2.10		1313	1.9178	TWOG0229	Phytanoyl-CoA hydroxylase associated protein
187954_s_at	WBGene00001502	F52D10.3	ftt-2	1321	1.72207	KOG0841	Multifunctional chaperone (14-3-3 family)
173553_s_at	WBGene00000490	C27A7.4	che-11	1342	2.54817	KOG3617	WD40 and TPR repeat-containing protein
185604_s_at	WBGene00016650	C44E4.1		1362	1.81806	KOG1776	Zn-binding protein Push
186118_at	WBGene00018074	F35H12.1		1376	1.82297	KOG4847	Coiled coil protein involved in linking membrane proteins to cytoskeleton
178294_at	WBGene00011732	T12D8.4		1378	2.01612	KOG3780	Thioredoxin binding protein TBP-2/VDUP1
175689_s_at	WBGene00002072	T19B10.7	ima-1	1382	1.50633	KOG0166	Karyopherin (importin) alpha
173358_s_at	WBGene00001227	R08D7.3	eif-3.D	1386	1.63283	KOG2479	Translation initiation factor 3, subunit d (eIF-3d)
188064_at	WBGene00012178	W01C9.5		1388	1.96863	LSE1186	Globins and related hemoproteins
174691_at	WBGene00009201	F28C1.3		1392	1.75385	KOG1908	Ribonuclease inhibitor type leucine-rich repeat proteins
173216_s_at	WBGene00016608	C43E11.11		1395	1.52727	KOG2211	Predicted Golgi transport complex 1 protein
185548_s_at	WBGene00019120	F59E12.4		1410	1.81966	KOG2834	Nuclear pore complex, rNpl4 component (sc Npl4)
188718_at	WBGene00009917	F52A8.4		1412	1.77105	LSE1186	Globins and related hemoproteins
174856_at	WBGene00022697	ZK353.1		1413	1.90946	KOG1675	Predicted cyclin
174605_at	WBGene00000911	C10C5.6	daf-15	1430	1.65669	KOG1517	Guanine nucleotide binding protein MIP1
178858_at	WBGene00011028	R05D7.3		1439	1.61435	KOG4823	Uncharacterized conserved protein
186120_at	WBGene00003385	W01A11.6	moc-2	1444	1.69385	KOG2371	Molybdopterin biosynthesis protein
193232_at	WBGene00013984	ZK512.4		1451	2.53262	KOG3465	Signal recognition particle, subunit Srp9
181621_at	WBGene00012002	T24H10.4		1453	1.56776	KOG2521	Uncharacterized conserved protein
174747_s_at	WBGene00021327	Y34D9A.1		1456	1.6	KOG3346	Phosphatidylethanolamine binding protein
173290_at	WBGene00022053	Y67D2.3		1463	1.54778	KOG4605	Uncharacterized conserved protein containing CDGSH-type Zn-finger
190574_at	WBGene00009743	F45H11.1		1472	1.57144	KOG1721	Zn-finger
194222_x_at	WBGene00021427	Y38F2AR.9		1473	1.69873	KOG3457	Sec61 protein translocation complex, beta subunit
185691_s_at	WBGene00018361	F42G8.10		1477	1.56911	KOG4808	Uncharacterized conserved protein
188112_at	WBGene00009887	F49E2.4		1497	1.69602	KOG3378	Globins and related hemoproteins
181082_at	WBGene00022769	ZK563.5		1500	1.70583	KOG1333	Uncharacterized conserved protein
179411_at	WBGene00009665	F43G9.2		1509	1.59048	KOG2850	Predicted peptidoglycan-binding protein, contains LysM domain
185282_s_at	WBGene00018925	F56A11.5		1510	2.37383	KOG2362	Uncharacterized Fe-S protein
175156_at	WBGene00009503	F37A8.5		1514	1.57508	KOG3399	Predicted Yippee-type zinc-binding protein
174844_at	WBGene00009594	F40F12.5		1528	1.54533	KOG3556	Familial cylindromatosis protein
175592_s_at	WBGene00007387	C06H2.3		1532	2.87206	KOG2132	Uncharacterized conserved protein, contains JmjC domain
189244_at	WBGene00000484	F38G1.1	che-2	1535	1.63706	KOG1524	WD40 repeat-containing protein CHE-2
186150_s_at	WBGene00020025	R12C12.5		1536	1.5559	KOG1656	Protein involved in glucose derepression and pre-vacuolar endosome protein sorting
188212_at	WBGene00003890	T20H4.1	osm-10	1537	3.37066		(novel protein involved in chemotaxis)
189045_at	WBGene00009376	F34D10.7		1542	2.57709	KOG4177	Ankyrin
187437_at	WBGene00016184	C28F5.2		1551	1.95818	LSE1186	Globins and related hemoproteins
186417_at	WBGene00017010	D1007.15		1556	1.95253	KOG4383	Uncharacterized conserved protein
187603_s_at	WBGene00022599	ZC395.10		1566	1.61193	KOG3158	HSP90 co-chaperone p23
173942_s_at	WBGene00018160	F38A5.1		1570	1.71882	KOG2433	Uncharacterized conserved protein
183950_at	WBGene00016005	C18H9.8		1572	1.95529	TWOG0088	Capillary morphogenesis protein
177774_at	WBGene00009284	F31C3.2		1574	1.59088	KOG2277	S-M checkpoint control protein CID1 and related nucleotidyltransferases
174496_at	WBGene00016490	C36E6.2		1584	1.74624	KOG4351	Uncharacterized conserved protein
190152_at	WBGene00012454	Y17D7B.6		1585	1.625	KOG4297	C-type lectin
192061_at	WBGene00010192	F57B7.2		1589	1.62039	KOG3017	Defense-related protein containing SCP domain
175531_s_at	WBGene00021374	Y37E11B.1		1593	3.30879	KOG1721	Zn-finger
181474_at	WBGene00016654	C44E4.5		1602	1.86129	KOG4379	Uncharacterized conserved protein (tumor antigen CML66 in humans)
183958_s_at	WBGene00018395	F43E2.7		1604	1.53422	KOG2745	Mitochondrial carrier protein
189395_s_at	WBGene00009436	F35G2.2		1613	1.57277	KOG4044	Mitochondrial associated endoribonuclease MAR1 (isochorismatase superfamily)
176617_s_at	WBGene00003947	K08D12.1	pbs-1	1615	2.10754	KOG0174	20S proteasome, regulatory subunit beta type PSMB6/PSMB9/PRE3
192240_s_at	WBGene00018997	F57B9.3		1616	1.59849	KOG0327	Translation initiation factor 4F, helicase subunit (eIF-4A) and related helicases
176368_at	WBGene00021254	Y22D7AL.16		1618	1.72713	KOG1721	Zn-finger
174143_at	WBGene00012154	VT23B5.2		1621	2.16939	KOG1786	Lysosomal trafficking regulator LYST and related BEACH and WD40 repeat proteins
174312_at	WBGene00021294	Y25C1A.7		1623	1.50688	KOG3114	Uncharacterized conserved protein
180749_at	WBGene00017722	F22F7.4		1628	1.51268	KOG4735	Extracellular protein with conserved cysteines
186190_at	WBGene00018651	F49F1.11		1630	1.53232	KOG3587	Galectin, galactose-binding lectin
185096_at	WBGene00007019	Y71H2B.6	mdt-19	1631	1.59729	KOG4043	Uncharacterized conserved protein
Unnamed/Uncharacterized
183161_at	WBGene00010974	R01H10.6		1	3.827	TWOG0800	Unnamed protein
178443_s_at	WBGene00010210	F57G4.5		25	2.03741	LSE1101	Unnamed protein
186967_s_at	WBGene00019482	K07C11.10		30	3.07567	LSE0983	Unnamed protein
187078_at	WBGene00012890	Y45F10D.11		45	1.82349	TWOG0847	Unnamed protein
175632_at	WBGene00004746	C35C5.1	sdc-2	54	2.68073	LSE0878	Unnamed protein
184450_at	WBGene00015885	C17B7.11		80	1.72653	LSE0146	Uncharacterized protein
179037_at	WBGene00009296	F31E9.3		100	1.63627	LSE0146	Uncharacterized protein
186612_at	WBGene00013623	Y102A5C.19		124	2.16823	LSE0146	Uncharacterized protein
173731_s_at	WBGene00010878	M05D6.5		145	2.06994	KOG4431	Uncharacterized protein, induced by hypoxia
183884_at	WBGene00009325	F32B6.11		161	2.18364	TWOG0062	Unnamed protein
187199_at	WBGene00015322	C02B8.3		162	3.38046	LSE0721	Unnamed protein
187446_s_at	WBGene00008865	F15G9.1		167	2.28512	LSE4081	Unnamed protein
182226_at	WBGene00012290	W05H12.2		182	3.01629	LSE0677	Unnamed protein
178458_at	WBGene00007837	C31C9.3		183	1.9551	LSE0146	Uncharacterized protein
184315_at	WBGene00015741	C13F10.1		207	1.74088	LSE4100	Unnamed protein
187373_s_at	WBGene00013826	Y116F11B.10		210	2.43874	LSE0296	Uncharacterized protein
178398_at	WBGene00010979	R02D5.6		211	1.65035	LSE0782	Unnamed protein
174391_at	WBGene00020069	R13H7.2		217	2.57136	LSE0693	Unnamed protein
172632_x_at	WBGene00012589	Y38E10A.11		219	4.58997	LSE0700	Unnamed protein
181982_s_at	WBGene00015037	B0212.3		227	1.99514	LSE0508	Uncharacterized protein
183908_at	WBGene00017302	F09F7.5		231	1.70262	LSE3994	Unnamed protein
173558_at	WBGene00013898	ZC443.3		243	1.5955	LSE1152	Unnamed protein
187225_s_at	WBGene00008513	F02A9.1		263	1.53624	LSE0839	Unnamed protein
181650_at	WBGene00019128	F59G1.4		270	3.73418	TWOG0840	Unnamed protein
176755_at	WBGene00020703	T22F7.4		278	2.15089	LSE1183	Unnamed protein
184263_at	WBGene00018626	F49D11.2		310	1.69833	LSE0018	Uncharacterized protein
172550_x_at	WBGene00019189	H11L12.1		338	1.9699	LSE0724	Unnamed protein
182936_at	WBGene00015053	B0222.1		340	3.71725	LSE0019	Uncharacterized protein, contains CX module
182180_at	WBGene00016809	C50D2.6		357	2.61546	LSE1132	Unnamed protein
187766_at	WBGene00003849	T01C4.2	odr-2	359	1.82256	LSE4022	Unnamed protein
179801_at	WBGene00020759	T24C4.3		361	2.32107	LSE0911	Unnamed protein
181665_at	WBGene00012548	Y37D8A.6		374	2.16808	LSE0687	Unnamed protein
173551_at	WBGene00017980	F32B5.7		377	2.32581	TWOG0249	Unnamed protein
173065_at	WBGene00011885	T21B10.3		379	2.02392	LSE1138	Unnamed protein
182567_at	WBGene00020390	T10B5.4		380	2.17532	LSE0567	Uncharacterized protein
183272_at	WBGene00015408	C03H5.6		403	1.55783	LSE0150	Uncharacterized protein, contains BTB/POZ domain
183646_at	WBGene00011223	R10H10.4		414	5.08363	LSE0962	Unnamed protein
183473_at	WBGene00017076	D2096.9		426	9.6202	LSE0845	Unnamed protein
183844_s_at	WBGene00017889	F28B3.10		429	1.66492	LSE4156	Unnamed protein
188309_s_at	WBGene00010898	M28.7	nph-1	448	2.51355	TWOG0597	Unnamed protein
174232_at	WBGene00020294	T06F4.1		461	2.21266	LSE4097	Unnamed protein
191954_at	WBGene00022696	ZK328.7		471	2.58645	TWOG0533	Unnamed protein
177532_at	WBGene00009042	F22B5.4		473	2.76803	LSE0817	Unnamed protein
178830_at	WBGene00007086	B0001.1		475	1.5221	LSE0934	Unnamed protein
180726_s_at	WBGene00009679	F44D12.2		477	1.80687	LSE3915	Unnamed protein
179369_s_at	WBGene00007675	C18D4.6		500	1.5415	LSE0898	Unnamed protein
180342_at	WBGene00009430	F35E12.6		505	3.07782	LSE3905	Unnamed protein
180831_at	WBGene00018089	F36D4.4		507	1.513	LSE3942	Unnamed protein
171919_x_at	WBGene00018145	F37C4.5		532	1.77756	LSE0742	Unnamed protein
191799_at	WBGene00001079	T22B3.1	dpy-20	539	20.5893	LSE0994	Unnamed protein
180060_at	WBGene00022527	ZC132.9		542	1.67262	LSE1141	Unnamed protein
179724_at	WBGene00018748	F53C3.4		549	1.80986	LSE0019	Uncharacterized protein, contains CX module
179198_at	WBGene00009137	F25H9.4		556	2.39188	LSE0150	Uncharacterized protein, contains BTB/POZ domain
183031_at	WBGene00007166	B0391.11		567	2.69381	LSE0146	Uncharacterized protein
183525_s_at	WBGene00017965	F31F7.2		608	2.07007	TWOG0988	Unnamed protein
172268_x_at	WBGene00008356	D1025.4		621	2.34419	LSE1032	Unnamed protein
183593_at	WBGene00010297	F59A1.11		630	2.82868	LSE0991	Unnamed protein
174687_at	WBGene00009924	F52B11.1		631	1.67761	KOG1632	Uncharacterized PHD Zn-finger protein
185653_at	WBGene00000860	C37H5.11	cwp-2	640	4.85137	LSE0875	Unnamed protein
183219_s_at	WBGene00007163	B0391.6		646	2.32247	LSE0146	Uncharacterized protein
181795_s_at	WBGene00009646	F42H11.1		667	2.81813	LSE0539	Uncharacterized protein
181378_at	WBGene00015991	C18H2.4		671	2.04481	LSE0136	Uncharacterized protein, contains BRCT, WSN domains and ankyrin repeats
177365_at	WBGene00011289	R102.2		722	4.64791	LSE0711	Unnamed protein
183767_at	WBGene00019733	M02E1.1		723	1.58353	LSE4033	Unnamed protein
172602_x_at	WBGene00007173	B0393.8		729	1.73597	LSE0816	Unnamed protein
178529_at	WBGene00014107	ZK856.6		743	1.78251	LSE0945	Unnamed protein
174057_s_at	WBGene00021078	W08A12.1		745	2.43747	TWOG0984	Unnamed protein
182523_at	WBGene00016107	C25G6.1		756	2.01853	LSE0892	Unnamed protein
177141_at	WBGene00011282	R74.8		760	1.58892	LSE0967	Unnamed protein
177895_at	WBGene00012409	Y7A5A.3		766	3.2244	LSE1145	Unnamed protein
181919_at	WBGene00012289	W05H12.1		771	2.04112	LSE0966	Unnamed protein
171799_x_at	WBGene00009454	F36A2.7		781	2.07256	LSE0817	Unnamed protein
178074_at	WBGene00010865	M04D8.7		783	4.73551	LSE0146	Uncharacterized protein
183594_at	WBGene00016216	C29F9.1		794	2.12318	LSE0543	Uncharacterized protein
185622_at	WBGene00013717	Y106G6H.4		797	1.73407	LSE0804	Unnamed protein
173960_s_at	WBGene00008238	C50F4.16		803	1.74317	KOG4432	Uncharacterized NUDIX family hydrolase
184172_at	WBGene00008880	F16B12.4		837	1.82462	LSE0793	Unnamed protein
186421_at	WBGene00017653	F21C10.3		840	1.93933	LSE0019	Uncharacterized protein, contains CX module
183394_at	WBGene00020826	T26A8.3		843	1.58119	LSE0709	Unnamed protein
177238_at	WBGene00019777	M57.1		884	1.50331	LSE0508	Uncharacterized protein
180588_at	WBGene00012616	Y38H6C.3		895	2.89113	LSE0983	Unnamed protein
181509_at	WBGene00015803	C15H9.9		906	1.66179	TWOG0230	Unnamed protein
173059_at	WBGene00022500	ZC8.4	lfi-1	917	2.10513	LSE1172	Unnamed protein
176071_at	WBGene00015167	B0403.3		929	1.52086	LSE1132	Unnamed protein
184557_at	WBGene00013175	Y53F4B.36		931	2.97027	TWOG0227	Unnamed protein
173603_at	WBGene00011720	T11G6.5		934	1.67316	LSE4171	Unnamed protein
182065_s_at	WBGene00020408	T10D4.6		965	2.12992	LSE0715	Unnamed protein
186343_s_at	WBGene00013203	Y54E5A.8		967	2.15932	LSE4084	Unnamed protein
192216_at	WBGene00010290	F58H1.7		992	2.06232	TWOG0819	Unnamed protein
178329_at	WBGene00008826	F14H3.7		996	2.04297	LSE0146	Uncharacterized protein
182710_at	WBGene00016438	C35B8.3		1019	1.56523	TWOG0064	Unnamed protein
183044_at	WBGene00018164	F38A5.7		1049	1.56644	LSE0827	Unnamed protein
172015_x_at	WBGene00022349	Y82E9BR.17		1053	2.06694	LSE1175	Unnamed protein
178750_at	WBGene00009026	F21G4.5		1070	1.63745	LSE1022	Unnamed protein
172583_x_at	WBGene00018803	F54D10.2		1080	1.73224	LSE0146	Uncharacterized protein
187051_at	WBGene00010229	F58A4.6		1087	1.53701	TWOG0799	Unnamed protein
185389_at	WBGene00017077	D2096.10		1088	1.56159	LSE0709	Unnamed protein
175442_at	WBGene00019892	R05F9.9		1096	1.57748	LSE0971	Unnamed protein
182015_at	WBGene00007746	C26D10.6		1129	2.1879	TWOG0486	Unnamed protein
187613_at	WBGene00009055	F22D6.14		1131	2.74795	LSE0816	Unnamed protein
183585_at	WBGene00019370	K03H6.5		1149	1.61138	LSE0693	Unnamed protein
178027_at	WBGene00011261	R13H4.1	nph-4	1201	2.02844	TWOG0080	Unnamed protein
187014_at	WBGene00018051	F35D11.11		1203	1.51942	LSE1173	Unnamed protein
179348_at	WBGene00007604	C15C8.1		1207	3.8508	LSE1059	Unnamed protein
175925_at	WBGene00022217	Y73B3A.15		1211	1.67293	LSE0146	Uncharacterized protein
183092_at	WBGene00008874	F15H10.7		1213	1.79626	TWOG0220	Unnamed protein
182661_at	WBGene00007834	C31A11.6		1222	1.60485	LSE0540	Uncharacterized protein
186658_at	WBGene00009712	F44G4.2		1240	1.77981	TWOG0805	Unnamed protein
179214_at	WBGene00010019	F54B8.4		1250	2.00848	LSE1005	Unnamed protein
178834_at	WBGene00009803	F47B8.2		1267	1.60484	LSE0146	Uncharacterized protein
184507_at	WBGene00016414	C34F11.2		1273	1.91515	LSE0796	Unnamed protein
179938_at	WBGene00015416	C04C3.6		1275	1.59257	LSE0748	Unnamed protein
181215_at	WBGene00011896	T21C9.11		1281	1.65652	LSE1091	Unnamed protein
184446_at	WBGene00021734	Y50C1A.2		1287	1.6767	LSE0789	Unnamed protein
186782_at	WBGene00007490	C09G5.8		1294	1.75918	TWOG0483	Unnamed protein
178146_s_at	WBGene00012764	Y41E3.6		1295	1.64296	LSE0711	Unnamed protein
179058_at	WBGene00009135	F25H9.2		1300	1.50126	LSE0150	Uncharacterized protein, contains BTB/POZ domain
177089_at	WBGene00021942	Y55F3BR.5		1301	1.59273	LSE1101	Unnamed protein
180998_at	WBGene00015117	B0294.1		1303	1.53083	LSE0698	Unnamed protein
184400_at	WBGene00017726	F22H10.2		1314	3.29823	LSE4025	Unnamed protein
181257_at	WBGene00008914	F17C11.2		1316	2.31908	LSE0924	Unnamed protein
181951_at	WBGene00019685	K12H6.5		1324	1.72892	LSE0976	Unnamed protein
174473_at	WBGene00022745	ZK470.2		1359	1.73262	LSE4098	Unnamed protein
184482_at	WBGene00019395	K04F10.2		1368	1.52566	TWOG0066	Unnamed protein
174607_at	WBGene00022284	Y75B7AL.1		1397	1.82012	LSE0772	Unnamed protein
173780_at	WBGene00010553	K04C1.3		1402	1.50131	LSE1022	Unnamed protein
180254_s_at	WBGene00009330	F32D8.5		1408	1.60835	KOG4478	Uncharacterized membrane protein
187265_at	WBGene00017934	F30B5.4		1414	3.8268	TWOG0059	Unnamed protein
183630_at	WBGene00016218	C29F9.3		1418	2.3269	LSE0543	Uncharacterized protein
177886_at	WBGene00010202	F57E7.1		1420	3.11102	LSE0573	Uncharacterized protein
180335_at	WBGene00020572	T19D7.4		1440	1.72134	KOG3759	Uncharacterized RUN domain protein
174289_s_at	WBGene00018391	F43E2.2		1446	2.39092	LSE1106	Unnamed protein
172589_x_at	WBGene00020457	T12B5.11		1457	1.72595	LSE0146	Uncharacterized protein
181028_at	WBGene00022585	ZC266.2		1460	1.94884	LSE3940	Unnamed protein
173734_at	WBGene00022580	ZC262.3		1479	1.60795	LSE4040	Unnamed protein
172431_x_at	WBGene00013888	ZC412.7		1482	2.97651	LSE0870	Unnamed protein
173948_s_at	WBGene00009431	F35E12.7		1491	1.5847	LSE3905	Unnamed protein
180598_s_at	WBGene00016454	C35E7.2		1495	2.78975	LSE0556	Uncharacterized protein
188431_s_at	WBGene00015776	C14F5.1		1508	1.51532	TWOG0588	Unnamed protein
178256_at	WBGene00012132	T28F3.6		1515	2.48357	TWOG0831	Unnamed protein
172363_x_at	WBGene00018729	F53A9.6		1516	3.46525	LSE4025	Unnamed protein
183142_at	WBGene00015152	B0348.2		1517	1.65807	LSE0687	Unnamed protein
190136_at	WBGene00019649	K11D12.9		1518	1.54576	TWOG0252	Unnamed protein
182106_at	WBGene00016424	C34H4.1		1523	1.88093	LSE3919	Unnamed protein
182182_at	WBGene00020901	T28F2.2		1526	1.72435	TWOG0542	Unnamed protein
174510_at	WBGene00003003	T25C12.1	lin-14	1538	1.54354	LSE4059	Unnamed protein
182113_at	WBGene00021076	W07E6.5		1561	1.87259	LSE1023	Unnamed protein
182698_at	WBGene00015626	C09B9.1		1562	1.78025	LSE1059	Unnamed protein
182029_at	WBGene00019512	K08A2.2		1564	1.51149	LSE0535	Uncharacterized protein
186841_at	WBGene00013307	Y57G11C.9		1568	1.50912	LSE1146	Unnamed protein
172298_x_at	WBGene00009888	F49E2.5		1571	2.68178	LSE0088	Uncharacterized protein
187325_at	WBGene00015065	B0228.8		1590	1.50316	LSE1137	Unnamed protein
181403_at	WBGene00019373	K04A8.1		1594	2.83037	LSE0557	Uncharacterized protein
177218_at	WBGene00021805	Y53G8AM.5		1603	1.5792	LSE0547	Uncharacterized protein
172160_x_at	WBGene00010208	F57G4.3		1606	1.52052	LSE0339	Uncharacterized protein
177773_at	WBGene00011983	T24C2.4		1607	1.5577	LSE0146	Uncharacterized protein
187842_s_at	WBGene00018394	F43E2.6		1608	1.91636	LSE1106	Unnamed protein
182605_s_at	WBGene00015200	B0454.9		1612	1.78047	LSE0527	Uncharacterized protein
175438_at	WBGene00007981	C36E8.2		1629	1.68222	LSE1186	Unnamed protein
Unclassified
181803_at	WBGene00020996	W03F8.8		2	3.88073
185207_at	WBGene00017156	F01E11.3		5	2.34427
180817_at	WBGene00012281	W05E10.2		9	1.91212
182156_at	WBGene00018855	F55A4.3		11	7.15379
188032_at	WBGene00011073	R07A4.2		14	3.2512
178161_s_at	WBGene00014774	F57G4.7		18	4.42726
180864_at	WBGene00020939	W02D7.3		23	2.05194
182890_at	WBGene00010973	R01H10.5		24	2.48783
185450_s_at	WBGene00011866	T20F10.5		31	3.46288
185043_s_at	WBGene00013242	Y56A3A.30		33	2.29533
182020_s_at	WBGene00020231	T05A8.5		34	4.07182
175484_s_at	WBGene00016188	C28G1.3		38	2.66041
183909_at	WBGene00021093	W08F4.3		39	2.48119
181987_at	WBGene00020714	T23B3.6		42	3.03069
176937_at	WBGene00021333	Y34D9A.8		43	1.93012
175448_at	WBGene00013325	Y57G11C.36		52	2.10623
175057_at	WBGene00007609	C15C8.7		69	2.2013
172715_x_at	-	F42F12.8|F42F12.7	-	71	1.8975
181743_at	WBGene00022623	ZC487.1		73	1.53453
172338_x_at	WBGene00016397	C34D4.1		74	1.8102
184117_at	WBGene00012440	Y12A6A.2		75	2.1153
181866_at	WBGene00022633	ZC581.3		77	2.15874
181117_at	WBGene00017445	F14B8.2		79	6.33516
179458_at	WBGene00010674	K08E7.6		81	2.09341
183642_s_at	WBGene00015147	B0336.7		83	1.84706
187179_at	WBGene00014255	ZK1320.5		93	3.85477
179493_at	WBGene00010592	K06A4.2		98	2.24074
181970_at	WBGene00020249	T05C1.2		105	1.85499
175141_at	WBGene00016463	C35E7.11		107	4.55717
178220_at	WBGene00012340	W08D2.3		110	1.83438
181767_at	WBGene00012989	Y48C3A.5		116	3.15785
186715_at	WBGene00009779	F46C5.2		119	3.57993
176073_at	WBGene00022720	ZK370.6		120	2.40434
178968_at	WBGene00010971	R01E6.7		125	2.05639
186338_at	WBGene00012710	Y39C12A.9		131	1.98597
178171_at	WBGene00010864	M04D8.6	xbx-3	132	5.45168
179144_at	WBGene00012009	T25B9.3		144	2.45333
179607_at	WBGene00007689	C18E9.9		147	1.61674
175982_at	WBGene00017150	EGAP5.1		155	1.83437
184661_at	WBGene00012833	Y43F8C.11		158	5.17376
188195_at	WBGene00016024	C23H5.2		160	3.18367
183208_at	WBGene00009373	F34D10.3		168	3.08227
184892_at	WBGene00012719	Y39E4B.10		170	1.50498
181234_at	WBGene00008023	C39B10.3		171	3.55999
181393_at	-	F17C11.13|F17C11.6	-	176	4.39467
187728_at	WBGene00043308	F39B2.9		177	2.60711
172385_x_at	WBGene00018298	F41G3.1		186	4.4609
177419_s_at	WBGene00010316	F59B8.1		187	2.95795
186661_at	WBGene00009780	F46C5.4		192	2.10204
182765_at	WBGene00022842	ZK994.6		196	1.79726
189722_at	WBGene00009190	F27D4.6		200	3.19132
173319_s_at	WBGene00020581	T19D12.6		208	1.96462
180914_at	WBGene00007881	C33A12.2		212	3.16481
178163_at	WBGene00007119	B0250.2		215	2.02685
178178_s_at	WBGene00009469	F36D3.1		218	1.5829
173600_s_at	WBGene00019938	R07E4.5		222	1.78294
180264_at	WBGene00017067	D2092.6		223	1.99576
173048_at	WBGene00019870	R04E5.7		226	1.75466
177395_at	WBGene00009216	F28D1.6		233	3.02235
184401_at	WBGene00017857	F27C1.10		236	1.58673
182457_at	WBGene00020317	T07E3.6		237	2.1211
178277_at	WBGene00007940	C34F6.6		238	2.1344
182929_s_at	WBGene00022668	ZK154.6		239	2.24308
183114_at	WBGene00021044	W05H7.1		245	1.98847
183494_at	WBGene00012673	Y39B6A.11		253	2.04903
177665_at	WBGene00013482	Y69H2.7		254	1.53816
178584_at	WBGene00008795	F14D7.8		256	4.27774
174958_at	WBGene00003404	C52A11.4	mpz-1	257	2.26514
175256_at	WBGene00015494	C05E11.3		260	2.41956
177348_at	WBGene00010937	M163.5		268	1.6679
186181_at	WBGene00019200	H14E04.3		269	2.11619
182671_at	WBGene00017400	F12D9.1		271	1.75697
187029_at	WBGene00015935	C17H12.10		277	3.74901
172447_at	WBGene00019750	M03D4.3		283	11.9414
180169_at	WBGene00016916	C54D2.2		287	2.29885
180001_s_at	WBGene00016165	C27F2.1		289	3.77039
177628_s_at	WBGene00014118	ZK858.5		290	2.06623
182361_s_at	WBGene00015474	C05D9.7		292	1.77071
177480_at	WBGene00012197	W02B8.1		296	1.56715
180182_at	WBGene00019355	K03B4.4		298	3.89829
176319_at	WBGene00021511	Y41D4B.1		303	1.60175
179202_at	WBGene00011383	T02E9.5		311	2.52025
186360_at	WBGene00019480	K07C11.8		315	2.1149
184623_at	WBGene00019284	K01A2.10		319	2.73605
186673_at	WBGene00008168	C48B4.3		321	2.28906
183519_at	WBGene00017767	F25B4.4		324	2.50296
187270_at	WBGene00007923	C34C12.4		328	1.52678
179746_at	WBGene00019067	F58H7.1		332	1.64613
187820_at	WBGene00023302	F58E2.6		335	1.5377
186068_at	WBGene00018653	F49H12.2		336	1.77627
179787_at	WBGene00010424	H36L18.2		339	2.79467
176757_at	WBGene00015354	C02F12.3		351	3.0836
180617_s_at	WBGene00012853	Y44A6D.2		352	4.87434
175125_at		yk702d9.3		353	2.11273
178338_at	WBGene00007349	C05G5.3		354	1.66
187271_at	WBGene00021959	Y57E12AL.6		358	2.51994
176780_at	WBGene00019167	H06I04.1		362	2.06454
174922_at	WBGene00013639	Y105C5A.15		368	2.45069
186352_at	WBGene00020582	T19D12.7		369	1.89317
177540_at	WBGene00007809	C29F4.3		371	5.20638
185247_at	WBGene00015729	C13A10.2		375	2.54392
179000_at	WBGene00008216	C49G9.1		376	2.02951
183268_at	WBGene00012753	Y41C4A.6		378	3.01089
173520_at	WBGene00020596	T20B5.3		383	2.04257
175113_at	WBGene00013752	Y113G7A.15		389	1.68443
180442_at	WBGene00020573	T19D7.5		390	1.94359
181900_at	WBGene00020229	T05A8.3		392	2.38943
181720_at	WBGene00016618	C43H6.5		393	1.68815
185414_at	WBGene00019988	R09F10.5		396	1.92246
175423_at	WBGene00011531	T06D10.1		416	1.87928
175146_at		yk587d2.3		424	1.82957
184624_s_at	WBGene00016119	C25H3.10		428	1.55884
177534_at	WBGene00010201	F57C7.5		437	2.86496
186770_at	WBGene00021452	Y39F10A.1		441	2.02356
183714_at	WBGene00018363	F42G9.4		450	3.13846
180292_at	WBGene00017597	F19C7.8		459	3.24533
177961_at	WBGene00010064	F54F7.2		460	2.67762
175545_at		yk512h10.3		462	2.82903
175069_at	WBGene00013588	Y80D3A.10		468	6.45803
182604_at	WBGene00018230	F40E3.2		474	1.65777
177203_s_at	WBGene00021693	Y48G8AR.2		478	3.92492
180678_at	WBGene00008589	F08G12.8		480	1.72381
183370_at	WBGene00015531	C06E4.2		486	2.11713
177412_at	WBGene00008315	C54G4.5		487	3.32185
185051_at	WBGene00017297	F09E10.7		492	2.06831
184743_at	WBGene00015748	C14A11.2		497	1.64309
172564_x_at	WBGene00017813	F26A10.1		503	4.68384
179206_at	WBGene00010236	F58B4.3		504	5.0428
172352_at	WBGene00007883	C33A12.4		510	6.89589
172243_x_at	WBGene00014886	Y41E3.5		511	9.8568
183590_at	-	C50E3.6|C50E3.5	-	512	2.93839
173953_at	WBGene00016182	C28C12.12		517	1.86512
173026_at	WBGene00018517	F46G11.4		520	2.7623
179609_at	WBGene00013964	ZK287.3		523	2.46538
181643_at	WBGene00015980	C18G1.1		525	1.63171
185415_at	WBGene00018117	F36H12.1		527	4.00718
184973_at	WBGene00016404	C34D4.13		528	2.14836
182105_s_at	WBGene00018637	F49E8.6		529	1.51167
184725_at	WBGene00017900	F28E10.1		534	1.52431
177958_at	WBGene00009466	F36D1.7		536	5.30505
185684_at	WBGene00019319	K02E10.5		550	1.62309
180699_at	WBGene00043315	F41A4.2		554	4.70524
185983_at	WBGene00013605	Y95D11A.1		558	1.80954
175862_at	WBGene00022074	Y69A2AR.1		561	1.53641
181609_at	WBGene00011471	T05C12.8		566	4.21246
186867_s_at	WBGene00015938	C17H12.13		572	1.85843
193390_at	WBGene00016293	C31H2.3		573	2.65735
175037_at	WBGene00017837	F26G1.1		579	1.70536
184790_at	WBGene00017290	F09E5.12		585	2.59148
182249_at	WBGene00016738	C47D2.1		589	4.248
174565_at	WBGene00020762	T24C4.6		590	2.20265
175278_at	WBGene00021383	Y37F4.2		591	4.01481
182617_at	WBGene00020790	T25B6.4		597	2.26468
179640_at	WBGene00007326	C05C9.2		602	1.77377
183343_at	WBGene00016538	C39F7.1		604	2.06158
176772_s_at	WBGene00021755	Y50D7A.5		605	2.20515
173605_s_at	WBGene00015751	C14A11.6		607	1.82262
178549_at	WBGene00010610	K07A1.3		610	1.77815
173559_at	WBGene00020830	T26C11.4		613	1.60125
179167_at	WBGene00010879	M05D6.6		615	1.77979
173560_s_at	WBGene00010407	H19N07.3		635	2.76474
183178_at	WBGene00020690	T22E5.1		638	2.09386
185080_at	WBGene00018985	F56F10.2		642	1.85131
174233_at	WBGene00020726	T23C6.4		645	2.12076
175456_at	WBGene00021051	W05H9.4		648	2.05011
174962_at	WBGene00012906	Y46G5A.15		655	2.30165
182207_at	WBGene00017568	F18E9.1		663	2.37182
177223_s_at	WBGene00021808	Y53G8AM.8		665	1.53735
187478_at	WBGene00021838	Y54E10BL.3		668	1.53931
182681_at	WBGene00018590	F48B9.4		669	2.02903
179302_at	WBGene00009049	F22B8.7		673	1.84806
177431_at	WBGene00043215	C53C7.2		679	6.78952
175313_at	WBGene00007647	C17E4.10		681	1.8006
175120_at	WBGene00014308	F07H5.4		683	1.93447
172236_x_at	WBGene00011997	T24F1.5		687	3.36988
180666_at	WBGene00008587	F08G12.3		689	2.15482
189238_at	WBGene00020992	W03F8.2		713	1.72637
182926_at	WBGene00015539	C06E7.2		717	1.75645
182823_at	WBGene00017616	F20A1.4		719	1.58209
175224_at	WBGene00022063	Y67D8B.4		721	2.94982
177433_at	WBGene00008955	F19D8.2		733	1.783
180104_at	WBGene00019623	K10C9.1		735	1.97055
179327_at	WBGene00011442	T04F8.3		750	2.81316
182285_at	WBGene00017422	F13C5.1		752	2.12277
178782_at	WBGene00008384	D1081.6		759	2.89368
184683_at	WBGene00018514	F46G11.1		774	1.51353
183510_at	WBGene00010982	R03A10.2		785	2.86879
179283_at	WBGene00008115	C46E1.1		787	2.13129
183627_at	WBGene00020415	T10E9.5		793	1.66106
179804_s_at	WBGene00018634	F49E7.2		796	2.05159
183970_at	WBGene00011428	T04C12.3		799	2.17036
173957_s_at	WBGene00007100	B0024.10		801	2.00979
186936_at	WBGene00021149	W10G11.20		802	1.55725
178062_at	WBGene00010726	K09E9.3		807	2.12151
174569_at		yk234e10.3		813	3.04385
178631_s_at	WBGene00008783	F14B6.2		814	2.01646
176066_at	WBGene00020136	T01B6.4		820	2.14702
175371_at	WBGene00019871	R04E5.8		824	1.78097
176723_at	WBGene00015964	C18C4.1		826	1.8431
184289_at	WBGene00017727	F22H10.3		828	2.24158
186335_at	WBGene00021781	Y51H7C.3		829	1.88352
177350_at	WBGene00010947	M176.11		835	1.76172
179928_s_at	WBGene00020854	T27C4.1		836	2.51454
172713_x_at	-	F42F12.6|F42F12.10	-	844	1.74081
182420_at	WBGene00008820	F14F11.2		856	2.9634
184311_s_at	WBGene00018871	F55C12.4		857	1.86881
194160_s_at	WBGene00020894	T28D9.1		860	1.74144
183276_at	WBGene00017348	F10E7.6		880	1.56654
187302_at	WBGene00018136	F37A4.6		883	2.3025
180336_at	WBGene00009814	F47B10.3		888	1.78688
184840_at	WBGene00012910	Y46G5A.20		899	3.11005
182111_at	WBGene00017052	D2024.4		902	1.6879
181957_at	WBGene00017628	F20B6.4		903	1.93472
184252_at	WBGene00016381	C33H5.15	sgo-1	905	1.5628
180002_at	WBGene00020161	T02G5.1		907	3.62065
187780_at	WBGene00021071	W07B8.3		908	1.77997
174531_at	WBGene00016121	C25H3.12		910	1.69238
177785_s_at	WBGene00011434	T04D3.5		913	1.84239
179219_at	WBGene00009105	F25C8.3		915	2.71971
179077_at	WBGene00009967	F53B7.4		919	1.92178
193528_s_at	WBGene00012372	W09H1.1		922	2.97876
187221_at	WBGene00009381	F34H10.4		925	1.63358
179515_at	WBGene00012106	T27F6.7		933	1.66448
177750_at	WBGene00011763	T14B1.1		938	2.14063
174973_at	WBGene00011086	R07B5.9		940	2.28001
182164_s_at	WBGene00016617	C43H6.4		942	1.57294
185587_at	WBGene00019263	H35B03.1		943	1.75951
184077_at	WBGene00009901	F49E12.8		945	2.21989
194245_x_at	-	F42F12.9|F42F12.1	-	946	2.55526
173272_s_at	WBGene00021411	Y38C9A.1		949	1.83004
178155_at	WBGene00010548	K03H4.1		954	2.3247
175343_at	WBGene00020300	T07A9.13		963	2.09213
175535_at	-	yk613d11.3	-	977	1.56918
182633_at	WBGene00015536	C06E4.7		978	1.92324
178002_at	WBGene00009107	F25D1.2		983	2.52297
178461_at	WBGene00007953	C35A5.9		984	1.6567
174680_at		yk76f1.3		985	5.57603
174920_at	WBGene00013326	Y57G11C.37		986	1.70011
176437_at	WBGene00016262	C30F12.3		987	2.38857
185809_at	WBGene00021268	Y23B4A.2		1010	2.64724
183252_at	WBGene00019324	K02F2.5		1022	2.67043
185585_at	WBGene00021123	W09G12.9		1023	1.55741
177863_at	WBGene00011990	T24D5.2		1026	1.64917
177826_at	WBGene00009676	F44A6.4		1027	2.27603
178189_at	WBGene00009205	F28C6.5		1028	1.82999
175494_at	WBGene00022618	ZC477.3		1034	1.5056
182028_at	WBGene00019715	M01G5.1		1048	1.75021
174207_s_at	WBGene00007720	C25D7.10		1057	1.68024
184360_at	WBGene00015784	C15B12.2		1060	1.59905
184590_at	WBGene00016530	C39D10.2		1064	1.88804
177542_at	WBGene00009774	F46B6.9		1072	2.16301
184562_at	WBGene00015948	C18A11.2		1075	4.42631
173527_at	WBGene00015868	C16H3.3		1085	1.95017
177791_at	WBGene00008463	E02H4.5		1086	2.20588
193231_s_at	WBGene00007206	B0564.6		1091	1.93072
178814_at	WBGene00009315	F32B4.5		1093	1.53138
185969_s_at	WBGene00016332	C32F10.4		1098	1.66473
179103_at	WBGene00008961	F19H6.6		1102	2.20336
184684_at	WBGene00013173	Y53F4B.27		1105	1.58334
182153_at	WBGene00020043	R13A1.5		1106	1.92355
184451_at	WBGene00021965	Y57G7A.1		1108	1.65752
179848_at	WBGene00009379	F34H10.2		1109	1.54225
186581_at	WBGene00013819	Y116F11A.6		1111	2.45471
177865_at	WBGene00009768	F46B6.2		1114	2.1502
175284_at	WBGene00008543	F07A5.4		1117	1.81792
186571_at	WBGene00013723	Y106G6H.13		1123	2.22141
182984_at	WBGene00017193	F07C3.2		1130	1.69117
172599_x_at	WBGene00000263	F23H11.5		1136	1.70809
194223_x_at	-	yk170h12.5	-	1139	3.03984
187393_at	WBGene00015158	B0361.4		1142	2.52786
177459_at	WBGene00007115	B0198.2		1144	1.84841
177497_at	WBGene00008528	F02E9.1		1146	1.65783
171779_x_at	WBGene00021353	Y37E3.13		1150	2.11647
186600_at	WBGene00014166	ZK945.4		1157	1.54647
176148_at	WBGene00017321	F09G8.7		1171	2.35628
180717_at	WBGene00018521	F46H5.5		1179	1.91546
187593_at	WBGene00019286	K01A12.2		1187	1.86215
178170_at	WBGene00011246	R11D1.7		1190	1.50688
185512_at	WBGene00018068	F35H10.2		1191	1.51533
181887_at	WBGene00007247	C01G12.7		1198	3.88875
175393_at	WBGene00021625	Y47D7A.13		1200	1.54255
172660_s_at	WBGene00012602	Y38E10A.24		1209	2.49501
182916_s_at	WBGene00017053	D2024.5		1210	1.50781
179235_at	WBGene00007856	C31H5.5		1217	2.34754
184389_at	WBGene00021269	Y23H5A.2		1218	1.51904
182426_at	WBGene00018038	F35C8.8		1221	1.51787
177168_at	WBGene00021554	Y45G5AL.1		1223	1.55271
181277_s_at	WBGene00018714	F52H2.1		1235	1.80303
176235_at	WBGene00022475	Y119C1B.10		1239	1.67598
172750_x_at	WBGene00043441	M03A1.4		1244	2.59471
175436_at	WBGene00019987	R09F10.3		1245	1.88098
177764_at	WBGene00011707	T11B7.2		1251	1.80002
176025_at	WBGene00017041	D2007.1		1254	2.18991
181871_at	WBGene00015409	C03H5.7		1255	1.51215
181925_at	WBGene00012421	Y9C2UA.1		1257	2.05245
189088_at	WBGene00023301	F58E2.1		1270	1.55973
175539_s_at	WBGene00019434	K06A5.8		1271	1.96959
182367_at	WBGene00019293	K02A6.2		1276	1.7487
176017_at	WBGene00017353	F10E9.1		1277	4.54861
180570_at	WBGene00018116	F36H9.8		1278	1.50195
174679_at	WBGene00019872	R04E5.9		1280	1.57162
181751_at	WBGene00016518	C38C5.1		1284	1.64886
174905_at	WBGene00010259	F58E10.1		1297	1.54549
175183_at	WBGene00010132	F55H2.7		1315	1.89328
182475_at	WBGene00012826	Y43F8C.4		1318	2.34254
182413_at	WBGene00020045	R13A1.8		1339	1.65533
180670_at	WBGene00015617	C08G5.5		1341	1.68246
186325_at	WBGene00019228	H23L24.1		1352	1.71599
186592_at	WBGene00017255	F08D12.12		1353	1.53307
182770_at	WBGene00017072	D2096.5		1356	3.36417
181536_at	WBGene00009927	F52B11.5		1358	1.83603
177685_s_at	WBGene00009688	F44E5.1		1361	2.68664
178612_at	WBGene00011337	T01G1.2		1385	1.84457
175263_at	WBGene00007908	C34B4.3		1389	1.91097
185987_at	WBGene00019722	M02A10.1		1390	1.53884
179386_at	WBGene00014175	ZK971.1		1396	2.53713
179054_at	WBGene00008075	C43F9.7		1403	5.37177
175300_s_at	WBGene00015704	C11D9.1		1406	1.71262
177742_at	WBGene00009509	F37D6.3		1415	2.19966
171854_x_at	WBGene00004126	F48F7.4	pqn-39	1417	1.96926
177872_at	WBGene00010756	K10G9.2		1419	1.55515
181159_s_at	WBGene00017489	F15E6.9		1426	1.83548
177787_at	WBGene00012413	Y7A5A.7		1436	1.61539
175698_at	WBGene00016590	C42C1.12		1447	2.38403
180383_at	WBGene00021111	W09C3.3		1448	2.03719
181262_s_at	WBGene00018727	F53A9.4		1450	2.48578
185045_at	WBGene00018213	F39H12.2		1455	2.99422
174685_at	WBGene00012121	T28C6.7		1462	2.14117
185816_at	WBGene00018476	F45E12.6		1467	2.19384
178365_s_at	WBGene00010338	F59F4.3		1469	1.53654
180809_at	WBGene00016025	C23H5.3	xbx-4	1470	2.26319
179901_at	WBGene00013098	Y51H4A.1		1471	1.52511
194202_x_at	WBGene00022835	ZK973.9		1478	1.52359
185743_at	WBGene00012434	Y11D7A.10		1484	2.41206
185487_s_at	WBGene00019554	K09C4.10		1489	1.89401
186426_at	WBGene00021434	Y39A3A.3		1492	1.57601
185516_s_at	WBGene00017583	F19B10.1		1501	1.77569
174060_at	WBGene00019734	M02E1.2		1511	1.89398
184566_s_at	WBGene00017925	F29B9.11		1520	1.75943
177271_at	WBGene00008438	DH11.5		1524	1.52893
186944_at	WBGene00016016	C23G10.10		1527	3.382
172580_at	WBGene00018005	F33D11.8		1541	1.82004
186084_s_at	WBGene00011575	T07C12.11		1544	1.56101
182168_at	WBGene00017670	F21E9.6		1558	1.79962
187599_at	WBGene00020603	T20B12.5		1565	1.94628
186825_at	WBGene00016609	C43E11.12		1567	1.6601
183859_at	WBGene00008773	F13H10.1		1576	1.55851
183290_at	WBGene00011117	R07E5.11		1582	1.71606
174563_at		yk226b11.3		1583	3.12247
176468_s_at	WBGene00022412	Y102A11A.2		1586	2.02444
177411_s_at	WBGene00003065	T21C9.5	lpd-9	1587	1.66309
174951_at	WBGene00016407	C34D10.2		1591	1.80296
174228_at	WBGene00010647	K08C7.4		1598	2.11137
183773_at	WBGene00019669	K12B6.4		1599	2.39626
183181_at	WBGene00017907	F28F9.3		1609	2.15999
181915_at	WBGene00010357	H03A11.2		1610	1.96037
183398_at	WBGene00021047	W05H7.4		1611	1.59618
181733_at	WBGene00016114	C25H3.5		1614	1.60829
177701_s_at	WBGene00010660	K08D8.6		1620	2.11109
176246_at	WBGene00022472	Y119C1B.6		1624	2.39767
172987_s_at	WBGene00021246	Y22D7AL.7		1626	2.07176
183472_at	WBGene00007338	C05C12.6		1632	1.50548
179925_at	WBGene00020159	T02C5.2		1635	2.151

## Sheet: Larval Pan-neural Enriched
Categorized larval pan-neural enriched genes
WB Release 140
Affy ID	WB ID	Cosmid Name	Common name	Rank	Fold Change	KOG ID	KOG (other)
Ion Channels/Receptors/Membrane Proteins
Acetylcholine receptors (and associated proteins)
192254_at	WBGene00000048	C40C9.2	acr-9	1024	2.5615		(Acetylcholine receptor)
189872_at	WBGene00000054	F25G6.4	acr-15	113	4.94388		(Acetylcholine receptor)
190256_s_at	WBGene00004507	C18H9.7	rpy-1	355	2.74092	KOG1941	Acetylcholine receptor-associated protein of the synapse (rapsyn)
193235_at	WBGene00000051	R01E6.4	acr-12	228	2.63784	KOG3645	Acetylcholine receptor
193789_at	WBGene00000053	T05C12.2	acr-14	1509	1.52538	KOG3646	Acetylcholine receptor
193648_at	WBGene00000055	F25G6.3	acr-16	966	2.1115	KOG3646	Acetylcholine receptor
193424_at	WBGene00000058	C31H5.3	acr-19	621	3.34376	KOG3646	Acetylcholine receptor
193868_at	WBGene00000042	K11G12.2	acr-2	969	2.19265	KOG3645	Acetylcholine receptor
192309_at	WBGene00000059	R06A4.10	acr-20	1270	2.22163	KOG3645	Acetylcholine receptor
189416_at	WBGene00000060	F27B3.2	acr-21	504	1.66343	KOG3645	Acetylcholine receptor
193304_at	WBGene00000043	K11G12.7	acr-3	1281	1.61814	KOG3645	Acetylcholine receptor
191105_s_at	WBGene00000845	C02C2.3	cup-4	1100	1.84268	KOG3645	Acetylcholine receptor
175049_s_at	WBGene00000951	K03B8.9	deg-3	377	3.22765	KOG3645	Acetylcholine receptor
175827_at	WBGene00000955	T26H10.1	des-2	359	4.24224	KOG3645	Acetylcholine receptor
193262_at	WBGene00006774	F21F3.5	unc-38	397	2.15208	KOG3645	Acetylcholine receptor
179339_s_at	WBGene00007191	B0491.4		407	2.53959	KOG3645	Acetylcholine receptor
178969_at	WBGene00008997	F21A3.7		622	2.11233	KOG3645	Acetylcholine receptor
184233_at	WBGene00013534	Y73F8A.30		660	2.73267	KOG3645	Acetylcholine receptor
183606_at	WBGene00017544	F17E9.8		1468	1.95159	KOG3645	Acetylcholine receptor
193769_s_at	WBGene00017580	F18G5.4		497	2.73639	KOG3645	Acetylcholine receptor
179883_at	WBGene00019069	F58H7.3		1001	2.11491	KOG3645	Acetylcholine receptor
176580_at	WBGene00020048	R13A5.4		401	2.67347	KOG3645	Acetylcholine receptor
190117_at	WBGene00021981	Y58G8A.1		1241	1.52458	KOG3645	Acetylcholine receptor
174398_at	WBGene00004363	T14A8.1	ric-3	686	1.76239	TWOG0684	Unnamed protein (acetylcholine receptor trafficking)
GABA receptors
188925_at	WBGene00013914	ZC482.5		769	2.75527	KOG3642	GABA receptor
172061_x_at	WBGene00006784	T21C12.1	unc-49	1453	1.67343	KOG3643	GABA receptor
192360_at	WBGene00017389	F11H8.2		801	2.67455	KOG3643	GABA receptor
190081_at	WBGene00017314	F09G2.5		233	2.73909		(GABA-A receptor activity)
Glutamate receptors (and associated proteins)
174456_at	WBGene00001615	C06A8.9	glr-4	459	3.37305	KOG1052	Glutamate-gated kainate-type ion channel receptor subunit GluR5 and related subunits
192597_at	WBGene00001616	ZC196.7	glr-5	165	8.79285	KOG1052	Glutamate-gated kainate-type ion channel receptor subunit GluR5 and related subunits
192557_s_at	WBGene00003775	T01C3.10	nmr-2	784	3.20475	KOG1053	Glutamate-gated NMDA-type ion channel receptor subunit GRIN2A and related subunits
172066_x_at	WBGene00001612	C06E1.4	glr-1	358	4.23164	KOG1054	Glutamate-gated AMPA-type ion channel receptor subunit GluR2 and related subunits
190494_s_at	WBGene00001613	B0280.12	glr-2	1263	2.69518	KOG1054	Glutamate-gated AMPA-type ion channel receptor subunit GluR2 and related subunits
194253_x_at	WBGene00009580	F40F9.1	xbx-6	818	1.53619	KOG2322	N-methyl-D-aspartate receptor glutamate-binding subunit
189838_s_at	WBGene00003774	F07F6.6	nmr-1	582	2.0901	KOG4440	NMDA selective glutamate-gated ion channel receptor subunit GRIN1
188626_at	WBGene00004944	C15A11.3	sol-1	66	5.47893		(CUB domain protein necessary for glutamate receptor trafficking)
Potassium channels
192583_at	WBGene00004793	R186.5	shw-3	524	1.95565		(Voltage-gated potassium channel activity)
189472_at	WBGene00007862	C32C4.1		787	3.8782		(Voltage-gated potassium channel activity)
172062_x_at	WBGene00006671	C44E12.3	twk-17	1090	1.51222		(Tandem pore domain K+ channel)
178154_at	WBGene00008265	C53A5.5		722	3.48223	KOG3684	Ca2+-activated K+ channel proteins (intermediate/small conductance classes)
179208_at	WBGene00007176	B0399.1		1066	2.38073	KOG3684	Ca2+-activated K+ channel proteins (intermediate/small conductance classes)
173625_s_at	WBGene00008570	F08A10.1		605	3.89059	KOG3684	Ca2+-activated K+ channel proteins (intermediate/small conductance classes)
173463_s_at	WBGene00004831	F08B12.3	slo-2	707	2.62137	KOG3193	K+ channel subunit
191467_at	WBGene00001190	Y37A1B.11	egl-23	1524	1.50292	KOG1418	Tandem pore domain K+ channel
192915_at	WBGene00006668	R04F11.4	twk-13	1551	1.85949	KOG1418	Tandem pore domain K+ channel
179971_at	WBGene00006657	T12C9.3	twk-2	1500	1.60885	KOG1418	Tandem pore domain K+ channel
190878_at	WBGene00006681	F46A9.3	twk-29	503	3.04408	KOG1418	Tandem pore domain K+ channel
190880_at	WBGene00006682	F36A2.4	twk-30	953	2.13241	KOG1418	Tandem pore domain K+ channel
179393_at	WBGene00006687	F31D4.7	twk-35	539	2.29753	KOG1418	Tandem pore domain K+ channel
183460_s_at	WBGene00006696	Y39B6A.19	twk-46	216	1.75068	KOG1418	Tandem pore domain K+ channel
188242_at	WBGene00006792	T06H11.1	unc-58	1538	1.70267	KOG1418	Tandem pore domain K+ channel
175850_at	WBGene00019904	R05G9.2		202	4.08148	KOG1418	Tandem pore domain K+ channel
184649_at	WBGene00018002	F33D11.5		266	1.92398	KOG1418	Tandem pore domain K+ channel
192993_at	WBGene00006669	K01D12.4	twk-14	1246	1.62994	KOG4404	Tandem pore domain K+ channel TASK3/THIK-1
192811_at	WBGene00001202	R07A4.1	egl-36	729	2.40199	KOG3713	Voltage-gated K+ channel KCNB/KCNC
192855_at	WBGene00001374	F12F3.1	exp-2	1143	2.20904	KOG3713	Voltage-gated K+ channel KCNB/KCNC
189673_at	WBGene00008819	F14F11.1		1283	1.54575	KOG3713	Voltage-gated K+ channel KCNB/KCNC
190463_at	WBGene00012967	Y48A6B.6		644	2.50159	KOG3713	Voltage-gated K+ channel KCNB/KCNC
192221_at	WBGene00002233	C25B8.1	kqt-1	873	1.68267	KOG1419	Voltage-gated K+ channel KCNQ
191129_s_at	WBGene00014261	ZK1321.2		981	1.79851	KOG1545	Voltage-gated shaker-like K+ channel KCNA
Calcium channels
189036_s_at	WBGene00004063	ZK256.1	pmr-1	1150	1.53675	KOG0202	Ca2+ transporting ATPase
190399_at	WBGene00003841	Y40C5A.2	ocr-4	1178	1.68106	KOG3676	Ca2+-permeable cation channel OSM-9 and related channels (OTRPC family)
192033_s_at	WBGene00011998	T24F1.6		561	2.51024	KOG2353	L-type voltage-dependent Ca2+ channel, alpha2/delta subunit
192518_at	WBGene00000368	T28F2.5	ccb-1	1499	1.51901	KOG3812	L-type voltage-dependent Ca2+ channel, beta subunit
179932_at	WBGene00021125	W10C8.1	ccb-2	1122	1.57043	KOG3812	L-type voltage-dependent Ca2+ channel, beta subunit
193861_at	WBGene00006614	ZC21.2	trp-1	94	2.22631	KOG3609	Receptor-activated Ca2+-permeable cation channels (STRPC family)
175822_at	WBGene00001187	C48A7.1	egl-19	1367	1.61317	KOG2301	Voltage-gated Ca2+ channels, alpha1 subunits
174211_s_at	WBGene00003557	C11D2.6	nca-1	304	2.25329	KOG2301	Voltage-gated Ca2+ channels, alpha1 subunits
174819_at	WBGene00006742	T02C5.5	unc-2	85	2.91497	KOG2301	Voltage-gated Ca2+ channels, alpha1 subunits
173570_s_at	WBGene00008911	F17C8.6		1519	1.51554	KOG2301	Voltage-gated Ca2+ channels, alpha1 subunits
DEG/ENaC sodium channels
189284_at	WBGene00013486	Y69H2.11		1532	1.82669	KOG1217	Fibrillins and related proteins containing Ca2+-binding EGF-like domains | Non voltage-gated ion channels (DEG/ENaC family)
188901_at	WBGene00022815	ZK770.1	asic-1	592	2.01716	KOG4294	Non voltage-gated ion channels (DEG/ENaC family)
191981_at	WBGene00012137	T28F4.2	asic-2	1428	1.60138	KOG4294	Non voltage-gated ion channels (DEG/ENaC family)
188114_at	WBGene00000950	C47C12.6	deg-1	1534	1.62345	KOG4294	Non voltage-gated ion channels (DEG/ENaC family)
192638_at	WBGene00000952	E02H4.1	del-1	713	2.64593	KOG4294	Non voltage-gated ion channels (DEG/ENaC family)
185957_s_at	WBGene00003174	F16F9.5	mec-10	1308	1.84679	KOG4294	Non voltage-gated ion channels (DEG/ENaC family)
176573_s_at	WBGene00003168	T01C8.7	mec-4	610	2.68376	KOG4294	Non voltage-gated ion channels (DEG/ENaC family)
178061_at	WBGene00009109	F25D1.4		1304	2.06721	KOG4294	Non voltage-gated ion channels (DEG/ENaC family)
186318_s_at	WBGene00018905	F55G1.12		799	2.81551	KOG4294	Non voltage-gated ion channels (DEG/ENaC family)
190395_at	WBGene00012116	T28B8.5		89	2.65708	KOG4294	Non voltage-gated ion channels (DEG/ENaC family)
Stomatins
175614_at	WBGene00003166	F14D12.4	mec-2	291	2.94844	KOG2621	Prohibitins and stomatins of the PID superfamily
188468_at	WBGene00006064	F32A6.5	sto-2	363	1.77366	KOG2621	Prohibitins and stomatins of the PID superfamily
171787_x_at	WBGene00006066	Y71H9A.3	sto-4	175	3.00421	KOG2621	Prohibitins and stomatins of the PID superfamily
188151_s_at	WBGene00006067	F41G4.3	sto-5	1274	1.61802	KOG2621	Prohibitins and stomatins of the PID superfamily
191356_at	WBGene00006068	Y71H9A.2	sto-6	1086	2.17679	KOG2621	Prohibitins and stomatins of the PID superfamily
191999_s_at	WBGene00006741	K03E6.5	unc-1	841	2.49707	KOG2621	Prohibitins and stomatins of the PID superfamily
188394_at	WBGene00006761	F57H12.2	unc-24	1507	2.16524	KOG2621	Prohibitins and stomatins of the PID superfamily
Ligand-gated Ion Channels
177188_at	WBGene00022247	Y73B6BL.26		298	2.6311		(ligand-gated ion channel)
184092_at	WBGene00019765	M03F8.6		949	3.41647		(ligand-gated ion channel)
176660_s_at	WBGene00000232	B0207.12	avr-14	794	2.63172	KOG3644	Ligand-gated ion channel
189510_at	WBGene00001587	C45B2.4	ggr-2	245	1.69706	KOG3644	Ligand-gated ion channel
193505_at	WBGene00001593	ZC317.3	glc-3	1560	1.5269	KOG3644	Ligand-gated ion channel
187810_at	WBGene00001594	C27H5.8	glc-4	999	2.94156	KOG3644	Ligand-gated ion channel
192537_at	WBGene00003386	K06C4.6	mod-1	697	2.88325	KOG3644	Ligand-gated ion channel
186341_at	WBGene00022106	Y71D11A.5		1219	1.82444	KOG3644	Ligand-gated ion channel
189379_at	WBGene00010275	F58G6.4		1018	1.9291	KOG3644	Ligand-gated ion channel
190663_s_at	WBGene00012099	T27E9.9		669	3.99061	KOG3644	Ligand-gated ion channel
190698_at	WBGene00008280	C53D6.3		1372	1.86592	KOG3644	Ligand-gated ion channel
191447_at	WBGene00020657	T21F2.1		578	2.41746	KOG3644	Ligand-gated ion channel
191567_at	WBGene00018880	F55D10.5		659	2.51836	KOG3644	Ligand-gated ion channel
Gap junction proteins (Innexins)
175714_at	WBGene00002123	C16E9.4	inx-1	596	1.94836	TWOG0193	Innexin-type channels
174153_at	WBGene00002141	T16H5.1	inx-19	93	2.22072	TWOG0193	Innexin-type channels
187027_at	WBGene00002126	F26D11.10	inx-4	1533	3.02481	TWOG0193	Innexin-type channels
175603_at	WBGene00006749	R12H7.1	unc-9	706	2.48205	TWOG0193	Innexin-type channels
Symporters/Exchangers/Transporters
190053_at	WBGene00000004	F52H2.2	aat-3	1539	1.67756	KOG1287	Amino acid transporters
184759_at	WBGene00013159	Y53F4B.12		1228	2.21339	KOG1286	Amino acid transporters
189929_at	WBGene00016806	C50D2.2		832	2.27415	KOG1286	Amino acid transporters
189868_s_at	WBGene00000501	C48D1.3	cho-1	585	2.76259	KOG3761	Choline transporter
193357_at	WBGene00001621	K08F4.4	glt-3	1502	1.68661	KOG3787	Glutamate/aspartate and neutral amino acid transporters
175798_at	WBGene00003878	F56F4.5	opt-3	1110	1.87935	KOG1237	H+/oligopeptide symporter
191782_s_at	WBGene00003569	F35C12.2	ncx-4	520	4.53805	KOG1307	K+-dependent Ca2+/Na+ exchanger NCKX1 and related proteins
193105_at	WBGene00003570	Y32F6B.2	ncx-5	373	1.60838	KOG1307	K+-dependent Ca2+/Na+ exchanger NCKX1 and related proteins
193378_at	WBGene00017350	F10E7.9		211	5.75182	KOG2083	Na+/K+ symporter
172838_x_at	WBGene00009920	F52B5.1	abts-1	1561	1.67151	KOG1172	Na+-independent Cl/HCO3 exchanger AE1 and related transporters (SLC4 family)
190788_at	WBGene00019018	F57F10.1	abts-3	1113	1.9596	KOG1172	Na+-independent Cl/HCO3 exchanger AE1 and related transporters (SLC4 family)
173729_at	WBGene00020700	T22F3.11		1442	1.50429	KOG2532	Permease of the major facilitator superfamily
173824_at	WBGene00022788	ZK682.2		574	2.10405	KOG2532	Permease of the major facilitator superfamily
175851_s_at	WBGene00022647	ZK54.1		902	2.70296	KOG2532	Permease of the major facilitator superfamily
178951_at	WBGene00007757	C27A7.6		1229	1.80037	KOG2532	Permease of the major facilitator superfamily
181239_s_at	WBGene00021220	Y19D10A.5		779	7.56388	KOG2532	Permease of the major facilitator superfamily
185673_s_at	WBGene00018920	F56A4.12		1490	1.93745	KOG2532	Permease of the major facilitator superfamily
185708_s_at	WBGene00018918	F56A4.10		1198	6.81713	KOG2532	Permease of the major facilitator superfamily
191442_at	WBGene00010918	M117.1		804	2.71151	KOG2532	Permease of the major facilitator superfamily
191917_at	WBGene00012130	T28F3.4		529	2.57073	KOG2532	Permease of the major facilitator superfamily
192008_s_at	WBGene00020583	T19D12.9		836	1.84088	KOG2532	Permease of the major facilitator superfamily
192121_at	WBGene00020584	T19D12.10		1271	1.67536	KOG2532	Permease of the major facilitator superfamily
189944_at	WBGene00018603	F48E3.2		1537	1.81135	KOG0569	Permease of the major facilitator superfamily
175960_s_at	WBGene00020051	R13A5.9		1174	3.87198	KOG3762	Predicted transporter
185917_at	WBGene00020889	T28C12.2		645	1.83096	KOG2325	Predicted transporter/transmembrane protein
175816_at	WBGene00000934	T23G5.5	dat-1	63	6.65733	KOG3659	Sodium-neurotransmitter symporter
193728_at	WBGene00004910	T03F7.1	snf-11	1456	1.75318	KOG3660	Sodium-neurotransmitter symporter
Other membrane proteins
178539_at	WBGene00010873	M05B5.6		1332	1.5952		(cation channel activity)
178609_at	WBGene00003471	ZK337.5	mtd-1	728	3.84926		(novel transmembrane protein)
173507_s_at	WBGene00003245	F43C9.4	mig-13	989	1.82679		(Single pass transmembrane protein with an LDL repeat)
174801_at	WBGene00000897	F29C4.1	daf-1	935	2.12791	KOG2052	Activin A type IB receptor, serine/threonine protein kinase
175763_at	WBGene00000529	B0491.8	clh-2	134	2.82149	KOG0476	Cl- channel CLC-2 and related proteins (CLC superfamily)
187017_at	WBGene00022295	Y76B12C.1		1103	1.64188	KOG0500	Cyclic nucleotide-gated cation channel CNGA1-3 and related proteins
190897_at	WBGene00012632	Y38H6C.20		469	3.04886	KOG0200	Fibroblast/platelet-derived growth factor receptor and related receptor tyrosine kinases
175397_at	WBGene00004208	ZK675.1	ptc-1	1477	1.52099	KOG1935	Membrane protein Patched/PTCH
190144_at	WBGene00004006	F22E10.1	pgp-12	1321	1.55017	KOG0055	Multidrug/pheromone exporter, ABC superfamily
188119_at	WBGene00006845	F11C3.2	unc-122	1475	1.89962	KOG3545	Olfactomedin and related extracellular matrix glycoproteins
173341_at	WBGene00001816	Y48G8AL.11	haf-6	1236	2.08944	KOG0058	Peptide exporter, ABC superfamily
183783_at	WBGene00022682	ZK185.2		479	2.30604	KOG3788	Predicted divalent cation transporter
186386_s_at	WBGene00000147	VF36H2L.1	aph-1	1438	1.69636	KOG3972	Predicted membrane protein
182471_at	WBGene00008980	F20D1.10	tag-299	679	1.62667	KOG4542	Predicted membrane protein
178870_s_at	WBGene00011528	T06D8.7		972	2.03316	KOG4099	Predicted membrane protein
178928_s_at	WBGene00009558	F39B2.8		344	3.53744	KOG4418	Predicted membrane protein
181850_at	WBGene00016247	C30B5.6		986	2.38822	KOG4502	Predicted membrane protein
175297_at	WBGene00008366	D1046.5		1032	1.63812	KOG4536	Predicted membrane protein
181637_at	WBGene00022733	ZK418.3		1071	1.80003	KOG4694	Predicted membrane protein
183323_at	WBGene00019643	K11C4.2		428	2.13609	KOG0748	Predicted membrane proteins, contain hemolysin III domain
190448_at	WBGene00006646	B0198.1	tsp-20	1026	1.61997	KOG3882	Tetraspanin family integral membrane protein
190295_at	WBGene00006633	T23D8.2	tsp-7	734	3.4806	KOG3882	Tetraspanin family integral membrane protein
186933_at	WBGene00010074	F54G8.1		1407	2.0441	LSE0023	Predicted receptor
184316_at	WBGene00017493	F15E11.4		1234	1.5189	LSE0023	Predicted receptor
176845_s_at	WBGene00021222	Y19D10A.7		1385	4.54681	LSE0023	Predicted receptor
Axon guidance
175840_s_at	WBGene00006839	F09B9.2	unc-115	985	1.83873	KOG1044	Actin-binding LIM Zn-finger protein Limatin involved in axon guidance
174033_at	WBGene00006780	B0350.2	unc-44	1250	1.65225	KOG4177	Ankyrin
188034_s_at	WBGene00004729	ZK377.2	sax-3	1035	1.71734	KOG4222	Axon guidance receptor Dscam
192238_s_at	WBGene00003143	C34B4.1	max-1	894	2.49823	KOG0248	Cytoplasmic protein Max-1, contains PH, MyTH4 and FERM domains
174314_at	WBGene00006746	F41C6.1	unc-6	353	2.76104	KOG3512	Netrin, axonal chemotropic factor
188084_s_at	WBGene00004048	K04B12.1	plx-2	511	2.38643	KOG3610	Plexins (functional semaphorin receptors)
173872_at	WBGene00004749	F57C7.3	sdn-1	1426	1.53619	TWOG0045	Heparan sulfate proteoglycan Syndecan
175497_at	WBGene00001165	F56A11.3	efn-4	431	1.67127	KOG3858	Ephrin, ligand for Eph receptor tyrosine kinase
Adhesion/Ig domain
192133_s_at	WBGene00004372	C36F7.4	rig-5	72	2.55026		(Immunoglobulin C-2 Type/fibronectin type III domains)
174590_s_at	WBGene00004732	C18F3.2	sax-7	474	1.86858		(Neural cell adhesion molecule L1)
193354_s_at	WBGene00006982	Y48A6A.1	zig-5	1282	3.02003		(Immunoglobulin C-2 Type/fibronectin type III domains)
194114_s_at	WBGene00002181	K03D10.1	kal-1	735	1.76817	KOG4802	Adhesion-type protein
174826_at	WBGene00000403	B0034.3	cdh-11	201	3.75583	KOG1834	Calsyntenin
174334_at	WBGene00004370	C53B7.1	rig-3	176	2.31184	KOG3510	Immunoglobulin C-2 Type/fibronectin type III domains
174560_at	WBGene00006365	K02E10.8	syg-1	159	1.52409	KOG3510	Immunoglobulin C-2 Type/fibronectin type III domains
174176_at	WBGene00006942	F41D9.3	wrk-1	835	1.77189	KOG3510	Immunoglobulin C-2 Type/fibronectin type III domains
192552_at	WBGene00006979	F42F12.2	zig-2	1312	1.90777	KOG3510	Immunoglobulin C-2 Type/fibronectin type III domains
192568_at	WBGene00006981	C09C7.1	zig-4	1298	1.66232	KOG3510	Immunoglobulin C-2 Type/fibronectin type III domains
188019_at	WBGene00006985	Y39E4B.8	zig-8	1435	1.6497	KOG3510	Immunoglobulin C-2 Type/fibronectin type III domains
175722_s_at	WBGene00004727	R11G1.4	sax-1	967	1.61709	KOG0605	NDR and related serine/threonine kinases
174243_s_at	WBGene00002243	Y54G2A.25	lad-2	488	3.35301	KOG3513	Neural cell adhesion molecule L1
189271_s_at	WBGene00007799	C29A12.4	nrx-1	1141	3.19087	KOG3514	Neurexin III-alpha
174611_s_at	WBGene00003772	F20B10.1	nlr-1	147	2.0334	KOG3516	Neurexin IV
180340_at	WBGene00003859	C09E7.3	oig-1	37	4.90529	TWOG0505	Unnamed protein (one-Ig domain)
190264_s_at	WBGene00000398	F15B9.7	cdh-6	1072	2.59966		(Cadherin)
Cytoskeleton-related
173006_s_at	WBGene00018349	F42C5.9		478	1.65759	KOG0676	Actin and related proteins
191281_s_at	WBGene00003175	C44B11.3	mec-12	720	5.9469	KOG1376	Alpha tubulin
192922_s_at	WBGene00006528	F26E4.8	tba-1	1484	1.62113	KOG1376	Alpha tubulin
192004_at	WBGene00006532	F32H2.9	tba-6	1083	1.53109	KOG1376	Alpha tubulin
189833_at	WBGene00006535	F40F4.5	tba-9	767	2.11655	KOG1376	Alpha tubulin
171788_x_at	WBGene00000832	Y23H5A.5	ctn-1	521	1.86238	KOG3681	Alpha-catenin
174883_s_at	WBGene00000248	C54C6.2	ben-1	1491	1.66737	KOG1375	Beta tubulin
171793_x_at	WBGene00003171	ZK154.3	mec-7	64	3.61682	KOG1375	Beta tubulin
190169_s_at	WBGene00006538	B0272.1	tbb-4	1119	1.88898	KOG1375	Beta tubulin
175686_s_at	WBGene00006803	K11C4.3	unc-70	1128	1.59865	KOG0517	Beta-spectrin
175727_s_at	WBGene00000072	F39C12.2	add-1	1347	1.68427	KOG3699	Cytoskeletal protein Adducin
173748_at	WBGene00010796	M01A8.2		300	2.60018	KOG4568	Cytoskeleton-associated protein and related proteins
181224_at	WBGene00017014	D1009.5	dylt-2	1486	1.54406	KOG4108	Dynein light chain
189823_s_at	WBGene00000485	F18C12.1	che-3	410	3.8743	KOG3595	Dyneins, heavy chain
171720_x_at	WBGene00013011	Y48E1B.14		1273	1.61881	KOG2101	Intermediate filament-like protein, sorting nexins, and related proteins containing PX (PhoX) domain(s)
173829_at	WBGene00006840	R05D3.7	unc-116	1413	1.57364	KOG0240	Kinesin (SMY1 subfamily)
172047_x_at	WBGene00002182	F08F8.3	kap-1	653	2.14531	KOG1222	Kinesin associated protein KAP
190122_at	WBGene00002215	C18C4.10	klc-2	34	1.5416	KOG1840	Kinesin light chain
175598_at	WBGene00006808	C01G10.11	unc-76	869	2.67429	KOG3919	Kinesin-associated fasciculation and elongation protein involved in axonal transport
189816_s_at	WBGene00002222	F20C5.2	klp-11	490	1.67985	KOG4280	Kinesin-like protein
171972_x_at	WBGene00002230	Y50D7A.6	klp-20	323	2.28103	KOG4280	Kinesin-like protein
192519_s_at	WBGene00002217	F56E3.3	klp-4	1257	1.79644	KOG0241	Kinesin-like protein
177371_s_at	WBGene00003884	M02B7.3	osm-3	200	2.25378	KOG4280	Kinesin-like protein
175742_at	WBGene00006831	C52E12.2	unc-104	507	3.38955	KOG0245	Kinesin-like protein
175251_s_at	WBGene00009825	F47G4.4		831	2.42269	LSE1108	Microtubule severing protein katanin p80 subunit B (contains WD40 repeats)
188536_s_at	WBGene00002980	C32D5.9	lgg-1	895	1.8844	KOG1654	Microtubule-associated anchor protein involved in autophagy and membrane trafficking
174438_at	WBGene00002981	ZK593.6	lgg-2	1514	1.76557	KOG1654	Microtubule-associated anchor protein involved in autophagy and membrane trafficking
175660_at	WBGene00004212	F42G9.9	ptl-1	11	5.33656	KOG2418	Microtubule-associated protein TAU
181073_at	WBGene00015363	C02H7.1		1023	1.65402	KOG3809	Microtubule-binding protein MIP-T3
188221_at	WBGene00004969	F47G6.4	spe-15	549	1.84884	KOG0163	Myosin class VI heavy chain
189682_at	WBGene00010554	K04C1.4		1314	1.55366	KOG0030	Myosin essential light chain, EF-Hand protein superfamily
174617_at	WBGene00018285	F41E6.4		1020	2.06072	KOG2175	Protein predicted to be involved in carbohydrate metabolism, Protein required for actin cytoskeleton organization and cell cycle progression
192591_s_at	WBGene00002184	C47D12.7	kel-1	362	1.81937	KOG4441	Proteins containing BTB/POZ and Kelch domains, involved in regulatory/signal transduction processes
174934_at	WBGene00001561	W07B3.2	gei-4	1368	1.89407	LSE0738	Unnamed protein
Transcriptional Control
Homeobox
192928_at	WBGene00006775	F56A12.1	unc-39	160	1.7629		(Transcription factor SIX and related HOX domain proteins)
175419_at	WBGene00000460	T26C11.7	ceh-39	1059	1.59409	KOG2252	CCAAT displacement protein and related homeoproteins
189669_at	WBGene00015934	C17H12.9		1029	1.9929	KOG2252	CCAAT displacement protein and related homeoproteins
174992_at	WBGene00022518	ZC123.3		861	1.9695	KOG1146	Homeobox protein
173826_s_at	WBGene00000457	C37E2.4	ceh-36	51	2.89344	KOG2251	Homeobox transcription factor
187875_s_at	WBGene00006818	C30A5.7	unc-86	352	2.12555	KOG1168	Transcription factor ACJ6/BRN-3, contains POU and HOX domains
189951_at	WBGene00000452	C33D12.1	ceh-31	937	1.5828	KOG0488	Transcription factor BarH and related HOX domain proteins
176624_at	WBGene00000435	W03A3.1	ceh-10	1291	1.75721	KOG0494	Transcription factor CHX10 and related HOX domain proteins
189424_at	WBGene00007665	C18B12.3		1214	1.7154	KOG0494	Transcription factor CHX10 and related HOX domain proteins
193833_s_at	WBGene00000463	C28A5.4	ceh-43	590	1.68503	KOG0850	Transcription factor DLX and related proteins with LIM Zn-binding and HOX domains
174248_at	WBGene00006881	R07B1.1	vab-15	433	2.93383	KOG0492	Transcription factor MSH, contains HOX domain
173754_at	WBGene00003377	C39E6.4	mls-2	691	2.3144	KOG0485	Transcription factor NKX-5.1/HMX1, contains HOX domain
174788_s_at	WBGene00000441	ZC64.3	ceh-18	1081	1.6066	KOG3802	Transcription factor OCT-1, contains POU and HOX domains
194028_s_at	WBGene00000431	K02B12.1	ceh-6	1166	1.5922	KOG3802	Transcription factor OCT-1, contains POU and HOX domains
191721_at	WBGene00000440	D1007.1	ceh-17	1318	1.62485	KOG0484	Transcription factor PHOX2/ARIX, contains HOX domain
174442_s_at	WBGene00006766	B0564.10	unc-30	149	2.69732	KOG0486	Transcription factor PTX1, contains HOX domain
174236_at	WBGene00000453	W05E10.3	ceh-32	339	2.68006	KOG0775	Transcription factor SIX and related HOX domain proteins
192166_s_at	WBGene00000455	C10G8.6	ceh-34	486	1.91314	KOG0775	Transcription factor SIX and related HOX domain proteins
193511_at	WBGene00000447	F55B12.1	ceh-24	409	1.99544	KOG0842	Transcription factor tinman/NKX2-3, contains HOX domain
175280_at	WBGene00003000	ZC247.3	lin-11	70	5.22576	KOG0490	Transcription factor, contains HOX domain
194097_s_at	WBGene00003167	F01D4.6	mec-3	1104	2.57262	KOG0490	Transcription factor, contains HOX domain
194096_s_at	WBGene00006654	C40H5.5	ttx-3	1247	1.51601	KOG0490	Transcription factor, contains HOX domain
193581_at	WBGene00006744	F26C11.2	unc-4	492	2.75072	KOG0490	Transcription factor, contains HOX domain
191585_at	WBGene00006778	F58E6.10	unc-42	564	3.77808	KOG0490	Transcription factor, contains HOX domain
174306_at	WBGene00011138	R08B4.2		1232	2.55447	KOG0490	Transcription factor, contains HOX domain
189464_at	WBGene00020485	T13C5.4		709	1.59548	KOG0490	Transcription factor, contains HOX domain
175548_at	WBGene00000464	Y54F10AM.4	ceh-44	536	3.31853	KOG0963	Transcription factor/CCAAT displacement protein CDP1
175360_at	WBGene00000462	T26C11.5	ceh-41	712	2.0708	LSE1080	Unnamed protein (homeodomain protein)
Hormone Receptors
175757_s_at	WBGene00001400	F56E3.4	fax-1	1362	1.67738	KOG3575	Hormone receptors
174901_at	WBGene00003600	R09G11.2	nhr-1	1300	1.71107	KOG3575	Hormone receptors
175726_s_at	WBGene00003602	H01A20.1	nhr-3	897	1.70182	KOG3575	Hormone receptors
194090_s_at	WBGene00003620	F21D12.1	nhr-21	1022	2.16223	KOG3575	Hormone receptors
175720_at	WBGene00003630	T03G6.2	nhr-40	948	1.73769	KOG3575	Hormone receptors
192271_s_at	WBGene00003637	C24G6.4	nhr-47	325	1.7883	KOG3575	Hormone receptors
183502_at	WBGene00003685	Y39B6A.17	nhr-95	393	1.68806	KOG3575	Hormone receptors
176997_at	WBGene00022374	Y94H6A.1		385	1.54321	KOG3575	Hormone receptors
193556_at	WBGene00003641	K06B4.1	nhr-51	796	2.10402	LSE0562	Nuclear hormone receptor
193670_at	WBGene00003642	K06B4.2	nhr-52	1244	2.11387	LSE0562	Nuclear hormone receptor
194103_at	WBGene00008208	C49F5.4		1309	2.86736	LSE0562	Nuclear hormone receptor
192379_at	WBGene00010603	K06B4.8		553	1.97935	LSE0562	Nuclear hormone receptor
190135_at	WBGene00017198	F07C3.10		449	4.02539	LSE0562	Nuclear hormone receptor
191031_at	WBGene00018541	F47C10.3		98	1.58883	LSE0562	Nuclear hormone receptor
185192_at	WBGene00018544	F47C10.7		150	1.59779	LSE0562	Nuclear hormone receptor
Aryl-hydrocarbon receptors
193149_at	WBGene00000096	C41G7.5	ahr-1	58	1.74957	KOG3561	Aryl-hydrocarbon receptor
172057_x_at	WBGene00000095	C25A1.11	aha-1	642	1.71996	KOG3560	Aryl-hydrocarbon receptor nuclear translocator
173130_s_at	WBGene00016966	C56C10.10		387	2.00455	KOG0545	Aryl-hydrocarbon receptor-interacting protein
SMADs
173439_at	WBGene00000899	F25E2.5	daf-3	1096	1.89397	KOG3701	TGFbeta receptor signaling protein SMAD and related proteins
175659_at	WBGene00000910	F01G10.8	daf-14	1348	1.6874	KOG3701	TGFbeta receptor signaling protein SMAD and related proteins
175513_at	WBGene00006445	F37D6.6	tag-68	913	2.21905	KOG3701	TGFbeta receptor signaling protein SMAD and related proteins
HMG box
193301_at	WBGene00001976	T05A7.4	hmg-11	1002	2.05665		(High mobility group protein I alpha)
174313_s_at	WBGene00004949	K08A8.2	sox-2	133	2.87889	KOG0527	HMG-box transcription factor
192437_at	WBGene00004950	F40E10.2	sox-3	928	1.51956	KOG0527	HMG-box transcription factor
175723_at	WBGene00001182	T22B7.1	egl-13	1319	1.61721	KOG0528	HMG-box transcription factor SOX5
178478_at	WBGene00009827	F47G4.6		965	2.30358	LSE1193	Unnamed protein (HMG box)
HLH factors
174449_at	WBGene00001955	F58A4.7	hlh-11	1168	1.59128	KOG0561	bHLH transcription factor
175755_at	WBGene00006743	Y16B4A.1	unc-3	383	2.91283	KOG3836	HLH transcription factor EBF/Olf-1 and related DNA binding proteins
182960_at	WBGene00001957	F48D6.3	hlh-13	545	2.97828	KOG4029	Transcription factor HAND2/Transcription factor TAL1/TAL2/LYL1
182141_at	WBGene00001959	C43H6.8	hlh-15	260	1.59454	KOG4029	Transcription factor HAND2/Transcription factor TAL1/TAL2/LYL1
Other transcription factors
187776_s_at	WBGene00004803	C06A5.11	sir-2.4	1130	2.706	KOG1905	Class IV sirtuins (SIR2 family)
194040_at	WBGene00017715	F22F1.3		1563	2.96197	KOG1778	CREB binding protein/P300 and related TAZ Zn-finger proteins
174117_at	WBGene00007645	C17E4.6		970	2.03213	KOG2897	DNA-binding protein YL1 and related proteins
173217_at	WBGene00002261	F58A3.1	ldb-1	1536	1.82085	KOG2181	LIM domain binding protein LDB1/NLI/CLIM
175648_at	WBGene00003182	W10D5.1	mef-2	1448	1.54844	KOG0014	MADS box transcription factor
185082_at	WBGene00020716	T23B12.1		1251	1.63071	KOG4323	Polycomb-like PHD Zn-finger protein
181105_at	WBGene00005006	D1014.8	spr-1	1331	1.78995	KOG1194	Predicted DNA-binding protein, contains Myb-like, SANT and ELM2 domains
175339_at	WBGene00022278	Y74C9A.4		802	1.79597	KOG1194	Predicted DNA-binding protein, contains Myb-like, SANT and ELM2 domains
174927_at	WBGene00008951	F19C6.2		1121	1.59176	LSE0822	Predicted MADS box transcription factor
185871_s_at	WBGene00016341	C33C12.9		884	2.08761	KOG3191	Predicted N6-DNA-methyltransferase
189894_at	WBGene00016600	C42D8.4		762	1.63368	KOG3806	Predicted transcription factor
173812_at	WBGene00020368	T08H4.3		75	3.51724	KOG3806	Predicted transcription factor
187205_s_at	WBGene00016200	C28H8.9		918	1.89254	KOG1244	Predicted transcription factor Requiem/NEURO-D4
173428_at	WBGene00003040	T12F5.4	lin-59	1545	1.73435	KOG1083	Putative transcription factor ASH1/LIN-59
175617_at	WBGene00002245	K08B4.1	lag-1	655	1.79289	KOG3743	Recombination signal binding protein-J kappa(CBF1, Su(H), HS2NF5)
175811_s_at	WBGene00000914	F33H1.1	daf-19	811	2.05285	KOG3712	RFX family transcription factor
184266_at	WBGene00013111	Y51H4A.17		1007	3.2218	KOG3667	STAT protein
192729_at	WBGene00003106	T27A1.6	mab-9	872	1.69827	KOG3586	TBX1 and related T-box transcription factors
191145_at	WBGene00019424	K06A1.1		1199	2.0684	KOG3811	Transcription factor AP-2
174356_at	WBGene00018642	F49E10.5		335	2.27381	KOG0067	Transcription factor CtBP
175908_at	WBGene00022060	Y67D8A.3		1034	1.90065	KOG3815	Transcription factor Doublesex
181677_at	WBGene00001440	F40H3.4	fkh-8	440	4.52545	KOG2294	Transcription factor of the Forkhead/HNF3 family
174139_at	WBGene00006959	R74.3	xbp-1	1452	1.60503	KOG4005	Transcription factor XBP-1
173509_at	WBGene00006773	W02D3.9	unc-37	144	1.72433	KOG0639	Transducin-like enhancer of split protein (contains WD40 repeats)
174614_at	WBGene00011256	R13.1		1260	1.66641	KOG2169	Zn-finger transcription factor
General factors
173001_s_at	WBGene00001836	R06C1.1	hda-3	143	1.62642	KOG1342	Histone deacetylase complex, catalytic component RPD3
173744_at	WBGene00000369	Y56A3A.20	ccf-1	1417	1.51112	KOG0304	mRNA deadenylase subunit (transcriptional repression)
176591_s_at	WBGene00022400	Y97E10AR.5		53	2.30479	KOG2691	RNA polymerase II subunit 9
189919_s_at	WBGene00016167	C27F2.5		993	1.65793	KOG3341	RNA polymerase II transcription factor complex subunit
182821_s_at	WBGene00019821	R02D3.3		618	1.62577	KOG2074	RNA polymerase II transcription initiation/nucleotide excision repair factor TFIIH, subunit TFB1
175092_s_at	WBGene00017423	F13C5.2		771	1.86585	KOG1474	Transcription initiation factor TFIID, subunit BDF1 and related bromodomain proteins
191669_at	WBGene00011824	T18D3.7		230	3.38161	KOG4797	Transcriptional regulator
190290_at	WBGene00011327	T01D3.2		554	1.99711	KOG3559	Transcriptional regulator SIM1
Kinase/phosphatase
174145_at	WBGene00007089	B0001.4		402	1.57442		(uridine kinase activity)
193365_at	WBGene00009326	F32D8.1		636	2.80708		(Serine/threonine protein kinase)
189320_at	WBGene00021527	Y41G9A.3		673	2.60791	KOG1764	5'-AMP-activated protein kinase, gamma subunit
191504_at	WBGene00004091	T14G10.1	pps-1	1108	1.75636	KOG4238	Bifunctional ATP sulfurylase/adenosine 5'-phosphosulfate kinase
175828_at	WBGene00000553	K07A9.2	cmk-1	1369	3.86576	KOG0032	Ca2+/calmodulin-dependent protein kinase, EF-Hand protein superfamily
172058_x_at	WBGene00006779	K11E8.1	unc-43	1155	1.63228	KOG0033	Ca2+/calmodulin-dependent protein kinase, EF-Hand protein superfamily
174444_at	WBGene00000554	F55C10.1	cnb-1	87	2.32986	KOG0034	Ca2+/calmodulin-dependent protein phosphatase (calcineurin subunit B), EF-Hand superfamily protein
180406_at	WBGene00019108	F59D6.7		1441	1.66403	KOG0034	Ca2+/calmodulin-dependent protein phosphatase (calcineurin subunit B), EF-Hand superfamily protein
180089_at	WBGene00016841	C50F2.8		750	3.03322	KOG0609	Calcium/calmodulin-dependent serine protein kinase/membrane-associated guanylate kinase
173197_at	WBGene00002189	ZK909.2	kin-1	1315	1.80474	KOG0616	cAMP-dependent protein kinase catalytic subunit (PKA)
189245_at	WBGene00018569	F47F2.1		852	1.88122	KOG0616	cAMP-dependent protein kinase catalytic subunit (PKA)
172012_x_at	WBGene00002190	R07E4.6	kin-2	1064	2.44263	KOG1113	cAMP-dependent protein kinase types I and II, regulatory subunit
188897_s_at	WBGene00011283	R90.1		1206	1.59152	KOG1164	Casein kinase (serine/threonine/tyrosine protein kinase)
192753_at	WBGene00010349	H01G02.2		677	1.86161	KOG0659	Cdk activating kinase (CAK)/RNA polymerase II transcription initiation/nucleotide excision repair factor TFIIH/TFIIK, kinase subunit CDK7
187468_at	WBGene00011955	T23F11.3		1401	1.58055	KOG3932	CDK5 kinase activator p35/Nck5a
175312_at	WBGene00000510	C52B9.1	cka-2	547	2.5944	KOG2686	Choline kinase
174817_at	WBGene00019831	R02F2.1		1285	2.72631	KOG0653	Cyclin B and related kinase-activating proteins
190810_at	WBGene00000960	F54G8.2	dgk-3	862	1.79322	KOG1169	Diacylglycerol kinase
181062_at	WBGene00006483	F42A9.1	tag-137	619	1.59823	KOG1170	Diacylglycerol kinase
192055_at	WBGene00014074	ZK757.2		813	1.97712	KOG1716	Dual specificity phosphatase
175032_at	WBGene00003150	F49E11.1	mbk-2	956	1.86882	KOG0667	Dual-specificity tyrosine-phosphorylation regulated kinase
185381_at	WBGene00012586	Y38E10A.8		461	1.90741	KOG1033	eIF-2alpha kinase PEK/EIF2AK3
189204_at	WBGene00017818	F26D11.1		180	2.32385	KOG3354	Gluconate kinase
189532_at	WBGene00020190	T03F1.8		783	1.65111	KOG0707	Guanylate kinase
173847_s_at	WBGene00008765	F13G3.5		1255	1.62731	KOG2951	Inositol monophosphatase
192767_at	WBGene00012016	T25B9.10		1009	2.49976	KOG0565	Inositol polyphosphate 5-phosphatase and related proteins
175338_at	WBGene00009262	F30A10.3		235	2.53481	KOG1620	Inositol polyphosphate multikinase, component of the ARGR transcription regulatory complex
175640_at	WBGene00002178	B0478.1	jnk-1	206	2.69317	KOG0665	Jun-N-terminal kinase (JNK)
189438_s_at	WBGene00008802	F14E5.4		55	1.76096	KOG3720	Lysosomal & prostatic acid phosphatases
191287_at	WBGene00018696	F52E1.8		1043	2.1075	KOG3720	Lysosomal & prostatic acid phosphatases
175613_at	WBGene00003401	F43C1.2	mpk-1	689	2.67173	KOG0660	Mitogen-activated protein kinase
191073_s_at	WBGene00004056	F42G8.3	pmk-2	1154	2.92068	KOG0660	Mitogen-activated protein kinase
187692_at	WBGene00015478	C05D10.2		1288	1.87191	KOG0660	Mitogen-activated protein kinase
191415_at	WBGene00003368	F42G10.2	mkk-4	1135	1.71884	KOG1006	Mitogen-activated protein kinase (MAPK) kinase MKK4
175641_at	WBGene00002177	F35C8.3	jkk-1	351	3.97856	KOG0983	Mitogen-activated protein kinase (MAPK) kinase MKK7/JNKK2
175317_s_at	WBGene00017098	E02D9.1		271	1.8914	KOG1588	Mitogen-activated protein kinase kinase (MAP2K)
185212_at	WBGene00002176	F56D12.4	jip-1	197	2.67916	KOG3775	Mitogen-activated protein kinase scaffold protein JIP
189351_at	WBGene00003478	F53A2.8	mtm-6	522	1.56992	KOG1089	Myotubularin-related phosphatidylinositol 3-phosphate 3-phosphatase MTM6
173289_s_at	WBGene00003479	Y39H10A.3	mtm-9	229	1.90423	KOG1089	Myotubularin-related phosphatidylinositol 3-phosphate 3-phosphatase MTM6
171802_s_at	WBGene00013557	Y75B8A.24		1223	1.53344	KOG0902	Phosphatidylinositol 4-kinase
174390_s_at	WBGene00012353	W09C5.7		1073	1.55493	KOG1890	Phosphoinositide phosphatase SAC1
192328_at	WBGene00012779	Y42A5A.4		227	3.76156	KOG0593	Predicted protein kinase KKIAMRE
176670_at	WBGene00018423	F44E2.10		1340	1.57179	KOG3593	Predicted receptor-like serine/threonine kinase
178120_s_at	WBGene00007548	C13C4.4		46	2.41821	KOG3040	Predicted sugar phosphatase (HAD superfamily)
182026_s_at	WBGene00022635	ZC581.9		27	3.21174	KOG2137	Protein kinase
191966_at	WBGene00013317	Y57G11C.22		1003	2.27229	KOG3651	Protein kinase C, alpha binding protein
180915_at	WBGene00020266	T05H4.3		1195	1.51602	KOG0531	Protein phosphatase 1, regulatory subunit, and related proteins
173068_at	WBGene00004740	T10H9.2	scd-2	192	3.62464	KOG1095	Protein tyrosine kinase
171877_x_at	WBGene00002048	B0244.2	ida-1	552	2.76107	KOG0793	Protein tyrosine phosphatase
194134_at	WBGene00004215	C09D8.1	ptp-3	1504	1.60412	KOG4228	Protein tyrosine phosphatase
191642_s_at	WBGene00010636	K07F5.8		1191	1.54472	KOG0789	Protein tyrosine phosphatase
174187_s_at	WBGene00010558	K04D7.4		253	2.81065	KOG4228	Protein tyrosine phosphatase
173747_at	WBGene00000383	C17G10.4	cdc-14	883	1.68925	KOG1720	Protein tyrosine phosphatase CDC14
188817_at	WBGene00020444	T12B3.1		13	6.0229	KOG1720	Protein tyrosine phosphatase CDC14
174726_at	WBGene00011352	T01H8.1	rskn-1	704	2.35469	KOG0603	Ribosomal protein S6 kinase
173143_s_at	WBGene00010838	M03C11.1		7	5.1102	KOG0598	Ribosomal protein S6 kinase and related proteins
189886_at	WBGene00016580	C42C1.2		1520	1.98434	KOG1323	Serine/threonine phosphatase
194058_s_at	WBGene00000102	C12D8.10	akt-1	1480	1.6387	KOG0690	Serine/threonine protein kinase
175780_at	WBGene00004033	E01H11.1	pkc-2	14	4.67611	KOG0696	Serine/threonine protein kinase
174639_at	WBGene00004719	F15A2.6	sad-1	752	2.93928	KOG0588	Serine/threonine protein kinase
176504_at	WBGene00021461	Y39G10AR.3		1377	1.8642	KOG0589	Serine/threonine protein kinase
193897_at	WBGene00011254	R12G8.1		1374	4.54857	KOG0694	Serine/threonine protein kinase
189110_at	WBGene00017950	F31E3.2		1354	1.94971	KOG0694	Serine/threonine protein kinase
174838_at	WBGene00013994	ZK524.4		263	1.90706	KOG4717	Serine/threonine protein kinase
194083_s_at	WBGene00012019	T25E12.4		1182	1.6776	KOG4236	Serine/threonine protein kinase PKC mu/PKD and related proteins
188070_s_at	WBGene00002239	F13B9.5	ksr-1	382	1.6335	KOG0193	Serine/threonine protein kinase RAF
174899_at	WBGene00002363	F38H4.9	let-92	1325	1.58328	KOG0371	Serine/threonine protein phosphatase 2A, catalytic subunit
175792_at	WBGene00006352	F26E4.1	sur-6	834	1.59319	KOG1354	Serine/threonine protein phosphatase 2A, regulatory subunit
173770_s_at	WBGene00007554	C13G3.3		968	1.56896	KOG2085	Serine/threonine protein phosphatase 2A, regulatory subunit
193555_s_at	WBGene00006786	Y60A3A.1	unc-51	1420	1.52647	KOG0595	Serine/threonine-protein kinase involved in autophagy
192308_s_at	WBGene00020324	T07F12.4		414	2.48108	KOG0595	Serine/threonine-protein kinase involved in autophagy
193159_s_at	WBGene00011500	T05G5.5		1431	1.58846	KOG3220	Similar to bacterial dephospho-CoA kinase
191419_at	WBGene00016038	C24A8.4	tag-306	878	1.80234	KOG0574	STE20-like serine/threonine kinase MST
175667_at	WBGene00000900	C05D2.1	daf-4	1134	1.97975	KOG3653	Transforming growth factor beta/activin receptor subfamily of serine/threonine kinases
174379_s_at	WBGene00008746	F13E6.2		742	3.11052	KOG3079	Uridylate kinase/adenylate kinase
174778_s_at	WBGene00013509	Y71A12B.12		1138	1.58319	KOG3665	ZYG-1-like serine/threonine protein kinases
180945_s_at	WBGene00009877	F49C12.7		1443	1.50907	TWOG0192	Predicted small molecule kinase
182519_at	WBGene00017635	F20D6.5		1205	1.50372	TWOG0192	Predicted small molecule kinase
185047_at	WBGene00018214	F39H12.3		777	2.50701	TWOG0758	Unnamed protein (cAMP-dependent protein kinase, intrinsic regulator activity)
GPCR Signaling
G-protein coupled receptors
187927_at	WBGene00001211	C50H2.2	egl-47	112	1.96293		(G-protein coupled receptor)
183104_at	WBGene00010143	F56A12.2		715	1.72223	KOG3656	(7-transmembrane receptor)
191250_at	WBGene00018067	F35G8.1		341	2.00646	KOG3656	(7-transmembrane receptor)
173854_s_at	WBGene00001052	F15A8.5	dop-1	672	1.83386	KOG3656	7 transmembrane receptor
190437_at	WBGene00001053	K09G1.4	dop-2	1049	2.73636	KOG3656	7 transmembrane receptor
172060_x_at	WBGene00001517	C15B12.5	gar-1	759	1.97105	KOG3656	7 transmembrane receptor
176812_at	WBGene00001518	F47D12.1	gar-2	471	2.64006	KOG3656	7 transmembrane receptor
192386_s_at	WBGene00001519	Y40H4A.1	gar-3	880	1.54643	KOG4220	Muscarinic acetylcholine receptor
192880_at	WBGene00003807	C39E6.6	npr-1	900	2.00413	KOG3656	7 transmembrane receptor
191225_at	WBGene00003808	T05A1.1	npr-2	257	4.03641	LSE0498	7-transmembrane receptor
191021_at	WBGene00007006	C10C6.2	npr-3	172	2.67975	KOG0097	7 transmembrane receptor
190313_at	WBGene00004777	C02D4.2	ser-2	509	2.25593	KOG3656	7 transmembrane receptor
191976_at	WBGene00004778	K02F2.6	ser-3	911	4.27808	KOG3656	7 transmembrane receptor
175772_s_at	WBGene00004779	Y22D7AR.13	ser-4	3	4.39992	LSE0021	7 transmembrane receptor
191282_at	WBGene00004780	C09B7.1	ser-7	903	2.95761	LSE0021	7 transmembrane receptor
188752_at	WBGene00005641	D1022.6	sro-1	99	2.17737	KOG3656	7 transmembrane receptor
191206_s_at	WBGene00011382	T02E9.3	T02E9.3	386	4.05255	KOG3656	7 transmembrane receptor
191388_at	WBGene00006475	M03F4.3	tag-126	643	1.7615	KOG3656	7 transmembrane receptor
174546_at	WBGene00006864	F56B6.5	uvt-6	1268	2.26252	KOG3656	7 transmembrane receptor
193350_at	WBGene00011372	T02D1.6		789	3.02034	KOG2641	7 transmembrane receptor
193416_s_at	WBGene00013187	Y54E2A.1		1079	1.90198	KOG2710	7 transmembrane receptor
192102_s_at	WBGene00017157	F01E11.5		57	4.00587	KOG3656	7 transmembrane receptor
172995_at	WBGene00015559	C06G4.5		1269	2.01583	KOG3656	7 transmembrane receptor
174418_at	WBGene00020586	T19F4.1		757	2.22535	KOG3656	7 transmembrane receptor
175328_at	WBGene00010329	F59D12.1		187	4.00249	KOG3656	7 transmembrane receptor
183265_at	WBGene00016149	C26F1.6		254	2.38585	KOG3656	7 transmembrane receptor
186274_at	WBGene00015921	C17H11.1		128	2.51235	KOG3656	7 transmembrane receptor
191109_at	WBGene00021439	Y39A3B.5		466	2.2357	KOG3656	7 transmembrane receptor
191183_at	WBGene00020086	R106.2		1336	1.58338	KOG3656	7 transmembrane receptor
191190_at	WBGene00009965	F53B7.2		1051	1.77022	KOG3656	7 transmembrane receptor
191322_at	WBGene00007614	C15H11.2		809	2.17698	KOG3656	7 transmembrane receptor
191480_at	WBGene00010735	K10C8.2		1371	1.89152	KOG3656	7 transmembrane receptor
192857_s_at	WBGene00013848	ZC84.4		36	3.22595	KOG3656	7 transmembrane receptor
193347_at	WBGene00008808	F14F4.1		356	2.13373	KOG3656	7 transmembrane receptor
193401_at	WBGene00010375	H09F14.1		6	1.86309	KOG3656	7 transmembrane receptor
193495_at	WBGene00013782	Y116A8B.5		322	2.78441	KOG3656	7 transmembrane receptor
191092_at	WBGene00013883	ZC412.1		690	1.69195	KOG3656	7 transmembrane receptor
190770_at	WBGene00009619	F41E7.3		1344	1.61869	KOG3656	7 transmembrane receptor
191492_at	WBGene00018344	F42C5.2		1458	1.80483	KOG4564	7 transmembrane receptor
193828_at	WBGene00008890	F16D3.7		388	1.75694	KOG4564	7 transmembrane receptor
187746_at	WBGene00003856	C53B7.5	odr-10	1046	4.87144	KOG0084	7-transmembrane olfactory receptor
180518_at	WBGene00019853	R03H4.7	srsx-20	413	1.66876	KOG4219	7-transmembrane receptor
189032_at	WBGene00008248	C51E3.2	srsx-27	676	1.74764	KOG3656	7-transmembrane receptor
182937_at	WBGene00017615	F20A1.3	srsx-32	1047	1.53017	KOG3520	7-transmembrane receptor
176852_at	WBGene00022404	Y97E10B.2	srsx-5	890	1.72231	KOG3656	7-transmembrane receptor
184414_at	WBGene00021599	Y46H3A.1	srt-42	212	2.35831	KOG4219	7-transmembrane receptor
176877_at	WBGene00022409	Y97E10B.10	srt-53	855	1.67913	KOG0098	7-transmembrane receptor
185559_at	WBGene00006008	C14C11.5	srx-117	714	1.58884	KOG3656	7-transmembrane receptor
191960_at	WBGene00005958	K07C6.10	srx-67	406	1.51012	KOG3656	7-transmembrane receptor
174419_s_at	WBGene00018924	F56A11.4		97	4.29922	KOG3656	7-transmembrane receptor
182336_at	WBGene00008300	C54D10.5		678	2.82816	KOG3656	7-transmembrane receptor
183998_at	WBGene00020008	R11F4.2		110	1.75272	KOG3656	7-transmembrane receptor
191405_at	WBGene00016842	C50F7.1		1482	1.51892	KOG3656	7-transmembrane receptor
182127_at	WBGene00017477	F15A8.4		518	2.29285	KOG4219	7-transmembrane receptor
190893_s_at	WBGene00006428	AC7.1	tag-49	20	3.65234	KOG3656	G protein-coupled receptor
193134_at	WBGene00006576	C38C10.1	tkr-1	259	2.57905	KOG3656	G protein-coupled receptor
192080_at	WBGene00016761	C49A9.7		210	2.0378	KOG4219	G protein-coupled receptor
183035_at	WBGene00022675	ZK180.1		1065	2.0481	KOG1023	GABA-B ion channel receptor subunit GABABR1 and related subunits, G-protein coupled receptor superfamily
193425_at	WBGene00003232	ZC506.4	mgl-1	86	3.49126	KOG1023	Glutamate-gated metabotropic ion channel receptor subunit GRM2 and related subunits, G-protein coupled receptor superfamily
173988_at	WBGene00000478	F27E11.3	cfz-2	758	1.94964	KOG3577	Smoothened and related G-protein-coupled receptors
179789_at	WBGene00017330	F10D2.3	sre-10	945	1.6478	KOG3656	Sre G protein-coupled chemoreceptor
190935_at	WBGene00005713	C14A4.15	srv-2	124	1.93641	KOG3656	Uncharacterized protein with weak similarity to 7-transmembrane receptor
180643_at	WBGene00005718	T22B7.5	srv-7	346	2.34163	KOG3656	Uncharacterized protein with weak similarity to 7-transmembrane receptor
180438_at	WBGene00019012	F57C9.6		570	1.80129	KOG1055	Unnamed protein (7-transmembrane receptor)
185442_at	WBGene00020138	T01B11.1		1041	2.28776	KOG3656	Unnamed protein (7-transmembrane receptor)
190633_at	WBGene00007951	C35A5.7		844	1.6354	KOG3656	Unnamed protein (7-transmembrane receptor)
191127_at	WBGene00009629	F42D1.3		445	1.81312	KOG3656	Unnamed protein (7-transmembrane receptor)
191173_at	WBGene00010191	F57B7.1		580	2.86216	KOG3656	Unnamed protein (7-transmembrane receptor)
191336_at	WBGene00019444	K06C4.8		1370	1.67552	KOG3656	Unnamed protein (7-transmembrane receptor)
184101_at	WBGene00005947	C03G6.2	srx-56	576	1.75303	LSE0772	(7-transmembrane receptor)
175192_at	WBGene00016428	C35A11.1		163	3.54764	LSE0531	(7-transmembrane receptor)
184827_at	WBGene00015962	C18B10.5	srbc-8	1343	1.53829	LSE0262	(Serpentine receptor, class BC)
177645_at	WBGene00011745	T13F2.5	sre-4	1479	1.57256	LSE0549	(Serpentine receptor, class E)
191101_at	WBGene00005251	ZC404.5	srh-28	1488	1.60261	LSE0505	(Serpentine receptor, class H)
191537_at	WBGene00006411	F14D12.6	tag-24	78	2.327	LSE0531	7 transmembrane receptor
191261_at	WBGene00020712	T23B3.4		350	2.48601	LSE0498	7 transmembrane receptor
191947_at	WBGene00020689	T22D1.12		569	2.15473	LSE0531	7 transmembrane receptor
183943_at	WBGene00015299	C01F1.4		168	2.33391	LSE0740	7 transmembrane receptor
191807_at	WBGene00008065	C43C3.2		1162	1.61634	LSE0748	7 transmembrane receptor
186768_at	WBGene00013642	Y105C5A.23		1176	1.57448	LSE0809	7 transmembrane receptor
182601_at	WBGene00005609	F28H7.11	srj-21	330	1.87009	LSE0498	7-transmembrane olfactory receptor
188884_at	WBGene00006167	F07B10.2	str-116	1506	2.03492	LSE0531	7-transmembrane olfactory receptor
191656_at	WBGene00006207	E03H12.1	str-162	1224	1.63111	LSE0531	7-transmembrane olfactory receptor
186573_at	WBGene00013812	Y116A8C.40		1320	1.64349	LSE0896	7-transmembrane olfactory receptor
176325_at	WBGene00005139	C01B4.4	srd-62	661	2.31762	LSE0262	7-transmembrane receptor
182473_at	WBGene00016579	C42C1.1	sre-14	1394	1.68498	LSE0549	7-transmembrane receptor
191941_at	WBGene00005959	K07C6.11	srx-68	1299	1.6207	LSE0531	7-transmembrane receptor
183056_at	WBGene00020547	T17A3.11	srz-7	912	1.8199	LSE0518	7-transmembrane receptor
193305_at	WBGene00016984	C56G3.1		1322	1.85808	LSE0020	7-transmembrane receptor
178254_at	WBGene00008481	E04D5.2		31	3.21706	LSE0021	7-transmembrane receptor
179230_at	WBGene00008142	C47E8.3		126	3.12129	LSE0531	7-transmembrane receptor
180220_at	WBGene00009333	F32D8.10		496	1.68706	LSE0531	7-transmembrane receptor
180357_at	WBGene00015005	B0034.5		73	1.65575	LSE0893	7-transmembrane receptor
193377_at	WBGene00010179	F57A8.4		1459	1.5932	LSE0965	7-transmembrane receptor
180449_at	WBGene00005101	Y40H7A.5	srd-23	484	3.22818	LSE0262	Chemoreceptor/7TM receptor																								GPCR Signaling																GPCR Signaling
180908_s_at	WBGene00005105	T26E4.12	srd-27	649	2.44387	LSE0262	Chemoreceptor/7TM receptor																								191633_s_at	WBGene00000068	F17C8.1	acy-1	1067	2.51893	Adenylyl cyclase										191633_s_at	WBGene00000068	F17C8.1
191353_at	WBGene00005111	T19H12.4	srd-33	493	1.64341	LSE0262	Chemoreceptor/7TM receptor																								191877_at	WBGene00000069	C10F3.3	acy-2	299	3.29736	Adenylate/guanylate cyclase										191877_at	WBGene00000069	C10F3.3
191222_at	WBGene00044099	Y19D10A.15	srd-75	1159	1.76704	LSE0498	Chemoreceptor/7TM receptor																								174405_at	WBGene00000071	T01C2.1	acy-4	1543	1.65245	(Adenylate cyclase)										174405_at	WBGene00000071	T01C2.1
187737_at	WBGene00005344	F37B4.1	srh-127	1547	1.53565	LSE0262	Predicted olfactory G-protein coupled receptor																								174401_at	WBGene00000092	F32A6.4	ags-3	457	4.03015	Predicted G-alpha GTPase interaction protein, contains GoLoco domain										174401_at	WBGene00000092	F32A6.4
185663_s_at	WBGene00005370	F20E11.12	srh-154	1216	1.55323	LSE0262	Predicted olfactory G-protein coupled receptor																								173988_at	WBGene00000478	F27E11.3	cfz-2	758	1.94964	Smoothened and related G-protein-coupled receptors										173988_at	WBGene00000478	F27E11.3
191265_at	WBGene00005477	W02H5.6	srh-271	1014	1.59284	LSE0505	Predicted olfactory G-protein coupled receptor																								174815_at	WBGene00000907	B0240.3	daf-11	500	2.66534	Natriuretic peptide receptor, guanylate cyclase										174815_at	WBGene00000907	B0240.3
191547_s_at	WBGene00005509	Y49F6A.3	srh-305	994	1.67325	LSE0513	Predicted olfactory G-protein coupled receptor																								173854_s_at	WBGene00001052	F15A8.5	dop-1	672	1.83386	7 transmembrane receptor										173854_s_at	WBGene00001052	F15A8.5
179024_at	WBGene00005517	F28D9.2	sri-5	1133	1.53162	LSE0498	Predicted olfactory G-protein coupled receptor																								190437_at	WBGene00001053	K09G1.4	dop-2	1049	2.73636	7 transmembrane receptor										190437_at	WBGene00001053	K09G1.4
186126_at	WBGene00015287	C01B12.4		1276	1.5002	LSE0693	Predicted seven transmembrane receptor - rhodopsin family																								187927_at	WBGene00001211	C50H2.2	egl-47	112	1.96293	(G-protein coupled receptor)										187927_at	WBGene00001211	C50H2.2
188479_at	WBGene00005036	F44F4.5	sra-10	952	1.91562	LSE0021	Sra family integral membrane protein																								172060_x_at	WBGene00001517	C15B12.5	gar-1	759	1.97105	7 transmembrane receptor										172060_x_at	WBGene00001517	C15B12.5
188569_at	WBGene00005037	F44F4.13	sra-11	1184	1.54088	LSE0147	Sra family integral membrane protein																								176812_at	WBGene00001518	F47D12.1	gar-2	471	2.64006	7 transmembrane receptor										176812_at	WBGene00001518	F47D12.1
189492_at	WBGene00005064	T21H8.3	sra-38	1253	1.50265	LSE0147	Sra family integral membrane protein																								192386_s_at	WBGene00001519	Y40H4A.1	gar-3	880	1.54643	Muscarinic acetylcholine receptor										192386_s_at	WBGene00001519	Y40H4A.1
183170_at	WBGene00016363	C33G8.5	srab-4	577	1.96183	LSE0021	Sra family integral membrane protein																								193425_at	WBGene00003232	ZC506.4	mgl-1	86	3.49126	Glutamate-gated metabotropic ion channel receptor subunit GRM2 and related subunits, G-protein coupled receptor superfamily										193425_at	WBGene00003232	ZC506.4
187501_at	WBGene00019999	R10H1.2	srab-14	1196	2.01659	LSE0147	Sre G protein-coupled chemoreceptor																								183035_at	WBGene00022675	ZK180.1		1065	2.0481	GABA-B ion channel receptor subunit GABABR1 and related subunits, G-protein coupled receptor superfamily										183035_at	WBGene00022675	ZK180.1
183618_at	WBGene00016044	C24B5.1		65	3.11606	LSE0020	Unnamed protein (7-transmembrane receptor)																								193066_s_at	WBGene00001537	C30G4.3	gcy-11	774	3.93934	Natriuretic peptide receptor, guanylate cyclase										193066_s_at	WBGene00001537	C30G4.3
193128_at	WBGene00020023	R12C12.3		76	3.27819	LSE0504	Unnamed protein (7-transmembrane receptor)																								191907_s_at	WBGene00001541	ZC239.7	gcy-15	1210	1.63595	Natriuretic peptide receptor, guanylate cyclase										191907_s_at	WBGene00001541	ZC239.7
181905_at	WBGene00016748	C48C5.3		451	1.85421	LSE0518	Unnamed protein (7-transmembrane receptor)																								173831_s_at	WBGene00001543	ZK896.8	gcy-18	1471	1.71711	Natriuretic peptide receptor, guanylate cyclase										173831_s_at	WBGene00001543	ZK896.8
180005_at	WBGene00018191	F39B3.2		667	1.71447	LSE0518	Unnamed protein (7-transmembrane receptor)																								191964_at	WBGene00001544	C17F4.6	gcy-19	1203	1.98264	Natriuretic peptide receptor, guanylate cyclase										191964_at	WBGene00001544	C17F4.6
173526_at	WBGene00017433	F13H6.5		367	2.39409	LSE0531	Unnamed protein (7-transmembrane receptor)																								188251_at	WBGene00001548	T26C12.4	gcy-23	934	1.98639	Natriuretic peptide receptor, guanylate cyclase										188251_at	WBGene00001548	T26C12.4
184574_at	WBGene00013222	Y54G11B.1		223	2.29876	LSE0531	Unnamed protein (7-transmembrane receptor)																								191852_at	WBGene00001552	C06B3.8	gcy-32	1139	2.27713	Adenylate/guanylate kinase										191852_at	WBGene00001552	C06B3.8
191804_s_at	WBGene00012084	T27D1.3		1302	1.91605	LSE0531	Unnamed protein (7-transmembrane receptor)																								174520_s_at	WBGene00001553	F57F5.2	gcy-33	178	5.04163	Adenylate/guanylate kinase										174520_s_at	WBGene00001553	F57F5.2
180738_at	WBGene00018222	F40A3.7		882	2.10924	LSE0702	Unnamed protein (7-transmembrane receptor)																								193237_at	WBGene00001535	C49H3.1	gcy-8	1447	2.87273	Natriuretic peptide receptor, guanylate cyclase										193237_at	WBGene00001535	C49H3.1
185352_at	WBGene00020524	T15B7.12		650	1.63675	LSE0702	Unnamed protein (7-transmembrane receptor)																								174412_at	WBGene00001648	C26C6.2	goa-1	1161	2.17555	G-protein alpha subunit (small G protein superfamily)										174412_at	WBGene00001648	C26C6.2
187126_at	WBGene00021953	Y55H10A.2		1259	1.58144	LSE0703	Unnamed protein (7-transmembrane receptor)																								193462_at	WBGene00001663	T19C4.6	gpa-1	1392	1.68301	G-protein alpha subunit (small G protein superfamily)										193462_at	WBGene00001663	T19C4.6
181879_at	WBGene00017038	D1069.4		817	1.80802	LSE0740	Unnamed protein (7-transmembrane receptor)																								193504_at	WBGene00001675	F18E2.5	gpa-13	1485	2.37566	G-protein alpha subunit (small G protein superfamily)										193504_at	WBGene00001675	F18E2.5
186346_at	WBGene00012993	Y48C3A.11		1382	1.54804	LSE0748	Unnamed protein (7-transmembrane receptor)																								193961_at	WBGene00001676	B0207.3	gpa-14	1495	2.93366	G-protein alpha subunit (small G protein superfamily)										193961_at	WBGene00001676	B0207.3
188807_at	WBGene00008885	F16C3.1		1297	1.73083	LSE0896	Unnamed protein (7-transmembrane receptor)																								193541_at	WBGene00001677	M04C7.1	gpa-15	1050	1.50455	G-protein alpha subunit (small G protein superfamily)										193541_at	WBGene00001677	M04C7.1
191335_at	WBGene00008021	C39B10.1		193	2.16552	LSE3897	Unnamed protein (7-transmembrane receptor)																								190051_at	WBGene00001664	F38E1.5	gpa-2	96	3.69397	G-protein alpha subunit (small G protein superfamily)										190051_at	WBGene00001664	F38E1.5
193336_at	WBGene00011765	T14C1.1		1487	1.60875	LSE3907	Unnamed protein (7-transmembrane receptor)																								175503_at	WBGene00001679	F13D12.7	gpb-1	1294	2.14733	G-protein beta subunit										175503_at	WBGene00001679	F13D12.7
176199_at	WBGene00022086	Y69A2AR.15		29	2.12256	LSE3942	Unnamed protein (7-transmembrane receptor)																								193647_s_at	WBGene00001680	F52A8.2	gpb-2	702	2.58432	G-protein beta subunit										193647_s_at	WBGene00001680	F52A8.2
179836_at	WBGene00019496	K07E8.5		923	1.80343	LSE0147	Unnamed protein (putative FRMFamide receptor)																								172962_at	WBGene00001681	K02A4.2	gpc-1	171	5.52807	G protein gamma subunit										172962_at	WBGene00001681	K02A4.2
186242_at	WBGene00020749	T24A6.10	srbc-67	1165	2.14841	LSE3897	Unnamed protein (Serpentine receptor, class BC)																								188091_at	WBGene00001682	F08B6.2	gpc-2	1287	1.87413	G protein gamma subunit										188091_at	WBGene00001682	F08B6.2
179814_at	WBGene00015214	B0496.5		1303	1.77235	TWOG0217	(7-transmembrane receptor)																								175197_at	WBGene00001708	F19C6.1	grk-1	839	1.74532	G protein-coupled receptor kinase										175197_at	WBGene00001708	F19C6.1
180420_at	WBGene00012962	Y48A6B.1		951	1.63209	TWOG0217	Unnamed protein (7-transmembrane receptor)																								192880_at	WBGene00003807	C39E6.6	npr-1	900	2.00413	7 transmembrane receptor										192880_at	WBGene00003807	C39E6.6
185975_s_at	WBGene00021497	Y40C5A.4		687	3.05645	TWOG0217	7-transmembrane receptor																								191225_at	WBGene00003808	T05A1.1	npr-2	257	4.03641	7-transmembrane receptor										191225_at	WBGene00003808	T05A1.1
186891_at	WBGene00005936	K01B6.2	srx-45	332	2.51804	TWOG0217	(Serpentine receptor, class X)																								191021_at	WBGene00007006	C10C6.2	npr-3	172	2.67975	7 transmembrane receptor										191021_at	WBGene00007006	C10C6.2
187485_at	WBGene00015263	B0563.6		1262	1.66973	TWOG0217	7 transmembrane receptor																								187746_at	WBGene00003856	C53B7.5	odr-10	1046	4.87144	7-transmembrane olfactory receptor										187746_at	WBGene00003856	C53B7.5
190222_s_at	WBGene00011878	T21B4.4		797	1.76415	TWOG0217	7 transmembrane receptor																								174988_at	WBGene00004276	K09A9.2	rab-14	609	2.45785	GTPase Rab14, small G protein superfamily										174988_at	WBGene00004276	K09A9.2
191163_at	WBGene00011381	T02E9.1		694	4.48721	TWOG0217	7 transmembrane receptor																								185909_s_at	WBGene00004278	Y62E10A.9	rab-19	739	1.92983	GTPase Rab1/YPT1, small G protein superfamily, and related GTP-binding proteins										185909_s_at	WBGene00004278	Y62E10A.9
193373_at	WBGene00014122	ZK863.1		1446	1.59933	TWOG0228	Unnamed protein (7-transmembrane receptor)																								182292_at	WBGene00004280	Y87G2A.4	rab-27	699	4.47828	GTPase Rab27, small G protein superfamily										182292_at	WBGene00004280	Y87G2A.4
193432_at	WBGene00006459	H02I12.3	tag-89	1358	1.76448	TWOG0228	7 transmembrane receptor																								188693_at	WBGene00004281	Y11D7A.4	rab-28	1278	3.27903	GTP-binding protein SEC4, small G protein superfamily, and related Ras family GTP-binding proteins										188693_at	WBGene00004281	Y11D7A.4
191026_s_at	WBGene00001803	C14F11.3	gur-2	32	1.65453	LSE0906	Unnamed protein (7-transmembrane receptor)
																															174493_at	WBGene00004285	W01H2.3	rab-37	470	6.90845	GTPase Rab26/Rab37, small G protein superfamily										174493_at	WBGene00004285	W01H2.3
G-proteins																															175626_at	WBGene00004344	C05B5.7	rgs-1	1082	3.29237	G protein signaling regulators										175626_at	WBGene00004344	C05B5.7
172962_at	WBGene00001681	K02A4.2	gpc-1	171	5.52807	KOG0986	G protein gamma subunit																								175634_at	WBGene00004345	F16H9.1	rgs-2	264	3.60191	G protein signaling regulators										175634_at	WBGene00004345	F16H9.1
188091_at	WBGene00001682	F08B6.2	gpc-2	1287	1.87413	KOG1056	G protein gamma subunit																								190864_at	WBGene00004346	C29H12.3	rgs-3	746	2.59356	G protein signaling regulators										190864_at	WBGene00004346	C29H12.3
174412_at	WBGene00001648	C26C6.2	goa-1	1161	2.17555	KOG0082	G-protein alpha subunit (small G protein superfamily)																								185033_at	WBGene00004349	C41G11.3	rgs-6	892	2.4271	G protein signaling regulators										185033_at	WBGene00004349	C41G11.3
193462_at	WBGene00001663	T19C4.6	gpa-1	1392	1.68301	KOG0082	G-protein alpha subunit (small G protein superfamily)																								190313_at	WBGene00004777	C02D4.2	ser-2	509	2.25593	7 transmembrane receptor										190313_at	WBGene00004777	C02D4.2
193504_at	WBGene00001675	F18E2.5	gpa-13	1485	2.37566	KOG0082	G-protein alpha subunit (small G protein superfamily)																								191976_at	WBGene00004778	K02F2.6	ser-3	911	4.27808	7 transmembrane receptor										191976_at	WBGene00004778	K02F2.6
193961_at	WBGene00001676	B0207.3	gpa-14	1495	2.93366	KOG0082	G-protein alpha subunit (small G protein superfamily)																								175772_s_at	WBGene00004779	Y22D7AR.13	ser-4	3	4.39992	7 transmembrane receptor										175772_s_at	WBGene00004779	Y22D7AR.13
193541_at	WBGene00001677	M04C7.1	gpa-15	1050	1.50455	KOG0286	G-protein alpha subunit (small G protein superfamily)																								191282_at	WBGene00004780	C09B7.1	ser-7	903	2.95761	7 transmembrane receptor										191282_at	WBGene00004780	C09B7.1
190051_at	WBGene00001664	F38E1.5	gpa-2	96	3.69397	KOG0286	G-protein alpha subunit (small G protein superfamily)																								188479_at	WBGene00005036	F44F4.5	sra-10	952	1.91562	Sra family integral membrane protein										188479_at	WBGene00005036	F44F4.5
175503_at	WBGene00001679	F13D12.7	gpb-1	1294	2.14733	KOG4119	G-protein beta subunit																								188569_at	WBGene00005037	F44F4.13	sra-11	1184	1.54088	Sra family integral membrane protein										188569_at	WBGene00005037	F44F4.13
193647_s_at	WBGene00001680	F52A8.2	gpb-2	702	2.58432	KOG4119	G-protein beta subunit																								189492_at	WBGene00005064	T21H8.3	sra-38	1253	1.50265	Sra family integral membrane protein										189492_at	WBGene00005064	T21H8.3
																															183170_at	WBGene00016363	C33G8.5	srab-4	577	1.96183	Sra family integral membrane protein										183170_at	WBGene00016363	C33G8.5
Regulators of G-protein signaling (GTPases, GEFs, GRKs)																															186242_at	WBGene00020749	T24A6.10	srbc-67	1165	2.14841	Unnamed protein (Serpentine receptor, class BC)										186242_at	WBGene00020749	T24A6.10
175626_at	WBGene00004344	C05B5.7	rgs-1	1082	3.29237	KOG3589	G protein signaling regulators																								184827_at	WBGene00015962	C18B10.5	srbc-8	1343	1.53829	(Serpentine receptor, class BC)										184827_at	WBGene00015962	C18B10.5
175634_at	WBGene00004345	F16H9.1	rgs-2	264	3.60191	KOG3589	G protein signaling regulators																								180449_at	WBGene00005101	Y40H7A.5	srd-23	484	3.22818	Chemoreceptor/7TM receptor										180449_at	WBGene00005101	Y40H7A.5
190864_at	WBGene00004346	C29H12.3	rgs-3	746	2.59356	KOG3656	G protein signaling regulators																								180908_s_at	WBGene00005105	T26E4.12	srd-27	649	2.44387	Chemoreceptor/7TM receptor										180908_s_at	WBGene00005105	T26E4.12
185033_at	WBGene00004349	C41G11.3	rgs-6	892	2.4271	KOG3656	G protein signaling regulators																								191353_at	WBGene00005111	T19H12.4	srd-33	493	1.64341	Chemoreceptor/7TM receptor										191353_at	WBGene00005111	T19H12.4
175197_at	WBGene00001708	F19C6.1	grk-1	839	1.74532	KOG3656	G protein-coupled receptor kinase																								176325_at	WBGene00005139	C01B4.4	srd-62	661	2.31762	7-transmembrane receptor										176325_at	WBGene00005139	C01B4.4
174401_at	WBGene00000092	F32A6.4	ags-3	457	4.03015	KOG1130	Predicted G-alpha GTPase interaction protein, contains GoLoco domain																								185663_s_at	WBGene00005370	F20E11.12	srh-154	1216	1.55323	Predicted olfactory G-protein coupled receptor										185663_s_at	WBGene00005370	F20E11.12
180447_at	WBGene00010045	F54C9.11		1364	2.22895	LSE0772	Guanine nucleotide exchange factor																								191101_at	WBGene00005251	ZC404.5	srh-28	1488	1.60261	(Serpentine receptor, class H)										191101_at	WBGene00005251	ZC404.5
189805_at	WBGene00006468	F13E6.6	tag-118	1535	2.14239	LSE0896	Predicted guanine nucleotide exchange factor																								191547_s_at	WBGene00005509	Y49F6A.3	srh-305	994	1.67325	Predicted olfactory G-protein coupled receptor										191547_s_at	WBGene00005509	Y49F6A.3
																															179024_at	WBGene00005517	F28D9.2	sri-5	1133	1.53162	Predicted olfactory G-protein coupled receptor										179024_at	WBGene00005517	F28D9.2
Adenylate/Guanylate Cyclases																															182601_at	WBGene00005609	F28H7.11	srj-21	330	1.87009	7-transmembrane olfactory receptor										182601_at	WBGene00005609	F28H7.11
174405_at	WBGene00000071	T01C2.1	acy-4	1543	1.65245		(Adenylate cyclase)																								188752_at	WBGene00005641	D1022.6	sro-1	99	2.17737	7 transmembrane receptor										188752_at	WBGene00005641	D1022.6
191877_at	WBGene00000069	C10F3.3	acy-2	299	3.29736	KOG3619	Adenylate/guanylate cyclase																								180518_at	WBGene00019853	R03H4.7	srsx-20	413	1.66876	7-transmembrane receptor										180518_at	WBGene00019853	R03H4.7
191852_at	WBGene00001552	C06B3.8	gcy-32	1139	2.27713	KOG4171	Adenylate/guanylate kinase																								189032_at	WBGene00008248	C51E3.2	srsx-27	676	1.74764	7-transmembrane receptor										189032_at	WBGene00008248	C51E3.2
174520_s_at	WBGene00001553	F57F5.2	gcy-33	178	5.04163	KOG0082	Adenylate/guanylate kinase																								182937_at	WBGene00017615	F20A1.3	srsx-32	1047	1.53017	7-transmembrane receptor										182937_at	WBGene00017615	F20A1.3
191633_s_at	WBGene00000068	F17C8.1	acy-1	1067	2.51893	KOG3618	Adenylyl cyclase																								176852_at	WBGene00022404	Y97E10B.2	srsx-5	890	1.72231	7-transmembrane receptor										176852_at	WBGene00022404	Y97E10B.2
174815_at	WBGene00000907	B0240.3	daf-11	500	2.66534	KOG1023	Natriuretic peptide receptor, guanylate cyclase																								184414_at	WBGene00021599	Y46H3A.1	srt-42	212	2.35831	7-transmembrane receptor										184414_at	WBGene00021599	Y46H3A.1
193066_s_at	WBGene00001537	C30G4.3	gcy-11	774	3.93934	KOG1023	Natriuretic peptide receptor, guanylate cyclase																								176877_at	WBGene00022409	Y97E10B.10	srt-53	855	1.67913	7-transmembrane receptor										176877_at	WBGene00022409	Y97E10B.10
191907_s_at	WBGene00001541	ZC239.7	gcy-15	1210	1.63595	KOG1023	Natriuretic peptide receptor, guanylate cyclase																								190935_at	WBGene00005713	C14A4.15	srv-2	124	1.93641	Uncharacterized protein with weak similarity to 7-transmembrane receptor										190935_at	WBGene00005713	C14A4.15
173831_s_at	WBGene00001543	ZK896.8	gcy-18	1471	1.71711	KOG1023	Natriuretic peptide receptor, guanylate cyclase																								180643_at	WBGene00005718	T22B7.5	srv-7	346	2.34163	Uncharacterized protein with weak similarity to 7-transmembrane receptor										180643_at	WBGene00005718	T22B7.5
191964_at	WBGene00001544	C17F4.6	gcy-19	1203	1.98264	KOG1023	Natriuretic peptide receptor, guanylate cyclase																								185559_at	WBGene00006008	C14C11.5	srx-117	714	1.58884	7-transmembrane receptor										185559_at	WBGene00006008	C14C11.5
188251_at	WBGene00001548	T26C12.4	gcy-23	934	1.98639	KOG4171	Natriuretic peptide receptor, guanylate cyclase																								186891_at	WBGene00005936	K01B6.2	srx-45	332	2.51804	(Serpentine receptor, class X)										186891_at	WBGene00005936	K01B6.2
193237_at	WBGene00001535	C49H3.1	gcy-8	1447	2.87273	KOG0082	Natriuretic peptide receptor, guanylate cyclase																								184101_at	WBGene00005947	C03G6.2	srx-56	576	1.75303	(7-transmembrane receptor)										184101_at	WBGene00005947	C03G6.2
175211_at	WBGene00015735	C13B9.4		239	2.21551	LSE0518	Adenylate cyclase-coupled calcitonin receptor																								191960_at	WBGene00005958	K07C6.10	srx-67	406	1.51012	7-transmembrane receptor										191960_at	WBGene00005958	K07C6.10
191809_at	WBGene00014035	ZK643.3		1173	2.26781	LSE0531	Adenylate cyclase-coupled calcitonin receptor																								191941_at	WBGene00005959	K07C6.11	srx-68	1299	1.6207	7-transmembrane receptor										191941_at	WBGene00005959	K07C6.11
Rab/Rho/Rac GTPase Signaling																															183056_at	WBGene00020547	T17A3.11	srz-7	912	1.8199	7-transmembrane receptor										183056_at	WBGene00020547	T17A3.11
185909_s_at	WBGene00004278	Y62E10A.9	rab-19	739	1.92983	KOG0078	GTPase Rab1/YPT1, small G protein superfamily, and related GTP-binding proteins																								191222_at	WBGene00044099	Y19D10A.15	srd-75	1159	1.76704	Chemoreceptor/7TM receptor										191222_at	WBGene00044099	Y19D10A.15
174988_at	WBGene00004276	K09A9.2	rab-14	609	2.45785	KOG0081	GTPase Rab14, small G protein superfamily																								179789_at	WBGene00017330	F10D2.3	sre-10	945	1.6478	Sre G protein-coupled chemoreceptor										179789_at	WBGene00017330	F10D2.3
174681_at	WBGene00006833	F53F10.4	unc-108	696	1.56484	KOG4324	GTPase Rab2, small G protein superfamily																								182473_at	WBGene00016579	C42C1.1	sre-14	1394	1.68498	7-transmembrane receptor										182473_at	WBGene00016579	C42C1.1
174493_at	WBGene00004285	W01H2.3	rab-37	470	6.90845	KOG3589	GTPase Rab26/Rab37, small G protein superfamily																								177645_at	WBGene00011745	T13F2.5	sre-4	1479	1.57256	(Serpentine receptor, class E)										177645_at	WBGene00011745	T13F2.5
182292_at	WBGene00004280	Y87G2A.4	rab-27	699	4.47828	KOG0083	GTPase Rab27, small G protein superfamily																								187737_at	WBGene00005344	F37B4.1	srh-127	1547	1.53565	Predicted olfactory G-protein coupled receptor										187737_at	WBGene00005344	F37B4.1
188693_at	WBGene00004281	Y11D7A.4	rab-28	1278	3.27903	KOG3589	GTP-binding protein SEC4, small G protein superfamily, and related Ras family GTP-binding proteins																								187501_at	WBGene00019999	R10H1.2	srab-14	1196	2.01659	Sre G protein-coupled chemoreceptor										187501_at	WBGene00019999	R10H1.2
189146_at	WBGene00015303	C01F4.2		1503	1.53988	KOG3656	Rho GTPase-activating protein																								191265_at	WBGene00005477	W02H5.6	srh-271	1014	1.59284	Predicted olfactory G-protein coupled receptor										191265_at	WBGene00005477	W02H5.6
Neuropeptides																															188884_at	WBGene00006167	F07B10.2	str-116	1506	2.03492	7-transmembrane olfactory receptor										188884_at	WBGene00006167	F07B10.2
																															191656_at	WBGene00006207	E03H12.1	str-162	1224	1.63111	7-transmembrane olfactory receptor										191656_at	WBGene00006207	E03H12.1
FRMFamide-like																															191206_s_at	WBGene00011382	T02E9.3	T02E9.3	386	4.05255	7 transmembrane receptor										191206_s_at	WBGene00011382	T02E9.3
187944_at	WBGene00001447	C18D1.3	flp-4	285	5.57757		(FRMFamide-like peptide)																								189805_at	WBGene00006468	F13E6.6	tag-118	1535	2.14239	Predicted guanine nucleotide exchange factor										189805_at	WBGene00006468	F13E6.6
180535_at	WBGene00001448	C03G5.7	flp-5	8	4.1277		(FRMFamide-like peptide)																								191388_at	WBGene00006475	M03F4.3	tag-126	643	1.7615	7 transmembrane receptor										191388_at	WBGene00006475	M03F4.3
188393_at	WBGene00001453	T06C10.4	flp-10	848	3.34405		(FRMFamide-like peptide)																								191537_at	WBGene00006411	F14D12.6	tag-24	78	2.327	7 transmembrane receptor										191537_at	WBGene00006411	F14D12.6
188353_s_at	WBGene00001455	C05E11.8	flp-12	107	4.30129		(FRMFamide-like peptide)																								190893_s_at	WBGene00006428	AC7.1	tag-49	20	3.65234	G protein-coupled receptor										190893_s_at	WBGene00006428	AC7.1
172214_x_at	WBGene00001458	ZK525.1	flp-15	369	4.23533		(FRMFamide-like peptide)																								193432_at	WBGene00006459	H02I12.3	tag-89	1358	1.76448	7 transmembrane receptor										193432_at	WBGene00006459	H02I12.3
175390_at	WBGene00001459	F15D4.8	flp-16	39	4.0455		(FRMFamide-like peptide)																								193134_at	WBGene00006576	C38C10.1	tkr-1	259	2.57905	G protein-coupled receptor										193134_at	WBGene00006576	C38C10.1
174202_at	WBGene00001462	M79.4	flp-19	279	4.14302		(FRMFamide-like peptide)																								174681_at	WBGene00006833	F53F10.4	unc-108	696	1.56484	GTPase Rab2, small G protein superfamily										174681_at	WBGene00006833	F53F10.4
172588_x_at	WBGene00001464	C26F1.10	flp-21	700	6.92742		(FRMFamide-like peptide)																								174546_at	WBGene00006864	F56B6.5	uvt-6	1268	2.26252	7 transmembrane receptor										174546_at	WBGene00006864	F56B6.5
175289_at	WBGene00009562	F39H2.1	flp-22	157	4.28079		(FRMFamide-like peptide)																								175192_at	WBGene00016428	C35A11.1		163	3.54764	(7-transmembrane receptor)										175192_at	WBGene00016428	C35A11.1
175778_s_at	WBGene00001445	W07E11.3	flp-2	231	6.09901	LSE4103	Unnamed protein (FRMFamide-like peptide)																								179814_at	WBGene00015214	B0496.5		1303	1.77235	(7-transmembrane receptor)										179814_at	WBGene00015214	B0496.5
193562_s_at	WBGene00001444	F23B2.5	flp-1	59	3.8356	TWOG0210	Unnamed protein (FRMFamide-like peptide)																								183104_at	WBGene00010143	F56A12.2		715	1.72223	(7-transmembrane receptor)										183104_at	WBGene00010143	F56A12.2
193247_at	WBGene00001446	W07E11.2	flp-3	665	4.80895	TWOG0210	Unnamed protein (FRMFamide-like peptide)																								191250_at	WBGene00018067	F35G8.1		341	2.00646	(7-transmembrane receptor)										191250_at	WBGene00018067	F35G8.1
192719_s_at	WBGene00001449	F07D3.2	flp-6	919	6.18307	TWOG0210	Unnamed protein (FRMFamide-like peptide)																								192102_s_at	WBGene00017157	F01E11.5		57	4.00587	7 transmembrane receptor										192102_s_at	WBGene00017157	F01E11.5
188180_at	WBGene00001450	F49E10.3	flp-7	196	5.17607	TWOG0210	Unnamed protein (FRMFamide-like peptide)																								172995_at	WBGene00015559	C06G4.5		1269	2.01583	7 transmembrane receptor										172995_at	WBGene00015559	C06G4.5
187903_at	WBGene00001451	F31F6.4	flp-8	83	5.15493	TWOG0210	Unnamed protein (FRMFamide-like peptide)																								174418_at	WBGene00020586	T19F4.1		757	2.22535	7 transmembrane receptor										174418_at	WBGene00020586	T19F4.1
173466_s_at	WBGene00001452	C36H8.3	flp-9	528	5.46178	TWOG0210	Unnamed protein (FRMFamide-like peptide)																								175328_at	WBGene00010329	F59D12.1		187	4.00249	7 transmembrane receptor										175328_at	WBGene00010329	F59D12.1
175770_s_at	WBGene00001454	K02G10.4	flp-11	588	8.89271	TWOG0210	Unnamed protein (FRMFamide-like peptide)																								183265_at	WBGene00016149	C26F1.6		254	2.38585	7 transmembrane receptor										183265_at	WBGene00016149	C26F1.6
188219_at	WBGene00001456	F33D4.3	flp-13	800	7.12833	TWOG0210	Unnamed protein (FRMFamide-like peptide)																								183943_at	WBGene00015299	C01F1.4		168	2.33391	7 transmembrane receptor										183943_at	WBGene00015299	C01F1.4
176557_at	WBGene00001460	C52D10.11	flp-17	760	4.70757	TWOG0210	Unnamed protein (FRMFamide-like peptide)																								186274_at	WBGene00015921	C17H11.1		128	2.51235	7 transmembrane receptor										186274_at	WBGene00015921	C17H11.1
185166_s_at	WBGene00001461	Y48D7A.2	flp-18	268	4.18843	TWOG0210	Unnamed protein (FRMFamide-like peptide)																								186768_at	WBGene00013642	Y105C5A.23		1176	1.57448	7 transmembrane receptor										186768_at	WBGene00013642	Y105C5A.23
																															187485_at	WBGene00015263	B0563.6		1262	1.66973	7 transmembrane receptor										187485_at	WBGene00015263	B0563.6
Neuropeptide-like																															190222_s_at	WBGene00011878	T21B4.4		797	1.76415	7 transmembrane receptor										190222_s_at	WBGene00011878	T21B4.4
193825_at	WBGene00003739	C01C4.1	nlp-1	141	4.7382		(Neuropeptide-like)																								191109_at	WBGene00021439	Y39A3B.5		466	2.2357	7 transmembrane receptor										191109_at	WBGene00021439	Y39A3B.5
180116_at	WBGene00003741	F48C11.3	nlp-3	375	6.85724		(Neuropeptide-like)																								191163_at	WBGene00011381	T02E9.1		694	4.48721	7 transmembrane receptor										191163_at	WBGene00011381	T02E9.1
182484_at	WBGene00003743	F35C11.1	nlp-5	108	7.00629		(Neuropeptide-like)																								191183_at	WBGene00020086	R106.2		1336	1.58338	7 transmembrane receptor										191183_at	WBGene00020086	R106.2
180758_at	WBGene00003744	T23E7.4	nlp-6	482	7.7255		(Neuropeptide-like)																								191190_at	WBGene00009965	F53B7.2		1051	1.77022	7 transmembrane receptor										191190_at	WBGene00009965	F53B7.2
182967_at	WBGene00003745	F18E9.2	nlp-7	185	5.4511		(Neuropeptide-like)																								191261_at	WBGene00020712	T23B3.4		350	2.48601	7 transmembrane receptor										191261_at	WBGene00020712	T23B3.4
178934_at	WBGene00003746	D2005.2	nlp-8	806	5.40142		(Neuropeptide-like)																								191322_at	WBGene00007614	C15H11.2		809	2.17698	7 transmembrane receptor										191322_at	WBGene00007614	C15H11.2
188068_at	WBGene00003748	F37A8.4	nlp-10	169	5.85623		(Neuropeptide-like)																								191480_at	WBGene00010735	K10C8.2		1371	1.89152	7 transmembrane receptor										191480_at	WBGene00010735	K10C8.2
187582_at	WBGene00003749	ZK1320.10	nlp-11	310	5.02156		(Neuropeptide-like)																								191492_at	WBGene00018344	F42C5.2		1458	1.80483	7 transmembrane receptor										191492_at	WBGene00018344	F42C5.2
173242_s_at	WBGene00003750	M01D7.5	nlp-12	886	1.65959		(Neuropeptide-like)																								191807_at	WBGene00008065	C43C3.2		1162	1.61634	7 transmembrane receptor										191807_at	WBGene00008065	C43C3.2
184558_at	WBGene00003755	Y45F10A.5	nlp-17	404	4.03835		(Neuropeptide-like)																								191947_at	WBGene00020689	T22D1.12		569	2.15473	7 transmembrane receptor										191947_at	WBGene00020689	T22D1.12
177686_at	WBGene00003756	F33A8.2	nlp-18	220	3.67945		(Neuropeptide-like)																								192857_s_at	WBGene00013848	ZC84.4		36	3.22595	7 transmembrane receptor										192857_s_at	WBGene00013848	ZC84.4
183438_s_at	WBGene00003758	F45E4.8	nlp-20	109	3.1907		(Neuropeptide-like)																								193347_at	WBGene00008808	F14F4.1		356	2.13373	7 transmembrane receptor										193347_at	WBGene00008808	F14F4.1
174265_at	WBGene00003747	E03D2.2	nlp-9	174	3.10612	LSE0842	Unnamed protein (Neuropeptide-like)																								193350_at	WBGene00011372	T02D1.6		789	3.02034	7 transmembrane receptor										193350_at	WBGene00011372	T02D1.6
185393_s_at	WBGene00003759	Y47D3B.2	nlp-21	441	8.34722	LSE0842	Unnamed protein (Neuropeptide-like)																								193401_at	WBGene00010375	H09F14.1		6	1.86309	7 transmembrane receptor										193401_at	WBGene00010375	H09F14.1
180833_s_at	WBGene00003752	D1009.4	nlp-14	1209	2.98445	LSE0850	Unnamed protein (Neuropeptide-like)																								193416_s_at	WBGene00013187	Y54E2A.1		1079	1.90198	7 transmembrane receptor										193416_s_at	WBGene00013187	Y54E2A.1
177120_s_at	WBGene00003753	CC4.2	nlp-15	788	6.54079	LSE0850	Unnamed protein (Neuropeptide-like)																								193495_at	WBGene00013782	Y116A8B.5		322	2.78441	7 transmembrane receptor										193495_at	WBGene00013782	Y116A8B.5
193104_at	WBGene00003740	T24D8.5	nlp-2	798	3.63838	LSE1075	Unnamed protein (Neuropeptide-like)																								193828_at	WBGene00008890	F16D3.7		388	1.75694	7 transmembrane receptor										193828_at	WBGene00008890	F16D3.7
188920_at	WBGene00003751	E03D2.1	nlp-13	487	6.19689	TWOG0210	Unnamed protein (Neuropeptide-like)																								191092_at	WBGene00013883	ZC412.1		690	1.69195	7 transmembrane receptor										191092_at	WBGene00013883	ZC412.1
																															190770_at	WBGene00009619	F41E7.3		1344	1.61869	7 transmembrane receptor										190770_at	WBGene00009619	F41E7.3
Insulin-like																															186573_at	WBGene00013812	Y116A8C.40		1320	1.64349	7-transmembrane olfactory receptor										186573_at	WBGene00013812	Y116A8C.40
175745_at	WBGene00002084	F13B12.5	ins-1	343	4.10527		(Insulin-like peptides)																								174419_s_at	WBGene00018924	F56A11.4		97	4.29922	7-transmembrane receptor										174419_s_at	WBGene00018924	F56A11.4
188457_at	WBGene00002104	M04D8.1	ins-21	256	2.29922		(Insulin-like peptides)																								178254_at	WBGene00008481	E04D5.2		31	3.21706	7-transmembrane receptor										178254_at	WBGene00008481	E04D5.2
186744_at	WBGene00000920	Y116F11B.1	daf-28	1432	6.03276	LSE0554	Insulin-like peptides																								179230_at	WBGene00008142	C47E8.3		126	3.12129	7-transmembrane receptor										179230_at	WBGene00008142	C47E8.3
188290_at	WBGene00002086	ZK75.3	ins-3	816	2.31935	LSE0554	Insulin-like peptides																								180220_at	WBGene00009333	F32D8.10		496	1.68706	7-transmembrane receptor										180220_at	WBGene00009333	F32D8.10
178669_s_at	WBGene00002107	ZC334.3	ins-24	652	11.9446	LSE0554	Insulin-like peptides																								180357_at	WBGene00015005	B0034.5		73	1.65575	7-transmembrane receptor										180357_at	WBGene00015005	B0034.5
179552_at	WBGene00002109	ZC334.1	ins-26	1027	11.4754	LSE0554	Insulin-like peptides																								182127_at	WBGene00017477	F15A8.4		518	2.29285	7-transmembrane receptor										182127_at	WBGene00017477	F15A8.4
178776_at	WBGene00002113	ZC334.2	ins-30	425	8.57192	LSE0554	Insulin-like peptides																								182336_at	WBGene00008300	C54D10.5		678	2.82816	7-transmembrane receptor										182336_at	WBGene00008300	C54D10.5
188088_at	WBGene00002100	F56F3.6	ins-17	50	4.64773	LSE0996	Unnamed protein (Insulin-like peptides)																								183998_at	WBGene00020008	R11F4.2		110	1.75272	7-transmembrane receptor										183998_at	WBGene00020008	R11F4.2
193494_at	WBGene00002101	T28B8.2	ins-18	68	6.07592	LSE0996	Unnamed protein (Insulin-like peptides)																								185975_s_at	WBGene00021497	Y40C5A.4		687	3.05645	7-transmembrane receptor										185975_s_at	WBGene00021497	Y40C5A.4
188522_at	WBGene00002105	M04D8.2	ins-22	328	6.49155	LSE1187	Unnamed protein (Insulin-like peptides)																								191405_at	WBGene00016842	C50F7.1		1482	1.51892	7-transmembrane receptor										191405_at	WBGene00016842	C50F7.1
188478_at	WBGene00002106	M04D8.3	ins-23	541	4.28141	LSE1187	Unnamed protein (Insulin-like peptides)																								193305_at	WBGene00016984	C56G3.1		1322	1.85808	7-transmembrane receptor										193305_at	WBGene00016984	C56G3.1
																															193377_at	WBGene00010179	F57A8.4		1459	1.5932	7-transmembrane receptor										193377_at	WBGene00010179	F57A8.4
TGF-beta																															191809_at	WBGene00014035	ZK643.3		1173	2.26781	Adenylate cyclase-coupled calcitonin receptor										191809_at	WBGene00014035	ZK643.3
193876_at	WBGene00000903	B0412.2	daf-7	508	1.80953	KOG3900	Transforming growth factor beta, bone morphogenetic protein and related proteins																								175211_at	WBGene00015735	C13B9.4		239	2.21551	Adenylate cyclase-coupled calcitonin receptor										175211_at	WBGene00015735	C13B9.4
182614_at	WBGene00006570	F39G3.8	tig-2	546	1.83941	KOG3900	Transforming growth factor beta, bone morphogenetic protein and related proteins																								192080_at	WBGene00016761	C49A9.7		210	2.0378	G protein-coupled receptor										192080_at	WBGene00016761	C49A9.7
193393_at	WBGene00006852	C53D6.2	unc-129	955	2.52214	KOG3900	Transforming growth factor beta, bone morphogenetic protein and related proteins																								180447_at	WBGene00010045	F54C9.11		1364	2.22895	Guanine nucleotide exchange factor										180447_at	WBGene00010045	F54C9.11
																															186126_at	WBGene00015287	C01B12.4		1276	1.5002	Predicted seven transmembrane receptor - rhodopsin family										186126_at	WBGene00015287	C01B12.4
Pro-protein convertases and carboxypeptidases																															189146_at	WBGene00015303	C01F4.2		1503	1.53988	Rho GTPase-activating protein										189146_at	WBGene00015303	C01F4.2
191034_s_at	WBGene00011392	T03D8.3		638	4.1261	KOG4187	Proprotein convertase (PC) 2 chaperone involved in secretion (neuroendocrine protein 7B2)																								173526_at	WBGene00017433	F13H6.5		367	2.39409	Unnamed protein (7-transmembrane receptor)										173526_at	WBGene00017433	F13H6.5
173431_at	WBGene00001172	C51E3.7	egl-3	631	3.82677	KOG3526	Subtilisin-like proprotein convertase																								176199_at	WBGene00022086	Y69A2AR.15		29	2.12256	Unnamed protein (7-transmembrane receptor)										176199_at	WBGene00022086	Y69A2AR.15
172920_x_at	WBGene00002232	F11A6.1	kpc-1	846	1.73813	KOG3525	Subtilisin-like proprotein convertase																								180738_at	WBGene00018222	F40A3.7		882	2.10924	Unnamed protein (7-transmembrane receptor)										180738_at	WBGene00018222	F40A3.7
190244_s_at	WBGene00001189	F01D4.4	egl-21	830	3.92106	KOG2649	Zinc carboxypeptidase
189381_at	WBGene00012073	T27A8.1		885	2.47944	KOG2649	Zinc carboxypeptidase
187182_at	WBGene00017136	EEED8.6		736	1.85472	KOG3641	Zinc carboxypeptidase
																															181879_at	WBGene00017038	D1069.4		817	1.80802	Unnamed protein (7-transmembrane receptor)										181879_at	WBGene00017038	D1069.4
Calcium-binding																															181905_at	WBGene00016748	C48C5.3		451	1.85421	Unnamed protein (7-transmembrane receptor)										181905_at	WBGene00016748	C48C5.3
174766_at	WBGene00001147	Y105E8A.7	eat-18	139	1.65348		(calcium ion binding)																								183618_at	WBGene00016044	C24B5.1		65	3.11606	Unnamed protein (7-transmembrane receptor)										183618_at	WBGene00016044	C24B5.1
180825_at	WBGene00012513	Y26E6A.2		1400	2.37849		(calcium ion binding)																								184574_at	WBGene00013222	Y54G11B.1		223	2.29876	Unnamed protein (7-transmembrane receptor)										184574_at	WBGene00013222	Y54G11B.1
188328_at	WBGene00003591	C37H5.1	nex-4	116	4.92282	KOG0819	Annexin																								185352_at	WBGene00020524	T15B7.12		650	1.63675	Unnamed protein (7-transmembrane receptor)										185352_at	WBGene00020524	T15B7.12
184433_at	WBGene00019394	K04F10.1		1346	1.75519	KOG4053	Ataxin-1, involved in Ca2+ homeostasis	HUMAN DISEASE HOMOLOG																							185442_at	WBGene00020138	T01B11.1		1041	2.28776	Unnamed protein (7-transmembrane receptor)										185442_at	WBGene00020138	T01B11.1
188434_at	WBGene00010642	K07G5.3		1419	1.6111	KOG3639	C2 Ca2+-binding motif-containing protein																								186346_at	WBGene00012993	Y48C3A.11		1382	1.54804	Unnamed protein (7-transmembrane receptor)										186346_at	WBGene00012993	Y48C3A.11
193589_at	WBGene00003563	C44C1.3	ncs-1	1405	2.47435	KOG0044	Ca2+ sensor (EF-Hand superfamily)																								187126_at	WBGene00021953	Y55H10A.2		1259	1.58144	Unnamed protein (7-transmembrane receptor)										187126_at	WBGene00021953	Y55H10A.2
188347_at	WBGene00008307	C54E10.2		864	2.16166	KOG0044	Ca2+ sensor (EF-Hand superfamily)																								188807_at	WBGene00008885	F16C3.1		1297	1.73083	Unnamed protein (7-transmembrane receptor)										188807_at	WBGene00008885	F16C3.1
190839_at	WBGene00015867	C16H3.1		1497	1.62785	KOG0044	Ca2+ sensor (EF-Hand superfamily)																								190633_at	WBGene00007951	C35A5.7		844	1.6354	Unnamed protein (7-transmembrane receptor)										190633_at	WBGene00007951	C35A5.7
185147_at	WBGene00021116	W09G10.3		805	2.96591	KOG0044	Ca2+ sensor (EF-Hand superfamily)																								191127_at	WBGene00009629	F42D1.3		445	1.81312	Unnamed protein (7-transmembrane receptor)										191127_at	WBGene00009629	F42D1.3
173871_at	WBGene00004951	K10B3.10	spc-1	293	1.64095	KOG0040	Ca2+-binding actin-bundling protein (spectrin), alpha chain (EF-Hand protein superfamily)																								191173_at	WBGene00010191	F57B7.1		580	2.86216	Unnamed protein (7-transmembrane receptor)										191173_at	WBGene00010191	F57B7.1
188889_at	WBGene00011145	R08D7.5		1149	2.36111	KOG0028	Ca2+-binding protein (centrin/caltractin), EF-Hand superfamily protein																								191335_at	WBGene00008021	C39B10.1		193	2.16552	Unnamed protein (7-transmembrane receptor)										191335_at	WBGene00008021	C39B10.1
188630_at	WBGene00000286	C18E9.1	cal-2	282	3.14389	KOG0027	Calmodulin and related proteins (EF-Hand superfamily)																								191336_at	WBGene00019444	K06C4.8		1370	1.67552	Unnamed protein (7-transmembrane receptor)										191336_at	WBGene00019444	K06C4.8
188689_at	WBGene00000288	T07G12.1	cal-4	603	6.55507	KOG0027	Calmodulin and related proteins (EF-Hand superfamily)																								191804_s_at	WBGene00012084	T27D1.3		1302	1.91605	Unnamed protein (7-transmembrane receptor)										191804_s_at	WBGene00012084	T27D1.3
190672_s_at	WBGene00008453	E02A10.3		177	5.15177	KOG0027	Calmodulin and related proteins (EF-Hand superfamily)																								193128_at	WBGene00020023	R12C12.3		76	3.27819	Unnamed protein (7-transmembrane receptor)										193128_at	WBGene00020023	R12C12.3
189040_at	WBGene00015264	B0563.7		896	2.55047	KOG0027	Calmodulin and related proteins (EF-Hand superfamily)																								193336_at	WBGene00011765	T14C1.1		1487	1.60875	Unnamed protein (7-transmembrane receptor)										193336_at	WBGene00011765	T14C1.1
176822_at	WBGene00016801	C50C3.5		1021	2.02611	KOG0027	Calmodulin and related proteins (EF-Hand superfamily)																								193373_at	WBGene00014122	ZK863.1		1446	1.59933	Unnamed protein (7-transmembrane receptor)										193373_at	WBGene00014122	ZK863.1
192193_at	WBGene00018376	F43C9.2		1126	2.64083	KOG0027	Calmodulin and related proteins (EF-Hand superfamily)																								180005_at	WBGene00018191	F39B3.2		667	1.71447	Unnamed protein (7-transmembrane receptor)										180005_at	WBGene00018191	F39B3.2
192288_at	WBGene00019352	K03A1.4		79	1.91621	KOG0027	Calmodulin and related proteins (EF-Hand superfamily)																								180420_at	WBGene00012962	Y48A6B.1		951	1.63209	Unnamed protein (7-transmembrane receptor)										180420_at	WBGene00012962	Y48A6B.1
173987_s_at	WBGene00010587	K05C4.11		914	2.76652	KOG4292	Cubilin, multiligand receptor mediating cobalamin absorption																								180438_at	WBGene00019012	F57C9.6		570	1.80129	Unnamed protein (7-transmembrane receptor)										180438_at	WBGene00019012	F57C9.6
192299_s_at	WBGene00013855	ZC116.3		1245	2.05738	KOG4292	Cubilin, multiligand receptor mediating cobalamin absorption																								179836_at	WBGene00019496	K07E8.5		923	1.80343	Unnamed protein (putative FRMFamide receptor)										179836_at	WBGene00019496	K07E8.5
174918_at	WBGene00000542	C06G4.2	clp-1	1552	1.62953	KOG0045	Cytosolic Ca2+-dependent cysteine protease (calpain), large subunit (EF-Hand protein superfamily)
184137_at	WBGene00013518	Y73F8A.5		1038	1.73772	KOG1217	Fibrillins and related proteins containing Ca2+-binding EGF-like domains
185974_s_at	WBGene00013416	Y64G10A.7		1053	2.64646	KOG1218	Proteins containing Ca2+-binding EGF-like domains
189369_at	WBGene00011326	T01D3.1		808	1.62664	KOG1225	Teneurin-1 and related extracellular matrix proteins, contain EGF-like repeats
192450_at	WBGene00023407	F56D1.6	cex-1	910	1.58605	TWOG0804	Unnamed protein (Calexcitin)
190129_at	WBGene00006306	F07A5.5	sue-1	1127	3.5535		(C2 Ca2+-binding motif-containing protein)
Synaptic vesicle associated
175683_s_at	WBGene00006753	K10D3.2	unc-14	166	2.54979		(RUN domain)
183262_at	WBGene00006782	C04F5.3	unc-46	764	1.9423		(GABA vesicular transporter activity)
174865_at	WBGene00018837	F54G2.1		188	3.92157		(Synaptic vesicle protein BAIAP3, involved in vesicle priming/regulation)
172017_x_at	WBGene00001043	W07A8.3	dnj-25	1217	1.72143	KOG0431	Auxilin-like protein and related proteins containing DnaJ domain
175658_at	WBGene00004921	F31E8.2	snt-1	62	3.45067	KOG1028	Ca2+-dependent phospholipid-binding protein Synaptotagmin, required for synaptic vesicle and secretory granule exocytosis
189565_at	WBGene00004924	T23H2.2	snt-4	901	4.26794	KOG1028	Ca2+-dependent phospholipid-binding protein Synaptotagmin, required for synaptic vesicle and secretory granule exocytosis
182682_at	WBGene00004925	R12A1.2	snt-5	1075	2.24163	KOG1028	Ca2+-dependent phospholipid-binding protein Synaptotagmin, required for synaptic vesicle and secretory granule exocytosis
180513_at	WBGene00004926	C08G5.4	snt-6	591	6.34715	KOG1028	Ca2+-dependent phospholipid-binding protein Synaptotagmin, required for synaptic vesicle and secretory granule exocytosis
192117_at	WBGene00008437	DH11.4		950	4.4694	KOG1028	Ca2+-dependent phospholipid-binding protein Synaptotagmin, required for synaptic vesicle and secretory granule exocytosis
189694_at	WBGene00011682	T10B10.5		1148	2.60261	KOG1028	Ca2+-dependent phospholipid-binding protein Synaptotagmin, required for synaptic vesicle and secretory granule exocytosis
172037_x_at	WBGene00000481	ZC416.8b	cha-1	698	6.87276	KOG3717	Carnitine O-acyltransferase CRAT
192044_at	WBGene00000157	F02E8.3	aps-2	1412	1.58243	KOG0935	Clathrin adaptor complex, small subunit
174230_at	WBGene00006751	C32E8.10	unc-11	810	3.49983	KOG0251	Clathrin assembly protein AP180 and related proteins, contain ENTH domain
178537_at	WBGene00011523	T06D8.2		716	1.65654	KOG4825	Component of synaptic membrane glycine-, glutamate- and thienylcyclohexylpiperidine-binding glycoprotein (43kDa)
184540_at	WBGene00006441	Y73F8A.19	tag-64	927	2.67186	KOG1327	Copine
173663_at	WBGene00012128	T28F3.1		990	1.52193	KOG1327	Copine
187622_s_at	WBGene00015209	B0495.10		682	2.41922	KOG1327	Copine
194006_at	WBGene00006762	Y37D8A.23	unc-25	472	4.7855	KOG0629	Glutamate decarboxylase and related proteins
175564_s_at	WBGene00004267	C18A3.6	rab-3	217	3.19861	KOG0093	GTPase Rab3, small G protein superfamily
175067_at	WBGene00006755	ZK1098.10	unc-16	1044	1.6274	KOG2077	JNK/SAPK-associated protein-1
173456_at	WBGene00000086	C02H7.3	aex-3	494	2.81933	KOG3570	MAPK-activating protein DENN
173438_at	WBGene00000277	C23H4.1	cab-1	214	2.29193	KOG3884	Neural proliferation, differentiation and control protein
171998_x_at	WBGene00006752	ZK524.2	unc-13	616	2.07733	KOG1011	Neurotransmitter release regulator, UNC-13
192325_s_at	WBGene00001135	ZK512.6	eat-4	80	2.78455	KOG2532	Permease of the major facilitator superfamily
188513_at	WBGene00006843	M142.1	unc-119	977	2.134	KOG4037	Photoreceptor synaptic vesicle protein HRG4/UNC-119
189830_at	WBGene00017016	D1014.3		684	3.29146	KOG1586	Protein required for fusion of vesicles in vesicular transport, alpha-SNAP
191935_s_at	WBGene00006750	T10A3.1	unc-10	874	2.47685	KOG3799	Rab3 effector RIM1 and related proteins, contain PDZ and C2 domains
188220_at	WBGene00004368	C32E8.7	ric-19	792	2.87999	KOG3891	Secretory vesicle-associated protein ICA69, contains Arfaptin domain
179774_s_at	WBGene00001335	F35A5.8	erp-1	992	2.78495	KOG3725	SH3 domain protein SH3GLB (Endophilin B1)
175668_s_at	WBGene00004367	Y69A2AR.2	ric-8	447	1.84245	KOG4464	Signaling protein RIC-8/synembryn (regulates neurotransmitter secretion)
173751_at	WBGene00004364	Y22F5A.3	ric-4	1	3.16426	KOG3065	SNAP-25 (synaptosome-associated protein) component of SNARE complex
173890_at	WBGene00000167	C27H6.1	apt-10	121	2.57821	KOG2677	Stoned B synaptic vesicle biogenesis protein
188120_at	WBGene00001224	ZK1248.3	ehs-1	1180	1.76762	KOG0998	Synaptic vesicle protein EHS-1 and related EH domain proteins
187350_at	WBGene00004316	F37A4.7	rbf-1	565	1.80958	KOG1013	Synaptic vesicle protein rabphilin-3A
186861_s_at	WBGene00004913	Y38C1BA.2	snn-1	1120	3.26213	KOG3895	Synaptic vesicle protein Synapsin
191339_at	WBGene00004912	T08A9.3	sng-1	640	4.92752	KOG4016	Synaptic vesicle protein Synaptogyrin involved in regulation of Ca2+-dependent exocytosis
189977_s_at	WBGene00014021	ZK637.1		1349	1.80517	KOG0253	Synaptic vesicle transporter SV2 (major facilitator superfamily)
188864_s_at	WBGene00003842	F52F12.1	oct-1	766	1.96591	KOG0255	Synaptic vesicle transporter SVOP and related transporters (major facilitator superfamily)
189681_at	WBGene00009729	F45E10.2		1333	1.6067	KOG0255	Synaptic vesicle transporter SVOP and related transporters (major facilitator superfamily)
173440_at	WBGene00004897	T10H9.4	snb-1	40	2.12631	KOG0860	Synaptobrevin/VAMP-like protein
186480_s_at	WBGene00006594	M01A10.2	tomo-1	1326	1.93103	KOG1983	Tomosyn and related SNARE-interacting proteins
194077_s_at	WBGene00006768	ZK637.8	unc-32	1492	2.0667	KOG2189	Vacuolar H+-ATPase V0 sector, subunit a
175673_s_at	WBGene00001130	C02C6.1	dyn-1	1466	2.31776	KOG0446	Vacuolar sorting protein VPS1, dynamin, and related proteins
173376_s_at	WBGene00000160	Y71H2B.10	apb-1	1361	1.61659	KOG1061	Vesicle coat complex AP-1/AP-2/AP-4, beta subunit
189016_at	WBGene00000161	T20B5.1	apa-2	1529	1.5201	KOG1077	Vesicle coat complex AP-2, alpha subunit
174516_at	WBGene00006757	F27D9.1	unc-18	127	2.44447	KOG1300	Vesicle trafficking protein Sec1
171939_x_at	WBGene00020298	T07A9.10		749	1.62687	KOG1300	Vesicle trafficking protein Sec1
193560_s_at	WBGene00000295	W01C8.6	cat-1	781	2.07165	KOG3764	Vesicular amine transporter
172038_x_at	WBGene00006756	ZC416.8a	unc-17	962	4.51546	KOG3764	Vesicular acetylcholine transporter
188550_at	WBGene00006783	T20G5.6	unc-47	579	2.46903	KOG4303	Vesicular inhibitory amino acid transporter
176806_at	WBGene00018468	F45E4.3		907	1.93263	LSE3858	Rab3 effector RIM1 and related proteins, contain PDZ and C2 domains
173403_s_at	WBGene00000301	T13F2.8	cav-1	250	3.64782	TWOG0057	Caveolin
176888_at	WBGene00022271	Y73E7A.4		452	4.39431	TWOG0587	Unnamed protein (Complexin synaptic protein)
RNA binding
172795_x_at	WBGene00015503	C06A5.5		283	1.94023	KOG0106	Alternative splicing factor SRp55/B52/SRp75 (RRM superfamily)
172522_x_at	WBGene00017458	F14D2.10		1381	1.51107	KOG0106	Alternative splicing factor SRp55/B52/SRp75 (RRM superfamily)
189938_s_at	WBGene00007534	C12D8.1		1404	1.58319	KOG1676	K-homology type RNA binding proteins
191835_s_at	WBGene00022738	ZK418.9		1252	1.66385	KOG1676	K-homology type RNA binding proteins
174670_s_at	WBGene00003902	Y106G6H.2	pab-1	337	1.86515	KOG0123	Polyadenylate-binding protein (RRM superfamily)
193569_at	WBGene00004207	D2089.4	ptb-1	1469	1.50601	KOG1190	Polypyrimidine tract-binding protein
172524_x_at	WBGene00019696	M01B12.1		170	1.70817	KOG1075	Reverse transcriptase
172450_x_at	WBGene00019974	R09A1.4		517	1.96305	KOG1075	Reverse transcriptase
174457_at	WBGene00001368	F35H8.5	exc-7	1140	1.65591	KOG0145	RNA-binding protein ELAV/HU (RRM superfamily)
175788_s_at	WBGene00003423	R10E9.1	msi-1	1157	2.00905	KOG4205	RNA-binding protein musashi/mRNA cleavage and polyadenylation factor I complex, subunit HRP1
179406_at	WBGene00010046	F54D1.1		1301	1.63177	KOG1588	RNA-binding protein Sam68 and related KH domain proteins
173677_at	WBGene00017799	F25G6.8		877	1.57076	KOG1761	Signal recognition particle, subunit Srp14
176783_s_at	WBGene00020936	W02D3.11		1386	1.56555	KOG4211	Splicing factor hnRNP-F and related RNA-binding proteins
174353_at	WBGene00009200	F28C1.1		372	2.44484	KOG2548	SWAP mRNA splicing regulator
Ubiquitin Associated
187876_at	WBGene00006712	B0403.2	ubc-17	1295	1.65264		(ubiquitin conjugating enzyme activity)
181779_at	WBGene00016903	C53D5.2		278	1.91835		(ubiquitin-protein ligase activity)
190869_s_at	WBGene00011332	T01E8.4		1522	1.5077	KOG0274	Cdc4 and related F-box and WD-40 proteins
182530_at	WBGene00006717	C06E2.7	ubc-22	1175	1.79648	KOG0418	Ubiquitin-protein ligase
192958_at	WBGene00012194	W02A11.3		132	1.93097	KOG0800	Predicted E3 ubiquitin ligase
175451_at	WBGene00009164	F26E4.11		1395	1.60198	KOG0802	E3 ubiquitin ligase
193931_at	WBGene00019828	R02E12.4		1190	2.82437	KOG0802	E3 ubiquitin ligase
189374_s_at	WBGene00009738	F45H7.6		312	3.15099	KOG0940	Ubiquitin protein ligase RSP5/NEDD4
193040_s_at	WBGene00006721	F46E10.8	ubh-1	853	2.56816	KOG1415	Ubiquitin C-terminal hydrolase UCHL1
174287_at	WBGene00004825	R12H7.3	skr-19	1359	1.50771	KOG1724	SCF ubiquitin ligase, Skp1 component
181531_s_at	WBGene00008932	F18A11.5		111	3.11682	KOG1724	SCF ubiquitin ligase, Skp1 component
173980_at	WBGene00007943	C34F6.9		1474	1.52096	KOG1867	Ubiquitin-specific protease
175252_at	WBGene00003209	ZK858.4	mel-26	1489	1.53286	KOG1987	Speckle-type POZ protein SPOP and related proteins with TRAF, MATH and BTB/POZ domains
175228_at	WBGene00003599	W04H10.3	nhl-3	1231	1.52544	KOG2177	Predicted E3 ubiquitin ligase
185387_s_at	WBGene00013136	Y53C10A.5		1406	1.52415	KOG3011	Ubiquitin-conjugating enzyme
181592_s_at	WBGene00001499	C26E6.5	fsn-1	1095	2.196	KOG3953	SOCS box protein SSB-1, contains SPRY domain
192810_s_at	WBGene00009660	F43G6.8		473	2.16599	KOG4185	Predicted E3 ubiquitin ligase
173884_at	WBGene00007666	C18B12.4		1525	1.50364	KOG4628	Predicted E3 ubiquitin ligase
192864_at	WBGene00007816	C30F2.2		601	1.60165	LSE0563	Similar to ARD GTP-binding proteins
Enzymes
177952_s_at	WBGene00010507	K02E2.6		718	1.9686		(Aspartic-type endopeptidase activity)
191993_at	WBGene00019789	M116.2		305	1.84648		(Transferase activity)
173490_s_at	WBGene00017304	F09F7.7		489	2.26905	KOG3959	2-Oxoglutarate- and iron-dependent dioxygenase-related proteins
192226_s_at	WBGene00003818	H15N14.2	nsf-1	1158	2.45383	KOG0741	AAA+-type ATPase
188265_s_at	WBGene00017981	F32D1.1		681	1.68506	KOG0740	AAA+-type ATPase
187990_s_at	WBGene00000037	Y48B6A.8	ace-3	1189	1.84124	KOG4389	Acetylcholinesterase/Butyrylcholinesterase
192198_s_at	WBGene00003179	C52B9.9	mec-18	1204	3.07984	KOG1176	Acyl-CoA synthetase
188805_at	WBGene00016957	C55F2.1		847	2.74282	KOG2555	AICAR transformylase/IMP cyclohydrolase/methylglyoxal synthase
189716_at	WBGene00015307	C01G5.5		822	1.7296	KOG1577	Aldo/keto reductase family proteins
191632_at	WBGene00012142	T28H10.1		1558	1.53085	KOG0945	Alpha-aminoadipic semialdehyde dehydrogenase-phosphopantetheinyl transferase
178332_s_at	WBGene00010722	K09E4.4		361	3.87323	KOG2233	Alpha-N-acetylglucosaminidase
191751_at	WBGene00000134	F49E11.3	amt-2	738	2.02271	KOG0682	Ammonia permease
174714_at	WBGene00000135	M195.3	amt-3	186	2.41732	KOG0682	Ammonia permease
187722_at	WBGene00006562	K01C8.3	tdc-1	17	7.33967	KOG0628	Aromatic-L-amino-acid/L-histidine decarboxylase
181854_at	WBGene00019546	K09B3.2		1510	1.58209	KOG1476	Beta-1,3-glucuronyltransferase B3GAT1/SQV-8
192207_at	WBGene00000259	F13H8.10	bpl-1	1208	1.96092	KOG1536	Biotin holocarboxylase synthetase/biotin-protein ligase
193746_s_at	WBGene00001626	F44F4.6	gly-1	627	1.76105	KOG0799	Branching enzyme
174627_at	WBGene00009801	F47A4.5		1463	1.63231	KOG0513	Ca2+-independent phospholipase A2
175508_at	WBGene00011423	T04B2.5		693	1.74187	KOG0513	Ca2+-independent phospholipase A2
176693_s_at	WBGene00016661	C45B2.6		1078	1.64803	KOG0513	Ca2+-independent phospholipase A2
174027_at	WBGene00003151	W09C2.3	mca-1	1028	1.9205	KOG0204	Calcium transporting ATPase
190238_at	WBGene00000279	F54D8.4	cah-1	302	3.18843	KOG0382	Carbonic anhydrase
175329_s_at	WBGene00000280	D1022.8	cah-2	153	3.64241	KOG0382	Carbonic anhydrase
173294_at	WBGene00000281	K05G3.3	cah-3	125	1.69189	KOG0382	Carbonic anhydrase
189711_at	WBGene00000284	T28F2.3	cah-6	786	3.01163	KOG0382	Carbonic anhydrase
174997_at	WBGene00006412	C40C9.5	nlg-1	1183	1.57464	KOG1516	Carboxylesterase and related proteins
173658_at	WBGene00017478	F15A8.6		893	1.79956	KOG1516	Carboxylesterase and related proteins
173995_at	WBGene00016384	C33H5.18		480	1.79946	KOG1440	CDP-diacylglycerol synthase
189022_at	WBGene00014079	ZK792.7		566	1.74933	KOG3662	Cell division control protein/predicted DNA repair exonuclease
188407_at	WBGene00003966	C27H5.1	pdl-1	61	5.8969	KOG4038	cGMP-phosphodiesterase, delta subunit
173009_s_at	WBGene00004204	F01G4.1	psa-4	371	1.60192	KOG0386	Chromatin remodeling complex SWI/SNF, component SWI2 and related ATPases (DNA/RNA helicase superfamily)
192275_s_at	WBGene00011433	T04D3.3	pde-1	978	2.13825	KOG3688	Cyclic GMP phosphodiesterase
193080_at	WBGene00016328	C32E12.2	pde-5	1188	1.87584	KOG3689	Cyclic nucleotide phosphodiesterase
190615_s_at	WBGene00008732	F13B12.4		1540	1.91711	KOG1252	Cystathionine beta-synthase and related enzymes
187153_s_at	WBGene00000545	Y39A3CL.5	clp-4	454	2.55517	KOG0045	Cytosolic Ca2+-dependent cysteine protease (calpain), large subunit (EF-Hand protein superfamily)
179694_s_at	WBGene00000980	F29G9.6	dhs-17	1222	2.44929	KOG1208	Dehydrogenases with different specificities (related to short-chain alcohol dehydrogenases)
189728_s_at	WBGene00009958	F53B6.2		340	3.89379	KOG3538	Disintegrin metalloproteinases with thrombospondin repeats
179723_at	WBGene00015861	C16D9.6		427	2.86977	KOG2246	Galactosyltransferases
173012_at	WBGene00012326	W07E11.1		987	1.64122	KOG0399	Glutamate synthase
189017_at	WBGene00009271	F30F8.2		1169	1.61664	KOG0506	Glutaminase (contains ankyrin repeat)
190669_at	WBGene00001759	R11G1.3	gst-11	1058	3.06305	KOG1695	Glutathione S-transferase
184514_at	WBGene00001788	F56B3.10	gst-40	1185	3.17842	KOG1695	Glutathione S-transferase
187123_at	WBGene00011644	T09B9.3		531	3.40699	KOG2258	Glycerophosphoryl diester phosphodiesterase
188556_s_at	WBGene00008206	C49F5.2		1000	1.51445	KOG1082	Histone H3 (Lys9) methyltransferase SUV39H1/Clr4, required for transcriptional silencing
181748_at	WBGene00018023	F34D6.4		151	1.80557	KOG1082	Histone H3 (Lys9) methyltransferase SUV39H1/Clr4, required for transcriptional silencing
174675_at	WBGene00009221	F28F8.2	acs-2	1546	1.50512	KOG1177	Long chain fatty acid acyl-CoA ligase
173737_at	WBGene00015295	C01C10.3	acl-12	930	1.65102	KOG1505	Lysophosphatidic acid acyltransferase LPAAT and related acyltransferases
175101_s_at	WBGene00010569	K04G2.11		996	1.75445	KOG2112	Lysophospholipase
192278_s_at	WBGene00011794	T16A9.4		456	1.89264	KOG3624	M13 family peptidase
173649_at	WBGene00017557	F18A12.8		368	3.17514	KOG3624	M13 family peptidase
173998_s_at	WBGene00009885	F49E2.1		1062	2.72441	KOG2876	Molybdenum cofactor biosynthesis pathway protein
175271_s_at	WBGene00017640	F20D6.11		1123	2.02342	KOG1336	Monodehydroascorbate/ferredoxin reductase
175209_at	WBGene00003412	F20B6.3	mrp-6	719	1.75391	KOG0054	Multidrug resistance-associated protein/mitoxantrone resistance protein, ABC superfamily
192666_s_at	WBGene00012148	VF13D12L.1		1131	2.03715	KOG0693	Myo-inositol-1-phosphate synthase
175817_at	WBGene00001637	F48E3.1	gly-12	1530	1.94546	KOG1413	N-acetylglucosaminyltransferase I
190186_s_at	WBGene00006608	T05A12.2	tre-2	1398	1.5224	KOG0602	Neutral trehalase
184150_at	WBGene00017671	F21F3.1		538	3.30105	KOG3567	Peptidylglycine alpha-amidating monooxygenase
176544_at	WBGene00022144	Y71G12B.4		733	3.55713	KOG3567	Peptidylglycine alpha-amidating monooxygenase
188711_at	WBGene00004256	ZK994.3	pxn-1	437	2.84841	KOG2408	Peroxidase/oxygenase
173716_at	WBGene00012897	Y46G5A.5		674	2.40549	KOG3240	Phosphatidylinositol synthase
175011_at	WBGene00019479	K07C11.7		207	3.00755	KOG3947	Phosphoesterases
185586_at	WBGene00004045	K10F12.3	pll-1	25	2.75598	KOG0169	Phosphoinositide-specific phospholipase C
191699_s_at	WBGene00007730	C25G4.2		1179	1.72328	KOG2551	Phospholipase/carboxyhydrolase
174101_at	WBGene00011935	T22H2.5		594	2.86757	KOG0621	Phospholipid scramblase
182069_at	WBGene00014200	ZK1053.5		776	3.25637	KOG0621	Phospholipid scramblase
184285_at	WBGene00015437	C04E12.7		634	3.20861	KOG0621	Phospholipid scramblase
176592_at	WBGene00022393	Y97E10AL.2		623	2.31496	KOG1552	Predicted alpha/beta hydrolase
175345_s_at	WBGene00001377	C49A1.4	eya-1	840	1.64303	KOG3107	Predicted haloacid dehalogenase-like hydrolase (eyes absent)
179770_at	WBGene00015678	C10F3.4		450	3.08908	KOG2720	Predicted hydrolase (HIT family)
180700_at	WBGene00018481	F45F2.9		1473	1.68523	KOG3197	Predicted hydrolases of HD superfamily
185435_at	WBGene00019269	H41C03.2		446	2.04869	KOG4569	Predicted lipase
187114_at	WBGene00022457	Y110A7A.7		1098	1.92078	KOG4569	Predicted lipase
186702_at	WBGene00016448	C35D10.12		315	4.97477	KOG1331	Predicted methyltransferase
176652_s_at	WBGene00021219	Y19D10A.4		424	1.90264	KOG1604	Predicted mutarotase
187275_at	WBGene00008379	D1054.13		1464	1.70808	KOG3843	Predicted serine hydroxymethyltransferase SLA/LP (autoimmune hepatitis marker in humans)
188159_at	WBGene00017174	F02C9.3	tat-6	941	1.90199	KOG0210	P-type ATPase
192710_s_at	WBGene00012776	Y42A5A.1		1040	1.90136	KOG1046	Puromycin-sensitive aminopeptidase and related aminopeptidases
171861_x_at	WBGene00018330	F42A6.9	elks-1	1220	2.27819	KOG4809	Rab6 GTPase-interacting protein involved in endosome-to-TGN transport
193312_at	WBGene00012100	T27F2.2		1356	1.89617	KOG3686	Rap1-GTPase-activating protein (Rap1GAP)
189683_at	WBGene00011995	T24F1.3		1160	1.54113	KOG4239	Ras GTPase effector RASSF2
190105_at	WBGene00016911	C54A12.4	drn-1	544	4.51827	KOG0395	Ras-related GTPase
192212_at	WBGene00006055	C14A11.7	ssr-2	516	3.50575	KOG0395	Ras-related GTPase
189488_at	WBGene00017637	F20D6.8		1324	1.53129	KOG0395	Ras-related GTPase
180363_at	WBGene00021027	W04C9.5		443	3.00801	KOG0395	Ras-related GTPase
189000_at	WBGene00020151	T01G6.1		770	2.17455	KOG0725	Reductases with broad range of substrate specificities
180625_at	WBGene00020345	T08B2.4		1052	1.77876	KOG2277	S-M checkpoint control protein CID1 and related nucleotidyltransferases
188977_s_at	WBGene00006309	D1014.1	sul-2	527	6.87766	KOG3867	Sulfatase
186983_at	WBGene00013748	Y113G7A.11	ssu-1	1172	1.58184	KOG1584	Sulfotransferase
190980_at	WBGene00014066	ZK675.2	rev-1	1483	1.68973	KOG2093	Translesion DNA polymerase - REV1 deoxycytidyl transferase
186044_at	WBGene00019230	H23L24.3		381	1.53511	KOG2158	Tubulin-tyrosine ligase-related protein
191929_at	WBGene00011453	T04H1.8		1345	1.98251	KOG1192	UDP-glucuronosyl and UDP-glucosyl transferase
175566_s_at	WBGene00011564	T07C5.1		225	5.17753	KOG1192	UDP-glucuronosyl and UDP-glucosyl transferase
184047_at	WBGene00017315	F09G2.6		1218	1.77585	KOG1192	UDP-glucuronosyl and UDP-glucosyl transferase
173797_at	WBGene00014096	ZK829.7		763	1.51937	KOG1198	Zinc-binding oxidoreductase
179597_at	WBGene00007177	B0399.2		1093	1.80411	LSE0499	Integral membrane O-acyltransferase
180622_at	WBGene00018523	F46H5.8		761	1.68856	LSE0720	Predicted esterase
192709_at	WBGene00008610	F09C3.2		1055	2.66661	LSE0835	Predicted hydrolase (HAD superfamily)
186656_at	WBGene00012588	Y38E10A.10		1084	1.91331	LSE0529	Triacylglycerol lipase
188985_at	WBGene00011923	T22C8.2		429	2.93219	TWOG0198	Hyaluronoglucosaminidase
194021_s_at	WBGene00001627	C55B7.2	gly-2	530	1.78115	TWOG0018	N-Acetylglucosaminyltransferase
173954_at	WBGene00004036	F31B12.1	plc-1	331	2.45628	TWOG0020	Phosphoinositide-specific phospholipase C with RasGEF and RA domains
190040_at	WBGene00010060	F54E4.4		1277	1.68926	TWOG0221	Predicted tyrosinase
193024_at	WBGene00003778	C15H9.1	nnt-1	1399	1.52654	TWOG0065	Unnamed protein
Collagen
188401_s_at	WBGene00000527	C36B1.1	cle-1	1460	2.89751	KOG3546	Collagens (type XV)
Other
180601_s_at	WBGene00000262	F54B11.6	bra-1	581	1.70659		(PHD Zn-finger protein)
171993_x_at	WBGene00000901	W01G7.1	daf-5	1327	1.71915		(Proline rich protein)
175189_at	WBGene00001124	C43C3.3	dyf-8	1068	1.5173		(Predicted cell surface ligand)
176157_at	WBGene00001129	C27H5.7	dyf-13	1106	2.08084		(Uncharacterized conserved protein)
182685_at	WBGene00001841	C36B7.7	hen-1	1054	2.76719		(LDL receptor domain)
171737_x_at	WBGene00011737	T12G3.1		744	1.67372		(Uncharacterized conserved protein, contains ZZ-type Zn-finger)
181811_at	WBGene00016935	C54G7.4		224	2.38614		(WD40 repeat protein)
188445_at	WBGene00018306	F41G3.15		973	2.14423	KOG3649	(similar to Agrin)
173257_s_at	WBGene00000208	Y53F4B.15	asc-1	997	3.09719	KOG2845	Activating signal cointegrator 1
187171_s_at	WBGene00000001	Y110A7A.10	aap-1	1493	1.60179	KOG4637	Adaptor for phosphoinositide 3-kinase
175261_s_at	WBGene00017766	F25B4.2		95	2.28681	KOG3842	Adaptor protein Pellino
189045_at	WBGene00009376	F34D10.7		540	5.0473	KOG4177	Ankyrin
174542_at	WBGene00007877	C33A11.1		314	2.65462	KOG0504	Ankyrin repeat
190357_at	WBGene00012124	T28D6.4		823	2.29618	KOG0504	Ankyrin repeat
193166_at	WBGene00000249	T27F2.3	bir-1	723	2.0053	KOG1101	Apoptosis inhibitor IAP1 and related BIR domain proteins
175223_at	WBGene00011868	T20G5.4		523	1.9802	KOG3547	Bestrophin (Best vitelliform macular dystrophy-associated protein)
188878_s_at	WBGene00000149	C42D8.8	apl-1	1436	1.65683	KOG3540	Beta amyloid precursor protein
188005_at	WBGene00001115	F47G6.1	dyb-1	1508	1.76819	KOG4301	Beta-dystrobrevin
187375_at	WBGene00020563	T19C3.5		675	1.5315	KOG4160	BPI/LBP/CETP family protein
184947_s_at	WBGene00013847	ZC84.3		867	2.89328	KOG2956	CLIP-associating protein
186118_at	WBGene00018074	F35H12.1		1307	3.28858	KOG4847	Coiled coil protein involved in linking membrane proteins to cytoskeleton
178396_at	WBGene00009822	F47G4.1		1323	1.54455	KOG4297	C-type lectin
184933_at	WBGene00013778	Y116A8A.8		1440	1.99549	KOG4297	C-type lectin
184223_at	WBGene00019840	R02F11.2		593	2.56405	KOG4297	C-type lectin
180943_at	WBGene00020585	T19E7.1		1433	1.8879	KOG4297	C-type lectin
180592_s_at	WBGene00021224	Y19D10A.9		773	2.92596	KOG4297	C-type lectin
183684_at	WBGene00019360	K03E5.1		495	2.38201	KOG4586	CUB domain-containing protein
189577_at	WBGene00010235	F58B4.2		4	3.20342	KOG0537	Cytochrome b5
187841_s_at	WBGene00015561	C07A12.7		1544	1.60836	KOG1087	Cytosolic sorting protein GGA2/TOM1
192061_at	WBGene00010192	F57B7.2		812	3.05719	KOG3017	Defense-related protein containing SCP domain
182580_at	WBGene00012948	Y47H9C.2		1031	1.68872	KOG1311	DHHC-type Zn-finger proteins
175310_s_at	WBGene00014213	ZK1073.1		261	2.01738	KOG2931	Differentiation-related gene 1 protein (NDR1 protein), related proteins
174690_at	WBGene00002027	T05F1.6	hsr-9	1057	1.68029	KOG3548	DNA damage checkpoint protein RHP9/CRB2/53BP1
177795_at	WBGene00011316	T01C1.3		1063	1.75183	KOG4565	E93 protein involved in programmed cell death, putative transcription regulator
176686_at	WBGene00017020	D1014.7		624	1.74446	KOG4735	Extracellular protein with conserved cysteines
174697_at	WBGene00018041	F35D2.3		542	1.99157	KOG1217	Fibrillins and related proteins containing Ca2+-binding EGF-like domains
191366_s_at	WBGene00009304	F32A7.3	tag-271	662	1.95632	KOG4729	Galactoside-binding lectin
175758_at	WBGene00002264	W09H1.6	lec-1	1554	1.74889	KOG3587	Galectin, galactose-binding lectin
188261_at	WBGene00008256	C52A11.2		741	1.68234	KOG3378	Globins and related hemoproteins
188141_at	WBGene00009387	F35B12.8		791	1.68219	KOG3378	Globins and related hemoproteins
188112_at	WBGene00009887	F49E2.4		1114	1.70414	KOG3378	Globins and related hemoproteins
176142_at	WBGene00021980	Y58A7A.6		1289	1.6368	KOG3378	Globins and related hemoproteins
175174_s_at	WBGene00013309	Y57G11C.13		347	1.77208	KOG0075	GTP-binding ADP-ribosylation factor-like protein
194037_at	WBGene00000188	F19H8.3	arl-3	620	2.6362	KOG0074	GTP-binding ADP-ribosylation factor-like protein ARL3
173106_at	WBGene00021349	Y37E3.5		657	1.69174	KOG0074	GTP-binding ADP-ribosylation factor-like protein ARL3
178335_at	WBGene00012763	Y41E3.3		477	2.28764	KOG2037	Guanylate-binding protein
188692_at	WBGene00001915	C50F4.5	his-41	148	1.95132	KOG1744	Histone H2B
178630_at	WBGene00000492	F59C6.7	che-13	416	2.61328	KOG0972	Huntingtin interacting protein 1 (Hip1) interactor Hippi
176720_at	WBGene00016244	C30B5.2		1421	1.68299	KOG2174	Leptin receptor gene-related protein
191991_s_at	WBGene00007261	C02C6.3		1076	2.39582	KOG0619	Leucine rich repeat
190369_at	WBGene00008656	F10F2.4		240	4.11352	KOG0619	Leucine rich repeat
193275_at	WBGene00008977	F20D1.7		184	3.23057	KOG0619	Leucine rich repeat
174030_at	WBGene00002632	F26D11.11		1481	1.57657	KOG3528	Leucine Rich Repeat, PDZ domain
185754_at	WBGene00015779	C14F11.2		396	2.26445	KOG0532	Leucine-rich repeat (LRR) protein, contains calponin homology domain
189866_s_at	WBGene00015217	B0496.8	tag-224	795	2.53673	KOG1704	LIM domain
174463_s_at	WBGene00022158	Y71G12B.23		1013	1.94583	KOG4243	Macrophage maturation-associated protein
173883_s_at	WBGene00012244	W04D2.5		984	1.60945	KOG0408	Mitochondrial/chloroplast ribosomal protein S11
189875_at	WBGene00020718	T23B12.3		859	1.86503	KOG0832	Mitochondrial/chloroplast ribosomal protein S2
171974_x_at	WBGene00001026	C56C10.13	dnj-8	269	1.67361	KOG0714	Molecular chaperone (DnaJ superfamily)
176593_at	WBGene00022402	Y97E10AR.7		244	1.75863	KOG4107	MP1 adaptor interacting protein P14
174903_at	WBGene00003920	M117.2	par-5	145	1.77242	KOG0841	Multifunctional chaperone (14-3-3 family)
174931_at	WBGene00016616	C43H6.3		287	2.31848	KOG4214	Myotrophin and similar proteins
174593_at	WBGene00020209	T04C9.1		710	1.98611	KOG1451	Oligophrenin-1 and related Rho GTPase-activating proteins
174904_at	WBGene00018700	F52E1.13		510	2.91067	KOG2372	Oxidation resistance protein
175207_at	WBGene00014215	ZK1086.1	obr-3	1541	1.50981	KOG2210	Oxysterol-binding protein
173577_at	WBGene00020552	T18H9.7		1449	1.52967	KOG3709	PACS-1 cytosolic sorting protein
174665_at	WBGene00006363	F35D2.5	syd-1	167	2.48505	KOG1452	PDZ domain
193067_at	WBGene00014101	ZK849.2		815	2.37557	KOG3528	PDZ domain
187024_at	WBGene00006513	Y39A3CL.2	tag-168	833	1.67421	KOG3632	Peripheral benzodiazepine receptor PRAX-1
171750_x_at	WBGene00010813	M01F1.7		807	2.08525	KOG3668	Phosphatidylinositol transfer protein
183576_s_at	WBGene00019339	K02F6.5		1097	2.07965	KOG2716	Polymerase delta-interacting protein PDIP1 and related proteins, contain BTB/POZ domain
191864_s_at	WBGene00017063	D2092.1		975	2.40934	KOG1030	Predicted Ca2+-dependent phospholipid-binding protein
186091_s_at	WBGene00044098	T07A5.6		1145	2.1263	KOG3650	Predicted coiled-coil protein
181435_at	WBGene00016744	C48B6.8		1553	1.73987	KOG3679	Predicted coiled-coil protein
175108_at	WBGene00013446	Y66D12A.21		1187	1.55233	KOG4272	Predicted GTP-binding protein
191726_at	WBGene00022391	Y95B8A.12		102	3.70868	KOG3521	Predicted guanine nucleotide exchange factor
192058_at	WBGene00019902	R05G6.10		1387	2.26532	KOG3541	Predicted guanine nucleotide exchange factor
186866_at	WBGene00007403	C07A9.7		1391	1.69519	KOG2084	Predicted histone tail methylase containing SET domain
184541_s_at	WBGene00013455	Y67A10A.6	ssu-2	226	2.67449	KOG2813	Predicted molecular chaperone, contains DnaJ domain
189529_at	WBGene00003578	T26E3.2	ndx-1	924	2.10859	KOG0648	Predicted NUDIX hydrolase FGF-2 and related proteins
181727_at	WBGene00015008	B0041.3		135	2.42812	KOG2850	Predicted peptidoglycan-binding protein, contains LysM domain
194164_s_at	WBGene00011449	T04H1.2		1329	2.04274	KOG1143	Predicted translation elongation factor
175156_at	WBGene00009503	F37A8.5		1124	2.05502	KOG3399	Predicted Yippee-type zinc-binding protein
173485_s_at	WBGene00015251	B0546.4		1280	1.73481	KOG3399	Predicted Yippee-type zinc-binding protein
181172_s_at	WBGene00016292	C31H2.1		614	1.65595	KOG2801	Probable Rab-GAPs
171895_s_at	WBGene00012468	Y17G7B.17		243	1.7514	KOG4049	Proliferation-related protein MLF
178174_s_at	WBGene00012765	Y41E3.7		595	2.50717	KOG3878	Protein involved in maintenance of Golgi structure and ER-Golgi transport
181309_s_at	WBGene00018290	F41E6.9		1557	1.55117	KOG1655	Protein involved in vacuolar protein sorting
175333_s_at	WBGene00001844	K02E10.2	hid-1	535	2.12648	KOG2226	Proteins containing regions of low-complexity
180091_at	WBGene00016321	C32E8.3		1455	1.60654	KOG4070	Putative signal transduction protein p25
187369_s_at	WBGene00016311	C32D5.3		881	2.30026	KOG1877	Putative transmembrane protein cmp44E
171961_x_at	WBGene00001558	Y57G11C.10	gdi-1	1409	1.56242	KOG1439	RAB proteins geranylgeranyltransferase component A (RAB escort protein)
192420_at	WBGene00003980	F09C3.1	pes-7	583	1.6957	KOG2128	Ras GTPase-activating protein family - IQGAP
175486_at	WBGene00009100	F25B3.3		405	2.44284	KOG3417	Ras1 guanine nucleotide exchange factor
174979_at	WBGene00010730	K10C3.2		826	2.05824	KOG4076	Regulator of ATP-sensitive K+ channels Alpha-endosulfine/ARPP-19 and related cAMP-regulated phosphoproteins
174741_at	WBGene00001490	H05G16.1	frm-3	891	1.96982	KOG3531	Rho guanine nucleotide exchange factor CDEP
186648_at	WBGene00009711	F44G4.1		1556	1.77411	KOG2780	Ribosome biogenesis protein RPF1, contains IMP4 domain
193309_at	WBGene00003883	T27B1.1	osm-1	906	3.37467	KOG3616	Selective LIM binding factor
192844_at	WBGene00003886	R31.3	osm-6	701	1.75261	KOG3861	Sensory cilia assembly protein
185034_s_at	WBGene00020721	T23B12.6		45	2.06798	KOG2714	SETA binding protein SB1 and related proteins, contain BTB/POZ domain
174272_at	WBGene00000591	K08A8.3	coh-1	947	1.75201	KOG1213	Sister chromatid cohesion complex Cohesin, subunit RAD21/SCC1
182950_at	WBGene00020710	T23B3.2		765	1.76486	KOG1773	Stress responsive protein
172872_x_at	WBGene00020736	T23F2.3		1470	1.67889	KOG1773	Stress responsive protein
173070_s_at	WBGene00003367	M106.1	mix-1	1462	1.52976	KOG0933	Structural maintenance of chromosome protein 2 (chromosome condensation complex Condensin, subunit E)
191454_at	WBGene00008665	F10G8.7		1201	2.16046	KOG2841	Structure-specific endonuclease ERCC1-XPF, ERCC1 component
190459_at	WBGene00014231	ZK1128.5		1414	1.90767	KOG2570	SWI/SNF transcription activation complex subunit
172808_x_at	WBGene00006062	F30A10.8	stn-1	301	2.69782	KOG3551	Syntrophins (type beta)
183151_at	WBGene00018358	F42G8.7		1316	2.57348	KOG0912	Thiol-disulfide isomerase and thioredoxin
189557_at	WBGene00015062	B0228.5		959	2.58001	KOG0907	Thioredoxin
178836_at	WBGene00009579	F40F8.8		438	1.70261	KOG3780	Thioredoxin binding protein TBP-2/VDUP1
178294_at	WBGene00011732	T12D8.4		685	2.63182	KOG3780	Thioredoxin binding protein TBP-2/VDUP1
184455_at	WBGene00013043	Y49E10.24		1153	1.58086	KOG3780	Thioredoxin binding protein TBP-2/VDUP1
178126_s_at	WBGene00014159	ZK938.2		491	2.21446	KOG3780	Thioredoxin binding protein TBP-2/VDUP1
190196_at	WBGene00014161	ZK938.4		753	1.961	KOG3780	Thioredoxin binding protein TBP-2/VDUP1
186793_at	WBGene00018060	F35F10.11		555	1.94754	KOG3780	Thioredoxin binding protein TBP-2/VDUP1
180521_at	WBGene00020612	T20D4.6		1200	2.52977	KOG3780	Thioredoxin binding protein TBP-2/VDUP1
191888_at	WBGene00017921	F29B9.5		567	2.01774	KOG2501	Thioredoxin, nucleoredoxin and related proteins
179849_s_at	WBGene00017983	F32D1.3		572	1.94707	KOG1124	TPR repeat
183990_at	WBGene00018175	F38B6.6		1275	1.55464	KOG1124	TPR repeat
188198_s_at	WBGene00003885	Y41G9A.1	osm-5	379	5.17513	KOG2003	TPR repeat-containing protein
192726_at	WBGene00011250	R11H6.2		1202	1.54346	KOG2592	Tumor differentially expressed (TDE) protein
178040_at	WBGene00009258	F29G6.2		598	3.23022	KOG4687	Uncharacterized coiled-coil protein
184596_s_at	WBGene00003178	F57H12.7	mec-17	119	7.6339	KOG4601	Uncharacterized conserved protein
173666_at	WBGene00019944	R07G3.8	R07G3.8	979	1.58262	KOG3951	Uncharacterized conserved protein
173484_at	WBGene00004893	F53H8.4	sms-2	1330	1.76848	KOG3058	Uncharacterized conserved protein
174998_s_at	WBGene00013042	Y49E10.23		194	2.63553	KOG0992	Uncharacterized conserved protein
176116_at	WBGene00017320	F09G8.5		740	3.60948	KOG2123	Uncharacterized conserved protein
174220_at	WBGene00018044	F35D11.3		558	2.15475	KOG2385	Uncharacterized conserved protein
186086_s_at	WBGene00015866	C16E9.2		448	4.2081	KOG2465	Uncharacterized conserved protein
181621_at	WBGene00012002	T24H10.4		1357	1.6602	KOG2521	Uncharacterized conserved protein
185820_at	WBGene00019006	F57B10.9		820	1.69931	KOG2709	Uncharacterized conserved protein
179224_s_at	WBGene00007098	B0024.8		1261	3.96632	KOG2933	Uncharacterized conserved protein
186721_at	WBGene00008348	C56G7.3		1069	1.6867	KOG2998	Uncharacterized conserved protein
176151_at	WBGene00022803	ZK688.9		1418	1.57059	KOG3224	Uncharacterized conserved protein
187248_at	WBGene00007272	C03C10.6		1010	2.09428	KOG3685	Uncharacterized conserved protein
187719_at	WBGene00022279	Y74C9A.5		1513	1.57211	KOG3746	Uncharacterized conserved protein
179782_s_at	WBGene00012184	W01F3.1		439	1.99216	KOG3748	Uncharacterized conserved protein
185854_s_at	WBGene00020405	T10B11.9		1290	1.76353	KOG3777	Uncharacterized conserved protein
187548_s_at	WBGene00016314	C32D5.6		1396	1.53437	KOG3783	Uncharacterized conserved protein
175948_s_at	WBGene00017045	D2007.5		1430	1.84734	KOG3874	Uncharacterized conserved protein
185782_at	WBGene00020196	T03G11.3		1036	2.78943	KOG3940	Uncharacterized conserved protein
181830_at	WBGene00017122	E04F6.2		775	1.90072	KOG3961	Uncharacterized conserved protein
183322_at	WBGene00007357	C06A12.3		1056	2.11912	KOG3965	Uncharacterized conserved protein
178607_s_at	WBGene00009140	F26A3.1		814	1.77266	KOG3975	Uncharacterized conserved protein
177165_at	WBGene00021416	Y38F2AL.2		117	2.06055	KOG4028	Uncharacterized conserved protein
177399_at	WBGene00007531	C11H1.7		218	3.14844	KOG4052	Uncharacterized conserved protein
182423_s_at	WBGene00012193	W02A11.2		1033	1.60043	KOG4068	Uncharacterized conserved protein
174729_s_at	WBGene00008973	F20D1.1		980	1.89443	KOG4085	Uncharacterized conserved protein
186417_at	WBGene00017010	D1007.15		1555	1.64361	KOG4383	Uncharacterized conserved protein
176550_at	WBGene00022435	Y108G3AL.3		1037	1.71369	KOG4511	Uncharacterized conserved protein
186871_at	WBGene00019126	F59E12.11		1496	1.50329	KOG4515	Uncharacterized conserved protein
175426_s_at	WBGene00021059	W06B11.1		364	3.21014	KOG4601	Uncharacterized conserved protein
176255_s_at	WBGene00022175	Y71H2AM.10		115	2.66254	KOG4789	Uncharacterized conserved protein
178858_at	WBGene00011028	R05D7.3		1306	1.85515	KOG4823	Uncharacterized conserved protein
183753_at	WBGene00020825	T26A8.2		819	3.41521	KOG4838	Uncharacterized conserved protein
173921_at	WBGene00018872	F55C12.5		297	2.03136	KOG2238	Uncharacterized conserved protein TEX2, contains PH domain
190860_at	WBGene00009074	F23B2.4		988	1.58312	KOG1538	Uncharacterized conserved protein WDR10, contains WD40 repeats
177391_s_at	WBGene00011303	R166.3		324	1.90036	KOG3274	Uncharacterized conserved protein, AMMECR1
175369_at	WBGene00022401	Y97E10AR.6		378	2.02836	KOG2690	Uncharacterized conserved protein, contains BSD domain
186505_at	WBGene00018654	F49H12.3		1516	1.74153	KOG2715	Uncharacterized conserved protein, contains BTB/POZ domain
187666_at	WBGene00018560	F47D12.3		237	4.79772	KOG2723	Uncharacterized conserved protein, contains BTB/POZ domain
190492_at	WBGene00008018	C38H2.1		190	5.73032	KOG1648	Uncharacterized conserved protein, contains RUN, BRK and TBC domains
176382_at	WBGene00018639	F49E10.1		411	3.51455	KOG2224	Uncharacterized conserved protein, contains TBC domain
183786_at	WBGene00018281	F41D9.1		219	3.22345	KOG2222	Uncharacterized conserved protein, contains TBC, SH3 and RUN domains
188903_s_at	WBGene00022836	ZK973.11		485	2.03005	KOG4277	Uncharacterized conserved protein, contains thioredoxin domain
174871_at	WBGene00018294	F41E6.13	tag-283	803	2.00994	KOG2110	Uncharacterized conserved protein, contains WD40 repeats
171949_x_at	WBGene00012660	Y39A1A.24		142	1.73719	KOG2319	Vacuolar assembly/sorting protein VPS9
173553_s_at	WBGene00000490	C27A7.4	che-11	1366	2.76356	KOG3617	WD40 and TPR repeat-containing protein
193729_at	WBGene00004265	Y45F10B.10	qui-1	843	2.76139	KOG4155	WD40 repeat
175630_at	WBGene00003047	T03F6.5	lis-1	865	2.15151	KOG0295	WD40 repeat-containing protein
190012_s_at	WBGene00015470	C05D2.10		1107	2.29522	KOG0300	WD40 repeat-containing protein
189244_at	WBGene00000484	F38G1.1	che-2	654	1.81054	KOG1524	WD40 repeat-containing protein CHE-2
190271_at	WBGene00000862	K11D12.1	cwp-4	909	4.36535	KOG1721	Zn-finger
174953_s_at	WBGene00004745	F52E10.1	sdc-1	1254	1.55623	KOG1721	Zn-finger
190574_at	WBGene00009743	F45H11.1		1017	1.54812	KOG1721	Zn-finger
190362_at	WBGene00011924	T22C8.3		1427	1.66129	KOG1721	Zn-finger
188753_s_at	WBGene00013734	Y111B2A.10		1070	1.63687	KOG1721	Zn-finger
192490_at	WBGene00013970	ZK337.2		399	2.86132	KOG1721	Zn-finger
190537_at	WBGene00018567	F47E1.3		1494	1.56609	KOG1721	Zn-finger
176368_at	WBGene00021254	Y22D7AL.16		1227	1.86192	KOG1721	Zn-finger
189940_at	WBGene00022592	ZC328.2		587	3.02234	KOG1721	Zn-finger
174779_s_at	WBGene00022828	ZK867.1		415	2.37123	KOG1721	Zn-finger
181541_at	WBGene00020942	W02D7.6		629	2.30885	LSE0537	C2H2-type Zn-finger
188703_at	WBGene00008996	F21A3.6		1146	1.64177	LSE0819	Globins and related hemoproteins
188718_at	WBGene00009917	F52A8.4		731	4.31265	LSE1186	Globins and related hemoproteins
193180_at	WBGene00010970	R01E6.6		756	2.3641	LSE1186	Globins and related hemoproteins
178198_at	WBGene00011251	R11H6.3		265	3.6765	LSE1186	Globins and related hemoproteins
188064_at	WBGene00012178	W01C9.5		964	2.76547	LSE1186	Globins and related hemoproteins
182549_at	WBGene00012441	Y15E3A.2		311	1.55172	LSE1186	Globins and related hemoproteins
188122_at	WBGene00012461	Y17G7B.6		502	2.3224	LSE1186	Globins and related hemoproteins
187437_at	WBGene00016184	C28F5.2		1373	1.74368	LSE1186	Globins and related hemoproteins
176288_at	WBGene00021258	Y22D7AR.4		1233	1.83547	LSE1186	Globins and related hemoproteins
184412_at	WBGene00021972	Y57G7A.9		252	2.23371	LSE1186	Globins and related hemoproteins
171867_x_at	WBGene00003443	C34F11.4	msp-50	1186	1.51288	LSE0579	Major sperm protein domain
172771_x_at	WBGene00003450	R13H9.2	msp-57	1390	1.61576	LSE0579	Major sperm protein domain
178555_at	WBGene00008757	F13E9.8		607	2.72139	LSE0521	Predicted alpha-helical protein
184329_s_at	WBGene00013114	Y51H4A.20		851	2.232	LSE0578	STAT protein
189076_at	WBGene00011888	T21B10.6		732	2.52499	TWOG0200	Cuticulin precursor
174366_s_at	WBGene00021950	Y55F3C.7		123	2.4396	TWOG0200	Cuticulin precursor
176445_at	WBGene00001410	Y54F10AM.2	feh-1	1144	1.61062	TWOG0056	Predicted phosphotyrosine binding protein
175867_at	WBGene00000241	Y105E8A.5	bbs-1	1152	2.46904	TWOG0008	Uncharacterized conserved protein
180106_at	WBGene00017914	F29A7.4		376	2.79212	TWOG0014	Uncharacterized conserved protein
185049_at	WBGene00021185	Y9C12A.1		983	1.53691	TWOG0038	Uncharacterized conserved protein
185157_at	WBGene00003892	Y75B8A.12	osm-12	863	1.71778	TWOG0013	Uncharacterized conserved protein related to the Bardet-Biedl syndrome protein BBS2
173378_at	WBGene00021346	Y37E3.1		1542	1.70129	TWOG0032	Uncharacterized conserved protein, contains TPR repeat
Unnamed/Uncharacterized
180335_at	WBGene00020572	T19D7.4		468	1.82922	KOG3759	Uncharacterized RUN domain protein
177901_at	WBGene00005701	R07B5.4	sru-38	307	1.81683	LSE0509	Uncharacterized protein
179123_at	WBGene00007162	B0391.5		173	1.59461	LSE0146	Uncharacterized protein
178458_at	WBGene00007837	C31C9.3		599	1.87007	LSE0146	Uncharacterized protein
178834_at	WBGene00009803	F47B8.2		1243	1.78914	LSE0146	Uncharacterized protein
178074_at	WBGene00010865	M04D8.7		412	3.4228	LSE0146	Uncharacterized protein
172583_x_at	WBGene00018803	F54D10.2		131	2.79624	LSE0146	Uncharacterized protein
182605_s_at	WBGene00015200	B0454.9		1429	1.79304	LSE0527	Uncharacterized protein
182644_s_at	WBGene00016575	C41H7.5		1355	1.69617	LSE0527	Uncharacterized protein
183594_at	WBGene00016216	C29F9.1		920	1.56335	LSE0543	Uncharacterized protein
180598_s_at	WBGene00016454	C35E7.2		1286	1.73196	LSE0556	Uncharacterized protein
176918_at	WBGene00010884	M7.8		1523	1.50325	LSE0567	Uncharacterized protein
175199_at	WBGene00020390	T10B5.4		74	2.95649	LSE0567	Uncharacterized protein
173963_s_at	WBGene00021239	Y20F4.4		1505	1.74561	LSE0891	Uncharacterized protein
191702_at	WBGene00010541	K03H1.6		1559	1.6895	LSE0506	Uncharacterized protein with conserved cysteine
179058_at	WBGene00009135	F25H9.2		1402	1.57544	LSE0150	Uncharacterized protein, contains BTB/POZ domain
183272_at	WBGene00015408	C03H5.6		1445	1.94211	LSE0150	Uncharacterized protein, contains BTB/POZ domain
174464_at	WBGene00022396	Y97E10AR.1		22	3.79174	LSE0150	Uncharacterized protein, contains BTB/POZ domain
182936_at	WBGene00015053	B0222.1		1061	2.91012	LSE0019	Uncharacterized protein, contains CX module
186421_at	WBGene00017653	F21C10.3		925	2.50061	LSE0019	Uncharacterized protein, contains CX module
175285_at	WBGene00018747	F53C3.3		926	1.55129	LSE0019	Uncharacterized protein, contains CX module
177477_at	WBGene00010224	F58A3.4		1211	2.23525	LSE0516	Uncharacterized protein, contains major sperm protein (MSP) domain
185009_at	WBGene00015977	C18F10.2		1379	1.5433	LSE0516	Uncharacterized protein, contains major sperm protein (MSP) domain
175989_at	WBGene00017042	D2007.2		222	2.18972	LSE0516	Uncharacterized protein, contains major sperm protein (MSP) domain
181471_at	WBGene00019753	M03E7.1		548	1.8874	LSE0516	Uncharacterized protein, contains major sperm protein (MSP) domain
185407_at	WBGene00001987	Y39B6A.48	hot-2	498	2.04269	LSE4022	Unnamed protein
188035_at	WBGene00001990	K07A12.6	hot-5	12	6.56446	LSE4022	Unnamed protein
173059_at	WBGene00022500	ZC8.4	lfi-1	327	2.14161	LSE1172	Unnamed protein
193382_at	WBGene00003045	F18A1.4	lir-2	1450	1.5006	LSE0778	Unnamed protein
187766_at	WBGene00003849	T01C4.2	odr-2	460	3.5624	LSE4022	Unnamed protein
184458_s_at	WBGene00004152	T19B10.4	pqn-70	663	1.62367	LSE1089	Unnamed protein
182226_at	WBGene00012290	W05H12.2		656	3.22953	LSE0677	Unnamed protein
186616_at	WBGene00013638	Y105C5A.14		1019	1.56018	LSE0677	Unnamed protein
181665_at	WBGene00012548	Y37D8A.6		434	1.6509	LSE0687	Unnamed protein
174391_at	WBGene00020069	R13H7.2		152	3.60322	LSE0693	Unnamed protein
180998_at	WBGene00015117	B0294.1		423	5.65272	LSE0698	Unnamed protein
184149_at	WBGene00015706	C12D5.3		845	4.78847	LSE0698	Unnamed protein
183226_at	WBGene00015707	C12D5.4		837	2.00905	LSE0698	Unnamed protein
184055_at	WBGene00015708	C12D5.5		974	2.37371	LSE0698	Unnamed protein
177365_at	WBGene00011289	R102.2		15	3.46884	LSE0711	Unnamed protein
185046_at	WBGene00017599	F19F10.3		942	2.34971	LSE0711	Unnamed protein
182128_at	WBGene00009087	F23D12.3		1226	3.74688	LSE0721	Unnamed protein
184175_at	WBGene00010262	F58E10.7		637	7.88296	LSE0721	Unnamed protein
187199_at	WBGene00015322	C02B8.3		1087	3.02246	LSE0721	Unnamed protein
185432_at	WBGene00021756	Y50D7A.8		1434	1.53515	LSE0738	Unnamed protein
181519_at	WBGene00018565	F47E1.1		584	5.8045	LSE0743	Unnamed protein
185648_at	WBGene00019265	H35N09.1		1267	5.12066	LSE0743	Unnamed protein
182441_s_at	WBGene00013890	ZC412.9		1317	1.59487	LSE0749	Unnamed protein
183741_s_at	WBGene00013514	Y73F4A.1		1334	1.8328	LSE0752	Unnamed protein
186418_at	WBGene00012759	Y41C4A.13		876	2.71327	LSE0771	Unnamed protein
174608_s_at	WBGene00022284	Y75B7AL.1		856	1.95187	LSE0772	Unnamed protein
181828_s_at	WBGene00009544	F38E11.9		575	1.57234	LSE0774	Unnamed protein
184001_at	WBGene00016248	C30B5.7		255	2.41322	LSE0782	Unnamed protein
184446_at	WBGene00021734	Y50C1A.2		1476	1.73093	LSE0789	Unnamed protein
177945_s_at	WBGene00009461	F36D1.1		1457	1.56712	LSE0804	Unnamed protein
185622_at	WBGene00013717	Y106G6H.4		389	1.94446	LSE0804	Unnamed protein
184057_at	WBGene00009399	F35C5.11		129	3.38062	LSE0813	Unnamed protein
185798_at	WBGene00017880	F28A12.3		60	3.42576	LSE0813	Unnamed protein
172602_x_at	WBGene00007173	B0393.8		475	2.05957	LSE0816	Unnamed protein
187613_at	WBGene00009055	F22D6.14		199	2.6928	LSE0816	Unnamed protein
177532_at	WBGene00009042	F22B5.4		551	2.66987	LSE0817	Unnamed protein
187224_at	WBGene00008513	F02A9.1		242	5.08125	LSE0839	Unnamed protein
183473_at	WBGene00017076	D2096.9		35	4.30126	LSE0845	Unnamed protein
184069_at	WBGene00009900	F49E12.7		41	2.27564	LSE0854	Unnamed protein
179637_at	WBGene00008197	C49C3.7		888	1.54666	LSE0860	Unnamed protein
182523_at	WBGene00016107	C25G6.1		308	1.52557	LSE0892	Unnamed protein
184678_at	WBGene00018043	F35D11.1		90	1.91477	LSE0892	Unnamed protein
179801_at	WBGene00020759	T24C4.3		435	2.71469	LSE0911	Unnamed protein
177457_at	WBGene00007408	C07B5.3		276	6.80191	LSE0924	Unnamed protein
181257_at	WBGene00008914	F17C11.2		281	7.23392	LSE0924	Unnamed protein
175583_s_at	WBGene00007090	B0001.5		1060	1.61745	LSE0933	Unnamed protein
178830_at	WBGene00007086	B0001.1		628	1.60596	LSE0934	Unnamed protein
181056_at	WBGene00016289	C31H1.6		1011	1.77269	LSE0934	Unnamed protein
179747_at	WBGene00015424	C04E6.8		946	2.9015	LSE0953	Unnamed protein
183646_at	WBGene00011223	R10H10.4		106	4.90205	LSE0962	Unnamed protein
181559_at	WBGene00016033	C24A3.2		875	2.14449	LSE0962	Unnamed protein
181919_at	WBGene00012289	W05H12.1		391	2.72776	LSE0966	Unnamed protein
182974_at	WBGene00020144	T01C8.3		651	1.76735	LSE0966	Unnamed protein
177923_at	WBGene00011263	R13H4.5		33	2.21063	LSE0969	Unnamed protein
175442_at	WBGene00019892	R05F9.9		232	2.15077	LSE0971	Unnamed protein
186967_s_at	WBGene00019482	K07C11.10		92	5.40546	LSE0983	Unnamed protein
180080_at	WBGene00021039	W05F2.7		586	2.74504	LSE0989	Unnamed protein
183428_at	WBGene00010122	F55G11.1		1511	1.77436	LSE0999	Unnamed protein
183801_at	WBGene00011630	T08G11.3		936	1.55371	LSE1016	Unnamed protein
174348_at	WBGene00016138	C26E6.2		1167	1.67609	LSE1046	Unnamed protein
179348_at	WBGene00007604	C15C8.1		957	2.96861	LSE1059	Unnamed protein
177655_at	WBGene00010506	K02E2.1		336	1.72126	LSE1059	Unnamed protein
182698_at	WBGene00015626	C09B9.1		612	3.89997	LSE1059	Unnamed protein
181215_at	WBGene00011896	T21C9.11		499	1.97689	LSE1091	Unnamed protein
178308_at	WBGene00009826	F47G4.5		1112	2.01501	LSE1108	Unnamed protein
173086_s_at	WBGene00017834	F26F12.3		829	2.3182	LSE1123	Unnamed protein
182180_at	WBGene00016809	C50D2.6		198	2.11866	LSE1132	Unnamed protein
180600_at	WBGene00022522	ZC132.3		158	2.54841	LSE1141	Unnamed protein
180060_at	WBGene00022527	ZC132.9		1164	4.16323	LSE1141	Unnamed protein
174556_at	WBGene00013307	Y57G11C.9		213	1.84566	LSE1146	Unnamed protein
173558_at	WBGene00013898	ZC443.3		360	2.38321	LSE1152	Unnamed protein
174414_at	WBGene00018051	F35D11.11		105	2.89331	LSE1173	Unnamed protein
179573_at	WBGene00009529	F38B2.2		455	1.81546	LSE1183	Unnamed protein
176755_at	WBGene00020703	T22F7.4		1240	2.81453	LSE1183	Unnamed protein
175438_at	WBGene00007981	C36E8.2		560	2.85331	LSE1186	Unnamed protein
184604_at	WBGene00013287	Y57A10C.9		183	2.09204	LSE3897	Unnamed protein
178855_at	WBGene00007607	C15C8.5		793	2.75783	LSE3915	Unnamed protein
181028_at	WBGene00022585	ZC266.2		1092	1.91721	LSE3940	Unnamed protein
180831_at	WBGene00018089	F36D4.4		1116	2.81964	LSE3942	Unnamed protein
192127_s_at	WBGene00011414	T04A8.13		1437	4.15278	LSE3955	Unnamed protein
173025_s_at	WBGene00022015	Y61A9LA.3		515	1.78805	LSE4043	Unnamed protein
171746_x_at	WBGene00008865	F15G9.1		838	2.10946	LSE4081	Unnamed protein
174232_at	WBGene00020294	T06F4.1		82	2.72106	LSE4097	Unnamed protein
186862_at	WBGene00021775	Y51H7BR.3		191	2.24875	LSE4159	Unnamed protein
191590_at	WBGene00003170	W02D3.3	mec-6	1264	1.92385	TWOG0232	Unnamed protein
188309_s_at	WBGene00010898	M28.7	nph-1	1230	2.30363	TWOG0597	Unnamed protein
178027_at	WBGene00011261	R13H4.1	nph-4	1338	1.57138	TWOG0080	Unnamed protein
183884_at	WBGene00009325	F32B6.11		1015	2.45644	TWOG0062	Unnamed protein
184482_at	WBGene00019395	K04F10.2		1465	1.83807	TWOG0066	Unnamed protein
180840_at	WBGene00016958	C55F2.2		790	4.91387	TWOG0218	Unnamed protein
173551_at	WBGene00017980	F32B5.7		403	2.18628	TWOG0249	Unnamed protein
182015_at	WBGene00007746	C26D10.6		711	2.67484	TWOG0486	Unnamed protein
191954_at	WBGene00022696	ZK328.7		1444	1.69619	TWOG0533	Unnamed protein
175354_at	WBGene00007260	C02C6.2		1342	1.7053	TWOG0741	Unnamed protein
186081_s_at	WBGene00018018	F33G12.6		931	2.27003	TWOG0755	Unnamed protein
176784_s_at	WBGene00016706	C46C11.3		1472	1.77066	TWOG0781	Unnamed protein
183161_at	WBGene00010974	R01H10.6		203	3.39071	TWOG0800	Unnamed protein
192216_at	WBGene00010290	F58H1.7		633	4.70396	TWOG0819	Unnamed protein
178256_at	WBGene00012132	T28F3.6		898	4.07979	TWOG0831	Unnamed protein
175266_s_at	WBGene00015466	C05C8.9		1215	1.56107	TWOG0986	Unnamed protein
183525_s_at	WBGene00017965	F31F7.2		899	2.07563	TWOG0988	Unnamed protein
192630_at	WBGene00017309	F09F9.4		938	1.72533	TWOG1019	Unnamed protein
Unclassified
181065_at	WBGene00000524	ZK563.4	clc-3	664	3.94673
172692_x_at	WBGene00001910	C50F4.6	his-36	1363	1.59463
187955_at	WBGene00001991	C13G3.2	hot-6	1194	2.34347
188108_at	WBGene00001992	Y48B6A.9	hot-7	249	7.85819
174958_at	WBGene00003404	C52A11.4	mpz-1	1498	1.53046
171854_x_at	WBGene00004126	F48F7.4	pqn-39	1239	1.52014
183082_s_at	WBGene00004148	T13H2.4	pqn-65	1528	1.76333
187304_s_at	WBGene00016500	C37C3.8	tag-253	958	2.36165
178171_at	WBGene00010864	M04D8.6	xbx-3	630	2.49728
180809_at	WBGene00016025	C23H5.3	xbx-4	303	1.74248
177459_at	WBGene00007115	B0198.2		1248	1.90662
178163_at	WBGene00007119	B0250.2		1163	4.12593
193231_s_at	WBGene00007206	B0564.6		1376	1.50988
181887_at	WBGene00007247	C01G12.7		463	1.50354
178923_at	WBGene00007253	C01H6.3		1151	2.0625
175540_at	WBGene00007285	C04A11.1		1408	1.50554
182200_at	WBGene00007337	C05C12.5		670	1.69862
183472_at	WBGene00007338	C05C12.6		1293	1.86484
177531_at	WBGene00007345	C05E7.3		251	1.96248
178338_at	WBGene00007349	C05G5.3		1242	1.95551
177971_at	WBGene00007353	C06A1.2		514	1.81319
175313_at	WBGene00007647	C17E4.10		705	2.37855
177540_at	WBGene00007809	C29F4.3		525	4.55439
172259_x_at	WBGene00007855	C31H5.4		236	2.0301
179235_at	WBGene00007856	C31H5.5		1521	1.5181
180914_at	WBGene00007881	C33A12.2		101	3.95713
175214_at	WBGene00007900	C33D9.6		1515	1.72502
175263_at	WBGene00007908	C34B4.3		67	2.86555
181016_at	WBGene00008025	C39B10.5		921	1.81293
193239_at	WBGene00008051	C41C4.3		1279	1.95184
179054_at	WBGene00008075	C43F9.7		748	5.7291
179283_at	WBGene00008115	C46E1.1		724	2.58429
186673_at	WBGene00008168	C48B4.3		944	2.55775
179454_at	WBGene00008198	C49C3.8		1549	2.08878
179000_at	WBGene00008216	C49G9.1		850	1.66857
178125_at	WBGene00008287	C54C6.5		114	4.02918
181205_at	WBGene00008310	C54E10.6		608	2.30302
177412_at	WBGene00008315	C54G4.5		562	8.14967
177271_at	WBGene00008438	DH11.5		442	4.40008
177791_at	WBGene00008463	E02H4.5		1272	1.57762
175284_at	WBGene00008543	F07A5.4		390	5.87435
180666_at	WBGene00008587	F08G12.3		887	1.61773
180678_at	WBGene00008589	F08G12.8		247	4.96586
178205_s_at	WBGene00008720	F12F6.1		1170	1.61802
174195_at	WBGene00008760	F13E9.11		296	3.49793
183859_at	WBGene00008773	F13H10.1		929	1.93525
178631_s_at	WBGene00008783	F14B6.2		611	3.24002
178584_at	WBGene00008795	F14D7.8		916	1.59127
188785_s_at	WBGene00008840	F15A4.5		365	1.90824
179341_at	WBGene00008859	F15D4.2		695	1.60737
175265_at	WBGene00008971	F20C5.6		30	2.34515
180899_at	WBGene00009095	F23H12.7		52	3.03566
178002_at	WBGene00009107	F25D1.2		1221	1.73579
177395_at	WBGene00009216	F28D1.6		181	2.32431
178814_at	WBGene00009315	F32B4.5		1212	1.81129
178094_at	WBGene00009623	F41E7.7		326	3.89086
177552_at	WBGene00009716	F44G4.7		1512	1.55405
177865_at	WBGene00009768	F46B6.2		122	4.61895
177542_at	WBGene00009774	F46B6.9		1410	3.60444
186715_at	WBGene00009779	F46C5.2		154	3.97731
186661_at	WBGene00009780	F46C5.4		772	3.66027
173738_at	WBGene00009819	F47B10.8		273	2.41003
177508_at	WBGene00009851	F48F7.6		668	1.53874
179056_s_at	WBGene00009916	F52A8.3		519	1.83846
192250_at	WBGene00009932	F52D10.6		995	1.66172
179077_at	WBGene00009967	F53B7.4		306	1.99826
178645_at	WBGene00010043	F54C9.7		380	3.15075
177429_s_at	WBGene00010059	F54E4.3		1425	1.99358
177961_at	WBGene00010064	F54F7.2		1207	1.51515
181138_at	WBGene00010073	F54F12.2		38	2.35682
178804_at	WBGene00010188	F57B1.5		1077	3.60296
177534_at	WBGene00010201	F57C7.5		1045	2.92332
171898_x_at	WBGene00010221	F57G12.1		606	1.57389
179206_at	WBGene00010236	F58B4.3		136	3.82044
179441_at	WBGene00010287	F58H1.4		1305	2.13012
177419_s_at	WBGene00010316	F59B8.1		10	4.66934
179493_at	WBGene00010592	K06A4.2		613	3.42956
178549_at	WBGene00010610	K07A1.3		1115	1.55093
174521_at	WBGene00010674	K08E7.6		9	5.96172
178062_at	WBGene00010726	K09E9.3		1238	1.51338
179240_at	WBGene00010833	M03B6.1		384	1.56122
175452_at	WBGene00010944	M176.5		329	1.55158
178968_at	WBGene00010971	R01E6.7		721	4.17461
183843_at	WBGene00010981	R03A10.1		313	1.59338
183510_at	WBGene00010982	R03A10.2		16	3.47818
175546_at	WBGene00011060	R06C1.6		476	4.90135
187499_at	WBGene00011217	R10E11.5		1142	1.80347
173687_s_at	WBGene00011231	R11A5.3		1085	1.5772
178612_at	WBGene00011337	T01G1.2		868	2.67543
174180_at	WBGene00011383	T02E9.5		118	3.60849
183970_at	WBGene00011428	T04C12.3		505	7.39268
173283_s_at	WBGene00011434	T04D3.5		23	3.8285
179327_at	WBGene00011442	T04F8.3		342	2.31009
181609_at	WBGene00011471	T05C12.8		47	3.46709
177430_s_at	WBGene00011545	T06G6.3		745	1.62231
177879_at	WBGene00011546	T06G6.4		617	1.74594
186084_s_at	WBGene00011575	T07C12.11		1411	1.67988
173587_s_at	WBGene00011581	T07D10.1		658	1.51313
186778_at	WBGene00011678	T10B9.9		1089	3.10476
177764_at	WBGene00011707	T11B7.2		1328	1.60922
177827_at	WBGene00011839	T19C4.5		1094	1.95423
185450_s_at	WBGene00011866	T20F10.5		318	4.12959
178526_at	WBGene00011996	T24F1.4		889	1.97431
172236_x_at	WBGene00011997	T24F1.5		828	6.23809
179144_at	WBGene00012009	T25B9.3		182	3.33349
187573_at	WBGene00012062	T26G10.5		483	3.22948
174566_s_at	WBGene00012221	W03C9.5		1171	1.55151
171801_s_at	WBGene00012226	W03G11.4		395	2.47507
174219_at	WBGene00012274	W05B5.1		1388	1.71932
180817_at	WBGene00012281	W05E10.2		71	1.69063
193528_s_at	WBGene00012372	W09H1.1		420	2.54585
178760_at	WBGene00012391	Y6B3B.7		1048	5.31051
181925_at	WBGene00012421	Y9C2UA.1		458	3.551
184117_at	WBGene00012440	Y12A6A.2		120	2.73124
183268_at	WBGene00012753	Y41C4A.6		933	2.95082
180988_at	WBGene00012808	Y43F8A.1		317	3.86196
182475_at	WBGene00012826	Y43F8C.4		1030	1.86189
184661_at	WBGene00012833	Y43F8C.11		671	3.0289
180617_s_at	WBGene00012853	Y44A6D.2		683	6.62938
180330_at	WBGene00012856	Y44A6D.6		28	3.16496
181767_at	WBGene00012989	Y48C3A.5		954	3.84581
184680_at	WBGene00013195	Y54E2A.10		666	4.84526
184679_at	WBGene00013456	Y67A10A.7		1351	3.77003
185195_at	WBGene00013548	Y75B8A.11		453	1.80231
175069_at	WBGene00013588	Y80D3A.10		398	4.67688
175113_at	WBGene00013752	Y113G7A.15		155	7.21175
187103_s_at	WBGene00013761	Y113G7B.11		275	1.98739
186581_at	WBGene00013819	Y116F11A.6		1235	2.77918
190988_at	WBGene00013882	ZC410.5		462	3.33407
178214_at	WBGene00013897	ZC443.2		1099	1.51109
179195_at	WBGene00013959	ZK265.7		1389	1.75204
179609_at	WBGene00013964	ZK287.3		1137	2.69089
178393_at	WBGene00014140	ZK899.1		754	1.84505
178305_at	WBGene00014145	ZK899.7		1335	1.72103
186600_at	WBGene00014166	ZK945.4		737	3.05516
179386_at	WBGene00014175	ZK971.1		501	4.05315
187179_at	WBGene00014255	ZK1320.5		1378	1.5016
175094_s_at	WBGene00014307	F07H5.3		743	1.65687
175120_at	WBGene00014308	F07H5.4		374	2.04348
178161_s_at	WBGene00014774	F57G4.7		426	1.61701
172243_x_at	WBGene00014886	Y41E3.5		24	3.89018
184262_at	WBGene00014916	Y53C10A.7		1397	1.54112
185297_at	WBGene00015033	B0207.10		48	5.52688
180568_at	WBGene00015118	B0294.3		600	2.62085
187393_at	WBGene00015158	B0361.4		19	4.20247
180408_s_at	WBGene00015260	B0554.7		1136	1.61987
176757_at	WBGene00015354	C02F12.3		571	6.12691
175256_at	WBGene00015494	C05E11.3		526	3.82169
185044_at	WBGene00015495	C05E11.6		221	2.68609
183370_at	WBGene00015531	C06E4.2		100	1.86927
185246_at	WBGene00015560	C07A12.2		860	6.3548
186342_at	WBGene00015569	C07D10.5		1451	1.56275
181391_at	WBGene00015618	C08G5.6		940	1.86542
183242_at	WBGene00015664	C10A4.3		632	1.67431
180052_at	WBGene00015671	C10B5.3		345	4.07724
180112_at	WBGene00015674	C10E2.4		858	1.54458
174928_at	WBGene00015687	C10G11.7		430	1.63899
185247_at	WBGene00015729	C13A10.2		319	2.62236
184321_at	WBGene00015745	C13F10.6		1383	2.00506
184784_at	WBGene00015750	C14A11.5		1101	1.68708
182122_at	WBGene00015799	C15H9.3		982	1.6937
174092_at	WBGene00015864	C16D9.9		270	3.42896
173527_at	WBGene00015868	C16H3.3		1004	2.12969
187029_at	WBGene00015935	C17H12.10		49	4.92077
186867_s_at	WBGene00015938	C17H12.13		1311	1.50046
184562_at	WBGene00015948	C18A11.2		238	5.81473
186944_at	WBGene00016016	C23G10.10		604	2.31167
188195_at	WBGene00016024	C23H5.2		130	2.51653
181967_at	WBGene00016028	C24A1.1		292	4.24441
187011_at	WBGene00016100	C25E10.11		1181	1.54515
182648_at	WBGene00016109	C25G6.4		730	2.90608
174531_at	WBGene00016121	C25H3.12		680	2.95563
180001_s_at	WBGene00016165	C27F2.1		1258	2.24943
185668_s_at	WBGene00016237	C29H12.6		879	3.19801
176437_at	WBGene00016262	C30F12.3		465	4.06206
193390_at	WBGene00016293	C31H2.3		1006	1.90726
184973_at	WBGene00016404	C34D4.13		1249	1.87324
175059_at	WBGene00016436	C35B1.7		277	7.32542
176751_at	WBGene00016466	C36B7.3		961	1.73944
185226_at	WBGene00016503	C37C3.11		394	4.44941
187733_s_at	WBGene00016682	C45G9.11		871	1.6861
182706_at	WBGene00016703	C46A5.8		917	2.74329
187006_at	WBGene00016734	C46H11.10		1439	2.05891
182249_at	WBGene00016738	C47D2.1		88	3.73684
180169_at	WBGene00016916	C54D2.2		42	2.68613
183345_at	WBGene00016917	C54E4.1		641	1.84033
187394_at	WBGene00016979	C56G2.4		248	2.67851
182208_at	WBGene00017036	D1069.1		963	1.6405
174081_at	WBGene00017129	E04F6.10		751	3.52918
175982_at	WBGene00017150	EGAP5.1		626	3.04929
185207_at	WBGene00017156	F01E11.3		246	1.60345
186266_at	WBGene00017180	F02E11.2		5	3.18014
182984_at	WBGene00017193	F07C3.2		419	4.06646
182831_at	WBGene00017236	F08B4.4		1105	2.17921
182555_at	WBGene00017260	F08F3.1		1284	1.51937
185051_at	WBGene00017297	F09E10.7		421	7.24943
182664_at	WBGene00017306	F09F9.1		354	1.83136
176017_at	WBGene00017353	F10E9.1		785	4.19224
182671_at	WBGene00017400	F12D9.1		481	2.57668
172945_s_at	WBGene00017422	F13C5.1		597	3.4799
182207_at	WBGene00017568	F18E9.1		366	2.51571
174460_at	WBGene00017597	F19C7.8		138	5.25353
182823_at	WBGene00017616	F20A1.4		161	2.12047
181957_at	WBGene00017628	F20B6.4		1125	1.76607
186521_at	WBGene00017659	F21C10.10		1129	1.63953
175086_at	WBGene00017675	F21F3.6		1416	2.001
174160_at	WBGene00017699	F22D3.2		857	1.95466
181122_at	WBGene00017748	F23F1.7		1177	1.62763
181668_at	WBGene00017795	F25F8.1		1415	1.50611
172564_x_at	WBGene00017813	F26A10.1		625	5.62667
184401_at	WBGene00017857	F27C1.10		357	1.66052
184725_at	WBGene00017900	F28E10.1		998	2.37358
183181_at	WBGene00017907	F28F9.3		432	2.76597
183005_at	WBGene00017976	F32B5.2		602	3.94828
172580_at	WBGene00018005	F33D11.8		84	7.31566
185512_at	WBGene00018068	F35H10.2		1039	2.41707
185415_at	WBGene00018117	F36H12.1		195	7.74216
180546_at	WBGene00018219	F40A3.4		21	3.9249
181426_at	WBGene00018284	F41E6.1		288	5.51775
172385_x_at	WBGene00018298	F41G3.1		294	5.19429
183714_at	WBGene00018363	F42G9.4		573	3.35915
182256_at	WBGene00018462	F45E1.1		615	2.27953
185816_at	WBGene00018476	F45E12.6		543	6.40138
184683_at	WBGene00018514	F46G11.1		768	4.11346
180717_at	WBGene00018521	F46H5.5		1393	1.99462
182681_at	WBGene00018590	F48B9.4		717	1.64986
182105_s_at	WBGene00018637	F49E8.6		1518	1.60936
184238_at	WBGene00018641	F49E10.4		727	1.81472
184820_at	WBGene00018655	F49H12.4		18	2.63572
180516_at	WBGene00018736	F53B1.3		436	2.2461
174167_at	WBGene00018750	F53C3.6		1352	2.48506
182156_at	WBGene00018855	F55A4.3		506	4.20242
184311_s_at	WBGene00018871	F55C12.4		1042	3.51228
193090_at	WBGene00018879	F55D10.4		1132	1.60486
185538_at	WBGene00018882	F55E10.2		1350	1.50917
185080_at	WBGene00018985	F56F10.2		1292	1.83073
181881_at	WBGene00019023	F58A6.2		1237	2.15829
179746_at	WBGene00019067	F58H7.1		1147	2.33082
185155_at	WBGene00019149	H03E18.2		320	3.63289
186517_at	WBGene00019156	H04M03.12		44	2.71234
176384_at	WBGene00019160	H05L03.3		647	4.47222
173021_s_at	WBGene00019167	H06I04.1		205	3.15311
184836_at	WBGene00019180	H10D18.5		444	2.76006
174797_at	WBGene00019188	H11E01.3		559	3.26178
186181_at	WBGene00019200	H14E04.3		258	2.96296
186325_at	WBGene00019228	H23L24.1		464	1.53245
185587_at	WBGene00019263	H35B03.1		295	4.34637
184623_at	WBGene00019284	K01A2.10		1266	2.18819
182367_at	WBGene00019293	K02A6.2		417	4.35693
185684_at	WBGene00019319	K02E10.5		1193	1.64164
180853_at	WBGene00019324	K02F2.5		726	5.84166
180182_at	WBGene00019355	K03B4.4		408	6.24562
181466_at	WBGene00019375	K04A8.3		338	1.73416
175539_s_at	WBGene00019434	K06A5.8		43	3.77497
186360_at	WBGene00019480	K07C11.8		747	3.85041
183807_at	WBGene00019485	K07D4.5		1375	1.5733
185487_s_at	WBGene00019554	K09C4.10		1256	1.88731
185794_at	WBGene00019603	K09H11.6		725	1.76083
180104_at	WBGene00019623	K10C9.1		849	2.1828
174060_at	WBGene00019734	M02E1.2		140	4.78077
172447_at	WBGene00019750	M03D4.3		418	4.81532
182761_at	WBGene00019861	R04A9.1		209	5.8417
173048_at	WBGene00019870	R04E5.7		1310	1.60391
175371_at	WBGene00019871	R04E5.8		1424	1.71533
174679_at	WBGene00019872	R04E5.9		1118	1.55808
184423_at	WBGene00019873	R05C11.1		1341	1.99749
185414_at	WBGene00019988	R09F10.5		309	2.33235
182153_at	WBGene00020043	R13A1.5		208	2.48792
185558_at	WBGene00020137	T01B10.5		1531	1.65635
174993_at	WBGene00020159	T02C5.2		69	3.0091
180002_at	WBGene00020161	T02G5.1		782	2.78369
190416_at	WBGene00020198	T03G11.5		922	4.37875
175581_at	WBGene00020229	T05A8.3		104	3.13635
181970_at	WBGene00020249	T05C1.2		1562	2.02145
183802_at	WBGene00020260	T05E7.4		939	1.66542
182457_at	WBGene00020317	T07E3.6		392	3.66743
183627_at	WBGene00020415	T10E9.5		821	2.10424
180442_at	WBGene00020573	T19D7.5		56	6.96522
186352_at	WBGene00020582	T19D12.7		971	1.93622
175243_at	WBGene00020664	T21H3.5		824	1.848
183178_at	WBGene00020690	T22E5.1		162	3.31374
181987_at	WBGene00020714	T23B3.6		904	4.24239
174233_at	WBGene00020726	T23C6.4		81	3.16311
182617_at	WBGene00020790	T25B6.4		1005	2.12683
184779_at	WBGene00020844	T27A10.2		26	3.92495
179928_s_at	WBGene00020854	T27C4.1		513	3.84203
180353_at	WBGene00020861	T27E4.1		854	2.36385
185402_at	WBGene00020929	W02C12.2		316	5.26715
181803_at	WBGene00020996	W03F8.8		556	6.34398
171749_x_at	WBGene00021044	W05H7.1		976	1.55385
194262_x_at	WBGene00021049	W05H9.2		1454	1.52932
187780_at	WBGene00021071	W07B8.3		778	1.9254
176340_at	WBGene00021257	Y22D7AR.3		1117	1.62046
185809_at	WBGene00021268	Y23B4A.2		708	5.23133
171779_x_at	WBGene00021353	Y37E3.13		512	3.05326
175278_at	WBGene00021383	Y37F4.2		1467	2.36019
177158_at	WBGene00021417	Y38F2AL.5		589	1.60725
186770_at	WBGene00021452	Y39F10A.1		1008	1.66217
176319_at	WBGene00021511	Y41D4B.1		780	2.12449
176035_at	WBGene00021523	Y41D4B.22		77	3.27867
176772_s_at	WBGene00021755	Y50D7A.5		189	2.07087
186335_at	WBGene00021781	Y51H7C.3		1025	2.43208
187478_at	WBGene00021838	Y54E10BL.3		1213	1.79554
176991_at	WBGene00021881	Y54G2A.16		348	2.51279
174571_at	WBGene00021890	Y54G2A.26		915	2.77947
186903_at	WBGene00021909	Y55B1BL.1		1339	2.84641
175224_at	WBGene00022063	Y67D8B.4		991	2.76339
176372_at	WBGene00022202	Y72A10A.1		866	4.98133
176173_at	WBGene00022469	Y119C1B.3		534	2.30387
176246_at	WBGene00022472	Y119C1B.6		422	5.51925
181564_at	WBGene00022533	ZC155.5		533	2.03545
183411_at	WBGene00022614	ZC449.4		1365	2.61477
180444_s_at	WBGene00022620	ZC477.5		290	1.77382
181743_at	WBGene00022623	ZC487.1		692	1.97554
181866_at	WBGene00022633	ZC581.3		274	1.87859
173706_at	WBGene00022668	ZK154.6		1380	1.95059
176073_at	WBGene00022720	ZK370.6		537	2.75227
181214_at	WBGene00022810	ZK721.3		1422	1.62817
182765_at	WBGene00022842	ZK994.6		2	7.6602
187728_at	WBGene00043308	F39B2.9		1337	2.05996
180699_at	WBGene00043315	F41A4.2		400	1.57786
172556_x_at	WBGene00043461	R03H10.8		1102	1.59106
186087_at	WBGene00043817	Y71A12B.U		1423	1.63598
173026_at	WBGene00018517	F46G11.4		215	3.4382
173319_s_at	WBGene00020581	T19D12.6		156	2.10259
173564_at	WBGene00012546	Y37D8A.4		1353	1.54918
173709_at	WBGene00015327	C02B10.2		1080	1.65574
174120_at	WBGene00010561	K04G2.2		688	1.69679
174144_at	WBGene00018482	F45F2.10		563	1.92116
175300_s_at	WBGene00015704	C11D9.1		234	2.25946
175436_at	WBGene00019987	R09F10.3		943	1.57319
175915_at	WBGene00018258	F41B4.2		146	3.64206
177203_s_at	WBGene00021693	Y48G8AR.2		1111	3.4816
177236_s_at	WBGene00021361	Y37E11AL.5		1074	1.56283
177628_s_at	WBGene00014118	ZK858.5		321	2.26538
177793_at	WBGene00007374	C06C3.3		646	1.9188
177872_at	WBGene00010756	K10G9.2		1016	1.98176
178220_at	WBGene00012340	W08D2.3		272	2.93804
178225_at	WBGene00009208	F28C6.9		908	2.34592
178521_s_at	WBGene00011476	T05D4.3		1548	1.59151
179219_at	WBGene00009105	F25C8.3		334	1.79383
180561_at	WBGene00021019	W04B5.2		635	2.10993
180986_s_at	WBGene00015996	C18H7.6		842	2.55915
181720_at	WBGene00016618	C43H6.5		550	1.69325
182413_at	WBGene00020045	R13A1.8		54	2.9494
182420_at	WBGene00008820	F14F11.2		557	5.43427
182916_s_at	WBGene00017053	D2024.5		289	2.52232
183132_at	WBGene00020302	T07D1.3		1384	2.35048
183208_at	WBGene00009373	F34D10.3		370	2.33653
184018_at	WBGene00020502	T14B4.8		1088	3.22245
184225_at	WBGene00018772	F53G12.4		1225	1.56236
184855_at	WBGene00020722	T23B12.8		204	2.47712
185014_s_at	WBGene00018140	F37B4.10		532	1.67501
185045_at	WBGene00018213	F39H12.2		262	2.19432
185098_s_at	WBGene00013415	Y64G10A.6		1012	1.91431
185836_s_at	WBGene00017352	F10E7.11		1296	1.64244
186592_at	WBGene00017255	F08D12.12		1517	2.13406
186932_at	WBGene00007486	C09G1.4		1403	1.68399
187302_at	WBGene00018136	F37A4.6		1156	2.72216
189406_at	WBGene00007417	C07E3.6		1501	1.9227
192505_at	WBGene00010137	F55H12.6		349	1.83393
172352_at	WBGene00007883	C33A12.4		827	10.3325
175141_at	WBGene00016463	C35E7.11		137	6.40704
184193_at	WBGene00007299	C04F12.5		241	3.68833
179539_at	WBGene00013962	ZK287.1		932	3.32339
183343_at	WBGene00016538	C39F7.1		267	3.31995
181262_s_at	WBGene00018727	F53A9.4		103	3.03586
183773_at	WBGene00019669	K12B6.4		333	2.97072
174228_at	WBGene00010647	K08C7.4		1526	2.46091
179848_at	WBGene00009379	F34H10.2		755	2.44322
174920_at	WBGene00013326	Y57G11C.37		1478	1.96462
179554_at	WBGene00009700	F44F4.1		286	1.88178
194160_s_at	WBGene00020894	T28D9.1		1461	1.51856
174576_at	WBGene00003056	C39E6.1	lon-2	284	1.67952
181903_at	WBGene00003403	C29F5.4	mps-1	960	1.9548
188212_at	WBGene00003890	T20H4.1	osm-10	1550	1.60283
181159_s_at	WBGene00017489	F15E6.9		1109	2.49825
184796_s_at	WBGene00017644	F20D12.5	tag-291	91	2.72443
175125_at		yk702d9.3		164	2.55234
174569_at		yk234e10.3		179	6.17409
174680_at		yk76f1.3		467	3.21473
178219_at		F32H5.7		568	2.2728
175545_at		yk512h10.3		639	2.07548
174668_at		yk98h4.3		648	2.37861
175146_at		yk587d2.3		703	1.96586
187326_at		C03B1.15		825	2.18445
175537_at		yk629a11.3		870	1.53813
174346_at		yk210a3.3		905	1.80676
174572_at		yk318a12.3		1091	1.6726
183590_at		C50E3.5		1192	1.67731
175218_at		yk678a7.3		1197	2.45097
174364_at		yk453f3.3		1265	2.25414
174959_at		yk98d10.3		1313	1.63011
172921_x_at		F38C2.2		1360	1.66669
175165_at		yk569e2.3		1527	1.50666
[truncated: 88 more columns]

## Sheet: Embryonic A-class Enriched
Categorized embryonic A-class enriched genes
WB Release 140
Affy ID	WB ID	Cosmid Name	Common name	Rank	Fold Change	KOG ID	KOG (other)
Ion Channels/Receptors/Membrane Proteins
Acetylcholine receptors (and associated proteins)
176962_s_at	WBGene00001147	Y105E8A.7	eat-18	406	1.8		(Cubilin, multiligand receptor mediating cobalamin absorption)
193235_at	WBGene00000051	R01E6.4	acr-12	282	2.8	KOG3645	Acetylcholine receptor
193789_at	WBGene00000053	T05C12.2	acr-14	766	2.8	KOG3646	Acetylcholine receptor
193868_at	WBGene00000042	K11G12.2	acr-2	62	1.8	KOG3645	Acetylcholine receptor
193262_at	WBGene00006774	F21F3.5	unc-38	386	2	KOG3645	Acetylcholine receptor
190334_at	WBGene00006797	Y110A7A.3	unc-63	784	2.1	KOG3645	Acetylcholine receptor
178969_at	WBGene00008997	F21A3.7		205	3.3	KOG3645	Acetylcholine receptor
190256_s_at	WBGene00004507	C18H9.7	rpy-1	364	1.7	KOG1941	Acetylcholine receptor-associated protein of the synapse (rapsyn)
174398_at	WBGene00004363	T14A8.1	ric-3	230	2.3	TWOG0684	Unnamed protein
Glutamate receptors (and associated proteins)
192597_at	WBGene00001616	ZC196.7	glr-5	776	2.3	KOG1052	Glutamate-gated kainate-type ion channel receptor subunit GluR5 and related subunits
Potassium channels
187931_s_at	WBGene00006661	F17C8.5	twk-6	523	2	KOG1418	Tandem pore domain K+ channel
192915_at	WBGene00006668	R04F11.4	twk-13	424	2.8	KOG1418	Tandem pore domain K+ channel
190878_at	WBGene00006681	F46A9.3	twk-29	528	1.8	KOG1418	Tandem pore domain K+ channel
190880_at	WBGene00006682	F36A2.4	twk-30	316	3.5	KOG1418	Tandem pore domain K+ channel
178482_at	WBGene00006691	T28A8.1	twk-40	665	2.6	KOG1418	Tandem pore domain K+ channel
183460_s_at	WBGene00006696	Y39B6A.19	twk-46	6	5.6	KOG1418	Tandem pore domain K+ channel
188242_at	WBGene00006792	T06H11.1	unc-58	850	2.2	KOG1418	Tandem pore domain K+ channel
175850_at	WBGene00019904	R05G9.2		86	7.9	KOG1418	Tandem pore domain K+ channel
Calcium channels
173827_at	WBGene00006801	K11C4.5	unc-68	541	2.1	KOG2243	Ca2+ release channel (ryanodine receptor
177003_at	WBGene00003153	Y67D8C.10	mca-3	969	1.7	KOG0204	Calcium transporting ATPase
191782_s_at	WBGene00003569	F35C12.2	ncx-4	937	1.8	KOG1307	K+-dependent Ca2+/Na+ exchanger NCKX1 and related proteins
192033_s_at	WBGene00011998	T24F1.6		245	5.3	KOG2353	L-type voltage-dependent Ca2+ channel, alpha2/delta subunit
193861_at	WBGene00006614	ZC21.2	trp-1	232	2.1	KOG3609	Receptor-activated Ca2+-permeable cation channels (STRPC family)
183134_at	WBGene00003557	C11D2.6	nca-1	17	4	KOG2301	Voltage-gated Ca2+ channels, alpha1 subunits
174819_at	WBGene00006742	T02C5.5	unc-2	105	3.8	KOG2301	Voltage-gated Ca2+ channels, alpha1 subunits
DEG/ENaC sodium channels
190771_s_at	WBGene00006748	R13A1.4	unc-8	438	2.2	KOG4294	Non voltage-gated ion channels (DEG/ENaC family)
Stomatins
191356_at	WBGene00006068	Y71H9A.2	sto-6	337	3.1	KOG2621	Prohibitins and stomatins of the PID superfamily
191999_s_at	WBGene00006741	K03E6.5	unc-1	448	2.2	KOG2621	Prohibitins and stomatins of the PID superfamily
Ligand-gated Ion Channels
190663_s_at	WBGene00012099	T27E9.9		39	3.6	KOG3644	Ligand-gated ion channel
186341_at	WBGene00022106	Y71D11A.5		489	2.5	KOG3644	Ligand-gated ion channel
Gap junction proteins (Innexins)
175603_at	WBGene00006749	R12H7.1	unc-9	637	2.9	TWOG0193	Innexin-type channels
Symporters/Exchangers/Transporters
174854_at	WBGene00012529	Y32F6A.4		524	1.9	KOG1303	Amino acid transporters
184759_at	WBGene00013159	Y53F4B.12		197	3.3	KOG1286	Amino acid transporters
175793_s_at	WBGene00000421	C48B4.4	ced-7	533	1.8	KOG0059	Lipid exporter ABCA1 and related proteins, ABC superfamily
174554_at	WBGene00004060	C54G10.3	pmp-3	695	2.2	KOG0060	Long-chain acyl-CoA transporter, ABC superfamily (involved in peroxisome organization and biogenesis)
180084_s_at	WBGene00017369	F10G7.5		336	1.8	KOG2504	Monocarboxylate transporter
174930_at	WBGene00003986	K05B2.5	pes-22	443	2.6	KOG2504	Monocarboxylate transporter
193378_at	WBGene00017350	F10E7.9		314	1.7	KOG2083	Na+/K+ symporter
176804_at	WBGene00018473	F45E4.11		357	2.4	KOG2532	Permease of the major facilitator superfamily
189944_at	WBGene00018603	F48E3.2		993	1.8	KOG0569	Permease of the major facilitator superfamily
172988_s_at	WBGene00015644	C09E8.1		564	2	KOG3660	Sodium-neurotransmitter symporter
194240_x_at	WBGene00004904	Y46G5A.30	snf-5	670	2.3	KOG3660	Sodium-neurotransmitter symporter
190277_at	WBGene00020914	W01B11.2	sulp-6	21	2.5	KOG0236	Sulfate/bicarbonate/oxalate exchanger SAT-1 and related transporters (SLC26 family)
Other membrane proteins
175728_s_at	WBGene00003245	F43C9.4	mig-13	579	3		(Single pass transmembrane protein with an LDL repeat)
171876_at	WBGene00010279	F58G11.1		146	3.1	KOG1043	Ca2+-binding transmembrane protein LETM1/MRS7
190897_at	WBGene00012632	Y38H6C.20		852	2.6	KOG0200	Fibroblast/platelet-derived growth factor receptor and related receptor tyrosine kinases
173232_s_at	WBGene00015471	C05D9.2		783	2.4	KOG4818	Lysosomal-associated membrane protein
183066_at	WBGene00001425	F13B9.8	fis-2	904	1.8	KOG3364	Membrane protein involved in organellar division
174641_at	WBGene00008571	F08B12.1		304	2.3	KOG4331	Polytopic membrane protein Prominin
186465_at	WBGene00013513	Y71A12C.2		475	2.4	KOG3140	Predicted membrane protein
173966_at	WBGene00022280	Y74C10AL.2		437	1.7	KOG3393	Predicted membrane protein
187451_at	WBGene00019607	K10B2.4		451	1.8	KOG3462	Predicted membrane protein
182471_at	WBGene00008980	F20D1.10	tag-299	614	2.4	KOG4542	Predicted membrane protein
178928_s_at	WBGene00009558	F39B2.8		905	2	KOG4418	Predicted membrane protein
174377_at	WBGene00019737	M02F4.3		636	2.3	KOG2118	Predicted membrane protein, contains two CBS domains
179375_at	WBGene00007126	B0250.9		453	2	KOG1435	Sterol reductase/lamin B receptor
190295_at	WBGene00006633	T23D8.2	tsp-7	156	4.5	KOG3882	Tetraspanin family integral membrane protein
183790_s_at	WBGene00009645	F42G10.1		842	1.7	LSE0023	Predicted receptor
183073_at	WBGene00022715	ZK355.5		642	1.8	LSE0023	Predicted receptor
184860_at	WBGene00016551	C40A11.8		477	2.1	LSE0522	Predicted membrane protein
Axon guidance
194180_x_at	WBGene00006745	B0273.4	unc-5	918	1.8		(Netrin transmembrane receptor unc-5)
175840_s_at	WBGene00006839	F09B9.2	unc-115	680	2.1	KOG1044	Actin-binding LIM Zn-finger protein Limatin involved in axon guidance
173125_s_at	WBGene00006780	B0350.2	unc-44	436	3.2	KOG4177	Ankyrin
175598_at	WBGene00006808	C01G10.11	unc-76	176	2.1	KOG3919	Kinesin-associated fasciculation and elongation protein involved in axonal transport
174314_at	WBGene00006746	F41C6.1	unc-6	602	2.4	KOG3512	Netrin, axonal chemotropic factor
174890_at	WBGene00000018	M79.1	abl-1	866	2.4	KOG4278	Protein tyrosine kinase
175703_s_at	WBGene00000548	F56D1.4	clr-1	738	1.8	KOG4228	Protein tyrosine phosphatase
173385_at	WBGene00006776	T19B4.7	unc-40	182	2.4	KOG4221	Receptor mediating netrin-dependent axon guidance
Adhesion/Ig domain
174589_at	WBGene00004732	C18F3.2	sax-7	368	2.2
173319_s_at	WBGene00020581	T19D12.6		768	1.9
174826_at	WBGene00000403	B0034.3	cdh-11	843	1.7	KOG1834	Calsyntenin
174334_at	WBGene00004370	C53B7.1	rig-3	958	1.9	KOG3510	Immunoglobulin C-2 Type/fibronectin type III domains
174560_at	WBGene00006365	K02E10.8	syg-1	861	1.8	KOG3510	Immunoglobulin C-2 Type/fibronectin type III domains
183860_at	WBGene00008270	C53A5.13		295	5.2	KOG3510	Immunoglobulin C-2 Type/fibronectin type III domains
172018_x_at	WBGene00006836	C47E8.7	unc-112	879	1.8	KOG3727	Mitogen inducible gene product (contains ERM and PH domains)
193014_s_at	WBGene00016354	C33F10.5	rig-6	91	2.1	KOG3513	Neural cell adhesion molecule L1
174911_at	WBGene00006759	ZK617.1	unc-22	586	1.9	KOG0613	Projectin/twitchin and related proteins
185287_at	WBGene00013171	Y53F4B.25		74	2.4	TWOG0197	Fibronectin
Cytoskeleton-related
187081_s_at	WBGene00006529	C47B2.3	tba-2	193	1.9	KOG1376	Alpha tubulin
190141_s_at	WBGene00006533	T28D6.2	tba-7	634	1.8	KOG1376	Alpha tubulin
172280_x_at	WBGene00012489	Y19D2B.1		169	1.7	KOG1376	Alpha tubulin
175585_at	WBGene00002999	C09H6.2	lin-10	873	1.9	KOG3528	Beta amyloid precursor-binding protein
189648_at	WBGene00000248	C54C6.2	ben-1	688	1.7	KOG1375	Beta tubulin
184319_at	WBGene00000780	F49D11.8	cpn-4	925	2.1	KOG2046	Calponin
175732_at	WBGene00000072	F39C12.2	add-1	505	2	KOG3699	Cytoskeletal protein Adducin
173748_at	WBGene00010796	M01A8.2		95	2.5	KOG4568	Cytoskeleton-associated protein and related proteins
190919_at	WBGene00012004	T24H10.6	dyrb-1	838	2.1	KOG4115	Dynein-associated protein Roadblock
190502_s_at	WBGene00010096	F55C5.7		446	2.4	KOG2101	Intermediate filament-like protein, sorting nexins, and related proteins containing PX (PhoX) domain(s)
173085_at	WBGene00002215	C18C4.10	klc-2	37	3.8	KOG1840	Kinesin light chain
175654_at	WBGene00006994	F22B5.7	zyg-9	124	2.5	KOG1820	Microtubule-associated protein
174591_at	WBGene00001017	ZK593.5	dnc-1	298	1.9	KOG0971	Microtubule-associated protein dynactin DCTN1/Glued
172101_x_at	WBGene00004212	F42G9.9	ptl-1	556	1.7	KOG2418	Microtubule-associated protein TAU
194184_x_at	WBGene00002192	C10C6.1	kin-4	653	2.3	KOG0606	Microtubule-associated serine/threonine kinase and related proteins
188221_at	WBGene00004969	F47G6.4	spe-15	979	1.9	KOG0163	Myosin class VI heavy chain
Transcriptional Control
Homeobox
174919_at	WBGene00006652	Y113G7A.6	ttx-1	84	2.8	KOG2251	Homeobox transcription factor
193581_at	WBGene00006744	F26C11.2	unc-4	5	13.2	KOG0490	Transcription factor, contains HOX domain
174813_at	WBGene00004336	W06A7.3	ret-1	210	1.8	LSE0582	Homeobox protein, contains Reticulon domain
Hormone Receptors
190812_at	WBGene00003706	F09C6.9	nhr-116	114	1.9		(Nuclear hormone receptor)
190875_at	WBGene00003694	R11E3.5	nhr-104	393	1.8	KOG3575	Hormone receptors
193679_s_at	WBGene00003602	H01A20.1	nhr-3	700	1.9	KOG3575	Hormone receptors
183502_at	WBGene00003685	Y39B6A.17	nhr-95	59	1.8	KOG3575	Hormone receptors
190801_at	WBGene00018265	F41B5.9		519	1.7	KOG3575	Hormone receptors
Aryl-hydrocarbon receptors
173848_s_at	WBGene00016966	C56C10.10		355	2.3	KOG0545	Aryl-hydrocarbon receptor-interacting protein
SMADs
175513_at	WBGene00006445	F37D6.6	tag-68	638	2.3	KOG3701	TGFbeta receptor signaling protein SMAD and related proteins
HLH factors
193538_s_at	WBGene00006743	Y16B4A.1	unc-3	501	3	KOG3836	HLH transcription factor EBF/Olf-1 and related DNA binding proteins
Other transcription factors
184737_s_at	WBGene00003510	F40G9.11	mxl-2	324	2.2	KOG1319	bHLHZip transcription factor BIGMAX
192612_at	WBGene00000468	F43G9.11	ces-1	835	1.7	KOG2462	C2H2-type Zn-finger protein
192655_s_at	WBGene00001249	W09C2.1	elt-1	594	2.1	KOG1601	GATA-4/5/6 transcription factors
174198_at	WBGene00001827	C46A5.9	hcf-1	81	1.9	KOG4152	Host cell transcription factor HCFC1
174923_at	WBGene00003827	C49H3.5	ntl-4	600	2	KOG2068	MOT2 transcription factor
191608_s_at	WBGene00018419	F44E2.6		628	1.8	KOG0856	Predicted pilin-like transcription factor
173812_at	WBGene00020368	T08H4.3		929	2.7	KOG3806	Predicted transcription factor
192729_at	WBGene00003106	T27A1.6	mab-9	772	2.3	KOG3586	TBX1 and related T-box transcription factors
173904_s_at	WBGene00007776	C27C12.6		452	2.5	KOG3815	Transcription factor Doublesex
190505_at	WBGene00011253	R11H6.5		87	2.4	KOG3793	Transcription factor NFAT, subunit NF45
173043_at	WBGene00004046	F45E4.2	plp-1	212	2	KOG3074	Transcriptional regulator of the PUR family, single-stranded-DNA-binding
190612_at	WBGene00007026	F32H2.2	mdt-31	449	2.4	KOG4086	Transcriptional regulator SOH1
174927_at	WBGene00008951	F19C6.2		185	2.5	LSE0822	Predicted MADS box transcription factor
General factors
173646_at	WBGene00016868	C52B9.8		633	2.2	KOG0386	Chromatin remodeling complex SWI/SNF, component SWI2 and related ATPases (DNA/RNA helicase superfamily)
174909_at	WBGene00001470	ZK783.4	flt-1	897	2	KOG1245	Chromatin remodeling complex WSTF-ISWI, large subunit (contains heterochromatin localization, PHD and BROMO domains)
174996_at	WBGene00019217	H20J04.2		472	1.7	KOG1245	Chromatin remodeling complex WSTF-ISWI, large subunit (contains heterochromatin localization, PHD and BROMO domains)
186146_s_at	WBGene00012551	Y37D8A.11		63	2.4	KOG3001	Dosage compensation regulatory complex/histone acetyltransferase complex, subunit MSL-3/MRG15/EAF3, and related CHROMO domain-containing proteins
176532_at	WBGene00021913	Y55B1BR.3		903	1.9	KOG1911	Heterochromatin-associated protein HP1 and related CHROMO domain proteins
193138_at	WBGene00009663	F43G6.11		118	3.5	KOG1343	Histone deacetylase complex, catalytic component HDA1
173001_s_at	WBGene00001836	R06C1.1	hda-3	598	1.7	KOG1342	Histone deacetylase complex, catalytic component RPD3
191754_at	WBGene00001088	ZK863.6	dpy-30	493	1.9	KOG4109	Histone H3 (Lys4) methyltransferase complex, subunit CPS25/DPY-30
185871_s_at	WBGene00016341	C33C12.9		641	2.5	KOG3191	Predicted N6-DNA-methyltransferase
187104_s_at	WBGene00013738	Y111B2A.17		284	1.9	KOG1063	RNA polymerase II elongator complex, subunit ELP2, WD repeat superfamily
193308_at	WBGene00012187	W01G7.3		791	1.7	KOG4392	RNA polymerase, subunit L
175649_s_at	WBGene00004508	F26A3.8	rrf-1	526	3	KOG0988	RNA-directed RNA polymerase QDE-1 required for posttranscriptional gene silencing and RNA interference
194172_s_at	WBGene00022025	Y65B4A.1		480	2	KOG1548	Transcription elongation factor TAT-SF1
176733_at	WBGene00015150	B0336.13		300	2	KOG3463	Transcription initiation factor IIA, gamma subunit
Kinase/phosphatase
189844_at	WBGene00007089	B0001.4		115	1.9		(uridine kinase activity)
174032_s_at	WBGene00002991	F17E5.1	lin-2	471	2.2	KOG0609	Calcium/calmodulin-dependent serine protein kinase/membrane-associated guanylate kinase
172012_x_at	WBGene00002190	R07E4.6	kin-2	454	2	KOG1113	cAMP-dependent protein kinase types I and II, regulatory subunit
173660_at	WBGene00011283	R90.1		128	2.1	KOG1164	Casein kinase (serine/threonine/tyrosine protein kinase)
174278_s_at	WBGene00019769	M04F3.3		920	3	KOG1164	Casein kinase (serine/threonine/tyrosine protein kinase)
191203_at	WBGene00009650	F43D2.1		403	1.7	KOG0834	CDK9 kinase-activating protein cyclin T
189097_at	WBGene00000510	C52B9.1	cka-2	82	2.8	KOG2686	Choline kinase
189706_s_at	WBGene00018519	F46H5.3		552	2	KOG3581	Creatine kinases
173139_s_at	WBGene00000407	T27E9.3	cdk-5	730	1.8	KOG0662	Cyclin-dependent kinase CDK5
188027_s_at	WBGene00000520	R07E5.8	cku-80	142	2.2	KOG2326	DNA-binding subunit of a DNA-dependent protein kinase (Ku80 autoantigen)
174368_at	WBGene00015801	C15H9.5		384	1.9	KOG2569	G protein-coupled seven transmembrane receptor
173642_at	WBGene00021260	Y22D7AR.6		650	1.9	KOG1620	Inositol polyphosphate multikinase, component of the ARGR transcription regulatory complex
190415_s_at	WBGene00002178	B0478.1	jnk-1	319	3.4	KOG0665	Jun-N-terminal kinase (JNK)
175346_at	WBGene00008461	E02H4.3		129	2.3	KOG0671	LAMMER dual specificity kinases
174455_s_at	WBGene00003472	B0414.7	mtk-1	233	2.1	KOG0198	MEKK and related serine/threonine protein kinases
174734_at	WBGene00021534	Y42G9A.4		566	1.7	KOG1511	Mevalonate kinase MVK/ERG12
188020_s_at	WBGene00002177	F35C8.3	jkk-1	433	2.6	KOG0983	Mitogen-activated protein kinase (MAPK) kinase MKK7/JNKK2
185212_at	WBGene00002176	F56D12.4	jip-1	116	2.1	KOG3775	Mitogen-activated protein kinase scaffold protein JIP
173289_s_at	WBGene00003479	Y39H10A.3	mtm-9	171	2.2	KOG1089	Myotubularin-related phosphatidylinositol 3-phosphate 3-phosphatase MTM6
183620_at	WBGene00021056	W06B4.1		413	2	KOG1794	N-Acetylglucosamine kinase
173888_at	WBGene00009552	F39B1.1		244	2	KOG0905	Phosphoinositide 3-kinase
173613_s_at	WBGene00013379	Y62E10A.13		607	2	KOG1615	Phosphoserine phosphatase
175161_at	WBGene00009010	F21D5.5		290	1.9	KOG2134	Polynucleotide kinase 3' phosphatase
172042_x_at	WBGene00000226	T06E4.3	atl-1	591	2	KOG0890	Protein kinase of the PI-3 kinase family involved in mitotic growth, DNA repair and meiotic recombination
173981_at	WBGene00013917	ZC504.3		662	1.8	KOG0663	Protein kinase PITSLRE and related kinases
188248_at	WBGene00015203	B0495.2		434	1.7	KOG0663	Protein kinase PITSLRE and related kinases
174790_at	WBGene00006460	F25D1.1	tag-93	562	1.9	KOG0697	Protein phosphatase 1B (formerly 2C)
174717_at	WBGene00008878	F16A11.3		466	1.7	KOG0211	Protein phosphatase 2A regulatory subunit A and related proteins
175588_s_at	WBGene00018187	F38E9.5		445	2.2	KOG1747	Protein tyrosine kinase 9/actin monomer-binding protein
174545_at	WBGene00004215	C09D8.1	ptp-3	643	2	KOG4228	Protein tyrosine phosphatase
191613_s_at	WBGene00010558	K04D7.4		830	2.4	KOG4228	Protein tyrosine phosphatase
191617_at	WBGene00011755	T13H5.1		792	2.1	KOG4228	Protein tyrosine phosphatase
172856_x_at	WBGene00020035	R12E2.10		9	2.5	KOG0789	Protein tyrosine phosphatase
182429_s_at	WBGene00020652	T21E3.1		107	2.3	KOG0789	Protein tyrosine phosphatase
173344_at	WBGene00021858	Y54F10BM.3		249	8.9	KOG0789	Protein tyrosine phosphatase
192051_at	WBGene00022110	Y71F9AL.4		56	2.5	KOG0789	Protein tyrosine phosphatase
191664_s_at	WBGene00010634	K07F5.6		890	1.8	KOG0789	Protein tyrosine phosphatase
173747_at	WBGene00000383	C17G10.4	cdc-14	388	3.1	KOG1720	Protein tyrosine phosphatase CDC14
173265_at	WBGene00022199	Y71H10A.1		601	2.4	KOG2440	Pyrophosphate-dependent phosphofructo-1-kinase
174726_at	WBGene00011352	T01H8.1	rskn-1	743	2	KOG0603	Ribosomal protein S6 kinase
192508_s_at	WBGene00015293	C01C4.3		380	1.9	KOG1345	Serine/threonine kinase
184960_at	WBGene00016353	C33F10.4		989	1.8	KOG4039	Serine/threonine kinase TIP30/CC3
189162_s_at	WBGene00017737	F23C8.8		568	3.1	KOG0583	Serine/threonine protein kinase
189110_at	WBGene00017950	F31E3.2		550	1.9	KOG0694	Serine/threonine protein kinase
190594_at	WBGene00022631	ZC581.1		255	2.7	KOG0589	Serine/threonine protein kinase
175656_at	WBGene00004032	F57F5.5	pkc-1	731	1.9	KOG0694	Serine/threonine protein kinase
175608_at	WBGene00002239	F13B9.5	ksr-1	605	2	KOG0193	Serine/threonine protein kinase RAF
190476_at	WBGene00007922	C34C12.3		698	1.8	KOG0373	Serine/threonine specific protein phosphatase involved in cell cycle control, PP2A-related
192669_at	WBGene00009054	F22D6.9		347	2.1	KOG0374	Serine/threonine specific protein phosphatase PP1, catalytic subunit
191419_at	WBGene00016038	C24A8.4		991	1.9	KOG0574	STE20-like serine/threonine kinase MST
193278_at	WBGene00010585	K05C4.9		139	2.7	KOG3665	ZYG-1-like serine/threonine protein kinases
GPCR Signaling
G-protein coupled receptors
190039_at	WBGene00016233	C29G2.5	srt-58	716	1.7		(7-transmembrane receptor)
175192_at	WBGene00016428	C35A11.1		798	2.2		(7-transmembrane receptor)
173853_at	WBGene00001052	F15A8.5	dop-1	667	3.4	KOG3656	7 transmembrane receptor
176812_at	WBGene00001518	F47D12.1	gar-2	238	2.5	KOG3656	7 transmembrane receptor
175791_at	WBGene00001519	Y40H4A.1	gar-3	408	2.5	KOG4220	Muscarinic acetylcholine receptor
191225_at	WBGene00003808	T05A1.1	npr-2	349	1.9	KOG3656	7 transmembrane receptor
175328_at	WBGene00010329	F59D12.1		782	1.7	KOG3656	7 transmembrane receptor
175772_s_at	WBGene00004779	Y22D7AR.13	ser-4	664	1.9	KOG3656	7 transmembrane receptor
174546_at	WBGene00006864	F56B6.5	uvt-6	615	2	KOG3656	7 transmembrane receptor
191106_at	WBGene00011578	T07D4.1		73	1.7	KOG3656	7 transmembrane receptor
192857_s_at	WBGene00013848	ZC84.4		692	1.7	KOG3656	7 transmembrane receptor
186274_at	WBGene00015921	C17H11.1		943	2.4	KOG3656	7 transmembrane receptor
190030_at	WBGene00021528	Y41G9A.4		753	2	KOG1055	GABA-B ion channel receptor subunit GABABR1 and related subunits, G-protein coupled receptor superfamily
173399_s_at	WBGene00003006	Y71F9B.5	lin-17	883	1.7	KOG3577	Smoothened and related G-protein-coupled receptors
176143_at	WBGene00005787	Y52E8A.5	srw-40	986	1.7	KOG3098	Uncharacterized conserved protein
176813_at	WBGene00005869	H27D07.5	srw-122	608	1.7	LSE0501	7-transmembrane olfactory receptor
191238_at	WBGene00006279	F41B5.8	str-253	389	3	LSE0498	7-transmembrane olfactory receptor
188911_at	WBGene00006122	T06C12.2	str-57	461	2.8	LSE0498	7-transmembrane olfactory receptor
180836_at	WBGene00012575	Y37H2C.4		724	1.9	LSE0498	7-transmembrane olfactory receptor
186069_at	WBGene00013375	Y62E10A.4	srsx-25	265	3	LSE0518	7-transmembrane receptor
176852_at	WBGene00022404	Y97E10B.2	srsx-5	658	2.1	LSE0518	7-transmembrane receptor
176831_at	WBGene00022405	Y97E10B.3	srsx-6	827	2.3	LSE0518	7-transmembrane receptor
188845_at	WBGene00005961	K07C6.15	srx-70	804	2.2	LSE0505	7-transmembrane receptor
173161_at	WBGene00007395	C06H5.7		941	2.5	LSE0504	7-transmembrane receptor
179230_at	WBGene00008142	C47E8.3		356	4.7	LSE0531	7-transmembrane receptor
193377_at	WBGene00010179	F57A8.4		729	2.1	LSE0531	7-transmembrane receptor
179433_at	WBGene00005121	R04D3.9	srd-43	862	3.1	LSE0147	Chemoreceptor/7TM receptor
190841_at	WBGene00005086	B0547.4	srd-8	704	2.6	LSE0147	Chemoreceptor/7TM receptor
188983_at	WBGene00005392	K02E2.3	srh-177	367	3.7	LSE0262	Predicted olfactory G-protein coupled receptor
186524_at	WBGene00005264	Y54G11A.12	srh-41	676	1.7	LSE0262	Predicted olfactory G-protein coupled receptor
188838_at	WBGene00005291	T21B4.9	srh-70	814	3.1	LSE0262	Predicted olfactory G-protein coupled receptor
189242_at	WBGene00005574	F34D6.5	sri-62	89	2	LSE0262	Predicted olfactory G-protein coupled receptor
179836_at	WBGene00019496	K07E8.5		439	2	LSE0740	Unnamed protein
G-proteins
188091_at	WBGene00001682	F08B6.2	gpc-2	456	3	KOG4119	G protein gamma subunit
175597_at	WBGene00001196	M01D7.7	egl-30	120	1.8	KOG0085	G protein subunit Galphaq/Galphay, small G protein superfamily
193497_at	WBGene00001671	F56H9.4	gpa-9	623	2.8	KOG0082	G-protein alpha subunit (small G protein superfamily)
Regulators of G-protein signaling (GTPases, GEFs, GRKs)
175626_at	WBGene00004344	C05B5.7	rgs-1	473	1.8	KOG3589	G protein signaling regulators
174331_at	WBGene00004349	C41G11.3	rgs-6	164	4.3	KOG3656	G protein signaling regulators
193204_at	WBGene00001179	F28C1.2	egl-10	856	1.9	KOG3589	G protein signaling regulators
173906_at	WBGene00001575	Y37A1B.15	gei-18	849	1.8	KOG3519	Invasion-inducing protein TIAM1/CDC24 and related RhoGEF GTPases
Adenylate/Guanylate Cyclases
191633_s_at	WBGene00000068	F17C8.1	acy-1	868	1.7	KOG3618	Adenylyl cyclase
191964_at	WBGene00001544	C17F4.6	gcy-19	206	3.7	KOG1023	Natriuretic peptide receptor, guanylate cyclase
Rab/Rho/Rac GTPase Signaling
174003_at	WBGene00008585	F08G12.1		482	2	KOG0084	GTPase Rab1/YPT1, small G protein superfamily, and related GTP-binding proteins
174493_at	WBGene00004285	W01H2.3	rab-37	447	2.4	KOG3589	GTPase Rab26/Rab37, small G protein superfamily
190167_s_at	WBGene00004269	F59B2.7	rab-6.1	823	2	KOG0094	GTPase Rab6/YPT6/Ryh1, small G protein superfamily
174970_s_at	WBGene00018075	F35H12.2		485	2.2	KOG1102	Rab6 GTPase activator GAPCenA and related TBC domain proteins
175495_at	WBGene00011970	T23G11.5		837	1.7	KOG4370	Ral-GTPase effector RLIP76
177040_at	WBGene00021320	Y34B4A.4		974	1.8	KOG3417	Ras1 guanine nucleotide exchange factor
183953_at	WBGene00019030	F58B6.2		104	2.4	KOG1922	Rho GTPase effector BNI1 and related formins
Neuropeptides
FRMFamide-like
187944_at	WBGene00001447	C18D1.3	flp-4	675	3.7		(FRMFamide-like peptide)
180535_at	WBGene00001448	C03G5.7	flp-5	548	1.9		(FRMFamide-like peptide)
175778_s_at	WBGene00001445	W07E11.3	flp-2	31	5	LSE4103	Unnamed protein (FRMFamide-like peptide)
188219_at	WBGene00001456	F33D4.3	flp-13	15	8.7	TWOG0210	Unnamed protein (FRMFamide-like peptide)
Neuropeptide-like
187782_s_at	WBGene00003747	E03D2.2	nlp-9	227	6.3	LSE0842	Unnamed protein
177120_s_at	WBGene00003753	CC4.2	nlp-15	160	2.6	LSE0850	Unnamed protein
185393_s_at	WBGene00003759	Y47D3B.2	nlp-21	247	5.3	LSE0842	Unnamed protein
Insulin-like
175745_at	WBGene00002084	F13B12.5	ins-1	194	2.5		(Insulin-like peptides)
193494_at	WBGene00002101	T28B8.2	ins-18	751	2.8	LSE0996	Unnamed protein (Insulin-like peptides)
TGF-beta
182614_at	WBGene00006570	F39G3.8	tig-2	208	1.8	KOG3900	Transforming growth factor beta, bone morphogenetic protein and related proteins
Pro-protein convertases and carboxypeptidases
191034_s_at	WBGene00011392	T03D8.3		599	2.1	KOG4187	Proprotein convertase (PC) 2 chaperone involved in secretion (neuroendocrine protein 7B2)
Calcium-binding
173222_s_at	WBGene00003588	ZC155.1	nex-1	240	2.1	KOG0819	Annexin
174444_at	WBGene00000554	F55C10.1	cnb-1	459	1.9	KOG0034	Ca2+/calmodulin-dependent protein phosphatase (calcineurin subunit B), EF-Hand superfamily protein
173871_at	WBGene00004951	K10B3.10	spc-1	207	2.1	KOG0040	Ca2+-binding actin-bundling protein (spectrin), alpha chain (EF-Hand protein superfamily)
188889_at	WBGene00011145	R08D7.5		441	1.8	KOG0028	Ca2+-binding protein (centrin/caltractin), EF-Hand superfamily protein
188804_at	WBGene00017394	F12A10.5		639	7.8	KOG0027	Calmodulin and related proteins (EF-Hand superfamily)
188710_s_at	WBGene00000552	T21H3.3	cmd-1	16	1.7	KOG0027	Calmodulin and related proteins (EF-Hand superfamily)
193028_s_at	WBGene00004963	C17D12.6	spe-9	455	1.8	KOG1217	Fibrillins and related proteins containing Ca2+-binding EGF-like domains
194150_x_at	WBGene00003474	T08G5.10	mtl-2	913	2	KOG4738	Predicted metallothionein
192128_s_at	WBGene00003969	F23H11.8	pef-1	696	2.4	KOG0377	Protein serine/threonine phosphatase RDGC/PPEF, contains STphosphatase and EF-hand domains
173720_at	WBGene00000415	Y47H9C.4	ced-1	85	1.8	KOG1218	Proteins containing Ca2+-binding EGF-like domains
181220_at	WBGene00016893	C53B7.2		484	2	KOG1218	Proteins containing Ca2+-binding EGF-like domains
179273_at	WBGene00007290	C04B4.2		119	3.3	LSE0957	Unnamed protein
Synaptic vesicle associated
174402_at	WBGene00006753	K10D3.2	unc-14	747	4.9		(RUN domain)
174865_at	WBGene00018837	F54G2.1		534	2.5		(Synaptic vesicle protein BAIAP3, involved in vesicle priming/regulation)
175658_at	WBGene00004921	F31E8.2	snt-1	829	2.9	KOG1028	Ca2+-dependent phospholipid-binding protein Synaptotagmin, required for synaptic vesicle and secretory granule exocytosis
172037_x_at	WBGene00000481	ZC416.8	cha-1	938	2.3	KOG3717	Carnitine O-acyltransferase CRAT
192028_at	WBGene00000159	F29G9.3	aps-1	478	2.1	KOG0934	Clathrin adaptor complex, small subunit
192044_at	WBGene00000157	F02E8.3	aps-2	748	1.8	KOG0935	Clathrin adaptor complex, small subunit
174230_at	WBGene00006751	C32E8.10	unc-11	254	2.6	KOG0251	Clathrin assembly protein AP180 and related proteins, contain ENTH domain
173663_at	WBGene00012128	T28F3.1		276	2.2	KOG1327	Copine
174721_at	WBGene00004378	F18C12.2	rme-8	855	1.8	KOG1789	Endocytosis protein RME-8, contains DnaJ domain
192427_s_at	WBGene00004267	C18A3.6	rab-3	27	2.1	KOG0093	GTPase Rab3, small G protein superfamily
175739_s_at	WBGene00006763	JC8.10	unc-26	590	2.7	KOG0566	Inositol-1,4,5-triphosphate 5-phosphatase (synaptojanin), INP51/INP52/INP53 family
181212_at	WBGene00006791	T04D1.3	unc-57	684	2.1	KOG1118	Lysophosphatidic acid acyltransferase endophilin/SH3GL, involved in synaptic vesicle formation
173456_at	WBGene00000086	C02H7.3	aex-3	253	3.9	KOG3570	MAPK-activating protein DENN
173800_at	WBGene00006750	T10A3.1	unc-10	49	5.1	KOG3799	Rab3 effector RIM1 and related proteins, contain PDZ and C2 domains
175306_at	WBGene00001335	F35A5.8	erp-1	547	2.1	KOG3725	SH3 domain protein SH3GLB
189128_s_at	WBGene00004364	Y22F5A.3	ric-4	530	2.7	KOG3065	SNAP-25 (synaptosome-associated protein) component of SNARE complex
193062_s_at	WBGene00000167	C27H6.1	apt-10	647	3	KOG2677	Stoned B synaptic vesicle biogenesis protein
186861_s_at	WBGene00004913	Y38C1BA.2	snn-1	425	2.3	KOG3895	Synaptic vesicle protein Synapsin
191339_at	WBGene00004912	T08A9.3	sng-1	3	3.9	KOG4016	Synaptic vesicle protein Synaptogyrin involved in regulation of Ca2+-dependent exocytosis
189976_at	WBGene00014021	ZK637.1		935	1.9	KOG0253	Synaptic vesicle transporter SV2 (major facilitator superfamily)
192086_s_at	WBGene00013083	Y51A2D.18		47	4.7	KOG0255	Synaptic vesicle transporter SVOP and related transporters (major facilitator superfamily)
174879_at	WBGene00000161	T20B5.1	apa-2	426	2.7	KOG1077	Vesicle coat complex AP-2, alpha subunit
174516_at	WBGene00006757	F27D9.1	unc-18	57	3.2	KOG1300	Vesicle trafficking protein Sec1
192428_s_at	WBGene00006756	ZC416.8	unc-17	187	3.2	KOG3764	Vesicular amine transporter
176810_s_at	WBGene00018468	F45E4.3		699	2.2	LSE3858	Rab3 effector RIM1 and related proteins, contain PDZ and C2 domains
RNA binding
189363_at	WBGene00004702	T28D9.2	rsp-5	330	1.9	KOG0106	Alternative splicing factor SRp55/B52/SRp75 (RRM superfamily)
190711_at	WBGene00001598	T21G5.3	glh-1	945	2.6	KOG0335	ATP-dependent RNA helicase
190000_s_at	WBGene00001601	T12F5.3	glh-4	189	2.9	KOG0335	ATP-dependent RNA helicase
191433_s_at	WBGene00008502	F01G4.3		521	1.8	KOG0947	Cytoplasmic exosomal RNA helicase SKI2, DEAD-box superfamily
173212_at	WBGene00001090	F15B10.2	drh-1	703	1.7	KOG0354	DEAD-box like helicase
173343_s_at	WBGene00012342	W08D2.7		236	2.2	KOG0948	Nuclear exosomal RNA helicase MTR4, DEAD-box superfamily
173227_at	WBGene00022350	Y82E9BR.18		858	1.7	KOG2030	Predicted RNA-binding protein
180334_at	WBGene00017733	F23C8.4		387	1.9	KOG2689	Predicted ubiquitin regulatory protein
185132_at	WBGene00019163	H06H21.6		346	2	KOG2699	Predicted ubiquitin regulatory protein
173629_at	WBGene00009460	F36A2.13		309	3	KOG0943	Predicted ubiquitin-protein ligase/hyperplastic discs protein, HECT superfamily
188506_s_at	WBGene00021938	Y55F3BR.1		887	1.7	KOG0349	Putative DEAD-box RNA helicase DDX1
174849_at	WBGene00010280	F58G11.2		43	2.7	KOG0334	RNA helicase
188548_s_at	WBGene00018776	F53H1.1		864	1.7	KOG0334	RNA helicase
172092_s_at	WBGene00022227	Y73B3B.5		845	2.5	KOG0334	RNA helicase
173779_at	WBGene00007706	C25A1.4		428	1.8	KOG4212	RNA-binding protein hnRNP-M
174247_at	WBGene00001595	T23G11.3	gld-1	143	2.9	KOG1588	RNA-binding protein Sam68 and related KH domain proteins
192941_at	WBGene00004385	K08D10.4	rnp-2	328	1.9	KOG4206	Spliceosomal protein snRNP-U1A/U2B
174105_at	WBGene00018857	F55A4.5		901	1.9	KOG3732	Staufen and related double-stranded-RNA-binding proteins
174353_at	WBGene00009200	F28C1.1		749	2.8	KOG2548	SWAP mRNA splicing regulator
178952_at	WBGene00011455	T05A1.4		127	1.8	KOG0017	Transposon-encoded proteins with TYA, reverse transcriptase, integrase domains in various combinations
183946_at	WBGene00020538	T16A1.9		761	2.4	KOG0017	Transposon-encoded proteins with TYA, reverse transcriptase, integrase domains in various combinations
193620_at	WBGene00003079	F28F8.3	lsm-5	710	2	KOG1775	U6 snRNA-associated Sm-like protein
Ubiquitin Associated
175602_at	WBGene00000836	D2045.6	cul-1	361	1.9	KOG2166	Cullins
173176_at	WBGene00010076	F55A11.3		520	2	KOG0802	E3 ubiquitin ligase
179260_s_at	WBGene00003967	K08E3.7	pdr-1	93	1.9	KOG0006	E3 ubiquitin-protein ligase (Parkin protein)
174990_at	WBGene00016326	C32E8.11		976	1.8	KOG1140	N-end rule pathway, recognition component UBR1
174757_at	WBGene00010502	K02C4.3		491	1.8	KOG1863	Ubiquitin carboxyl-terminal hydrolase
175215_at	WBGene00010702	K09A9.4		467	2.9	KOG1870	Ubiquitin C-terminal hydrolase
189373_at	WBGene00009738	F45H7.6		635	3.4	KOG0940	Ubiquitin protein ligase RSP5/NEDD4
177900_s_at	WBGene00006714	Y69H2.6	ubc-19	130	1.9	KOG0429	Ubiquitin-conjugating enzyme-related protein Ft1, involved in programmed cell death
172739_at	WBGene00003587	F45H11.2	ned-8	745	1.8	KOG0005	Ubiquitin-like protein
172514_x_at	WBGene00006726	F46F11.4	ubl-5	813	2.4	KOG3493	Ubiquitin-like protein
184110_at	WBGene00006709	Y87G2A.9	ubc-14	706	1.8	KOG0426	Ubiquitin-protein ligase
173980_at	WBGene00007943	C34F6.9		577	2.1	KOG1867	Ubiquitin-specific protease
Enzymes
177952_s_at	WBGene00010507	K02E2.6		549	2.4		(Aspartic-type endopeptidase activity)
172014_x_at	WBGene00008053	C41C4.8	cdc-48.2	395	2.1	KOG0730	AAA+-type ATPase
174154_at	WBGene00016045	C24B5.2		293	1.7	KOG0740	AAA+-type ATPase
191162_s_at	WBGene00016333	C32F10.8		911	1.7	KOG0258	Alanine aminotransferase
192098_at	WBGene00000117	F42G9.5	alh-11	583	1.8	KOG2450	Aldehyde dehydrogenase
182264_at	WBGene00013358	Y60A3A.7		660	2	KOG1838	Alpha/beta hydrolase
178331_at	WBGene00010722	K09E4.4		498	3.2	KOG2233	Alpha-N-acetylglucosaminidase
176019_at	WBGene00021508	Y41D4A.6		370	2	KOG1211	Amidases
190915_at	WBGene00004680	C29H12.1	rrt-2	371	1.8	KOG1195	Arginyl-tRNA synthetase
188520_at	WBGene00015700	C11D2.2		18	2	KOG1339	Aspartyl protease
175587_at	WBGene00016995	D1005.1		405	2	KOG1254	ATP-citrate lyase
173363_s_at	WBGene00002986	C07H6.1	lig-4	80	2.1	KOG0966	ATP-dependent DNA ligase IV
189972_at	WBGene00016335	C33C12.3		760	2.4	KOG2566	Beta-glucocerebrosidase
192207_at	WBGene00000259	F13H8.10	bpl-1	191	2.5	KOG1536	Biotin holocarboxylase synthetase/biotin-protein ligase
173294_at	WBGene00000281	K05G3.3	cah-3	460	1.8	KOG0382	Carbonic anhydrase
189022_at	WBGene00014079	ZK792.7		36	5.4	KOG3662	Cell division control protein/predicted DNA repair exonuclease
188407_at	WBGene00003966	C27H5.1	pdl-1	79	3.2	KOG4038	cGMP-phosphodiesterase, delta subunit
174598_s_at	WBGene00004204	F01G4.1	psa-4	859	1.8	KOG0386	Chromatin remodeling complex SWI/SNF, component SWI2 and related ATPases (DNA/RNA helicase superfamily)
194175_x_at	WBGene00020114	R153.1	pde-4	258	1.9	KOG3689	Cyclic nucleotide phosphodiesterase
193776_at	WBGene00000879	Y75B12B.5	cyn-3	140	2.4	KOG0865	Cyclophilin type peptidyl-prolyl cis-trans isomerase
171784_x_at	WBGene00000883	Y75B12B.2	cyn-7	273	2.7	KOG0865	Cyclophilin type peptidyl-prolyl cis-trans isomerase
193293_at	WBGene00000781	C52E4.1	cpr-1	668	2.3	KOG1543	Cysteine proteinase Cathepsin L
189544_at	WBGene00010204	F57F5.1		407	1.8	KOG1543	Cysteine proteinase Cathepsin L
189699_at	WBGene00000392	F49E8.4	cdd-2	103	2.6	KOG0833	Cytidine deaminase
173339_at	WBGene00010962	MTCE.23		33	9.5	KOG4664	Cytochrome oxidase subunit III and related proteins
179694_s_at	WBGene00000980	F29G9.6	dhs-17	826	2.4	KOG1208	Dehydrogenases with different specificities (related to short-chain alcohol dehydrogenases)
190918_at	WBGene00003581	Y37H9A.6	ndx-4	338	2.1	KOG2839	Diadenosine and diphosphoinositol polyphosphate phosphohydrolase
173950_at	WBGene00013718	Y106G6H.5		372	1.9	KOG2844	Dimethylglycine dehydrogenase precursor
189728_s_at	WBGene00009958	F53B6.2		545	2.2	KOG3538	Disintegrin metalloproteinases with thrombospondin repeats
173280_at	WBGene00021344	Y37B11A.2		559	1.8	KOG0968	DNA polymerase zeta, catalytic subunit
189170_at	WBGene00011201	R10E4.5		575	1.7	KOG1921	Endonuclease III
184653_at	WBGene00016602	C43E11.2		734	1.8	KOG2379	Endonuclease MUS81
189700_at	WBGene00015783	C15B12.1		757	1.9	KOG2820	FAD-dependent oxidoreductase
193950_s_at	WBGene00001433	Y18D10A.25	fkb-8	557	1.9	KOG0544	FKBP-type peptidyl-prolyl cis-trans isomerase
189169_s_at	WBGene00001480	H24K24.5	fmo-5	291	1.8	KOG1399	Flavin-containing monooxygenase
192888_s_at	WBGene00011474	T05D4.1		252	2.2	KOG1557	Fructose-biphosphate aldolase
174268_s_at	WBGene00018909	F56A3.2		278	2	KOG3005	GIY-YIG type nuclease
173167_s_at	WBGene00001607	C28D4.3	gln-6	414	3.5	KOG0683	Glutamine synthetase
174192_at	WBGene00018850	F55A3.5		377	2	KOG1651	Glutathione peroxidase
190929_at	WBGene00001762	F37B1.3	gst-14	900	1.8	KOG1695	Glutathione S-transferase
190975_at	WBGene00001772	F37B1.1	gst-24	333	2.2	KOG1695	Glutathione S-transferase
191303_at	WBGene00001777	Y53F4B.32	gst-29	953	1.8	KOG1695	Glutathione S-transferase
191307_at	WBGene00001779	Y53F4B.35	gst-31	92	3.4	KOG1695	Glutathione S-transferase
173608_s_at	WBGene00001685	K10B3.7	gpd-3	332	1.9	KOG0657	Glyceraldehyde 3-phosphate dehydrogenase
174880_at	WBGene00020734	T23F2.1	tag-249	822	1.7	KOG0853	Glycosyltransferase
174829_at	WBGene00014208	ZK1067.2		68	2	KOG1807	Helicases
173864_at	WBGene00002028	F08B4.6	hst-1	51	2.2	KOG3703	Heparan sulfate N-deacetylase/N-sulfotransferase
173814_at	WBGene00008780	F14B4.2		957	1.8	KOG1369	Hexokinase
172046_x_at	WBGene00001843	W06D4.1	hgo-1	131	1.7	KOG1417	Homogentisate 1,2-dioxygenase
173508_at	WBGene00015326	C02B10.1		646	2.4	KOG0141	Isovaleryl-CoA dehydrogenase
192972_at	WBGene00002262	F13D12.2	ldh-1	717	1.8	KOG1495	Lactate dehydrogenase
191276_s_at	WBGene00001243	F41H10.7	elo-5	968	1.9	KOG3072	Long chain fatty acid elongase
175101_s_at	WBGene00010569	K04G2.11		286	1.7	KOG2112	Lysophospholipase
181725_at	WBGene00019343	K02F6.9		722	2.5	KOG3624	M13 family peptidase
187673_at	WBGene00003421	F09E8.3	msh-5	507	1.8	KOG0221	Mismatch repair ATPase MSH5 (MutS family)
191144_s_at	WBGene00000209	K07A12.3	asg-1	495	2.5	KOG4103	Mitochondrial F1F0-ATP synthase, subunit g/ATP20
178400_at	WBGene00009557	F39B2.7		799	1.8	KOG1191	Mitochondrial GTPase
187696_s_at	WBGene00006572	C06G3.11	tin-9.1	656	3.4	KOG3479	Mitochondrial import inner membrane translocase, subunit TIM9
186478_at	WBGene00021925	Y55F3AM.8		654	1.9	KOG1568	Mitochondrial inner membrane protease, subunit IMP2
175209_at	WBGene00003412	F20B6.3	mrp-6	978	1.7	KOG0054	Multidrug resistance-associated protein/mitoxantrone resistance protein, ABC superfamily
175817_at	WBGene00001637	F48E3.1	gly-12	723	2	KOG1413	N-acetylglucosaminyltransferase I
173856_at	WBGene00003162	F20H11.3	mdh-1	942	2.3	KOG1494	NAD-dependent malate dehydrogenase
175136_at	WBGene00013308	Y57G11C.12		732	1.9	KOG3426	NADH:ubiquinone oxidoreductase, NDUFA6/B14 subunit
176225_at	WBGene00022169	Y71H2AM.4		527	2.7	KOG4516	NADH:ubiquinone oxidoreductase, NDUFC2/B14.5B subunit
179301_at	WBGene00012058	T26F2.2		885	2.5	KOG1982	Nuclear 5'-3' exoribonuclease-interacting protein, Rai1p
173908_at	WBGene00003254	R07E4.4	mig-23	409	2.3	KOG1386	Nucleoside phosphatase
176826_at	WBGene00021487	Y40B10A.2		61	2.6	KOG1663	O-methyltransferase
187695_at	WBGene00022448	Y110A2AL.13		561	1.9	KOG3259	Peptidyl-prolyl cis-trans isomerase
188711_at	WBGene00004256	ZK994.3	pxn-1	927	2.6	KOG2408	Peroxidase/oxygenase
176979_at	WBGene00021677	Y48G1C.4		353	1.7	KOG3964	Phosphatidylglycerolphosphate synthase
187653_at	WBGene00019479	K07C11.7		204	4.6	KOG3947	Phosphoesterases
184331_at	WBGene00018812	F54D11.2		136	1.8	KOG3253	Predicted alpha/beta hydrolase
173029_s_at	WBGene00008664	F10G8.6		195	2.3	KOG3022	Predicted ATPase, nucleotide-binding
181013_at	WBGene00019725	M02B7.4		64	1.8	KOG3339	Predicted glycosyltransferase
189158_at	WBGene00006448	C16C10.10	tag-73	755	1.9	KOG2943	Predicted glyoxalase
179770_at	WBGene00015678	C10F3.4		796	2.2	KOG2720	Predicted hydrolase (HIT family)
180700_at	WBGene00018481	F45F2.9		259	1.7	KOG3197	Predicted hydrolases of HD superfamily
187114_at	WBGene00022457	Y110A7A.7		66	1.7	KOG4569	Predicted lipase
184698_at	WBGene00013035	Y49E10.16		322	2.4	KOG4569	Predicted lipase
175361_at	WBGene00000890	F39H2.2	cyn-14	305	2.1	KOG0415	Predicted peptidyl prolyl cis-trans isomerase
175525_at	WBGene00021210	Y18H1A.4		229	2.9	KOG3734	Predicted phosphoglycerate mutase
190246_at	WBGene00000975	K08F4.9	dhs-12	463	1.8	KOG1611	Predicted short chain-type dehydrogenase
177020_at	WBGene00021323	Y34B4A.7		812	1.7	KOG2352	Predicted spermine/spermidine synthase
178318_at	WBGene00010213	F57G4.9		515	2.2	KOG4585	Predicted transposase
173786_s_at	WBGene00021371	Y37E11AR.4		944	2.1	KOG3798	Predicted Zn-dependent hydrolase (beta-lactamase superfamily)
174763_s_at	WBGene00015099	B0280.1		582	2	KOG0366	Protein geranylgeranyltransferase type II, beta subunit
185126_at	WBGene00020397	T10B11.1		28	2.1	KOG4073	Pterin carbinolamine dehydratase PCBD/dimerization cofactor of HNF1
173783_at	WBGene00011803	T16G12.1		778	1.7	KOG1046	Puromycin-sensitive aminopeptidase and related aminopeptidases
174471_at	WBGene00022073	Y67D8C.9		971	2.2	KOG1046	Puromycin-sensitive aminopeptidase and related aminopeptidases
181772_s_at	WBGene00013015	Y48E1C.2		744	1.8	KOG2798	Putative trehalase
180363_at	WBGene00021027	W04C9.5		250	1.8	KOG0395	Ras-related GTPase
186930_s_at	WBGene00017606	F19F10.10		977	1.8	KOG1121	Tam3-transposase (Ac family)
187925_at	WBGene00022642	ZK6.7		917	2	KOG2624	Triglyceride lipase-cholesterol esterase
191832_at	WBGene00012158	VW06B3R.1		228	3.4	KOG2583	Ubiquinol cytochrome c reductase, subunit QCR2
182653_at	WBGene00019937	R07E4.3		470	2.4	KOG4116	Ubiquinol cytochrome c reductase, subunit QCR8
193880_at	WBGene00012094	T27E9.2		487	2.1	KOG4763	Ubiquinol-cytochrome c reductase hinge protein
174634_at	WBGene00018604	F48E3.3		166	1.9	KOG1879	UDP-glucose:glycoprotein glucosyltransferase
194023_s_at	WBGene00011564	T07C5.1		213	2	KOG1192	UDP-glucuronosyl and UDP-glucosyl transferase
173204_s_at	WBGene00015141	B0310.5		196	2	KOG1192	UDP-glucuronosyl and UDP-glucosyl transferase
193708_s_at	WBGene00000887	T01B7.4	cyn-11	718	1.7	KOG0879	U-snRNP-associated cyclophilin type peptidyl-prolyl cis-trans isomerase
173421_at	WBGene00006912	Y38F2AL.4	vha-3	262	1.7	KOG0232	Vacuolar H+-ATPase V0 sector, subunits c/c'
171984_at	WBGene00013025	Y49A3A.2	vha-13	440	1.7	KOG1352	Vacuolar H+-ATPase V1 sector, subunit A
191826_s_at	WBGene00007849	C31E10.8		679	2.7	KOG2058	Ypt/Rab GTPase activating protein
186535_at	WBGene00020877	T28A11.15	srt-63	720	2	LSE0499	Integral membrane O-acyltransferase
192709_at	WBGene00008610	F09C3.2		52	5.1	LSE0835	Predicted hydrolase (HAD superfamily)
185799_at	WBGene00016285	C31B8.12		690	1.8	LSE0016	Predicted secreted small molecules methylase
181419_at	WBGene00021098	W08F4.9		41	6.5	LSE0338	Predicted transposase
175687_at	WBGene00003124	K10B3.9	mai-1	100	2.1	TWOG0226	ATPase inhibitory factor
194021_s_at	WBGene00001627	C55B7.2	gly-2	54	2	TWOG0018	N-Acetylglucosaminyltransferase
173954_at	WBGene00004036	F31B12.1	plc-1	951	1.8	TWOG0020	Phosphoinositide-specific phospholipase C with RasGEF and RA domains
190040_at	WBGene00010060	F54E4.4		13	3.1	TWOG0221	Predicted tyrosinase
Collagen
188364_s_at	WBGene00000704	F08G5.4	col-130	8	3.4	KOG3544	Collagens (type IV and type XIII), and related proteins
190360_s_at	WBGene00001067	F27C1.8	dpy-5	952	2.8	KOG3544	Collagens (type IV and type XIII), and related proteins
192674_s_at	WBGene00005016	B0491.2	sqt-1	374	11.1	KOG3544	Collagens (type IV and type XIII), and related proteins
190091_at	WBGene00005017	C01B12.1	sqt-2	985	1.7	KOG3544	Collagens (type IV and type XIII), and related proteins
182599_s_at	WBGene00020954	W02G9.4		949	2.1	TWOG0132	Procollagen C-endopeptidase enhancer
Other
182685_at	WBGene00001841	C36B7.7	hen-1	984	1.8		(LDL receptor domain)
192778_at	WBGene00003923	D1054.2	pas-2	492	1.9	KOG0181	20S proteasome, regulatory subunit alpha type PSMA2/PRE8
175565_s_at	WBGene00003952	C02F5.9	pbs-6	570	1.8	KOG0179	20S proteasome, regulatory subunit beta type PSMB1/PRE7
176617_s_at	WBGene00003947	K08D12.1	pbs-1	106	2	KOG0174	20S proteasome, regulatory subunit beta type PSMB6/PSMB9/PRE3
173893_at	WBGene00004501	C52E4.4	rpt-1	266	1.9	KOG0729	26S proteasome regulatory complex, ATPase RPT1
174109_at	WBGene00004482	C16A3.9	rps-13	736	4.7	KOG0400	40S ribosomal protein S13
192276_at	WBGene00010896	M28.5		780	2.2	KOG3387	60S ribosomal protein 15.5kD/SNU13, NHP2/L7A family (includes ribonuclease P subunit p38), involved in splicing
175802_at	WBGene00000420	F56D2.7	ced-6	183	2.5	KOG3536	Adaptor protein CED-6, contains PTB domain
176123_at	WBGene00022030	Y65B4A.7		746	3.1	KOG1703	Adaptor protein Enigma and related PDZ-LIM proteins
186826_at	WBGene00013735	Y111B2A.12		790	1.7	KOG0296	Angio-associated migratory cell protein (contains WD40 repeats)
187087_at	WBGene00008398	D2005.3		821	2.4	KOG3431	Apoptosis-related protein/predicted DNA-binding protein
175223_at	WBGene00011868	T20G5.4		121	3.1	KOG3547	Bestrophin (Best vitelliform macular dystrophy-associated protein)
182401_at	WBGene00019347	K02H8.1		532	3.6	KOG2494	C3H1-type Zn-finger protein
193429_at	WBGene00006767	ZK897.1	unc-31	574	2.5	KOG3543	Ca2+-dependent activator protein
184947_s_at	WBGene00013847	ZC84.3		567	2.2	KOG2956	CLIP-associating protein
175697_at	WBGene00000835	ZK652.11	cuc-1	430	2.1	KOG1603	Copper chaperone
193997_at	WBGene00012103	T27F6.2	clec-12	841	2.8	KOG4297	C-type lectin
175235_at	WBGene00008594	F08H9.6	clec-57	828	1.8	KOG4297	C-type lectin
179598_s_at	WBGene00007313	C04H5.2		499	1.8	KOG4297	C-type lectin
189890_at	WBGene00009359	F33E2.3		510	2.8	KOG4297	C-type lectin
188902_at	WBGene00012036	T26E3.1		981	1.7	KOG4297	C-type lectin
175872_at	WBGene00019914	R06B10.3		75	5.3	KOG4297	C-type lectin
172769_x_at	WBGene00018413	F44C8.1	cyp-33C4	584	1.9	KOG0156	Cytochrome P450 CYP2 subfamily
192061_at	WBGene00010192	F57B7.2		221	3.9	KOG3017	Defense-related protein containing SCP domain
174515_at	WBGene00007637	C17D12.1		750	1.7	KOG1311	DHHC-type Zn-finger proteins
175318_at	WBGene00018009	F33D11.12		144	2	KOG1311	DHHC-type Zn-finger proteins
175310_s_at	WBGene00014213	ZK1073.1		272	2.6	KOG2931	Differentiation-related gene 1 protein (NDR1 protein), related proteins
182437_at	WBGene00017221	F07G6.1	dgn-3	593	2	KOG3781	Dystroglycan
173444_s_at	WBGene00003123	R09B3.5	mag-1	620	1.9	KOG3392	Exon-exon junction complex, Magoh component
186666_at	WBGene00013662	Y105C5B.25		609	1.8	KOG4735	Extracellular protein with conserved cysteines
176834_at	WBGene00021486	Y40B10A.1	lbp-9	589	2.1	KOG4015	Fatty acid-binding protein FABP
171824_x_at	WBGene00001501	D1037.3	ftn-2	150	1.8	KOG2332	Ferritin
175758_at	WBGene00002264	W09H1.6	lec-1	543	1.8	KOG3587	Galectin, galactose-binding lectin
192996_s_at	WBGene00009746	F46A8.3		851	1.9	KOG3587	Galectin, galactose-binding lectin
187206_at	WBGene00011872	T20G5.10		242	2.6	KOG3390	General control of amino-acid synthesis 5-like 1
176142_at	WBGene00021980	Y58A7A.6		516	3.1	KOG3378	Globins and related hemoproteins
178790_at	WBGene00009804	F47B8.3		563	1.8	KOG0911	Glutaredoxin-related protein
184767_s_at	WBGene00016159	C27A12.9		351	2.9	KOG2126	Glycosylphosphatidylinositol anchor synthesis protein
181506_at	WBGene00019757	M03E7.5		938	1.9	KOG3251	Golgi SNAP receptor complex member
190658_at	WBGene00010036	F54C8.2	F54C8.2	390	4	KOG1745	Histones H3 and H4
188999_s_at	WBGene00001945	F45E1.6	his-71	508	2.1	KOG1745	Histones H3 and H4
171960_x_at	WBGene00001946	Y49E10.6	his-72	354	2.1	KOG1745	Histones H3 and H4
192351_s_at	WBGene00012276	W05B10.1		442	2	KOG1745	Histones H3 and H4
173044_at	WBGene00011735	T12D8.8		199	2.1	KOG1308	Hsp70-interacting protein Hip/Transient component of progesterone receptor complexes and an Hsp70-binding protein
175875_s_at	WBGene00017190	F07B7.12		410	2	KOG1428	Inhibitor of type V adenylyl cyclases/Neuronal presynaptic protein Highwire/PAM/RPM-1
173636_at	WBGene00004457	C01B7.6	rpm-1	839	2.1	KOG1428	Inhibitor of type V adenylyl cyclases/Neuronal presynaptic protein Highwire/PAM/RPM-1
183427_s_at	WBGene00013225	Y56A3A.2		260	2.3	KOG2921	Intramembrane metalloprotease (sterol-regulatory element-binding protein (SREBP) protease)
177980_at	WBGene00002179	T22C1.7	jph-1	555	2.3	KOG0231	Junctional membrane complex protein Junctophilin and related MORN repeat proteins
173464_at	WBGene00006364	F59F5.6	syd-2	335	2.6	KOG0249	LAR-interacting protein and related proteins
190369_at	WBGene00008656	F10F2.4		892	2.2	KOG0619	Leucine rich repeat
193275_at	WBGene00008977	F20D1.7		147	2.5	KOG0619	Leucine rich repeat
193243_at	WBGene00011454	T05A1.3		29	2.7	KOG0619	Leucine rich repeat
183730_at	WBGene00018757	F53E2.1	tag-304	435	1.8	KOG2659	LisH motif-containing protein
174143_at	WBGene00012154	VT23B5.2		860	2.3	KOG1786	Lysosomal trafficking regulator LYST and related BEACH and WD40 repeat proteins
184164_at	WBGene00003234	Y56A3A.3	mif-1	773	1.7	KOG1759	Macrophage migration inhibitory factor
186414_s_at	WBGene00018475	F45E12.5		965	1.7	KOG3441	Mitochondrial ribosomal protein L14
175437_at	WBGene00001019	B0035.14	dnj-1	234	1.7	KOG0714	Molecular chaperone (DnaJ superfamily)
173845_at	WBGene00001041	T24H10.3	dnj-23	908	1.9	KOG0719	Molecular chaperone (DnaJ superfamily)
189053_s_at	WBGene00001021	C01G10.12	dnj-3	412	1.8	KOG0715	Molecular chaperone (DnaJ superfamily)
171974_x_at	WBGene00001026	C56C10.13	dnj-8	833	2.2	KOG0714	Molecular chaperone (DnaJ superfamily)
175098_s_at	WBGene00016967	C56C10.11		923	1.8	KOG0691	Molecular chaperone (DnaJ superfamily)
171955_x_at	WBGene00001502	F52D10.3	ftt-2	655	1.8	KOG0841	Multifunctional chaperone (14-3-3 family)
173137_s_at	WBGene00003920	M117.2	par-5	321	1.8	KOG0841	Multifunctional chaperone (14-3-3 family)
174931_at	WBGene00016616	C43H6.3		733	1.9	KOG4214	Myotrophin and similar proteins
174859_at	WBGene00018156	F37E3.1		432	2	KOG1104	Nuclear cap-binding complex, subunit NCBP1/CBP80
182602_s_at	WBGene00015233	B0511.7		661	2	KOG1880	Nuclear inhibitor of phosphatase-1
185548_s_at	WBGene00019120	F59E12.4		126	1.7	KOG2834	Nuclear pore complex, rNpl4 component (sc Npl4)
194043_at	WBGene00006363	F35D2.5	syd-1	687	1.9	KOG3528	PDZ domain
193067_at	WBGene00014101	ZK849.2		218	2.2	KOG3528	PDZ domain
175402_at	WBGene00009272	F30F8.3		326	1.8	KOG3528	PDZ domain
171750_x_at	WBGene00010813	M01F1.7		141	2	KOG3668	Phosphatidylinositol transfer protein
186091_s_at	WBGene00044098	T07A5.6		97	2.3	KOG3650	Predicted coiled-coil protein
174856_at	WBGene00022697	ZK353.1		867	1.7	KOG1675	Predicted cyclin
184541_s_at	WBGene00013455	Y67A10A.6	ssu-2	117	2.3	KOG2813	Predicted molecular chaperone, contains DnaJ domain
189529_at	WBGene00003578	T26E3.2	ndx-1	571	2.5	KOG0648	Predicted NUDIX hydrolase FGF-2 and related proteins
181727_at	WBGene00015008	B0041.3		223	2.3	KOG2850	Predicted peptidoglycan-binding protein, contains LysM domain
173669_s_at	WBGene00019612	K10B3.6		963	2.2	KOG2421	Predicted starch-binding protein
181172_s_at	WBGene00016292	C31H2.1		416	2.1	KOG2801	Probable Rab-GAPs
181046_s_at	WBGene00004990	T08A9.9	spp-5	606	2.4	KOG1340	Prosaposin
187993_at	WBGene00002982	B0336.8	lgg-3	544	1.8	KOG3439	Protein conjugation factor involved in autophagy
186150_s_at	WBGene00020025	R12C12.5		341	1.9	KOG1656	Protein involved in glucose derepression and pre-vacuolar endosome protein sorting
187541_at	WBGene00022452	Y110A2AR.1		474	2	KOG1725	Protein involved in membrane traffic (YOP1/TB2/DP1/HVA22 family)
174090_at	WBGene00018290	F41E6.9		173	1.9	KOG1655	Protein involved in vacuolar protein sorting
183214_at	WBGene00016150	C26F1.7		135	2.1	KOG4359	Protein kinase C inhibitor-like protein
190507_at	WBGene00008267	C53A5.9		926	3.1	KOG4441	Proteins containing BTB/POZ and Kelch domains, involved in regulatory/signal transduction processes
190145_s_at	WBGene00009334	F32D8.12		816	2	KOG1231	Proteins containing the FAD binding domain
178124_at	WBGene00008338	C55A6.9		26	2.1	KOG2478	Putative RNA polymerase II regulator
175486_at	WBGene00009100	F25B3.3		431	2	KOG3417	Ras1 guanine nucleotide exchange factor
174072_at	WBGene00000426	Y106G6E.5	ced-12	872	2	KOG2999	Regulator of Rac1, required for phagocytosis and cell migration
174741_at	WBGene00001490	H05G16.1	frm-3	421	3.3	KOG3531	Rho guanine nucleotide exchange factor CDEP
175841_at	WBGene00004383	T13H5.7	rnh-2	444	1.7	KOG2299	Ribonuclease HI
171817_x_at	WBGene00021427	Y38F2AR.9		767	1.9	KOG3457	Sec61 protein translocation complex, beta subunit
188220_at	WBGene00004368	C32E8.7	ric-19	20	2.7	KOG3891	Secretory vesicle-associated protein ICA69, contains Arfaptin domain
192846_at	WBGene00005649	F20D6.3	srp-8	44	2.4	KOG2392	Serpin
181761_at	WBGene00008137	C47D12.3		468	1.8	KOG3767	Sideroflexin
174539_at	WBGene00015777	C14F5.4		846	1.9	KOG3767	Sideroflexin
193232_at	WBGene00013984	ZK512.4		902	2.9	KOG3465	Signal recognition particle, subunit Srp9
174272_at	WBGene00000591	K08A8.3	coh-1	267	2	KOG1213	Sister chromatid cohesion complex Cohesin, subunit RAD21/SCC1
186350_at	WBGene00004919	Y49E10.15	snr-6	876	2	KOG1774	Small nuclear ribonucleoprotein E
176316_at	WBGene00003080	Y71G12B.14	lsm-6	705	2.1	KOG1783	Small nuclear ribonucleoprotein F
193791_s_at	WBGene00004914	Y116A8C.42	snr-1	709	1.8	KOG3172	Small nuclear ribonucleoprotein Sm D3
189411_at	WBGene00003081	ZK593.7	lsm-7	672	2.2	KOG1781	Small Nuclear ribonucleoprotein splicing factor
174194_at	WBGene00007956	C35C5.6		906	2.4	KOG1953	Targeting complex (TRAPP) subunit
186793_at	WBGene00018060	F35F10.11		201	2.3	KOG3780	Thioredoxin binding protein TBP-2/VDUP1
173764_at	WBGene00001081	F47A4.2	dpy-22	853	2.1	KOG3598	Thyroid hormone receptor-associated protein complex, subunit TRAP230
190729_at	WBGene00004194	C34C6.6	prx-5	877	1.8	KOG1125	TPR repeat-containing protein
187319_at	WBGene00016169	C27F2.7		992	1.8	KOG2688	Transcription-associated recombination protein - Thp1p
176756_s_at	WBGene00018921	F56A6.1		551	1.7	KOG1041	Translation initiation factor 2C (eIF-2C) and related proteins
175249_s_at	WBGene00001226	T23D8.4	eif-3.C	159	1.7	KOG1076	Translation initiation factor 3, subunit c (eIF-3c)
173358_s_at	WBGene00001227	R08D7.3	eif-3.D	359	1.8	KOG2479	Translation initiation factor 3, subunit d (eIF-3d)
187743_at	WBGene00002063	Y57A10A.30	ife-5	914	2.6	KOG1670	Translation initiation factor 4F, cap-binding subunit (eIF-4E) and related cap-binding proteins
187448_at	WBGene00014222	ZK1098.5		967	1.9	KOG3330	Transport protein particle (TRAPP) complex subunit
183116_s_at	WBGene00021046	W05H7.3	sedl-1	697	1.8	KOG3487	TRAPP 20 K subunit
189537_at	WBGene00008099	C44H9.4		909	2.3	KOG1801	tRNA-splicing endonuclease positive effector (SEN1)
192726_at	WBGene00011250	R11H6.2		469	2.1	KOG2592	Tumor differentially expressed (TDE) protein
178040_at	WBGene00009258	F29G6.2		203	1.9	KOG4687	Uncharacterized coiled-coil protein
187296_at	WBGene00003035	ZK632.13	lin-52	511	2.6	KOG4402	Uncharacterized conserved protein
184324_s_at	WBGene00015743	C13F10.4		955	1.7	KOG1822	Uncharacterized conserved protein
173185_s_at	WBGene00008361	D1043.1		383	2.2	KOG1988	Uncharacterized conserved protein
176116_at	WBGene00017320	F09G8.5		725	2.7	KOG2123	Uncharacterized conserved protein
173404_s_at	WBGene00011305	R186.1		771	1.8	KOG2342	Uncharacterized conserved protein
186086_s_at	WBGene00015866	C16E9.2		854	2	KOG2465	Uncharacterized conserved protein
186400_s_at	WBGene00020402	T10B11.6		23	1.7	KOG2521	Uncharacterized conserved protein
173536_s_at	WBGene00019296	K02B2.3		621	2	KOG2966	Uncharacterized conserved protein
185882_s_at	WBGene00022126	Y71F9B.2		237	1.8	KOG2986	Uncharacterized conserved protein
175276_at	WBGene00022803	ZK688.9		369	3.2	KOG3224	Uncharacterized conserved protein
179792_at	WBGene00018723	F53A3.7		294	2.5	KOG3277	Uncharacterized conserved protein
186982_at	WBGene00013269	Y57A10A.29		402	2	KOG3326	Uncharacterized conserved protein
176124_at	WBGene00022784	ZK652.3		288	1.9	KOG3483	Uncharacterized conserved protein
187349_at	WBGene00015205	B0495.6		881	1.9	KOG3485	Uncharacterized conserved protein
187248_at	WBGene00007272	C03C10.6		618	3.6	KOG3685	Uncharacterized conserved protein
181955_at	WBGene00010551	K04B12.3		153	1.8	KOG3692	Uncharacterized conserved protein
174076_at	WBGene00015928	C17H12.2		340	2.1	KOG3778	Uncharacterized conserved protein
181940_at	WBGene00020782	T24H7.3		707	1.9	KOG3965	Uncharacterized conserved protein
179061_at	WBGene00007718	C25D7.8		137	2.9	KOG3991	Uncharacterized conserved protein
177399_at	WBGene00007531	C11H1.7		53	2.1	KOG4052	Uncharacterized conserved protein
176087_at	WBGene00015579	C07H6.2		320	3.3	KOG4102	Uncharacterized conserved protein
176265_at	WBGene00018366	F42H10.2		385	2.2	KOG4149	Uncharacterized conserved protein
176868_at	WBGene00022772	ZK616.2		810	1.7	KOG4149	Uncharacterized conserved protein
186667_s_at	WBGene00021376	Y37E11B.3		509	1.8	KOG4514	Uncharacterized conserved protein
179067_at	WBGene00010767	K11B4.2		611	2.5	KOG4523	Uncharacterized conserved protein
175426_s_at	WBGene00021059	W06B11.1		560	2	KOG4601	Uncharacterized conserved protein
175376_at	WBGene00011828	T19A6.3		65	2.4	KOG4606	Uncharacterized conserved protein
184491_at	WBGene00016072	C24H12.2		659	1.9	KOG4734	Uncharacterized conserved protein
181241_at	WBGene00018477	F45F2.1		740	1.9	KOG4740	Uncharacterized conserved protein
177151_at	WBGene00021442	Y39A3CL.4		741	2	KOG4636	Uncharacterized conserved protein with TLDc domain
186505_at	WBGene00018654	F49H12.3		192	3.3	KOG2715	Uncharacterized conserved protein, contains BTB/POZ domain
187666_at	WBGene00018560	F47D12.3		7	16.7	KOG2723	Uncharacterized conserved protein, contains BTB/POZ domain
175592_s_at	WBGene00007387	C06H2.3		983	1.9	KOG2132	Uncharacterized conserved protein, contains JmjC domain
190492_at	WBGene00008018	C38H2.1		932	1.8	KOG1648	Uncharacterized conserved protein, contains RUN, BRK and TBC domains
176382_at	WBGene00018639	F49E10.1		803	1.9	KOG2224	Uncharacterized conserved protein, contains TBC domain
183786_at	WBGene00018281	F41D9.1		683	3.2	KOG2222	Uncharacterized conserved protein, contains TBC, SH3 and RUN domains
188903_s_at	WBGene00022836	ZK973.11		488	2	KOG4277	Uncharacterized conserved protein, contains thioredoxin domain
185282_s_at	WBGene00018925	F56A11.5		912	1.7	KOG2362	Uncharacterized Fe-S protein
183709_at	WBGene00011972	T23G11.7		311	1.9	KOG2896	UV radiation resistance associated protein
186113_s_at	WBGene00012660	Y39A1A.24		588	2	KOG2319	Vacuolar assembly/sorting protein VPS9
173261_s_at	WBGene00015218	B0507.1		805	1.9	KOG1216	von Willebrand factor and related coagulation proteins
173822_s_at	WBGene00007428	C08B6.7		573	1.9	KOG2394	WD40 protein DMR-N9
173594_at	WBGene00021316	Y32H12A.8		673	1.7	KOG0269	WD40 repeat-containing protein
188486_s_at	WBGene00000857	K10B4.6	cwn-1	209	2.7	KOG3913	Wnt family of developmental regulators
185604_s_at	WBGene00016650	C44E4.1		947	1.9	KOG1776	Zn-binding protein Push
173462_s_at	WBGene00003002	C03B8.4	lin-13	219	2.3	KOG1721	Zn-finger
192608_at	WBGene00012639	Y38H8A.5		726	2.8	KOG1721	Zn-finger
187378_at	WBGene00015649	C09F5.3		512	1.8	KOG1721	Zn-finger
190343_at	WBGene00021374	Y37E11B.1		831	1.9	KOG1721	Zn-finger
188718_at	WBGene00009917	F52A8.4		165	3.2	LSE1186	Globins and related hemoproteins
178198_at	WBGene00011251	R11H6.3		497	19.4	LSE1186	Globins and related hemoproteins
176288_at	WBGene00021258	Y22D7AR.4		271	3.6	LSE1186	Globins and related hemoproteins
185594_at	WBGene00016484	C36C5.15		763	1.7	LSE0514	Predicted secreted cysteine rich protein found only in C.elegans
175240_at	WBGene00015390	C03F11.4		824	2.6	LSE0303	Uncharacterized conserved protein
174646_at	WBGene00001410	Y54F10AM.2	feh-1	794	1.8	TWOG0056	Predicted phosphotyrosine binding protein
173171_s_at	WBGene00001309	M01D7.6	emr-1	878	2	TWOG0203	Thymopoietin
180106_at	WBGene00017914	F29A7.4		24	2.9	TWOG0014	Uncharacterized conserved protein
185049_at	WBGene00021185	Y9C12A.1		423	2.6	TWOG0038	Uncharacterized conserved protein
Unnamed/Uncharacterized
180335_at	WBGene00020572	T19D7.4		970	1.7	KOG3759	Uncharacterized RUN domain protein
171762_x_at	WBGene00012678	Y39B6A.16		289	2.3	KOG4739	Uncharacterized protein involved in synaptonemal complex formation
180499_at	WBGene00020212	T04D1.2		702	1.9	LSE0018	Uncharacterized protein
182326_at	WBGene00019594	K09H9.1		693	1.9	LSE0067	Uncharacterized protein
187229_s_at	WBGene00021832	Y54E10A.12		711	1.7	LSE0067	Uncharacterized protein
180098_s_at	WBGene00009888	F49E2.5		112	4.6	LSE0088	Uncharacterized protein
179123_at	WBGene00007162	B0391.5		382	1.9	LSE0146	Uncharacterized protein
178458_at	WBGene00007837	C31C9.3		585	1.8	LSE0146	Uncharacterized protein
184776_at	WBGene00001482	Y113G7B.5	fog-2	379	2	LSE0146	Uncharacterized protein
183031_at	WBGene00007166	B0391.11		865	2.2	LSE0146	Uncharacterized protein
179459_at	WBGene00008009	C38D9.1		793	3.7	LSE0146	Uncharacterized protein
178329_at	WBGene00008826	F14H3.7		264	1.8	LSE0146	Uncharacterized protein
179255_at	WBGene00009225	F28F8.8		397	3.5	LSE0146	Uncharacterized protein
178456_at	WBGene00010212	F57G4.8		844	2.4	LSE0146	Uncharacterized protein
178460_at	WBGene00010293	F59A1.7		916	2.4	LSE0146	Uncharacterized protein
179183_at	WBGene00010295	F59A1.9		35	2	LSE0146	Uncharacterized protein
182533_at	WBGene00011513	T06C12.4		11	4.2	LSE0146	Uncharacterized protein
182406_at	WBGene00012568	Y37H2A.8		214	1.8	LSE0146	Uncharacterized protein
184477_at	WBGene00013348	Y59A8B.11		270	2	LSE0146	Uncharacterized protein
185502_at	WBGene00013567	Y75B12B.1		737	2.3	LSE0146	Uncharacterized protein
184780_s_at	WBGene00013610	Y102A5C.1		285	3.9	LSE0146	Uncharacterized protein
186612_at	WBGene00013623	Y102A5C.19		691	1.8	LSE0146	Uncharacterized protein
184953_at	WBGene00013755	Y113G7B.3		162	2.1	LSE0146	Uncharacterized protein
183272_at	WBGene00015408	C03H5.6		973	1.8	LSE0150	Uncharacterized protein, contains BTB/POZ domain
192814_at	WBGene00012196	W02A11.8		933	2	LSE0150	Uncharacterized protein, contains BTB/POZ domain
192950_at	WBGene00013569	Y75B12B.4		815	2.9	LSE0150	Uncharacterized protein, contains BTB/POZ domain
179756_at	WBGene00019132	F59H6.1		886	1.8	LSE0150	Uncharacterized protein, contains BTB/POZ domain
181836_at	WBGene00019138	F59H6.8		331	1.9	LSE0150	Uncharacterized protein, contains BTB/POZ domain
187373_s_at	WBGene00013826	Y116F11B.10		808	1.8	LSE0296	Uncharacterized protein
173023_at	WBGene00021863	Y54F10BM.9		648	1.8	LSE0339	Uncharacterized protein
192787_at	WBGene00009758	F46B3.3		429	1.9	LSE0506	Uncharacterized protein with conserved cysteine
178911_at	WBGene00012109	T28A8.3		962	1.9	LSE0508	Uncharacterized protein
184738_at	WBGene00013248	Y57A10A.3		303	2	LSE0508	Uncharacterized protein
185481_at	WBGene00013252	Y57A10A.7		376	2.1	LSE0508	Uncharacterized protein
185483_at	WBGene00015817	C16A11.4		365	2	LSE0508	Uncharacterized protein
177311_at	WBGene00016993	CD4.8		172	1.9	LSE0508	Uncharacterized protein
183757_at	WBGene00022731	ZK402.5		302	1.7	LSE0508	Uncharacterized protein
180802_s_at	WBGene00005690	C38C3.2	sru-27	727	2	LSE0509	Uncharacterized protein
177771_at	WBGene00011149	R08H2.8		358	1.8	LSE0511	Uncharacterized protein
184116_s_at	WBGene00011487	T05E12.6		907	1.9	LSE0511	Uncharacterized protein
177477_at	WBGene00010224	F58A3.4		175	3.1	LSE0516	Uncharacterized protein, contains major sperm protein (MSP) domain
181471_at	WBGene00019753	M03E7.1		158	2.9	LSE0516	Uncharacterized protein, contains major sperm protein (MSP) domain
183749_at	WBGene00016573	C41H7.3		401	2.2	LSE0527	Uncharacterized protein
182072_at	WBGene00016574	C41H7.4		113	2.2	LSE0527	Uncharacterized protein
187420_at	WBGene00011219	R10E11.7	srxa-10	231	2	LSE0540	Uncharacterized protein
183084_at	WBGene00008302	C54D10.8		762	2.6	LSE0543	Uncharacterized protein
183630_at	WBGene00016218	C29F9.3		946	2	LSE0543	Uncharacterized protein
182772_at	WBGene00018614	F48G7.2		921	1.7	LSE0543	Uncharacterized protein
184569_at	WBGene00021081	W08A12.4		961	2.3	LSE0543	Uncharacterized protein
177832_at	WBGene00010509	K02E2.8		604	2.4	LSE0545	Uncharacterized protein
177374_at	WBGene00010793	LLC1.2		235	3.1	LSE0547	Uncharacterized protein
178518_at	WBGene00012267	W04G5.7		934	1.8	LSE0552	Uncharacterized protein
182787_s_at	WBGene00013481	Y69H2.3		76	3.1	LSE0566	Uncharacterized protein
182567_at	WBGene00020390	T10B5.4		134	2.4	LSE0567	Uncharacterized protein
180906_s_at	WBGene00012615	Y38H6C.1		893	3.3	LSE0573	Uncharacterized protein
184020_at	WBGene00015843	C16C8.5		553	2.4	LSE0674	Unnamed protein
179428_at	WBGene00012399	Y6E2A.5		834	1.9	LSE0675	Unnamed protein
182226_at	WBGene00012290	W05H12.2		180	2.8	LSE0677	Unnamed protein
187077_s_at	WBGene00013658	Y105C5B.19		603	2	LSE0678	Unnamed protein
177731_at	WBGene00010066	F54F7.6		342	5.2	LSE0681	Unnamed protein
186739_at	WBGene00013659	Y105C5B.20		422	3.1	LSE0681	Unnamed protein
181886_at	WBGene00012549	Y37D8A.8		327	1.9	LSE0687	Unnamed protein
180241_at	WBGene00011014	R04F11.1		719	3.7	LSE0688	Unnamed protein
186539_s_at	WBGene00021993	Y59E9AL.3		847	2.5	LSE0696	Unnamed protein
177382_at	WBGene00007083	AH10.2		840	1.9	LSE0699	Unnamed protein
185163_s_at	WBGene00010825	M01G12.14		631	1.9	LSE0704	Unnamed protein
185789_at	WBGene00012960	Y47H10A.4		373	1.7	LSE0704	Unnamed protein
184467_at	WBGene00012570	Y37H2A.10		78	1.7	LSE0705	Unnamed protein
190665_at	WBGene00012618	Y38H6C.5		630	2.8	LSE0707	Unnamed protein
179775_at	WBGene00019071	F58H7.6		622	2	LSE0707	Unnamed protein
182065_s_at	WBGene00020408	T10D4.6		96	2.2	LSE0715	Unnamed protein
184373_at	WBGene00022288	Y75B7B.1		40	2.2	LSE0722	Unnamed protein
172213_x_at	WBGene00007766	C27C7.1		88	3	LSE0724	Unnamed protein
180475_s_at	WBGene00011804	T16G12.3		597	2.4	LSE0724	Unnamed protein
172550_x_at	WBGene00019189	H11L12.1		42	3.8	LSE0724	Unnamed protein
172229_x_at	WBGene00011795	T16A9.5		202	2.5	LSE0730	Unnamed protein
181130_s_at	WBGene00013473	Y69E1A.1		152	3.4	LSE0730	Unnamed protein
182920_at	WBGene00012572	Y37H2B.1		45	1.8	LSE0736	Unnamed protein
171919_x_at	WBGene00018145	F37C4.5		72	2.5	LSE0742	Unnamed protein
185298_s_at	WBGene00022858	ZK1193.2		400	2.2	LSE0751	Unnamed protein
177868_s_at	WBGene00012134	T28F3.8		360	1.8	LSE0753	Unnamed protein
174110_at	WBGene00018021	F34D6.1		915	1.7	LSE0776	Unnamed protein
192263_s_at	WBGene00003046	F37H8.1	lir-3	200	1.9	LSE0778	Unnamed protein
184507_at	WBGene00016414	C34F11.2		651	2	LSE0796	Unnamed protein
181151_at	WBGene00016132	C26B9.2		198	2	LSE0800	Unnamed protein
172602_x_at	WBGene00007173	B0393.8		178	1.7	LSE0816	Unnamed protein
187613_at	WBGene00009055	F22D6.14		155	3	LSE0816	Unnamed protein
173799_at	WBGene00006602	ZK54.2	tps-1	274	3.4	LSE0820	Unnamed protein
174769_at	WBGene00017563	F18C5.10		246	2	LSE0826	Unnamed protein
183473_at	WBGene00017076	D2096.9		391	2.8	LSE0845	Unnamed protein
180967_at	WBGene00016953	C55C3.3		325	2.3	LSE0851	Unnamed protein
175632_at	WBGene00004746	C35C5.1	sdc-2	836	2.4	LSE0878	Unnamed protein
181317_at	WBGene00015910	C17F4.2		60	5	LSE0901	Unnamed protein
182503_s_at	WBGene00015504	C06A5.6		500	2.2	LSE0926	Unnamed protein
178830_at	WBGene00007086	B0001.1		90	2	LSE0934	Unnamed protein
187320_at	WBGene00015374	C03B1.3		216	1.9	LSE0939	Unnamed protein
175442_at	WBGene00019892	R05F9.9		617	1.7	LSE0971	Unnamed protein
181951_at	WBGene00019685	K12H6.5		479	2	LSE0976	Unnamed protein
180639_at	WBGene00019626	K10C9.7		910	1.8	LSE0978	Unnamed protein
178034_s_at	WBGene00010650	K08C9.1		170	5.2	LSE0982	Unnamed protein
177883_at	WBGene00010584	K05C4.8		161	6.4	LSE0985	Unnamed protein
191799_at	WBGene00001079	T22B3.1	dpy-20	2	10.2	LSE0994	Unnamed protein
173780_at	WBGene00010553	K04C1.3		503	1.7	LSE1022	Unnamed protein
176680_at	WBGene00016659	C45B2.2		898	2.5	LSE1040	Unnamed protein
178011_s_at	WBGene00007580	C14B1.9		964	1.7	LSE1057	Unnamed protein
178149_s_at	WBGene00004986	T07C4.4	spp-1	922	3	LSE1085	Unnamed protein
186440_at	WBGene00012905	Y46G5A.14		163	2.8	LSE1086	Unnamed protein
178443_s_at	WBGene00010210	F57G4.5		802	2.2	LSE1101	Unnamed protein
177089_at	WBGene00021942	Y55F3BR.5		742	1.9	LSE1101	Unnamed protein
174289_s_at	WBGene00018391	F43E2.2		632	2.6	LSE1106	Unnamed protein
187842_s_at	WBGene00018394	F43E2.6		529	7.2	LSE1106	Unnamed protein
171930_x_at	WBGene00004681	F52G2.2	rsd-2	735	1.8	LSE1109	Unnamed protein
181526_at	WBGene00012809	Y43F8A.2		323	2.2	LSE1118	Unnamed protein
182180_at	WBGene00016809	C50D2.6		269	4.3	LSE1132	Unnamed protein
174782_s_at	WBGene00015095	B0261.7		179	2.6	LSE1134	Unnamed protein
181749_at	WBGene00011885	T21B10.3		754	2	LSE1138	Unnamed protein
188738_s_at	WBGene00012409	Y7A5A.3		592	5.5	LSE1145	Unnamed protein
174556_at	WBGene00013307	Y57G11C.9		224	1.8	LSE1146	Unnamed protein
185158_s_at	WBGene00016336	C33C12.4		486	3	LSE1157	Unnamed protein
190116_s_at	WBGene00012543	Y37A1C.1		940	1.8	LSE1167	Unnamed protein
173059_at	WBGene00022500	ZC8.4	lfi-1	629	1.8	LSE1172	Unnamed protein
172015_x_at	WBGene00022349	Y82E9BR.17		292	2.9	LSE1175	Unnamed protein
173787_at	WBGene00021654	Y47G7B.2		928	3	LSE1184	Unnamed protein
190940_at	WBGene00008719	F11F1.7		111	3.3	LSE1189	Unnamed protein
191997_s_at	WBGene00012236	W04A8.1		576	1.8	LSE1196	Unnamed protein
181302_s_at	WBGene00017452	F14D2.4		248	2.3	LSE1204	Unnamed protein
182062_at	WBGene00021014	W03G9.2		109	2.8	LSE3860	Unnamed protein
186884_s_at	WBGene00012157	VW02B12L.4		317	1.9	LSE3901	Unnamed protein
175231_s_at	WBGene00015903	C17E7.9		22	3.2	LSE3913	Unnamed protein
179425_at	WBGene00008010	C38D9.2		132	9.5	LSE3924	Unnamed protein
179266_at	WBGene00008862	F15D4.5		299	3.3	LSE3924	Unnamed protein
179945_at	WBGene00019991	R09H3.3		83	5.8	LSE3924	Unnamed protein
185736_at	WBGene00020027	R12C12.7		167	1.9	LSE3933	Unnamed protein
174709_at	WBGene00018416	F44E2.2		281	1.8	LSE3957	Unnamed protein
176730_at	WBGene00013728	Y111B2A.2		939	2.2	LSE3992	Unnamed protein
183908_at	WBGene00017302	F09F7.5		334	2.1	LSE3994	Unnamed protein
173092_at	WBGene00004123	F39D8.1	pqn-36	122	2.3	LSE4020	Unnamed protein
176609_s_at	WBGene00003917	F58B6.3	par-2	572	1.8	LSE4021	Unnamed protein
185407_at	WBGene00001987	Y39B6A.48	hot-2	257	1.9	LSE4022	Unnamed protein
173069_at	WBGene00019733	M02E1.1		756	2.5	LSE4033	Unnamed protein
187446_s_at	WBGene00008865	F15G9.1		70	2.9	LSE4081	Unnamed protein
186343_s_at	WBGene00013203	Y54E5A.8		315	2	LSE4084	Unnamed protein
186492_s_at	WBGene00017490	F15E11.1		894	8.6	LSE4099	Unnamed protein
177131_s_at	WBGene00021236	Y19D10B.7		870	2.4	LSE4099	Unnamed protein
180569_at	WBGene00015227	B0507.10		880	2.5	LSE4131	Unnamed protein
178604_at	WBGene00009052	F22D6.6		899	2	LSE4135	Unnamed protein
183844_s_at	WBGene00017889	F28B3.10		417	2.2	LSE4156	Unnamed protein
186862_at	WBGene00021775	Y51H7BR.3		542	2	LSE4159	Unnamed protein
173603_at	WBGene00011720	T11G6.5		190	2.3	LSE4171	Unnamed protein
172050_x_at	WBGene00022211	Y73B3A.9		652	1.9	LSE4171	Unnamed protein
183884_at	WBGene00009325	F32B6.11		34	1.9	TWOG0062	Unnamed protein
183222_at	WBGene00022611	ZC449.1		809	2.1	TWOG0209	Unnamed protein
180840_at	WBGene00016958	C55F2.2		531	2.1	TWOG0218	Unnamed protein
172400_x_at	WBGene00017691	F22A3.6		987	8.5	TWOG0218	Unnamed protein
173481_at	WBGene00012762	Y41E3.1		825	1.8	TWOG0220	Unnamed protein
184557_at	WBGene00013175	Y53F4B.36		994	1.8	TWOG0227	Unnamed protein
181509_at	WBGene00015803	C15H9.9		151	2.3	TWOG0230	Unnamed protein
173551_at	WBGene00017980	F32B5.7		774	3.4	TWOG0249	Unnamed protein
182015_at	WBGene00007746	C26D10.6		308	3	TWOG0486	Unnamed protein
175222_at	WBGene00004999	K09F5.3	spp-14	378	1.9	TWOG0500	Unnamed protein
187078_at	WBGene00012890	Y45F10D.11		102	2	TWOG0847	Unnamed protein
Unclassified
175425_at	WBGene00000006	C55C2.5	aat-5	807	1.7
187927_at	WBGene00001211	C50H2.2	egl-47	419	1.7
173441_s_at	WBGene00001284	F54C8.3	emb-30	980	1.7
188169_at	WBGene00001977	Y17G7A.1	hmg-12	4	3.6
187955_at	WBGene00001991	C13G3.2	hot-6	375	1.9
188185_at	WBGene00003011	F56H9.5	lin-25	713	2
187896_s_at	WBGene00003041	R06C7.7	lin-61	966	1.8
174576_at	WBGene00003056	C39E6.1	lon-2	58	2.8
175644_s_at	WBGene00003160	C50F4.11	mdf-1	481	2.2
174958_at	WBGene00003404	C52A11.4	mpz-1	220	2.3
192696_s_at	WBGene00003405	ZC302.1	mre-11	313	1.7
171854_x_at	WBGene00004126	F48F7.4	pqn-39	261	1.8
192294_s_at	WBGene00004747	C25D7.3	sdc-3	14	2.4
185766_at	WBGene00044089	C02A12.9	srbc-31	789	1.7
177623_at	WBGene00005175	T01B7.2	srg-18	363	1.7
188767_at	WBGene00005709	C45H4.5	sru-46	420	1.9
174667_at	WBGene00006941	C46C2.1	wnk-1	613	2.3
175719_at	WBGene00006987	EGAP1.3	zmp-1	450	2.3
178163_at	WBGene00007119	B0250.2		296	1.8
183472_at	WBGene00007338	C05C12.6		715	2.3
177540_at	WBGene00007809	C29F4.3		795	1.9
179235_at	WBGene00007856	C31H5.5		616	3.3
179454_at	WBGene00008198	C49C3.8		863	2
177412_at	WBGene00008315	C54G4.5		569	2.4
180678_at	WBGene00008589	F08G12.8		287	2.6
179219_at	WBGene00009105	F25C8.3		714	3.8
183208_at	WBGene00009373	F34D10.3		502	2.1
186715_at	WBGene00009779	F46C5.2		243	4.2
181138_at	WBGene00010073	F54F12.2		536	1.7
177419_s_at	WBGene00010316	F59B8.1		931	1.8
178549_at	WBGene00010610	K07A1.3		188	1.8
179458_at	WBGene00010674	K08E7.6		558	1.9
178062_at	WBGene00010726	K09E9.3		627	1.9
178968_at	WBGene00010971	R01E6.7		513	1.9
183843_at	WBGene00010981	R03A10.1		404	1.9
183510_at	WBGene00010982	R03A10.2		251	7.9
174180_at	WBGene00011383	T02E9.5		457	1.8
186778_at	WBGene00011678	T10B9.9		154	1.8
177827_at	WBGene00011839	T19C4.5		94	2.2
185450_s_at	WBGene00011866	T20F10.5		787	4.6
171801_s_at	WBGene00012226	W03G11.4		759	1.7
180617_s_at	WBGene00012853	Y44A6D.2		307	4.1
184680_at	WBGene00013195	Y54E2A.10		640	3.4
174920_at	WBGene00013326	Y57G11C.37		241	2.1
184679_at	WBGene00013456	Y67A10A.7		758	1.8
186581_at	WBGene00013819	Y116F11A.6		537	3.1
179195_at	WBGene00013959	ZK265.7		797	1.8
179539_at	WBGene00013962	ZK287.1		677	2.3
177628_s_at	WBGene00014118	ZK858.5		476	1.7
172626_at	WBGene00014308	F07H5.4		211	2.6
178161_s_at	WBGene00014774	F57G4.7		871	4.2
175256_at	WBGene00015494	C05E11.3		69	3.8
174928_at	WBGene00015687	C10G11.7		263	1.9
185247_at	WBGene00015729	C13A10.2		48	5.6
173527_at	WBGene00015868	C16H3.3		539	1.8
187029_at	WBGene00015935	C17H12.10		345	4.6
186867_s_at	WBGene00015938	C17H12.13		764	1.9
184973_at	WBGene00016404	C34D4.13		649	1.8
183343_at	WBGene00016538	C39F7.1		186	2.6
186592_at	WBGene00017255	F08D12.12		55	6.3
182555_at	WBGene00017260	F08F3.1		181	2.1
182671_at	WBGene00017400	F12D9.1		663	2.1
172945_s_at	WBGene00017422	F13C5.1		956	2.2
184725_at	WBGene00017900	F28E10.1		217	1.8
184820_at	WBGene00018655	F49H12.4		954	2.5
180516_at	WBGene00018736	F53B1.3		239	2.4
184311_s_at	WBGene00018871	F55C12.4		226	1.9
185080_at	WBGene00018985	F56F10.2		769	1.8
186325_at	WBGene00019228	H23L24.1		398	2.7
184623_at	WBGene00019284	K01A2.10		396	2.1
175539_s_at	WBGene00019434	K06A5.8		525	2.2
184423_at	WBGene00019873	R05C11.1		174	1.9
175436_at	WBGene00019987	R09F10.3		381	1.8
185414_at	WBGene00019988	R09F10.5		149	2.4
175581_at	WBGene00020229	T05A8.3		959	2.2
184018_at	WBGene00020502	T14B4.8		215	2.1
183178_at	WBGene00020690	T22E5.1		50	13.9
180353_at	WBGene00020861	T27E4.1		535	2.5
187211_at	WBGene00020894	T28D9.1		701	1.7
180561_at	WBGene00021019	W04B5.2		891	1.7
187780_at	WBGene00021071	W07B8.3		775	1.7
176340_at	WBGene00021257	Y22D7AR.3		811	2.4
186770_at	WBGene00021452	Y39F10A.1		832	1.8
175224_at	WBGene00022063	Y67D8B.4		350	2.4
176372_at	WBGene00022202	Y72A10A.1		12	4.6
176173_at	WBGene00022469	Y119C1B.3		624	4.2
181564_at	WBGene00022533	ZC155.5		138	3.9
173706_at	WBGene00022668	ZK154.6		538	4.2
173957_s_at	WBGene00007100	B0024.10		800	1.9
178222_at	WBGene00007187	B0464.8		268	1.9
177753_at	WBGene00007218	C01A2.6		19	1.8
183839_at	WBGene00007281	C03E10.3		674	2
188371_at	WBGene00007465	C08H9.4		919	1.8
175057_at	WBGene00007609	C15C8.7		546	2.1
174936_s_at	WBGene00007639	C17D12.5		685	2.1
174207_s_at	WBGene00007720	C25D7.10		277	2.7
177776_at	WBGene00007894	C33D3.3		612	1.7
178461_at	WBGene00007953	C35A5.9		975	1.7
179315_at	WBGene00008232	C50F4.4		960	2
192848_s_at	WBGene00008417	D2030.7		657	1.9
178527_at	WBGene00008450	E01G6.2		256	1.8
178334_at	WBGene00008582	F08G5.3		518	2.1
179278_s_at	WBGene00008860	F15D4.3		781	1.8
179641_at	WBGene00008863	F15D4.6		101	2.4
177823_at	WBGene00008939	F18H3.1		506	1.7
177433_at	WBGene00008955	F19D8.2		177	2.1
189722_at	WBGene00009190	F27D4.6		671	2.8
183274_at	WBGene00009209	F28C6.10		681	1.7
179475_s_at	WBGene00009223	F28F8.5		110	2.2
173937_at	WBGene00009270	F30F8.1		339	3.3
177742_at	WBGene00009509	F37D6.3		125	5.2
177685_s_at	WBGene00009688	F44E5.1		889	2.3
177673_s_at	WBGene00009733	F45G2.7		625	1.7
175183_at	WBGene00010132	F55H2.7		752	1.8
186566_s_at	WBGene00010227	F58A4.2		275	1.8
177439_s_at	WBGene00010242	F58D5.2		777	2
174905_at	WBGene00010259	F58E10.1		848	2.3
173693_at	WBGene00010338	F59F4.3		581	2.3
180976_s_at	WBGene00010351	H02I12.1		694	2.5
177797_at	WBGene00010445	K01A6.3		494	1.7
184120_at	WBGene00010449	K01A11.1		458	1.9
177456_at	WBGene00010687	K08F9.4		67	1.8
178416_at	WBGene00010978	R02D5.4		728	2.1
188032_at	WBGene00011073	R07A4.2		415	2.8
183290_at	WBGene00011117	R07E5.11		765	2.5
178859_at	WBGene00011154	R09A8.5		394	2
190514_at	WBGene00011206	R10E4.11		580	2.1
175542_at	WBGene00011435	T04D3.8		818	2.3
174912_at	WBGene00011444	T04F8.6		344	2.2
177794_at	WBGene00011464	T05B9.1		948	1.8
181023_s_at	WBGene00011713	T11F9.12		875	2.1
174074_at	WBGene00011763	T14B1.1		38	2
183937_s_at	WBGene00011899	T21C12.3		418	1.9
179515_at	WBGene00012106	T27F6.7		352	2
188504_at	WBGene00012202	W02B12.4		788	1.8
172215_x_at	WBGene00012411	Y7A5A.5		133	4.3
172660_s_at	WBGene00012602	Y38E10A.24		806	2.5
181511_at	WBGene00012620	Y38H6C.7		514	3.6
175382_at	WBGene00012648	Y39A1A.9		329	1.8
185706_at	WBGene00012820	Y43F8B.10		874	3.4
184128_s_at	WBGene00012859	Y45F3A.1		366	2.1
184840_at	WBGene00012910	Y46G5A.20		297	2.4
174518_at	WBGene00012924	Y47D3A.5		148	1.7
176911_at	WBGene00012931	Y47D3A.20		682	2.7
179901_at	WBGene00013098	Y51H4A.1		123	2.1
171855_x_at	WBGene00013340	Y59A8A.3		301	2.4
184432_at	WBGene00013349	Y59A8B.12		779	4.7
184267_at	WBGene00013363	Y60A3A.15		98	1.7
185763_at	WBGene00013611	Y102A5C.2		1	3.3
174922_at	WBGene00013639	Y105C5A.15		712	1.9
183642_s_at	WBGene00015147	B0336.7		222	1.8
181044_s_at	WBGene00015244	B0524.5		184	2.3
182926_at	WBGene00015539	C06E7.2		522	2.6
173604_at	WBGene00015751	C14A11.6		30	2.6
180379_s_at	WBGene00015913	C17F4.7		990	11.3
185083_at	WBGene00016086	C25A11.1		399	1.7
173953_at	WBGene00016182	C28C12.12		540	1.9
175484_s_at	WBGene00016188	C28G1.3		464	2.6
192344_at	WBGene00016190	C28G1.5		930	2.4
183997_at	WBGene00016557	C40D2.4		988	1.7
184692_at	WBGene00016590	C42C1.12		950	2.3
181465_at	WBGene00016651	C44E4.2		721	1.8
180303_at	WBGene00016766	C49C8.2		10	3.1
180142_at	WBGene00016784	C49G7.6		427	2.1
194216_x_at	WBGene00016825	C50E10.1		225	2.2
182770_at	WBGene00017072	D2096.5		578	1.8
182670_at	WBGene00017411	F13A2.2		465	3.4
181117_at	WBGene00017445	F14B8.2		145	5.3
181341_at	WBGene00017453	F14D2.5		496	2
185516_s_at	WBGene00017583	F19B10.1		645	2.1
189958_at	WBGene00017651	F21A9.2		348	1.8
182168_at	WBGene00017670	F21E9.6		279	1.8
185504_at	WBGene00017761	F23H11.6		504	5.1
186037_s_at	WBGene00017762	F23H11.7		312	3.3
183519_at	WBGene00017767	F25B4.4		882	1.9
180105_at	WBGene00017985	F32D1.6		283	3.6
185436_at	WBGene00018070	F35H10.5		565	1.7
180570_at	WBGene00018116	F36H9.8		689	1.7
175918_at	WBGene00018259	F41B4.3		280	1.7
175106_at	WBGene00018422	F44E2.9		770	1.9
179804_s_at	WBGene00018634	F49E7.2		708	1.7
186068_at	WBGene00018653	F49H12.2		25	2.2
180307_at	WBGene00019070	F58H7.5		99	4.1
185453_at	WBGene00019197	H14A12.5		686	1.8
186083_at	WBGene00019541	K08F11.1		310	1.9
173501_s_at	WBGene00019786	M70.4		739	2.1
173600_s_at	WBGene00019938	R07E4.5		610	1.9
173038_at	WBGene00020214	T04G9.1		896	2.1
175343_at	WBGene00020300	T07A9.13		168	2.2
173520_at	WBGene00020596	T20B5.3		306	2
187599_at	WBGene00020603	T20B12.5		595	1.8
174565_at	WBGene00020762	T24C4.6		820	1.9
173559_at	WBGene00020830	T26C11.4		785	1.7
189238_at	WBGene00020992	W03F8.2		819	2.1
173153_s_at	WBGene00021020	W04B5.3		884	1.7
174103_at	WBGene00021047	W05H7.4		157	1.8
181416_s_at	WBGene00021104	W09B6.4		924	1.7
180383_at	WBGene00021111	W09C3.3		626	4.5
185606_at	WBGene00021225	Y19D10A.10		362	2.1
172987_s_at	WBGene00021246	Y22D7AL.7		972	1.9
176937_at	WBGene00021333	Y34D9A.8		108	2.3
174752_at	WBGene00021440	Y39A3CL.1		895	2.2
172668_x_at	WBGene00021441	Y39A3CL.3		619	1.7
173078_at	WBGene00021687	Y48G8AL.7		869	1.7
176466_at	WBGene00021799	Y53G8AL.1		392	3.4
187271_at	WBGene00021959	Y57E12AL.6		483	3.4
184543_s_at	WBGene00021968	Y57G7A.5		318	3.1
177176_s_at	WBGene00022020	Y61A9LA.9		411	1.8
176408_s_at	WBGene00022124	Y71F9AR.3		587	1.9
186404_at	WBGene00022125	Y71F9B.1		888	2.1
175928_at	WBGene00022209	Y73B3A.7		32	2.1
177005_at	WBGene00022377	Y94H6A.4		669	2.2
176248_at	WBGene00022497	Y119D3B.21		46	2
182899_at	WBGene00022530	ZC155.2		77	2.9
180496_at	WBGene00022550	ZC196.6		817	2.9
175494_at	WBGene00022618	ZC477.3		554	1.8
185669_at	WBGene00023483	Y75B8A.39		786	2.4
172750_x_at	WBGene00043441	M03A1.4		71	4.2
172250_x_at	WBGene00043469	R09H3.2		517	3.5
174946_at		yk103g7.3		343	1.71068
187217_at		Y62E10A.11A		462	1.72216
172111_x_at		Y39G10AR.Z		490	1.70725
175545_at		yk512h10.3		596	1.97915
175936_at		Y73B3A.V		644	2.54681
176976_at		C25A11.4a		666	1.92719
174563_at		yk226b11.3		678	2.27183
175125_at		yk702d9.3		801	1.77167
175934_at		Y73B3A.U		857	2.91509
181152_at		T08A9.12		936	2.26024
181393_at		F17C11.13		982	2.06313

## Sheet: Larval A-class Enriched
Categorized larval A-class enriched genes
WB Release 140
Affy ID	WB ID	Cosmid Name	Common name	Rank	Fold Change	KOG ID	KOG (other)
Ion Channels/Receptors/Membrane Proteins
Acetylcholine receptor
193868_at	WBGene00000042	K11G12.2	acr-2	154	1.60932	KOG3645	Acetylcholine receptor
193235_at	WBGene00000051	R01E6.4	acr-12	164	1.87433	KOG3645	Acetylcholine receptor
193789_at	WBGene00000053	T05C12.2	acr-14	145	1.68663	KOG3646	Acetylcholine receptor
193424_at	WBGene00000058	C31H5.3	acr-19	167	3.06685	KOG3646	Acetylcholine receptor
193262_at	WBGene00006774	F21F3.5	unc-38	95	1.94562	KOG3645	Acetylcholine receptor
178715_at	WBGene00007903	C33G3.3		287	2.45555	KOG3645	Acetylcholine receptor
178969_at	WBGene00008997	F21A3.7		253	2.32597	KOG3645	Acetylcholine receptor
184233_at	WBGene00013534	Y73F8A.30		335	1.57538	KOG3645	Acetylcholine receptor
179883_at	WBGene00019069	F58H7.3		65	1.58622	KOG3645	Acetylcholine receptor
GABA receptors
190081_at	WBGene00017314	F09G2.5		323	1.61175		(GABA-A receptor activity)
188905_at	WBGene00001512	ZC482.1	gab-1	222	1.9226	KOG3643	GABA receptor
188925_at	WBGene00013914	ZC482.5		24	1.77188	KOG3642	GABA receptor
Glutamate receptors (and associated proteins)
188626_at	WBGene00004944	C15A11.3	sol-1	135	1.72451		(CUB domain protein necessary for glutamate receptor trafficking)
174456_at	WBGene00001615	C06A8.9	glr-4	101	1.90324	KOG1052	Glutamate-gated kainate-type ion channel receptor subunit GluR5 and related subunits
Potassium channels
173625_s_at	WBGene00008570	F08A10.1		343	1.5247	KOG3684	Ca2+-activated K+ channel proteins (intermediate/small conductance classes)
173463_s_at	WBGene00004831	F08B12.3	slo-2	276	1.50456	KOG3193	K+ channel subunit
192915_at	WBGene00006668	R04F11.4	twk-13	309	2.1719	KOG1418	Tandem pore domain K+ channel
190878_at	WBGene00006681	F46A9.3	twk-29	169	3.21854	KOG1418	Tandem pore domain K+ channel
190880_at	WBGene00006682	F36A2.4	twk-30	52	5.12078	KOG1418	Tandem pore domain K+ channel
179393_at	WBGene00006687	F31D4.7	twk-35	139	2.73168	KOG1418	Tandem pore domain K+ channel
178482_at	WBGene00006691	T28A8.1	twk-40	389	1.53626	KOG1418	Tandem pore domain K+ channel
183460_s_at	WBGene00006696	Y39B6A.19	twk-46	12	1.83262	KOG1418	Tandem pore domain K+ channel
175850_at	WBGene00019904	R05G9.2		103	4.92331	KOG1418	Tandem pore domain K+ channel
192811_at	WBGene00001202	R07A4.1	egl-36	8	1.58664	KOG3713	Voltage-gated K+ channel KCNB/KCNC
Calcium channels
192033_s_at	WBGene00011998	T24F1.6		64	2.10409	KOG2353	L-type voltage-dependent Ca2+ channel, alpha2/delta subunit
193861_at	WBGene00006614	ZC21.2	trp-1	27	1.91721	KOG3609	Receptor-activated Ca2+-permeable cation channels (STRPC family)
174211_s_at	WBGene00003557	C11D2.6	nca-1	71	2.16049	KOG2301	Voltage-gated Ca2+ channels, alpha1 subunits
174819_at	WBGene00006742	T02C5.5	unc-2	102	2.25093	KOG2301	Voltage-gated Ca2+ channels, alpha1 subunits
DEG/ENaC sodium channels
192638_at	WBGene00000952	E02H4.1	del-1	84	2.21633	KOG4294	Non voltage-gated ion channels (DEG/ENaC family)
Stomatins
171787_x_at	WBGene00006066	Y71H9A.3	sto-4	239	1.60631	KOG2621	Prohibitins and stomatins of the PID superfamily
			sto-6?
Ligand-gated Ion Channels
184092_at	WBGene00019765	M03F8.6		369	1.50219		(Ligand-gated ion channel)
190663_s_at	WBGene00012099	T27E9.9		299	3.07427	KOG3644	Ligand-gated ion channel
Gap junction proteins (Innexins)
175603_at	WBGene00006749	R12H7.1	unc-9	364	1.90182	TWOG0193	Innexin-type channels
Symporters/Exchangers/Transporters
184759_at	WBGene00013159	Y53F4B.12		227	2.32976	KOG1286	Amino acid transporters
191782_s_at	WBGene00003569	F35C12.2	ncx-4	366	2.04379	KOG1307	K+-dependent Ca2+/Na+ exchanger NCKX1 and related proteins
193378_at	WBGene00017350	F10E7.9		278	2.00774	KOG2083	Na+/K+ symporter
Other membrane proteins
173507_s_at	WBGene00003245	F43C9.4	mig-13	75	2.84364		(Single pass transmembrane protein with an LDL repeat)
173341_at	WBGene00001816	Y48G8AL.11	haf-6	184	2.71758	KOG0058	Peptide exporter, ABC superfamily
174075_at	WBGene00011040	R05H5.5		217	2.26292	KOG3134	Predicted membrane protein
178928_s_at	WBGene00009558	F39B2.8		117	2.0732	KOG4418	Predicted membrane protein
190295_at	WBGene00006633	T23D8.2	tsp-7	257	4.7902	KOG3882	Tetraspanin family integral membrane protein
Axon guidance
173125_s_at	WBGene00006780	B0350.2	unc-44	337	1.63767	KOG4177	Ankyrin
192238_s_at	WBGene00003143	C34B4.1	max-1	288	1.91107	KOG0248	Cytoplasmic protein Max-1, contains PH, MyTH4 and FERM domains
174314_at	WBGene00006746	F41C6.1	unc-6	231	2.79122	KOG3512	Netrin, axonal chemotropic factor
Adhesion/Ig domain
174470_at	WBGene00000237	Y71F9AR.1	bam-2	181	1.517		(Neurexin-related)
190264_s_at	WBGene00000398	F15B9.7	cdh-6	384	2.77409		(Cadherin)
193354_s_at	WBGene00006982	Y48A6A.1	zig-5	111	1.60085		(Immunoglobulin C-2 Type/fibronectin type III domains)
174826_at	WBGene00000403	B0034.3	cdh-11	308	1.93901	KOG1834	Calsyntenin
174560_at	WBGene00006365	K02E10.8	syg-1	126	1.76768	KOG3510	Immunoglobulin C-2 Type/fibronectin type III domains
193014_s_at	WBGene00016354	C33F10.5	rig-6	194	1.66501	KOG3513	Neural cell adhesion molecule L1
189271_s_at	WBGene00007799	C29A12.4	nrx-1	197	1.74212	KOG3514	Neurexin III-alpha
180540_at	WBGene00016596	C42D4.3		265	2.92757	TWOG0197	Fibronectin
181410_s_at	WBGene00017841	F26G1.5		298	1.86164	TWOG0197	Fibronectin
176681_at	WBGene00018031	F35B3.4		234	3.12034	TWOG0197	Fibronectin
180340_at	WBGene00003859	C09E7.3	oig-1	160	1.86186	TWOG0505	Unnamed protein
Cytoskeleton-related
191281_s_at	WBGene00003175	C44B11.3	mec-12	248	1.85569	KOG1376	Alpha tubulin
189718_at	WBGene00006539	T04H1.9	tbb-6	96	2.07937	KOG1375	Beta tubulin
173748_at	WBGene00010796	M01A8.2		76	1.90418	KOG4568	Cytoskeleton-associated protein and related proteins
173085_at	WBGene00002215	C18C4.10	klc-2	6	1.83502	KOG1840	Kinesin light chain
175251_s_at	WBGene00009825	F47G4.4		29	2.1009	LSE1108	Microtubule severing protein katanin p80 subunit B (contains WD40 repeats)
Transcriptional Control
Homeobox
194028_s_at	WBGene00000431	K02B12.1	ceh-6	21	1.64129	KOG3802	Transcription factor OCT-1, contains POU and HOX domains
193581_at	WBGene00006744	F26C11.2	unc-4	57	8.98963	KOG0490	Transcription factor, contains HOX domain
175548_at	WBGene00000464	Y54F10AM.4	ceh-44	170	2.06424	KOG0963	Transcription factor/CCAAT displacement protein CDP1
Hormone Receptors
193602_at	WBGene00010604	K06B4.10		152	1.7998	KOG3575	Hormone receptors
SMADs
175513_at	WBGene00006445	F37D6.6	tag-68	285	1.96974	KOG3701	TGFbeta receptor signaling protein SMAD and related proteins
HLH factors
175755_at	WBGene00006743	Y16B4A.1	unc-3	90	4.85694	KOG3836	HLH transcription factor EBF/Olf-1 and related DNA binding proteins
Other transcription factors
190689_s_at	WBGene00000238	C54D1.6	bar-1	134	1.54646	KOG4203	Armadillo/beta-Catenin/plakoglobin
174117_at	WBGene00007645	C17E4.6		347	1.52325	KOG2897	DNA-binding protein YL1 and related proteins
173188_s_at	WBGene00006773	W02D3.9	unc-37	155	1.5837	KOG0639	Transducin-like enhancer of split protein (contains WD40 repeats)
174139_at	WBGene00006959	R74.3	xbp-1	208	1.78151	KOG4005	Transcription factor XBP-1
General factors
185871_s_at	WBGene00016341	C33C12.9		109	2.06981	KOG3191	Predicted N6-DNA-methyltransferase
Kinase/phosphatase
175828_at	WBGene00000553	K07A9.2	cmk-1	54	1.6309	KOG0032	Ca2+/calmodulin-dependent protein kinase, EF-Hand protein superfamily
180089_at	WBGene00016841	C50F2.8		412	1.54465	KOG0609	Calcium/calmodulin-dependent serine protein kinase/membrane-associated guanylate kinase
173197_at	WBGene00002189	ZK909.2	kin-1	312	1.60265	KOG0616	cAMP-dependent protein kinase catalytic subunit (PKA)
189245_at	WBGene00018569	F47F2.1		151	1.5387	KOG0616	cAMP-dependent protein kinase catalytic subunit (PKA)
172012_x_at	WBGene00002190	R07E4.6	kin-2	191	1.97977	KOG1113	cAMP-dependent protein kinase types I and II, regulatory subunit
175312_at	WBGene00000510	C52B9.1	cka-2	124	1.78882	KOG2686	Choline kinase
173305_s_at	WBGene00003150	F49E11.1	mbk-2	122	1.60051	KOG0667	Dual-specificity tyrosine-phosphorylation regulated kinase
193532_at	WBGene00008095	C44H4.6		94	2.08507	KOG0658	Glycogen synthase kinase-3
175640_at	WBGene00002178	B0478.1	jnk-1	10	2.39796	KOG0665	Jun-N-terminal kinase (JNK)
175641_at	WBGene00002177	F35C8.3	jkk-1	89	2.21684	KOG0983	Mitogen-activated protein kinase (MAPK) kinase MKK7/JNKK2
173289_s_at	WBGene00003479	Y39H10A.3	mtm-9	59	1.53005	KOG1089	Myotubularin-related phosphatidylinositol 3-phosphate 3-phosphatase MTM6
182026_s_at	WBGene00022635	ZC581.9		256	1.54181	KOG2137	Protein kinase
171877_x_at	WBGene00002048	B0244.2	ida-1	125	1.7665	KOG0793	Protein tyrosine phosphatase
173747_at	WBGene00000383	C17G10.4	cdc-14	332	1.57117	KOG1720	Protein tyrosine phosphatase CDC14
173075_at	WBGene00004213	C48D5.2	ptp-1	378	1.64322	KOG0792	Protein tyrosine phosphatase PTPMEG, contains FERM domain
175656_at	WBGene00004032	F57F5.5	pkc-1	387	1.58019	KOG0694	Serine/threonine protein kinase
175163_at	WBGene00004183	F45H7.4	prk-2	370	1.56206	KOG0583	Serine/threonine protein kinase
174639_at	WBGene00004719	F15A2.6	sad-1	396	2.03838	KOG0588	Serine/threonine protein kinase
GPCR Signaling
G-protein coupled receptors
175192_at	WBGene00016428	C35A11.1		249	1.76529		(7-transmembrane receptor)
173853_at	WBGene00001052	F15A8.5	dop-1	381	1.62307	KOG3656	7 transmembrane receptor
176812_at	WBGene00001518	F47D12.1	gar-2	262	2.45759	KOG3656	7 transmembrane receptor
191282_at	WBGene00004780	C09B7.1	ser-7	237	1.69693	KOG3656	7 transmembrane receptor
175328_at	WBGene00010329	F59D12.1		143	2.61653	KOG3656	7 transmembrane receptor
192857_s_at	WBGene00013848	ZC84.4		163	1.53422	KOG3656	7 transmembrane receptor
191206_s_at	WBGene00011382	T02E9.3		187	1.81401	KOG3656	7 transmembrane receptor
191322_at	WBGene00007614	C15H11.2		261	1.56988	KOG3656	7 transmembrane receptor
173119_s_at	WBGene00003238	Y34D9B.1	mig-1	316	1.56715	KOG3577	Smoothened and related G-protein-coupled receptors
186273_at	WBGene00019931	R07C12.1		401	1.6826	LSE0515	7-transmembrane receptor
179230_at	WBGene00008142	C47E8.3		141	1.51707	LSE0531	7-transmembrane receptor
190935_at	WBGene00005713	C14A4.15	srv-2	70	1.99266	LSE0549	Uncharacterized protein with weak similarity to 7-transmembrane receptor
180643_at	WBGene00005718	T22B7.5	srv-7	41	2.37636	LSE0549	Uncharacterized protein with weak similarity to 7-transmembrane receptor
193128_at	WBGene00020023	R12C12.3		38	1.96787	LSE0702	Unnamed protein (7-transmembrane receptor)
191336_at	WBGene00019444	K06C4.8		212	1.59826	LSE0702	Unnamed protein (7-transmembrane receptor)
188807_at	WBGene00008885	F16C3.1		363	1.572	LSE0896	Unnamed protein (7-transmembrane receptor)
191173_at	WBGene00010191	F57B7.1		306	1.76571	TWOG0217	Unnamed protein (7-transmembrane receptor)
180420_at	WBGene00012962	Y48A6B.1		333	1.73555	TWOG0217	Unnamed protein (7-transmembrane receptor)
G-proteins
188091_at	WBGene00001682	F08B6.2	gpc-2	178	2.23748	KOG4119	G protein gamma subunit
174412_at	WBGene00001648	C26C6.2	goa-1	62	1.55936	KOG0082	G-protein alpha subunit (small G protein superfamily)
175503_at	WBGene00001679	F13D12.7	gpb-1	290	1.75824	KOG0286	G-protein beta subunit
Regulators of G-protein signaling (GTPases, GEFs, GRKs)
175626_at	WBGene00004344	C05B5.7	rgs-1	303	1.60029	KOG3589	G protein signaling regulators
174331_at	WBGene00004349	C41G11.3	rgs-6	334	1.50102	KOG3589	G protein signaling regulators
Adenylate/Guanylate Cyclases
191877_at	WBGene00000069	C10F3.3	acy-2	140	1.79123	KOG3619	Adenylate/guanylate cyclase
193066_s_at	WBGene00001537	C30G4.3	gcy-11	174	1.56385	KOG1023	Natriuretic peptide receptor, guanylate cyclase
Rab/Rho/Rac GTPase Signaling
175567_at	WBGene00004274	F53G12.1	rab-11.1	114	1.64983	KOG0087	GTPase Rab11/YPT3, small G protein superfamily
174493_at	WBGene00004285	W01H2.3	rab-37	73	2.66051	KOG0083	GTPase Rab26/Rab37, small G protein superfamily
Neuropeptides
FRMFamide-like
187944_at	WBGene00001447	C18D1.3	flp-4	9	6.48118		(FRMFamide-like peptide)
180535_at	WBGene00001448	C03G5.7	flp-5	259	1.68445		(FRMFamide-like peptide)
188353_s_at	WBGene00001455	C05E11.8	flp-12	69	2.09599		(FRMFamide-like peptide)
175777_at	WBGene00001445	W07E11.3	flp-2	128	2.15121	LSE4103	Unnamed protein (FRMFamide-like peptide)
188219_at	WBGene00001456	F33D4.3	flp-13	40	7.90534	TWOG0210	Unnamed protein (FRMFamide-like peptide)
Neuropeptide-like
187582_at	WBGene00003749	ZK1320.10	nlp-11	200	1.73266		(Neuropeptide-like)
174265_at	WBGene00003747	E03D2.2	nlp-9	37	3.46892	LSE0842	Unnamed protein (Neuropeptide-like)
180833_s_at	WBGene00003752	D1009.4	nlp-14	129	3.12151	LSE0850	Unnamed protein (Neuropeptide-like)
185393_s_at	WBGene00003759	Y47D3B.2	nlp-21	98	3.7256	LSE0842	Unnamed protein (Neuropeptide-like)
Insulin-like
175745_at	WBGene00002084	F13B12.5	ins-1	161	1.98735		Unnamed protein (insulin-like peptide)
TGF-beta
193393_at	WBGene00006852	C53D6.2	unc-129	77	2.16964	KOG3900	Transforming growth factor beta, bone morphogenetic protein and related proteins
Pro-protein convertases and carboxypeptidases
173431_at	WBGene00001172	C51E3.7	egl-3	352	1.63329	KOG3526	Subtilisin-like proprotein convertase
173098_at	WBGene00002232	F11A6.1	kpc-1	241	1.52288	KOG3525	Subtilisin-like proprotein convertase
189381_at	WBGene00012073	T27A8.1		351	1.56919	KOG2649	Zinc carboxypeptidase
Calcium-binding
188630_at	WBGene00000286	C18E9.1	cal-2	158	1.75489	KOG0027	Calmodulin and related proteins (EF-Hand superfamily)
188689_at	WBGene00000288	T07G12.1	cal-4	244	2.11514	KOG0027	Calmodulin and related proteins (EF-Hand superfamily)
192193_at	WBGene00018376	F43C9.2		144	1.73964	KOG0027	Calmodulin and related proteins (EF-Hand superfamily)
173117_at	WBGene00019184	H10E21.4		86	1.55088	KOG0027	Calmodulin and related proteins (EF-Hand superfamily)
192288_at	WBGene00019352	K03A1.4		91	1.8333	KOG0027	Calmodulin and related proteins (EF-Hand superfamily)
173641_at	WBGene00003497	K07D8.1	mup-4	410	1.5816	KOG1217	Fibrillins and related proteins containing Ca2+-binding EGF-like domains
185182_s_at	WBGene00020421	T10E10.4		409	1.54805	KOG1217	Fibrillins and related proteins containing Ca2+-binding EGF-like domains
175193_at	WBGene00020806	T25F10.3		243	2.32827	KOG1217	Fibrillins and related proteins containing Ca2+-binding EGF-like domains
173661_s_at	WBGene00002983	C54G7.3	lgx-1	268	1.57483	TWOG0480	Proteins containing Ca2+-binding EGF-like domains
Synaptic vesicle associated
175683_s_at	WBGene00006753	K10D3.2	unc-14	162	1.52901		(RUN domain)
175658_at	WBGene00004921	F31E8.2	snt-1	121	1.91204	KOG1028	Ca2+-dependent phospholipid-binding protein Synaptotagmin, required for synaptic vesicle and secretory granule exocytosis
172037_x_at	WBGene00000481	ZC416.8	cha-1	326	1.89328	KOG3717	Carnitine O-acyltransferase CRAT
174230_at	WBGene00006751	C32E8.10	unc-11	219	2.34921	KOG0251	Clathrin assembly protein AP180 and related proteins, contain ENTH domain
175564_s_at	WBGene00004267	C18A3.6	rab-3	179	2.21938	KOG0093	GTPase Rab3, small G protein superfamily
188220_at	WBGene00004368	C32E8.7	ric-19	47	1.61956	KOG3891	Secretory vesicle-associated protein ICA69, contains Arfaptin domain
179774_s_at	WBGene00001335	F35A5.8	erp-1	238	1.84974	KOG3725	SH3 domain protein SH3GLB
173751_at	WBGene00004364	Y22F5A.3	ric-4	18	2.56847	KOG3065	SNAP-25 (synaptosome-associated protein) component of SNARE complex
173890_at	WBGene00000167	C27H6.1	apt-10	356	1.58456	KOG2677	Stoned B synaptic vesicle biogenesis protein
186861_s_at	WBGene00004913	Y38C1BA.2	snn-1	133	1.52113	KOG3895	Synaptic vesicle protein Synapsin
191339_at	WBGene00004912	T08A9.3	sng-1	402	2.2735	KOG4016	Synaptic vesicle protein Synaptogyrin involved in regulation of Ca2+-dependent exocytosis
189977_s_at	WBGene00014021	ZK637.1		350	1.55126	KOG0253	Synaptic vesicle transporter SV2 (major facilitator superfamily)
173440_at	WBGene00004897	T10H9.4	snb-1	17	1.54594	KOG0860	Synaptobrevin/VAMP-like protein
174516_at	WBGene00006757	F27D9.1	unc-18	28	1.99547	KOG1300	Vesicle trafficking protein Sec1
172038_x_at	WBGene00006756	ZC416.8	unc-17	31	3.04809	KOG3764	Vesicular amine transporter
173403_s_at	WBGene00000301	T13F2.8	cav-1	60	6.49751	TWOG0057	Caveolin
176888_at	WBGene00022271	Y73E7A.4		205	2.31689	TWOG0587	Unnamed protein (syntaxin binding)
RNA binding
174457_at	WBGene00001368	F35H8.5	exc-7	230	1.80308	KOG0145	RNA-binding protein ELAV/HU (RRM superfamily)
172524_x_at	WBGene00019696	M01B12.1		87	2.48155	KOG1075	Reverse transcriptase
172450_x_at	WBGene00019974	R09A1.4		97	3.41393	KOG1075	Reverse transcriptase
Ubiquitin Associated
174936_s_at	WBGene00007639	C17D12.5		149	3.3357		(Ubiquitin conjugating enzyme activity)
189374_s_at	WBGene00009738	F45H7.6		3	3.60777	KOG0940	Ubiquitin protein ligase RSP5/NEDD4
177923_at	WBGene00011263	R13H4.5		104	1.58052	LSE0969	Unnamed protein (F-box protein)
Enzymes
177952_s_at	WBGene00010507	K02E2.6		203	1.79539		(aspartic-type endopeptidase activity)
186592_at	WBGene00017255	F08D12.12		49	2.52011		(DNA ligase (ATP) activity)
178332_s_at	WBGene00010722	K09E4.4		2	6.16539	KOG2233	Alpha-N-acetylglucosaminidase
173287_s_at	WBGene00020509	T14F9.3		118	1.92121	KOG2499	Beta-N-acetylhexosaminidase
189711_at	WBGene00000284	T28F2.3	cah-6	315	1.71907	KOG0382	Carbonic anhydrase
188407_at	WBGene00003966	C27H5.1	pdl-1	99	2.3444	KOG4038	cGMP-phosphodiesterase, delta subunit
187153_s_at	WBGene00000545	Y39A3CL.5	clp-4	394	1.60444	KOG0045	Cytosolic Ca2+-dependent cysteine protease (calpain), large subunit (EF-Hand protein superfamily)
179694_s_at	WBGene00000980	F29G9.6	dhs-17	348	1.78333	KOG1208	Dehydrogenases with different specificities (related to short-chain alcohol dehydrogenases)
189728_s_at	WBGene00009958	F53B6.2		7	3.0949	KOG3538	Disintegrin metalloproteinases with thrombospondin repeats
174878_at	WBGene00020567	T19D2.1		403	1.78477	KOG3538	Disintegrin metalloproteinases with thrombospondin repeats
173798_at	WBGene00011794	T16A9.4		110	2.13426	KOG3624	M13 family peptidase
192577_at	WBGene00003520	F45G2.1	nas-1	372	1.57474	KOG3714	Meprin A metalloprotease
188723_at	WBGene00003548	Y95B8A.1	nas-30	377	1.52604	KOG3714	Meprin A metalloprotease
185984_at	WBGene00003554	F57C12.1	nas-38	209	2.18185	KOG3714	Meprin A metalloprotease
175011_at	WBGene00019479	K07C11.7		119	2.11341	KOG3947	Phosphoesterases
185586_at	WBGene00004045	K10F12.3	pll-1	137	1.82669	KOG0169	Phosphoinositide-specific phospholipase C
184285_at	WBGene00015437	C04E12.7		48	1.81921	KOG0621	Phospholipid scramblase
185871_s_at	WBGene00016341	C33C12.9		109	2.06981	KOG3191	Predicted N6-DNA-methyltransferase
192710_s_at	WBGene00012776	Y42A5A.1		35	1.73064	KOG1046	Puromycin-sensitive aminopeptidase and related aminopeptidases
177581_at	WBGene00000255	F45G2.5	bli-5	106	1.96062	KOG4295	Serine proteinase inhibitor (KU family)
187885_at	WBGene00015335	C02D5.1		400	1.66777	KOG0139	Short-chain acyl-CoA dehydrogenase
175566_s_at	WBGene00011564	T07C5.1		11	3.2546	KOG1192	UDP-glucuronosyl and UDP-glucosyl transferase
179597_at	WBGene00007177	B0399.2		251	1.68343	LSE0499	Integral membrane O-acyltransferase
180622_at	WBGene00018523	F46H5.8		51	2.60761	LSE0720	Predicted esterase
192709_at	WBGene00008610	F09C3.2		408	1.65279	LSE0835	Predicted hydrolase (HAD superfamily)
177473_at	WBGene00011958	T23G4.2		201	3.18766	LSE1106	Unnamed protein (serine-type endopeptidase activity)
194021_s_at	WBGene00001627	C55B7.2	gly-2	297	1.53301	TWOG0018	N-Acetylglucosaminyltransferase
173954_at	WBGene00004036	F31B12.1	plc-1	166	1.87728	TWOG0020	Phosphoinositide-specific phospholipase C with RasGEF and RA domains
190040_at	WBGene00010060	F54E4.4		255	3.01689	TWOG0221	Predicted tyrosinase
Collagens
188401_s_at	WBGene00000527	C36B1.1	cle-1	43	2.98621	KOG3546	Collagens (type XV)
192026_at	WBGene00000603	C46A5.3	col-14	367	2.27668	KOG3544	Collagens (type IV and type XIII), and related proteins
172826_x_at	WBGene00000606	F11G11.10	col-17	398	1.70624	KOG3544	Collagens (type IV and type XIII), and related proteins
172902_x_at	WBGene00000611	F36A4.10	col-34	397	1.62892	KOG3544	Collagens (type IV and type XIII), and related proteins
190134_s_at	WBGene00000618	T10B10.1	col-41	302	3.7556	KOG3544	Collagens (type IV and type XIII), and related proteins
188747_at	WBGene00000625	Y54E10BL.2	col-48	295	3.95673	KOG3544	Collagens (type IV and type XIII), and related proteins
181998_at	WBGene00000634	F26B1.4	col-58	210	2.14385	KOG3544	Collagens (type IV and type XIII), and related proteins
[truncated: 218 more rows]
