# Supplementary material for: Cell-specific microarray profiling experiments reveal a comprehensive picture of gene expression in the C. elegans nervous system
Source: Genome Biol. 2007 Jul 5;8(7):R135. doi: 10.1186/gb-2007-8-7-r135 (PMC2323220; doi:10.1186/gb-2007-8-7-r135)
Supplement: Additional data file 6 — Fifty top-ranked muscle enriched genes. [file gb-2007-8-7-r135-S6.xls]

## Sheet: common_data
Top 50 ranked muscle-enriched genes (from Fox, et al, submitted).
Expression data extracted from WormBase release WS146									Unc-4 Key				Neuron expression Key
Other annotation extracted from WormBase release WS140									0	not expressed			0	Not annotated as expressed in neurons
						Enriched in pan-neural dataset			1	in all or most neurons			1	In neurons
									2	in unc-4 neurons			3	In all cells
									3	neuronal expression not fully defined			4	male specific
													5	No spatial expression data
WS146																			WS140
Affy ID	Affy cosmid	WB cosmid	WB ID	Common name	Rank	Score(d)	Fold Change	q-value (%)	Cell group	Expression pattern	Subcellular location	Neuron expression	Expression data present	MicroArray map positions	Ahringer RNAi clones	Other probes	Brief id	Mutant	RNAi phenotype	GO list		KOG	Blast Hits (hit|species|description|E_val)
192407_at	K08F4.7	K08F4.7	WBGene00001752	gst-4	1	23.7322	4.19688	0.0614467	head neurons | pharynx | vulval muscle | hypodermis | pharynx | muscle	Adult Expression: pharynx; vulval muscle; head neurons | Larval Expression: pharynx; head neurons | "GFP signals originating from the fusion protein were detected along the whole worm, dominating in the muscle fibers of the longitudinal musculature and in the hypodermis. Significant expression was also observed in the cells surrounding the pharynx, but not in the pharynx itself. In contrast, L3-l…		1	1		IV-5I04	-	gst-4 encodes a predicted glutathione S-transferase; mRNA is expressed in adults and accumulation increases in response to paraquat.		WT		Glutathione S-transferase	ENSEMBL:ENSP00000295256:human:Prostaglandin-D synthase:E=27.1079 | ENSEMBL:ENSP00000196968:human:Glutathione S-transferase P:E=13.4815 | ENSEMBL:ENSP00000284562:human:Glutathione S-transferase A5-5:E=12.7447 | ENSEMBL:ENSP00000211122:human:Glutathione S-transferase A3-3:E=12.2518 | ENSEMBL:ENSP00000306378:human:Glutathione S-transferase A4-4:E=11.5686 | ENSEMBL:ENSP00000241337:human:Glutathione S…
180871_at	C44B7.4	C44B7.4	WBGene00016626		2	16.7863	3.61683	0.0614467						1	II-5C10	-			WT		Unnamed protein	ENSEMBL:ENSP00000325894:human:Conserved hypothetical protein:E=20.5229 | ENSEMBL:ENSP00000260743:human:Hypothetical protein FLJ12133:E=18.1308 | ENSEMBL:ENSP00000339444:human:OTTHUMP00000017061:E=18 | ENSEMBL:ENSP00000331217:human:Family with sequence similarity 26, member A:E=11.0915 |
177873_at	F21D9.4	F21D9.4	WBGene00009018		3	16.5298	3.04584	0.0614467						1	V-12O12	-		pkP527	WT		Uncharacterized protein
188966_s_at	T28D9.4	T28D9.7|T28D9.4	-	-	4	16.1719	2.58332	0.0614467						1	II-5C11	-			WT|WT
187209_at	C02C2.5	C02C2.5	WBGene00015334		5	15.1848	4.41712	0.0614467						42	III-4K13	-			WT|WT	Molecular_function:oxidoreductase activity|Biological_process:electron transport	Nitroreductases	ENSEMBL:ENSP00000343763:human:Iodotyrosine dehalogenase 1 protein:E=46.5528 | ENSEMBL:ENSP00000229447:human:Iodotyrosine dehalogenase 1 isoform B protein:E=29.8239 | FLYBASE:CG6279-PA:fly:Flybase gene name is CG6279-PA:E=42.1805 |
178926_s_at	R148.6	R148.6	WBGene00006452	heh-1	6	14.2536	3.40192	0.0614467	body wall muscle	Adult Expression: body wall muscle;		0	1	8	III-1P05	-		ok603	WT|WT		Major epididymal secretory protein HE1	FLYBASE:CG7291-PA:fly:Flybase gene name is CG7291-PA:E=12.0362 |
192735_s_at	Y47D3B.7	Y47D3B.7	WBGene00004735	sbp-1	7	14.106	2.20014	0.0614467	intestine	Strong GFP expression, exclusively in the intestine. | "Evaluation of the expression from an lpd-1Prom::GFP fusion construct in transgenic animals revealed that, in addition to the previously reported expression in intestinal cells (See Expr2348), the construct is strongly expressed in a subset of head neurons . Using a lipophilic dye, DiI, which highlights chemosensory ciliated neurons, these ne…		1	1	1	III-6C01	-	sbp-1 encodes a basic helix-loop-helix (bHLH) transcription factor homologous to the mammalian Sterol Regulatory Element Binding Proteins (SREBPs, OMIM:184756, overexpression of nuclear form of SREBP-1c is associated with insulin resistance and features of congenital generalized lipodystrophy); in C. elegans, SBP-1 activity is required for normal lipid metabolism and wild-type levels of lipogenic…		Bmd|Gro|Bmd|Gro|Clr|Gro|Sck|Stp|Lpd|Unclassified|Unclassified|Unclassified|Unclassified|Unclassified|Lva	Biological_process:body morphogenesis (sensu Nematoda)|Biological_process:osmoregulation|Biological_process:positive regulation of growth rate|Biological_process:lipid metabolism|Biological_process:larval development (sensu Nematoda)|Biological_process:growth|Biological_process:physiological processes|Biological_process:gametogenesis	Predicted DNA-binding protein	ENSEMBL:ENSP00000354476:human:Sterol regulatory element-binding tranScription factor 2:E=44.9208 | ENSEMBL:ENSP00000355169:human:SREBF2 protein:E=44.8861 | ENSEMBL:ENSP00000345822:human:Splice Isoform 2 Of Sterol regulatory element binding protein-1:E=42.6383 | ENSEMBL:ENSP00000261646:human:Sterol regulatory element binding transcription factor 1:E=42.5686 | ENSEMBL:ENSP00000348069:human:Splice I…
192645_at	F46G10.6	F46G10.6	WBGene00003511	mxl-3	8	13.8895	3.79399	0.0614467						8	X-6C16	-		ok800	WT		Upstream transcription factor 2/L-myc-2 protein	ENSEMBL:ENSP00000351490:human:Splice Isoform 1 Of Max protein:E=19.6021 | ENSEMBL:ENSP00000351175:human:Splice Isoform 2 Of Max protein:E=19.5686 | ENSEMBL:ENSP00000284165:human:Max protein:E=18.5686 | ENSEMBL:ENSP00000315225:human:20 kDa protein:E=10.6021 | FLYBASE:CG9648-PA:fly:Flybase gene name is Max-PA:E=18.9586 |
189085_at	T07H6.4	T07H6.4	WBGene00020331		9	12.7967	2.56558	0.0614467						1	X-3K16	-			WT		C-type lectin	ENSEMBL:ENSP00000304118:human:OTTHUMP00000021897:E=28.3566 | ENSEMBL:ENSP00000340835:human:Splice Isoform 3 Of CUB and sushi multiple domains protein 3 precursor:E=27.8861 | ENSEMBL:ENSP00000343124:human:Splice Isoform 4 Of CUB and sushi multiple domains
193051_at	ZC374.2	ZC374.2	WBGene00013872		10	12.5209	2.77919	0.0614467						1	X-4P02	-			WT			FLYBASE:CG8581-PA:fly:Flybase gene name is fra-PA:E=11.6778 |
185515_at	F19B10.1	F19B10.1	WBGene00017583		11	12.0898	1.92274	0.0614467						13	II-3I18	174222_at|185515_at|185516_s_at			WT|WT
187483_at	B0416.7	B0416.7	WBGene00015182		12	11.8164	2.94187	0.0614467						15	X-4N11	-			WT		Unnamed protein
173825_at	T21B6.3	T21B6.3	WBGene00011880		13	11.7781	4.63926	0.0614467						1	X-5C24	173825_at|190368_s_at	The protein product of this gene is predicted to contain a glutamine/asparagine (Q/N)-rich ('prion') domain, by the algorithm of Michelitsch and Weissman (as of the WS77 release of WormBase, i.e., in wormpep77).		WT		Unnamed protein	ENSEMBL:ENSP00000264845:human:Semaphorin 5A precursor:E=46.7959 | ENSEMBL:ENSP00000271588:human:Hemicentin:E=44.6576 | ENSEMBL:ENSP00000313046:human:Brain-specific angiogenesis inhibitor 1 precursor:E=42.3279 | ENSEMBL:ENSP00000350215:human:Similar to Sem
188459_s_at	F28H1.2	F28H1.2	WBGene00000779	cpn-3	14	11.5285	4.87852	0.0614467						8	I-1B06	-	cpn-3 encodes a calponin homolog, most closely related to its paralog CPN-4 in C. elegans; CPN-3 is more similar to the calponin paralogs transgelin (SM22 alpha) or neuronal protein NP25 than to calponin per se.		Emb|Lva	Biological_process:embryonic development (sensu Animalia)|Biological_process:larval development (sensu Nematoda)|Biological_process:growth	Calponin	ENSEMBL:ENSP00000309775:human:Transgelin-2:E=15.8861 | ENSEMBL:ENSP00000273368:human:Neuronal protein NP25:E=13.4815 | ENSEMBL:ENSP00000252456:human:Calponin 1:E=13.3468 | ENSEMBL:ENSP00000281863:human:Calponin-3:E=11 | ENSEMBL:ENSP00000278968:human:TAGLN protein:E=10.585 | ENSEMBL:ENSP00000340129:human:Calponin 2 isoform b:E=10.2676 | ENSEMBL:ENSP00000263097:human:Calponin 2 isoform a:E=10.2518 …
172204_at	T22H2.4	T22H2.4	WBGene00011934		15	11.271	2.44172	0.0614467						3	I-5J14	-			WT		Unnamed protein
173135_s_at	K08E3.3a	K08E3.3	WBGene00010663		16	11.255	1.83336	0.0614467	spermathecae | uterus	Expression is confined to older larvae and adults, and is seen within the developing uterus and spermathecae. Expression is both cytoplasmic and nuclear-localised.	Expression is both cytoplasmic and nuclear-localised.	0	1		III-6H06	173135_s_at|192081_s_at			WT|WT		Cdc42-interacting protein CIP4	ENSEMBL:ENSP00000334261:human:Formin-binding protein 17:E=48.4685 | ENSEMBL:ENSP00000320493:human:Cdc42-interacting protein 4:E=43.6576 | ENSEMBL:ENSP00000260506:human:Transducer of Cdc42-dependent actin assembly-1:E=41.4949 | ENSEMBL:ENSP00000271234:human:Novel formin binding protein 1 family protein:E=39.5086 | ENSEMBL:ENSP00000308978:human:KIAA0769 protein:E=17.6576 | ENSEMBL:ENSP00000320117:h…
186977_at	ZK643.1	ZK643.1	WBGene00014033		17	11.0105	2.61723	0.0614467	vulval muscle | neurons | vm1 | head sensilla	Expression is seen in 4 neural cells of the anterior ganglion, 8 more in the lateral/ventral ganglia, and 4-6 nuclei of the tail ganglia. Staining is also seen on sub-cellular particles in the vm1 muscles of the vulva. The neural pattern develops from L1 onwards; the vulval staining occurs L4 onwards.	Expressed in nuclei.	1	1	9		-			WT		Thioredoxin binding protein TBP-2/VDUP1	ENSEMBL:ENSP00000352126:human:Conserved hypothetical protein:E=12.4685 | ENSEMBL:ENSP00000350139:human:46 kDa protein:E=12.3566 |
179792_at	F53A3.7	F53A3.7	WBGene00018723		18	11.0092	3.30874	0.0614467								-			Emb|Sck|Stp	Biological_process:embryonic development (sensu Animalia)|Biological_process:physiological processes|Biological_process:gametogenesis	Uncharacterized conserved protein	FLYBASE:CG12379-PA:fly:Flybase gene name is CG12379-PA:E=17.7213 |
183314_at	C29F5.1	C29F5.1	WBGene00016210		19	10.7796	5.28152	0.0614467						16	II-4L22	-			WT
191757_at	R01H10.3a	R01H10.3	WBGene00000768	cor-1	20	10.4055	3.36542	0.0614467						16	III-5D01	-	The cor-1 gene encodes an ortholog of the actin-binding protein coronin.	ok869	WT|WT		Actin-binding protein Coronin, contains WD40 repeats	ENSEMBL:ENSP00000340211:human:Coronin-1B:E=116.886 | ENSEMBL:ENSP00000261401:human:Coronin 1C:E=114.061 | ENSEMBL:ENSP00000354705:human:Coronin-1A:E=109.268 | ENSEMBL:ENSP00000324921:human:Coronin-2A:E=88.2441 | ENSEMBL:ENSP00000261861:human:Similar to Coronin, actin-binding protein, 2A:E=86.7213 | ENSEMBL:ENSP00000251166:human:Coronin 7:E=50.4559 | ENSEMBL:ENSP00000344562:human:Hypothetical prot…
186581_at	Y116F11A.6	Y116F11A.6	WBGene00013819		21	9.9764	2.56277	0.0614467								-			WT
175576_s_at	Y75B7AR.1	Y75B7AR.1	WBGene00022287		22	9.96147	1.7204	0.0614467								-
192375_at	R07C3.4	R07C3.4	WBGene00019920		23	9.60892	1.78497	0.0614467						4	II-1F17	-			WT	Molecular_function:catalytic activity|Biological_process:metabolism	Long-chain acyl-CoA synthetases (AMP-forming)	ENSEMBL:ENSP00000348429:human:LCFA CoA ligase:E=108.638 | ENSEMBL:ENSP00000346680:human:Splice Isoform 1 Of Long-chain-fatty-acid--CoA ligase 5:E=108.602 | ENSEMBL:ENSP00000281455:human:Splice Isoform 1 Of Long-chain-fatty-acid--CoA ligase 1:E=107.77 | EN
174686_at	C09D1.1c	C09D1.1	WBGene00006820	unc-89	24	9.57252	3.06814	0.0614467	body wall muscle | pharyngeal muscle	Adult Expression: body wall muscle; unidentified | Larval Expression: body wall muscle; unidentified | Both antibodies localize to the pharyngeal muscle. | "unc-89-A and -B are expressed in body-wall, pharyngeal and vulval muscles, unc-89-C is expressed in body-wall and vulval muscles (but not in the pharynx), and unc-89-D is expressed in only a few cells: vulval, intestinal, anal depressor and a…	| UNC-89 protein localize to the middle of A band in muscle cells.	0	1		I-1B22	174492_at|174686_at|175353_s_at|189196_at|192998_at		ad539	WT	Molecular_function:protein kinase activity|Molecular_function:ATP binding|Biological_process:protein amino acid phosphorylation	Ca2+/calmodulin-dependent protein kinase, EF-Hand protein superfamily	ENSEMBL:ENSP00000265327:human:KIAA1297 protein:E=58.2366 | ENSEMBL:ENSP00000261392:human:PREDICTED: KIAA1639 protein:E=48.3768 | ENSEMBL:ENSP00000320622:human:Splice Isoform 2 Of Myosin light chain kinase, smooth muscle and non-muscle isozymes:E=37.7447 |
192551_at	K04D7.3	K04D7.3	WBGene00001794	gta-1	25	9.54333	2.2499	0.0614467	head neurons | body wall muscle | nervous system	Adult Expression: body wall muscle; Nervous System; head neurons;		1	1	8	IV-5K08	-	The gta-1 gene encodes an ortholog of the human gene GABAT, which when mutated leads to GABA-transaminase deficiency (OMIM:137150).	ok517	WT	Molecular_function:transaminase activity|Molecular_function:pyridoxal phosphate binding|Molecular_function:4-aminobutyrate transaminase activity|Biological_process:aminobutyrate metabolism	4-aminobutyrate aminotransferase	ENSEMBL:ENSP00000268251:human:Similar to 4-aminobutyrate aminotransferase, mitochondrial precursor:E=124.076 | ENSEMBL:ENSP00000224242:human:Ornithine aminotransferase, mitochondrial precursor:E=13.3979 | ENSEMBL:ENSP00000231420:human:Alanine--glyoxylate aminotransferase 2, mitochondrial precursor:E=11.2147 | FLYBASE:CG7433-PB:fly:Flybase gene name is CG7433-PB:E=127.959 | FLYBASE:CG8782-PA:fly:F…
191222_at	Y19D10A.15	Y19D10A.15	WBGene00044099	srd-75	26	9.49816	2.08723	0.0614467								-					Chemoreceptor/7TM receptor
182626_at	F08F3.10	F08F3.10	WBGene00017266		27	9.29576	5.67047	0.0614467						27		-
179295_s_at	T04F8.1	T04F8.1	WBGene00011440		28	9.29367	2.27889	0.0614467						27	X-5F21	-			WT|WT	Molecular_function:cation transporter activity|Biological_process:cation transport|Cellular_component:membrane	Sideroflexin	ENSEMBL:ENSP00000316905:human:Sideroflexin 1:E=89.4089 | ENSEMBL:ENSP00000224807:human:Hypothetical protein FLJ90226:E=86.0269 | ENSEMBL:ENSP00000286939:human:Sideroflexin 2:E=72.0315 | ENSEMBL:ENSP00000272433:human:Sideroflexin 5:E=56.7959 | ENSEMBL:ENSP00000347924:human:Sideroflexin 4, isoform 3:E=12.7959 | FLYBASE:CG11739-PC:fly:Flybase gene name is CG11739-PC:E=80.9208 | FLYBASE:CG6812-PA:fly…
184735_s_at	C32E12.4	C32E12.4	WBGene00016330		29	9.27433	2.76732	0.0614467						13	I-2G16	174502_s_at|184735_s_at			Gro|Sck|Sma|WT	Biological_process:positive regulation of growth rate|Biological_process:physiological processes|Biological_process:positive regulation of body size		ENSEMBL:ENSP00000282478:human:Dentin sialophosphoprotein precursor:E=17.4437 | ENSEMBL:ENSP00000322097:human:Hypothetical protein FLJ35107:E=14.4815 | ENSEMBL:ENSP00000311997:human:Neurofilament triplet H protein:E=12.8239 | ENSEMBL:ENSP00000354826:human:
174094_at	K11D9.2a	K11D9.2	WBGene00004736	sca-1	30	9.01866	3.50153	0.0614467	pharyngeal muscle | vulval epithelial cells | excretory system | sheath_cells | spermathecae | anal muscle | intestine | sphincter muscle | pharyngeal muscle | vulval muscle | uterine muscle | ventral nerve cord | excretory system | neurons	Distinct staining was observed in pharyngeal muscles and vulva epithelial cells. Reduced but prominent signals were also observed in excretory cells extending antero-posteriorly along the whole body. However, no body wall muscle or vulva muscle were stained. | "All three reporter constructs were expressed in all major contractile tissues, starting during embryogenesis and continuing until adultho…	| "Fluorescence from Psca-1::GFP was evenly distributed over the cytosol. However, both CeSERCAa::GFP and CeSERCAb::GFP showed specific subcellular localization. Both fusion proteins were found in a tubular meshwork that was most distinct in the body wall muscle cells. This staining was continuous with staining at or near the dense bodies, structures functionally analogous to vertebrate Z-lines. …	1	1		III-5D02	174028_at|174094_at|188971_s_at|188973_at	The sca-1 gene encodes a sarco-endoplasmic reticulum Ca[2+] ATPase homolog that is required for development and muscle function; sca-1 is also a ortholog of human ATP2A1 (OMIM:108730), which when mutated leads to Darier-White disease (OMIM:124200).	ok190	Sck|Ste|Sck|Ste|Ste|Sck|Ste|Emb|Lva|Ste	Molecular_function:ATP binding|Molecular_function:ATPase activity, coupled to transmembrane movement of ions, phosphorylative mechanism|Biological_process:cation transport|Cellular_component:membrane|Molecular_function:calcium-transporting ATPase activity	Ca2+ transporting ATPase	ENSEMBL:ENSP00000324892:human:Splice Isoform 1 Of Sarcoplasmic/endoplasmic reticulum calcium ATPase 2:E=1000 | ENSEMBL:ENSP00000225320:human:115 kDa protein:E=1000 | ENSEMBL:ENSP00000311186:human:Splice Isoform 2 Of Sarcoplasmic/endoplasmic reticulum calc
194071_at	T13H10.1	T13H10.1	WBGene00002193	kin-5	31	8.96314	2.04702	0.0614467	head neurons	Adult Expression: head neurons | Larval Expression: head neurons; unidentified		1	1	4	IV-5M13	-	kin-5 encodes a predicted protein tyrosine kinase that is most closely related to the non-receptor tyrosine kinases Fes/Fps and Fer that contain an SH2 domain and a tyrosine kinase domain (OMIM:190030, murine Fes appears to be required for hemopoietic homeostasis); as loss of kin-5 activity via large-scale RNAi screens does not result in any obvious abnormalities, the precise role of kin-5 in C. …		WT	Molecular_function:protein kinase activity|Molecular_function:ATP binding|Biological_process:protein amino acid phosphorylation|Biological_process:intracellular signaling cascade|Molecular_function:protein-tyrosine kinase activity	Protein tyrosine kinase	ENSEMBL:ENSP00000281092:human:Proto-oncogene tyrosine-protein kinase FER:E=59.8239 | ENSEMBL:ENSP00000331504:human:Proto-oncogene tyrosine-protein kinase Fes/Fps:E=53.6576 | ENSEMBL:ENSP00000263809:human:Tyrosine-protein kinase FRK:E=45.3098 | ENSEMBL:ENS
172570_x_at	Y51A2D.14	Y51A2D.14	WBGene00013081		32	8.84798	2.2888	0.0614467						25	V-12K19	-			WT		Uncharacterized protein
182304_s_at	F28H1.4a	F28H1.4	WBGene00017909		33	8.82488	6.48112	0.0614467						10	I-1B10	182303_at|182304_s_at			WT|WT	Cellular_component:membrane	Members of chemokine-like factor super family and related proteins	ENSEMBL:ENSP00000219207:human:Plasmolipin:E=12.1871 | ENSEMBL:ENSP00000307741:human:Chemokine-like factor super family member 8:E=10.8861 |
176227_s_at	Y71H2AM.15	Y71H2AM.15	WBGene00022180		34	8.80764	3.34038	0.0614467								176172_at|176227_s_at|176662_at			WT		Unnamed protein	ENSEMBL:ENSP00000264659:human:SNAP-25-interacting protein:E=21.7696 | ENSEMBL:ENSP00000348716:human:Splice Isoform 2 Of p130Cas-associated protein:E=21.4559 | ENSEMBL:ENSP00000320808:human:Actin interacting protein 3 family protein:E=12.5376 | ENSEMBL:ENSP00000302343:human:Novel protein:E=11.284 | FLYBASE:CG32809-PD:fly:Flybase gene name is CG32809-PD:E=37.4437 |
175465_at	H22K11.4	H22K11.4	WBGene00019227		35	8.72137	8.84209	0.0614467						1	X-3J01	175465_at|175558_s_at|175593_at|184381_at	H22K11.4 is orthologous to the human gene SARCOGLYCAN, ALPHA (50KD DYSTROPHIN-ASSOCIATED GLYCOPROTEIN) (SGCA; OMIM:600119), which when mutated leads to disease.	tm1232	WT	Molecular_function:calcium ion binding|Molecular_function:protein binding|Cellular_component:sarcoglycan complex	Sarcoglycan complex, alpha/epsilon subunits
185793_at	Y73F8A.26	Y73F8A.26	WBGene00013531		36	8.6656	2.06595	0.0614467								-					Membrane-associated proteoglycan Leprecan	ENSEMBL:ENSP00000323696:human:Cartilage-associated protein precursor:E=34.8539 | ENSEMBL:ENSP00000269532:human:Nucleolar autoantigen No55:E=31.1549 | ENSEMBL:ENSP00000296388:human:GROS1-L protein:E=25.2076 | ENSEMBL:ENSP00000236040:human:Hypothetical protein FLJ14742:E=25.1805 | ENSEMBL:ENSP00000316881:human:Leprecan-like 1 protein:E=23.0458 | ENSEMBL:ENSP00000290510:human:82 kDa protein:E=12.744…
188300_at	C41C4.2	C41C4.2	WBGene00005150	sre-2	37	8.44608	2.24739	0.0614467							II-5P24	-		tm659	WT	Molecular_function:cation transporter activity|Biological_process:cation transport|Cellular_component:membrane|Molecular_function:transmembrane receptor activity|Biological_process:chemosensory perception|Cellular_component:integral to membrane
180530_at	R03E9.2	R03E9.2	WBGene00019843		38	8.39382	2.04347	0.0614467						1	X-3H13	-			WT
192433_s_at	F55C5.5	F55C5.5	WBGene00010094		39	8.30113	1.82739	0.0614467						20	V-8A12	-	F55C5.5 encodes a translational elongation factor Ts (EF-Ts) that binds two different EF-Tu proteins (EF-TU1/Y71H2AM.23 and EF-TU2/C43E11.4) in vitro, stimulating guanine-nucleotide exchange and mRNA translation; F55C5.5 is predicted to be mitochondrial and has a putative N-terminal transit peptide sequence; F55C5.5 is required in mass RNAi assays for normally rapid growth and for maintenance of …		Gro|Stp|Lva	Molecular_function:translation elongation factor activity|Biological_process:translational elongation|Biological_process:positive regulation of growth rate|Biological_process:larval development (sensu Nematoda)|Biological_process:growth|Biological_process:gametogenesis	Mitochondrial translation elongation factor EF-Tsmt, catalyzes nucleotide exchange on EF-Tumt	ENSEMBL:ENSP00000313877:human:Splice Isoform 2 Of Elongation factor Ts, mitochondrial precursor:E=32.2676 | ENSEMBL:ENSP00000242983:human:Similar to Elongation factor Ts, mitochondrial precursor:E=31.5686 | FLYBASE:CG6412-PA:fly:Flybase gene name is CG6412-PA:E=38.5376 |
177006_s_at	Y54G2A.29	Y54G2A.29	WBGene00021893		40	7.94916	2.12873	0.0614467								-			WT		Uncharacterized conserved protein	ENSEMBL:ENSP00000311751:human:VLLH2748:E=19.7696 |
193648_at	F25G6.3a	F25G6.3	WBGene00000055	acr-16	41	7.93354	2.53783	0.0614467						24	V-6I11	-	acr-16 encodes an alpha-7-like homomer-forming subunit of the nicotinic acetylcholine receptor (nAChR) superfamily orthologous to human nicotinic cholinergic receptor alpha 7 (CHRNA7; OMIM:118511; possibly associated with schizophrenia and juvenile myoclonic epilepsy); ACR-16 functions as a ligand-gated ion channel that probably regulates fast action of acetylcholine at neuromuscular junctions an…	ok789	WT	Molecular_function:neurotransmitter receptor activity|Biological_process:ion transport|Cellular_component:membrane|Molecular_function:extracellular ligand-gated ion channel activity|Biological_process:transport|Cellular_component:integral to membrane|Cellular_component:postsynaptic membrane|Molecular_function:nicotinic acetylcholine-activated cation-selective channel activity|Molecular_function:i…	Acetylcholine receptor	ENSEMBL:ENSP00000303727:human:Neuronal acetylcholine receptor protein, alpha-7 chain precursor:E=115.222 | ENSEMBL:ENSP00000240132:human:Neuronal acetylcholine receptor protein, alpha-2 chain precursor:E=93.8539 | ENSEMBL:ENSP00000315602:human:Neuronal ac
181607_at	B0273.1	B0273.1	WBGene00015097		42	7.91616	2.39519	0.0614467						4	IV-2J20	-			WT		Unnamed protein
175253_s_at	Y19D10A.4	Y19D10A.4	WBGene00021219		43	7.84947	6.75964	0.0614467								175253_s_at|175532_at|176338_at|176404_at|176652_s_at|180813_s_at|189744_s_at					Predicted mutarotase	ENSEMBL:ENSP00000272252:human:Similar to Aldose 1-epimerase:E=39.3098 | ENSEMBL:ENSP00000311506:human:Splice Isoform 1 Of Sialin:E=24.7213 | ENSEMBL:ENSP00000221485:human:Brain-specific Na-dependent inorganic phosphate cotransporter:E=19.7447 | ENSEMBL:EN
193248_at	F29F11.4	F29F11.4	WBGene00006667	twk-12	44	7.83654	3.54507	0.0614467							V-7I16	-	twk-12 encodes one of 44 C. elegans TWK (two-P domain K+) potassium channel subunits that contain two pore-forming domains and four transmembrane domains; as loss of TWK-12 function via RNA-mediated interference (RNAi) does not result in any abnormalities, the precise role of TWK-12 in C. elegans development and/or behavior is not yet known; TWK-12 may, however, function redundantly with other TW…		WT	Molecular_function:heat shock protein binding|Molecular_function:unfolded protein binding|Biological_process:protein folding|Molecular_function:potassium channel activity|Biological_process:potassium ion transport|Cellular_component:membrane		ENSEMBL:ENSP00000334650:human:TWIK-related individual K+ channel:E=13.3979 | ENSEMBL:ENSP00000330877:human:Splice Isoform 1 Of Potassium channel subfamily K member 4:E=11.4949 | ENSEMBL:ENSP00000263372:human:Splice Isoform 1 Of Potassium channel subfamily K member 6:E=10.6576 | ENSEMBL:ENSP00000258230:human:Potassium channel subfamily K member 1:E=10.0809 | FLYBASE:CG9194-PA:fly:Flybase gene name…
182728_at	C50F2.4	C50F2.4	WBGene00016838		45	7.71073	1.84041	0.0614467							I-1N05	-			WT
190282_at	R173.1	R173.1	WBGene00000283	cah-5	46	7.64658	3.17678	0.0614467								-	cah-5 encodes a member of the carbonic anhydrase family.			Molecular_function:carbonate dehydratase activity|Molecular_function:zinc ion binding|Biological_process:one-carbon compound metabolism	Carbonic anhydrase	ENSEMBL:ENSP00000345659:human:Similar to Carbonic anhydrase 2:E=39.7696 | ENSEMBL:ENSP00000285381:human:Carbonic anhydrase III:E=37.4437 | ENSEMBL:ENSP00000318912:human:Carbonic anhydrase XIII:E=36.4437 | ENSEMBL:ENSP00000285379:human:Carbonic anhydrase I
176040_s_at	ZK688.6a	ZK688.6	WBGene00022801	tag-282	47	7.62994	4.39828	0.0614467			Strain: BC10376	5	1	5	III-4M03	-			WT|WT|WT	Molecular_function:serine-type peptidase activity|Biological_process:proteolysis and peptidolysis|Molecular_function:catalytic activity		ENSEMBL:ENSP00000317362:human:Lysosomal Pro-X carboxypeptidase precursor:E=74.2366 | ENSEMBL:ENSP00000319687:human:Dipeptidyl-peptidase II precursor:E=67.2366 | ENSEMBL:ENSP00000230582:human:Thymus-specific serine protease precursor:E=27.9586 | ENSEMBL:ENSP00000343881:human:Thymus specific serine peptidase:E=15.5686 | ENSEMBL:ENSP00000343270:human:Thymus specific serine peptidase:E=10.3372 | FLYB…
185548_s_at	F59E12.4a	F59E12.4	WBGene00019120		48	7.6159	2.19064	0.0614467						5	II-4F07	172504_x_at|185548_s_at			WT|Emb|Lva|Unc|Emb|Lva|Unc	Biological_process:embryonic development (sensu Animalia)|Biological_process:larval development (sensu Nematoda)|Biological_process:growth|Biological_process:locomotory behavior	Nuclear pore complex, rNpl4 component (sc Npl4)	ENSEMBL:ENSP00000331487:human:Similar to NPL4:E=122.046 | FLYBASE:CG4673-PB:fly:Flybase gene name is CG4673-PB:E=80.3566 |
192982_at	Y38F1A.2	Y38F1A.2	WBGene00012606		49	7.51161	1.8427	0.0614467								173186_s_at|192982_at				Molecular_function:ubiquitin-protein ligase activity|Molecular_function:zinc ion binding|Biological_process:protein ubiquitination|Cellular_component:ubiquitin ligase complex	Predicted E3 ubiquitin ligase	ENSEMBL:ENSP00000331710:human:Hypothetical protein:E=27.5528 | ENSEMBL:ENSP00000240159:human:DKFZP564A022 protein:E=13.3979 |
181140_at	T19D2.3	T19D2.3	WBGene00020568		50	7.5101	2.302	0.0614467						6	X-2B05	-			WT|Unclassified|Unclassified|Unclassified
