# Supplementary material for: Cell-specific microarray profiling experiments reveal a comprehensive picture of gene expression in the C. elegans nervous system
Source: Genome Biol. 2007 Jul 5;8(7):R135. doi: 10.1186/gb-2007-8-7-r135 (PMC2323220; doi:10.1186/gb-2007-8-7-r135)
Supplement: Additional data file 7 — Larval pan-neural enriched genes with known expression patterns from Figure 3b. [file gb-2007-8-7-r135-S7.xls]

## Sheet: Sheet1
Categorized larval pan-neural enriched genes with known expression patterns
WB Release 140								WB Release 146
Affy ID	WB ID	Cosmid Name	Common name	Rank	Fold Change	KOG ID	KOG (other)	Neuron expression	Expression data present
Ion Channels/Receptors/Membrane Proteins
Acetylcholine receptors (and associated proteins)
174398_at	WBGene00004363	T14A8.1	ric-3	685	1.76239	TWOG0684	Unnamed protein (acetylcholine receptor trafficking)	1	1
175049_s_at	WBGene00000951	K03B8.9	deg-3	376	3.22765	KOG3645	Acetylcholine receptor	1	1
175827_at	WBGene00000955	T26H10.1	des-2	358	4.24224	KOG3645	Acetylcholine receptor	1	1
190256_s_at	WBGene00004507	C18H9.7	rpy-1	354	2.74092	KOG1941	Acetylcholine receptor-associated protein of the synapse (rapsyn)	1	1
GABA receptors
172061_x_at	WBGene00006784	T21C12.1	unc-49	1452	1.67343	KOG3643	GABA receptor	1	1
Glutamate receptors (and associated proteins)
172066_x_at	WBGene00001612	C06E1.4	glr-1	357	4.23164	KOG1054	Glutamate-gated AMPA-type ion channel receptor subunit GluR2 and related subunits	1	1
174456_at	WBGene00001615	C06A8.9	glr-4	458	3.37305	KOG1052	Glutamate-gated kainate-type ion channel receptor subunit GluR5 and related subunits	1	1
188626_at	WBGene00004944	C15A11.3	sol-1	66	5.47893		(CUB domain protein necessary for glutamate receptor trafficking)	1	1
189838_s_at	WBGene00003774	F07F6.6	nmr-1	581	2.0901	KOG4440	NMDA selective glutamate-gated ion channel receptor subunit GRIN1	1	1
190494_s_at	WBGene00001613	B0280.12	glr-2	1262	2.69518	KOG1054	Glutamate-gated AMPA-type ion channel receptor subunit GluR2 and related subunits	1	1
192557_s_at	WBGene00003775	T01C3.10	nmr-2	783	3.20475	KOG1053	Glutamate-gated NMDA-type ion channel receptor subunit GRIN2A and related subunits	1	1
192597_at	WBGene00001616	ZC196.7	glr-5	165	8.79285	KOG1052	Glutamate-gated kainate-type ion channel receptor subunit GluR5 and related subunits	1	1
194253_x_at	WBGene00009580	F40F9.1	xbx-6	817	1.53619	KOG2322	N-methyl-D-aspartate receptor glutamate-binding subunit	1	1
Potassium channels
172062_x_at	WBGene00006671	C44E12.3	twk-17	1089	1.51222		(Tandem pore domain K+ channel)	1	1
173463_s_at	WBGene00004831	F08B12.3	slo-2	706	2.62137	KOG3193	K+ channel subunit	1	1
173625_s_at	WBGene00008570	F08A10.1		604	3.89059	KOG3684	Ca2+-activated K+ channel proteins (intermediate/small conductance classes)	1	1
179971_at	WBGene00006657	T12C9.3	twk-2	1499	1.60885	KOG1418	Tandem pore domain K+ channel	1	1
183460_s_at	WBGene00006696	Y39B6A.19	twk-46	216	1.75068	KOG1418	Tandem pore domain K+ channel	1	1
188242_at	WBGene00006792	T06H11.1	unc-58	1537	1.70267	KOG1418	Tandem pore domain K+ channel	1	1
190878_at	WBGene00006681	F46A9.3	twk-29	502	3.04408	KOG1418	Tandem pore domain K+ channel	1	1
190880_at	WBGene00006682	F36A2.4	twk-30	952	2.13241	KOG1418	Tandem pore domain K+ channel	1	1
192811_at	WBGene00001202	R07A4.1	egl-36	728	2.40199	KOG3713	Voltage-gated K+ channel KCNB/KCNC	1	1
192855_at	WBGene00001374	F12F3.1	exp-2	1142	2.20904	KOG3713	Voltage-gated K+ channel KCNB/KCNC	1	1
Calcium channels
174819_at	WBGene00006742	T02C5.5	unc-2	85	2.91497	KOG2301	Voltage-gated Ca2+ channels, alpha1 subunits	1	1
175822_at	WBGene00001187	C48A7.1	egl-19	1366	1.61317	KOG2301	Voltage-gated Ca2+ channels, alpha1 subunits	1	1
189036_s_at	WBGene00004063	ZK256.1	pmr-1	1149	1.53675	KOG0202	Ca2+ transporting ATPase	1	1
190399_at	WBGene00003841	Y40C5A.2	ocr-4	1177	1.68106	KOG3676	Ca2+-permeable cation channel OSM-9 and related channels (OTRPC family)	1	1
193861_at	WBGene00006614	ZC21.2	trp-1	94	2.22631	KOG3609	Receptor-activated Ca2+-permeable cation channels (STRPC family)	1	1
DEG/ENaC sodium channels
176573_s_at	WBGene00003168	T01C8.7	mec-4	609	2.68376	KOG4294	Non voltage-gated ion channels (DEG/ENaC family)	1	1
185957_s_at	WBGene00003174	F16F9.5	mec-10	1307	1.84679	KOG4294	Non voltage-gated ion channels (DEG/ENaC family)	1	1
188114_at	WBGene00000950	C47C12.6	deg-1	1533	1.62345	KOG4294	Non voltage-gated ion channels (DEG/ENaC family)	1	1
192638_at	WBGene00000952	E02H4.1	del-1	712	2.64593	KOG4294	Non voltage-gated ion channels (DEG/ENaC family)	1	1
Stomatins
175614_at	WBGene00003166	F14D12.4	mec-2	290	2.94844	KOG2621	Prohibitins and stomatins of the PID superfamily	1	1
188394_at	WBGene00006761	F57H12.2	unc-24	1506	2.16524	KOG2621	Prohibitins and stomatins of the PID superfamily	1	1
191999_s_at	WBGene00006741	K03E6.5	unc-1	840	2.49707	KOG2621	Prohibitins and stomatins of the PID superfamily	1	1
Ligand-gated Ion Channels
176660_s_at	WBGene00000232	B0207.12	avr-14	793	2.63172	KOG3644	Ligand-gated ion channel	1	1
187810_at	WBGene00001594	C27H5.8	glc-4	998	2.94156	KOG3644	Ligand-gated ion channel	1	1
189510_at	WBGene00001587	C45B2.4	ggr-2	245	1.69706	KOG3644	Ligand-gated ion channel	1	1
192537_at	WBGene00003386	K06C4.6	mod-1	696	2.88325	KOG3644	Ligand-gated ion channel	1	1
Gap junction proteins (Innexins)
175714_at	WBGene00002123	C16E9.4	inx-1	595	1.94836	TWOG0193	Innexin-type channels	1	1
187027_at	WBGene00002126	F26D11.10	inx-4	1532	3.02481	TWOG0193	Innexin-type channels	1	1
Symporters/Exchangers/Transporters
172838_x_at	WBGene00009920	F52B5.1	abts-1	1560	1.67151	KOG1172	Na+-independent Cl/HCO3 exchanger AE1 and related transporters (SLC4 family)	1	1
175798_at	WBGene00003878	F56F4.5	opt-3	1109	1.87935	KOG1237	H+/oligopeptide symporter	1	1
175816_at	WBGene00000934	T23G5.5	dat-1	63	6.65733	KOG3659	Sodium-neurotransmitter symporter	1	1
175960_s_at	WBGene00020051	R13A5.9		1173	3.87198	KOG3762	Predicted transporter	1	1
189868_s_at	WBGene00000501	C48D1.3	cho-1	584	2.76259	KOG3761	Choline transporter	1	1
189929_at	WBGene00016806	C50D2.2		831	2.27415	KOG1286	Amino acid transporters	1	1
193378_at	WBGene00017350	F10E7.9		211	5.75182	KOG2083	Na+/K+ symporter	1	1
Other membrane proteins
173507_s_at	WBGene00003245	F43C9.4	mig-13	988	1.82679		(Single pass transmembrane protein with an LDL repeat)	1	1
174801_at	WBGene00000897	F29C4.1	daf-1	934	2.12791	KOG2052	Activin A type IB receptor, serine/threonine protein kinase	1	1
175763_at	WBGene00000529	B0491.8	clh-2	134	2.82149	KOG0476	Cl- channel CLC-2 and related proteins (CLC superfamily)	1	1
178609_at	WBGene00003471	ZK337.5	mtd-1	727	3.84926		(novel transmembrane protein)	1	1
182471_at	WBGene00008980	F20D1.10	tag-299	678	1.62667	KOG4542	Predicted membrane protein	1	1
183323_at	WBGene00019643	K11C4.2		427	2.13609	KOG0748	Predicted membrane proteins, contain hemolysin III domain	1	1
188119_at	WBGene00006845	F11C3.2	unc-122	1474	1.89962	KOG3545	Olfactomedin and related extracellular matrix glycoproteins	1	1
Axon guidance
173872_at	WBGene00004749	F57C7.3	sdn-1	1425	1.53619	TWOG0045	Heparan sulfate proteoglycan Syndecan	1	1
174033_at	WBGene00006780	B0350.2	unc-44	1249	1.65225	KOG4177	Ankyrin	1	1
174314_at	WBGene00006746	F41C6.1	unc-6	352	2.76104	KOG3512	Netrin, axonal chemotropic factor	1	1
175497_at	WBGene00001165	F56A11.3	efn-4	430	1.67127	KOG3858	Ephrin, ligand for Eph receptor tyrosine kinase	1	1
175840_s_at	WBGene00006839	F09B9.2	unc-115	984	1.83873	KOG1044	Actin-binding LIM Zn-finger protein Limatin involved in axon guidance	1	1
188034_s_at	WBGene00004729	ZK377.2	sax-3	1034	1.71734	KOG4222	Axon guidance receptor Dscam	1	1
188084_s_at	WBGene00004048	K04B12.1	plx-2	510	2.38643	KOG3610	Plexins (functional semaphorin receptors)	1	1
192238_s_at	WBGene00003143	C34B4.1	max-1	893	2.49823	KOG0248	Cytoplasmic protein Max-1, contains PH, MyTH4 and FERM domains	1	1
Adhesion/Ig domain
174176_at	WBGene00006942	F41D9.3	wrk-1	834	1.77189	KOG3510	Immunoglobulin C-2 Type/fibronectin type III domains	1	1
174243_s_at	WBGene00002243	Y54G2A.25	lad-2	487	3.35301	KOG3513	Neural cell adhesion molecule L1	1	1
174334_at	WBGene00004370	C53B7.1	rig-3	176	2.31184	KOG3510	Immunoglobulin C-2 Type/fibronectin type III domains	1	1
174560_at	WBGene00006365	K02E10.8	syg-1	159	1.52409	KOG3510	Immunoglobulin C-2 Type/fibronectin type III domains	1	1
174590_s_at	WBGene00004732	C18F3.2	sax-7	473	1.86858		(Neural cell adhesion molecule L1)	1	1
174826_at	WBGene00000403	B0034.3	cdh-11	201	3.75583	KOG1834	Calsyntenin	1	1
175722_s_at	WBGene00004727	R11G1.4	sax-1	966	1.61709	KOG0605	NDR and related serine/threonine kinases	1	1
180340_at	WBGene00003859	C09E7.3	oig-1	37	4.90529	TWOG0505	Unnamed protein (one-Ig domain)	1	1
188019_at	WBGene00006985	Y39E4B.8	zig-8	1434	1.6497	KOG3510	Immunoglobulin C-2 Type/fibronectin type III domains	1	1
192133_s_at	WBGene00004372	C36F7.4	rig-5	72	2.55026		(Immunoglobulin C-2 Type/fibronectin type III domains)	1	1
192552_at	WBGene00006979	F42F12.2	zig-2	1311	1.90777	KOG3510	Immunoglobulin C-2 Type/fibronectin type III domains	1	1
192568_at	WBGene00006981	C09C7.1	zig-4	1297	1.66232	KOG3510	Immunoglobulin C-2 Type/fibronectin type III domains	1	1
193354_s_at	WBGene00006982	Y48A6A.1	zig-5	1281	3.02003		(Immunoglobulin C-2 Type/fibronectin type III domains)	1	1
194114_s_at	WBGene00002181	K03D10.1	kal-1	734	1.76817	KOG4802	Adhesion-type protein	1	1
Cytoskeleton-related
171793_x_at	WBGene00003171	ZK154.3	mec-7	64	3.61682	KOG1375	Beta tubulin	1	1
171972_x_at	WBGene00002230	Y50D7A.6	klp-20	322	2.28103	KOG4280	Kinesin-like protein	1	1
172047_x_at	WBGene00002182	F08F8.3	kap-1	652	2.14531	KOG1222	Kinesin associated protein KAP	1	1
173829_at	WBGene00006840	R05D3.7	unc-116	1412	1.57364	KOG0240	Kinesin (SMY1 subfamily)	1	1
174617_at	WBGene00018285	F41E6.4		1019	2.06072	KOG2175	Protein predicted to be involved in carbohydrate metabolism, Protein required for actin cytoskeleton organization and cell cycle progression	1	1
175598_at	WBGene00006808	C01G10.11	unc-76	868	2.67429	KOG3919	Kinesin-associated fasciculation and elongation protein involved in axonal transport	1	1
175660_at	WBGene00004212	F42G9.9	ptl-1	11	5.33656	KOG2418	Microtubule-associated protein TAU	1	1
175686_s_at	WBGene00006803	K11C4.3	unc-70	1127	1.59865	KOG0517	Beta-spectrin	1	1
175727_s_at	WBGene00000072	F39C12.2	add-1	1346	1.68427	KOG3699	Cytoskeletal protein Adducin	1	1
175742_at	WBGene00006831	C52E12.2	unc-104	506	3.38955	KOG0245	Kinesin-like protein	1	1
177371_s_at	WBGene00003884	M02B7.3	osm-3	200	2.25378	KOG4280	Kinesin-like protein	1	1
181073_at	WBGene00015363	C02H7.1		1022	1.65402	KOG3809	Microtubule-binding protein MIP-T3	1	1
181224_at	WBGene00017014	D1009.5	dylt-2	1485	1.54406	KOG4108	Dynein light chain	1	1
188536_s_at	WBGene00002980	C32D5.9	lgg-1	894	1.8844	KOG1654	Microtubule-associated anchor protein involved in autophagy and membrane trafficking	1	1
189816_s_at	WBGene00002222	F20C5.2	klp-11	489	1.67985	KOG4280	Kinesin-like protein	1	1
189823_s_at	WBGene00000485	F18C12.1	che-3	409	3.8743	KOG3595	Dyneins, heavy chain	1	1
190122_at	WBGene00002215	C18C4.10	klc-2	34	1.5416	KOG1840	Kinesin light chain	1	1
191281_s_at	WBGene00003175	C44B11.3	mec-12	719	5.9469	KOG1376	Alpha tubulin	1	1
192519_s_at	WBGene00002217	F56E3.3	klp-4	1256	1.79644	KOG0241	Kinesin-like protein	1	1
192922_s_at	WBGene00006528	F26E4.8	tba-1	1483	1.62113	KOG1376	Alpha tubulin	1	1
Transcriptional Control
Homeobox
173826_s_at	WBGene00000457	C37E2.4	ceh-36	51	2.89344	KOG2251	Homeobox transcription factor	1	1
174236_at	WBGene00000453	W05E10.3	ceh-32	338	2.68006	KOG0775	Transcription factor SIX and related HOX domain proteins	1	1
174248_at	WBGene00006881	R07B1.1	vab-15	432	2.93383	KOG0492	Transcription factor MSH, contains HOX domain	1	1
174306_at	WBGene00011138	R08B4.2		1231	2.55447	KOG0490	Transcription factor, contains HOX domain	1	1
174442_s_at	WBGene00006766	B0564.10	unc-30	149	2.69732	KOG0486	Transcription factor PTX1, contains HOX domain	1	1
175280_at	WBGene00003000	ZC247.3	lin-11	70	5.22576	KOG0490	Transcription factor, contains HOX domain	1	1
175548_at	WBGene00000464	Y54F10AM.4	ceh-44	535	3.31853	KOG0963	Transcription factor/CCAAT displacement protein CDP1	1	1
176624_at	WBGene00000435	W03A3.1	ceh-10	1290	1.75721	KOG0494	Transcription factor CHX10 and related HOX domain proteins	1	1
187875_s_at	WBGene00006818	C30A5.7	unc-86	351	2.12555	KOG1168	Transcription factor ACJ6/BRN-3, contains POU and HOX domains	1	1
189951_at	WBGene00000452	C33D12.1	ceh-31	936	1.5828	KOG0488	Transcription factor BarH and related HOX domain proteins	1	1
191585_at	WBGene00006778	F58E6.10	unc-42	563	3.77808	KOG0490	Transcription factor, contains HOX domain	1	1
191721_at	WBGene00000440	D1007.1	ceh-17	1317	1.62485	KOG0484	Transcription factor PHOX2/ARIX, contains HOX domain	1	1
192928_at	WBGene00006775	F56A12.1	unc-39	160	1.7629		(Transcription factor SIX and related HOX domain proteins)	1	1
193511_at	WBGene00000447	F55B12.1	ceh-24	408	1.99544	KOG0842	Transcription factor tinman/NKX2-3, contains HOX domain	1	1
193581_at	WBGene00006744	F26C11.2	unc-4	491	2.75072	KOG0490	Transcription factor, contains HOX domain	1	1
193833_s_at	WBGene00000463	C28A5.4	ceh-43	589	1.68503	KOG0850	Transcription factor DLX and related proteins with LIM Zn-binding and HOX domains	1	1
194028_s_at	WBGene00000431	K02B12.1	ceh-6	1165	1.5922	KOG3802	Transcription factor OCT-1, contains POU and HOX domains	1	1
194096_s_at	WBGene00006654	C40H5.5	ttx-3	1246	1.51601	KOG0490	Transcription factor, contains HOX domain	1	1
194097_s_at	WBGene00003167	F01D4.6	mec-3	1103	2.57262	KOG0490	Transcription factor, contains HOX domain	1	1
Hormone Receptors
175757_s_at	WBGene00001400	F56E3.4	fax-1	1361	1.67738	KOG3575	Hormone receptors	1	1
Aryl-hydrocarbon receptors
193149_at	WBGene00000096	C41G7.5	ahr-1	58	1.74957	KOG3561	Aryl-hydrocarbon receptor	1	1
172057_x_at	WBGene00000095	C25A1.11	aha-1	641	1.71996	KOG3560	Aryl-hydrocarbon receptor nuclear translocator	3	1
SMADs
173439_at	WBGene00000899	F25E2.5	daf-3	1095	1.89397	KOG3701	TGFbeta receptor signaling protein SMAD and related proteins	1	1
175659_at	WBGene00000910	F01G10.8	daf-14	1347	1.6874	KOG3701	TGFbeta receptor signaling protein SMAD and related proteins	1	1
HMG box
174313_s_at	WBGene00004949	K08A8.2	sox-2	133	2.87889	KOG0527	HMG-box transcription factor	1	1
175723_at	WBGene00001182	T22B7.1	egl-13	1318	1.61721	KOG0528	HMG-box transcription factor SOX5	1	1
192437_at	WBGene00004950	F40E10.2	sox-3	927	1.51956	KOG0527	HMG-box transcription factor	1	1
193301_at	WBGene00001976	T05A7.4	hmg-11	1001	2.05665		(High mobility group protein I alpha)	1	1
HLH factors
175755_at	WBGene00006743	Y16B4A.1	unc-3	382	2.91283	KOG3836	HLH transcription factor EBF/Olf-1 and related DNA binding proteins	1	1
Other transcription factors
173217_at	WBGene00002261	F58A3.1	ldb-1	1535	1.82085	KOG2181	LIM domain binding protein LDB1/NLI/CLIM	1	1
175811_s_at	WBGene00000914	F33H1.1	daf-19	810	2.05285	KOG3712	RFX family transcription factor	1	1
181677_at	WBGene00001440	F40H3.4	fkh-8	439	4.52545	KOG2294	Transcription factor of the Forkhead/HNF3 family	1	1
184266_at	WBGene00013111	Y51H4A.17		1006	3.2218	KOG3667	STAT protein	1	1
189894_at	WBGene00016600	C42D8.4		761	1.63368	KOG3806	Predicted transcription factor	1	1
192729_at	WBGene00003106	T27A1.6	mab-9	871	1.69827	KOG3586	TBX1 and related T-box transcription factors	1	1
173428_at	WBGene00003040	T12F5.4	lin-59	1544	1.73435	KOG1083	Putative transcription factor ASH1/LIN-59	3	1
173509_at	WBGene00006773	W02D3.9	unc-37	144	1.72433	KOG0639	Transducin-like enhancer of split protein (contains WD40 repeats)	3	1
175648_at	WBGene00003182	W10D5.1	mef-2	1447	1.54844	KOG0014	MADS box transcription factor	3	1
General factors
190290_at	WBGene00011327	T01D3.2		553	1.99711	KOG3559	Transcriptional regulator SIM1	1	1
Kinase/phosphatase
171877_x_at	WBGene00002048	B0244.2	ida-1	551	2.76107	KOG0793	Protein tyrosine phosphatase	1	1
172058_x_at	WBGene00006779	K11E8.1	unc-43	1154	1.63228	KOG0033	Ca2+/calmodulin-dependent protein kinase, EF-Hand protein superfamily	1	1
173197_at	WBGene00002189	ZK909.2	kin-1	1314	1.80474	KOG0616	cAMP-dependent protein kinase catalytic subunit (PKA)	1	1
173770_s_at	WBGene00007554	C13G3.3		967	1.56896	KOG2085	Serine/threonine protein phosphatase 2A, regulatory subunit	1	1
174444_at	WBGene00000554	F55C10.1	cnb-1	87	2.32986	KOG0034	Ca2+/calmodulin-dependent protein phosphatase (calcineurin subunit B), EF-Hand superfamily protein	1	1
174639_at	WBGene00004719	F15A2.6	sad-1	751	2.93928	KOG0588	Serine/threonine protein kinase	1	1
174817_at	WBGene00019831	R02F2.1		1284	2.72631	KOG0653	Cyclin B and related kinase-activating proteins	1	1
174899_at	WBGene00002363	F38H4.9	let-92	1324	1.58328	KOG0371	Serine/threonine protein phosphatase 2A, catalytic subunit	1	1
175032_at	WBGene00003150	F49E11.1	mbk-2	955	1.86882	KOG0667	Dual-specificity tyrosine-phosphorylation regulated kinase	1	1
175317_s_at	WBGene00017098	E02D9.1		271	1.8914	KOG1588	Mitogen-activated protein kinase kinase (MAP2K)	1	1
175613_at	WBGene00003401	F43C1.2	mpk-1	688	2.67173	KOG0660	Mitogen-activated protein kinase	1	1
175640_at	WBGene00002178	B0478.1	jnk-1	206	2.69317	KOG0665	Jun-N-terminal kinase (JNK)	1	1
175641_at	WBGene00002177	F35C8.3	jkk-1	350	3.97856	KOG0983	Mitogen-activated protein kinase (MAPK) kinase MKK7/JNKK2	1	1
175667_at	WBGene00000900	C05D2.1	daf-4	1133	1.97975	KOG3653	Transforming growth factor beta/activin receptor subfamily of serine/threonine kinases	1	1
175792_at	WBGene00006352	F26E4.1	sur-6	833	1.59319	KOG1354	Serine/threonine protein phosphatase 2A, regulatory subunit	1	1
175828_at	WBGene00000553	K07A9.2	cmk-1	1368	3.86576	KOG0032	Ca2+/calmodulin-dependent protein kinase, EF-Hand protein superfamily	1	1
178120_s_at	WBGene00007548	C13C4.4		46	2.41821	KOG3040	Predicted sugar phosphatase (HAD superfamily)	1	1
181062_at	WBGene00006483	F42A9.1	tag-137	618	1.59823	KOG1170	Diacylglycerol kinase	1	1
190810_at	WBGene00000960	F54G8.2	dgk-3	861	1.79322	KOG1169	Diacylglycerol kinase	1	1
191415_at	WBGene00003368	F42G10.2	mkk-4	1134	1.71884	KOG1006	Mitogen-activated protein kinase (MAPK) kinase MKK4	1	1
191504_at	WBGene00004091	T14G10.1	pps-1	1107	1.75636	KOG4238	Bifunctional ATP sulfurylase/adenosine 5'-phosphosulfate kinase	1	1
192753_at	WBGene00010349	H01G02.2		676	1.86161	KOG0659	Cdk activating kinase (CAK)/RNA polymerase II transcription initiation/nucleotide excision repair factor TFIIH/TFIIK, kinase subunit CDK7	1	1
193555_s_at	WBGene00006786	Y60A3A.1	unc-51	1419	1.52647	KOG0595	Serine/threonine-protein kinase involved in autophagy	1	1
194058_s_at	WBGene00000102	C12D8.10	akt-1	1479	1.6387	KOG0690	Serine/threonine protein kinase	1	1
194134_at	WBGene00004215	C09D8.1	ptp-3	1503	1.60412	KOG4228	Protein tyrosine phosphatase	1	1
GPCR Signaling
G-protein coupled receptors
172060_x_at	WBGene00001517	C15B12.5	gar-1	758	1.97105	KOG3656	7 transmembrane receptor	1	1
173854_s_at	WBGene00001052	F15A8.5	dop-1	671	1.83386	KOG3656	7 transmembrane receptor	1	1
175772_s_at	WBGene00004779	Y22D7AR.13	ser-4	3	4.39992	LSE0021	7 transmembrane receptor	1	1
176812_at	WBGene00001518	F47D12.1	gar-2	470	2.64006	KOG3656	7 transmembrane receptor	1	1
183170_at	WBGene00016363	C33G8.5	srab-4	576	1.96183	LSE0021	Sra family integral membrane protein	1	1
187746_at	WBGene00003856	C53B7.5	odr-10	1045	4.87144	KOG0084	7-transmembrane olfactory receptor	1	1
187927_at	WBGene00001211	C50H2.2	egl-47	112	1.96293		(G-protein coupled receptor)	1	1
188479_at	WBGene00005036	F44F4.5	sra-10	951	1.91562	LSE0021	Sra family integral membrane protein	1	1
188569_at	WBGene00005037	F44F4.13	sra-11	1183	1.54088	LSE0147	Sra family integral membrane protein	1	1
188752_at	WBGene00005641	D1022.6	sro-1	99	2.17737	KOG3656	7 transmembrane receptor	1	1
190313_at	WBGene00004777	C02D4.2	ser-2	508	2.25593	KOG3656	7 transmembrane receptor	1	1
190437_at	WBGene00001053	K09G1.4	dop-2	1048	2.73636	KOG3656	7 transmembrane receptor	1	1
190770_at	WBGene00009619	F41E7.3		1343	1.61869	KOG3656	7 transmembrane receptor	1	1
190893_s_at	WBGene00006428	AC7.1	tag-49	20	3.65234	KOG3656	G protein-coupled receptor	1	1
191021_at	WBGene00007006	C10C6.2	npr-3	172	2.67975	KOG0097	7 transmembrane receptor	1	1
191092_at	WBGene00013883	ZC412.1		689	1.69195	KOG3656	7 transmembrane receptor	1	1
191206_s_at	WBGene00011382	T02E9.3	T02E9.3	385	4.05255	KOG3656	7 transmembrane receptor	1	1
191282_at	WBGene00004780	C09B7.1	ser-7	902	2.95761	LSE0021	7 transmembrane receptor	1	1
191388_at	WBGene00006475	M03F4.3	tag-126	642	1.7615	KOG3656	7 transmembrane receptor	1	1
191537_at	WBGene00006411	F14D12.6	tag-24	78	2.327	LSE0531	7 transmembrane receptor	1	1
191976_at	WBGene00004778	K02F2.6	ser-3	910	4.27808	KOG3656	7 transmembrane receptor	1	1
192102_s_at	WBGene00017157	F01E11.5		57	4.00587	KOG3656	7 transmembrane receptor	1	1
192386_s_at	WBGene00001519	Y40H4A.1	gar-3	879	1.54643	KOG4220	Muscarinic acetylcholine receptor	1	1
192880_at	WBGene00003807	C39E6.6	npr-1	899	2.00413	KOG3656	7 transmembrane receptor	1	1
193134_at	WBGene00006576	C38C10.1	tkr-1	259	2.57905	KOG3656	G protein-coupled receptor	1	1
193425_at	WBGene00003232	ZC506.4	mgl-1	86	3.49126	KOG1023	Glutamate-gated metabotropic ion channel receptor subunit GRM2 and related subunits, G-protein coupled receptor superfamily	1	1
193828_at	WBGene00008890	F16D3.7		387	1.75694	KOG4564	7 transmembrane receptor	1	1
																															174493_at	WBGene00004285	W01H2.3	rab-37	470	6.90845	GTPase Rab26/Rab37, small G protein superfamily										174493_at	WBGene00004285	W01H2.3
G-proteins																															175626_at	WBGene00004344	C05B5.7	rgs-1	1082	3.29237	G protein signaling regulators										175626_at	WBGene00004344	C05B5.7
172962_at	WBGene00001681	K02A4.2	gpc-1	171	5.52807	KOG0986	G protein gamma subunit	1	1
174412_at	WBGene00001648	C26C6.2	goa-1	1160	2.17555	KOG0082	G-protein alpha subunit (small G protein superfamily)	1	1
175503_at	WBGene00001679	F13D12.7	gpb-1	1293	2.14733	KOG4119	G-protein beta subunit	1	1
188091_at	WBGene00001682	F08B6.2	gpc-2	1286	1.87413	KOG1056	G protein gamma subunit	1	1
190051_at	WBGene00001664	F38E1.5	gpa-2	96	3.69397	KOG0286	G-protein alpha subunit (small G protein superfamily)	1	1
193462_at	WBGene00001663	T19C4.6	gpa-1	1391	1.68301	KOG0082	G-protein alpha subunit (small G protein superfamily)	1	1
193504_at	WBGene00001675	F18E2.5	gpa-13	1484	2.37566	KOG0082	G-protein alpha subunit (small G protein superfamily)	1	1
193541_at	WBGene00001677	M04C7.1	gpa-15	1049	1.50455	KOG0286	G-protein alpha subunit (small G protein superfamily)	1	1
193647_s_at	WBGene00001680	F52A8.2	gpb-2	701	2.58432	KOG4119	G-protein beta subunit	1	1
193961_at	WBGene00001676	B0207.3	gpa-14	1494	2.93366	KOG0082	G-protein alpha subunit (small G protein superfamily)	1	1
																															183170_at	WBGene00016363	C33G8.5	srab-4	577	1.96183	Sra family integral membrane protein										183170_at	WBGene00016363	C33G8.5
Regulators of G-protein signaling (GTPases, GEFs, GRKs)																															186242_at	WBGene00020749	T24A6.10	srbc-67	1165	2.14841	Unnamed protein (Serpentine receptor, class BC)										186242_at	WBGene00020749	T24A6.10
174401_at	WBGene00000092	F32A6.4	ags-3	456	4.03015	KOG1130	Predicted G-alpha GTPase interaction protein, contains GoLoco domain	1	1
175626_at	WBGene00004344	C05B5.7	rgs-1	1081	3.29237	KOG3589	G protein signaling regulators	1	1
175634_at	WBGene00004345	F16H9.1	rgs-2	264	3.60191	KOG3589	G protein signaling regulators	1	1
189805_at	WBGene00006468	F13E6.6	tag-118	1534	2.14239	LSE0896	Predicted guanine nucleotide exchange factor	1	1
190864_at	WBGene00004346	C29H12.3	rgs-3	745	2.59356	KOG3656	G protein signaling regulators	1	1
																															179024_at	WBGene00005517	F28D9.2	sri-5	1133	1.53162	Predicted olfactory G-protein coupled receptor										179024_at	WBGene00005517	F28D9.2
Adenylate/Guanylate Cyclases																															182601_at	WBGene00005609	F28H7.11	srj-21	330	1.87009	7-transmembrane olfactory receptor										182601_at	WBGene00005609	F28H7.11
173831_s_at	WBGene00001543	ZK896.8	gcy-18	1470	1.71711	KOG1023	Natriuretic peptide receptor, guanylate cyclase	1	1
174520_s_at	WBGene00001553	F57F5.2	gcy-33	178	5.04163	KOG0082	Adenylate/guanylate kinase	1	1
174815_at	WBGene00000907	B0240.3	daf-11	499	2.66534	KOG1023	Natriuretic peptide receptor, guanylate cyclase	1	1
175211_at	WBGene00015735	C13B9.4		239	2.21551	LSE0518	Adenylate cyclase-coupled calcitonin receptor	1	1
191633_s_at	WBGene00000068	F17C8.1	acy-1	1066	2.51893	KOG3618	Adenylyl cyclase	1	1
191852_at	WBGene00001552	C06B3.8	gcy-32	1138	2.27713	KOG4171	Adenylate/guanylate kinase	1	1
191877_at	WBGene00000069	C10F3.3	acy-2	298	3.29736	KOG3619	Adenylate/guanylate cyclase	1	1
193237_at	WBGene00001535	C49H3.1	gcy-8	1446	2.87273	KOG0082	Natriuretic peptide receptor, guanylate cyclase	1	1
																															183056_at	WBGene00020547	T17A3.11	srz-7	912	1.8199	7-transmembrane receptor										183056_at	WBGene00020547	T17A3.11
Rab/Rho/Rac GTPase Signaling																															188884_at	WBGene00006167	F07B10.2	str-116	1506	2.03492	7-transmembrane olfactory receptor										188884_at	WBGene00006167	F07B10.2
189146_at	WBGene00015303	C01F4.2		1502	1.53988	KOG3656	Rho GTPase-activating protein	1	1
																															190893_s_at	WBGene00006428	AC7.1	tag-49	20	3.65234	G protein-coupled receptor										190893_s_at	WBGene00006428	AC7.1
Neuropeptides																															193432_at	WBGene00006459	H02I12.3	tag-89	1358	1.76448	7 transmembrane receptor										193432_at	WBGene00006459	H02I12.3
																															193134_at	WBGene00006576	C38C10.1	tkr-1	259	2.57905	G protein-coupled receptor										193134_at	WBGene00006576	C38C10.1
FRMFamide-like																															174681_at	WBGene00006833	F53F10.4	unc-108	696	1.56484	GTPase Rab2, small G protein superfamily										174681_at	WBGene00006833	F53F10.4
172214_x_at	WBGene00001458	ZK525.1	flp-15	368	4.23533		(FRMFamide-like peptide)	1	1
172588_x_at	WBGene00001464	C26F1.10	flp-21	699	6.92742		(FRMFamide-like peptide)	1	1
173466_s_at	WBGene00001452	C36H8.3	flp-9	527	5.46178	TWOG0210	Unnamed protein (FRMFamide-like peptide)	1	1
174202_at	WBGene00001462	M79.4	flp-19	279	4.14302		(FRMFamide-like peptide)	1	1
175390_at	WBGene00001459	F15D4.8	flp-16	39	4.0455		(FRMFamide-like peptide)	1	1
175770_s_at	WBGene00001454	K02G10.4	flp-11	587	8.89271	TWOG0210	Unnamed protein (FRMFamide-like peptide)	1	1
175778_s_at	WBGene00001445	W07E11.3	flp-2	231	6.09901	LSE4103	Unnamed protein (FRMFamide-like peptide)	1	1
176557_at	WBGene00001460	C52D10.11	flp-17	759	4.70757	TWOG0210	Unnamed protein (FRMFamide-like peptide)	1	1
180535_at	WBGene00001448	C03G5.7	flp-5	8	4.1277		(FRMFamide-like peptide)	1	1
185166_s_at	WBGene00001461	Y48D7A.2	flp-18	268	4.18843	TWOG0210	Unnamed protein (FRMFamide-like peptide)	1	1
187903_at	WBGene00001451	F31F6.4	flp-8	83	5.15493	TWOG0210	Unnamed protein (FRMFamide-like peptide)	1	1
187944_at	WBGene00001447	C18D1.3	flp-4	284	5.57757		(FRMFamide-like peptide)	1	1
188180_at	WBGene00001450	F49E10.3	flp-7	196	5.17607	TWOG0210	Unnamed protein (FRMFamide-like peptide)	1	1
188219_at	WBGene00001456	F33D4.3	flp-13	799	7.12833	TWOG0210	Unnamed protein (FRMFamide-like peptide)	1	1
188353_s_at	WBGene00001455	C05E11.8	flp-12	107	4.30129		(FRMFamide-like peptide)	1	1
188393_at	WBGene00001453	T06C10.4	flp-10	847	3.34405		(FRMFamide-like peptide)	1	1
192719_s_at	WBGene00001449	F07D3.2	flp-6	918	6.18307	TWOG0210	Unnamed protein (FRMFamide-like peptide)	1	1
193247_at	WBGene00001446	W07E11.2	flp-3	664	4.80895	TWOG0210	Unnamed protein (FRMFamide-like peptide)	1	1
193562_s_at	WBGene00001444	F23B2.5	flp-1	59	3.8356	TWOG0210	Unnamed protein (FRMFamide-like peptide)	1	1
																															191322_at	WBGene00007614	C15H11.2		809	2.17698	7 transmembrane receptor										191322_at	WBGene00007614	C15H11.2
Neuropeptide-like																															191480_at	WBGene00010735	K10C8.2		1371	1.89152	7 transmembrane receptor										191480_at	WBGene00010735	K10C8.2
173242_s_at	WBGene00003750	M01D7.5	nlp-12	885	1.65959		(Neuropeptide-like)	1	1
174265_at	WBGene00003747	E03D2.2	nlp-9	174	3.10612	LSE0842	Unnamed protein (Neuropeptide-like)	1	1
177120_s_at	WBGene00003753	CC4.2	nlp-15	787	6.54079	LSE0850	Unnamed protein (Neuropeptide-like)	1	1
177686_at	WBGene00003756	F33A8.2	nlp-18	220	3.67945		(Neuropeptide-like)	1	1
178934_at	WBGene00003746	D2005.2	nlp-8	805	5.40142		(Neuropeptide-like)	1	1
180116_at	WBGene00003741	F48C11.3	nlp-3	374	6.85724		(Neuropeptide-like)	1	1
180758_at	WBGene00003744	T23E7.4	nlp-6	481	7.7255		(Neuropeptide-like)	1	1
180833_s_at	WBGene00003752	D1009.4	nlp-14	1208	2.98445	LSE0850	Unnamed protein (Neuropeptide-like)	1	1
182484_at	WBGene00003743	F35C11.1	nlp-5	108	7.00629		(Neuropeptide-like)	1	1
182967_at	WBGene00003745	F18E9.2	nlp-7	185	5.4511		(Neuropeptide-like)	1	1
183438_s_at	WBGene00003758	F45E4.8	nlp-20	109	3.1907		(Neuropeptide-like)	1	1
185393_s_at	WBGene00003759	Y47D3B.2	nlp-21	440	8.34722	LSE0842	Unnamed protein (Neuropeptide-like)	1	1
187582_at	WBGene00003749	ZK1320.10	nlp-11	309	5.02156		(Neuropeptide-like)	1	1
188068_at	WBGene00003748	F37A8.4	nlp-10	169	5.85623		(Neuropeptide-like)	1	1
188920_at	WBGene00003751	E03D2.1	nlp-13	486	6.19689	TWOG0210	Unnamed protein (Neuropeptide-like)	1	1
193104_at	WBGene00003740	T24D8.5	nlp-2	797	3.63838	LSE1075	Unnamed protein (Neuropeptide-like)	1	1
193825_at	WBGene00003739	C01C4.1	nlp-1	141	4.7382		(Neuropeptide-like)	1	1
																															182127_at	WBGene00017477	F15A8.4		518	2.29285	7-transmembrane receptor										182127_at	WBGene00017477	F15A8.4
Insulin-like																															182336_at	WBGene00008300	C54D10.5		678	2.82816	7-transmembrane receptor										182336_at	WBGene00008300	C54D10.5
175745_at	WBGene00002084	F13B12.5	ins-1	342	4.10527		(Insulin-like peptides)	1	1
186744_at	WBGene00000920	Y116F11B.1	daf-28	1431	6.03276	LSE0554	Insulin-like peptides	1	1
188088_at	WBGene00002100	F56F3.6	ins-17	50	4.64773	LSE0996	Unnamed protein (Insulin-like peptides)	1	1
188290_at	WBGene00002086	ZK75.3	ins-3	815	2.31935	LSE0554	Insulin-like peptides	1	1
188457_at	WBGene00002104	M04D8.1	ins-21	256	2.29922		(Insulin-like peptides)	1	1
188478_at	WBGene00002106	M04D8.3	ins-23	540	4.28141	LSE1187	Unnamed protein (Insulin-like peptides)	1	1
188522_at	WBGene00002105	M04D8.2	ins-22	327	6.49155	LSE1187	Unnamed protein (Insulin-like peptides)	1	1
193494_at	WBGene00002101	T28B8.2	ins-18	68	6.07592	LSE0996	Unnamed protein (Insulin-like peptides)	1	1
																															173526_at	WBGene00017433	F13H6.5		367	2.39409	Unnamed protein (7-transmembrane receptor)										173526_at	WBGene00017433	F13H6.5
TGF-beta																															176199_at	WBGene00022086	Y69A2AR.15		29	2.12256	Unnamed protein (7-transmembrane receptor)										176199_at	WBGene00022086	Y69A2AR.15
193393_at	WBGene00006852	C53D6.2	unc-129	954	2.52214	KOG3900	Transforming growth factor beta, bone morphogenetic protein and related proteins	1	1
193876_at	WBGene00000903	B0412.2	daf-7	507	1.80953	KOG3900	Transforming growth factor beta, bone morphogenetic protein and related proteins	1	1
Pro-protein convertases and carboxypeptidases																															181879_at	WBGene00017038	D1069.4		817	1.80802	Unnamed protein (7-transmembrane receptor)										181879_at	WBGene00017038	D1069.4
173431_at	WBGene00001172	C51E3.7	egl-3	630	3.82677	KOG3526	Subtilisin-like proprotein convertase	1	1
187182_at	WBGene00017136	EEED8.6		735	1.85472	KOG3641	Zinc carboxypeptidase	1	1
190244_s_at	WBGene00001189	F01D4.4	egl-21	829	3.92106	KOG2649	Zinc carboxypeptidase	1	1
																															187126_at	WBGene00021953	Y55H10A.2		1259	1.58144	Unnamed protein (7-transmembrane receptor)										187126_at	WBGene00021953	Y55H10A.2
Calcium-binding																															188807_at	WBGene00008885	F16C3.1		1297	1.73083	Unnamed protein (7-transmembrane receptor)										188807_at	WBGene00008885	F16C3.1
173871_at	WBGene00004951	K10B3.10	spc-1	292	1.64095	KOG0040	Ca2+-binding actin-bundling protein (spectrin), alpha chain (EF-Hand protein superfamily)	1	1
174918_at	WBGene00000542	C06G4.2	clp-1	1551	1.62953	KOG0045	Cytosolic Ca2+-dependent cysteine protease (calpain), large subunit (EF-Hand protein superfamily)	1	1
176822_at	WBGene00016801	C50C3.5		1020	2.02611	KOG0027	Calmodulin and related proteins (EF-Hand superfamily)	1	1
184137_at	WBGene00013518	Y73F8A.5		1037	1.73772	KOG1217	Fibrillins and related proteins containing Ca2+-binding EGF-like domains	1	1
188434_at	WBGene00010642	K07G5.3		1418	1.6111	KOG3639	C2 Ca2+-binding motif-containing protein	1	1
188889_at	WBGene00011145	R08D7.5		1148	2.36111	KOG0028	Ca2+-binding protein (centrin/caltractin), EF-Hand superfamily protein	1	1
192450_at	WBGene00023407	F56D1.6	cex-1	909	1.58605	TWOG0804	Unnamed protein (Calexcitin)	1	1
193589_at	WBGene00003563	C44C1.3	ncs-1	1404	2.47435	KOG0044	Ca2+ sensor (EF-Hand superfamily)	1	1
Synaptic vesicle associated
171998_x_at	WBGene00006752	ZK524.2	unc-13	615	2.07733	KOG1011	Neurotransmitter release regulator, UNC-13	1	1
172037_x_at	WBGene00000481	ZC416.8b	cha-1	697	6.87276	KOG3717	Carnitine O-acyltransferase CRAT	1	1
172038_x_at	WBGene00006756	ZC416.8a	unc-17	961	4.51546	KOG3764	Vesicular acetylcholine transporter	1	1
173376_s_at	WBGene00000160	Y71H2B.10	apb-1	1360	1.61659	KOG1061	Vesicle coat complex AP-1/AP-2/AP-4, beta subunit	1	1
173403_s_at	WBGene00000301	T13F2.8	cav-1	250	3.64782	TWOG0057	Caveolin	1	1
173440_at	WBGene00004897	T10H9.4	snb-1	40	2.12631	KOG0860	Synaptobrevin/VAMP-like protein	1	1
173456_at	WBGene00000086	C02H7.3	aex-3	493	2.81933	KOG3570	MAPK-activating protein DENN	1	1
173751_at	WBGene00004364	Y22F5A.3	ric-4	1	3.16426	KOG3065	SNAP-25 (synaptosome-associated protein) component of SNARE complex	1	1
173890_at	WBGene00000167	C27H6.1	apt-10	121	2.57821	KOG2677	Stoned B synaptic vesicle biogenesis protein	1	1
174230_at	WBGene00006751	C32E8.10	unc-11	809	3.49983	KOG0251	Clathrin assembly protein AP180 and related proteins, contain ENTH domain	1	1
174516_at	WBGene00006757	F27D9.1	unc-18	127	2.44447	KOG1300	Vesicle trafficking protein Sec1	1	1
174865_at	WBGene00018837	F54G2.1		188	3.92157		(Synaptic vesicle protein BAIAP3, involved in vesicle priming/regulation)	1	1
175067_at	WBGene00006755	ZK1098.10	unc-16	1043	1.6274	KOG2077	JNK/SAPK-associated protein-1	1	1
175564_s_at	WBGene00004267	C18A3.6	rab-3	217	3.19861	KOG0093	GTPase Rab3, small G protein superfamily	1	1
175658_at	WBGene00004921	F31E8.2	snt-1	62	3.45067	KOG1028	Ca2+-dependent phospholipid-binding protein Synaptotagmin, required for synaptic vesicle and secretory granule exocytosis	1	1
175668_s_at	WBGene00004367	Y69A2AR.2	ric-8	446	1.84245	KOG4464	Signaling protein RIC-8/synembryn (regulates neurotransmitter secretion)	1	1
175673_s_at	WBGene00001130	C02C6.1	dyn-1	1465	2.31776	KOG0446	Vacuolar sorting protein VPS1, dynamin, and related proteins	1	1
175683_s_at	WBGene00006753	K10D3.2	unc-14	166	2.54979		(RUN domain)	1	1
179774_s_at	WBGene00001335	F35A5.8	erp-1	991	2.78495	KOG3725	SH3 domain protein SH3GLB (Endophilin B1)	1	1
187350_at	WBGene00004316	F37A4.7	rbf-1	564	1.80958	KOG1013	Synaptic vesicle protein rabphilin-3A	1	1
187622_s_at	WBGene00015209	B0495.10		681	2.41922	KOG1327	Copine	1	1
188120_at	WBGene00001224	ZK1248.3	ehs-1	1179	1.76762	KOG0998	Synaptic vesicle protein EHS-1 and related EH domain proteins	1	1
188220_at	WBGene00004368	C32E8.7	ric-19	791	2.87999	KOG3891	Secretory vesicle-associated protein ICA69, contains Arfaptin domain	1	1
188513_at	WBGene00006843	M142.1	unc-119	976	2.134	KOG4037	Photoreceptor synaptic vesicle protein HRG4/UNC-119	1	1
188550_at	WBGene00006783	T20G5.6	unc-47	578	2.46903	KOG4303	Vesicular inhibitory amino acid transporter	1	1
188864_s_at	WBGene00003842	F52F12.1	oct-1	765	1.96591	KOG0255	Synaptic vesicle transporter SVOP and related transporters (major facilitator superfamily)	1	1
189565_at	WBGene00004924	T23H2.2	snt-4	900	4.26794	KOG1028	Ca2+-dependent phospholipid-binding protein Synaptotagmin, required for synaptic vesicle and secretory granule exocytosis	1	1
191339_at	WBGene00004912	T08A9.3	sng-1	639	4.92752	KOG4016	Synaptic vesicle protein Synaptogyrin involved in regulation of Ca2+-dependent exocytosis	1	1
191935_s_at	WBGene00006750	T10A3.1	unc-10	873	2.47685	KOG3799	Rab3 effector RIM1 and related proteins, contain PDZ and C2 domains	1	1
192044_at	WBGene00000157	F02E8.3	aps-2	1411	1.58243	KOG0935	Clathrin adaptor complex, small subunit	1	1
192325_s_at	WBGene00001135	ZK512.6	eat-4	80	2.78455	KOG2532	Permease of the major facilitator superfamily	1	1
193560_s_at	WBGene00000295	W01C8.6	cat-1	780	2.07165	KOG3764	Vesicular amine transporter	1	1
194006_at	WBGene00006762	Y37D8A.23	unc-25	471	4.7855	KOG0629	Glutamate decarboxylase and related proteins	1	1
194077_s_at	WBGene00006768	ZK637.8	unc-32	1491	2.0667	KOG2189	Vacuolar H+-ATPase V0 sector, subunit a	1	1
RNA binding
174457_at	WBGene00001368	F35H8.5	exc-7	1139	1.65591	KOG0145	RNA-binding protein ELAV/HU (RRM superfamily)	1	1
175788_s_at	WBGene00003423	R10E9.1	msi-1	1156	2.00905	KOG4205	RNA-binding protein musashi/mRNA cleavage and polyadenylation factor I complex, subunit HRP1	1	1
193569_at	WBGene00004207	D2089.4	ptb-1	1468	1.50601	KOG1190	Polypyrimidine tract-binding protein	1	1
176783_s_at	WBGene00020936	W02D3.11		1385	1.56555	KOG4211	Splicing factor hnRNP-F and related RNA-binding proteins	3	1
Ubiquitin Associated
181592_s_at	WBGene00001499	C26E6.5	fsn-1	1094	2.196	KOG3953	SOCS box protein SSB-1, contains SPRY domain	1	1
185387_s_at	WBGene00013136	Y53C10A.5		1405	1.52415	KOG3011	Ubiquitin-conjugating enzyme	1	1
Enzymes
173954_at	WBGene00004036	F31B12.1	plc-1	330	2.45628	TWOG0020	Phosphoinositide-specific phospholipase C with RasGEF and RA domains	1	1
173995_at	WBGene00016384	C33H5.18		479	1.79946	KOG1440	CDP-diacylglycerol synthase	1	1
174714_at	WBGene00000135	M195.3	amt-3	186	2.41732	KOG0682	Ammonia permease	1	1
174997_at	WBGene00006412	C40C9.5	nlg-1	1182	1.57464	KOG1516	Carboxylesterase and related proteins	1	1
175209_at	WBGene00003412	F20B6.3	mrp-6	718	1.75391	KOG0054	Multidrug resistance-associated protein/mitoxantrone resistance protein, ABC superfamily	1	1
175566_s_at	WBGene00011564	T07C5.1		225	5.17753	KOG1192	UDP-glucuronosyl and UDP-glucosyl transferase	1	1
175817_at	WBGene00001637	F48E3.1	gly-12	1529	1.94546	KOG1413	N-acetylglucosaminyltransferase I	1	1
180700_at	WBGene00018481	F45F2.9		1472	1.68523	KOG3197	Predicted hydrolases of HD superfamily	1	1
184285_at	WBGene00015437	C04E12.7		633	3.20861	KOG0621	Phospholipid scramblase	1	1
186702_at	WBGene00016448	C35D10.12		314	4.97477	KOG1331	Predicted methyltransferase	1	1
187990_s_at	WBGene00000037	Y48B6A.8	ace-3	1188	1.84124	KOG4389	Acetylcholinesterase/Butyrylcholinesterase	1	1
188407_at	WBGene00003966	C27H5.1	pdl-1	61	5.8969	KOG4038	cGMP-phosphodiesterase, delta subunit	1	1
190186_s_at	WBGene00006608	T05A12.2	tre-2	1397	1.5224	KOG0602	Neutral trehalase	1	1
192198_s_at	WBGene00003179	C52B9.9	mec-18	1203	3.07984	KOG1176	Acyl-CoA synthetase	1	1
192275_s_at	WBGene00011433	T04D3.3	pde-1	977	2.13825	KOG3688	Cyclic GMP phosphodiesterase	1	1
193024_at	WBGene00003778	C15H9.1	nnt-1	1398	1.52654	TWOG0065	Unnamed protein	1	1
193746_s_at	WBGene00001626	F44F4.6	gly-1	626	1.76105	KOG0799	Branching enzyme	1	1
194021_s_at	WBGene00001627	C55B7.2	gly-2	529	1.78115	TWOG0018	N-Acetylglucosaminyltransferase	1	1
173009_s_at	WBGene00004204	F01G4.1	psa-4	370	1.60192	KOG0386	Chromatin remodeling complex SWI/SNF, component SWI2 and related ATPases (DNA/RNA helicase superfamily)	3	1
Collagens
188401_s_at	WBGene00000527	C36B1.1	cle-1	1459	2.89751	KOG3546	Collagens (type XV)	1	1
Other
171737_x_at	WBGene00011737	T12G3.1		743	1.67372		(Uncharacterized conserved protein, contains ZZ-type Zn-finger)	1	1
171993_x_at	WBGene00000901	W01G7.1	daf-5	1326	1.71915		(Proline rich protein)	1	1
172808_x_at	WBGene00006062	F30A10.8	stn-1	300	2.69782	KOG3551	Syntrophins (type beta)	1	1
173106_at	WBGene00021349	Y37E3.5		656	1.69174	KOG0074	GTP-binding ADP-ribosylation factor-like protein ARL3	1	1
173666_at	WBGene00019944	R07G3.8	R07G3.8	978	1.58262	KOG3951	Uncharacterized conserved protein	1	1
174030_at	WBGene00002632	F26D11.11		1480	1.57657	KOG3528	Leucine Rich Repeat, PDZ domain	1	1
174220_at	WBGene00018044	F35D11.3		557	2.15475	KOG2385	Uncharacterized conserved protein	1	1
174665_at	WBGene00006363	F35D2.5	syd-1	167	2.48505	KOG1452	PDZ domain	1	1
174871_at	WBGene00018294	F41E6.13	tag-283	802	2.00994	KOG2110	Uncharacterized conserved protein, contains WD40 repeats	1	1
174904_at	WBGene00018700	F52E1.13		509	2.91067	KOG2372	Oxidation resistance protein	1	1
175174_s_at	WBGene00013309	Y57G11C.13		346	1.77208	KOG0075	GTP-binding ADP-ribosylation factor-like protein	1	1
175189_at	WBGene00001124	C43C3.3	dyf-8	1067	1.5173		(Predicted cell surface ligand)	1	1
175207_at	WBGene00014215	ZK1086.1	obr-3	1540	1.50981	KOG2210	Oxysterol-binding protein	1	1
175261_s_at	WBGene00017766	F25B4.2		95	2.28681	KOG3842	Adaptor protein Pellino	1	1
175333_s_at	WBGene00001844	K02E10.2	hid-1	534	2.12648	KOG2226	Proteins containing regions of low-complexity	1	1
175630_at	WBGene00003047	T03F6.5	lis-1	864	2.15151	KOG0295	WD40 repeat-containing protein	1	1
175867_at	WBGene00000241	Y105E8A.5	bbs-1	1151	2.46904	TWOG0008	Uncharacterized conserved protein	1	1
175948_s_at	WBGene00017045	D2007.5		1429	1.84734	KOG3874	Uncharacterized conserved protein	1	1
176445_at	WBGene00001410	Y54F10AM.2	feh-1	1143	1.61062	TWOG0056	Predicted phosphotyrosine binding protein	1	1
176593_at	WBGene00022402	Y97E10AR.7		244	1.75863	KOG4107	MP1 adaptor interacting protein P14	1	1
178126_s_at	WBGene00014159	ZK938.2		490	2.21446	KOG3780	Thioredoxin binding protein TBP-2/VDUP1	1	1
178630_at	WBGene00000492	F59C6.7	che-13	415	2.61328	KOG0972	Huntingtin interacting protein 1 (Hip1) interactor Hippi	1	1
178836_at	WBGene00009579	F40F8.8		437	1.70261	KOG3780	Thioredoxin binding protein TBP-2/VDUP1	1	1
179782_s_at	WBGene00012184	W01F3.1		438	1.99216	KOG3748	Uncharacterized conserved protein	1	1
180601_s_at	WBGene00000262	F54B11.6	bra-1	580	1.70659		(PHD Zn-finger protein)	1	1
181811_at	WBGene00016935	C54G7.4		224	2.38614		(WD40 repeat protein)	1	1
182685_at	WBGene00001841	C36B7.7	hen-1	1053	2.76719		(LDL receptor domain)	1	1
183786_at	WBGene00018281	F41D9.1		219	3.22345	KOG2222	Uncharacterized conserved protein, contains TBC, SH3 and RUN domains	1	1
184947_s_at	WBGene00013847	ZC84.3		866	2.89328	KOG2956	CLIP-associating protein	1	1
185157_at	WBGene00003892	Y75B8A.12	osm-12	862	1.71778	TWOG0013	Uncharacterized conserved protein related to the Bardet-Biedl syndrome protein BBS2	1	1
187171_s_at	WBGene00000001	Y110A7A.10	aap-1	1492	1.60179	KOG4637	Adaptor for phosphoinositide 3-kinase	1	1
188005_at	WBGene00001115	F47G6.1	dyb-1	1507	1.76819	KOG4301	Beta-dystrobrevin	1	1
188198_s_at	WBGene00003885	Y41G9A.1	osm-5	378	5.17513	KOG2003	TPR repeat-containing protein	1	1
188718_at	WBGene00009917	F52A8.4		730	4.31265	LSE1186	Globins and related hemoproteins	1	1
188878_s_at	WBGene00000149	C42D8.8	apl-1	1435	1.65683	KOG3540	Beta amyloid precursor protein	1	1
188903_s_at	WBGene00022836	ZK973.11		484	2.03005	KOG4277	Uncharacterized conserved protein, contains thioredoxin domain	1	1
189244_at	WBGene00000484	F38G1.1	che-2	653	1.81054	KOG1524	WD40 repeat-containing protein CHE-2	1	1
189866_s_at	WBGene00015217	B0496.8	tag-224	794	2.53673	KOG1704	LIM domain	1	1
190357_at	WBGene00012124	T28D6.4		822	2.29618	KOG0504	Ankyrin repeat	1	1
190369_at	WBGene00008656	F10F2.4		240	4.11352	KOG0619	Leucine rich repeat	1	1
190459_at	WBGene00014231	ZK1128.5		1413	1.90767	KOG2570	SWI/SNF transcription activation complex subunit	1	1
190492_at	WBGene00008018	C38H2.1		190	5.73032	KOG1648	Uncharacterized conserved protein, contains RUN, BRK and TBC domains	1	1
192420_at	WBGene00003980	F09C3.1	pes-7	582	1.6957	KOG2128	Ras GTPase-activating protein family - IQGAP	1	1
192844_at	WBGene00003886	R31.3	osm-6	700	1.75261	KOG3861	Sensory cilia assembly protein	1	1
193166_at	WBGene00000249	T27F2.3	bir-1	722	2.0053	KOG1101	Apoptosis inhibitor IAP1 and related BIR domain proteins	1	1
193309_at	WBGene00003883	T27B1.1	osm-1	905	3.37467	KOG3616	Selective LIM binding factor	1	1
193729_at	WBGene00004265	Y45F10B.10	qui-1	842	2.76139	KOG4155	WD40 repeat	1	1
194037_at	WBGene00000188	F19H8.3	arl-3	619	2.6362	KOG0074	GTP-binding ADP-ribosylation factor-like protein ARL3	1	1
174272_at	WBGene00000591	K08A8.3	coh-1	946	1.75201	KOG1213	Sister chromatid cohesion complex Cohesin, subunit RAD21/SCC1	3	1
174391_at	WBGene00020069	R13H7.2		152	3.60322	LSE0693	Unnamed protein	1	1
175989_at	WBGene00017042	D2007.2		222	2.18972	LSE0516	Uncharacterized protein, contains major sperm protein (MSP) domain	1	1
177365_at	WBGene00011289	R102.2		15	3.46884	LSE0711	Unnamed protein	1	1
177901_at	WBGene00005701	R07B5.4	sru-38	306	1.81683	LSE0509	Uncharacterized protein	1	1
177923_at	WBGene00011263	R13H4.5		33	2.21063	LSE0969	Unnamed protein	1	1
178027_at	WBGene00011261	R13H4.1	nph-4	1337	1.57138	TWOG0080	Unnamed protein	1	1
178830_at	WBGene00007086	B0001.1		627	1.60596	LSE0934	Unnamed protein	1	1
181471_at	WBGene00019753	M03E7.1		547	1.8874	LSE0516	Uncharacterized protein, contains major sperm protein (MSP) domain	1	1
183161_at	WBGene00010974	R01H10.6		203	3.39071	TWOG0800	Unnamed protein	1	1
184482_at	WBGene00019395	K04F10.2		1464	1.83807	TWOG0066	Unnamed protein	1	1
185009_at	WBGene00015977	C18F10.2		1378	1.5433	LSE0516	Uncharacterized protein, contains major sperm protein (MSP) domain	1	1
186967_s_at	WBGene00019482	K07C11.10		92	5.40546	LSE0983	Unnamed protein	1	1
187766_at	WBGene00003849	T01C4.2	odr-2	459	3.5624	LSE4022	Unnamed protein	1	1
188309_s_at	WBGene00010898	M28.7	nph-1	1229	2.30363	TWOG0597	Unnamed protein	1	1
191590_at	WBGene00003170	W02D3.3	mec-6	1263	1.92385	TWOG0232	Unnamed protein	1	1
171746_x_at	WBGene00008865	F15G9.1		837	2.10946	LSE4081	Unnamed protein	3	1
177457_at	WBGene00007408	C07B5.3		276	6.80191	LSE0924	Unnamed protein	3	1
172352_at	WBGene00007883	C33A12.4		826	10.3325			1	1
174228_at	WBGene00010647	K08C7.4		1525	2.46091			1	1
174920_at	WBGene00013326	Y57G11C.37		1477	1.96462			1	1
175141_at	WBGene00016463	C35E7.11		137	6.40704			1	1
179539_at	WBGene00013962	ZK287.1		931	3.32339			1	1
179554_at	WBGene00009700	F44F4.1		285	1.88178			1	1
181262_s_at	WBGene00018727	F53A9.4		103	3.03586			1	1
181903_at	WBGene00003403	C29F5.4	mps-1	959	1.9548			1	1
183343_at	WBGene00016538	C39F7.1		267	3.31995			1	1
183773_at	WBGene00019669	K12B6.4		332	2.97072			1	1
184193_at	WBGene00007299	C04F12.5		241	3.68833			1	1
188212_at	WBGene00003890	T20H4.1	osm-10	1549	1.60283			1	1
194160_s_at	WBGene00020894	T28D9.1		1460	1.51856			1	1
179848_at	WBGene00009379	F34H10.2		754	2.44322			3	1
[truncated: 88 more columns]

## Sheet: Sheet2
Enzymes	19
GPCR Signaling	51
Synaptic vesicle associated	34
Ion Channels/Receptors/Membrane Proteins	55
Transcriptional Control	39
Adhesion/Ig domain	14
Cytoskeleton-related	20
Axon guidance	8
Kinase/phosphatase	25
Neuropeptides	49
RNA binding	4
Other	82
Calcium-binding	8
