# Supplementary material for: Cell-specific microarray profiling experiments reveal a comprehensive picture of gene expression in the C. elegans nervous system
Source: Genome Biol. 2007 Jul 5;8(7):R135. doi: 10.1186/gb-2007-8-7-r135 (PMC2323220; doi:10.1186/gb-2007-8-7-r135)
Supplement: Additional data file 9 — Twenty-seven uncharacterized human homologues in the larval pan-neural (LP) and embryonic pan-neural (EP) datasets, and mouse homologs and expression in mouse brain. [file gb-2007-8-7-r135-S9.xls]

## Sheet: Sheet1
Genes encoding Uncharacterized Conserved Proteins (with human homologs) that are enriched in both the embryonic and larval pan-neural datasets
Expression data extracted from WormBase release WS146													Neuron expression Key
Other annotation extracted from WormBase release WS140													0	Not annotated as expressed in neurons
													1	In neurons
													3	In all cells
													4	male specific
													5	No spatial expression data
WS146																		WS140
Affy ID	Affy cosmid	WB cosmid	WB ID	Common name	WB status	Cell group	Expression pattern	Subcellular location	Neuron expression	Expression data present	MicroArray map positions	Ahringer RNAi clones	Other probes	Brief id	Mutant	RNAi phenotype	GO list	KOG	Human Ensembl Gene ID	Human Ensembl Transcript ID	Human Ensembl Peptide ID	Mouse Ensembl Gene ID	Mouse External ID	Expressed in mouse brain?	Notes
176255_s_at	Y71H2AM.10	Y71H2AM.10	WBGene00022175		active								-			Ste|WT	Biological_process:reproduction	Uncharacterized conserved protein	ENSG00000181234	ENST00000315208	ENSP00000324458	ENSMUSG00000034324	Tmem132c	n.d.
186721_at	C56G7.3	C56G7.3	WBGene00008348		active						5		-			WT	Biological_process:phagocytosis|Biological_process:apoptosis|Cellular_component:cytoskeleton	Uncharacterized conserved protein	ENSG00000115459	ENST00000315658	ENSP00000318264	ENSMUSG00000056698	Rbed1	no
190860_at	F23B2.4	F23B2.4	WBGene00009074		active						9	IV-4N07	-			WT		Uncharacterized conserved protein WDR10, contains WD40 repeats	ENSG00000163913	ENST00000348417	ENSP00000324005	ENSMUSG00000030323	Ift122	no
184529_at	F49E10.1	F49E10.1	WBGene00018639		active						10	X-3O17	176382_at|184529_at			WT|WT		Uncharacterized conserved protein, contains TBC domain	ENSG00000167291	ENST00000310924	ENSP00000309794	ENSMUSG00000039976	Tbc1d16	no
181621_at	T24H10.4	T24H10.4	WBGene00012002		active						7	II-6F17	-			WT		Uncharacterized conserved protein	ENSG00000126106	ENST00000372235	ENSP00000361309	ENSMUSG00000048772	Tmem53	no
183753_at	T26A8.2	T26A8.2	WBGene00020825		active						12	IV-4E10	-			WT		Uncharacterized conserved protein	ENSG00000205084	ENST00000258173	ENSP00000258173	ENSMUSG00000031951	4932417I16Rik	no
187607_at	ZK688.9	ZK688.9	WBGene00022803		active						2		175276_at|176151_at|187607_at			WT|Unc|Reproductive defect	Biological_process:locomotory behavior	Uncharacterized conserved protein	ENSG00000143155	ENST00000321969	ENSP00000315469	ENSMUSG00000040843	Tiprl	no
179224_s_at	B0024.8	B0024.8	WBGene00007098		active							V-7K23	-			WT|WT		Uncharacterized conserved protein	ENSG00000198718	ENST00000361577	ENSP00000355045	ENSMUSG00000035614	A430041B07Rik	yes
187248_at	C03C10.6	C03C10.6	WBGene00007272		active						1	III-2C23	-			WT|WT	Molecular_function:oxidoreductase activity|Biological_process:electron transport	Uncharacterized conserved protein	ENSG00000133958	ENST00000256339	ENSP00000256339	ENSMUSG00000021198	9030205A07Rik	yes
177399_at	C11H1.7	C11H1.7	WBGene00007531		active						12	X-6P01	-			WT		Uncharacterized conserved protein	ENSG00000166997	ENST00000262932	ENSP00000262932	ENSMUSG00000036968	2610019P18Rik	yes	high in OLF (64), CTX (78) and RHP (68)
186258_s_at	C16E9.2a	C16E9.2	WBGene00015866		active							X-3N13	186086_s_at|186258_s_at			WT		Uncharacterized conserved protein	ENSG00000100364	ENST00000336156	ENSP00000336720	ENSMUSG00000036046	5031439G07Rik	yes
176157_at	C27H5.7a	C27H5.7	WBGene00001129	dyf-13	active							II-5O24	-			WT		Uncharacterized conserved protein	ENSG00000105948	ENST00000343187	ENSP00000339135	ENSMUSG00000056832	Ttc26	yes	highest in OLF
186417_at	D1007.15	D1007.15	WBGene00017010		active						9	I-2C13	176241_at|186417_at			WT		Uncharacterized conserved protein	ENSG00000177728	ENST00000314256	ENSP00000313885	ENSMUSG00000020747	2310067B10Rik	yes
176116_at	F09G8.5	F09G8.5	WBGene00017320		active						3	III-4K14	-			WT|WT		Uncharacterized conserved protein	ENSG00000160226	ENST00000325223	ENSP00000317302	ENSMUSG00000020284	1810043G02Rik	yes
183786_at	F41D9.1	F41D9.1	WBGene00018281		active	head neurons | nerve ring | ventral nerve cord | body neurons | tail neurons	Adult Expression: nerve ring; ventral nerve cord; head neurons; body neurons; tail neurons | Larval Expression: nerve ring; ventral nerve cord; head neurons; body neurons; tail neurons		1	1	6	X-4E06	-			WT|WT|Unclassified|WT|Unclassified		Uncharacterized conserved protein, contains TBC, SH3 and RUN domains	ENSG00000100359	ENST00000248929	ENSP00000248929	ENSMUSG00000042303	Rutbc3	yes
187850_s_at	F55C12.5a	F55C12.5	WBGene00018872		active						5	II-4P15	173921_at|187850_s_at			WT|WT		Uncharacterized conserved protein TEX2, contains PH domain	ENSG00000136478	ENST00000258991	ENSP00000258991	ENSMUSG00000040548	Tex2	yes	very abundant
184596_s_at	F57H12.7	F57H12.7	WBGene00003178	mec-17	active						8	IV-4G01	-		u265	WT		Uncharacterized conserved protein	ENSG00000137343	ENST00000329992	ENSP00000332374	ENSMUSG00000024426	2610110G12Rik	yes	very abundant
185782_at	T03G11.3	T03G11.3	WBGene00020196		active							X-2P14	-			WT	Molecular_function:nucleic acid binding|Molecular_function:zinc ion binding|Cellular_component:nucleus	Uncharacterized conserved protein	ENSG00000118491	ENST00000237275	ENSP00000237275	ENSMUSG00000019815	4930519B02Rik	yes	low levels, but above 10
184218_at	W06B11.1	W06B11.1	WBGene00021059		active							X-3O09	175426_s_at|184218_at			WT		Uncharacterized conserved protein	ENSG00000137343	ENST00000319027	ENSP00000324459	ENSMUSG00000024426	2610110G12Rik	yes	very abundant
175867_at	Y105E8A.5	Y105E8A.5	WBGene00000241	bbs-1	active	head neurons | nerve ring | intestinal | tail neurons	Adult Expression: nerve ring; head neurons; tail neurons | Larval Expression: intestinal; nerve ring; head neurons; tail neurons		1	1			-		ok1111			Uncharacterized conserved protein	ENSG00000174483	ENST00000310909	ENSP00000309677	ENSMUSG00000063904	Dpp3	yes	highest detection in CTX, OLF
177165_at	Y38F2AL.2	Y38F2AL.2	WBGene00021416		active								-					Uncharacterized conserved protein	ENSG00000123810	ENST00000243578	ENSP00000243578	ENSMUSG00000063439	BC028440	yes	detected in CB, CTX, HIP, HPF, OLF
184610_at	Y49E10.23a	Y49E10.23	WBGene00013042		active						6	III-6G02	174998_s_at|184610_at			WT|WT|WT	Molecular_function:protein binding|Biological_process:regulation of apoptosis|Cellular_component:intracellular	Uncharacterized conserved protein	ENSG00000130779	ENST00000361654	ENSP00000355314	ENSMUSG00000049550	Clip1	yes	very highly detected
185157_at	Y75B8A.12	Y75B8A.12	WBGene00003892	osm-12	active	head neurons | tail neurons	Adult Expression: head neurons; tail neurons | Larval Expression: head neurons; tail neurons		1	1	3		-		n1606	WT		Uncharacterized conserved protein related to the Bardet-Biedl syndrome protein BBS2	ENSG00000138686	ENST00000264499	ENSP00000264499	ENSMUSG00000037325	Bbs7	yes
185049_at	Y9C12A.1	Y9C12A.1	WBGene00021185		active								-			WT		Uncharacterized conserved protein	ENSG00000175274	ENST00000308212	ENSP00000309532	ENSMUSG00000068735	Trp53i11	yes	very abundant
188903_s_at	ZK973.11	ZK973.11	WBGene00022836		active	head neurons | intestine | nervous system	Adult Expression: intestine; Nervous System; head neurons;		1	1			-				Molecular_function:isomerase activity|Molecular_function:electron transporter activity|Biological_process:electron transport	Uncharacterized conserved protein, contains thioredoxin domain	ENSG00000166479	ENST00000299608	ENSP00000299608	ENSMUSG00000024614	Txndc10	yes
180106_at	F29A7.4	F29A7.4	WBGene00017914		active						3	II-2B20	-			WT		Uncharacterized conserved protein	ENSG00000119865	ENST00000263655	ENSP00000263655	ENSMUSG00000044629	1500041B16Rik	yes
185854_s_at	T10B11.9	T10B11.9	WBGene00020405		active						6	I-3M02	-			Emb|WT|Egl|Rup|Egl	Molecular_function:nucleic acid binding|Biological_process:oviposition|Biological_process:embryonic development (sensu Animalia)|Biological_process:morphogenesis of an epithelium	Uncharacterized conserved protein	ENSG00000102053	ENST00000218172	ENSP00000218172
