# Supplementary material for: Cell-specific microarray profiling experiments reveal a comprehensive picture of gene expression in the C. elegans nervous system
Source: Genome Biol. 2007 Jul 5;8(7):R135. doi: 10.1186/gb-2007-8-7-r135 (PMC2323220; doi:10.1186/gb-2007-8-7-r135)
Supplement: Additional data file 10 — Comparisons of all enriched datasets (larval pan-neural (LP) versus embryonic pan-neural (EP); LP versus larval A-class (LA); EP versus embryonic A-class (EA); LA versus EA) shown in Figure 8. [file gb-2007-8-7-r135-S10.xls]

## Sheet: EP not LP
Genes detected in the Embryonic Pan neural enriched dataset but not the Larval Pan neural enriched dataset
													Neuron expression Key
Expression data extracted from WormBase release WS146													0	Not annotated as expressed in neurons
Other annotation extracted from WormBase release WS140													1	In neurons
													3	In all cells
													4	male specific
													5	No spatial expression data
Affy ID	Affy cosmid	WB cosmid	WB ID	Common name	Cell group	Expression pattern	Subcellular location	Neuron expression	Expression data present	MicroArray map positions	RNAi clones	Other probes	Brief id	Mutant	RNAi phenotype	GO list	KOG	Blast Hits (hit|species|description|E_val)
174973_at	R07B5.9	R07B5.9	WBGene00011086	R07B5.9								174973_at|192904_at			Pvl|Sma|WT|Pvl|Stp|Unc|Pvl|Stp|Unc	Biological_process:hermaphrodite genital morphogenesis|Biological_process:positive regulation of body size|Biological_process:gametogenesis|Biological_process:locomotory behavior		ENSEMBL:ENSP00000265713:human:MYST histone acetyltransferase 3:E=14.2924 | ENSEMBL:ENSP00000262367:human:CREB-binding protein:E=10.4318 | FLYBASE:CG32394-PA:fly:Flybase gene name is CG32394-PA:E=11.8861 | FLYBASE:CG6004-PB:fly:Flybase gene name is CG6004-PB:E=10.1079 |
178790_at	F47B8.3	F47B8.3	WBGene00009804	F47B8.3	intestinal | pharyngeal cells | hypodermal | pharynx	The earliest expression is seen in L1 larvae as non-localised staining in the procorpus and metacorpus. There is also some expression seen in the terminal bulb of the pharynx and in the posterior of the animal. In the adult expression is predominantly seen as non-localised staining of the pharynx (excluding isthmus). A few nuclei (possibly muscle) stain in the terminal bulb. Adults also show expr…		0	1	15	V-9M10	-			WT|Unclassified		Glutaredoxin-related protein
184360_at	C15B12.2	C15B12.2	WBGene00015784	C15B12.2						9	X-3O24	-			WT
182067_at	T23B3.3	T23B3.3	WBGene00020711	T23B3.3						4	I-3C10	-			WT		Uncharacterized conserved protein	ENSEMBL:ENSP00000350460:human:Hypothetical protein FLJ38143:E=13.0362 | ENSEMBL:ENSP00000346549:human:PYST9371:E=11.8861 | ENSEMBL:ENSP00000318024:human:CGI-90 protein:E=11.8239 | ENSEMBL:ENSP00000234195:human:Hypothetical protein FLJ32954:E=11.7447 | ENSEMBL:ENSP00000260385:human:Cerebral protein-10:E=10.3566 |
181455_s_at	C01B7.6	C01B7.6	WBGene00004457	rpm-1	nerve ring | nerve ring | nervous system | nerve ring | pharynx | ventral nerve cord | body neurons | tail neurons | nerve ring | pharynx | ventral nerve cord | body neurons | tail neurons | pharynx | distal tip cells | neurons | coelomocytes	On whole-mount in situ preparations, the affinity-purified anti-RPM-1 antibodies detected weak expression of endogenous RPM-1 in the nerve ring, a synapse-rich region, in wild-type animals but not in rpm-1(ju23) and rpm-1(ju44) mutants. | "In transgenic animals that overexpressed the functional RPM-1::GFP, both the anti-RPM-1 and anti-GFP antibodies gave identical patterns and showed that RPM-1::…	| RPM-1::GFP expression was occasionally found in some neuronal cell bodies but was excluded from nuclei. | "The GFP signal in pSAM3 transformants is weak. Expression of the pSAM3 rescuing construct indicates that RPM-1 is most abundant in axons of the nerve ring neuropil. Clearly, RPM-1 is not confined to the nucleus."	1	1	1	V-6C14	173636_at|181455_s_at		js317	WT|WT	Molecular_function:hydrolase activity|Molecular_function:zinc ion binding|Cellular_component:intracellular|Molecular_function:ubiquitin-protein ligase activity|Biological_process:protein ubiquitination|Cellular_component:ubiquitin ligase complex	Inhibitor of type V adenylyl cyclases/Neuronal presynaptic protein Highwire/PAM/RPM-1	ENSEMBL:ENSP00000349892:human:Protein associated with Myc:E=1000 | ENSEMBL:ENSP00000353197:human:HSPC026:E=83.7447 | ENSEMBL:ENSP00000261887:human:P532:E=17.9586 | ENSEMBL:ENSP00000273960:human:Regulator of chromosome condensation, RCC1 family protein:E=13.6778 | ENSEMBL:ENSP00000261721:human:BTB/POZ domain containing protein 1:E=11.4685 | ENSEMBL:ENSP00000255608:human:Splice Isoform 1 Of BTB/POZ…
191761_at	T05H4.5	T05H4.5	WBGene00020268	T05H4.5						2	V-4P19	-	The T05H4.5 gene encodes an ortholog of the human gene NADH-CYTOCHROME B5 REDUCTASE (DIA1), which when mutated leads to methemoglobinemia (OMIM:250800).		Emb|Gro|Lva	Biological_process:embryonic development (sensu Animalia)|Biological_process:positive regulation of growth rate|Biological_process:larval development (sensu Nematoda)|Biological_process:growth	NADH-cytochrome b-5 reductase	ENSEMBL:ENSP00000338461:human:NADH-cytochrome b5 reductase:E=90.0315 | ENSEMBL:ENSP00000299498:human:Cytochrome b5 reductase b5R.2:E=86.4815 | ENSEMBL:ENSP00000290512:human:Cytochrome b5 reductase 1:E=85.9208 | ENSEMBL:ENSP00000354468:human:Hypothetical protein FLJ42537:E=76.0706 | ENSEMBL:ENSP00000299497:human:Cytochrome b5 reductase b5R.2, isoform 2:E=72.2218 | ENSEMBL:ENSP00000265287:human:Fla…
172268_x_at	D1025.4	D1025.4	WBGene00008356	nspc-20						8	X-6D04	-			WT		Unnamed protein
184624_s_at	C25H3.10a	C25H3.10	WBGene00016119	C25H3.10						15	II-4H19	-			WT
176951_at	Y54G2A.31	Y54G2A.31	WBGene00006708	ubc-13								-		pkP5257		Molecular_function:ubiquitin conjugating enzyme activity|Biological_process:protein modification|Biological_process:ubiquitin cycle	Ubiquitin-protein ligase	ENSEMBL:ENSP00000316176:human:Ubiquitin-conjugating enzyme E2 N:E=68.3188 | ENSEMBL:ENSP00000218188:human:PREDICTED: similar to ubiquitin-conjugating enzyme E2N:E=60.7959 | ENSEMBL:ENSP00000171466:human:Ubiquitin-conjugating enzyme:E=32.8239 | ENSEMBL:ENS
192294_s_at	C25D7.3	C25D7.3	WBGene00004747	sdc-3	germ-line cells | oocytes	| "A single 7 kb transcript was detected in embryo, L1 and L2 stages at approximately equal levels. sdc-3 transcript disappear within the first 5 hours of L2."	Immunofluorescence experiments using either of the affinity-purified SDC-3 antisera revealed the following pattern: SDC-3 was diffusely distributed within the nuclei of XX embryos with ~30 cells. At the 30-cell stage, SDC-3 acquired a subnuclear focus but was also diffusely distributed within the nucleus. By the 50-cell stage SDC-3 was restricted to a subnuclear location. SDC-3 protein is present…	0	1		V-9F24	-	sdc-3 encodes a protein that contains two mutationally separable domains: a zinc finger motif required for dosage compensation and a myosin- like putative ATP- binding region required for her-1 regulation of sex determination; SDC-3 activates dosage compensation by directing the dosage compensation protein complex to the hermaphrodite X chromosomes, and is functionally redundant with SDC-2 with r…	y52	Dpy|Rup|WT	Molecular_function:nucleic acid binding|Molecular_function:zinc ion binding|Cellular_component:nucleus|Biological_process:positive regulation of body size|Biological_process:morphogenesis of an epithelium|Biological_process:mitotic chromosome segregation|Biological_process:sex determination|Biological_process:dosage compensation complex assembly (sensu Drosophila)|Molecular_function:transcription…		ENSEMBL:ENSP00000339128:human:Splice Isoform 6 Of A-kinase anchor protein 9:E=11.4437 | ENSEMBL:ENSP00000311997:human:Neurofilament triplet H protein:E=10.0269 | FLYBASE:CG32356-PA:fly:Flybase gene name is ImpE1-PA:E=15.3188 |
175236_at	T09B9.4	T09B9.4	WBGene00011645	T09B9.4							X-4H08	175236_at|187117_at	T09B9.4 is orthologous to the human gene PUTATIVE CYTOSKELETAL PROTEIN (D10S170; OMIM:601985), which when mutated leads to disease.	ok1315	WT		Uncharacterized conserved protein H4	ENSEMBL:ENSP00000353445:human:Coiled-coil domain containing 6:E=21.2676 | ENSEMBL:ENSP00000263102:human:Coiled-coil domain containing protein 6:E=20.4949 | FLYBASE:CG6664-PA:fly:Flybase gene name is CG6664-PA:E=22.1549 |
191268_at	K10C9.8	K10C9.8	WBGene00006255	str-224							V-1H09	-			WT	Molecular_function:G-protein coupled receptor activity|Cellular_component:membrane	7-transmembrane olfactory receptor
189001_s_at	K02B12.5	K02B12.5	WBGene00010498	K02B12.5						2	I-4M23	-			WT|WT		Ankyrin repeat	ENSEMBL:ENSP00000292520:human:I-kappa-B-related protein:E=11.2518 | FLYBASE:CG7457-PA:fly:Flybase gene name is CG7457-PA:E=15.7696 |
191010_s_at	M60.5	M60.5	WBGene00002234	kqt-2						27	X-4O23	173782_at|191010_s_at	kqt-2 encodes a predicted M-type potassium channel for which mutations in humans are associated with heredity diseases that affect epithelial cells, cardiac muscle and neurons, and affects defecation cycle intervals in C. elegans; may function as a heterotrimeric channel with KQT-3 based on genetic evidence and is expressed in intestinal cells.	ok732	WT|WT	Molecular_function:ion channel activity|Biological_process:ion transport|Cellular_component:membrane|Molecular_function:potassium channel activity|Biological_process:potassium ion transport|Molecular_function:voltage-gated potassium channel activity|Cellular_component:voltage-gated potassium channel complex|Molecular_function:cation channel activity|Biological_process:cation transport|Biological_…	Voltage-gated K+ channel KCNQ	ENSEMBL:ENSP00000345055:human:Splice Isoform 3 Of Potassium voltage-gated channel subfamily KQT member 5:E=32.3188 | ENSEMBL:ENSP00000347853:human:102 kDa protein:E=31.8539 | ENSEMBL:ENSP00000155840:human:Splice Isoform 1 Of Potassium voltage-gated channe
194144_s_at	T25G12.4	T25G12.4	WBGene00004270	rab-6.2	head neurons | anal sphincter/depressor muscle | nerve ring | body wall muscle | ventral nerve cord | tail neurons	Adult Expression: anal sphincter/depressor muscle; body wall muscle; nerve ring; ventral nerve cord; head neurons; tail neurons; unidentified | Larval Expression: nerve ring; ventral nerve cord; head neurons; tail neurons; unidentified		1	1	1	X-7B14	190201_s_at|194144_s_at	rab-6.2 encodes a small, monomeric Rab GTPase that is most closely related to the Drosophila Rab6 and mammalian Rab6a GTPases; by homology, RAB-6.2 is predicted to function as a membrane-associated GTPase required for intracellular vesicular trafficking and for regulation of endo- and exocytosis; however, as loss of rab-6.2 function via RNA-mediated interference (RNAi) does not result in any obvi…		WT	Molecular_function:GTP binding|Biological_process:small GTPase mediated signal transduction|Biological_process:protein transport	GTPase Rab6/YPT6/Ryh1, small G protein superfamily	ENSEMBL:ENSP00000336850:human:Splice Isoform 1 Of Ras-related protein Rab-6A:E=84.0315 | ENSEMBL:ENSP00000347674:human:Splice Isoform 2 Of Ras-related protein Rab-6A:E=82.9586 | ENSEMBL:ENSP00000285208:human:Ras-related protein Rab-6B:E=82.8539 | ENSEMBL:
183585_at	K03H6.5	K03H6.5	WBGene00019370	K03H6.5						3	IV-1F01	-			WT	Molecular_function:rhodopsin-like receptor activity|Biological_process:G-protein coupled receptor protein signaling pathway|Cellular_component:integral to membrane	Unnamed protein
174312_at	Y25C1A.7a	Y25C1A.7	WBGene00021294	Y25C1A.7								172631_x_at|174312_at|186645_s_at|194209_x_at			WT|WT		Uncharacterized conserved protein	ENSEMBL:ENSP00000253031:human:Hypothetical protein MGC3262:E=39.7696 | ENSEMBL:ENSP00000072644:human:Similar to AK000823-like protein:E=25.2924 | FLYBASE:CG4645-PA:fly:Flybase gene name is CG4645-PA:E=16 |
190147_at	F59E11.8	F59E11.8	WBGene00019114	F59E11.8						2	V-6G12	-		tm1061	WT	Molecular_function:transcription factor activity|Molecular_function:steroid hormone receptor activity|Biological_process:regulation of transcription, DNA-dependent|Cellular_component:nucleus	Hormone receptors
175689_s_at	T19B10.7	T19B10.7	WBGene00002072	ima-1	germ-line cells	IMA-1 was detected only weakly in the distal region, but became increasingly enriched in proximal nuclei at the point when female germ cells exit the pachytene stage and enter diplotene of meiotic prophase I. IMA-1 was associated with nuclei primarily in the proximal region of a male germline. IMA-1 was detected in embryos and in adult germlines, but not in adult somatic tissues, consistent with …	nuclei primarily in the proximal region	0	1	7	V-7L21	175688_at|175689_s_at|192178_s_at	ima-1 encodes a member of the importin family.	gk200	WT|Emb	Molecular_function:protein transporter activity|Biological_process:protein-nucleus import|Biological_process:intracellular protein transport|Biological_process:embryonic development (sensu Animalia)	Karyopherin (importin) alpha	ENSEMBL:ENSP00000027478:human:Importin alpha-7 subunit:E=30.585 | ENSEMBL:ENSP00000343701:human:Importin alpha-1 subunit:E=30.0177 | ENSEMBL:ENSP00000348704:human:Karyopherin alpha 5:E=29.7959 | ENSEMBL:ENSP00000334373:human:Importin alpha-4 subunit:E=24.1249 | ENSEMBL:ENSP00000261667:human:Importin alpha-3 subunit:E=24.0915 | ENSEMBL:ENSP00000332455:human:Importin alpha-2 subunit:E=18.3372 | ENS…
173232_s_at	C05D9.2	C05D9.2	WBGene00015471	C05D9.2						8	X-1C20	173232_s_at|182341_at			WT|WT	Cellular_component:membrane	Lysosomal-associated membrane protein
181955_at	K04B12.3	K04B12.3	WBGene00010551	K04B12.3						11	II-9K19	-			WT		Uncharacterized conserved protein	ENSEMBL:ENSP00000352421:human:Hypothetical protein:E=17.5376 | ENSEMBL:ENSP00000300917:human:Amplified in breast cancer 2:E=17.2924 | FLYBASE:CG6729-PA:fly:Flybase gene name is CG6729-PA:E=42 |
171888_x_at	Y37D8A.21	Y37D8A.21	WBGene00012558	Y37D8A.21						22		171888_x_at|193842_at			WT|WT|WT	Molecular_function:nucleic acid binding	RNA binding protein (RRM superfamily)	ENSEMBL:ENSP00000265882:human:RNA-binding protein 7:E=16.2147 | ENSEMBL:ENSP00000333170:human:Putative RNA-binding protein 11:E=10.2596 |
175762_at	ZC84.2	ZC84.2	WBGene00006526	tax-4	neurons	The GFP expression was detected in cell bodies of sensory neurons including the AFD thermosensory neurons, the AWC olfactory neurons, and the ASE, ASG, ASK, ASI, and ASJ gustatory neurons. Also observed expression in BAG and URX.		1	1	13		175762_at|193093_s_at	tax-4 is orthologous to the human gene ROD PHOTORECEPTOR CGMP-GATED CHANNEL (CNGA1; OMIM:123825), which when mutated leads to disease.	e2861	WT	Molecular_function:ion channel activity|Biological_process:ion transport|Cellular_component:membrane|Molecular_function:potassium channel activity|Biological_process:potassium ion transport	Cyclic nucleotide-gated cation channel CNGA1-3 and related proteins	ENSEMBL:ENSP00000351320:human:CyCliC nuCleotide gated Channel alpha 1:E=149.585 | ENSEMBL:ENSP00000272602:human:Cyclic-nucleotide-gated cation channel alpha 3:E=146.523 | ENSEMBL:ENSP00000328478:human:CyCliC nuCleotide gated Channel alpha 2:E=139.108 | EN
175582_at	F20C5.1a	F20C5.1	WBGene00004051	pme-3	head neurons | nerve ring | anal depressor muscle | intestine | body wall muscle | pharynx | nervous system	Adult Expression: pharynx; intestine; anal depressor muscle; body wall muscle; Nervous System; nerve ring; head neurons;		1	1		IV-4O12	175582_at|178234_at		gk120	WT|WT|WT			FLYBASE:CG2864-PA:fly:Flybase gene name is Parg-PA:E=32.1079 |
175216_at	F55H2.2	F55H2.2	WBGene00010130	vha-14						2	III-5E23	175216_at|193188_s_at			Emb|WT	Molecular_function:hydrogen-transporting ATP synthase activity, rotational mechanism|Molecular_function:hydrogen-transporting ATPase activity, rotational mechanism|Biological_process:ATP synthesis coupled proton transport|Cellular_component:proton-transporting two-sector ATPase complex|Biological_process:embryonic development (sensu Animalia)	Vacuolar H+-ATPase V1 sector, subunit D	ENSEMBL:ENSP00000216442:human:Vacuolar ATP synthase subunit D:E=84.1024 | FLYBASE:CG8186-PA:fly:Flybase gene name is Vha36-PA:E=77.1079 | FLYBASE:CG8310-PA:fly:Flybase gene name is EG:BACR25B3.4-PA:E=72.8861 | FLYBASE:CG13167-PA:fly:Flybase gene name is CG13167-PA:E=35.3279 |
178146_s_at	Y41E3.6	Y41E3.6	WBGene00012764	Y41E3.6							IV-7L23	-			WT		Unnamed protein
177752_at	T26H2.2	T26H2.2	WBGene00012064	T26H2.2						1	V-12M14	-	This gene encodes a protein containing an F-box, a motif predicted to mediate protein-protein interactions either with homologs of yeast Skp-1p or with other proteins; its encoded protein also contains a Pfam-B45 motif of presently unknown function.		WT		Predicted transposase
191420_at	F14F9.7	F14F9.7	WBGene00005346	srh-129							V-4G09	-			WT	Molecular_function:G-protein coupled receptor activity|Cellular_component:membrane	Predicted olfactory G-protein coupled receptor
178962_at	F53B2.4	F53B2.4	WBGene00005676	sru-13						13	IV-6N15	-			WT		Uncharacterized protein
172713_x_at	F42F12.10	F42F12.6|F42F12.10	-	-								-			WT
186338_at	Y39C12A.9	Y39C12A.9	WBGene00012710	Y39C12A.9								-			WT
179804_s_at	F49E7.2	F49E7.2	WBGene00018634	F49E7.2						1	X-1C16	-			WT|WT
175656_at	F57F5.5	F57F5.5	WBGene00004032	pkc-1	nerve ring | retrovesicular ganglion | lateral ganglia | anterior ganglia | ventral nerve cord | dorsal ganglion | ventral ganglia | retrovesicular ganglion | lateral ganglia | anterior ganglia | dorsal ganglion | ventral ganglia	In the head, PKC1B is expressed in the cell bodies of neurons in the anterior, dorsal, lateral, ventral, and retrovescular ganglia and in touch cell neurons. Neuronal processes are stained and can be traced into the neuropil of the nerve ring. Neuronal processes within the ventral nerve cord also contain substantial levels of PKC1B. Neuonal cell bodies and processes are readily apparent in tail g…	Neuronal cell bodies and processes.	1	1	2	V-8G03	175656_at|193083_s_at|194116_s_at	pkc-1 encodes a serine/threonine protein kinase that is orthologous to mammalian protein kinase C epsilon (PRKCE), a member of the nPKC subgroup of the protein kinase C superfamily; together with UNC-13, PKC-1 may act downstream of goa-1 to modulate phorbol ester-induced stimulation of acetylcholine release at NMJs; PKC-1 positively regulates locomotion, and affects thermotaxis and chemotaxis tog…	nu448	WT|WT	Biological_process:intracellular signaling cascade|Molecular_function:protein serine/threonine kinase activity|Molecular_function:ATP binding|Biological_process:protein amino acid phosphorylation|Molecular_function:protein kinase activity|Molecular_function:protein-tyrosine kinase activity|Molecular_function:protein kinase C activity|Biological_process:chemotaxis|Biological_process:neurotransmitt…	Serine/threonine protein kinase	ENSEMBL:ENSP00000329127:human:Protein kinase C, eta:E=209.959 | ENSEMBL:ENSP00000318315:human:Splice Isoform 1 Of Protein kinase C, beta type:E=159.62 | ENSEMBL:ENSP00000305355:human:Splice Isoform 2 Of Protein kinase C, beta type:E=159.194 | ENSEMBL:ENSP
186802_s_at	F59E12.13	F59E12.13	WBGene00006402	fut-3						2	II-4H01	-		gk103	WT	Molecular_function:fucosyltransferase activity|Biological_process:protein amino acid glycosylation|Cellular_component:membrane	Fucosyltransferase	ENSEMBL:ENSP00000252675:human:Alpha-:E=29.1805 | ENSEMBL:ENSP00000286955:human:Splice Isoform 1 Of Alpha-:E=28.7447 | ENSEMBL:ENSP00000344210:human:Splice Isoform 2 Of Alpha-:E=28.5376 | ENSEMBL:ENSP00000305603:human:Galactoside 3:E=28 | ENSEMBL:ENSP00000351602:human:FucosyltransFerase 4:E=22.6778 | ENSEMBL:ENSP00000318142:human:Alpha-:E=20.9208 | ENSEMBL:ENSP00000332757:human:Alpha3-fucosyltrans…
180254_s_at	F32D8.5a	F32D8.5	WBGene00009330	F32D8.5							V-7B07	-			Emb|Sck|WT|Gro|Stp|Gro	Biological_process:embryonic development (sensu Animalia)|Biological_process:positive regulation of growth rate|Biological_process:physiological processes|Biological_process:gametogenesis	Uncharacterized membrane protein
185443_at	F19B10.8	F19B10.8	WBGene00005989	srx-98							II-3K08	-			WT		7-transmembrane receptor
181234_at	C39B10.3	C39B10.3	WBGene00008023	C39B10.3							X-5I05	-			WT
176733_at	B0336.13	B0336.13	WBGene00015150	B0336.13								-			WT|WT|WT	Molecular_function:RNA polymerase II transcription factor activity|Biological_process:transcription initiation from Pol II promoter|Cellular_component:transcription factor TFIIA complex	Transcription initiation factor IIA, gamma subunit	ENSEMBL:ENSP00000267869:human:Transcription initiation factor IIA gamma chain:E=19.8539 | FLYBASE:CG5163-PA:fly::E=20.8861 | FLYBASE:CG11639-PA:fly::E=16.4559 |
173845_at	T24H10.3	T24H10.3	WBGene00001041	dnj-23						11	II-6F15	173845_at|188951_s_at	This gene encodes a protein containing a DnaJ ('J') domain.		WT|WT|Unc|Unc	Molecular_function:heat shock protein binding|Molecular_function:unfolded protein binding|Biological_process:protein folding|Biological_process:locomotory behavior	Molecular chaperone (DnaJ superfamily)	ENSEMBL:ENSP00000299416:human:Similar to Genomic DNA, chromosome 3, BAC clone:F1D9:E=37.0132 | ENSEMBL:ENSP00000246083:human:DJ1099D15.1:E=31.3372 | ENSEMBL:ENSP00000316053:human:DnaJ homolog subfamily B member 8:E=10.4815 | FLYBASE:CG6693-PA:fly:Flybase gene name is CG6693-PA:E=23.5686 |
192173_s_at	T19A5.4	T19A5.4	WBGene00003634	nhr-44						6	V-6E18	-			WT	Molecular_function:transcription factor activity|Molecular_function:steroid hormone receptor activity|Biological_process:regulation of transcription, DNA-dependent|Cellular_component:nucleus	Hormone receptors	ENSEMBL:ENSP00000339908:human:OTTHUMP00000031062:E=11.301 | ENSEMBL:ENSP00000312987:human:Hepatocyte nuclear factor 4 alpHa isoform b:E=11.2366 | ENSEMBL:ENSP00000343807:human:OTTHUMP00000031064:E=11 | ENSEMBL:ENSP00000335676:human:RXRA protein:E=10.9586 | ENSEMBL:ENSP00000352900:human:51 kDa protein:E=10.9208 | ENSEMBL:ENSP00000271387:human:Retinoic acid receptor RXR-gamma:E=10.9208 | ENSEMBL:EN…
179198_at	F25H9.4	F25H9.4	WBGene00009137	F25H9.4						9	V-8L04	-			WT	Molecular_function:protein binding	Uncharacterized protein, contains BTB/POZ domain
177900_s_at	Y69H2.6	Y69H2.6	WBGene00006714	ubc-19						6	V-12M15	-	ubc-19 encodes a predicted conjgating enzyme (UBCs/E2s) of the ubiquitin-conjugation system with a potentially low effect on embryonic viability, based on RNAi analysis.		Sck|WT	Molecular_function:ubiquitin conjugating enzyme activity|Biological_process:protein modification|Biological_process:ubiquitin cycle|Biological_process:physiological processes	Ubiquitin-conjugating enzyme-related protein Ft1, involved in programmed cell death	ENSEMBL:ENSP00000300245:human:Fused toes protein homolog:E=30.8861 | FLYBASE:CG10536-PA:fly:Flybase gene name is cbx-PA:E=18.8861 | FLYBASE:CG16894-PA:fly:Flybase gene name is CG16894-PA:E=16.1079 |
185799_at	C31B8.12	C31B8.12	WBGene00016285	C31B8.12							V-2L13	-			WT		Predicted secreted small molecules methylase
192874_at	F20D6.4a	F20D6.4	WBGene00005648	srp-7								-		ok1090		Molecular_function:serine protease inhibitor activity	Serpin	ENSEMBL:ENSP00000329498:human:43 kDa protein:E=48.8861 | ENSEMBL:ENSP00000283752:human:Squamous cell carcinoma antigen 2:E=46.3665 | ENSEMBL:ENSP00000331599:human:45 kDa protein:E=45 | ENSEMBL:ENSP00000264677:human:Serpin I2 precursor:E=44.8861 | ENSEMBL:
182770_at	D2096.5	D2096.5	WBGene00017072	D2096.5						26	IV-4C08	-			WT
188902_at	T26E3.1	T26E3.1	WBGene00012036	T26E3.1							I-6M06	-			WT	Molecular_function:sugar binding	C-type lectin
174271_at	F55A11.1	F55A11.1	WBGene00010075	F55A11.1						18	V-7P04	174271_at|189273_at			WT|WT	Molecular_function:calcium ion binding	Uncharacterized conserved protein	ENSEMBL:ENSP00000317271:human:Multiple coagulation factor deficiency protein 2 precursor:E=24.1871 | ENSEMBL:ENSP00000274852:human:OTTHUMP00000016179:E=14.4685 | FLYBASE:CG17271-PA:fly:Flybase gene name is CG17271-PA:E=29.2676 |
193429_at	ZK897.1	ZK897.1	WBGene00006767	unc-31						13		-	unc-31 encodes a pleckstrin homology (PH) domain-containing protein orthologous to human calcium-dependent activator protein for secretion (CADPS, OMIM:604667); UNC-31 functions in post-docking calcium-regulated dense-core vesicle fusion that is required for egg laying, locomotion, pharyngeal pumping, and recovery from the dauer larval stage; in addition, UNC-31 functions in the insulin receptor …	ad512		Biological_process:oviposition	Ca2+-dependent activator protein	ENSEMBL:ENSP00000283269:human:Ca2+-dependent secretion activator isoform 2:E=1000 | ENSEMBL:ENSP00000350632:human:Calcium-dependent activator protein for secretion protein:E=1000 | ENSEMBL:ENSP00000325581:human:KIAA1591 protein:E=269.046 | ENSEMBL:ENSP00000333940:human:Hypothetical protein FLJ40851:E=129.319 | ENSEMBL:ENSP00000346794:human:Similar to Ca2+-dependent activator protein:E=22.4949 | E…
178178_s_at	F36D3.1	F36D3.1	WBGene00009469	F36D3.1							V-11E11	173160_s_at|176860_at|178178_s_at			Emb|Gro|WT	Biological_process:embryonic development (sensu Animalia)|Biological_process:positive regulation of growth rate
184315_at	C13F10.1a	C13F10.1	WBGene00015741	C13F10.1						6	V-5M17	-		tm348	WT		Unnamed protein
174622_at	B0545.1b	B0545.1	WBGene00006599	tpa-1	head neurons | body wall muscle | intestinal | tail neurons	Adult Expression: body wall muscle; head neurons; tail neurons; unidentified | Larval Expression: intestinal; body wall muscle; head neurons; tail neurons; unidentified		1	1			174622_at|191700_s_at		k501	WT|WT	Biological_process:intracellular signaling cascade|Molecular_function:protein serine/threonine kinase activity|Molecular_function:ATP binding|Biological_process:protein amino acid phosphorylation|Molecular_function:protein kinase activity	Serine/threonine protein kinase	ENSEMBL:ENSP00000331602:human:Protein kinase C, delta:E=161.201 | ENSEMBL:ENSP00000306124:human:Protein kinase C, epsilon type:E=144.328 | ENSEMBL:ENSP00000318315:human:Splice Isoform 1 Of Protein kinase C, beta type:E=139.215 | ENSEMBL:ENSP00000305355:hu
192321_s_at	F46G11.3	F46G11.3	WBGene00018516	tag-257						1	X-3M23	-			Pch|Slu|Unclassified|Unclassified|Unclassified|Unclassified|Gro|Unc	Molecular_function:protein kinase activity|Molecular_function:ATP binding|Biological_process:protein amino acid phosphorylation|Biological_process:positive regulation of growth rate|Biological_process:positive regulation of locomotion|Biological_process:locomotory behavior	ARK protein kinase family	ENSEMBL:ENSP00000314499:human:Cyclin G-associated kinase:E=52.8539 | ENSEMBL:ENSP00000321535:human:AP2 associated kinase 1:E=31.7447 | ENSEMBL:ENSP00000353757:human:KIAA1048 protein:E=31.7213 | ENSEMBL:ENSP00000334836:human:Splice Isoform 2 Of BMP-2 induc
172298_x_at	F49E2.5a	F49E2.5	WBGene00009888	F49E2.5	muscle | neurons | hypodermis	Post-embryonic expression. Hypodermis, neurons and muscle		1	1			171758_x_at|172298_x_at|174674_at|180098_s_at|180309_s_at			WT|WT		Uncharacterized protein	ENSEMBL:ENSP00000311997:human:Neurofilament triplet H protein:E=30.0044 | ENSEMBL:ENSP00000333119:human:Hypothetical protein:E=24.9208 | ENSEMBL:ENSP00000296755:human:Microtubule-associated protein 1B:E=22.5376 | ENSEMBL:ENSP00000333984:human:Triadin:E=21
193467_s_at	C16C2.2a	C16C2.2	WBGene00001145	eat-16	spermathecae | all neurons | pharyngeal muscle | vulval muscle	Examination of transgenic animals carrying pGP16 using confocal microscopy showed that EAT-16 is expressed in most or all neurons, including the hermaphrodite specific neuron (HSN), as well as in the vulval and pharyngeal muscles. Expression was also occasionally seen in the spermatheca and body wall muscles.		1	1	1	I-4J04	-	The eat-16 gene encodes an RGS protein that affects movement, pharyngeal pumping, egg laying, and synaptic transmission; it genetically interacts with the egl-30 and goa-1 signaling pathways, and is expressed in excitable cells and in the spermatheca.	ad702	WT|WT|WT	Biological_process:intracellular signaling cascade|Molecular_function:signal transducer activity|Biological_process:G-protein coupled receptor protein signaling pathway|Cellular_component:heterotrimeric G-protein complex	G protein signaling regulators	ENSEMBL:ENSP00000331485:human:Splice Isoform 1 Of Regulator of G-protein signaling 7:E=82.6021 | ENSEMBL:ENSP00000341199:human:Splice Isoform 4 Of Regulator of G-protein signaling 6:E=78.0506 | ENSEMBL:ENSP00000319069:human:RegulatoR of G-pRotein signalli
190872_at	F16B4.9	F16B4.9	WBGene00017510	F16B4.9						2	V-1D12	-		tm961	WT|Unclassified	Molecular_function:transcription factor activity|Molecular_function:steroid hormone receptor activity|Biological_process:regulation of transcription, DNA-dependent|Cellular_component:nucleus	Hormone receptors	ENSEMBL:ENSP00000328843:human:Orphan nuclear receptor TR2:E=14.4318 | ENSEMBL:ENSP00000333275:human:Steroid receptor:E=14.2518 | ENSEMBL:ENSP00000340301:human:Splice Isoform 2 Of Orphan nuclear receptor NR4A3:E=12.8539 | ENSEMBL:ENSP00000238459:human:Spli
174711_at	T09A5.12	T09A5.12	WBGene00011639	T09A5.12							II-5J14	174711_at|192989_at		tm963	WT|WT	Molecular_function:nucleic acid binding|Molecular_function:zinc ion binding|Cellular_component:nucleus	C2H2-type Zn-finger
175098_s_at	C56C10.11	C56C10.11	WBGene00016967	C56C10.11						2	II-5I09	175097_at|175098_s_at					Molecular chaperone (DnaJ superfamily)
175972_at	E01A2.1	E01A2.1	WBGene00017084	E01A2.1								-			WT|WT|Unclassified|WT|WT		Glutamate-cysteine ligase regulatory subunit	ENSEMBL:ENSP00000263891:human:Glutamate--cysteine ligase regulatory subunit:E=26.5086 | FLYBASE:CG4919-PA:fly:Flybase gene name is Gclm-PA:E=16.3468 |
191448_at	C04E6.10	C04E6.10	WBGene00005093	srd-15	head neurons | Reproductive System | body | spermatheca uterine valve | intestine | pharynx | nervous system | tail neurons	Adult Expression: pharynx; intestine; Reproductive System; spermatheca uterine valve; Nervous System; head neurons; tail neurons;		1	1		V-4B13	-			WT	Molecular_function:rhodopsin-like receptor activity|Biological_process:G-protein coupled receptor protein signaling pathway|Cellular_component:integral to membrane|Molecular_function:G-protein coupled receptor activity|Cellular_component:membrane	Chemoreceptor/7TM receptor
175925_at	Y73B3A.15	Y73B3A.15	WBGene00022217	Y73B3A.15								175904_s_at|175925_at|175926_s_at					Uncharacterized protein
192689_s_at	F39H11.5	F39H11.5	WBGene00003953	pbs-7						18	I-4E20	173146_s_at|192689_s_at	pbs-7 encodes a B-type subunit of the 26S proteasome's 20S protease core particle; by homology, PBS-7 is predicted to function in ATP/ubiquitin-dependent nonlysosomal protein degradation; loss of pbs-7 activity via large-scale RNAi screens indicates that, in C. elegans, PBS-7 is required for normal movement and for embryonic, germline, and larval development.		Emb|Ocs|Unc|Emb|Ste|Emb|Lva|Ste|Unc|Emb|Lva|Unc	Molecular_function:endopeptidase activity|Biological_process:ubiquitin-dependent protein catabolism|Cellular_component:proteasome core complex (sensu Eukarya)|Biological_process:embryonic development (sensu Animalia)|Biological_process:larval development (sensu Nematoda)|Biological_process:growth|Biological_process:embryonic cleavage|Biological_process:reproduction|Biological_process:locomotory b…	20S proteasome, regulatory subunit beta type PSMB4/PRE4	ENSEMBL:ENSP00000290541:human:Proteasome subunit beta type 4 precursor:E=33 | FLYBASE:CG12000-PA:fly:Flybase gene name is CG12000-PA:E=28.0809 |
184892_at	Y39E4B.10	Y39E4B.10	WBGene00012719	Y39E4B.10						34		-			WT
172659_x_at	T23F2.5	T23F2.5	WBGene00020738	T23F2.5						7	X-3G21	-			WT	Molecular_function:molecular_function unknown|Cellular_component:integral to membrane	Stress responsive protein
192863_at	C05E4.1	C05E4.1	WBGene00005643	srp-2	seam | socket_cells | sheath_cells | hypodermis | seam cells | phasmid neurons | intestinal	Nuclear localised expression in a restricted subset of hypodermal cells. A strain generated with a pool of plasmids gave expression in the anterior and posterior seam cells only. | "SRP-2 expression is evident in numerous cells of the C. elegans embryo in the early stages of development (36-100-cell stage). However, in the later stages of embryonic development, expression is confined to a few cel…		1	1	8	V-1M06	-	srp-2 encodes an ovalbumin-like serpin (ov-serpin) member of the serine protease inhibitor superfamily that is orthologous to human NEUROSERPIN (OMIM:602445, mutated in familial encephalopathy with neuroserpin inclusion bodies); SRP-2 is predicted to function as a suicide substrate that inhibits the proteolytic activity of serine proteases, and in vitro, recombinant SRP-2 is able to inhibit granz…	ok350	WT|WT	Molecular_function:serine protease inhibitor activity	Serpin	ENSEMBL:ENSP00000295777:human:Neuroserpin precursor:E=50.5229 | ENSEMBL:ENSP00000264677:human:Serpin I2 precursor:E=48.2924 | ENSEMBL:ENSP00000329498:human:43 kDa protein:E=46.5686 | ENSEMBL:ENSP00000331599:human:45 kDa protein:E=43.9208 | ENSEMBL:ENSP000
189395_s_at	F35G2.2	F35G2.2	WBGene00009436	F35G2.2						8	IV-6B09	-			WT	Molecular_function:catalytic activity|Biological_process:metabolism	Mitochondrial associated endoribonuclease MAR1 (isochorismatase superfamily)	ENSEMBL:ENSP00000085068:human:Hypothetical protein FLJ23469:E=41.3468 | ENSEMBL:ENSP00000173527:human:CGI-111 protein:E=31.3468 | FLYBASE:CG3663-PA:fly:Flybase gene name is CG3663-PA:E=31.5686 | FLYBASE:CG11333-PA:fly:Flybase gene name is CG11333-PA:E=27.2218 |
182065_s_at	T10D4.6	T10D4.6	WBGene00020408	T10D4.6						5	II-2P24	182064_at|182065_s_at			WT|WT		Unnamed protein	ENSEMBL:ENSP00000322097:human:Hypothetical protein FLJ35107:E=12.3372 |
186256_at	T25F10.5	T25F10.5	WBGene00000244	bbs-8	head neurons | nervous system | head | tail neurons	Adult Expression: Nervous System; head neurons; tail neurons; unidentified cells in head;		1	1	13	V-4N14	-		nx77	WT	Molecular_function:subtilase activity|Biological_process:proteolysis and peptidolysis	TPR repeat-containing protein	ENSEMBL:ENSP00000339486:human:Splice Isoform 4 Of Tetratricopeptide repeat protein 8:E=111.959 | ENSEMBL:ENSP00000298324:human:TPR repeat containing protein:E=71.041 | ENSEMBL:ENSP00000337653:human:TPR repeat containing protein:E=67.4949 | ENSEMBL:ENSP00000351439:human:Splice Isoform 5 Of Tetratricopeptide repeat protein 8:E=64.8239 | ENSEMBL:ENSP00000346427:human:Splice Isoform 2 Of Tetratricope…
174278_s_at	M04F3.3	M04F3.3	WBGene00019769	M04F3.3							I-2I15	174278_s_at|187916_s_at			WT	Molecular_function:protein kinase activity|Molecular_function:ATP binding|Biological_process:protein amino acid phosphorylation|Molecular_function:protein serine/threonine kinase activity	Casein kinase (serine/threonine/tyrosine protein kinase)	ENSEMBL:ENSP00000259750:human:OTTHUMP00000016425:E=32.301 | ENSEMBL:ENSP00000267890:human:TTBK2 protein:E=28.5686 | ENSEMBL:ENSP00000263802:human:TTBK2 protein:E=27.7959 | ENSEMBL:ENSP00000261798:human:Casein kinase I, alpha isoform:E=22.3566 | ENSEMBL:EN
191799_at	T22B3.1	T22B3.1	WBGene00001079	dpy-20						14	IV-6A20	-	dpy-20 encodes a BED zinc finger protein, with no known homologs outside of nematodes, that is required for normal body morphology.	cn142	Dpy|Dpy	Molecular_function:DNA binding|Biological_process:positive regulation of body size	Unnamed protein
187420_at	R10E11.7	R10E11.7	WBGene00011219	srxa-10						3		-			WT	Molecular_function:molecular_function unknown	Uncharacterized protein
182264_at	Y60A3A.7	Y60A3A.7	WBGene00013358	Y60A3A.7								173192_s_at|182264_at				Molecular_function:catalytic activity|Molecular_function:molecular_function unknown	Alpha/beta hydrolase	ENSEMBL:ENSP00000289119:human:Similar to Lung alpha/beta hydrolase fold protein 3:E=56.1739 | ENSEMBL:ENSP00000326491:human:Lung alpha/beta hydrolase protein 1:E=53.3768 | ENSEMBL:ENSP00000272366:human:Similar to Lung alpha/beta hydrolase protein 1:E=29.8861 | ENSEMBL:ENSP00000325316:human:Abhydrolase domain containing protein 2:E=16.8861 | FLYBASE:CG8058-PA:fly:Flybase gene name is CG8058-PA:E=5…
174734_at	Y42G9A.4	Y42G9A.4	WBGene00021534	Y42G9A.4	head neurons | body wall muscle	Adult Expression: body wall muscle; head neurons; unidentified | Larval Expression: body wall muscle; head neurons; unidentified	| "To determine its subcellular location, CeMeK was tagged at its amino terminus (GFP-CeMeK) or its carboxyl terminus (CeMeK-GFP) with GFP and examined by fluorescence microscopy. Both tagged forms of CeMeK localized to the cytosol and not to peroxisomes of C. elegans cells."	1	1			174734_at|184962_at
186478_at	Y55F3AM.8	Y55F3AM.8	WBGene00021925	Y55F3AM.8								-				Molecular_function:serine-type peptidase activity|Biological_process:proteolysis and peptidolysis|Cellular_component:membrane	Mitochondrial inner membrane protease, subunit IMP2	ENSEMBL:ENSP00000329553:human:Inner mitochondrial membrane peptidase 2:E=26.6198 | ENSEMBL:ENSP00000278200:human:Hypothetical protein FLJ25059:E=13.8861 | FLYBASE:CG11110-PA:fly:Flybase gene name is CG11110-PA:E=21.7447 |
173608_s_at	K10B3.7	K10B3.7	WBGene00001685	gpd-3		mRNA transcript 1.1kb detected in embryo, L1, L2 and L4. Level of mRNA increases by tenfold from embryo to L4.		5	1	2	X-2I07	172697_x_at|173608_s_at	gpd-3 encodes a predicted glyceraldehyde 3-phosphate dehydrogenase that affects embryonic viability; GPD-3 interacts with LIN-2 in two-hybrid assays.		Emb|WT|Unclassified|Unclassified|Unclassified|Unclassified	Molecular_function:glyceraldehyde-3-phosphate dehydrogenase (phosphorylating) activity|Biological_process:glycolysis|Molecular_function:glyceraldehyde-3-phosphate dehydrogenase activity|Biological_process:glucose metabolism|Biological_process:embryonic development (sensu Animalia)	Glyceraldehyde 3-phosphate dehydrogenase	ENSEMBL:ENSP00000229239:human:Similar to Glyceraldehyde 3-phosphate dehydrogenase, liver:E=130.42 | ENSEMBL:ENSP00000222286:human:Glyceraldehyde-3-phosphate dehydrogenase, testis-specific:E=120.77 | ENSEMBL:ENSP00000327665:human:19 kDa protein:E=49.6198 | ENSEMBL:ENSP00000344642:human:17 kDa protein:E=32.6198 | ENSEMBL:ENSP00000341906:human:PREDICTED: similar to Glyceraldehyde 3-phosphate dehydro…
194161_s_at	W02C12.3a	W02C12.3	WBGene00020930	W02C12.3	body wall muscle | pharynx | intestinal | vulval muscle | head neurons | anal sphincter/depressor muscle | body wall muscle | intestinal | vulval muscle | head neurons | anal sphincter/depressor muscle | body wall muscle | intestinal | vulval muscle | head neurons | ventral nerve cord | vulval muscle | tail neurons | head neurons | ventral nerve cord | vulval muscle | tail neurons	Adult Expression: intestinal; vulval muscle; body wall muscle; unidentified | Larval Expression: pharynx; body wall muscle; unidentified | Adult Expression: intestinal; anal sphincter/depressor muscle; vulval muscle; body wall muscle; head neurons | Larval Expression: intestinal; body wall muscle; head neurons; unidentified | Adult Expression: vulval muscle; ventral nerve cord; head neurons; tail…		1	1		IV-2C11	174862_at|190299_at|194161_s_at			WT|WT|WT|WT|Unclassified		Helix loop helix transcription factor EB	ENSEMBL:ENSP00000324246:human:Splice Isoform 9 Of Microphthalmia-associated transcription factor:E=26.699 | ENSEMBL:ENSP00000324443:human:Splice Isoform 7 Of Microphthalmia-associated transcription factor:E=25.3468 | ENSEMBL:ENSP00000327867:human:Splice Isoform 5 Of Microphthalmia-associated transcription factor:E=25.2518 | ENSEMBL:ENSP00000295600:human:Splice Isoform 1 Of Microphthalmia-associat…
184181_at	C13D9.3	C13D9.3	WBGene00005659	srr-8						9	V-4A17	-			WT		Unnamed protein
174261_at	Y71H10B.1	Y71H10B.1	WBGene00022201	Y71H10B.1	hypodermis | seam cells | pharynx | intestinal | vulval muscle | tail neurons	Adult Expression: intestinal; vulval muscle; hypodermis; seam cells; tail neurons | Larval Expression: pharynx; intestinal; hypodermis; unidentified		1	1		X-2A13	174261_at|187891_at			Clr|Gro|Stp|Lva	Biological_process:osmoregulation|Biological_process:positive regulation of growth rate|Biological_process:larval development (sensu Nematoda)|Biological_process:growth|Biological_process:gametogenesis	IMP-GMP specific 5'-nucleotidase	ENSEMBL:ENSP00000339479:human:Cytosolic purine 5'-nucleotidase:E=134.921 | ENSEMBL:ENSP00000330247:human:Similar to RIKEN cDNA 2010002I23 gene:E=90.1871 | ENSEMBL:ENSP00000343011:human:TU12B1-TY protein:E=52.6576 | ENSEMBL:ENSP00000302468:human:Hypothetical protein FLJ13933:E=45.9586 | ENSEMBL:ENSP00000306017:human:Similar to TU12B1-TY:E=38.3768 | ENSEMBL:ENSP00000326858:human:OTTHUMP00000040409:…
175440_at	C07G1.4a	C07G1.4	WBGene00006957	wsp-1	hypodermal		During early embryogenesis, WSP-1 colocalized with actin at the blastomere boundary. During ventral enclosure, WSP-1 colocalized with actin at the periphery of cells, including in hypodermal cells migrating to the ventral side.	0	1		IV-4K15	175440_at|179769_at	wsp-1 encodes a homolog of human WASP that interacts with Arp2/3 and is required for hypodermal cell migration during morphogenesis (ventral enclosure); when mutated, human WASP leads to Wiskott-Aldrich syndrome (OMIM:301000).	gm324	WT		Actin regulatory protein (Wiskott-Aldrich syndrome protein)	ENSEMBL:ENSP00000223023:human:Neural Wiskott-Aldrich syndrome protein:E=51.3468 | ENSEMBL:ENSP00000317862:human:Wiskott-Aldrich syndrome protein:E=34.1079 | ENSEMBL:ENSP00000289115:human:Wiskott-Aldrich syndrome protein family member 2:E=23.1871 | ENSEMBL
176014_at	Y67D8B.2	Y67D8B.2	WBGene00022062	Y67D8B.2								-				Molecular_function:transcription factor activity|Molecular_function:steroid hormone receptor activity|Biological_process:regulation of transcription, DNA-dependent|Cellular_component:nucleus	Hormone receptors
179607_at	C18E9.9	C18E9.9	WBGene00007689	C18E9.9						6	II-6B17	-			WT
192464_at	ZK287.6	ZK287.6	WBGene00013966	ZK287.6						5	V-6D10	-		tm620	WT	Molecular_function:nucleic acid binding|Molecular_function:zinc ion binding|Cellular_component:nucleus
174496_at	C36E6.2	C36E6.2	WBGene00016490	C36E6.2								-			WT		Uncharacterized conserved protein	ENSEMBL:ENSP00000349533:human:Chromosome 6 open reading frame 106, isoform a:E=18.4815 |
192778_at	D1054.2	D1054.2	WBGene00003923	pas-2						18	V-7M06	-	pas-2 encodes a proteasome subunit with highest similarity to vertebrate proteasome alpha 2 subunits.	ok679	WT	Molecular_function:endopeptidase activity|Biological_process:ubiquitin-dependent protein catabolism|Cellular_component:proteasome core complex (sensu Eukarya)	20S proteasome, regulatory subunit alpha type PSMA2/PRE8	ENSEMBL:ENSP00000223321:human:Proteasome alPha 2 subunit:E=77.1938 | ENSEMBL:ENSP00000044462:human:Proteasome subunit alpha type 4:E=34.2147 | ENSEMBL:ENSP00000217153:human:Proteasome subunit alpha type 7:E=32.4437 | ENSEMBL:ENSP00000261479:human:Proteaso
187087_at	D2005.3	D2005.3	WBGene00008398	D2005.3						18	I-3H20	-			WT		Apoptosis-related protein/predicted DNA-binding protein	ENSEMBL:ENSP00000221784:human:Programmed cell death protein 5:E=20.6576 | FLYBASE:CG13072-PA:fly::E=18.3468 |
194168_s_at	F56G4.4	F56G4.4	WBGene00010159	F56G4.4						7	I-5N23	179370_at|194168_s_at			Sck|Sma|Stp|WT	Molecular_function:nucleic acid binding|Molecular_function:zinc ion binding|Cellular_component:nucleus|Biological_process:physiological processes|Biological_process:positive regulation of body size|Biological_process:gametogenesis	Spliceosomal protein FBP21	ENSEMBL:ENSP00000239880:human:Formin binding protein 21:E=16.4559 | FLYBASE:CG4291-PA:fly:Flybase gene name is CG4291-PA:E=14.0706 |
175511_at	Y49A3A.2	Y49A3A.2	WBGene00013025	vha-13	excretory cell | body wall muscle | intestinal	Adult Expression: intestinal; body wall muscle; excretory cell | Larval Expression: intestinal; excretory cell; unidentified		0	1		V-9O06	171984_at|175511_at|193987_s_at			Emb|Gro|Ste|Emb|Ste	Molecular_function:nucleotide binding|Molecular_function:nucleoside triphosphatase activity|Molecular_function:ATP binding|Molecular_function:hydrogen-transporting ATP synthase activity, rotational mechanism|Molecular_function:hydrogen-transporting ATPase activity, rotational mechanism|Biological_process:ATP synthesis coupled proton transport|Cellular_component:proton-transporting two-sector ATPa…	Vacuolar H+-ATPase V1 sector, subunit A	ENSEMBL:ENSP00000273398:human:Vacuolar ATP synthase catalytic subunit A, ubiquitous isoform:E=271.004 | ENSEMBL:ENSP00000262030:human:ATP synthase beta chain, mitochondrial precursor:E=29.2924 | ENSEMBL:ENSP00000276390:human:Vacuolar ATP synthase subunit B, brain isoform:E=21.1427 | ENSEMBL:ENSP00000234396:human:ATPase, H+ transporting, lysosomal 56/58kD, V1 subunit B, isoform 1:E=20.9208 | FLYBA…
175237_at	ZK688.8	ZK688.8	WBGene00001628	gly-3	Reproductive System | hypodermis | seam cells | intestine | renal gland cells | developing vulva	Larval Expression: intestine; renal gland cells; Reproductive System; developing vulva; hypodermis; seam cells;		0	1	2	III-4M07	175237_at|186500_s_at	gly-3 encodes an N-acetylgalactosaminyltransferase that is functional in vitro.	gk353	WT|WT|WT		Polypeptide N-acetylgalactosaminyltransferase	ENSEMBL:ENSP00000269195:human:Splice Isoform 1 Of Polypeptide N-acetylgalactosaminyltransferase 1:E=156.046 | ENSEMBL:ENSP00000347911:human:Splice Isoform 1 Of Polypeptide N-acetylgalactosaminyltransferase 13:E=153.292 | ENSEMBL:ENSP00000271965:human:Poly
182722_at	C11D2.7	C11D2.7	WBGene00015703	C11D2.7						40		-				Molecular_function:RNA binding	Predicted RNA-binding protein with PUA domain	ENSEMBL:ENSP00000218014:human:Multiple copies in a T-cell malignancies:E=60.5528 | ENSEMBL:ENSP00000271764:human:Splice Isoform 1 Of Ligatin:E=14.0706 | ENSEMBL:ENSP00000342363:human:Ligatin:E=13.9208 | FLYBASE:CG5941-PA:fly:Flybase gene name is CG5941-PA:E=55.3565 | FLYBASE:CG31426-PA:fly:Flybase gene name is ligatin-PA:E=10.4202 |
191414_s_at	C02A12.1	C02A12.1	WBGene00001781	gst-33	pharynx | intestinal	Adult Expression: pharynx | Larval Expression: pharynx; intestinal; unidentified		0	1		V-3G23	-			WT|WT		Glutathione S-transferase	ENSEMBL:ENSP00000295256:human:Prostaglandin-D synthase:E=18.0969 | ENSEMBL:ENSP00000284562:human:Glutathione S-transferase A5-5:E=17.4089 | ENSEMBL:ENSP00000335620:human:Glutathione S-transferase A1:E=17 | ENSEMBL:ENSP00000211122:human:Glutathione S-transferase A3-3:E=16.284 | ENSEMBL:ENSP00000211309:human:Glutathione S-transferase A2:E=15.8239 | ENSEMBL:ENSP00000306378:human:Glutathione S-transf…
185653_at	C37H5.11	C37H5.11	WBGene00000860	cwp-2	male sensory rays	Expressed in male sensory rays.		4	1	10	V-3L02	-	cwp-2 encodes a nematode-specific protein that is coexpressed with lov-1 and pkd-2.		WT		Unnamed protein
183325_s_at	F22D3.6	F22D3.6	WBGene00017702	F22D3.6						9	II-5E24	-	The F22D3.6 gene encodes a paracaspase homolog that may be involved in apoptosis, and that is orthologous to the human gene MUCOSA ASSOCIATED LYMPHOID TISSUE LYMPHOMA TRANSLOCATION GENE 1 (MALT1; OMIM:604860).	tm289	WT	Molecular_function:caspase activity|Biological_process:proteolysis and peptidolysis	Paracaspase	ENSEMBL:ENSP00000319279:human:Splice Isoform 1 Of Mucosa associated lymphoid tissue lymphoma translocation protein 1:E=38.2518 | ENSEMBL:ENSP00000304161:human:Splice Isoform 2 Of Mucosa associated lymphoid tissue lymphoma translocation protein 1:E=37.4089 |
177190_at	Y71H2AL.1	Y71H2AL.1	WBGene00022164	Y71H2AL.1								172177_x_at|177190_at			Gro|Lva	Molecular_function:calcium ion binding|Biological_process:positive regulation of growth rate|Biological_process:larval development (sensu Nematoda)|Biological_process:growth	Ca2+/calmodulin-dependent protein phosphatase (calcineurin subunit B), EF-Hand superfamily protein	ENSEMBL:ENSP00000335632:human:CalCium binding protein P22:E=41.3979 | ENSEMBL:ENSP00000300113:human:Hepatocellular carcinoma antigen gene 520:E=36.8539 | ENSEMBL:ENSP00000331909:human:Similar to Calcium-binding protein p22:E=25.7696 | ENSEMBL:ENSP00000234
181207_at	E04A4.6	E04A4.6	WBGene00017120	E04A4.6						9	IV-2O02	-			WT		Uncharacterized conserved protein
173462_s_at	C03B8.4	C03B8.4	WBGene00003002	lin-13	VPC | hyp7 | intestinal | distal tip cells | neurons | VPC | hyp7 | seam cells	L3 hermaphrodites showed consistent expression of LacZ in hyp7 nuclei. Consistent expression was also seen in body wall muscles, intestinal nuclei, distal tip cells, and many neurons. In contrast, only occasional expression was observed in the VPCs. | "Significant GFP fluorescence seen in embryos of living animals (not determined the cell types). In living larvae, however, expression is very low,…	nuclei | "The LIN-13::GFP hybrid proteins localize to the nucleus. In the nucleus, there are also discrete bodies or speckles of fluorescence; other nuclear proteins have been found to localize in such patterns, but in most cases the functional significance of these structures is not clear. Nuclear accumulation observed in other cell types (not characterized in detail, but the expression pattern …	1	1			173462_s_at|189214_s_at	Gene Function : lin-13 encodes a large (2248-residue) nuclear protein with multiple zinc fingers of the C2H2 class and a LXCXE retinoblastoma protein-binding motif, that is required for survival through larval development and for negative regulation of vulval fates during postembryonic development.	n387	Bmd|WT	Biological_process:body morphogenesis (sensu Nematoda)	Zn-finger	ENSEMBL:ENSP00000284020:human:52 kDa protein:E=21.8239 | ENSEMBL:ENSP00000334853:human:Zinc finger protein 555:E=20.0506 | ENSEMBL:ENSP00000342947:human:PREDICTED: similar to zinc finger protein 91 (HPF7, HTF10):E=19.8239 | ENSEMBL:ENSP00000303696:human:H
192240_s_at	F57B9.3	F57B9.3	WBGene00018997	F57B9.3						20	III-3L15	192239_at|192240_s_at			Emb|Ste|WT|Emb|Lva	Biological_process:embryonic development (sensu Animalia)|Biological_process:larval development (sensu Nematoda)|Biological_process:growth|Biological_process:reproduction	Translation initiation factor 4F, helicase subunit (eIF-4A) and related helicases	ENSEMBL:ENSP00000326381:human:Splice Isoform 1 Of Eukaryotic initiation factor 4A-II:E=93.7447 | ENSEMBL:ENSP00000293831:human:Eukaryotic initiation factor 4A-I:E=93.3279 | ENSEMBL:ENSP00000269349:human:Probable ATP-dependent helicase DDX48:E=89.9586 | EN
190908_s_at	F08G12.1	F08G12.1	WBGene00008585	F08G12.1	lateral nerve cords | neurons along body | head neurons | spermatheca | Reproductive System | nerve ring | hypodermis | anal depressor muscle | seam cells | intestine | body wall muscle | pharynx | dorsal nerve cord | nervous system | vulval muscle | developing vulva | uterine muscle	Adult Expression: pharynx; intestine; anal depressor muscle; Reproductive System; uterine muscle; vulval muscle; spermatheca; body wall muscle; hypodermis; seam cells; Nervous System; nerve ring; dorsal nerve cord; lateral nerve cords; head neurons; neurons along body;		1	1	2	X-5M14	174003_at|190908_s_at			WT	Molecular_function:GTP binding|Biological_process:small GTPase mediated signal transduction	GTPase Rab1/YPT1, small G protein superfamily, and related GTP-binding proteins	ENSEMBL:ENSP00000311134:human:OTTHUMP00000064738:E=78.3188 | ENSEMBL:ENSP00000350056:human:Hypothetical protein pp8875:E=14.4815 |
186930_s_at	F19F10.10	F19F10.10	WBGene00017606	F19F10.10						11	V-5D03	-			WT		Tam3-transposase (Ac family)
193814_at	C47B2.5	C47B2.5	WBGene00001234	eif-6	vulva other | excretory cell | head neurons | spermatheca | Reproductive System | hypodermis | spermatheca uterine valve | gonad sheath cells | intestine | body wall muscle | pharynx | rectal epithelium | nervous system | developing vulva	Adult Expression: pharynx; intestine; rectal epithelium; Reproductive System; vulva other; spermatheca uterine valve; spermatheca; gonad sheath cells; body wall muscle; hypodermis; excretory cell; Nervous System; head neurons; unidentified cells;		1	1	20	I-6H21	173220_s_at|193814_at			Gro|Lva|Lvl|Lva	Molecular_function:translation initiation factor activity|Biological_process:translational initiation|Biological_process:positive regulation of growth rate|Biological_process:larval development (sensu Nematoda)|Biological_process:growth|Biological_process:physiological processes	Translation initiation factor 6 (eIF-6)	ENSEMBL:ENSP00000246231:human:Eukaryotic translation initiation factor 6:E=83.5686 | ENSEMBL:ENSP00000335425:human:IntegrIn beta 4 bIndIng proteIn Isoform c:E=46.041 | FLYBASE:CG17611-PA:fly:Flybase gene name is eIF6-PA:E=80.9208 |
184804_at	Y54G11A.4	Y54G11A.4	WBGene00013215	Y54G11A.4						1	II-9G21	-			WT		Uncharacterized conserved protein	ENSEMBL:ENSP00000334692:human:FLJ20699 protein:E=71.6576 |
173543_at	C13F10.4	C13F10.4	WBGene00015743	C13F10.4	head neurons | nerve ring | dorsal nerve cord | ventral nerve cord | body neurons | vulval muscle | tail neurons	Adult Expression: vulval muscle; nerve ring; ventral nerve cord; dorsal nerve cord; head neurons; body neurons; tail neurons | Larval Expression: nerve ring; ventral nerve cord; dorsal nerve cord; head neurons; body neurons; tail neurons		1	1	5	V-5M21	173543_at|184324_s_at			Gro|Gro|Unc|Lva	Biological_process:positive regulation of growth rate|Biological_process:larval development (sensu Nematoda)|Biological_process:growth|Biological_process:locomotory behavior	Uncharacterized conserved protein	ENSEMBL:ENSP00000233099:human:KIAA1414 protein:E=296.959 | ENSEMBL:ENSP00000281080:human:PREDICTED: chromosome 14 open reading frame 125:E=224.553 | ENSEMBL:ENSP00000353400:human:Hypothetical protein DKFZp686B2046:E=95.3372 | ENSEMBL:ENSP00000346531:human:Conserved hypothetical protein:E=42.8861 | FLYBASE:CG2747-PB:fly:Flybase gene name is CG2747-PB:E=1000 |
187178_s_at	D2024.7	D2024.7	WBGene00017054	D2024.7						5		-			WT	Molecular_function:protein disulfide oxidoreductase activity|Cellular_component:periplasmic space (sensu Gram-negative Bacteria)	Glutathione S-transferase, subunit 13	ENSEMBL:ENSP00000351181:human:Glutathione transferase kappa 1:E=26.5229 |
174105_at	F55A4.5	F55A4.5	WBGene00018857	F55A4.5	stomato-intestinal muscle | head neurons | nerve ring | anal depressor muscle | body wall muscle | pharynx | nervous system | ventral nerve cord | tail neurons	Adult Expression: pharynx; stomato-intestinal muscle; anal depressor muscle; body wall muscle; Nervous System; nerve ring; ventral nerve cord; head neurons; tail neurons;		1	1	1	X-1A18	174105_at|183302_at			WT	Molecular_function:double-stranded RNA binding|Cellular_component:intracellular	Staufen and related double-stranded-RNA-binding proteins	ENSEMBL:ENSP00000344030:human:Hypothetical protein FLJ11290:E=24.7447 | ENSEMBL:ENSP00000345425:human:Splice Isoform 2 Of Double-stranded RNA-binding protein Staufen homolog:E=23.8861 | ENSEMBL:ENSP00000346163:human:Splice Isoform 1 Of Double-stranded RNA-binding protein Staufen homolog:E=23.585 | ENSEMBL:ENSP00000348026:human:STAU2 protein:E=20.1308 | FLYBASE:CG5753-PA:fly:Flybase gene name is s…
182113_at	W07E6.5	W07E6.5	WBGene00021076	W07E6.5						28	II-1A24	-			WT		Unnamed protein
190929_at	F37B1.3	F37B1.3	WBGene00001762	gst-14						1	II-8F12	-			WT		Glutathione S-transferase	ENSEMBL:ENSP00000295256:human:Prostaglandin-D synthase:E=22.9586 | ENSEMBL:ENSP00000196968:human:Glutathione S-transferase P:E=17.8239 | ENSEMBL:ENSP00000335620:human:Glutathione S-transferase A1:E=14.6576 | ENSEMBL:ENSP00000284562:human:Glutathione S-transferase A5-5:E=14.2291 | ENSEMBL:ENSP00000211309:human:Glutathione S-transferase A2:E=14.1192 | ENSEMBL:ENSP00000211122:human:Glutathione S-tra…
181277_s_at	F52H2.1	F52H2.1	WBGene00018714	F52H2.1						1		-			WT
192453_at	F10C1.5	F10C1.5	WBGene00017326	F10C1.5						1	II-4J17	-		ok1394	WT|WT|Egl|Pvl|Rup|Unc	Molecular_function:DNA binding|Molecular_function:transcription factor activity|Biological_process:regulation of transcription, DNA-dependent|Biological_process:sex differentiation|Cellular_component:nucleus|Biological_process:oviposition|Biological_process:hermaphrodite genital morphogenesis|Biological_process:morphogenesis of an epithelium|Biological_process:locomotory behavior	Transcription factor Doublesex	ENSEMBL:ENSP00000319651:human:Putative DMO orthologue:E=30.3098 | ENSEMBL:ENSP00000190165:human:OTTHUMP00000044317:E=26.4318 | ENSEMBL:ENSP00000223955:human:Doublesex- and mab-3-related transcription factor 1:E=24.6198 | ENSEMBL:ENSP00000259622:human:Doublesex-and mab-3-related transcription factor 2:E=22.9208 | ENSEMBL:ENSP00000305785:human:Doublesex and mab-3 related transcription factor 2:E=22…
192941_at	K08D10.4	K08D10.4	WBGene00004385	rnp-2						18	IV-2I15	-		tm1480	WT	Molecular_function:nucleic acid binding	Spliceosomal protein snRNP-U1A/U2B	ENSEMBL:ENSP00000243563:human:Small nuclear ribonucleoprotein polypeptide A:E=53.3872 | ENSEMBL:ENSP00000246071:human::E=50.4559 | FLYBASE:CG4528-PA:fly:Flybase gene name is snf-PA:E=50.8861 |
193708_s_at	T01B7.4	T01B7.4	WBGene00000887	cyn-11						18	II-6I04	-	cyp-11 encodes a divergent cyclophilin D isoform, with alterations in the normally well-conserved cyclophilin-binding domain, and a central 7-8 residue insert not usually found in cyclophilins, except from plants; CYP-11 has sluggish but detectable peptidyl-prolyl isomerase activity in vitro, suggesting that it has a specialized substrate in vivo; CYP-11 is dispensable for viability and gross mor…		WT	Biological_process:protein folding	U-snRNP-associated cyclophilin type peptidyl-prolyl cis-trans isomerase	ENSEMBL:ENSP00000306614:human:Peptidyl-prolyl cis-trans isomerase H:E=67.7447 | ENSEMBL:ENSP00000330894:human:18 kDa protein:E=52.8861 | ENSEMBL:ENSP00000225174:human:Peptidyl-prolyl cis-trans isomerase, mitochondrial precursor:E=48.1024 | ENSEMBL:ENSP000
171876_at	F58G11.1a	F58G11.1	WBGene00010279	F58G11.1							V-9A17	171876_at|172923_x_at|184548_s_at		tm1234	WT		Ca2+-binding transmembrane protein LETM1/MRS7	ENSEMBL:ENSP00000305653:human:Leucine zipper-EF-hand containing transmembrane protein 1:E=106.523 | ENSEMBL:ENSP00000354784:human:Hypothetical protein DKFZp434C229:E=41.8539 | ENSEMBL:ENSP00000297720:human:Hypothetical protein FLJ25409:E=41.284 | FLYBASE:CG4589-PA:fly:Flybase gene name is CG4589-PA:E=105.921 |
173386_s_at	T19B4.7	T19B4.7	WBGene00006776	unc-40	ADE | all motor neurons | lumbar neurons | phasmid neurons | neurons | PHx | Q lineage | ventral cord motor neurons | distal tip cells | Q lineage | ventral cord motor neurons | distal tip cells	AVM PVM HSN PVD PHx ADEp PDEp, ~all motor neurons, 2-3 lumbar neurons, 1 labial neuron, RIMp or RICp or AVBp, | "Expressed on the surface of motile cells and pioneering neurons whose migrations are affected in unc-40 mutants. UNC-40/GFP becomes detectable on the surface of all cells at the onset of gastrulation (~100 min after first cleavage), and then gradually decreases. By the end of gastrulat…	| cytoplasmic expression | cytoplasmic expression	1	1		I-2J23	173385_at|173386_s_at|191730_s_at	The unc-40 gene encodes a netrin receptor that is required to guide dorsal-ventral cell and axon migrations, and is required for correct polarization and migration of the neuroblasts QL and QR.	e271	WT|WT|WT|Unclassified|Unclassified|Unclassified|Unclassified|WT|WT|WT|WT|Adl|Egl|Prz|WT|Egl|Egl|Egl	Biological_process:determination of adult life span|Biological_process:physiological processes|Biological_process:oviposition|Biological_process:locomotion	Receptor mediating netrin-dependent axon guidance	ENSEMBL:ENSP00000304146:human:Netrin receptor DCC precursor:E=164.796 | ENSEMBL:ENSP00000261908:human:Splice Isoform 1 Of Neogenin precursor:E=158.886 | ENSEMBL:ENSP00000341198:human:154 kDa protein:E=158.824 | ENSEMBL:ENSP00000319623:human:HDDM36:E=55.44
176235_at	Y119C1B.10	Y119C1B.10	WBGene00022475	Y119C1B.10								-
185234_s_at	K02F3.10	K02F3.10	WBGene00019333	K02F3.10						2	III-1E04	171816_x_at|185234_s_at			WT|WT		Uncharacterized conserved protein	ENSEMBL:ENSP00000285313:human:AAIR8193:E=12.1367 |
173290_at	Y67D2.3	Y67D2.3	WBGene00022053	Y67D2.3								-					Uncharacterized conserved protein containing CDGSH-type Zn-finger	ENSEMBL:ENSP00000344439:human:PREDICTED: similar to CG3420-PA:E=14 | FLYBASE:CG3420-PA:fly:Flybase gene name is CG3420-PA:E=16.4559 |
191305_at	T03F1.3	T03F1.3	WBGene00020185	T03F1.3						20	I-1L05	-	T03F1.3 is orthologous to the human gene PHOSPHOGLYCERETE KINASE 1 (PGK1; OMIM:311800), which when mutated leads to hemolytic anemia and neurologic disturbances.		WT	Molecular_function:phosphoglycerate kinase activity|Biological_process:glycolysis	3-phosphoglycerate kinase	ENSEMBL:ENSP00000218265:human:PhosPhoglycerate kinase 1:E=157.131 | ENSEMBL:ENSP00000305995:human:PhosPhoglycerate kinase 2:E=152.26 | ENSEMBL:ENSP00000339036:human:43 kDa protein:E=130.328 | FLYBASE:CG3127-PA:fly:Flybase gene name is Pgk-PA:E=156.495 | FLYBASE:CG9961-PA:fly:Flybase gene name is CG9961-PA:E=127.387 |
192469_at	C06B3.4	C06B3.4	WBGene00007363	stdh-1	head neurons | nerve ring | body wall muscle | ventral nerve cord | body neurons | tail neurons	Adult Expression: body wall muscle; nerve ring; ventral nerve cord; head neurons; body neurons; tail neurons; unidentified | Larval Expression: body wall muscle; nerve ring; ventral nerve cord; head neurons; body neurons; tail neurons; unidentified		1	1	8	V-9M03	-	This gene encodes a protein predicted by Eisenberg and coworkers, with 68% accuracy, to be mitochondrial.	ok569	WT	Molecular_function:oxidoreductase activity|Biological_process:metabolism	17 beta-hydroxysteroid dehydrogenase type 3, HSD17B3	ENSEMBL:ENSP00000278353:human:Steroid dehydrogenase homolog:E=43.4089 | ENSEMBL:ENSP00000253260:human:Estradiol 17-beta-dehydrogenase 3:E=38.4202 | ENSEMBL:ENSP00000219439:human:Hypothetical protein FLJ90397:E=38.0269 | ENSEMBL:ENSP00000353759:human:Splic
182203_at	K03E6.4	K03E6.4	WBGene00019364	K03E6.4	head neurons | tail neurons	Adult Expression: head neurons; tail neurons | Larval Expression: head neurons; tail neurons		1	1			-					Uncharacterized conserved protein	ENSEMBL:ENSP00000261499:human:B9:E=20.2292 | ENSEMBL:ENSP00000268841:human:EPPB9 protein:E=14.3767 |
175448_at	Y57G11C.36	Y57G11C.36	WBGene00013325	Y57G11C.36								-				Molecular_function:nucleic acid binding		ENSEMBL:ENSP00000354867:human:RNA binding protein HQK-6:E=21.3768 | ENSEMBL:ENSP00000275262:human:RNA binding protein HQK:E=21.3768 | ENSEMBL:ENSP00000354951:human:QUAKING isoform 2:E=20.4089 | ENSEMBL:ENSP00000355094:human:QUAKING isoform 6:E=20.0132 | ENSEMBL:ENSP00000281156:human:KH domain-containing, RNA-binding, signal transduction-associated protein 2:E=14.0362 | ENSEMBL:ENSP00000347336:hum…
190930_at	DC2.3a	DC2.3	WBGene00017080	DC2.3						2	V-1E07	175023_at|190930_at			WT|WT	Molecular_function:sugar binding|Biological_process:ER to Golgi transport|Cellular_component:Golgi cis-face	Transport protein particle (TRAPP) complex subunit	ENSEMBL:ENSP00000302783:human:Trafficking protein particle complex subunit 1:E=23.3665 | ENSEMBL:ENSP00000329254:human:35 kDa protein:E=20.4202 | ENSEMBL:ENSP00000315564:human:40 kDa protein:E=19.6383 | ENSEMBL:ENSP00000311999:human:40 kDa protein:E=19.6198 | ENSEMBL:ENSP00000300984:human:35 kDa protein:E=19.2518 | ENSEMBL:ENSP00000306228:human:Splice Isoform 2 Of Galectin-9:E=19 | ENSEMBL:ENSP00…
173731_s_at	M05D6.5	M05D6.5	WBGene00010878	M05D6.5						2	II-6O03	173730_at|173731_s_at			WT		Uncharacterized protein, induced by hypoxia
183276_at	F10E7.6	F10E7.6	WBGene00017348	F10E7.6							II-5M16	-			Clr|Gro|Sck|WT	Biological_process:osmoregulation|Biological_process:positive regulation of growth rate|Biological_process:physiological processes
183219_s_at	B0391.6	B0391.6	WBGene00007163	B0391.6							V-10C12	-	This gene encodes a protein containing an F-box, a motif predicted to mediate protein-protein interactions either with homologs of yeast Skp-1p or with other proteins; this gene's encoded protein also contains an FTH/DUF38 motif, which may also mediate protein-protein interaction.		WT		Uncharacterized protein
189216_at	R13D7.1	R13D7.1	WBGene00006106	str-41						3	V-5G20	-			WT	Molecular_function:G-protein coupled receptor activity|Cellular_component:membrane	7-transmembrane olfactory receptor
177904_at	D2023.3	D2023.3	WBGene00008407	D2023.3						3	V-7P24	-			WT	Molecular_function:sugar porter activity|Biological_process:phosphoenolpyruvate-dependent sugar phosphotransferase system	Ca2+-dependent phospholipid-binding protein Synaptotagmin, required for synaptic vesicle and secretory granule exocytosis
186780_at	F10B5.2	F10B5.2	WBGene00008639	F10B5.2						2		-					mRNA splicing factor	ENSEMBL:ENSP00000313674:human:Protein C20orf4:E=55.8861 | FLYBASE:CG12320-PA:fly:Flybase gene name is CG12320-PA:E=33.1079 |
192348_s_at	R02D3.5	R02D3.5	WBGene00019823	R02D3.5						20	IV-1E07	-		ok269	Bmd|Egl|Emb|Pvl|Pvl|Rup|Unc	Molecular_function:protein prenyltransferase activity|Biological_process:protein amino acid prenylation|Biological_process:body morphogenesis (sensu Nematoda)|Biological_process:oviposition|Biological_process:embryonic development (sensu Animalia)|Biological_process:hermaphrodite genital morphogenesis|Biological_process:morphogenesis of an epithelium|Biological_process:locomotory behavior	Protein farnesyltransferase, alpha subunit/protein geranylgeranyltransferase type I, alpha subunit	ENSEMBL:ENSP00000303423:human:Protein farnesyltransferase/geranylgeranyltransferase type I alpha subunit:E=60.7696 | ENSEMBL:ENSP00000343931:human:26 kDa protein:E=39.7447 | ENSEMBL:ENSP00000216840:human:Geranylgeranyl transferase type II alpha subunit:E=14.4202 | FLYBASE:CG2976-PA:fly:Flybase gene name is CG2976-PA:E=56.6778 | FLYBASE:CG12007-PA:fly:Flybase gene name is CG12007-PA:E=11.5376 |
174844_at	F40F12.5a	F40F12.5	WBGene00009594	F40F12.5							III-5G02	174844_at|186348_s_at|193696_at
187510_at	B0563.4	B0563.4	WBGene00006479	tag-132						8	X-4J11	187397_at|187510_at		gk244	WT|WT|WT		N-methyl-D-aspartate receptor glutamate-binding subunit	ENSEMBL:ENSP00000323481:human:CGI-119 protein:E=34.1079 | ENSEMBL:ENSP00000350965:human:28 kDa protein:E=34 | ENSEMBL:ENSP00000286424:human:MDS013:E=33 | ENSEMBL:ENSP00000347069:human:24 kDa protein:E=22.6778 | ENSEMBL:ENSP00000258412:human:RECS1 protein homolog:E=17.6576 | ENSEMBL:ENSP00000314380:human:Putative MAPK activating protein:E=17.5686 | ENSEMBL:ENSP00000321951:human:Lifeguard:E=16.0088…
181387_at	T27F7.1	T27F7.1	WBGene00020866	T27F7.1						18	II-4K19	-			Adl|Lvl|Unc|WT|WT|Unclassified|WT|WT|Gro|Mlt|Unc|Lva|Sma|Unc|Gro|Sma|Unc	Molecular_function:molecular_function unknown|Biological_process:determination of adult life span|Biological_process:physiological processes|Biological_process:positive regulation of growth rate|Biological_process:larval development (sensu Nematoda)|Biological_process:growth|Biological_process:molting cycle (sensu Invertebrata)|Biological_process:positive regulation of body size|Biological_proces…	Vacuolar sorting protein VPS24	ENSEMBL:ENSP00000263856:human:Neuroendocrine differentiation factor:E=55.5528 | ENSEMBL:ENSP00000310440:human:BC-2 protein:E=21.5376 | ENSEMBL:ENSP00000263780:human:Eukaryotic protein of unknown function DUF279 family protein:E=20.2924 | FLYBASE:CG9779-PA:fly:Flybase gene name is CG9779-PA:E=52.699 | FLYBASE:CG14542-PA:fly:Flybase gene name is CG14542-PA:E=21.9208 | FLYBASE:CG4618-PA:fly:Flybase …
190136_at	K11D12.9	K11D12.9	WBGene00019649	K11D12.9								-				Molecular_function:ubiquitin-protein ligase activity|Molecular_function:zinc ion binding|Biological_process:protein ubiquitination|Cellular_component:ubiquitin ligase complex	Unnamed protein	ENSEMBL:ENSP00000273176:human:Splice Isoform 4 Of Golgi autoantigen, golgin subfamily A member 4:E=12.699 | ENSEMBL:ENSP00000349305:human:Splice Isoform 2 Of Golgi autoantigen, golgin subfamily A member 4:E=12.699 | ENSEMBL:ENSP00000354486:human:Splice Isoform 1 Of Golgi autoantigen, golgin subfamily A member 4:E=12.699 | ENSEMBL:ENSP00000341554:human:Splice Isoform 3 Of Golgi autoantigen, golgin…
174289_s_at	F43E2.2	F43E2.2	WBGene00018391	F43E2.2						9	II-5H09	174289_s_at|183131_s_at			WT	Molecular_function:DNA-directed RNA polymerase activity|Biological_process:transcription	RNA polymerase II, fourth largest subunit	ENSEMBL:ENSP00000272645:human:DNA-directed RNA polymerase II 16 kDa polypeptide:E=41.4815 | FLYBASE:CG31237-PA:fly:Flybase gene name is Rpb4-PA:E=30.9208 |
188927_at	C02F5.11	C02F5.11	WBGene00006628	tsp-2								-				Cellular_component:integral to membrane	Tetraspanin family integral membrane protein
187820_at	F58E2.6	F58E2.6	WBGene00023302	F58E2.6						10	IV-1H08	-
181127_s_at	C16A3.8	C16A3.8	WBGene00015813	tag-213						11	III-3K12	-		ok961	Bmd|Emb|Stp|Ste|Dpy|Dpy|Bmd|Emb|Lva|Stp|WT|Bmd|Unc|Bmd|Unc	Biological_process:body morphogenesis (sensu Nematoda)|Biological_process:positive regulation of body size|Biological_process:embryonic development (sensu Animalia)|Biological_process:larval development (sensu Nematoda)|Biological_process:growth|Biological_process:reproduction|Biological_process:gametogenesis|Biological_process:locomotory behavior	KEKE-like motif-containing transcription regulator (Rlr1)/suppressor of sin4	ENSEMBL:ENSP00000245838:human:Splice Isoform 1 Of THO complex subunit 2:E=203.194 | ENSEMBL:ENSP00000347959:human:Splice Isoform 2 Of THO complex subunit 2:E=201.658 | ENSEMBL:ENSP00000333119:human:Hypothetical protein:E=15.8539 | ENSEMBL:ENSP00000311997:
176337_at	Y50D4B.2	Y50D4B.2	WBGene00021741	Y50D4B.2								-					Uncharacterized membrane protein	ENSEMBL:ENSP00000271981:human:CGI-49 protein:E=28.6021 | FLYBASE:CG5167-PA:fly:Flybase gene name is CG5167-PA:E=16.3979 | FLYBASE:CG2604-PA:fly:Flybase gene name is CG2604-PA:E=16.284 |
189699_at	F49E8.4	F49E8.4	WBGene00000392	cdd-2	intestine	For the cdd-2 construct, reporter gene expression was confined to the cells of the intestine with no staining in the pharynx. Staining for the cdd-2 reporter construct was first observed in the egg, but the number of positive cells increased through successive larval stages and was maintained into the adult worm. | "Ce-cdd-2 first appeared in the 8 h sample (late L1), and then was more or less co…		0	1	18	IV-3F14	-	A functional cytidine deaminase that affects morphology of embryos; it is expressed at all life cycle stages.	ok477	WT	Molecular_function:cytidine deaminase activity|Biological_process:cytidine metabolism|Molecular_function:zinc ion binding|Molecular_function:hydrolase activity|Molecular_function:RNA binding|Biological_process:RNA modification|Biological_process:embryonic morphogenesis	Cytidine deaminase	ENSEMBL:ENSP00000289839:human:Cytidine deaminase:E=27.6021 | FLYBASE:CG8360-PA:fly:Flybase gene name is CG8360-PA:E=22.7696 | FLYBASE:CG8349-PA:fly:Flybase gene name is CG8349-PA:E=17.699 | FLYBASE:CG8353-PA:fly:Flybase gene name is CG8353-PA:E=17.6021 |
175233_at	F46B6.3b	F46B6.3	WBGene00004882	smg-4	intestinal | neuronal | muscle	Expression is seen from 3 fold embryonic stage to adulthood. Staining mostly consists of a few posterior intestinal nuclei. Occasionally anterior intestinal nuclei are also evident. Staining is strong in larvae but weaker in adults. A few nuclei, probably neuronal, are sometimes seen in the adult head. The 5' upstream region is 3.8kb. | "Pers Comm. from Rachel Aronoff 11-29-01: clear expression i…	| "SMG-4:GFP localizes both to nuclear and cytoplasmic compartments. Confocal microscopic resolution, furthermore, reveals bright puncta both around nuclei and extending into the cytoplasm. In the embryo, GFP luorescence is visible both in the nucleus and cytoplasm of many cells, although the nuclear signal is stronger. Intense GFP puncta can also be seen in or around the nucleus. From successive…	1	1		V-6H10	-		ma116	WT|WT	Biological_process:mRNA catabolism, nonsense-mediated|Cellular_component:nucleus|Cellular_component:perinuclear space|Biological_process:male genital morphogenesis|Biological_process:hermaphrodite genital morphogenesis		ENSEMBL:ENSP00000245418:human:HUPF3B:E=22.8539 | ENSEMBL:ENSP00000306623:human:HUPF3A:E=21.0605 | ENSEMBL:ENSP00000276201:human:UPF3X:E=20.6021 | ENSEMBL:ENSP00000329592:human:UPF3 regulator of nonsense transcripts homolog A, isoform hUpf3pdelta:E=11 | FLYBASE:CG11184-PC:fly:Flybase gene name is Upf3-PC:E=26.6778 |
174115_at	F42G8.6	F42G8.6	WBGene00018357	F42G8.6						18	IV-4I05	174115_at|193300_at			WT	Molecular_function:catalytic activity	Molybdopterin synthase sulfurylase	ENSEMBL:ENSP00000244051:human:Molybdenum cofactor synthesis protein 3:E=92.2147 | ENSEMBL:ENSP00000246548:human:ANTHRACYCLINE-associated resistance ARX:E=16.0605 | ENSEMBL:ENSP00000348565:human:Similar to CG1749 protein:E=11.3566 | ENSEMBL:ENSP00000340041:human:Similar to NEDD8-activating enzyme:E=10.0915 | ENSEMBL:ENSP00000354340:human:Similar to NEDD8-activating enzyme:E=10.0706 | FLYBASE:CG130…
176937_at	Y34D9A.8	Y34D9A.8	WBGene00021333	Y34D9A.8								-
181117_at	F14B8.2	F14B8.2	WBGene00017445	F14B8.2						8	X-3N01	-			WT
175462_s_at	T12A7.1	T12A7.1	WBGene00001577	gem-4	spermathecae | spermathecal valves | uterine epithelial cells | pharyngo-intestinal valve | intestinal	Expression of GEM-4::GFP within Z1 and Z4 becomes progressively more difficult to detect as the animals progress through L1 and is not detectable within the progeny of Z1 and Z4. GEM-4::GFP expresion within somatic gonadal tissues does not resume until early adulthood. At this point, GEM-4::GFP becomes strongly expressed within the distal spermathecal cells, the spermathecal valve cells, and the …	In cells that express GEM-4::GFP, fluorescence is typically brightest at the plasma membrane. In some cases, punctate staining is also evident within the cytoplasm, possibly due to association with vesicular structures.	0	1	9	IV-6C14	-	gem-4 encodes a Ca[2+]-dependent phosphatidylserine binding protein (copine) that antagonizes GON-2 in gonadal cell division, with no other obvious function in normal animals; GEM-4 is highly similar to three human proteins, copine I, copine III, and KIA1599 (40% identity over 590 residues); GEM-4 is also similar to its C. elegans paralog, F26D10.4 (73% identity over 637 residues), with at least …	dx63			Copine	ENSEMBL:ENSP00000244751:human:Copine V:E=117.658 | ENSEMBL:ENSP00000329748:human:Copine VIII:E=107.244 | ENSEMBL:ENSP00000198765:human:Copine III:E=103.62 | ENSEMBL:ENSP00000290776:human:Copine II:E=101.959 | ENSEMBL:ENSP00000323391:human:Copine family member:E=101.409 | ENSEMBL:ENSP00000350649:human:Splice Isoform 1 Of Copine IV:E=95 | ENSEMBL:ENSP00000317374:human:Splice Isoform 2 Of Copine VII…
184389_at	Y23H5A.2	Y23H5A.2	WBGene00021269	Y23H5A.2						2	I-1G12	-			WT
174473_at	ZK470.2a	ZK470.2	WBGene00022745	ZK470.2								174473_at|182466_at|185037_at					Unnamed protein
184132_at	F36H5.8	F36H5.8	WBGene00018106	F36H5.8						12	II-2G15	-	This gene encodes a protein containing an F-box, a motif predicted to mediate protein-protein interactions either with homologs of yeast Skp-1p or with other proteins.		WT	Molecular_function:serine-type peptidase activity|Biological_process:proteolysis and peptidolysis|Cellular_component:membrane	Predicted transposase
174207_s_at	C25D7.10	C25D7.10	WBGene00007720	C25D7.10						2	V-9H14	-			Ste|WT	Biological_process:reproduction
190979_at	F37B1.2	F37B1.2	WBGene00001760	gst-12						1	II-8F10	-			WT		Glutathione S-transferase	ENSEMBL:ENSP00000295256:human:Prostaglandin-D synthase:E=23.2924 | ENSEMBL:ENSP00000196968:human:Glutathione S-transferase P:E=14.6576 | ENSEMBL:ENSP00000211122:human:Glutathione S-transferase A3-3:E=13.8539 | ENSEMBL:ENSP00000284562:human:Glutathione S-transferase A5-5:E=13.585 | ENSEMBL:ENSP00000241337:human:Glutathione S-transferase M1:E=13.585 | ENSEMBL:ENSP00000335620:human:Glutathione S-tra…
191082_at	F26E4.12	F26E4.12	WBGene00009165	F26E4.12	head neurons | intestinal	Adult Expression: intestinal; head neurons | Larval Expression: intestinal; head neurons		1	1	2	I-4L14	-			WT	Molecular_function:glutathione peroxidase activity|Biological_process:response to oxidative stress	Glutathione peroxidase	ENSEMBL:ENSP00000346103:human:Phospholipid hydroperoxide glutathione peroxidase, mitochondrial precursor:E=34.3098 | ENSEMBL:ENSP00000347453:human:Glutathione peroxidase 1 isoform 1:E=25.0223 | ENSEMBL:ENSP00000296734:human:Hypothetical protein FLJ23636:E
181795_s_at	F42H11.1	F42H11.1	WBGene00009646	F42H11.1						9	I-4B12	-			WT		Uncharacterized protein	ENSEMBL:ENSP00000339915:human:Splice Isoform 1 Of Collagen alpha 2(XI) chain precursor:E=10 | ENSEMBL:ENSP00000352057:human:Splice Isoform 4 Of Collagen alpha 2(XI) chain precursor:E=10 | ENSEMBL:ENSP00000350443:human:Splice Isoform 7 Of Collagen alpha 2(XI) chain precursor:E=10 | ENSEMBL:ENSP00000350079:human:Splice Isoform 3 Of Collagen alpha 2(XI) chain precursor:E=10 | ENSEMBL:ENSP00000355123…
188169_at	Y17G7A.1	Y17G7A.1	WBGene00001977	hmg-12						7	II-8G05	-		tm798	Emb|WT	Molecular_function:DNA binding|Biological_process:regulation of transcription, DNA-dependent|Biological_process:chromosome organization and biogenesis (sensu Eukarya)|Cellular_component:chromatin|Cellular_component:nucleus|Biological_process:embryonic development (sensu Animalia)
177348_at	M163.5	M163.5	WBGene00010937	M163.5						3		-
183630_at	C29F9.3a	C29F9.3	WBGene00016218	C29F9.3						2	III-1C11	-			WT|WT		Uncharacterized protein
191433_s_at	F01G4.3	F01G4.3	WBGene00008502	F01G4.3						5	IV-5N10	-			WT|WT	Molecular_function:nucleic acid binding|Molecular_function:helicase activity|Molecular_function:ATP binding	Cytoplasmic exosomal RNA helicase SKI2, DEAD-box superfamily	ENSEMBL:ENSP00000347346:human:Putative RNA helicase Ski2w:E=211.31 | ENSEMBL:ENSP00000230640:human:Protein KIAA0052:E=134.854 | ENSEMBL:ENSP00000260184:human:Hypothetical protein FLJ20035:E=24.0915 | ENSEMBL:ENSP00000317123:human:U5 small nuclear ribonucl
177164_s_at	Y45G5AM.6	Y45G5AM.6	WBGene00021558	Y45G5AM.6								177163_at|177164_s_at					Membrane protein
173930_s_at	C44B7.10	C44B7.10	WBGene00016630	C44B7.10							II-5C22	-				Molecular_function:catalytic activity|Biological_process:acetyl-CoA metabolism	Acetyl-CoA hydrolase	FLYBASE:CG7920-PA:fly:Flybase gene name is CG7920-PA:E=134.409 |
187051_at	F58A4.6	F58A4.6	WBGene00010229	F58A4.6							III-5K15	-			Emb|WT|WT	Biological_process:embryonic development (sensu Animalia)	Unnamed protein	FLYBASE:CG12123-PA:fly:Flybase gene name is CG12123-PA:E=12.9586 |
189117_s_at	C01F6.3	C01F6.3	WBGene00000374	cyp-31A1						7	IV-4L11	-
173734_at	ZC262.3b	ZC262.3	WBGene00022580	ZC262.3							III-4M22	173734_at|187940_s_at			WT|WT		Unnamed protein	FLYBASE:CG16974-PA:fly:Flybase gene name is CG16974-PA:E=10.5528 |
175255_s_at	C05D10.3	C05D10.3	WBGene00015479	C05D10.3	intestinal	Adult Expression: intestinal | Larval Expression: intestinal		0	1	9	III-3O09	175254_at|175255_s_at|187614_at		tm688	WT|WT	Molecular_function:nucleotide binding|Molecular_function:nucleoside triphosphatase activity|Molecular_function:ATP binding|Molecular_function:ATPase activity|Molecular_function:permease activity|Biological_process:transport	Transporter, ABC superfamily (Breast cancer resistance protein)	ENSEMBL:ENSP00000354995:human:Splice Isoform 1 Of ATP-binding cassette, sub-family G, member 1:E=75.7447 | ENSEMBL:ENSP00000343820:human:Splice Isoform 8 Of ATP-binding cassette, sub-family G, member 1:E=75.4089 | ENSEMBL:ENSP00000304111:human:ATP-binding
178398_at	R02D5.6	R02D5.6	WBGene00010979	R02D5.6						10	V-9F03	-			WT		Unnamed protein
173653_at	B0205.3	B0205.3	WBGene00004466	rpn-10						2	I-5M08	173653_at|188262_s_at	rpn-10 encodes a protein that contains two ubiquitin interaction motifs and is a member of the von Willebrand factor, type A superfamily similar to the mouse 26S proteasome non-ATP regulatory subunit 4.	tm1180	WT|WT		26S proteasome regulatory complex, subunit RPN10/PSMD4	ENSEMBL:ENSP00000290517:human:Proteasome (Prosome, macropain) 26S subunit, non-ATPase, 4:E=79.7447 | ENSEMBL:ENSP00000340917:human:25 kDa protein:E=50.2757 | FLYBASE:CG7619-PA:fly:Flybase gene name is Pros54-PA:E=69.1549 |
175484_s_at	C28G1.3	C28G1.3	WBGene00016188	C28G1.3						5	X-4B17	-			WT	Biological_process:nonselective vesicle docking|Cellular_component:exocyst		ENSEMBL:ENSP00000290144:human:PREDICTED: SEC15-like 2:E=158 | ENSEMBL:ENSP00000260762:human:Similar to Rsec15:E=153.921 | ENSEMBL:ENSP00000333927:human:Similar to Rsec15:E=152.229 | ENSEMBL:ENSP00000272427:human:Similar to Rsec15:E=75.7959 | ENSEMBL:ENSP00000341572:human:Hypothetical protein FLJ11251:E=71.1805 | FLYBASE:CG7034-PA:fly:Flybase gene name is sec15-PA:E=137.886 |
175423_at	T06D10.1	T06D10.1	WBGene00011531	T06D10.1								175423_at|180048_at
178822_s_at	C34F6.4	C34F6.4	WBGene00002029	hst-2	hypodermal	Transcriptional reporters are broadly if not ubiqitously expressed during early embryonic stages; however, clear differences in expression levels can be observed in different regions of the embryo. During late embryonic and postembryonic stages, reporter gene fusions display more restricted and only partially overlapping expression patterns. The hst-2 reporter construct show expression in hypoder…		0	1	11	X-5K10	178821_at|178822_s_at		ok595	WT|WT		Sulfotransferases	ENSEMBL:ENSP00000284064:human:Heparan sulfate 2-sulfotransferase:E=74 | ENSEMBL:ENSP00000349268:human:Similar to Heparan sulfate 2-sulfotransferase:E=63.4559 | ENSEMBL:ENSP00000265363:human:Dermatan/chondroitin sulfate 2-sulfotransferase:E=34.301 | FLYBASE:CG10234-PA:fly:Flybase gene name is Hs2st-PA:E=72.0706 | FLYBASE:CG9614-PD:fly:Flybase gene name is pip-PD:E=24.4559 |
190625_at	C53B4.6	C53B4.6	WBGene00008275	C53B4.6						2	IV-4H15	-			WT		UDP-N-acetylglucosamine transporter	FLYBASE:CG3774-PA:fly:Flybase gene name is CG3774-PA:E=57.4437 | FLYBASE:CG14511-PA:fly:Flybase gene name is CG14511-PA:E=47.8861 |
192001_at	T08D10.2	T08D10.2	WBGene00011615	T08D10.2						11	X-5P17	-			WT|WT	Molecular_function:oxidoreductase activity|Biological_process:electron transport	Amine oxidase	ENSEMBL:ENSP00000349049:human:Antifreeze protein, type I family protein:E=54.0809 | ENSEMBL:ENSP00000246149:human:Splice Isoform 2 Of Lysine-specific histone demethylase 1:E=44.6198 | ENSEMBL:ENSP00000297792:human:OTTHUMP00000039336:E=22.2366 | ENSEMBL:ENSP00000307252:human:Splice Isoform 1 Of Spermine oxidase:E=10.9586 | ENSEMBL:ENSP00000278060:human:Amine oxidase family protein:E=10.2076 | FLYB…
189980_at	T27B7.4	T27B7.4	WBGene00003705	nhr-115							V-2M13	-			WT	Molecular_function:transcription factor activity|Biological_process:regulation of transcription, DNA-dependent|Cellular_component:nucleus	Hormone receptors	FLYBASE:CG1378-PA:fly:Flybase gene name is tll-PA:E=10.1487 |
173953_at	C28C12.12	C28C12.12	WBGene00016182	C28C12.12								173953_at|188173_s_at
174641_at	F08B12.1	F08B12.1	WBGene00008571	F08B12.1						1	X-5B03	174641_at|181885_at	F08B12.1 is orthologous to the human gene AC133-2 ANTIGEN (PROML1; OMIM:604365), which when mutated leads to disease.		WT	Molecular_function:hormone activity|Cellular_component:extracellular|Cellular_component:integral to membrane	Polytopic membrane protein Prominin	ENSEMBL:ENSP00000265014:human:Prominin 1 precursor:E=30.699 | ENSEMBL:ENSP00000318520:human:Hypothetical protein FLJ33856:E=20.6021 | FLYBASE:CG7740-PB:fly::E=34.1079 | FLYBASE:CG14955-PB:fly:Flybase gene name is CG14955-PB:E=13.8861 |
190915_at	C29H12.1	C29H12.1	WBGene00004680	rrt-2	pharynx | intestinal	Sporadic weak diffuse expression is seen in adults, primarily in three tissue types-- the anterior intestine, the pharynx, and in isolated bodywall muscle cells. This gene has homology to tRNA synthetases. Reporter:: b-Galactosidase		0	1	2	II-4H04	-			WT|Gro|Gro	Molecular_function:arginine-tRNA ligase activity|Molecular_function:ATP binding|Biological_process:arginyl-tRNA aminoacylation|Molecular_function:tRNA ligase activity|Biological_process:amino acid activation|Biological_process:positive regulation of growth rate	Arginyl-tRNA synthetase	ENSEMBL:ENSP00000231572:human:Arginyl-tRNA synthetase:E=36.699 | ENSEMBL:ENSP00000275073:human:Arginyl-tRNA synthetase, class Ic family protein:E=35.6021 | FLYBASE:CG10092-PA:fly:Flybase gene name is CG10092-PA:E=62.4949 | FLYBASE:CG9020-PA:fly:Flybase gene name is CG9020-PA:E=14.585 |
175535_at	yk613d11.3	yk613d11.3	-	-								-
178382_s_at	F55F3.1	F55F3.1	WBGene00010115	F55F3.1	pharyngeal-intestinal valve | pharynx	Adult Expression: pharynx; pharyngeal-intestinal valve | Larval Expression: pharynx; pharyngeal-intestinal valve		0	1	1	X-6O16	-			WT		Protein involved in Snf1 protein kinase complex assembly	ENSEMBL:ENSP00000254101:human:5'-AMP-activated protein kinase, beta-2 subunit:E=49.9208 | ENSEMBL:ENSP00000229328:human:AMP-activated protein kinase beta 1 non-catalytic subunit:E=43.8861 | FLYBASE:CG8057-PA:fly:Flybase gene name is CG8057-PA:E=33.3768 |
187221_at	F34H10.4	F34H10.4	WBGene00009381	F34H10.4	head neurons | ventral nerve cord | intestinal | tail neurons	Adult Expression: intestinal; ventral nerve cord; head neurons; tail neurons; unidentified | Larval Expression: intestinal; ventral nerve cord; head neurons; tail neurons; unidentified | "Post-embryonic expression. All cells, higher level in muscle and hypodermis of larvae. In adults uniform hybridization to all cells."		1	1	3	X-4F06	-		ok850	WT
190941_at	F57B10.3a	F57B10.3	WBGene00019001	F57B10.3		GFP expression was observed in most cells with higher levels in the nerve ring, intestine, and muscles of the body wall. The distribution pattern and expression levels were consistent in larval stages and adult worms.		1	1	2	I-3M13	-			Bmd|Emb|Gro|Lvl|Unc|Age|Egl|WT	Molecular_function:catalytic activity|Molecular_function:metal ion binding|Molecular_function:phosphoglycerate mutase activity|Biological_process:glucose catabolism|Biological_process:determination of adult life span|Biological_process:body morphogenesis (sensu Nematoda)|Biological_process:oviposition|Biological_process:embryonic development (sensu Animalia)|Biological_process:positive regulation…	Phosphoglycerate mutase
187954_s_at	F52D10.3a	F52D10.3	WBGene00001502	ftt-2	gut | gonad | alimentary system | somatic cells	At one cell stage, there is no signal detected. Expression is first detected at two and four cell stage, pattern is variable at this stage. In most (35/48) of four cell embryos transcript is detected in posterior P1 cell or its immediate daughters. By 8 cell stage, signal detected in all blastomeres. In 3/48 expression is seen in the somatic AB cell and its immediate daughters, whereas 10/48 embr…		0	1		X-5F07	171773_x_at|171955_x_at|187954_s_at		tm1486	WT	Molecular_function:protein domain specific binding	Multifunctional chaperone (14-3-3 family)	ENSEMBL:ENSP00000309503:human:Hypothetical protein:E=102.699 | ENSEMBL:ENSP00000322781:human:29 kDa protein:E=101.62 | ENSEMBL:ENSP00000300161:human:14-3-3 protein beta/alpha:E=99.2518 | ENSEMBL:ENSP00000238081:human:14-3-3 protein tau:E=94.3767 | ENSEMBL:ENSP00000248975:human:Tyrosine 3/TrypTophan 5 -monooxygenase acTivaTion proTein, eTa polypepTide:E=92.585 | ENSEMBL:ENSP00000306330:human:14-3-…
183536_at	Y4C6B.5	Y4C6B.5	WBGene00021159	Y4C6B.5						3	IV-2F10	-			WT		Predicted transporter ADD1 (major facilitator superfamily)	ENSEMBL:ENSP00000262401:human:Sugar transporter superfamily protein:E=27.1308 | ENSEMBL:ENSP00000266943:human:LOC283537 protein:E=26.1675 | ENSEMBL:ENSP00000238407:human:Thymic stromal co-transporter:E=17.5376 | ENSEMBL:ENSP00000318828:human:Sugar transporter superfamily protein:E=13.1739 | FLYBASE:CG15890-PA:fly:Flybase gene name is CG15890-PA:E=26.5229 | FLYBASE:CG31321-PB:fly:Flybase gene name…
186752_s_at	Y32H12A.4	Y32H12A.4	WBGene00021312	Y32H12A.4								-			WT|WT	Molecular_function:protein phosphatase inhibitor activity	Protein phosphatase 1, regulatory (inhibitor) subunit PPP1R2	ENSEMBL:ENSP00000328178:human:Protein PhosPhatase 1, regulatory (inhibitor) subunit 2:E=20.4437 | ENSEMBL:ENSP00000350575:human:PPP1R2P3 protein:E=20.0177 | ENSEMBL:ENSP00000349876:human:Protein phosphatase inhibitor 2:E=19.4949 | ENSEMBL:ENSP00000315633:human:Hypothetical protein FLJ43962:E=17.699 | ENSEMBL:ENSP00000344448:human:PREDICTED: similar to RIKEN cDNA 2810408A11:E=10.6383 | FLYBASE:CG1…
191691_at	C40H1.5	C40H1.5	WBGene00008040	C40H1.5							III-5A09	-			WT|WT	Molecular_function:molecular_function unknown	Uncharacterized protein with conserved cysteine
173703_s_at	F25H5.6	F25H5.6	WBGene00009128	F25H5.6						2	I-4F13	-			WT|Lva|Unclassified|Gro|Unclassified	Biological_process:positive regulation of growth rate|Biological_process:larval development (sensu Nematoda)|Biological_process:growth	Mitochondrial/chloroplast ribosomal protein L54/L37	ENSEMBL:ENSP00000331849:human:Mitochondrial ribosomal protein L54:E=11.585 | FLYBASE:CG9353-PA:fly:Flybase gene name is mRpL54-PA:E=10.7212 |
175841_at	T13H5.7	T13H5.7	WBGene00004383	rnh-2								175841_at|175842_s_at				Molecular_function:RNA binding|Molecular_function:ribonuclease H activity|Biological_process:RNA metabolism	Ribonuclease HI	ENSEMBL:ENSP00000221486:human:Ribonuclease HI large subunit:E=64.699 | FLYBASE:CG13690-PA:fly:Flybase gene name is CG13690-PA:E=61.6778 |
193950_s_at	Y18D10A.25	Y18D10A.25	WBGene00001433	fkb-8								-	fkb-8 encodes a predicted FKBP-type peptidylprolyl isomerase.		WT|WT	Biological_process:protein folding|Molecular_function:serine-type peptidase activity|Biological_process:proteolysis and peptidolysis|Cellular_component:membrane|Molecular_function:nucleic acid binding|Molecular_function:zinc ion binding|Cellular_component:nucleus	FKBP-type peptidyl-prolyl cis-trans isomerase	ENSEMBL:ENSP00000262925:human:FK506-binding protein 1A:E=19.6383 | ENSEMBL:ENSP00000348493:human:PREDICTED: similar to FK506-binding protein 1A:E=18.7447 | ENSEMBL:ENSP00000238793:human:FK506-binding protein 1B isoform a:E=17.4089 | ENSEMBL:ENSP00000338160:human:FK506-binding protein 5:E=15.1308 | ENSEMBL:ENSP00000317232:human:65kDa FK506-binding protein:E=13.6021 | ENSEMBL:ENSP00000269598:human:…
182182_at	T28F2.2	T28F2.2	WBGene00020901	T28F2.2						1	I-1D15	-			WT		Unnamed protein
192103_s_at	Y110A7A.14	Y110A7A.14	WBGene00003924	pas-3								-	pas-3 encodes that affects embryonic viability, growth, fertility, and locomotion.		Abs|Emb|Gro|Emb|Gro|Emb|Emb|Ste|Emb|Gro|Unc|Unclassified|Emb|Ste|Emb|Lva|Unc	Molecular_function:endopeptidase activity|Biological_process:ubiquitin-dependent protein catabolism|Cellular_component:proteasome core complex (sensu Eukarya)|Biological_process:mitotic spindle positioning|Biological_process:embryonic cleavage|Biological_process:embryonic development (sensu Animalia)|Biological_process:positive regulation of growth rate|Biological_process:larval development (sens…	20S proteasome, regulatory subunit alpha type PSMA4/PRE9	ENSEMBL:ENSP00000044462:human:Proteasome subunit alpha type 4:E=86.5686 | ENSEMBL:ENSP00000217153:human:Proteasome subunit alpha type 7:E=40.699 | ENSEMBL:ENSP00000311121:human:Splice Isoform 1 Of Proteasome subunit alpha type 7-like:E=38.7696 | ENSEMBL:E
184909_at	C32B5.11	C32B5.11	WBGene00016304	C32B5.11						15	II-1J09	-			WT		F-box domain
186270_s_at	F53C3.12	F53C3.12	WBGene00018755	F53C3.12						8	II-3J09	-			WT		Beta, beta-carotene 15,15'-dioxygenase and related enzymes	ENSEMBL:ENSP00000258168:human:Beta,beta-carotene 15,15'-monooxygenase:E=82.3279 | ENSEMBL:ENSP00000262340:human:Retinal pigment epithelium-specific pRotein 65kDa:E=81.3665 | ENSEMBL:ENSP00000351004:human:63 kDa protein:E=80.4318 | ENSEMBL:ENSP00000347989:human:63 kDa protein:E=80.4318 | ENSEMBL:ENSP00000350314:human:Splice Isoform 1 Of Beta,beta-carotene 9',10'-dioxygenase:E=80.4318 | ENSEMBL:ENS…
189347_at	T07A9.2	T07A9.2	WBGene00001338	ers-3						18	IV-1I15	-	ers-3 encodes a a glutamine (E)/glutaminyl (Q) tRNA synthetase.		WT|Gro|Gro	Molecular_function:glutamate-tRNA ligase activity|Molecular_function:ATP binding|Biological_process:glutamyl-tRNA aminoacylation|Cellular_component:cytoplasm|Molecular_function:tRNA ligase activity|Biological_process:amino acid activation|Biological_process:positive regulation of growth rate	Glutamyl-tRNA synthetase (mitochondrial)	ENSEMBL:ENSP00000343488:human:Glutamyl-tRNA synthetase, class Ic family protein:E=78.6021 | FLYBASE:CG4573-PA:fly:Flybase gene name is CG4573-PA:E=82.9208 |
184252_at	C33H5.15	C33H5.15	WBGene00016381	sgo-1						7	IV-3P12	-			Emb|WT	Biological_process:embryonic development (sensu Animalia)
173185_s_at	D1043.1	D1043.1	WBGene00008361	D1043.1						2	II-7L20	173185_s_at|178450_at			Bmd|Clr|Emb|Unc|Emb|Lva|Unc	Biological_process:body morphogenesis (sensu Nematoda)|Biological_process:osmoregulation|Biological_process:embryonic development (sensu Animalia)|Biological_process:larval development (sensu Nematoda)|Biological_process:growth|Biological_process:locomotory behavior	Uncharacterized conserved protein	ENSEMBL:ENSP00000271775:human:Hypothetical protein FLJ10736:E=26.9208 | FLYBASE:CG18176-PA:fly:Flybase gene name is CG18176-PA:E=25.8539 |
177238_at	M57.1	M57.1	WBGene00019777	M57.1						2	IV-1J10	-			WT		Uncharacterized protein
186524_at	Y54G11A.12	Y54G11A.12	WBGene00005264	srh-41							II-9I13	-			WT	Molecular_function:G-protein coupled receptor activity|Cellular_component:membrane|Molecular_function:carrier activity|Biological_process:transport|Cellular_component:extracellular space	Predicted olfactory G-protein coupled receptor
179411_at	F43G9.2	F43G9.2	WBGene00009665	F43G9.2						7	I-4A16	-			WT	Biological_process:cell wall catabolism	Predicted peptidoglycan-binding protein, contains LysM domain	ENSEMBL:ENSP00000333008:human:FLJ33008 protein:E=12 | ENSEMBL:ENSP00000314518:human:PREDICTED: hypothetical protein LOC116068:E=10.8239 |
173605_s_at	C14A11.6	C14A11.6	WBGene00015751	C14A11.6							X-2A09	173604_at|173605_s_at			WT|WT
174923_at	C49H3.5a	C49H3.5	WBGene00003827	ntl-4							IV-4C09	174253_at|174923_at|192732_at	ntl-4 encodes two proteins by alternative splicing, one of which (NTL-4A) has an N-terminal RING finger and a RNA recognition motif ('RRM', 'RBD', or 'RNP'), and both of which have glutamine/asparagine-rich domains.		Emb|WT|Gro|Gro|Slu	Molecular_function:nucleic acid binding|Molecular_function:ubiquitin-protein ligase activity|Molecular_function:zinc ion binding|Biological_process:protein ubiquitination|Cellular_component:ubiquitin ligase complex|Biological_process:embryonic development (sensu Animalia)|Biological_process:positive regulation of growth rate|Biological_process:positive regulation of locomotion	MOT2 transcription factor	ENSEMBL:ENSP00000262563:human:Splice Isoform 6 Of CCR4-NOT transcription complex subunit 4:E=89 | ENSEMBL:ENSP00000354673:human:Splice Isoform 7 Of CCR4-NOT transcription complex subunit 4:E=84.3188 | ENSEMBL:ENSP00000326731:human:Splice Isoform 1 Of CCR4
184737_s_at	F40G9.11	F40G9.11	WBGene00003510	mxl-2						11	III-1G23	-		tm1440	WT|WT		bHLHZip transcription factor BIGMAX	ENSEMBL:ENSP00000246912:human:Splice Isoform 1 Of Transcription factor-like protein 4:E=15 | ENSEMBL:ENSP00000320913:human:Splice Isoform 2 Of Transcription factor-like protein 4:E=13.6778 | FLYBASE:CG3350-PA:fly:Flybase gene name is bigmax-PA:E=14.284 |
179795_s_at	C04C3.5	C04C3.5	WBGene00015415	C04C3.5	neurons along body | head neurons | nerve ring | nervous system | tail neurons	Adult Expression: Nervous System; nerve ring; head neurons; neurons along body; tail neurons;		1	1	13	IV-1F08	-			WT		Predicted coiled-coil protein	ENSEMBL:ENSP00000344392:human:Conserved hypothetical protein:E=41.0088 | ENSEMBL:ENSP00000262372:human:KIAA0643 protein:E=40.7696 | FLYBASE:CG17599-PA:fly:Flybase gene name is CG17599-PA:E=15.0315 |
177503_at	T07C5.4	T07C5.4	WBGene00011567	T07C5.4						9	X-6C15	-			WT	Molecular_function:transcription factor activity|Molecular_function:steroid hormone receptor activity|Biological_process:regulation of transcription, DNA-dependent|Cellular_component:nucleus	Nuclear hormone receptor
172160_x_at	F57G4.3	F57G4.3	WBGene00010208	F57G4.3						11	V-11D22	-			WT		Uncharacterized protein
177958_at	F36D1.7	F36D1.7	WBGene00009466	F36D1.7							I-5L19	-			WT
188027_s_at	R07E5.8	R07E5.8	WBGene00000520	cku-80						7	III-2O15	-	cku-80 encodes an ortholog of the mammalian XRCC5 gene (also known as Ku autoantigen, 80kD; OMIM:194364), whose product is a subunit of ATP-dependent DNA helicase II and promotes repair by the nonhomologous end-joining pathway; RNA interference of cku-80 results in increased life span though the mechanism seems to be unrelated to nonhomologous end-joining or telomere maintenance; cku-80 is at lea…	ok861	WT|WT	Molecular_function:DNA binding|Molecular_function:ATP dependent DNA helicase activity|Biological_process:double-strand break repair via nonhomologous end-joining|Biological_process:DNA recombination|Cellular_component:nucleus|Cellular_component:DNA-dependent protein kinase complex	DNA-binding subunit of a DNA-dependent protein kinase (Ku80 autoantigen)	ENSEMBL:ENSP00000329528:human:Similar to ATP-dependent DNA helicase II, 80 kDa subunit:E=14.0362 |
175525_at	Y18H1A.4	Y18H1A.4	WBGene00021210	Y18H1A.4								-				Molecular_function:catalytic activity|Biological_process:metabolism	Predicted phosphoglycerate mutase
175473_at	Y41D4B.19a	Y41D4B.19	WBGene00003794	npp-8								174671_at|175473_at|176045_at|176068_at|176075_at|176088_at|176102_at|176153_at			Emb|Pvl|Emb|Pvl|Emb|Emb	Molecular_function:nucleocytoplasmic transporter activity|Biological_process:nucleocytoplasmic transport|Cellular_component:nuclear pore|Biological_process:embryonic development (sensu Animalia)|Biological_process:hermaphrodite genital morphogenesis	Nuclear pore complex, Nup155 component (D Nup154, sc Nup157/Nup170)	ENSEMBL:ENSP00000231498:human:Nuclear pore complex protein Nup155:E=43.1192 | FLYBASE:CG4579-PA:fly:Flybase gene name is Nup154-PA:E=38.7447 |
179711_s_at	F17A9.4	F17A9.4	WBGene00017536	F17A9.4						21	V-4H15	-			WT|WT|WT|WT|WT	Molecular_function:oxidoreductase activity|Biological_process:electron transport	NADH:flavin oxidoreductase/12-oxophytodienoate reductase
172632_x_at	Y38E10A.11	Y38E10A.11	WBGene00012589	Y38E10A.11								-			WT		Unnamed protein
186343_s_at	Y54E5A.8a	Y54E5A.8	WBGene00013203	Y54E5A.8							I-7E08	-			WT		Unnamed protein
181751_at	C38C5.1	C38C5.1	WBGene00016518	C38C5.1						3	X-3I07	-			WT
175862_at	Y69A2AR.1a	Y69A2AR.1	WBGene00022074	Y69A2AR.1								-			WT
182633_at	C06E4.7	C06E4.7	WBGene00015536	C06E4.7						6	IV-3L03	-			WT
173822_s_at	C08B6.7	C08B6.7	WBGene00007428	C08B6.7						5	V-7E05	173821_at|173822_s_at|188561_s_at			WT|WT		WD40 protein DMR-N9	ENSEMBL:ENSP00000270223:human:PREDICTED: dystrophia myotonica-containing WD repeat motif protein:E=96.8239 | ENSEMBL:ENSP00000335434:human:WD repeat domain 20 isoform 1:E=83.2007 | ENSEMBL:ENSP00000341037:human:WD-repeat protein 20:E=82.2441 | ENSEMBL:ENSP00000299135:human:WD repeat domain 20 isoform 3:E=56 | ENSEMBL:ENSP00000347191:human:WD repeat domain 20 isoform 4:E=49.6198 | ENSEMBL:ENSP0000…
173076_s_at	T20F7.6	T20F7.6	WBGene00020633	T20F7.6						1	X-7F21	173076_s_at|191715_at			WT		5'-AMP-activated protein kinase, gamma subunit	ENSEMBL:ENSP00000287878:human:Splice Isoform 1 Of 5'-AMP-activated protein kinase, gamma-2 subunit:E=50.7696 | ENSEMBL:ENSP00000347551:human:PRKAG2 protein:E=50.7447 | ENSEMBL:ENSP00000233944:human:AMP-activated protein kinase, non-catalytic gamma-3 subunit:E=45.4089 | ENSEMBL:ENSP00000323867:human:5'-AMP-activated protein kinase, gamma-1 subunit:E=44.9208 | FLYBASE:CG17299-PH:fly:Flybase gene na…
185523_s_at	Y24F12A.2	Y24F12A.2	WBGene00012497	Y24F12A.2	intestinal	Adult Expression: intestinal | Larval Expression: intestinal		0	1			-			WT|WT|WT|Emb	Cellular_component:nucleus|Cellular_component:cytoplasm|Biological_process:embryonic development (sensu Animalia)	Predicted small GTPase involved in nuclear protein import	ENSEMBL:ENSP00000336665:human:OTTHUMP00000016853:E=85.6778 | ENSEMBL:ENSP00000270814:human:GTPase-interacting protein 2:E=84.9586 | ENSEMBL:ENSP00000352131:human:Similar to Rag D protein:E=57.6576 | FLYBASE:CG8707-PA:fly:Flybase gene name is CG8707-PA:E=80.9208 |
177375_at	M60.2	M60.2	WBGene00019779	M60.2							X-4O17	177368_at|177375_at|187953_at		ok732	WT|WT|WT		Placental protein 11	ENSEMBL:ENSP00000229003:human:Placental protein 11 precursor:E=25.2676 | FLYBASE:CG2145-PA:fly:Flybase gene name is CG2145-PA:E=18.0506 | FLYBASE:CG3303-PA:fly:Flybase gene name is CG3303-PA:E=15.4685 |
174685_at	T28C6.7	T28C6.7	WBGene00012121	T28C6.7	excretory cell | neurons along body | stomato-intestinal muscle | head neurons | hypodermis | intestine | body wall muscle | pharynx | nervous system | developing vulva | tail neurons	Adult Expression: pharynx; intestine; stomato-intestinal muscle; body wall muscle; hypodermis; excretory cell; Nervous System; head neurons; neurons along body; tail neurons;		1	1		IV-4D01	174505_at|174685_at|179200_at			WT|WT			ENSEMBL:ENSP00000348401:human:Splice Isoform 1 Of Centrosomal protein 2:E=53.9586 | ENSEMBL:ENSP00000341554:human:Splice Isoform 3 Of Golgi autoantigen, golgin subfamily A member 4:E=51.8239 | ENSEMBL:ENSP00000265148:human:Centromeric protein E:E=50.9586
172848_x_at	F54D8.2	F54D8.2	WBGene00018800	F54D8.2	hypodermis | body wall muscle | pharynx | intestinal	Adult Expression: pharynx; intestinal; body wall muscle; hypodermis; unidentified | Larval Expression: pharynx; intestinal; body wall muscle; hypodermis; unidentified		0	1	8	III-2L23	171734_x_at|171927_x_at|172848_x_at		gk274	WT|WT		Cytochrome c oxidase, subunit VIa/COX13	ENSEMBL:ENSP00000297147:human:OTTHUMP00000039687:E=13.6021 | ENSEMBL:ENSP00000229379:human:Cytochrome c oxidase polypeptide VIa-liver, mitochondrial precursor:E=13.6021 | ENSEMBL:ENSP00000287490:human:Cytochrome c oxidase polypeptide VIa-heart, mitochondrial precursor:E=11.1938 | FLYBASE:CG30093-PA:fly:Flybase gene name is CG30093-PA:E=10.6778 | FLYBASE:CG17280-PA:fly:Flybase gene name is CG17280…
180221_at	F54E2.5	F54E2.5	WBGene00018825	F54E2.5						3	V-2F05	-			WT		Membrane protein
187603_s_at	ZC395.10	ZC395.10	WBGene00022599	ZC395.10	head neurons | body wall muscle | pharynx | ventral nerve cord | vulval muscle | tail neurons	Adult Expression: pharynx; vulval muscle; body wall muscle; ventral nerve cord; head neurons; tail neurons | Larval Expression: pharynx; body wall muscle; ventral nerve cord; head neurons; tail neurons		1	1	18	III-2D16	-			Ste|WT|WT	Biological_process:reproduction	HSP90 co-chaperone p23	ENSEMBL:ENSP00000347788:human:19 kDa protein:E=16.4202 | ENSEMBL:ENSP00000262033:human:Telomerase-binding protein p23:E=16.2007 | ENSEMBL:ENSP00000294662:human:PREDICTED: similar to unactive progesterone receptor, 23 kD:E=14.5086 | ENSEMBL:ENSP00000261875:human:HSPC121:E=13.3188 | ENSEMBL:ENSP00000310922:human:PREDICTED: similar to unactive progesterone receptor, 23 kD:E=12.6021 | FLYBASE:CG16817…
175802_at	F56D2.7	F56D2.7	WBGene00000420	ced-6							III-2N24	175802_at|188052_s_at	ced-6 encodes an Src homology (SH) 3 and phosphotyrosine-binding (PTB) domain-containing adaptor protein, orthologous to human CED-6/GULP, that is required for cell corpse engulfment during apoptosis; CED-6 is bound by the phosphotyrosine binding motif in the cytoplasmic tail of the transmembrane protein CED-1, and and within phagocytic cells this interaction may be part of a signal transduction …	n1813	WT|WT	Biological_process:phagocytosis, engulfment|Biological_process:programmed cell death	Adaptor protein CED-6, contains PTB domain	ENSEMBL:ENSP00000272801:human:PTB domain adaptor protein CED-6:E=40.4318 | ENSEMBL:ENSP00000330326:human:Hypothetical protein:E=10.6383 | ENSEMBL:ENSP00000348644:human:Splice Isoform 2 Of Numb protein homolog:E=10.1739 | ENSEMBL:ENSP00000347169:human:Splice Isoform 1 Of Numb protein homolog:E=10.1079 | FLYBASE:CG11804-PB:fly::E=34.1192 | FLYBASE:CG9695-PA:fly:Flybase gene name is Dab-PA:E=11.1487…
187271_at	Y57E12AL.6	Y57E12AL.6	WBGene00021959	Y57E12AL.6								-			Sck|Ste|Emb	Biological_process:embryonic development (sensu Animalia)|Biological_process:physiological processes|Biological_process:reproduction
192446_s_at	W04G3.5	W04G3.5	WBGene00012258	W04G3.5	intestine | pharynx	Adult Expression: pharynx; intestine; unidentified cells;		0	1	5	X-5G20	-			WT	Biological_process:nucleoside metabolism|Molecular_function:ribose-phosphate diphosphokinase activity|Biological_process:nucleotide biosynthesis	Phosphoribosylpyrophosphate synthetase-associated protein	ENSEMBL:ENSP00000268835:human:Phosphoribosyl pyrophosphate synthetase-associated protein 2:E=109.398 | ENSEMBL:ENSP00000342562:human:Phosphoribosypyrophosphate synthetase-associated protein 39:E=105.569 | ENSEMBL:ENSP00000218027:human:PhosPhoribosyl PyroPhosPhate synthetase 2:E=65.0223 | ENSEMBL:ENSP00000283289:human:PhosPhoribosyl PyroPhosPhate synthetase 1-like 1:E=64.284 | ENSEMBL:ENSP00000276…
193480_at	F58B3.7	F58B3.7	WBGene00010233	F58B3.7						2		-				Molecular_function:nucleic acid binding|Cellular_component:intracellular	mRNA splicing factor	ENSEMBL:ENSP00000338287:human:Splicing factor 45:E=31.3279 |
194177_x_at	K10B3.8	K10B3.8	WBGene00001684	gpd-2	hypodermis | body wall muscle | intestinal | vulval muscle | tail neurons	Adult Expression: intestinal; vulval muscle; body wall muscle; tail neurons; unidentified | Larval Expression: intestinal; body wall muscle; hypodermis; tail neurons; unidentified | Detected in embryos and in L4. Level of mRNA increases by tenfold from embryo to L4.		1	1		X-2I09	-	gpd-2 encodes one of four C. elegans glyceraldehyde-3-phosphate dehydrogenases (GAPDHs); by homology, GPD-2 is predicted to reversibly catalyze the oxidation and phosphorylation of glyceraldehyde-3-phosphate to 1,3-diphosphoglycerate during glycolysis; in C. elegans, GPD-2 and GPD-3 constitute the major GAPDH isoenzymes and are expressed at highest levels during postembryonic development, primari…		WT	Molecular_function:glyceraldehyde-3-phosphate dehydrogenase (phosphorylating) activity|Biological_process:glycolysis|Molecular_function:glyceraldehyde-3-phosphate dehydrogenase activity|Biological_process:glucose metabolism	Glyceraldehyde 3-phosphate dehydrogenase	ENSEMBL:ENSP00000229239:human:Similar to Glyceraldehyde 3-phosphate dehydrogenase, liver:E=130.42 | ENSEMBL:ENSP00000222286:human:Glyceraldehyde-3-phosphate dehydrogenase, testis-specific:E=120.77 | ENSEMBL:ENSP00000327665:human:19 kDa protein:E=49.6198 | ENSEMBL:ENSP00000344642:human:17 kDa protein:E=32.6198 | ENSEMBL:ENSP00000341906:human:PREDICTED: similar to Glyceraldehyde 3-phosphate dehydro…
179037_at	F31E9.3	F31E9.3	WBGene00009296	F31E9.3						8	V-11H21	-	This gene encodes a protein containing an F-box, a motif predicted to mediate protein-protein interactions either with homologs of yeast Skp-1p or with other proteins; this gene's encoded protein also contains an FTH/DUF38 motif, which may also mediate protein-protein interaction.		WT		Uncharacterized protein
183519_at	F25B4.4	F25B4.4	WBGene00017767	F25B4.4						18	V-4I22	-			WT
180507_at	C47A10.6	C47A10.6	WBGene00008128	srab-12	head neurons | nerve ring | ventral nerve cord | body neurons | tail neurons | head neurons | tail neurons | head neurons | tail neurons	Adult Expression: nerve ring; ventral nerve cord; head neurons; body neurons; tail neurons; unidentified | Larval Expression: nerve ring; ventral nerve cord; head neurons; body neurons; tail neurons; unidentified | Adult Expression: head neurons; tail neurons | Larval Expression: head neurons; tail neurons		1	1			-				Molecular_function:transmembrane receptor activity|Biological_process:chemosensory perception|Cellular_component:integral to membrane	Sra family integral membrane protein
192820_at	R03D7.6	R03D7.6	WBGene00001753	gst-5						1	II-7H21	-			WT		Glutathione S-transferase	ENSEMBL:ENSP00000295256:human:Prostaglandin-D synthase:E=27.7447 | ENSEMBL:ENSP00000211122:human:Glutathione S-transferase A3-3:E=16.1739 | ENSEMBL:ENSP00000306378:human:Glutathione S-transferase A4-4:E=15.699 | ENSEMBL:ENSP00000335620:human:Glutathione S-transferase A1:E=15.6021 | ENSEMBL:ENSP00000284562:human:Glutathione S-transferase A5-5:E=15.284 | ENSEMBL:ENSP00000211309:human:Glutathione S-…
173799_at	ZK54.2	ZK54.2	WBGene00006602	tps-1						8	X-7H10	173799_at|191318_s_at		ok373	WT	Molecular_function:alpha,alpha-trehalose-phosphate synthase (UDP-forming) activity|Biological_process:trehalose biosynthesis	Trehalose-6-phosphate synthase component TPS1 and related subunits	FLYBASE:CG4104-PA:fly:Flybase gene name is Tps1-PA:E=32.1367 |
175456_at	W05H9.4	W05H9.4	WBGene00021051	W05H9.4								-
182168_at	F21E9.6	F21E9.6	WBGene00017670	F21E9.6						2	X-1K06	-
193006_at	T18H9.5a	T18H9.5	WBGene00002132	inx-10	vulva | sheath_cells | spermathecae | pharynx | rectal epithelium | ventral nerve cord	Developing pharynx; Corpus and terminal bulbs of pharynx in larvae and adults; sheath; several vnc neurons; rectal epithelial cells; developing spermathecum; few vulval cells.		1	1	13	V-6B19	-	inx-10 encodes an innexin, an integral transmembrane channel protein that is a structural component of invertebrate gap junctions; as loss of INX-10 function via RNA-mediated interference (RNAi) does not result in any abnormalities, the precise role of INX-10 in C. elegans development and/or behavior is not yet known; INX-10 is broadly expressed and detected in the developing embryonic pharynx an…		WT	Cellular_component:gap junction	Innexin-type channels	FLYBASE:CG2977-PA:fly:Flybase gene name is inx7-PA:E=22.6383 | FLYBASE:CG4590-PA:fly:Flybase gene name is inx2-PA:E=19.3979 | FLYBASE:CG3039-PA:fly:Flybase gene name is ogre-PA:E=19 | FLYBASE:CG17063-PA:fly:Flybase gene name is inx6-PA:E=15.5528 | FLYBASE:CG10125-PA:fly:Flybase gene name is zpg-PA:E=14.7447 | FLYBASE:CG7537-PB:fly:Flybase gene name is inx5-PB:E=13.585 | FLYBASE:CG32508-PC:fly:Fly…
183394_at	T26A8.3	T26A8.3	WBGene00020826	T26A8.3						26		-					Unnamed protein
191238_at	F41B5.8	F41B5.8	WBGene00006279	str-253						3	V-2K19	-			WT	Molecular_function:G-protein coupled receptor activity|Cellular_component:membrane	7-transmembrane olfactory receptor
185691_s_at	F42G8.10a	F42G8.10	WBGene00018361	F42G8.10						23		-					Uncharacterized conserved protein
177141_at	R74.8a	R74.8	WBGene00011282	R74.8						7	III-2G21	173058_s_at|177141_at			WT|WT		Unnamed protein
192684_s_at	F23C8.5	F23C8.5	WBGene00017734	F23C8.5						2	I-1E02	-	The F23C8.5 gene encodes an ortholog of the human gene ELECTRON TRANSFER FLAVOPROTEIN BETA SUBUNIT (ETFB), which when mutated leads to glutaricaciduria type IIB (OMIM:130410).		WT	Molecular_function:electron transporter activity|Biological_process:electron transport	Electron transfer flavoprotein, beta subunit	ENSEMBL:ENSP00000311930:human:Electron transfer flavoprotein beta-subunit:E=73.5229 | FLYBASE:CG7834-PA:fly:Flybase gene name is CG7834-PA:E=83.4815 |
171838_x_at	B0334.8	B0334.8	WBGene00000090	age-1	amphids | head neurons | intestine | nervous system	Adult Expression: intestine; Nervous System; head neurons; amphids;		1	1	2	II-7J02	171838_x_at|193074_s_at	age-1 encodes the C. elegans ortholog of the phosphatidylinositol-3-kinase p110 catalytic subunit; AGE-1, supplied maternally and embryonically, is a central component of the C. elegans insulin-like signaling pathway, lying downstream of the DAF-2/insulin	hx542	WT|WT|WT	Molecular_function:phosphotransferase activity, alcohol group as acceptor|Molecular_function:phosphatidylinositol 3-kinase activity|Cellular_component:1-phosphatidylinositol 3-kinase complex|Biological_process:signal transduction|Molecular_function:inositol/phosphatidylinositol kinase activity	Phosphatidylinositol 3-kinase catalytic subunit (p110)	ENSEMBL:ENSP00000263967:human:Phosphatidylinositol-4,5-bisphosphate 3-kinase catalytic subunit, alpha isoform:E=98.4685 | ENSEMBL:ENSP00000222569:human:Hypothetical protein PIK3CG:E=92.8861 | ENSEMBL:ENSP00000304799:human:Phosphoinositide-3-kinase, cataly
173613_s_at	Y62E10A.13a	Y62E10A.13	WBGene00013379	Y62E10A.13	intestinal	Adult Expression: intestinal; unidentified | Larval Expression: intestinal; unidentified		0	1			173613_s_at|187479_s_at			WT	Molecular_function:catalytic activity|Biological_process:metabolism|Molecular_function:phosphoric monoester hydrolase activity|Molecular_function:phosphoserine phosphatase activity|Biological_process:L-serine biosynthesis	Phosphoserine phosphatase	ENSEMBL:ENSP00000275605:human:Hypothetical protein DKFZp686H1674:E=53.9586 | FLYBASE:CG3705-PA:fly:Flybase gene name is aay-PA:E=47.1612 |
191310_at	F33H12.5	F33H12.5	WBGene00005548	sri-36							II-2J21	-			WT	Molecular_function:G-protein coupled receptor activity|Cellular_component:membrane	Predicted olfactory G-protein coupled receptor
193760_s_at	R12H7.5	R12H7.5	WBGene00004826	skr-20						2	X-6O07	-	The skr-20 gene encodes a homolog of Skp1 in S. cerevisiae that has no known function in vivo, since skr-20(RNAi) animals are at least superficially normal.		WT	Molecular_function:catalytic activity|Biological_process:fatty acid biosynthesis	SCF ubiquitin ligase, Skp1 component	ENSEMBL:ENSP00000231487:human:S-phase kinase-associated protein 1A isoform b:E=20.3468 | ENSEMBL:ENSP00000331708:human:S-phase kinase-associated protein 1A isoform a:E=20.3372 | ENSEMBL:ENSP00000303117:human:19 kDa protein:E=20.2518 | FLYBASE:CG16983-PA:fly:Flybase gene name is skpA-PA:E=16.8539 | FLYBASE:CG12700-PA:fly:Flybase gene name is skpD-PA:E=14.9208 | FLYBASE:CG12227-PA:fly:Flybase gene …
178461_at	C35A5.9	C35A5.9	WBGene00007953	C35A5.9						6	V-7C24	-			WT			ENSEMBL:ENSP00000295757:human:Histone deacetylase family protein:E=64.9586 | ENSEMBL:ENSP00000347104:human:Histone deacetylase 2:E=12.585 | ENSEMBL:ENSP00000271095:human:Histone deacetylase 1:E=11.7959 | ENSEMBL:ENSP00000216271:human:Splice Isoform 1 Of Histone deacetylase 10:E=11.5528 | FLYBASE:CG31119-PA:fly:Flybase gene name is CG31119-PA:E=59.4559 | FLYBASE:CG7471-PA:fly:Flybase gene name is …
176137_at	Y119D3B.12a	Y119D3B.12	WBGene00022489	Y119D3B.12								-			WT|WT		Spliceosome subunit	ENSEMBL:ENSP00000263545:human:CGI-74 protein:E=31.6383 | ENSEMBL:ENSP00000349920:human:LUC7-like 2:E=31.5376 | ENSEMBL:ENSP00000240304:human:Cisplatin resistance-associated overexpressed protein:E=29.4559 | ENSEMBL:ENSP00000347005:human:Splice Isoform 2 Of Putative RNA-binding protein Luc7-like 2:E=28.1427 | ENSEMBL:ENSP00000337507:human:Splice Isoform 2 Of Putative RNA-binding protein Luc7-like …
184807_at	K04F1.12	K04F1.12	WBGene00019391	K04F1.12								-				Molecular_function:transmembrane receptor protein tyrosine kinase activity|Molecular_function:epidermal growth factor receptor activity|Cellular_component:membrane	Predicted receptor
185797_s_at	ZK1005.1a	ZK1005.1	WBGene00004053	pme-5						9	V-1L15	-	pme-5 encodes a poly (ADP-ribose) polymerase (PARP) that is a member of a conserved family of enzymes that catalyze: 1) the synthesis of poly (ADP-ribose), and 2) the covalent attachment of this polymer to glutamic acid residues of acceptor proteins such as histones and topoisomerases in order to regulate cellular processes such as maintenance of chromtin structure, programmed cell death, and DNA…	ok446	WT|WT	Molecular_function:NAD ADP-ribosyltransferase activity|Biological_process:protein amino acid ADP-ribosylation|Cellular_component:nucleus	NAD+ ADP-ribosyltransferase Parp, required for poly-ADP ribosylation of nuclear proteins	ENSEMBL:ENSP00000351681:human:Alt. ankyrin:E=28.7213 | ENSEMBL:ENSP00000339620:human:Ankyrin 1 isoform 1:E=28.6021 | ENSEMBL:ENSP00000265709:human:205 kDa protein:E=28.4089 | ENSEMBL:ENSP00000347436:human:Hypothetical protein DKFZp686P17114:E=27.3372 | EN
185389_at	D2096.10	D2096.10	WBGene00017077	D2096.10						3	IV-4C18	-			WT		Unnamed protein
182890_at	R01H10.5	R01H10.5	WBGene00010973	R01H10.5						2	III-5D05	-			WT|WT
182086_s_at	C23H3.9a	C23H3.9	WBGene00016022	C23H3.9						1	II-1E01	181963_at|182085_at|182086_s_at			WT|WT|WT		Uncharacterized conserved protein	ENSEMBL:ENSP00000354885:human:Mucin 2 precursor:E=12.2596 | ENSEMBL:ENSP00000347118:human:Mucin 5:E=11.7959 | ENSEMBL:ENSP00000331373:human:Intestinal mucin:E=10.9208 | ENSEMBL:ENSP00000313390:human:LOC255374 protein:E=10.8239 | ENSEMBL:ENSP00000351148:human:Hypothetical protein:E=10.2219 | FLYBASE:CG31439-PA:fly:Flybase gene name is CG31439-PA:E=17.7959 | FLYBASE:CG14419-PA:fly:Flybase gene name…
174722_at	F56C9.10a	F56C9.10	WBGene00018953	F56C9.10	neurons along body | head neurons | nerve ring | anal depressor muscle | body wall muscle | nervous system | ventral nerve cord | tail neurons	Adult Expression: anal depressor muscle; body wall muscle; Nervous System; nerve ring; ventral nerve cord; head neurons; neurons along body; tail neurons;		1	1		III-3N08	174722_at|185911_at			WT|WT|WT		WD40 repeat protein	ENSEMBL:ENSP00000353336:human:Splice Isoform 1 Of Breast carcinoma amplified sequence 3:E=54.1249 | ENSEMBL:ENSP00000269133:human:Splice Isoform 2 Of Breast carcinoma amplified sequence 3:E=53.8239 | ENSEMBL:ENSP00000351765:human:Splice Isoform 3 Of Breast carcinoma amplified sequence 3:E=52.8239 | ENSEMBL:ENSP00000353977:human:Splice Isoform 4 Of Breast carcinoma amplified sequence 3:E=51.7696 |…
177411_s_at	T21C9.5	T21C9.5	WBGene00003065	lpd-9						5	V-7G06	-			Emb|Lva|Lvl|Gro|Lpd|Lva	Biological_process:embryonic development (sensu Animalia)|Biological_process:positive regulation of growth rate|Biological_process:lipid metabolism|Biological_process:larval development (sensu Nematoda)|Biological_process:growth|Biological_process:physiological processes
174763_s_at	B0280.1a	B0280.1	WBGene00015099	B0280.1	intestinal | tail neurons | intestine	Adult Expression: intestinal; tail neurons; unidentified | Larval Expression: intestinal; tail neurons; unidentified | "This pattern shows expression in the large nuclei of the intestine. Expression can be seen in late larval stages and in adults. Staining most commonly occurs in a group of posterior intestinal nuclei, and the pattern sometimes can be seen to extend to the anterior nuclei (though…		1	1			174762_at|174763_s_at|191040_at			WT|WT|WT|WT	Molecular_function:catalytic activity	Protein geranylgeranyltransferase type II, beta subunit	ENSEMBL:ENSP00000317473:human:Geranylgeranyl transferase type II beta subunit:E=100.237 | ENSEMBL:ENSP00000246166:human:Full-length cDNA clone CS0DC015YK16 of Neuroblastoma of Homo sapiens:E=31.8861 | ENSEMBL:ENSP00000296642:human:Geranylgeranyl transferase type I beta subunit:E=31 | FLYBASE:CG18627-PA:fly::E=85.3098 | FLYBASE:CG17565-PA:fly:Flybase gene name is CG17565-PA:E=33.4685 | FLYBASE:CG3…
175226_at	F13E9.1	F13E9.1	WBGene00008750	F13E9.1						2	IV-5B14	175226_at|189553_s_at|193781_at			WT	Biological_process:intracellular signaling cascade	Nischarin, modulator of integrin alpha5 subunit action	ENSEMBL:ENSP00000339958:human:KIAA0975 protein:E=73.7447 | ENSEMBL:ENSP00000238341:human:CENTRIOLIN:E=11.4815 | ENSEMBL:ENSP00000007969:human:Leucine-rich B7 protein, isoform 1:E=10.8539 | FLYBASE:CG11807-PA:fly:Flybase gene name is CG11807-PA:E=26.2757 | FLYBASE:CG9044-PA:fly:Flybase gene name is CG9044-PA:E=11.4202 | FLYBASE:CG5851-PA:fly:Flybase gene name is sds22-PA:E=10.1192 |
186069_at	Y62E10A.4	Y62E10A.4	WBGene00013375	srsx-25								-			WT	Molecular_function:rhodopsin-like receptor activity|Biological_process:G-protein coupled receptor protein signaling pathway|Cellular_component:integral to membrane	7-transmembrane receptor	FLYBASE:CG7431-PA:fly:Flybase gene name is CG7431-PA:E=10.6576 |
191382_at	F35E8.8	F35E8.8	WBGene00001786	gst-38	amphids | head neurons | intestine | nervous system | phasmids | tail neurons	Adult Expression: intestine; Nervous System; head neurons; amphids; tail neurons; phasmids;		1	1	24	V-10F05	-			WT		Glutathione S-transferase	ENSEMBL:ENSP00000295256:human:Prostaglandin-D synthase:E=23.6021 | ENSEMBL:ENSP00000335620:human:Glutathione S-transferase A1:E=16.8861 | ENSEMBL:ENSP00000211122:human:Glutathione S-transferase A3-3:E=16.6021 | ENSEMBL:ENSP00000284562:human:Glutathione S-transferase A5-5:E=16.1308 | ENSEMBL:ENSP00000211309:human:Glutathione S-transferase A2:E=16.1308 | ENSEMBL:ENSP00000306378:human:Glutathione S-…
174539_at	C14F5.4	C14F5.4	WBGene00015777	C14F5.4						2	X-4G17	174539_at|181067_at			WT	Molecular_function:cation transporter activity|Biological_process:cation transport|Cellular_component:membrane	Sideroflexin	ENSEMBL:ENSP00000286939:human:Sideroflexin 2:E=67.699 | ENSEMBL:ENSP00000316905:human:Sideroflexin 1:E=61.4318 | ENSEMBL:ENSP00000224807:human:Hypothetical protein FLJ90226:E=57.9586 | ENSEMBL:ENSP00000272433:human:Sideroflexin 5:E=45.7696 | ENSEMBL:ENSP00000347924:human:Sideroflexin 4, isoform 3:E=13.2007 | ENSEMBL:ENSP00000333200:human:Sideroflexin:E=11.5229 | FLYBASE:CG6812-PA:fly:Flybase gene…
172715_x_at	F42F12.7	F42F12.8|F42F12.7	-	-								-
174210_at	C02B8.6	C02B8.6	WBGene00015324	C02B8.6								174210_at|193294_at			WT	Molecular_function:ubiquitin-protein ligase activity|Molecular_function:zinc ion binding|Biological_process:protein ubiquitination|Cellular_component:ubiquitin ligase complex	Predicted E3 ubiquitin ligase	ENSEMBL:ENSP00000349253:human:Hypothetical protein DKFZp434O1427:E=13.585 | FLYBASE:CG8786-PB:fly:Flybase gene name is CG8786-PB:E=11.8239 |
173476_s_at	C07H4.2	C07H4.2	WBGene00000532	clh-5	all cells | spermatheca | hypodermis | pharynx | intestinal | vulval muscle | spermatheca | hypodermis | pharynx | intestinal | vulval muscle	Ubiquitous | Adult Expression: pharynx; vulval muscle; spermatheca; hypodermis; unidentified | Larval Expression: pharynx; intestinal; hypodermis; unidentified		3	1		II-6F09	172048_x_at|173476_s_at|192506_s_at	The clh-5 gene encodes a chloride channel, whose human homologs include CLC1 and CLCN5; the latter homolog is imvolved in receptor-mediated endocytosis.	tm416	WT	Molecular_function:voltage-gated chloride channel activity|Biological_process:chloride transport|Cellular_component:membrane	Cl- channel CLC-3 and related proteins (CLC superfamily)	ENSEMBL:ENSP00000353857:human:Chloride channel protein 3:E=214.638 | ENSEMBL:ENSP00000261514:human:Chloride Channel 3 isoform e:E=213.509 | ENSEMBL:ENSP00000262649:human:Chloride channel protein 4:E=212.18 | ENSEMBL:ENSP00000304257:human:Chloride channel
176833_s_at	F41H10.6b	F41H10.6	WBGene00018319	F41H10.6							IV-2F24	176833_s_at|176843_s_at		ok983	WT|WT		Histone deacetylase complex, catalytic component HDA1	ENSEMBL:ENSP00000334061:human:KIAA0901 protein:E=170.432 | ENSEMBL:ENSP00000216271:human:Splice Isoform 1 Of Histone deacetylase 10:E=68.0044 | ENSEMBL:ENSP00000225983:human:Splice Isoform 1 Of Histone deacetylase 5:E=60.6576 | ENSEMBL:ENSP00000262069:hum
175687_at	K10B3.9	K10B3.9	WBGene00003124	mai-1						15	X-2I11	175687_at|176600_s_at	mai-1 encodes a protein with similarity to human mitochondrial ATPase inhibitor; exists as the upstream gene in an operon with gpd-2 and gpd-3.		WT	Molecular_function:enzyme inhibitor activity|Biological_process:negative regulation of nucleoside metabolism|Cellular_component:mitochondrion	ATPase inhibitory factor	ENSEMBL:ENSP00000335203:human:Similar to ATPase inhibitor, mitochondrial precursor:E=10.3468 | FLYBASE:CG13551-PA:fly:Flybase gene name is CG13551-PA:E=17.0862 | FLYBASE:CG11079-PA:fly:Flybase gene name is CG11079-PA:E=14.6198 |
183066_at	F13B9.8a	F13B9.8	WBGene00001425	fis-2						1	X-4A18	-			WT		Membrane protein involved in organellar division	ENSEMBL:ENSP00000223136:human:TPR repeat containing protein:E=21.2147 | FLYBASE:CG17510-PB:fly:Flybase gene name is CG17510-PB:E=11.6198 |
179515_at	T27F6.7	T27F6.7	WBGene00012106	T27F6.7							I-6G12	-			WT
190217_at	F31F4.12	F31F4.12	WBGene00017961	F31F4.12						1	V-1K04	-		tm945	WT	Molecular_function:transcription factor activity|Molecular_function:steroid hormone receptor activity|Biological_process:regulation of transcription, DNA-dependent|Cellular_component:nucleus	Hormone receptors
178624_at	C56A3.8	C56A3.8	WBGene00008346	C56A3.8						4	V-8N22	-			WT|Let|Ste	Molecular_function:phosphotransferase activity, alcohol group as acceptor|Biological_process:reproduction	Phosphatidylinositol 4-kinase	ENSEMBL:ENSP00000266061:human:Phosphatidylinositol 4-kinase type II:E=60.041 | ENSEMBL:ENSP00000264864:human:Phosphatidylinositol 4-kinase type-II beta:E=53.6198 | FLYBASE:CG2929-PA:fly:Flybase gene name is Pi4KIIalpha-PA:E=62.7212 |
173779_at	C25A1.4	C25A1.4	WBGene00007706	C25A1.4						18	I-5G19	173779_at|189758_s_at			WT	Molecular_function:nucleic acid binding	RNA-binding protein hnRNP-M	ENSEMBL:ENSP00000316950:human:KIAA1341 protein:E=52.4685 | ENSEMBL:ENSP00000267836:human:Similar to Myelin gene expression factor:E=51.8239 | ENSEMBL:ENSP00000325376:human:Heterogeneous nuclear ribonucleoprotein M isoform a:E=40.3768 | ENSEMBL:ENSP00000325732:human:Heterogeneous nuclear ribonucleoprotein M isoform b:E=34.7447 | FLYBASE:CG9373-PA:fly:Flybase gene name is CG9373-PA:E=49.2219 |
172589_x_at	T12B5.11	T12B5.11	WBGene00020457	T12B5.11						8	III-1I10	-	This gene encodes a protein containing an F-box, a motif predicted to mediate protein-protein interactions either with homologs of yeast Skp-1p or with other proteins; this gene's encoded protein also contains an FTH/DUF38 motif, which may also mediate protein-protein interaction.		WT|WT|WT		Uncharacterized protein
175494_at	ZC477.3a	ZC477.3	WBGene00022618	ZC477.3						4	IV-3B15	175494_at|180807_at			WT			ENSEMBL:ENSP00000296441:human:Conserved hypothetical protein:E=36.2291 |
175531_s_at	Y37E11B.1a	Y37E11B.1	WBGene00021374	Y37E11B.1							IV-1J24	175198_at|175531_s_at|190343_at		tm603	WT	Molecular_function:nucleic acid binding|Molecular_function:zinc ion binding|Cellular_component:nucleus	Zn-finger	ENSEMBL:ENSP00000270459:human:TTF-I interacting peptide 20:E=12.3665 | ENSEMBL:ENSP00000255746:human:Hypothetical protein MGC42415:E=10.9586 | ENSEMBL:ENSP00000301233:human:Zinc finger protein OZF:E=10.5229 | ENSEMBL:ENSP00000339195:human:50 kDa protein:E=10.4949 | ENSEMBL:ENSP00000348808:human:52 kDa protein:E=10.4949 | ENSEMBL:ENSP00000331894:human:PREDICTED: similar to Zinc finger protein 479 …
192589_at	R05D11.3	R05D11.3	WBGene00004305	ran-4						18	I-4A02	-	ran-4 encodes a ortholog of NUCLEAR TRANSPORT FACTOR 2 (NTF2) from S. cerevisiae and metazoa, which is predicted to interact with nucleoporins and to promote transport of RAN-1(+GDP) into the nucleus; RAN-4/NTF2 proteins are paralogous to the N-terminal domain of RasGAP SH3 binding proteins such as Drosophila RASPUTIN, and to delta-5-3-ketosteroid isomerases, while having no homology to Ran prote…	tm1085	Emb|Gro|Pna|Ste|Emb|Lva|Unc|Emb|Lva	Molecular_function:protein transporter activity|Biological_process:protein-nucleus import|Cellular_component:intracellular|Cellular_component:nucleus|Biological_process:embryonic development (sensu Animalia)|Biological_process:positive regulation of growth rate|Biological_process:larval development (sensu Nematoda)|Biological_process:growth|Biological_process:pronuclear envelope synthesis|Biologi…	Nuclear transport factor 2	ENSEMBL:ENSP00000219169:human:Nuclear transport factor 2:E=21.7213 | ENSEMBL:ENSP00000354440:human:PREDICTED: similar to Nuclear transport factor 2 (NTF-2):E=18.9586 | FLYBASE:CG1740-PA:fly::E=29.5686 | FLYBASE:CG10174-PA:fly:Flybase gene name is CG10174-PA:E=29.4685 |
188804_at	F12A10.5	F12A10.5	WBGene00017394	F12A10.5						1	II-4M22	-			WT	Molecular_function:calcium ion binding	Calmodulin and related proteins (EF-Hand superfamily)	ENSEMBL:ENSP00000291295:human:Calmodulin:E=29.1079 | ENSEMBL:ENSP00000315299:human:Calmodulin-related protein NB-1:E=28.3468 | ENSEMBL:ENSP00000352037:human:17 kDa protein:E=28.2596 | ENSEMBL:ENSP00000217452:human:Fast skeletal muscle troponin C:E=22.7696
171919_x_at	F37C4.5a	F37C4.5	WBGene00018145	F37C4.5							IV-1P20	171919_x_at|181941_s_at|194212_x_at			WT		Unnamed protein
185969_s_at	C32F10.4	C32F10.4	WBGene00016332	C32F10.4						15	I-2N17	-			WT
187683_at	F49C12.13	F49C12.13	WBGene00009882	vha-17						8	IV-4F10	-			Sck|Ste|Emb|Lva|Lvl	Molecular_function:hydrogen-transporting ATP synthase activity, rotational mechanism|Molecular_function:hydrogen-transporting ATPase activity, rotational mechanism|Biological_process:ATP synthesis coupled proton transport|Cellular_component:integral to membrane|Cellular_component:proton-transporting two-sector ATPase complex|Biological_process:embryonic development (sensu Animalia)|Biological_pro…		ENSEMBL:ENSP00000265093:human:ATPase, H+ transporting, lysosomal, V0 subunit e:E=19.7213 | ENSEMBL:ENSP00000304519:human:Hypothetical protein FLJ25496:E=19.7213 | FLYBASE:CG11589-PA:fly::E=14.9586 | FLYBASE:CG7625-PA:fly::E=14.3566 | FLYBASE:CG1268-PA:fly:Flybase gene name is CG1268-PA:E=14.3372 |
181378_at	C18H2.4	C18H2.4	WBGene00015991	C18H2.4						3	III-4E19	-	C18H2.4 is orthologous to the human gene GLOMULIN (FAP48; OMIM:601749), which when mutated leads to disease.		WT|WT	Cellular_component:intracellular|Molecular_function:cysteine-type endopeptidase activity|Biological_process:proteolysis and peptidolysis	Uncharacterized protein, contains BRCT, WSN domains and ankyrin repeats
183214_at	C26F1.7	C26F1.7	WBGene00016150	C26F1.7						8	V-5L15	-			WT		Protein kinase C inhibitor-like protein	ENSEMBL:ENSP00000229633:human:HINT4:E=17.3188 |
175396_s_at	Y44E3B.1a	Y44E3B.1	WBGene00021552	Y44E3B.1							I-1O10	173891_s_at|175396_s_at		tm1359	WT		Basic region leucine zipper transcription factor
192695_at	C05D2.4a	C05D2.4	WBGene00000239	bas-1		The reporter was reliably expressed in several easily identified cells including the paired serotonergic neurons NSM and HSN and the dopaminergic PDE postdeirid sensory neurons. NSM processes studded with varicosities were apparent in the isthmus of the pharynx labeled with GFP. The egg-laying neuron HSN normally expresses serotonin only in adulthood, and the reporter was found to be expressed in…		1	1	9	III-2P08	-	bas-1 encodes a serotonin- and dopamine-synthetic aromatic amino acid decarboxylase (AAADC) that is required for the synthesis of serotonin from 5-hydroxytryptophan in vivo; mutations of bas-1 impair the turning step in male mating, the migration of AVM, SDQR, ALM, and BDU neurons during development.	ad446	WT|WT			ENSEMBL:ENSP00000350616:human:Aromatic-L-amino-acid decarboxylase:E=111.921 | ENSEMBL:ENSP00000339928:human:54 kDa protein:E=110.347 | ENSEMBL:ENSP00000267845:human:Histidine decarboxylase:E=104.468 | ENSEMBL:ENSP00000259271:human:Glutamate decarboxylase,
190612_at	F32H2.2	F32H2.2	WBGene00007026	mdt-31						2		-				Molecular_function:RNA polymerase II transcription mediator activity|Biological_process:regulation of transcription|Cellular_component:mediator complex	Transcriptional regulator SOH1	ENSEMBL:ENSP00000225728:human:Conserved hypothetical protein:E=35.1675 | FLYBASE:CG1057-PA:fly:Flybase gene name is Trap18-PA:E=34.0044 |
190231_at	T01H8.2	T01H8.2	WBGene00011353	T01H8.2						24	I-4O15	-	This gene encodes a protein predicted by Eisenberg and coworkers, with 52% accuracy, to be mitochondrial.	ok340	WT	Molecular_function:catalytic activity|Biological_process:metabolism|Biological_process:amino acid metabolism	Serine racemase	ENSEMBL:ENSP00000339435:human:Serine racemase:E=49.2757 | ENSEMBL:ENSP00000341117:human:Serine dehydratase-like:E=15.7212 | ENSEMBL:ENSP00000257549:human:L-serine dehydratase:E=13.7447 | FLYBASE:CG8129-PB:fly:Flybase gene name is CG8129-PB:E=29.699 |
172042_x_at	T06E4.3a	T06E4.3	WBGene00000226	atl-1	gonad	Ce-atl-1 is expressed in both the mitotic and meiotic cells of wild-type adult gonads. | Ce-atl-1 mRNA was expressed in all larval stages and levels increased about fivefold in the adult stage.		0	1	11	V-6B02	172042_x_at|189704_s_at	The atl-1 gene encodes a large, 2514-residue protein of the ATM family, homologous to human AT (OMIM:208900, mutated in ataxia telangiectasia); the C-terminal sequence of ATL-1 contains a PI-3 kinase-like domain; ATL-1 is required for survival through early embryogenesis and normal chromosomal segregation; atl-1 is expressed in both the mitotic and meiotic cells of adult gonads.	tm853	WT|WT	Molecular_function:phosphotransferase activity, alcohol group as acceptor|Biological_process:embryonic morphogenesis|Molecular_function:phosphatidylinositol 3-kinase activity|Biological_process:meiotic chromosome segregation	Protein kinase of the PI-3 kinase family involved in mitotic growth, DNA repair and meiotic recombination	ENSEMBL:ENSP00000343741:human:FRAP-related protein:E=58.7696 | ENSEMBL:ENSP00000278616:human:Serine-protein kinase ATM:E=33.4202 | ENSEMBL:ENSP00000336977:human:Phosphatidylinositol 3-kinase-related protein kinase:E=27.3979 | ENSEMBL:ENSP00000354587:human:289 kDa protein:E=21.2147 | ENSEMBL:ENSP00000354558:human:FKBP12-rapamycin complex-associated protein:E=21.2147 | ENSEMBL:ENSP00000313420:human…
174065_at	C17G10.9a	C17G10.9	WBGene00015920	C17G10.9	head neurons | pharyngeal-intestinal valve | nerve ring | hypodermis | intestinal muscle | seam cells | body wall muscle | pharynx | ventral nerve cord | body neurons | intestinal	Adult Expression: pharynx; pharyngeal-intestinal valve; intestinal; intestinal muscle; body wall muscle; hypodermis; seam cells; nerve ring; ventral nerve cord; head neurons; body neurons; unidentified | Larval Expression: pharynx; pharyngeal-intestinal valve; intestinal; intestinal muscle; body wall muscle; hypodermis; seam cells; nerve ring; ventral nerve cord; head neurons; unidentified		1	1			-			WT|WT		RNA polymerase I-associated factor - PAF67	ENSEMBL:ENSP00000262832:human:Eukaryotic translation initiation factor 3 subunit 6 interacting protein:E=113.721 | ENSEMBL:ENSP00000331164:human:32 kDa protein:E=52.3468 | ENSEMBL:ENSP00000239725:human:PREDICTED: similar to bA508N22.1 (HSPC025):E=50.2291 | FLYBASE:CG5642-PA:fly:Flybase gene name is CG5642-PA:E=105.959 |
175405_s_at	C15C7.7	C15C7.7	WBGene00015793	C15C7.7								175405_s_at|183083_at			WT		GDP-fucose protein O-fucosyltransferase	ENSEMBL:ENSP00000217326:human:Splice Isoform 1 Of GDP-fucose protein O-fucosyltransferase 1 precursor:E=70.1024 | ENSEMBL:ENSP00000278989:human:Similar to GDP-fucose protein O-fucosyltransferase 1 precursor:E=33.8239 | FLYBASE:CG12366-PA:fly::E=84.8539 |
173272_s_at	Y38C9A.1	Y38C9A.1	WBGene00021411	Y38C9A.1						5	V-1C05	173272_s_at|186042_at			WT			FLYBASE:CG6544-PA:fly:Flybase gene name is fau-PA:E=11.284 |
173121_s_at	K10B3.6a	K10B3.6	WBGene00019612	K10B3.6							X-2I05	173121_s_at|173669_s_at			WT|WT	Molecular_function:glycerophosphodiester phosphodiesterase activity|Biological_process:glycerol metabolism	Predicted starch-binding protein	ENSEMBL:ENSP00000265183:human:Glycerophosphoryl diester phosphodiesterase family protein:E=68.9586 | FLYBASE:CG2818-PA:fly:Flybase gene name is CG2818-PA:E=66.0177 | FLYBASE:CG9394-PA:fly:Flybase gene name is CG9394-PA:E=44.8861 | FLYBASE:CG11619-PA:fly:Flybase gene name is CG11619-PA:E=36.9586 | FLYBASE:CG18135-PB:fly:Flybase gene name is CG18135-PB:E=39.3665 | FLYBASE:CG3942-PA:fly:Flybase gene…
175637_at	C07G1.3a	C07G1.3	WBGene00003961	pct-1							IV-4K13	175637_at|190481_s_at		ok1348	WT	Molecular_function:protein kinase activity|Molecular_function:ATP binding|Biological_process:protein amino acid phosphorylation|Molecular_function:protein serine/threonine kinase activity	Protein kinase PCTAIRE and related kinases	ENSEMBL:ENSP00000261211:human:Serine/threonine-protein kinase PCTAIRE-2:E=141.149 | ENSEMBL:ENSP00000352776:human:Serine/threonine-protein kinase PCTAIRE-1:E=133.066 | ENSEMBL:ENSP00000349762:human:PCTK1 protein:E=132.585 | ENSEMBL:ENSP00000342589:human:P
189389_at	B0454.10	B0454.10	WBGene00005542	sri-30	Reproductive System | anal depressor muscle | body wall muscle | vulval muscle	Adult Expression: anal depressor muscle; Reproductive System; vulval muscle; body wall muscle;		0	1			-				Molecular_function:G-protein coupled receptor activity|Cellular_component:membrane	Predicted olfactory G-protein coupled receptor
185585_at	W09G12.9	W09G12.9	WBGene00021123	W09G12.9						2	IV-1K16	-			WT
173222_s_at	ZC155.1	ZC155.1	WBGene00003588	nex-1	spermathecal valves | hypodermal | pharynx | spermathecal valves | pharynx | vulva | spermathecal valves | pharynx | uterus | vulva | spermathecal valves | pharynx | uterus | vulva | spermathecal valves | pharynx | uterus	The GFP is diffusely localized throughout the gland cell bodies within the terminal bulb of the pharynx, immediately anterior to the autofluorescent yellow granules that fill the cells of the intestine. When the vector nex-1-GFP 2 was used, punctate staining was also seen representing the nuclei of the two g1 gland cells of the terminal bulb. GFP staining was diffuse throughout the volume of the …	nuclei	0	1	8	III-2P15	173222_s_at|188026_at	nex-1 encodes an annexin, a member of a family of calcium-dependent phospholipid binding proteins; NEX-1 is required for efficient engulfment of apoptotic cell corpses in the pharynx, and may also function in other membrane fusion events, such as exocytosis; NEX-1 in vitro can bind phosphatidylserine, phosphatidylinositol, heparin, heparan sulfate, and chondroitin sulfate; NEX-1 is expressed in t…	gk148	WT|WT	Molecular_function:calcium ion binding|Molecular_function:calcium-dependent phospholipid binding	Annexin	ENSEMBL:ENSP00000352698:human:Annexin A13 isoform A:E=63.9586 | ENSEMBL:ENSP00000262219:human:Annexin A13 isoform b:E=63.8239 | ENSEMBL:ENSP00000347594:human:Annexin A8:E=62.1871 | ENSEMBL:ENSP00000353827:human:Annexin A11:E=61.3188 | ENSEMBL:ENSP00000347
183909_at	W08F4.3	W08F4.3	WBGene00021093	W08F4.3	neurons along body | stomato-intestinal muscle | head neurons | Reproductive System | hypodermis | gonad sheath cells | seam cells | intestine | tail | body wall muscle | pharynx | nervous system | vulval muscle | distal tip cell | uterine muscle | tail neurons	Adult Expression: pharynx; intestine; stomato-intestinal muscle; Reproductive System; distal tip cell; uterine muscle; vulval muscle; gonad sheath cells; body wall muscle; hypodermis; seam cells; Nervous System; head neurons; neurons along body; tail neurons; unidentified cells in tail ;		1	1		II-1E04	171987_x_at|183909_at			WT|WT	Molecular_function:C-8 sterol isomerase activity|Biological_process:ergosterol biosynthesis|Cellular_component:endoplasmic reticulum
182245_at	ZC487.5	ZC487.5	WBGene00001717	grl-8						10	V-4N04	-			WT		GROUND domains (extracellular cysteine-containing domain sometimes associated with HOG domains)
189238_at	W03F8.2	W03F8.2	WBGene00020992	W03F8.2						4	IV-2P09	-			WT	Molecular_function:protein kinase activity|Molecular_function:ATP binding|Biological_process:protein amino acid phosphorylation|Biological_process:intracellular signaling cascade		ENSEMBL:ENSP00000281092:human:Proto-oncogene tyrosine-protein kinase FER:E=22.7959 | ENSEMBL:ENSP00000331504:human:Proto-oncogene tyrosine-protein kinase Fes/Fps:E=22.2007 | ENSEMBL:ENSP00000337451:human:EPHA3 protein:E=16.2924 | ENSEMBL:ENSP00000346899:h
191630_at	T23F11.5	T23F11.5	WBGene00005170	srg-13	neurons	PHA | Adult Expression: unidentified | Larval Expression: unidentified		1	1	3	III-2I06	-			WT|WT	Molecular_function:transmembrane receptor activity|Biological_process:signal transduction|Cellular_component:membrane	Receptor-like protein, Srg family
189807_at	M02F4.8	M02F4.8	WBGene00000175	aqp-7							X-2E21	-			WT	Molecular_function:oxidoreductase activity|Biological_process:metabolism|Molecular_function:transporter activity|Biological_process:transport|Cellular_component:membrane	Aquaporin (major intrinsic protein family)	ENSEMBL:ENSP00000219919:human:Aquaporin 9:E=51.5376 | ENSEMBL:ENSP00000318355:human:Splice Isoform 1 Of Aquaporin 10:E=51.0223 | ENSEMBL:ENSP00000297991:human:MIP family protein:E=49.6778 | ENSEMBL:ENSP00000297988:human:Aquaporin 7:E=46.0969 | ENSEMBL:ENSP00000329634:human:Novel protein similar to aquaporin 7:E=43.8239 | ENSEMBL:ENSP00000316510:human:OTTHUMP00000032358:E=43.8239 | ENSEMBL:ENSP000…
185043_s_at	Y56A3A.30	Y56A3A.30	WBGene00013242	Y56A3A.30						1	III-6M03	-			WT			ENSEMBL:ENSP00000282478:human:Dentin sialophosphoprotein precursor:E=12.1805 | FLYBASE:CG6004-PB:fly:Flybase gene name is CG6004-PB:E=16.585 | FLYBASE:CG33103-PB:fly:Flybase gene name is Ppn-PB:E=13.1192 |
184982_s_at	F56C11.3	F56C11.3	WBGene00018955	F56C11.3	body wall muscle | pharynx	Adult Expression: pharynx; body wall muscle;		0	1	18	I-1A09	-			WT		Mitochondrial sulfhydryl oxidase involved in the biogenesis of cytosolic Fe/S proteins	ENSEMBL:ENSP00000248114:human:Hepatopoietin protein:E=33.1612 | ENSEMBL:ENSP00000347286:human:Augmenter of liver regeneration:E=32.9586 | ENSEMBL:ENSP00000351693:human:Truncated augmenter of liver regeneration:E=14.9208 | FLYBASE:CG12534-PA:fly:Flybase gene name is CG12534-PA:E=35.7696 |
185426_at	T09A12.3	T09A12.3	WBGene00003839	ocr-2		ocr-2::GFP was expressed in four pairs of amphid sensory neurons, AWA, ADL, ASH, and ADF, and the two pairs of phasmid neurons, PHA and PHB.		1	1		IV-4M03	-		ak47	WT	Molecular_function:cation channel activity|Biological_process:cation transport|Cellular_component:membrane|Molecular_function:ion channel activity|Biological_process:ion transport	Ca2+-permeable cation channel OSM-9 and related channels (OTRPC family)	ENSEMBL:ENSP00000310825:human:Transient receptor potential channel 6, subfamily V:E=36.3188 | ENSEMBL:ENSP00000265310:human:Transient receptor potential cation channel subfamily V, member 5:E=33.2219 | ENSEMBL:ENSP00000261740:human:Vanilloid receptor-related osmotically activated channel:E=20.2366 | ENSEMBL:ENSP00000342222:human:Vanilloid receptor-like protein 1:E=19.0862 | ENSEMBL:ENSP0000030136…
193713_s_at	H13N06.6	H13N06.6	WBGene00006541	tbh-1	head neurons | spermatheca | gonad sheath cells | intestinal | renal gland cells	Adult Expression: intestinal; renal gland cells; spermatheca; gonad sheath cells; head neurons | Larval Expression: intestinal; renal gland cells; head neurons		1	1	22	X-7K05	-	tbh-1 is orthologous to the human gene DOPAMINE BETA-HYDROXYLASE (DOPAMINE BETA-MONOOXYGENASE) (DBH; OMIM:223360), which when mutated leads to disease.	ok1196	WT	Molecular_function:monooxygenase activity|Molecular_function:copper ion binding|Molecular_function:dopamine beta-monooxygenase activity|Biological_process:catecholamine metabolism	Dopamine beta-monooxygenase	ENSEMBL:ENSP00000263611:human:Dopamine beta-monooxygenase precursor:E=90.4318 | ENSEMBL:ENSP00000309351:human:Similar to Monooxygenase X:E=60.3768 | ENSEMBL:ENSP00000336998:human:Monooxygenase X:E=58.7212 | ENSEMBL:ENSP00000314638:human:Splice Isoform 2 Of Peptidyl-glycine alpha-amidating monooxygenase precursor:E=13.0862 | ENSEMBL:ENSP00000282992:human:Splice Isoform 4 Of Peptidyl-glycine alpha-…
181060_s_at	F01F1.9	F01F1.9	WBGene00017163	F01F1.9	intestine	Mosaic expression is seen in intestinal nuclei of young larvae. Expression is also seen in early embryos in a few unidentified nuclei.		0	1		III-3G15	-			WT|WT|WT	Molecular_function:aminopeptidase I activity|Biological_process:proteolysis and peptidolysis|Cellular_component:vacuole	Aminopeptidase I zinc metalloprotease (M18)	ENSEMBL:ENSP00000273075:human:Aspartyl aminopeptidase:E=119.886 | ENSEMBL:ENSP00000337776:human:Hypothetical protein FLJ10915:E=98.0269 | ENSEMBL:ENSP00000317252:human:DNPEP protein:E=34.4437 |
184840_at	Y46G5A.20	Y46G5A.20	WBGene00012910	Y46G5A.20								-			WT			ENSEMBL:ENSP00000347533:human:ZCCHC10 protein:E=10.2441 | ENSEMBL:ENSP00000324274:human:Similar to Suppressor protein SRP40:E=10.2076 |
176155_at	ZK688.3	ZK688.3	WBGene00022798	ZK688.3						8	III-4K21	174335_at|176155_at			WT|WT	Molecular_function:catalytic activity|Biological_process:metabolism	Predicted fumarylacetoacetate hydralase	ENSEMBL:ENSP00000314622:human:Hypothetical protein:E=51.2147 | ENSEMBL:ENSP00000233379:human:Fumarylacetoacetate hydrolase domain containing 2A:E=36.6383 | ENSEMBL:ENSP00000272610:human:Hypothetical protein DKFZp434N062:E=36.2076 | ENSEMBL:ENSP00000288917:human:35 kDa protein:E=35.8861 | ENSEMBL:ENSP00000350953:human:32 kDa protein:E=34.8861 | FLYBASE:CG5793-PA:fly:Flybase gene name is CG5793-PA:…
193293_at	C52E4.1	C52E4.1	WBGene00000781	cpr-1	intestinal | intestine	Staining more intense in larvae than adults in intestinal cells. Anterior gut stains darker than posterior. Staining is restricted to the intestine. | "High level of gut cell staining in all developmental stages except embryos. There was variability in intensity and the number of gut cells staining between individuals of the same transgenic lines. A small number of transformants within each line …		0	1	8	V-8E05	-	cpr-1 encodes a cysteine protease of the cathepsin B-like cysteine protease family; cpr-1 appears to be required for embryogenesis; cpr-1 is specifically expressed in the gut of all stages except the embryo and around developing embryos in the gonad; expression of cpr-1 is regulated by three promoter GATA motifs.	ok1344	WT|WT	Molecular_function:cysteine-type endopeptidase activity|Biological_process:proteolysis and peptidolysis|Molecular_function:cysteine-type peptidase activity|Cellular_component:nucleus|Biological_process:embryonic morphogenesis	Cysteine proteinase Cathepsin L	ENSEMBL:ENSP00000345672:human:Cathepsin B precursor:E=83.8239 | ENSEMBL:ENSP00000227266:human:Dipeptidyl-peptidase I precursor:E=35.8539 | ENSEMBL:ENSP00000271064:human:Tubulointerstitial nephritis antigen-related protein precursor:E=32.4559 | ENSEMBL:ENS
184852_at	Y116A8A.6	Y116A8A.6	WBGene00013776	Y116A8A.6						4	IV-8C15	-			WT		Peptidases	ENSEMBL:ENSP00000354885:human:Mucin 2 precursor:E=10.0132 |
177497_at	F02E9.1	F02E9.1	WBGene00008528	F02E9.1						18	I-4I21	-			WT
172750_x_at	M03A1.4_rc	M03A1.4	WBGene00043441									-
176025_at	D2007.1	D2007.1	WBGene00017041	D2007.1						8	III-4E18	-			WT|WT
176265_at	F42H10.2	F42H10.2	WBGene00018366	F42H10.2						7	III-4D15	-			WT|WT|WT|WT		Uncharacterized conserved protein
190366_at	F44F4.11	F44F4.11	WBGene00006530	tba-4						20	II-7H07	-	tba-4 encodes a member of the alpha tubulin family that also includes tba-1, tba-2, and tba-3, and affects embryonic viability.		WT|Emb|Emb|Gro	Molecular_function:structural molecule activity|Biological_process:microtubule-based movement|Cellular_component:microtubule|Molecular_function:GTPase activity|Molecular_function:GTP binding|Biological_process:microtubule polymerization|Cellular_component:tubulin|Biological_process:embryonic development (sensu Animalia)|Biological_process:positive regulation of growth rate	Alpha tubulin	ENSEMBL:ENSP00000336799:human:Tubulin alpha-ubiquitous chain:E=219.367 | ENSEMBL:ENSP00000301072:human:Tubulin alpha-6 chain:E=218.824 | ENSEMBL:ENSP00000301071:human:Tubulin alpha-3 chain:E=218.62 | ENSEMBL:ENSP00000347462:human:Splice Isoform 1 Of Tubul
180796_at	D2063.2	D2063.2	WBGene00017061	D2063.2						3	V-3L11	-			WT	Molecular_function:transferase activity, transferring groups other than amino-acyl groups	Integral membrane O-acyltransferase
190010_at	R07E5.12	R07E5.12	WBGene00011118	R07E5.12							III-2O21	-			Emb|Lva|Lvl|WT|WT|WT|WT	Biological_process:embryonic development (sensu Animalia)|Biological_process:larval development (sensu Nematoda)|Biological_process:growth|Biological_process:physiological processes	Uncharacterized conserved protein	ENSEMBL:ENSP00000333255:human:Conserved hypothetical protein:E=14.0088 | ENSEMBL:ENSP00000298664:human:14 kDa protein:E=12.9208 |
182164_s_at	C43H6.4	C43H6.4	WBGene00016617	C43H6.4						1	X-1H22	-			WT
179939_at	F22E5.6	F22E5.6	WBGene00017705	F22E5.6						8	II-2N09	-			WT	Molecular_function:protein binding|Molecular_function:voltage-gated potassium channel activity|Biological_process:potassium ion transport|Cellular_component:voltage-gated potassium channel complex|Cellular_component:membrane	Polymerase delta-interacting protein PDIP1 and related proteins, contain BTB/POZ domain	ENSEMBL:ENSP00000228495:human:Similar to Tumor necrosis factor, alpha-induced protein 1, endothelial:E=21 | ENSEMBL:ENSP00000226225:human:Tumor necrosis factor, alpha-induced protein 1, endothelial:E=18.4089 | ENSEMBL:ENSP00000311202:human:Potassium channel tetramerization domain containing protein 13:E=17.585 | ENSEMBL:ENSP00000259154:human:OTTHUMP00000061080:E=11.9586 | ENSEMBL:ENSP00000349035:…
193767_s_at	F56A8.6	F56A8.6	WBGene00000774	cpf-2						5	III-6H07	-			Emb|Emb|Emb	Molecular_function:nucleic acid binding|Biological_process:embryonic development (sensu Animalia)	mRNA cleavage and polyadenylation factor I complex, subunit RNA15	ENSEMBL:ENSP00000325616:human:Similar to Variant polyadenylation protein CSTF-64:E=59.6383 | ENSEMBL:ENSP00000263028:human:Cleavage stimulation factor, 64 kDa subunit:E=52.2596 | ENSEMBL:ENSP00000332444:human:60 kDa protein:E=52.1427 | ENSEMBL:ENSP0000034
174890_at	M79.1a	M79.1	WBGene00000018	abl-1		GFP was expressed broadly throughout embryogenesis and became restricted postembryonically to the pharynx, tail ganglia and ventral nerve cord. No germline signal was detected, possibly because of gene silencing. In situ hybridization, however, detected considerable amounts of abl-1 mRNA in germ cells of wild-type worms.		1	1		X-5K23	174890_at|194131_s_at	abl-1 encodes a Src homology (SH) 2 and 3 domain-containing non-receptor tyrosine kinase of the ABL family, which negatively regulates germ cell apoptosis in response to ionizing radiation and which interacts genetically with ced-3 and ced-9, core components of the programmed cell death pathway; abl-1 mutations are suppresed by mutations in unc-34/enabled, a known modifier of abl activity in Dros…	ok171	WT	Molecular_function:protein kinase activity|Molecular_function:ATP binding|Biological_process:protein amino acid phosphorylation|Biological_process:intracellular signaling cascade|Molecular_function:protein-tyrosine kinase activity	Protein tyrosine kinase	ENSEMBL:ENSP00000298467:human:Splice Isoform 2 Of Proto-oncogene tyrosine-protein kinase ABL1:E=168.678 | ENSEMBL:ENSP00000266100:human:Splice Isoform 1 Of Proto-oncogene tyrosine-protein kinase ABL1:E=168.678 | ENSEMBL:ENSP00000339209:human:Splice Isofor
185548_s_at	F59E12.4a	F59E12.4	WBGene00019120	F59E12.4						5	II-4F07	172504_x_at|185548_s_at			WT|Emb|Lva|Unc|Emb|Lva|Unc	Biological_process:embryonic development (sensu Animalia)|Biological_process:larval development (sensu Nematoda)|Biological_process:growth|Biological_process:locomotory behavior	Nuclear pore complex, rNpl4 component (sc Npl4)	ENSEMBL:ENSP00000331487:human:Similar to NPL4:E=122.046 | FLYBASE:CG4673-PB:fly:Flybase gene name is CG4673-PB:E=80.3566 |
177895_at	Y7A5A.3	Y7A5A.3	WBGene00012409	Y7A5A.3							X-7O23	177895_at|188738_s_at			WT		Unnamed protein
181082_at	ZK563.5a	ZK563.5	WBGene00022769	ZK563.5						11	X-2A08	-			WT		Uncharacterized conserved protein	ENSEMBL:ENSP00000340877:human:G-protein beta WD-40 repeat containing protein:E=21.3665 | ENSEMBL:ENSP00000346466:human:G-protein beta WD-40 repeat containing protein:E=21.301 | ENSEMBL:ENSP00000317639:human:G-protein beta WD-40 repeat containing protein:E=14.2219 | FLYBASE:CG6005-PA:fly:Flybase gene name is CG6005-PA:E=22.8239 |
185516_s_at	F19B10.1	F19B10.1	WBGene00017583	F19B10.1						13	II-3I18	174222_at|185515_at|185516_s_at			WT|WT
174724_at	T13H5.1a	T13H5.1	WBGene00011755	T13H5.1						1		174724_at|191617_at				Molecular_function:protein tyrosine phosphatase activity|Molecular_function:protein phosphatase activity|Biological_process:protein amino acid dephosphorylation	Protein tyrosine phosphatase	ENSEMBL:ENSP00000349333:human:162 kDa protein:E=66.3979 | ENSEMBL:ENSP00000270880:human:Protein tyrosine PhosPhatase, recePtor tyPe, U isoform 2 Precursor:E=66.3979 | ENSEMBL:ENSP00000282833:human:OTTHUMP00000017181:E=62.9586 | ENSEMBL:ENSP00000331418:hum
176701_at	M04F3.1	M04F3.1	WBGene00019767	M04F3.1						18	I-2I11	-			WT|Egl|Emb|Unc|Pvl|Rup|Unc|Rup|Stp|Unc	Molecular_function:nucleic acid binding|Biological_process:oviposition|Biological_process:embryonic development (sensu Animalia)|Biological_process:hermaphrodite genital morphogenesis|Biological_process:morphogenesis of an epithelium|Biological_process:gametogenesis|Biological_process:locomotory behavior	Single-stranded DNA-binding replication protein A (RPA), medium (30 kD) subunit	ENSEMBL:ENSP00000263698:human:Replication protein A2, 32kDa:E=10.3566 |
182653_at	R07E4.3	R07E4.3	WBGene00019937	R07E4.3						8	X-3C02	-			WT	Molecular_function:ubiquinol-cytochrome-c reductase activity|Biological_process:electron transport|Cellular_component:ubiquinol-cytochrome-c reductase complex (sensu Eukarya)	Ubiquinol cytochrome c reductase, subunit QCR8	FLYBASE:CG7580-PA:fly:Flybase gene name is CG7580-PA:E=12.6576 |
188089_at	F07C3.1	F07C3.1	WBGene00004211	ptd-2							V-6D01	-		tm802	Ste|WT	Biological_process:reproduction	Predicted patched transmembrane receptor	ENSEMBL:ENSP00000284476:human:171 kDa protein:E=45.7959 | ENSEMBL:ENSP00000343850:human:DispatcheD A:E=45.7959 | ENSEMBL:ENSP00000267889:human:DispatcheD B:E=23.4437 | ENSEMBL:ENSP00000294484:human:PREDICTED: KIAA1337 protein:E=10.284 | FLYBASE:CG2019-PA:fly:Flybase gene name is disp-PA:E=49.6778 |
182134_s_at	F08E10.6	F08E10.6	WBGene00005330	srh-111						3	V-11P13	182133_at|182134_s_at			WT	Molecular_function:G-protein coupled receptor activity|Cellular_component:membrane	Predicted olfactory G-protein coupled receptor
189435_at	Y25C1A.12	Y25C1A.12	WBGene00005181	srg-24							II-2P10	-			WT	Molecular_function:transmembrane receptor activity|Biological_process:signal transduction|Cellular_component:membrane	Receptor-like protein, Srg family
186414_s_at	F45E12.5a	F45E12.5	WBGene00018475	F45E12.5						18	II-5F19	184979_at|186414_s_at			Emb|Stp|WT	Biological_process:embryonic development (sensu Animalia)|Biological_process:gametogenesis
185299_s_at	C01B10.1	C01B10.1	WBGene00001091	drh-2						6	IV-3C18	-		ok951	WT|WT|Rde	Molecular_function:ATP binding|Molecular_function:ATP dependent helicase activity|Molecular_function:nucleic acid binding|Molecular_function:helicase activity|Biological_process:RNA interference	DEAD-box like helicase	ENSEMBL:ENSP00000224050:human:RNA helicase:E=51.585 | ENSEMBL:ENSP00000251642:human:Probable ATP-dependent helicase LGP2:E=44.7696 | ENSEMBL:ENSP00000263642:human:RNA helicase-DEAD box protein RH116:E=27.9586 | ENSEMBL:ENSP00000343745:human:Dicer1:E=13.4949 |
176279_at	Y71H2AM.6	Y71H2AM.6	WBGene00022171	Y71H2AM.6								-			WT		Uncharacterized conserved protein with similarity to phosphopantothenoylcysteine synthetase/decarboxylase	ENSEMBL:ENSP00000310034:human:Conserved hypothetical protein:E=43.0915 | FLYBASE:CG5629-PB:fly:Flybase gene name is CG5629-PB:E=50.0862 |
174368_at	C15H9.5	C15H9.5	WBGene00015801	C15H9.5						1	X-3G04	174368_at|183358_at			WT	Cellular_component:integral to membrane	G protein-coupled seven transmembrane receptor	ENSEMBL:ENSP00000336988:human:Lung seven transmembrane receptor 1:E=78.4318 | ENSEMBL:ENSP00000291972:human:G protein-coupled receptor 107:E=77.1249 | ENSEMBL:ENSP00000264080:human:PREDICTED: G protein-coupled receptor 108:E=76.4949 | FLYBASE:CG12121-PA:fly:Flybase gene name is CG12121-PA:E=83.6198 |
187448_at	ZK1098.5	ZK1098.5	WBGene00014222	ZK1098.5						2	III-5G19	-	ZK1098.5 encodes a unfamiliar protein that is individually dispensable for viability and gross morphology in RNAi assays, but is cotranscribed with ZK1098.1 and thus might act in concert with it.		Dpy|Dpy|WT	Biological_process:positive regulation of body size	Transport protein particle (TRAPP) complex subunit	ENSEMBL:ENSP00000063037:human:Trafficking protein particle complex subunit 3:E=38.6198 | ENSEMBL:ENSP00000309745:human:BAT3 like:E=25.7959 | FLYBASE:CG3911-PA:fly:Flybase gene name is CG3911-PA:E=34.4815 |
190936_s_at	F21C3.5	F21C3.5	WBGene00009004	F21C3.5						18	I-3J01	-			Abs|Bmd|Emb|Gro|Unc|Bmd|Emb|Lva|Pvl|Stp|Unc|Gro	Biological_process:mitotic spindle positioning|Biological_process:embryonic cleavage|Biological_process:body morphogenesis (sensu Nematoda)|Biological_process:embryonic development (sensu Animalia)|Biological_process:positive regulation of growth rate|Biological_process:larval development (sensu Nematoda)|Biological_process:growth|Biological_process:hermaphrodite genital morphogenesis|Biological_…	Prefoldin subunit 6, KE2 family	ENSEMBL:ENSP00000230251:human:Prefoldin subunit 6:E=21.1938 | FLYBASE:CG7770-PA:fly:Flybase gene name is CG7770-PA:E=15.1427 |
173139_s_at	T27E9.3	T27E9.3	WBGene00000407	cdk-5							III-6P01	173139_s_at|193875_s_at	cdk-5 encodes a putative homolog of cyclin dependent kinase 5 that affects pronuclear migration and rotation in one-cell embryos and may affect neuronal development; expressed in neurons.	ok626	WT|WT	Molecular_function:protein kinase activity|Molecular_function:ATP binding|Biological_process:protein amino acid phosphorylation|Molecular_function:protein serine/threonine kinase activity	Cyclin-dependent kinase CDK5	ENSEMBL:ENSP00000297518:human:Cell division protein kinase 5:E=121.284 | ENSEMBL:ENSP00000266970:human:Cell division protein kinase 2:E=88.5376 | ENSEMBL:ENSP00000293215:human:Cell division protein kinase 3:E=88.1192 | ENSEMBL:ENSP00000306043:human:Cell d
179141_at	K04D7.5	K04D7.5	WBGene00001653	gon-4	germ-line cells | vulva | somatic gonad precursors	GON-4::GFP was found in the nucleus. Furthermore, GON-4::GFP was found in the somatic gonadal precursor cells, Z1 and Z4, and their descendants from L1 until the early L3 stage. Expression was weak, but reproducible. During L4, GFP was observed in four nuclei of developing vulva, but not in other nongonadal cells. Intriguingly, GON-4::GFP was detected in a scattering of germ-line nuclei of rescue…	nucleus	0	1	11	IV-5K12	-	gon-4 encodes a large (1336-residue), unfamiliar, acidic (20% acidic residues and pI of 4.4), nuclear protein directly required for gonadogenesis in both sexes and, indirectly, for proper germ line and vulval development; gon-4 is expressed (and functionally required) in somatic gonadal cells during early gonadal development; while Z1 and Z4 (the somatic gonad precursor cells) appear to be specif…	e2575	Emb|Emb|Stp|WT	Molecular_function:acyl-CoA dehydrogenase activity|Biological_process:electron transport|Biological_process:embryonic development (sensu Animalia)|Biological_process:gametogenesis		ENSEMBL:ENSP00000354322:human:Hypothetical protein DKFZp686H0793:E=16.1611 |
190589_at	ZC581.2	ZC581.2	WBGene00022632	ZC581.2						4	I-3A10	-		pkP5113	WT	Molecular_function:protein kinase activity|Molecular_function:ATP binding|Biological_process:protein amino acid phosphorylation|Molecular_function:protein serine/threonine kinase activity	Casein kinase (serine/threonine/tyrosine protein kinase)	ENSEMBL:ENSP00000267890:human:TTBK2 protein:E=35.4318 | ENSEMBL:ENSP00000259750:human:OTTHUMP00000016425:E=34.6778 | ENSEMBL:ENSP00000263802:human:TTBK2 protein:E=34.5086 | ENSEMBL:ENSP00000324464:human:Splice Isoform 1 Of Casein kinase I, delta isoform:E
181267_at	K02E11.2	K02E11.2	WBGene00010511	sre-7	head neurons | hypodermis | intestine | nervous system	Adult Expression: intestine; hypodermis; Nervous System; head neurons;		1	1		V-9I06	-			WT	Molecular_function:transmembrane receptor activity|Biological_process:chemosensory perception|Cellular_component:integral to membrane	Sre G protein-coupled chemoreceptor
191306_s_at	B0395.3	B0395.3	WBGene00007175	B0395.3						5	X-7E10	-	B0395.3 is orthologous to the human gene CHOLINE ACETYLTRANSFERASE ISOFORM R (CHAT; OMIM:118490), which when mutated leads to disease.		Unc	Molecular_function:acyltransferase activity|Biological_process:locomotory behavior	Carnitine O-acyltransferase CRAT	ENSEMBL:ENSP00000315013:human:Carnitine acetyltransferase:E=111.319 | ENSEMBL:ENSP00000277468:human:Carnitine acetyltransferase:E=89.3979 | ENSEMBL:ENSP00000337103:human:Splice Isoform 1 Of Choline O-acetyltransferase:E=88.9208 | ENSEMBL:ENSP00000277765:h
173827_at	K11C4.5	K11C4.5	WBGene00006801	unc-68	head neurons | pharynx | pharyngeal muscle | male specific muscles | uterine muscle | intestine | pharyngeal muscle | neurons | male sex-specific muscle | pharyngeal muscle | male sex-specific muscle | pharyngeal muscle | pharyngeal muscle	GFP fluorescence is observed in several muscle cell types of the transformants, including body-wall muscle cells, terminal bulb muscles of the pharynx, vulval and uterine muscle, diagonal muscles of the male tail, the anal sphincter muscle, and anal depressor muscles. GFP expression is variably observed in unidentified neurons in the head. GFP expression first observed in body-wall and pharyngeal…	| "The R16 antibody stained the region along the liner filament of body wall muscles as seen at high magnification. The R16 antibody stained actin-localizing areas in thin filaments (I-bands), but not in paramyosin-contain-ing areas in thick filaments."	1	1	1	V-5C15	173827_at|173828_s_at	unc-68 encodes a ryanodine receptor ortholog that is expressed in body-wall muscle cells and is required for normal body tension and locomotion; unc-68 mutants are flaccid, sluggish, and resistant to ryanodine, but have normal muscle ultrastructure; UNC-68 is dispensable for excitation-contraction coupling itself, but may amplify its calcium signals; the unc-68/kra-1(kh30) mutation is an S1444N s…	e540	WT|WT|Unc|Unc|Unc|Unc	Molecular_function:calcium channel activity|Biological_process:calcium ion transport|Cellular_component:membrane|Molecular_function:cation channel activity|Biological_process:cation transport|Molecular_function:calcium ion binding|Molecular_function:hydroxymethylglutaryl-CoA reductase (NADPH) activity|Biological_process:biosynthesis|Molecular_function:ion channel activity|Biological_process:ion t…	Ca2+ release channel (ryanodine receptor)	ENSEMBL:ENSP00000348047:human:Splice Isoform 1 Of Ryanodine receptor 2:E=1000 | ENSEMBL:ENSP00000353174:human:Splice Isoform 2 Of Ryanodine receptor 2:E=1000 | ENSEMBL:ENSP00000354735:human:Splice Isoform 2 Of Ryanodine receptor 3:E=1000 | ENSEMBL:ENSP000
175785_at	B0348.4a	B0348.4	WBGene00001177	egl-8	tail ganglia | intestine | nervous system | ventral nerve cord | head ganglia | intestinal | neurons | ventral cord motor neurons | intestine | neurons	In wild-type worms, EGL-8 staining primarily in the nervous system and the intestine. EGL-8 staining observed in most or all neurons, although the amount of staining varied between individual neurons. In general, neurons in the head and tail ganglia showed stronger staining than the motor neurons of the ventral cord. In the head ganglia, one pair of amphid neurons showed especially strong stainin…	Within neurons, EGL-8 stained in both cell somas and in processes.	1	1		V-1A09	175785_at|191075_s_at	egl-8 encodes a phospholipase C beta homolog that affects pharyngeal pumping, defecation, and activity levels; it is genetically downstream of egl-30 with respect to aldicarb-induced paralysis, and is expressed in most or all neurons, with the strongest staining in the head and tail ganglia, and in the intestine.	md153	Gro|Gro|Gro	Molecular_function:phosphoinositide phospholipase C activity|Molecular_function:calcium ion binding|Biological_process:lipid metabolism|Biological_process:signal transduction|Biological_process:intracellular signaling cascade|Molecular_function:phospholipase C activity|Biological_process:positive regulation of growth rate	Phospholipase C	ENSEMBL:ENSP00000278655:human:Splice Isoform 1 Of 1-phosphatidylinositol-4,5-bisphosphate phosphodiesterase beta 4:E=1000 | ENSEMBL:ENSP00000334105:human:Splice Isoform 2 Of 1-phosphatidylinositol-4,5-bisphosphate phosphodiesterase beta 4:E=283.921 | ENSE
173011_at	F52A8.6a	F52A8.6	WBGene00009919	F52A8.6	head	Adult Expression: unidentified cells in head;		0	1		I-3L11	173011_at|190143_s_at			WT	Molecular_function:GTP binding|Biological_process:small GTPase mediated signal transduction	Ras family small GTPase	ENSEMBL:ENSP00000354177:human:Kappa B-ras 1:E=28.2596 | ENSEMBL:ENSP00000337184:human:Kappa B-ras 2:E=27.1938 | ENSEMBL:ENSP00000303580:human:Hypothetical protein FLJ14359:E=16.585 | ENSEMBL:ENSP00000308495:human:Splice Isoform 2 Of Transforming protein p
189409_at	C49G7.8	C49G7.8	WBGene00016786	cyp-35A4						19	V-3B23	-		ok1393	WT	Biological_process:electron transport|Molecular_function:monooxygenase activity	Cytochrome P450 CYP2 subfamily	ENSEMBL:ENSP00000285985:human:Cytochrome P450 2C8:E=54.7212 | ENSEMBL:ENSP00000285979:human:Cytochrome P450 2C18:E=53.5686 | ENSEMBL:ENSP00000301141:human:Cytochrome P450 2A6:E=53.041 | ENSEMBL:ENSP00000285981:human:Cytochrome P450 2C19:E=52.7212 | ENSEMB
173786_s_at	Y37E11AR.4	Y37E11AR.4	WBGene00021371	Y37E11AR.4								-			WT		Predicted Zn-dependent hydrolase (beta-lactamase superfamily)	ENSEMBL:ENSP00000340093:human:N-acyl-phosphatidylethanolamine-hydrolyzing phospholipase D:E=70.3188 |
188248_at	B0495.2	B0495.2	WBGene00015203	B0495.2						11	II-5D02	-			Emb|WT	Molecular_function:protein kinase activity|Molecular_function:ATP binding|Biological_process:protein amino acid phosphorylation|Molecular_function:protein serine/threonine kinase activity|Biological_process:embryonic development (sensu Animalia)	Protein kinase PITSLRE and related kinases	ENSEMBL:ENSP00000338551:human:Cell division cycle 2-like 2:E=130.495 | ENSEMBL:ENSP00000350403:human:Splice Isoform 4 Of PITSLRE serine/threonine-protein kinase CDC2L2:E=129.208 | ENSEMBL:ENSP00000341389:human:91 kDa protein:E=129.108 | ENSEMBL:ENSP000003
174119_at	K08A2.5a	K08A2.5	WBGene00003678	nhr-88								174119_at|189858_at|190898_at		tm1033	WT|WT|WT|Unclassified|Unclassified|WT|WT	Molecular_function:transcription factor activity|Molecular_function:steroid hormone receptor activity|Biological_process:regulation of transcription, DNA-dependent|Cellular_component:nucleus|Molecular_function:DNA binding|Molecular_function:ligand-dependent nuclear receptor activity	Hormone receptors	ENSEMBL:ENSP00000346339:human:HNF4G protein:E=43.0757 | ENSEMBL:ENSP00000339908:human:OTTHUMP00000031062:E=42.8239 | ENSEMBL:ENSP00000312987:human:Hepatocyte nuclear factor 4 alpHa isoform b:E=41.3979 | ENSEMBL:ENSP00000335676:human:RXRA protein:E=34.5229
174422_at	F59A6.1	F59A6.1	WBGene00003822	nsy-1	rectal gland | hypodermis | intestine | neurons	Expressed in the intestine, hypodermis, rectal gland cells, and neurons, including both AWC neurons.		1	1	1	II-4M01	174422_at|191165_at	nsy-1 encodes a MAP kinase kinase kinase homolog that affects chemotaxis, egg laying, and pathogen response; NSY-1 activity is activated by the calmodulin kinase UNC-43, and is required for lateral signalling that leads to asymmetric olfactory neuron fates; interacts with SEK-1, and is expressed in the intestine, hypodermis, rectal gland cells, and neurons.	ag3	WT	Molecular_function:protein kinase activity|Molecular_function:ATP binding|Biological_process:protein amino acid phosphorylation|Molecular_function:protein serine/threonine kinase activity|Molecular_function:protein-tyrosine kinase activity|Biological_process:chemotaxis|Biological_process:innate immune response|Biological_process:cell fate commitment	Serine/threonine protein kinase	ENSEMBL:ENSP00000345629:human:139 kDa protein:E=234.824 | ENSEMBL:ENSP00000352093:human:Hypothetical protein FLJ16518:E=229.357 | ENSEMBL:ENSP00000348104:human:155 kDa protein:E=213.252 | ENSEMBL:ENSP00000351908:human:Mitogen-activated protein kinase kina
174471_at	Y67D8C.9	Y67D8C.9	WBGene00022073	Y67D8C.9								-		pkP975	WT	Molecular_function:membrane alanyl aminopeptidase activity|Biological_process:proteolysis and peptidolysis	Puromycin-sensitive aminopeptidase and related aminopeptidases	ENSEMBL:ENSP00000350541:human:Laeverin:E=59.0915 | ENSEMBL:ENSP00000296754:human:Type 1 Tumor necrosis facTor recepTor shedding aminopepTidase regulaTor:E=55.3768 | ENSEMBL:ENSP00000342447:human:Aminopeptidase:E=55.2219 | ENSEMBL:ENSP00000265162:human:Glu
176360_at	R13A5.10	R13A5.10	WBGene00020052	R13A5.10	excretory cell | head neurons	Adult Expression: excretory cell; head neurons | Larval Expression: excretory cell; head neurons		1	1	24	III-4C15	-			WT|WT	Molecular_function:zinc ion binding|Molecular_function:hydrolase activity	Cytosine deaminase FCY1 and related enzymes
182661_at	C31A11.6	C31A11.6	WBGene00007834	srxa-7	neurons along body | head neurons | intestine | nervous system | tail neurons	Adult Expression: intestine; Nervous System; head neurons; neurons along body; tail neurons;		1	1	3	V-10L12	-			WT	Molecular_function:molecular_function unknown	Uncharacterized protein
190801_at	F41B5.9	F41B5.9	WBGene00018265	F41B5.9						6	V-2K21	-		tm1256	WT	Molecular_function:transcription factor activity|Molecular_function:steroid hormone receptor activity|Biological_process:regulation of transcription, DNA-dependent|Cellular_component:nucleus	Hormone receptors	ENSEMBL:ENSP00000261532:human:Steroid hormone receptor ERR2:E=11.7212 | ENSEMBL:ENSP00000000442:human:Steroid hormone receptor ERR1:E=10.699 | ENSEMBL:ENSP00000352077:human:Splice Isoform 2 Of Estrogen-related receptor gamma:E=10.3566 | ENSEMBL:ENSP00000354584:human:Splice Isoform 1 Of Estrogen-related receptor gamma:E=10.3279 | ENSEMBL:ENSP00000346339:human:HNF4G protein:E=10.1611 |
175768_at	F46C8.5	F46C8.5	WBGene00000438	ceh-14	sensory neurons | head neurons | interneurons | tail neurons | spermathecae | hyp7 | hypodermis | hyp9 | hyp5 | hyp6 | hyp10 | hyp8 | neurons | hyp3 | hyp4 | spermathecae | hypodermis | body neurons | neurons | tail neurons	GFP expression in the anterior was observed in the sensory neurons AFDL/R, in the interneurons BDUL/R, and in the asymmetrical interneuron ALA. The expression pattern of the GFP constructs was continuous from the late embryonic through all larval stages and maintained in adults. Both constructs show the same expression pattern. Larval and adult expression of CEH-14 protein in AFDL/R and BDUL/R wa…	Always expressed in nuclei. | nuclei	1	1		X-3N08	175768_at|192631_s_at	ceh-14 is orthologous to the human gene LIM HOMEOBOX PROTEIN 3 ISOFORM B (LHX3; OMIM:600577), which when mutated leads to disease.	ch1	WT	Cellular_component:nucleus|Biological_process:thermosensory behavior	Transcription factor LIM3, contains LIM and HOX domains	ENSEMBL:ENSP00000241587:human:Splice Isoform 2 Of LIM/homeobox protein Lhx3:E=66.7213 | ENSEMBL:ENSP00000337790:human:Splice Isoform 1 Of LIM/homeobox protein Lhx3:E=66.7213 | ENSEMBL:ENSP00000263726:human:LIM homeobox protein 4:E=66.4949 | ENSEMBL:ENSP00
179938_at	C04C3.6	C04C3.6	WBGene00015416	C04C3.6						3	IV-1F10	-			WT	Molecular_function:rhodopsin-like receptor activity|Biological_process:G-protein coupled receptor protein signaling pathway|Cellular_component:integral to membrane	Unnamed protein
173856_at	F20H11.3	F20H11.3	WBGene00003162	mdh-1	body wall muscle | pharynx | intestinal	Adult Expression: pharynx; intestinal; body wall muscle | Larval Expression: pharynx; intestinal; body wall muscle		0	1	20	III-3D03	173856_at|192658_s_at	mdh-1 encodes a homolog of malate dehydrogenase that is predicted to be mitochondrial.		Emb|Emb|Gro	Molecular_function:oxidoreductase activity|Biological_process:TCA intermediate metabolism|Molecular_function:malate dehydrogenase activity|Biological_process:malate metabolism|Molecular_function:L-malate dehydrogenase activity|Biological_process:embryonic development (sensu Animalia)|Biological_process:positive regulation of growth rate	NAD-dependent malate dehydrogenase	ENSEMBL:ENSP00000327070:human:Malate dehydrogenase, mitochondrial precursor:E=96.2147 | ENSEMBL:ENSP00000280706:human:L-lactate dehydrogenase A-like 6A:E=12.6198 | ENSEMBL:ENSP00000227157:human:L-lactate dehydrogenase A chain:E=11.4815 | FLYBASE:CG7998-PA:fly:Flybase gene name is CG7998-PA:E=102.796 | FLYBASE:CG10749-PA:fly:Flybase gene name is CG10749-PA:E=80.0132 | FLYBASE:CG10748-PA:fly:Flybas…
172517_x_at	Y39G8B.1a	Y39G8B.1	WBGene00012722	Y39G8B.1								171778_x_at|172516_x_at|172517_x_at			WT|WT	Molecular_function:oxidoreductase activity	Aldo/keto reductase family proteins	ENSEMBL:ENSP00000285930:human:Aldose reductase:E=77.0362 | ENSEMBL:ENSP00000312606:human:Aldo-keto reductAse fAmily 1, member A1:E=73.6198 | ENSEMBL:ENSP00000352584:human:Aldo-keto reductase family 1 member B10:E=70.4318 | ENSEMBL:ENSP00000242375:human:3-
192717_at	C08F8.8	C08F8.8	WBGene00003657	nhr-67	head neurons	nhr-67DGFP exhibited a restricted expression pattern. nhr-67DGFP expression was only observed in six or seven head neurons. There was no vulval GFP expression in the nhr-67DGFP reporter line. | "The mRNAs for lin-42, nhr-23, and nhr-41a exhibit a low-high (peak)-low profile during the L1 intermolt that is precisely reiterated at later stages. The mRNAs for nhr-25a, nhr-25b, and nhr-41b have a hig…		1	1	1	IV-5P08	-		ok631	WT|Adl|Gro|Pvl|Unc|Gro|Pvl|Unc	Molecular_function:DNA binding|Molecular_function:ligand-dependent nuclear receptor activity|Biological_process:regulation of transcription, DNA-dependent|Cellular_component:nucleus|Molecular_function:transcription factor activity|Biological_process:determination of adult life span|Biological_process:physiological processes|Biological_process:positive regulation of growth rate|Biological_process:…	Hormone receptors	ENSEMBL:ENSP00000230083:human:Hypothetical protein FLJ16774:E=44.5229 | ENSEMBL:ENSP00000317199:human:Splice Isoform 1 Of Photoreceptor-specific nuclear receptor:E=32.8539 | ENSEMBL:ENSP00000299224:human:Splice Isoform 2 Of Photoreceptor-specific nuclear
173780_at	K04C1.3	K04C1.3	WBGene00010553	K04C1.3						11	X-6L17	173780_at|190403_s_at		tm891	WT	Molecular_function:transcription factor activity|Biological_process:regulation of transcription, DNA-dependent|Cellular_component:nucleus|Molecular_function:nucleic acid binding|Molecular_function:zinc ion binding	Unnamed protein
174057_s_at	W08A12.1a	W08A12.1	WBGene00021078	W08A12.1								174057_s_at|187809_at					Unnamed protein	FLYBASE:CG30118-PA:fly:Flybase gene name is CG30118-PA:E=95.6198 |
180670_at	C08G5.5	C08G5.5	WBGene00015617	C08G5.5						6	II-1M18	-			WT
178683_at	T21B6.5	T21B6.5	WBGene00011882	T21B6.5								-					GDP-fucose transporter	ENSEMBL:ENSP00000313318:human:GDP-fucose transporter 1:E=34.9208 | FLYBASE:CG9620-PA:fly:Flybase gene name is CG9620-PA:E=53.2596 |
175697_at	ZK652.11	ZK652.11	WBGene00000835	cuc-1	hyp7 | hypodermis | intestine | hyp5 | hyp6	Strong expression in intestine of the adult. Strong expression in hypodermis (hypodermal cells of the head and body regions), nuclei in the head corresponding to hyp5, hyp6, and hyp7 in L1 animals.	CUC-1 is localized to the cytosol according to the immunoblots of cell lysates of the strain using the anti-epitope antibody.	0	1			-		tm1220	WT|WT|Unclassified|Unclassified|Unclassified	Molecular_function:metal ion binding|Biological_process:metal ion transport|Cellular_component:cytosol|Biological_process:copper ion transport|Biological_process:copper ion import|Molecular_function:metallochaperone activity|Molecular_function:copper chaperone activity	Copper chaperone	FLYBASE:CG32446-PA:fly:Flybase gene name is CG32446-PA:E=11.5086 |
190072_at	C10A4.8	C10A4.8	WBGene00015669	C10A4.8							X-3J20	-		tm484	WT	Molecular_function:nucleic acid binding|Molecular_function:zinc ion binding|Cellular_component:nucleus	Zn-finger	ENSEMBL:ENSP00000339314:human:Zinc finger protein 70:E=25.1549 | ENSEMBL:ENSP00000351042:human:Zinc finger protein 100:E=24.6383 | ENSEMBL:ENSP00000322872:human:Zinc finger protein 95 homolog:E=24.6021 | ENSEMBL:ENSP00000340209:human:97 kDa protein:E=24.6
174718_at	F46F6.1a	F46F6.1	WBGene00009792	F46F6.1								174718_at|182591_s_at					RAS signaling inhibitor ST5	ENSEMBL:ENSP00000313608:human:OTTHUMP00000022089:E=62.2147 | ENSEMBL:ENSP00000294738:human:Novel protein:E=57.1938 | ENSEMBL:ENSP00000308777:human:KIAA1608 protein, isoform 2:E=56.699 | ENSEMBL:ENSP00000297922:human:KIAA1608 protein:E=31.8239 | ENSEMBL:ENSP00000347306:human:P82:E=20.1249 | ENSEMBL:ENSP00000350294:human:P126:E=20 | ENSEMBL:ENSP00000319678:human:126 kDa protein:E=20 | ENSEMBL:ENSP0…
177826_at	F44A6.4	F44A6.4	WBGene00009676	F44A6.4							X-5C11	-			WT
173775_at	D1037.4	D1037.4	WBGene00004272	rab-8						5	I-1F11	173775_at|173776_s_at|174068_s_at	rab-8 encodes a rab related protein of the Ras GTPase superfamily that affects ovarian morphology and function, thereby affecting fertility; acts downstream of let-60 with respect to vulval development based on genetic analysis.		Emb|WT|Ste	Molecular_function:GTP binding|Biological_process:small GTPase mediated signal transduction|Biological_process:protein transport|Molecular_function:DNA binding|Biological_process:two-component signal transduction system (phosphorelay)|Biological_process:regulation of transcription, DNA-dependent|Biological_process:embryonic development (sensu Animalia)|Biological_process:reproduction	GTP-binding protein SEC4, small G protein superfamily, and related Ras family GTP-binding proteins	ENSEMBL:ENSP00000312734:human:Ras-related protein Rab-8B:E=81.1675 | ENSEMBL:ENSP00000300935:human:Ras-related protein Rab-8A:E=80.2147 | ENSEMBL:ENSP00000264710:human:Ras-related protein Rab-10:E=68.0132 | ENSEMBL:ENSP00000271845:human:RAB13 protein:E=66
194202_x_at	ZK973.9	ZK973.9	WBGene00022835	ZK973.9								183707_s_at|194202_x_at						ENSEMBL:ENSP00000349748:human:Splice Isoform 2 Of Splicing factor, proline-and glutamine-rich:E=16.3979 | ENSEMBL:ENSP00000263532:human:Splice Isoform 1 Of Splicing factor, proline-and glutamine-rich:E=16.3768 | ENSEMBL:ENSP00000279573:human:Basic salivar
180334_at	F23C8.4	F23C8.4	WBGene00017733	F23C8.4						11	I-1C24	-			WT	Molecular_function:aspartic-type endopeptidase activity|Biological_process:proteolysis and peptidolysis|Molecular_function:nucleic acid binding|Molecular_function:zinc ion binding|Cellular_component:nucleus	Predicted ubiquitin regulatory protein	ENSEMBL:ENSP00000294119:human:Hypothetical protein LOC51035:E=25.7213 | ENSEMBL:ENSP00000272638:human:UBX domain containing protein:E=21.0506 | ENSEMBL:ENSP00000303991:human:Ubiquitin-associated domain containing protein:E=20.7213 | FLYBASE:CG8209-PA:fly:Flybase gene name is CG8209-PA:E=47.7696 | FLYBASE:CG8042-PB:fly:Flybase gene name is CG8042-PB:E=18.0269 |
183642_s_at	B0336.7a	B0336.7	WBGene00015147	B0336.7	neuronal | intestine	Expression is seen in two components predominantly in young larvae, but also at other larval stages and in adults. The first component consists of diffuse expression throughout the intestine. The second component consists of intense expression in several neuronal cell bodies. Faint processes can be seen between the cell bodies and the buccal cavity indicating these cells to be amphid sensory neur…		1	1	2	III-3A23	-		tm1642	WT|WT|WT|WT|WT|WT	Molecular_function:nucleic acid binding|Molecular_function:zinc ion binding|Cellular_component:nucleus
187442_s_at	Y37D8A.1	Y37D8A.1	WBGene00000203	arx-5						18	III-6M08	-			WT|Egl|Emb|Gro	Biological_process:regulation of actin polymerization|Cellular_component:cytoskeleton|Biological_process:oviposition|Biological_process:embryonic development (sensu Animalia)|Biological_process:positive regulation of growth rate	Actin-related protein Arp2/3 complex, subunit ARPC3	ENSEMBL:ENSP00000228825:human:ARP2/3 complex 21 kDa subunit:E=51.1135 | ENSEMBL:ENSP00000305015:human:DJ470L14.3:E=47.1487 | FLYBASE:CG8936-PA:fly:Flybase gene name is CG8936-PA:E=41.5686 |
182275_at	R08H2.11	R08H2.11	WBGene00005327	srh-108							V-10I21	-
184790_at	F09E5.12	F09E5.12	WBGene00017290	F09E5.12						1		-
184450_at	C17B7.11	C17B7.11	WBGene00015885	C17B7.11						19	V-3C01	-	This gene encodes a protein containing an F-box, a motif predicted to mediate protein-protein interactions either with homologs of yeast Skp-1p or with other proteins; this gene's encoded protein also contains an FTH/DUF38 motif, which may also mediate protein-protein interaction.		WT		Uncharacterized protein
174798_at	Y110A7A.16	Y110A7A.16	WBGene00022463	Y110A7A.16								174798_at|187321_s_at	Y110A7A.16 is orthologous to the human gene INHIBITOR OF KAPPA LIGHT POLYPEPTIDE GENE ENHANCER IN B-CELLS, KINASE COMPLEX-ASSOCIATED PROTEIN (IKBKAP; OMIM:603722), which when mutated leads to disease.		WT		IkappaB kinase complex, IKAP component	ENSEMBL:ENSP00000262535:human:IkappaB kinase complex-associated protein:E=48.8861 | FLYBASE:CG10535-PA:fly:Flybase gene name is CG10535-PA:E=53.6576 |
175585_at	C09H6.2a	C09H6.2	WBGene00002999	lin-10	head neurons | nerve ring | ventral nerve cord | body neurons | tail neurons | hypodermis | seam cells | body wall muscle | pharynx | intestinal | vulval muscle | hypodermis | seam cells | body wall muscle | pharynx | intestinal | vulval muscle | nerve ring | lateral ganglia | dorsal nerve cord | ventral nerve cord | tail neurons	Adult Expression: nerve ring; ventral nerve cord; head neurons; body neurons; tail neurons | Larval Expression: nerve ring; ventral nerve cord; head neurons; body neurons; tail neurons | Adult Expression: pharynx; intestinal; vulval muscle; body wall muscle; hypodermis; seam cells; unidentified | Larval Expression: pharynx; intestinal; body wall muscle; hypodermis; seam cells; unidentified | "In …	| "In VPC cells, LIN-10 staining is concentrated in punctate spots around the nucleus, and staining is diffuse in the cytoplasm and at the plasma membrane. LIN-10 appears in neuronal processes and cell bodies. In neural cell bodies, a small amount of LIN-10 appears diffusely throughout the cytoplasm, whereas the majority of LIN-10 is concentrated in discrete perinuclear structures, similar to per…	1	1		I-4A21	175585_at|194092_s_at	The lin-10 gene encodes a PDZ and PTB domain-containing protein that is homologous to mammalian Munc interacting proteins (Mint1, OMIM:602414) and is required for polarized protein localization; LIN-10 is required for proper localization of the LET-23 EGF receptor to the basolateral membrane of the vulval precursor cells and for proper postsynaptic localization of GLR-1, an AMPA-type glutamate re…	e1438	WT|WT	Molecular_function:protein binding|Cellular_component:Golgi trans cisterna|Molecular_function:phosphotyrosine binding|Cellular_component:plasma membrane|Biological_process:nerve-nerve synaptic transmission|Cellular_component:trans-Golgi network transport vesicle|Biological_process:positive regulation of vulval development (sensu Nematoda)|Biological_process:receptor clustering|Biological_process:…	Beta amyloid precursor-binding protein	ENSEMBL:ENSP00000219865:human:Amyloid beta A4 precursor protein-binding family A member 2:E=118.032 | ENSEMBL:ENSP00000265381:human:Amyloid beta A4 precursor protein-binding family A member 1:E=115.046 | ENSEMBL:ENSP00000315136:human:Amyloid beta A4 precursor protein-binding family A member 3:E=107.252 | FLYBASE:CG32677-PA:fly:Flybase gene name is CG32677-PA:E=151.523 | FLYBASE:CG5675-PA:fly:Flyb…
189598_s_at	ZC376.7a	ZC376.7	WBGene00013878	ZC376.7						5		-				Molecular_function:DNA binding|Biological_process:regulation of transcription, DNA-dependent|Cellular_component:nucleus
174377_at	M02F4.3	M02F4.3	WBGene00019737	M02F4.3						6	X-2E11	174377_at|183465_at	M02F4.3 encodes a homolog of human ACDP1-ACDP4 and a paralog of C01H6.6, C33D12.2, C52D10.12, R04E5.2, and R13G10.4; both M02F4.3 and ACDP1-ACDP4 belong to a family of proteins (defined by NCBI as KOG2118) that are predicted to be membrane-spanning and that share a motif (the 'ACD domain') with proteins from bacteria, yeast, plants, and metazoa; murine Acdp1 is a plasma membrane protein bacterial…	pkP5020	WT|WT		Predicted membrane protein, contains two CBS domains
173960_s_at	C50F4.16	C50F4.16	WBGene00008238	C50F4.16								-	The C50F4.16 gene encodes a NUDIX hydrolase.	gk2			Uncharacterized NUDIX family hydrolase	ENSEMBL:ENSP00000339175:human:Uridine diphosphate glucose pyrophosphatase:E=25.7696 | FLYBASE:CG31063-PA:fly:Flybase gene name is CG31063-PA:E=30.7213 |
184289_at	F22H10.3	F22H10.3	WBGene00017727	F22H10.3						8	X-7B07	-			WT			FLYBASE:CG11122-PA:fly:Flybase gene name is CG11122-PA:E=10.0555 |
181880_at	Y59A8A.2	Y59A8A.2	WBGene00013339	Y59A8A.2								-				Molecular_function:DNA binding|Biological_process:regulation of transcription, DNA-dependent	PHD finger protein	ENSEMBL:ENSP00000306296:human:PHD finger protein 14:E=38.2757 | ENSEMBL:ENSP00000306297:human:Peregrin:E=21.8539 | ENSEMBL:ENSP00000307411:human:OTTHUMP00000045273:E=19.4202 | ENSEMBL:ENSP00000350267:human:Bromodomain and PHD finger-containing protein 3:E=18.3098 | ENSEMBL:ENSP00000316426:human:AF-17 protein:E=18.2218 | ENSEMBL:ENSP00000216267:human:Bromodomain-containing protein 1:E=17.6021 | EN…
172599_x_at	F23H11.5	F23H11.5	WBGene00000263	F23H11.5	hypodermis | intestine | pharyngeal muscle	Expressed in pharyngeal muscle, hypodermis and intestine.		0	1	23	III-1G06	-	The bra-2 gene encodes a homolog of the human BMP receptor-associated molecule (BRAM1), paralogous to bra-1, that may act upon the SMA-6 TGF-beta signalling pathway.	tm896	Bmd|Emb|Gro|Emb|Lva	Biological_process:body morphogenesis (sensu Nematoda)|Biological_process:embryonic development (sensu Animalia)|Biological_process:positive regulation of growth rate|Biological_process:larval development (sensu Nematoda)|Biological_process:growth
172338_x_at	C34D4.1	C34D4.1	WBGene00016397	C34D4.1	hypodermis | seam cells | intestine	Adult Expression: seam cells;		0	1	1	IV-3D01	-			WT			ENSEMBL:ENSP00000310593:human:Hypothetical protein:E=16.0969 | ENSEMBL:ENSP00000278849:human:Inner centromere protein:E=14.3872 | ENSEMBL:ENSP00000354826:human:Splice Isoform 1 Of Caldesmon:E=13.2147 | ENSEMBL:ENSP00000307928:human:Hypothetical protein FLJ36144:E=12.6021 | ENSEMBL:ENSP00000328687:human:Conserved hypothetical protein:E=11.3665 | ENSEMBL:ENSP00000290632:human:Trichohyalin:E=11.2518…
179061_at	C25D7.8	C25D7.8	WBGene00007718	C25D7.8						11	V-9H10	-			WT		Uncharacterized conserved protein	ENSEMBL:ENSP00000301453:human:OTU-like cysteine protease family protein:E=38.3098 | ENSEMBL:ENSP00000203664:human:OTU-like cysteine protease family protein:E=27.5686 | FLYBASE:CG4968-PA:fly:Flybase gene name is CG4968-PA:E=39.9586 |
191925_at	C54E4.3	C54E4.3	WBGene00001557	gcy-37		Expression of gcy-37 was consistently observed in URX, AQR, and PQR sensory neurons.		1	1			-	gcy-37 encodes a predicted soluble guanylyl cyclase that is expressed in four candidate sensory neurons connected to the pseudocoelom, URXL, URXR, AQR, and PQR; as loss of gcy-37 activity via RNA-mediated interference does not result in any abnormalities, the precise role of GCY-37 in C. elegans development and/or behavior is not yet known; GCY-37 expression in neurons connected to the pseudocoel…	ok384				ENSEMBL:ENSP00000242850:human:Guanylate cyclase soluble, beta-2 chain:E=78.0605 | ENSEMBL:ENSP00000264424:human:Splice Isoform 1 Of Guanylate cyclase soluble, beta-1 chain:E=75.6021 | ENSEMBL:ENSP00000344874:human:Splice Isoform 1 Of Guanylate cyclase sol
174859_at	F37E3.1	F37E3.1	WBGene00018156	F37E3.1						5	I-3G09	174859_at|189930_s_at			Emb|Etv|Gro|Lvl|Unc|Emb|Lva|Lvl|Lva|Sma|Unc	Molecular_function:RNA binding|Biological_process:protein biosynthesis|Biological_process:embryonic development (sensu Animalia)|Biological_process:embryonic morphogenesis|Biological_process:positive regulation of growth rate|Biological_process:larval development (sensu Nematoda)|Biological_process:growth|Biological_process:physiological processes|Biological_process:positive regulation of body si…	Nuclear cap-binding complex, subunit NCBP1/CBP80	ENSEMBL:ENSP00000259464:human:80 kDa nuclear cap binding protein:E=138.337 | FLYBASE:CG7035-PB:fly:Flybase gene name is Cbp80-PB:E=134.638 |
179724_at	F53C3.4	F53C3.4	WBGene00018748	F53C3.4						2	II-3H17	-			WT		Uncharacterized protein, contains CX module
191878_at	Y71F9AL.5	Y71F9AL.5	WBGene00001791	gst-43								-				Molecular_function:catalytic activity|Biological_process:aromatic amino acid family metabolism|Cellular_component:cytoplasm|Molecular_function:DNA binding|Molecular_function:N-methyltransferase activity|Biological_process:DNA methylation	Glutathione S-transferase	ENSEMBL:ENSP00000216465:human:Maleylacetoacetate isomerase:E=44.9586 | ENSEMBL:ENSP00000314404:human:Glutathione transferase zeta 1 isoform 2:E=34.3768 | ENSEMBL:ENSP00000339602:human:Glutathione transferase zeta 1 isoform 3:E=28.9208 | FLYBASE:CG9362-PA:fly:Flybase gene name is CG9362-PA:E=45.2147 | FLYBASE:CG9363-PB:fly:Flybase gene name is CG9363-PB:E=44.8539 | FLYBASE:CG4381-PA:fly:Flybase ge…
174687_at	F52B11.1a	F52B11.1	WBGene00009924	F52B11.1							IV-7M02	174687_at|180980_at			WT		Uncharacterized PHD Zn-finger protein	ENSEMBL:ENSP00000285106:human:CXXC finger 1 (PHD domain):E=27.3098 | FLYBASE:CG17446-PA:fly:Flybase gene name is CG17446-PA:E=27.8861 |
184451_at	Y57G7A.1	Y57G7A.1	WBGene00021965	Y57G7A.1						8	II-1F06	-			WT
193531_at	F48C11.1	F48C11.1	WBGene00001668	gpa-6	head neurons | intestinal	Adult Expression: intestinal; head neurons | Larval Expression: intestinal; head neurons | "AWA, ASI (faint), PHB"	| "In wild-type animals, no GPA-6 immunoreactivity could be detected. However, in animals overexpressing GPA-6, the dendrites, cell bodies, and axons of four pairs of amphid neurons, but not the cilia, showed staining. The positions of the cell bodies and colocalization experiments suggested that these cells are AWA, AWB, ADL, and ASH. No staining was observed in the ASI cells. The two pairs of p…	1	1		X-6M17	-	gpa-6 encodes a member of the G protein alpha subunit family of heterotrimeric GTPases that affects response to water-soluble odorants; it is expressed in AWA amphid neurons, the PHB sensory cell, and (at low levels) in ASI amphid neurons.	pk480	WT	Molecular_function:signal transducer activity|Biological_process:G-protein coupled receptor protein signaling pathway|Biological_process:signal transduction	G-protein alpha subunit (small G protein superfamily)	ENSEMBL:ENSP00000262493:human:Guanine nucleotide bindinG protein, alpha activatinG polypeptide O:E=66.7695 | ENSEMBL:ENSP00000262494:human:Guanine nucleotide bindinG protein, alpha activatinG polypeptide O:E=66.3566 | ENSEMBL:ENSP00000251336:human:Guanine
181514_s_at	Y39A1A.3	Y39A1A.3	WBGene00012643	Y39A1A.3						2	III-5L23	-			WT|WT	Molecular_function:molecular_function unknown	Zn-ribbon-containing protein implicated in mitosis	ENSEMBL:ENSP00000312318:human:Sjogren's syndrome/scleroderma autoantigen 1:E=13.9586 |
189890_at	F33E2.3	F33E2.3	WBGene00009359	F33E2.3						9	I-6I24	-			WT	Molecular_function:sugar binding	C-type lectin
173629_at	F36A2.13	F36A2.13	WBGene00009460	F36A2.13						5	I-4K10	173629_at|181176_s_at		ok1108	WT	Molecular_function:ubiquitin-protein ligase activity|Biological_process:protein modification|Biological_process:ubiquitin cycle|Cellular_component:intracellular	Predicted ubiquitin-protein ligase/hyperplastic discs protein, HECT superfamily	ENSEMBL:ENSP00000220959:human:Ubiquitin--protein ligase EDD:E=203.215 | ENSEMBL:ENSP00000340648:human:226 kDa protein:E=27.5686 | ENSEMBL:ENSP00000262854:human:PREDICTED: upstream regulatory element binding protein 1:E=26.3979 | ENSEMBL:ENSP00000262903:hu
176164_at	Y71H2AM.5	Y71H2AM.5	WBGene00022170	Y71H2AM.5								-			Gro|Stp|Clr|Emb|Lva	Molecular_function:cytochrome-c oxidase activity|Biological_process:electron transport|Cellular_component:mitochondrion|Biological_process:osmoregulation|Biological_process:embryonic development (sensu Animalia)|Biological_process:positive regulation of growth rate|Biological_process:larval development (sensu Nematoda)|Biological_process:growth|Biological_process:gametogenesis	Cytochrome c oxidase, subunit VIb/COX12	ENSEMBL:ENSP00000246554:human:CytoChrome C oxidase subunit VIb:E=14.5528 | FLYBASE:CG14235-PA:fly:Flybase gene name is CG14235-PA:E=17.6778 |
180158_at	T01A4.2	T01A4.2	WBGene00020132	T01A4.2								-					Natriuretic peptide receptor, guanylate cyclase	FLYBASE:CG31183-PA:fly:Flybase gene name is CG31183-PA:E=10.9208 |
190145_s_at	F32D8.12a	F32D8.12	WBGene00009334	F32D8.12						9		-			WT|WT	Biological_process:electron transport	Proteins containing the FAD binding domain	ENSEMBL:ENSP00000300051:human:LDHD protein:E=125.796 | ENSEMBL:ENSP00000334069:human:D-lactate dehydrogenase:E=110.252 | ENSEMBL:ENSP00000315351:human:56 kDa protein:E=42.8861 | ENSEMBL:ENSP00000339536:human:Hypothetical protein MGC25181:E=42.8861 | ENSEMBL:ENSP00000264167:human:Alkyldihydroxyacetonephosphate synthase, peroxisomal precursor:E=21.1024 | FLYBASE:CG3835-PB:fly:Flybase gene name is C…
176432_at	Y105E8B.7	Y105E8B.7	WBGene00013692	Y105E8B.7								-				Biological_process:regulation of transcription, DNA-dependent|Cellular_component:nucleus	Transcription initiation factor IIF, auxiliary subunit	ENSEMBL:ENSP00000247843:human:GAS41 protein:E=19.6021 | ENSEMBL:ENSP00000307804:human:AF-9 protein:E=10.5528 | FLYBASE:CG9207-PA:fly:Flybase gene name is CG9207-PA:E=16.4559 |
184557_at	Y53F4B.36	Y53F4B.36	WBGene00013175	Y53F4B.36								-			WT		Unnamed protein
174612_at	C53B4.4a	C53B4.4	WBGene00008274	C53B4.4							IV-4H11	174612_at|194126_s_at			WT|WT	Biological_process:intracellular signaling cascade|Molecular_function:protein binding	Predicted protein kinase	ENSEMBL:ENSP00000298474:human:PDZ domain containing 8:E=59.5528 | ENSEMBL:ENSP00000334642:human:49 kDa protein:E=41.7447 | FLYBASE:CG10362-PA:fly:Flybase gene name is CG10362-PA:E=56.2441 |
192458_at	F27C8.1	F27C8.1	WBGene00000002	aat-1	excretory cell | head neurons | Reproductive System | excretory gland cells | nerve ring | gonad sheath cells | intestine | tail | pharynx | nervous system | pharyngeal gland cells | ventral nerve cord | pharyngeal neurons | renal gland cells	Adult Expression: pharynx; pharyngeal gland cells; intestine; renal gland cells; Reproductive System; gonad sheath cells; excretory cell; excretory gland cells; Nervous System; nerve ring; ventral nerve cord; head neurons; pharyngeal neurons; unidentified cells in tail ;		1	1	9	IV-4P18	-	aat-1 encodes a homolog of the human gene SLC7A5 (OMIM:600182).		WT	Molecular_function:amino acid-polyamine transporter activity|Biological_process:amino acid transport|Cellular_component:membrane|Biological_process:transport	Amino acid transporters	ENSEMBL:ENSP00000261622:human:Large neutral amino acids transporter small subunit 1:E=123.824 | ENSEMBL:ENSP00000320378:human:Large neutral amino acids transporter small subunit 2:E=116.444 | ENSEMBL:ENSP00000219343:human:KIAA0245 protein:E=110.42 | ENSEM
173043_at	F45E4.2	F45E4.2	WBGene00004046	plp-1	vulva other | head neurons | Reproductive System | intestine | body wall muscle | nervous system | ventral nerve cord | tail neurons	Adult Expression: intestine; Reproductive System; vulva other; body wall muscle; Nervous System; ventral nerve cord; head neurons; tail neurons;		1	1	18		173043_at|188111_at					Transcriptional regulator of the PUR family, single-stranded-DNA-binding	ENSEMBL:ENSP00000332706:human:Transcriptional activator protein PUR-alpha:E=28.0555 | ENSEMBL:ENSP00000275523:human:Pur-beta:E=24.6778 | ENSEMBL:ENSP00000345168:human:Pur-gamma B-form:E=12.5528 | ENSEMBL:ENSP00000311412:human:Pur-gamma A-form:E=12.4559 | FLYBASE:CG1507-PA:fly::E=33.6021 |
172550_x_at	H11L12.1	H11L12.1	WBGene00019189	H11L12.1						7	X-7L18	172299_x_at|172550_x_at			WT		Unnamed protein
175649_s_at	F26A3.8	F26A3.8	WBGene00004508	rrf-1								172670_x_at|175649_s_at	rrf-1 encodes an RNA-directed RNA polymerase (RdRP) homolog required for somatic (but not germline) RNAi; RRF-1 is also required for 'transitive interference'.	ok589	WT		RNA-directed RNA polymerase QDE-1 required for posttranscriptional gene silencing and RNA interference
174194_at	C35C5.6	C35C5.6	WBGene00007956	C35C5.6							X-5D17	174194_at|174386_at|178387_at			WT|WT		Targeting complex (TRAPP) subunit	ENSEMBL:ENSP00000348699:human:Conserved hypothetical protein:E=58 | ENSEMBL:ENSP00000301226:human:Hypothetical protein FLJ44832:E=57.8539 | FLYBASE:CG2478-PA:fly:Flybase gene name is CG2478-PA:E=65.7213 |
192972_at	F13D12.2	F13D12.2	WBGene00002262	ldh-1	vulva other | head neurons | Reproductive System | nerve ring | hypodermis | tail | body wall muscle | rectal epithelium | nervous system | ventral nerve cord	Adult Expression: rectal epithelium; Reproductive System; vulva other; body wall muscle; hypodermis; Nervous System; nerve ring; ventral nerve cord; head neurons; unidentified cells in tail ;		1	1		II-7P20	-	ldh-1 is orthologous to the human gene LACTATE DEHYDROGENASE B (LDHB; OMIM:150100), which when mutated leads to lactate dehydrogenase-B deficiency.		WT	Molecular_function:L-lactate dehydrogenase activity|Biological_process:glycolysis|Molecular_function:oxidoreductase activity|Biological_process:TCA intermediate metabolism	Lactate dehydrogenase	ENSEMBL:ENSP00000229319:human:Lactate dehydrogenase B:E=108.398 | ENSEMBL:ENSP00000227157:human:L-lactate dehydrogenase A chain:E=101.638 | ENSEMBL:ENSP00000280704:human:Lactate dehydrogenase C:E=100.131 | ENSEMBL:ENSP00000302393:human:L-lactate dehydrogenase A-like 6B:E=95.8539 | ENSEMBL:ENSP00000280706:human:L-lactate dehydrogenase A-like 6A:E=93.3468 | ENSEMBL:ENSP00000323353:human:Putative ub…
175565_s_at	C02F5.9	C02F5.9	WBGene00003952	pbs-6							III-4K04	-	The pbs-6 gene encodes a homolog of mammalian PSMB1.		WT|Emb|WT|WT	Molecular_function:endopeptidase activity|Biological_process:ubiquitin-dependent protein catabolism|Cellular_component:proteasome core complex (sensu Eukarya)|Biological_process:embryonic development (sensu Animalia)	20S proteasome, regulatory subunit beta type PSMB1/PRE7	ENSEMBL:ENSP00000262193:human:Proteasome subunit beta type 1:E=43.1079 | ENSEMBL:ENSP00000225426:human:Proteasome subunit beta type 3:E=11.1611 | ENSEMBL:ENSP00000246311:human:Proteasome subunit beta type 2:E=10.9208 | FLYBASE:CG4097-PA:fly:Flybase gene name is Pros26-PA:E=39.4685 |
193980_at	T03D8.5	T03D8.5	WBGene00001547	gcy-22							V-13A04	-	gcy-22 is predicted to encode a guanylate cyclase.		WT	Molecular_function:guanylate cyclase activity|Biological_process:intracellular signaling cascade|Molecular_function:protein kinase activity|Molecular_function:ATP binding|Biological_process:protein amino acid phosphorylation	Natriuretic peptide receptor, guanylate cyclase	ENSEMBL:ENSP00000305386:human:Atrial natriuretic peptide receptor A precursor:E=138.041 | ENSEMBL:ENSP00000341083:human:Splice Isoform 1 Of Atrial natriuretic peptide receptor B precursor:E=133.18 | ENSEMBL:ENSP00000254854:human:Retinal guanylyl cyclase 1
192542_at	R07B7.15	R07B7.15	WBGene00011099	R07B7.15						13	V-8I23	-		tm1171	WT	Molecular_function:transcription factor activity|Molecular_function:steroid hormone receptor activity|Biological_process:regulation of transcription, DNA-dependent|Cellular_component:nucleus|Molecular_function:DNA binding|Molecular_function:ligand-dependent nuclear receptor activity	Nuclear hormone receptor	ENSEMBL:ENSP00000342470:human:Splice Isoform 1 Of Oxysterols receptor LXR-alpha:E=18.7696 | ENSEMBL:ENSP00000229022:human:VDR protein:E=17.0458 | ENSEMBL:ENSP00000253727:human:Oxysterols receptor LXR-beta:E=15.1079 | ENSEMBL:ENSP00000261532:human:Steroid
179214_at	F54B8.4	F54B8.4	WBGene00010019	F54B8.4						3		-	The F54B8.4 gene encodes a homolog of Death Associated Protein 1 (DAP-1) protein that may be involved in apoptosis.				Unnamed protein
190771_s_at	R13A1.4	R13A1.4	WBGene00006748	unc-8	DB neurons | DD neurons | VC neurons | DA neurons | neurons | VB neurons | VD neurons | motor neurons | neurons | interneurons | sensory neurons | DB neurons | VA neurons | DD neurons | DA neurons | VB neurons | VD neurons	BDU SABD PVM PVC AVB AVA AVD AVE AVJ PDA PDB DA DB DD VD VC VB HSN ASH FLP AVG AIB AIN AIZ, some other neurons | "interneurons, motor neurons [but conflict with other data on the same promoter]" | "pR13A14lacZ activity is apparent in the embryo and is first detected during the 3-fold stage, about 300 min prior to hatching. This staining is likely to occur in the embryonically derived DA, DB, and/…		1	1	3	IV-3H13	-	unc-8 encodes an amiloride-sensitive DEG/ENaC cation-selective channel subunit orthologous to human ENaCB (OMIM:600760, associated with Liddle syndrome, an autosomal dominant form of hypertension); UNC-8 is predicted to function as part of a mechanically gated channel that responds to stretch, and is required for modulating the sinusoidal body wave that is characteristic of C. elegans locomotion;…	e15	WT	Molecular_function:ion channel activity|Biological_process:ion transport|Cellular_component:integral to membrane|Molecular_function:sodium channel activity|Biological_process:sodium ion transport|Cellular_component:membrane|Molecular_function:cation channel activity|Cellular_component:plasma membrane|Biological_process:cation transport	Non voltage-gated ion channels (DEG/ENaC family)	ENSEMBL:ENSP00000345751:human:Splice Isoform 1 Of Amiloride-sensitive sodium channel beta-subunit:E=45.6021 | ENSEMBL:ENSP00000302874:human:Splice Isoform 2 Of Amiloride-sensitive sodium channel beta-subunit:E=45.1612 | ENSEMBL:ENSP00000300061:human:Amilo
179262_at	K09C8.4	K09C8.4	WBGene00010716	lge-1						9	X-5E10	-		tm1051	WT	Molecular_function:transferase activity, transferring hexosyl groups|Biological_process:carbohydrate biosynthesis	Predicted glycosyltransferase	ENSEMBL:ENSP00000324570:human:Hypothetical protein FLJ38702:E=84.0862 | ENSEMBL:ENSP00000347088:human:Glycosyltransferase-like protein LARGE:E=38.8239 | ENSEMBL:ENSP00000298826:human:PP5656:E=24.4437 | ENSEMBL:ENSP00000310154:human:PREDICTED: similar to CG9996-PA:E=11.7212 | FLYBASE:CG9996-PA:fly:Flybase gene name is CG9996-PA:E=13.9586 | FLYBASE:CG3253-PA:fly:Flybase gene name is BEST:GH04269-PA…
189916_at	T04A11.6	T04A11.6	WBGene00001865	him-6						7	IV-6L21	-	him-6 encodes a RecQ-like ATP-dependent DNA helicase orthologous to human BLM (OMIM:604610, mutated in Bloom syndrome); HIM-6 is required for normal levels of recombination during meiosis and as such, loss of HIM-6 function results in an increased frequency of genotypically XO males and inviable aneuoploid embryos as a result of higher levels of chromosome nondisjunction; HIM-6 interacts both gen…	e1104	WT|WT	Molecular_function:ATP binding|Molecular_function:ATP dependent helicase activity|Molecular_function:nucleic acid binding|Molecular_function:helicase activity|Cellular_component:intracellular|Biological_process:DNA metabolism	ATP-dependent DNA helicase	ENSEMBL:ENSP00000349859:human:159 kDa protein:E=124.745 | ENSEMBL:ENSP00000347232:human:Bloom's syndrome protein:E=124.538 | ENSEMBL:ENSP00000318727:human:ATP-dependent DNA helicase Q1:E=88.6021 | ENSEMBL:ENSP00000317636:human:Splice Isoform 1 Of ATP-depe
172660_s_at	Y38E10A.24	Y38E10A.24	WBGene00012602	Y38E10A.24								-			Clr|Gro|Sck|Gro	Biological_process:osmoregulation|Biological_process:positive regulation of growth rate|Biological_process:physiological processes
180336_at	F47B10.3	F47B10.3	WBGene00009814	F47B10.3						13	X-5C06	-			WT
182353_at	C54D1.3	C54D1.3	WBGene00002163	ist-1						13	X-3B16	174720_at|182353_at	ist-1 encodes a pleckstrin homology (PH) and phosphotyrosine binding (PTB) domain-containing insulin receptor substrate (IRS) homolog that negatively regulates lifespan and dauer development; IST-1 potentiates insulin-like signaling, although it is not absolutely required for such signaling under most conditions; in addition to acting through the AGE-1/PI3K branch of the insulin-like signaling pa…		WT
177606_at	F25H2.4	F25H2.4	WBGene00009118	F25H2.4						18	I-5E16	-			Clr|Emb|Etv|Gro|Stp|Unc|Lva|Unc|Unclassified|Emb|Gro|Stp|Unc|Unclassified	Molecular_function:molecular_function unknown|Biological_process:osmoregulation|Biological_process:embryonic development (sensu Animalia)|Biological_process:embryonic morphogenesis|Biological_process:positive regulation of growth rate|Biological_process:larval development (sensu Nematoda)|Biological_process:growth|Biological_process:gametogenesis|Biological_process:locomotory behavior	Uncharacterized conserved protein encoded by sequence overlapping the COX4 gene	ENSEMBL:ENSP00000216799:human:CGI-112 protein:E=16.6383 | ENSEMBL:ENSP00000253457:human:Neighbor of COX4:E=13.5686 | FLYBASE:CG3501-PA:fly:Flybase gene name is CG3501-PA:E=18.4202 |
177742_at	F37D6.3	F37D6.3	WBGene00009509	F37D6.3						1	I-5C06	-			WT
174506_at	C27C12.2	C27C12.2	WBGene00007772	C27C12.2						1	X-6L02	174506_at|192574_s_at	C27C12.2 is orthologous to the human gene BA436D10.3 (EARLY GROWTH RESPONSE 2 (KROX-20 (DROSOPHILA) HOMOLOG)) (EGR2; OMIM:129010), which when mutated leads to disease.	tm1736	WT	Molecular_function:nucleic acid binding|Molecular_function:zinc ion binding|Cellular_component:nucleus	Zn-finger	ENSEMBL:ENSP00000239938:human:Early growth response protein 1:E=47.0506 | ENSEMBL:ENSP00000242480:human:Early growth response protein 2 (EGR-2) (Krox-20 protein) (AT591). SPLICE ISOFORM SHORT ISOFORM:E=43.1739 | ENSEMBL:ENSP00000354025:human:Splice Isofor
177701_s_at	K08D8.6	K08D8.6	WBGene00010660	K08D8.6						19	IV-6H18	177700_at|177701_s_at|178425_at			WT|WT
192888_s_at	T05D4.1	T05D4.1	WBGene00011474	T05D4.1	lateral nerve cords | neurons along body | stomato-intestinal muscle | head neurons | Reproductive System | nerve ring | spermatheca uterine valve | anal depressor muscle | body wall muscle | dorsal nerve cord | nervous system | ventral nerve cord | vulval muscle | developing vulva | tail neurons	Adult Expression: stomato-intestinal muscle; anal depressor muscle; Reproductive System; vulval muscle; spermatheca uterine valve; body wall muscle; Nervous System; nerve ring; ventral nerve cord; dorsal nerve cord; lateral nerve cords; head neurons; neurons along body; tail neurons;		1	1		III-6B18	171820_x_at|192888_s_at	T05D4.1 is orthologous to the human gene ALDOLASE A, FRUCTOSE-BISPHOSPHATE (ALDOA; OMIM:103850), which when mutated leads to aldolase A deficiency.		WT|WT		Fructose-biphosphate aldolase	ENSEMBL:ENSP00000320187:human:Similar to Fructose-1,6-bisphosphate aldolase A:E=120.244 | ENSEMBL:ENSP00000226253:human:ALDOC protein:E=118.114 | ENSEMBL:ENSP00000259398:human:AldolAse B:E=107.921 | ENSEMBL:ENSP00000341440:human:PREDICTED: similar to fructose-1,6-bisphosphate aldolase A:E=51.7447 | FLYBASE:CG6058-PB:fly:Flybase gene name is Ald-PB:E=118.076 | FLYBASE:CG5432-PA:fly:Flybase gene na…
185982_s_at	R02D3.8	R02D3.8	WBGene00019825	R02D3.8						11	IV-1E13	182961_at|185982_s_at			WT|WT	Molecular_function:exonuclease activity|Cellular_component:intracellular	Predicted exonuclease	ENSEMBL:ENSP00000262917:human:Prion protein interacting protein:E=35.2076 | ENSEMBL:ENSP00000250263:human:3' exoribonuclease:E=28.2007 | ENSEMBL:ENSP00000300005:human:37 kDa protein:E=27.3188 | FLYBASE:CG6393-PA:fly:Flybase gene name is CG6393-PA:E=29.1611 |
186825_at	C43E11.12	C43E11.12	WBGene00016609	C43E11.12						2		-
183709_at	T23G11.7a	T23G11.7	WBGene00011972	T23G11.7						2	I-3F16	-			WT		UV radiation resistance associated protein
183290_at	R07E5.11	R07E5.11	WBGene00011117	R07E5.11							III-2O19	-			WT|WT|WT
177886_at	F57E7.1	F57E7.1	WBGene00010202	F57E7.1						10	V-11C19	-			WT		Uncharacterized protein
187381_s_at	T03F1.2	T03F1.2	WBGene00000764	coq-4						2	I-1L03	-			WT|Age|Unclassified	Biological_process:determination of adult life span	Protein involved in ubiquinone biosynthesis	ENSEMBL:ENSP00000300452:human:CGI-92 protein:E=45.7959 | FLYBASE:CG32174-PB:fly:Flybase gene name is CG32174-PB:E=43.1308 |
193181_at	C35B1.1	C35B1.1	WBGene00006701	ubc-1	intestinal | renal gland cells	Adult Expression: intestinal; unidentified | Larval Expression: intestinal; renal gland cells; unidentified		0	1	6	IV-2E17	171783_x_at|193181_at	ubc-1 encodes an E2 ubiquitin-conjugating enzyme that contains a novel 40 amino acid C-terminal tail, and is homologous to Saccharomyces cerevisiae RAD6/UBC2 which is involved in DNA repair; although loss of UBC-1 activity via RNA-mediated interference (RNAi) does not result in any abnormalities, UBC-1 is able to complement the DNA repair defects of a Saccharomyces cerevisiae rad6 null mutant, su…	gk14	WT	Molecular_function:ubiquitin conjugating enzyme activity|Biological_process:protein modification|Biological_process:ubiquitin cycle|Molecular_function:damaged DNA binding|Biological_process:DNA repair|Biological_process:protein ubiquitination	Ubiquitin-protein ligase	ENSEMBL:ENSP00000161284:human:Similar to RAD6 homolog:E=70.4559 | ENSEMBL:ENSP00000265339:human:Ubiquitin-conjugating enzyme E2 B:E=68.9586 | ENSEMBL:ENSP00000335027:human:UbiqUitin-conjUgating enzyme E2A isoform 2:E=52.0809 | ENSEMBL:ENSP00000338634:huma
173941_at	D2092.2	D2092.2	WBGene00017064	D2092.2							I-3O17	173941_at|179793_s_at			WT|WT		Protein phosphatase 4 regulatory subunit 2 related protein
188032_at	R07A4.2	R07A4.2	WBGene00011073	R07A4.2						3	X-5O09	-			WT|Unclassified
186822_at	Y47G6A.16	Y47G6A.16	WBGene00021642	Y47G6A.16								-				Molecular_function:DNA binding|Biological_process:DNA recombination	Transposase	ENSEMBL:ENSP00000332036:human:Similar to Superfast myosin heavy chain:E=21.7213 | ENSEMBL:ENSP00000226207:human:Myosin heavy chain, skeletal muscle, adult 1:E=19 | ENSEMBL:ENSP00000348634:human:Myosin heavy chain, cardiac muscle alpha isoform:E=18.6778 |
181496_at	C41G6.14	C41G6.14	WBGene00005538	sri-26								-				Molecular_function:G-protein coupled receptor activity|Cellular_component:membrane	Predicted olfactory G-protein coupled receptor
181731_at	C06E2.1	C06E2.1	WBGene00015527	C06E2.1						14	X-4B21	-			WT	Molecular_function:nucleic acid binding|Molecular_function:zinc ion binding|Cellular_component:nucleus	GYF domain containing proteins
172988_s_at	C09E8.1a	C09E8.1	WBGene00015644	C09E8.1							II-1C18	172988_s_at|183257_at			WT	Molecular_function:neurotransmitter:sodium symporter activity|Biological_process:neurotransmitter transport|Cellular_component:integral to plasma membrane|Cellular_component:membrane|Molecular_function:structural constituent of ribosome|Biological_process:protein biosynthesis|Cellular_component:intracellular|Cellular_component:ribosome	Sodium-neurotransmitter symporter
187731_at	ZC410.7a	ZC410.7	WBGene00003066	lpl-1						2	IV-4L05	174083_at|187731_at	The lpl-1 gene encodes a lipoate ligase homolog; this gene resides in an operon that also contains the genes icl-1 and C01F6.9.		Emb|Lva|Sck|Sma|Emb|Gro|Stp|Emb|Gro|Stp	Biological_process:embryonic development (sensu Animalia)|Biological_process:positive regulation of growth rate|Biological_process:larval development (sensu Nematoda)|Biological_process:growth|Biological_process:physiological processes|Biological_process:positive regulation of body size|Biological_process:gametogenesis	Uncharacterized conserved protein
190152_at	Y17D7B.6	Y17D7B.6	WBGene00012454	Y17D7B.6								-				Molecular_function:sugar binding	C-type lectin
177431_at	C53C7.2	C53C7.2	WBGene00043215							6	X-6I23	-
180084_s_at	F10G7.5	F10G7.5	WBGene00017369	F10G7.5						1	II-3P08	180083_at|180084_s_at			Gro	Biological_process:positive regulation of growth rate	Monocarboxylate transporter	ENSEMBL:ENSP00000295190:human:Monocarboxylate transporter 14:E=10.5086 | FLYBASE:CG13907-PA:fly:Flybase gene name is CG13907-PA:E=10.9586 |
190179_at	C25A1.2	C25A1.2	WBGene00001442	fkh-10	gonad | pharyngeal neurons	Expression was observed in approximately six pairs of neuronal nuclei around the terminal bulb of the pharynx, through all larval stages and into the adult. Infrequently, expression was also observed in the developing gonad at the L4 stage.		1	1		I-5G15	-	fkh-10 encodes one of 15 forkhead transcriptional regulators encoded by the C. elegans genome; by homology, FKH-10 is predicted to function as a transcription factor that regulates gene expression during development; however, as loss of fkh-10 activity via RNA-mediated interference (RNAi) does not result in any obvious abnormalities, the precise role of FKH-10 in C. elegans development and/or beh…	ok733	WT	Molecular_function:transcription factor activity|Biological_process:regulation of transcription, DNA-dependent|Cellular_component:nucleus	Transcription factor of the Forkhead/HNF3 family	ENSEMBL:ENSP00000326272:human:Forkhead box protein L1:E=25.6576 | ENSEMBL:ENSP00000250448:human:Hepatocyte nuclear factor 3-alpha:E=25.3872 | ENSEMBL:ENSP00000262426:human:Forkhead box protein F1:E=25.3468 | ENSEMBL:ENSP00000313535:human:Forkhead-related
187599_at	T20B12.5	T20B12.5	WBGene00020603	T20B12.5							III-3P04	-			WT|WT|WT|WT
191364_at	R05H10.5	R05H10.5	WBGene00011045	R05H10.5						3		-				Molecular_function:glutathione peroxidase activity|Biological_process:response to oxidative stress	Glutathione peroxidase	ENSEMBL:ENSP00000346103:human:Phospholipid hydroperoxide glutathione peroxidase, mitochondrial precursor:E=33.0362 | ENSEMBL:ENSP00000347453:human:Glutathione peroxidase 1 isoform 1:E=23.9586 | ENSEMBL:ENSP00000262661:human:Glutathione peroxidase family p
173616_at	K11D12.10a	K11D12.10	WBGene00003374	mlk-1							V-4E01	173616_at|187082_s_at		km19	WT	Molecular_function:protein kinase activity|Molecular_function:ATP binding|Biological_process:protein amino acid phosphorylation|Molecular_function:protein serine/threonine kinase activity	Tyrosine kinase specific for activated (GTP-bound) p21cdc42Hs	ENSEMBL:ENSP00000272005:human:Mixed lineage kinase 4beta:E=41.0362 | ENSEMBL:ENSP00000309597:human:Serine/threonine protein kinase:E=32.3188 | ENSEMBL:ENSP00000340257:human:Similar to MLTK-beta:E=30.0915 | ENSEMBL:ENSP00000253055:human:Mitogen-activated p
175230_at	Y37E11AR.2	Y37E11AR.2	WBGene00021369	Y37E11AR.2	neurons along body | head neurons | Reproductive System | nerve ring | gonad sheath cells | intestine | nervous system | ventral nerve cord | vulval muscle | distal tip cell | tail neurons	Adult Expression: Reproductive System; distal tip cell; vulval muscle; gonad sheath cells; Nervous System; nerve ring; ventral nerve cord; head neurons; neurons along body; tail neurons;		1	1			175230_at|176451_at			WT		Zn finger protein	ENSEMBL:ENSP00000349156:human:Splice Isoform 2 Of Ubiquitin ligase SIAH1:E=105.824 | ENSEMBL:ENSP00000353090:human:HSIAH1:E=104.215 | ENSEMBL:ENSP00000322457:human:Ubiquitin ligase SIAH2:E=102.658 | ENSEMBL:ENSP00000340449:human:PREDICTED: similar to Ubiquitin ligase SIAH1 (Seven in absentia homolog 1) (Siah-1) (Siah-1a):E=84.6778 | ENSEMBL:ENSP00000332236:human:LOC283514 protein:E=39.041 | FLYBA…
179787_at	H36L18.2	H36L18.2	WBGene00010424	H36L18.2						6	X-6C01	-			WT
184007_at	R07C3.8	R07C3.8	WBGene00019924	R07C3.8						12	II-1H01	-			WT		F-box domain
181871_at	C03H5.7	C03H5.7	WBGene00015409	C03H5.7						10	II-1O07	-			WT
182604_at	F40E3.2	F40E3.2	WBGene00018230	F40E3.2	hypodermis | pharynx	Cells of the adult anterior hypodermis show expression. | "This weak intermittent pattern shows expression in the adult pharynx, and occasionally cells of the anterior hypodermis." | Weak intermittent expression is seen in the adult pharynx.		0	1	7	I-1G24	-			WT
174669_s_at	F45E6.2	F45E6.2	WBGene00000222	atf-6						1	X-5P10	174669_s_at|188462_at		ok551	WT|WT	Molecular_function:DNA binding|Biological_process:regulation of transcription, DNA-dependent|Cellular_component:nucleus	bZIP transcription factor ATF6	ENSEMBL:ENSP00000263291:human:OTTHUMP00000060317:E=15.3279 | ENSEMBL:ENSP00000293709:human:Splice Isoform 1 Of Cyclic-AMP-dependent transcription factor ATF-6 beta:E=11.1739 |
194223_x_at	yk170h12.5	yk170h12.5	-	-								-
174832_at	C46C11.1	C46C11.1	WBGene00016704	C46C11.1	head neurons | hypodermis | intestine | tail | pharynx | rectal epithelium | nervous system | ventral nerve cord | arcade cells | tail neurons	Adult Expression: pharynx; arcade cells; rectal epithelium; hypodermis; Nervous System; ventral nerve cord; head neurons; tail neurons; unidentified cells in tail ;		1	1	5	X-2B18	174832_at|189155_at			WT	Molecular_function:lipase activity|Biological_process:cholesterol metabolism|Biological_process:lipid catabolism|Molecular_function:catalytic activity	Hormone-sensitive lipase HSL	ENSEMBL:ENSP00000244289:human:Hormone-sensitive lipase:E=79.284 | ENSEMBL:ENSP00000348911:human:Similar to Arylacetamide deacetylase:E=10.8861 | FLYBASE:CG11055-PB:fly:Flybase gene name is CG11055-PB:E=95.8861 |
187842_s_at	F43E2.6	F43E2.6	WBGene00018394	F43E2.6						4	II-5H17	-			WT		Unnamed protein
184801_at	F01F1.10a	F01F1.10	WBGene00017164	F01F1.10	pharyngeal cells	Diffuse mosaic expression is seen in the pharynx from the L2 larval stage to adult. This expression is possibly spurious (Hope, I.A. (1991). Development, 113, 399. Krause, M. et al. (1994). Dev. Biol., 166, 133.). However, the upstream region used in this construct is 5.7kb and should contain all upstream promoter elements.		0	1	2	III-3G17	-	F01F1.10 encodes two isoforms of an endo-beta-N-acetylglucosaminidase (ENGase, or Endo-M); recombinant F01F1.10 has ENGase activity when expressed in E. coli, with specificity mainly for high-mannose type oligosaccharides, and optimal activity on Man8GlcNAc2; F01F1.10 has no obvious phenotype in mass RNAi screens; F01F1.10 is predicted to catabolize free oligosaccharides in the cytosol.	tm1208	WT|WT			ENSEMBL:ENSP00000300682:human:Endo-beta-N-acetylglucosaminidase:E=60.1024 | ENSEMBL:ENSP00000308158:human:Glycoside hydrolase, family 85 protein:E=59.699 | FLYBASE:CG5613-PA:fly:Flybase gene name is CG5613-PA:E=47.3372 |
189274_s_at	T27C10.6	T27C10.6	WBGene00003068	lrk-1						5	I-5B21	188484_s_at|189274_s_at	lrk-1 encodes a homolog of GbpC, the primary high-affinity cGMP-binding protein in Dictyostelium discoideum, which is required for normal phosphorylation and cytoskeletal assembly of myosin during chemotaxis; GbpC is generally conserved in eukaryotes, with homologs in mammals and flies.	km17	WT|WT|WT	Molecular_function:DNA binding|Biological_process:chromosome organization and biogenesis (sensu Eukarya)|Biological_process:spermatogenesis|Cellular_component:nucleosome|Cellular_component:nucleus|Molecular_function:protein kinase activity|Molecular_function:ATP binding|Biological_process:protein amino acid phosphorylation	Tyrosine kinase specific for activated (GTP-bound) p21cdc42Hs	ENSEMBL:ENSP00000298910:human:Leucine-rich repeat kinase 2:E=67.6778 | ENSEMBL:ENSP00000284395:human:KIAA1790 protein:E=66.1249 | ENSEMBL:ENSP00000005198:human:Mitogen-activated protein kinase kinase kinase 9:E=21.0757 | ENSEMBL:ENSP00000322251:human:Hypo
177685_s_at	F44E5.1	F44E5.1	WBGene00009688	F44E5.1							II-8A11	-			Gro|Gro	Biological_process:positive regulation of growth rate
173239_s_at	T10B10.2	T10B10.2	WBGene00011679	T10B10.2	excretory cell | neurons along body | hypodermis | intestine | body wall muscle | pharynx | nervous system | vulval muscle	Adult Expression: pharynx; intestine; vulval muscle; body wall muscle; hypodermis; excretory cell; Nervous System; neurons along body;		1	1	27	X-7C13	173239_s_at|193874_at	This gene encodes a protein predicted by Eisenberg and coworkers, with 52% accuracy, to be mitochondrial.		WT		Ubiquinol cytochrome c reductase, subunit QCR2	ENSEMBL:ENSP00000268379:human:Ubiquinol-cytochrome-c reductase complex core protein 2, mitochondrial precursor:E=42.301 | ENSEMBL:ENSP00000249269:human:Mitochondrial processing peptidase beta subunit, mitochondrial precursor:E=14.0362 | ENSEMBL:ENSP00000203407:human:Ubiquinol-cytochrome C reductase complex core protein I, mitochondrial precursor:E=12.585 | FLYBASE:CG4169-PA:fly:Flybase gene name …
183844_s_at	F28B3.10	F28B3.10	WBGene00017889	F28B3.10						2		-					Unnamed protein
174747_s_at	Y34D9A.1	Y34D9A.1	WBGene00021327	Y34D9A.1	head neurons | tail | body wall muscle | pharynx | rectal epithelium | nervous system | coelomocytes	Adult Expression: pharynx; rectal epithelium; body wall muscle; coelomocytes; Nervous System; head neurons; unidentified cells in tail ;		1	1			174747_s_at|176921_at			WT		Phosphatidylethanolamine binding protein	ENSEMBL:ENSP00000308275:human:Phosphatidylethanolamine-binding protein family protein:E=31.5376 | FLYBASE:CG15871-PA:fly:Flybase gene name is mRpL3a-PA:E=35.9208 | FLYBASE:CG17919-PA:fly:Flybase gene name is CG17919-PA:E=10.8539 | FLYBASE:CG7054-PA:fly:Flybase gene name is CG7054-PA:E=10.699 |
185419_at	F42A10.1	F42A10.1	WBGene00018339	F42A10.1						20	III-3A06	-			WT|WT		ATPase component of ABC transporters with duplicated ATPase domains/Translation elongation factor EF-3b	ENSEMBL:ENSP00000292808:human:Similar to CG9330 protein:E=183.013 | ENSEMBL:ENSP00000313725:human:Splice Isoform 2 Of ATP-binding cassette, sub-family F, member 1:E=117.678 | ENSEMBL:ENSP00000313603:human:OTTHUMP00000062376:E=116.745 | ENSEMBL:ENSP0000022
173603_at	T11G6.5	T11G6.5	WBGene00011720	T11G6.5						5	IV-5B08	173603_at|175464_s_at|178280_s_at			WT|WT		Unnamed protein
189777_at	C49H3.8	C49H3.8	WBGene00016793	C49H3.8						18	IV-4C15	-			Egl|Emb|Gro|Rup|Unc|Emb|Gro	Molecular_function:structural constituent of cytoskeleton|Cellular_component:actin cytoskeleton|Molecular_function:ATP binding|Biological_process:oviposition|Biological_process:embryonic development (sensu Animalia)|Biological_process:positive regulation of growth rate|Biological_process:morphogenesis of an epithelium|Biological_process:locomotory behavior	Actin and related proteins	ENSEMBL:ENSP00000254286:human:Similar to Actin-related protein 11:E=21.1192 | FLYBASE:CG12235-PA:fly:Flybase gene name is Arp11-PA:E=10.5376 |
182089_at	Y53H1A.5	Y53H1A.5	WBGene00043056	Y53H1A.5								-			WT	Molecular_function:transcription factor activity|Biological_process:regulation of transcription, DNA-dependent|Cellular_component:nucleus		ENSEMBL:ENSP00000229418:human:Splice Isoform 2 Of CCAAT-binding transcription factor subunit B:E=12.2291 | ENSEMBL:ENSP00000320231:human:Splice Isoform 1 Of CCAAT-binding transcription factor subunit B:E=12.1249 | FLYBASE:CG3891-PA:fly:Flybase gene name is CG3891-PA:E=11 |
180588_at	Y38H6C.3	Y38H6C.3	WBGene00012616	Y38H6C.3							V-13E03	-			WT		Unnamed protein
175088_at	R07E5.3	R07E5.3	WBGene00011111	R07E5.3						11	III-2O05	175088_at|188857_at	The R07E5.3 gene encodes a homolog of SNF5/Ini1, a component of the SWI/SNF complex that is conserved from yeast to mammals and that is involved in chromatin remodeling; R07E5.3 may be involved in asymmetric cell division of the T cells.	ok622	Emb|Emb|Egl|Emb|Slu|Emb	Biological_process:chromatin modeling|Cellular_component:nuclear chromosome|Biological_process:oviposition|Biological_process:embryonic development (sensu Animalia)|Biological_process:positive regulation of locomotion	SWI-SNF chromatin remodeling complex, Snf5 subunit	ENSEMBL:ENSP00000263121:human:Splice Isoform 1 Of SWI/SNF related, matrix associated, actin dependent regulator of chromatin subfamily B member 1:E=95.1079 | ENSEMBL:ENSP00000340883:human:Hypothetical protein FLJ13963:E=89.3979 | FLYBASE:CG1064-PA:fly:Flybase gene name is Snr1-PA:E=99.1135 |
174605_at	C10C5.6a	C10C5.6	WBGene00000911	daf-15							IV-4H20	174605_at|189352_s_at	daf-15 is required for non-dauer development, at least in some tissues or stages; daf-15(m81) mutants constitutively and irreversibly form abnormal dauer-like larvae (and are thus effectively lethal/sterile); mutants do not form true dauers when exposed to dauer pheromone, yet execute only two molts; daf-15 is uncloned.	m81	WT		Guanine nucleotide binding protein MIP1	ENSEMBL:ENSP00000307272:human:Splice Isoform 1 Of Regulatory associated protein of mTOR:E=148.167 | FLYBASE:CG4320-PA:fly:Flybase gene name is CG4320-PA:E=151.284 |
193681_at	Y57G11B.3	Y57G11B.3	WBGene00013296	Y57G11B.3						4	IV-7F23	-			WT		Globins and related hemoproteins
182599_s_at	W02G9.4	W02G9.4	WBGene00020954	W02G9.4						1		182598_at|182599_s_at			WT		Procollagen C-endopeptidase enhancer	ENSEMBL:ENSP00000340835:human:Splice Isoform 3 Of CUB and sushi multiple domains protein 3 precursor:E=28.7213 | ENSEMBL:ENSP00000297405:human:CUB and Sushi multiple domains 3 isoform 1:E=28.699 | ENSEMBL:ENSP00000343124:human:Splice Isoform 4 Of CUB and
175809_at	F28H6.1	F28H6.1	WBGene00000103	akt-2	rectal gland | head neurons | motor neurons | spermathecae | hypodermis | intestine | dorsal nerve cord | P lineage | pharyngeal muscle | ventral nerve cord | pharyngeal neurons | tail neurons | muscle	AKT-2/GFP full-length protein fusion gene is expressed at the same times as AKT-1/GFP and in the same tissues that express AKT-1/GFP although AKT-2/GFP seems to be less abundant.		1	1	6		175809_at|194014_s_at	akt-2 encodes a homolog of the serine/threonine kinase Akt/PKB, AKT-2, that is required for progression through the dauer stage of development and for the negative regulation of adult lifespan; inactivation of akt-2 causes animals to arrest constitutively	ok393	WT	Molecular_function:protein serine/threonine kinase activity|Molecular_function:ATP binding|Biological_process:protein amino acid phosphorylation|Molecular_function:protein kinase activity|Biological_process:insulin receptor signaling pathway|Biological_process:determination of adult life span	Serine/threonine protein kinase	ENSEMBL:ENSP00000263826:human:Splice Isoform 1 Of RAC-gamma serine/threonine-protein kinase:E=145.301 | ENSEMBL:ENSP00000336943:human:Splice Isoform 2 Of RAC-gamma serine/threonine-protein kinase:E=143.387 | ENSEMBL:ENSP00000309428:human:RAC-beta serine/t
171936_s_at	F23H12.2	F23H12.2	WBGene00009092	F23H12.2						40	V-8C12	171936_s_at|192632_s_at			Gro|Lva	Biological_process:protein targeting|Biological_process:intracellular protein transport|Cellular_component:mitochondrial outer membrane translocase complex|Biological_process:positive regulation of growth rate|Biological_process:larval development (sensu Nematoda)|Biological_process:growth	Translocase of outer mitochondrial membrane complex, subunit TOM20	ENSEMBL:ENSP00000309972:human:Mitochondrial import receptor subunit TOM20 homolog:E=28.8861 | ENSEMBL:ENSP00000354204:human:TIMM9:E=16.9208 | FLYBASE:CG7654-PA:fly:Flybase gene name is CG7654-PA:E=25.3468 | FLYBASE:CG14690-PA:fly:Flybase gene name is CG14690-PA:E=15.8539 |
187270_at	C34C12.4	C34C12.4	WBGene00007923	C34C12.4						1	III-1D08	-			WT|WT			ENSEMBL:ENSP00000295958:human:Conserved hypothetical protein:E=13.3188 |
193880_at	T27E9.2	T27E9.2	WBGene00012094	T27E9.2							III-6N23	-			WT|WT|Gro|Gro	Molecular_function:ubiquinol-cytochrome-c reductase activity|Biological_process:mitochondrial electron transport, ubiquinol to cytochrome c|Cellular_component:ubiquinol-cytochrome-c reductase complex (sensu Eukarya)|Biological_process:positive regulation of growth rate	Ubiquinol-cytochrome c reductase hinge protein	ENSEMBL:ENSP00000309565:human:Ubiquinol-cytochrome C reductase complex 11 kDa protein, mitochondrial precursor:E=10.3372 |
178362_at	R04D3.6	R04D3.6	WBGene00005114	srd-36	head neurons | intestine - ant and post cells | nervous system	Adult Expression: intestine - ant and post cells; Nervous System; head neurons;		1	1		X-6A20	-			WT	Molecular_function:G-protein coupled receptor activity|Cellular_component:membrane	Chemoreceptor/7TM receptor
183767_at	M02E1.1a	M02E1.1	WBGene00019733	M02E1.1						1	X-1A07	173069_at|183767_at			WT		Unnamed protein
173040_at	C42D8.3	C42D8.3	WBGene00006862	uvt-3		Intermediate expression at embryo. Intermediate expression at L1-L4 larva.		5	1	9	X-2N16	173040_at|188074_at			WT		Pantothenate kinase PanK and related proteins	ENSEMBL:ENSP00000288738:human:Similar to FANG1:E=119.356 | ENSEMBL:ENSP00000239231:human:Similar to Fumble:E=33.2676 | ENSEMBL:ENSP00000345118:human:Pantothenate kinase 1 gamma:E=32.6576 | ENSEMBL:ENSP00000302108:human:Splice Isoform 1 Of Pantothenate kinase 1:E=30.7959 | ENSEMBL:ENSP00000355197:human:PANK2 protein:E=30.1549 | ENSEMBL:ENSP00000336551:human:Splice Isoform 2 Of Pantothenate kinase …
172015_x_at	Y82E9BR.17a	Y82E9BR.17	WBGene00022349	Y82E9BR.17								-			WT		Unnamed protein
189467_at	F09E5.15	F09E5.15	WBGene00006434	prdx-2		The results indicated that the expression of ceprx2 is not regulated throughout the life-cycle, as the same hybridization signal intensities were detected in all stages. | "Worm lines transformed with the recombinant plasmid and expressing GFP revealed an identical staining pattern throughout the various developmental stages from L1 to adults. Interestingly, staining was restricted to only two ty…		1	1	2		-		gk169	Sck|Sma	Biological_process:physiological processes|Biological_process:positive regulation of body size	Alkyl hydroperoxide reductase, thiol specific antioxidant and related enzymes	ENSEMBL:ENSP00000301522:human:Peroxiredoxin 2:E=75.5376 | ENSEMBL:ENSP00000262746:human:Peroxiredoxin 1:E=75.4318 | ENSEMBL:ENSP00000319964:human:Peroxiredoxin 4:E=69.4202 | ENSEMBL:ENSP00000298510:human:Thioredoxin-dependent peroxide reductase, mitochond
192939_at	F55A11.3	F55A11.3	WBGene00010076	F55A11.3						2		173176_at|192939_at		tm1743		Molecular_function:ubiquitin-protein ligase activity|Molecular_function:zinc ion binding|Biological_process:protein ubiquitination|Cellular_component:ubiquitin ligase complex	E3 ubiquitin ligase	ENSEMBL:ENSP00000294256:human:Hypothetical protein DKFZp761J117:E=120.42 | ENSEMBL:ENSP00000302035:human:KIAA1810 protein:E=103.456 | ENSEMBL:ENSP00000290649:human:Autocrine motility factor receptor, isoform 2:E=26.7213 | ENSEMBL:ENSP00000308371:human:Autocrine motility fActor receptor isoform b:E=19.8239 | FLYBASE:CG1937-PA:fly:Flybase gene name is sip3-PA:E=108.569 |
183908_at	F09F7.5a	F09F7.5	WBGene00017302	F09F7.5						1	III-2N04	174258_at|183908_at			WT|WT		Unnamed protein
192042_s_at	K09E9.2	K09E9.2	WBGene00010725	K09E9.2						30	X-7M05	173372_at|192042_s_at			WT		COPII vesicle protein	ENSEMBL:ENSP00000341358:human:Splice Isoform 1 Of Serologically defined breast cancer antigen NY-BR-84:E=84.7213 | ENSEMBL:ENSP00000279052:human:Hypothetical protein FLJ90069:E=83.6576 | ENSEMBL:ENSP00000349970:human:44 kDa protein:E=83.0315 | ENSEMBL:ENSP00000347762:human:Hypothetical protein:E=40.1367 | ENSEMBL:ENSP00000345805:human:DJ477O4.2.2:E=37.4437 | ENSEMBL:ENSP00000201023:human:Cd002 pr…
184214_s_at	Y17G9B.8	Y17G9B.8	WBGene00021205	Y17G9B.8								-			WT|WT|WT		Histone acetyltransferase SAGA associated factor SGF29	ENSEMBL:ENSP00000316114:human:Hypothetical protein LOC112869:E=39.6778 | FLYBASE:CG30390-PA:fly:Flybase gene name is CG30390-PA:E=35.2147 |
172280_x_at	Y19D2B.1	Y19D2B.1	WBGene00012489	Y19D2B.1							II-7H11	-			WT|Emb|Unc|Gro|Unc|Gro|Rup|Stp	Molecular_function:structural molecule activity|Biological_process:microtubule-based movement|Cellular_component:microtubule|Biological_process:embryonic development (sensu Animalia)|Biological_process:positive regulation of growth rate|Biological_process:morphogenesis of an epithelium|Biological_process:gametogenesis|Biological_process:locomotory behavior	Alpha tubulin	ENSEMBL:ENSP00000301072:human:Tubulin alpha-6 chain:E=32.6576 | ENSEMBL:ENSP00000301071:human:Tubulin alpha-3 chain:E=32.5528 | ENSEMBL:ENSP00000336799:human:Tubulin alpha-ubiquitous chain:E=32.5528 | ENSEMBL:ENSP00000347462:human:Splice Isoform 1 Of Tubu
192916_at	C33F10.4a	C33F10.4	WBGene00016353	C33F10.4						2		184960_at|192916_at			WT	Biological_process:amino acid metabolism	Serine/threonine kinase TIP30/CC3	ENSEMBL:ENSP00000344925:human:CC3:E=37.3665 |
181403_at	K04A8.1	K04A8.1	WBGene00019373	K04A8.1							V-4F10	-			WT|WT		Uncharacterized protein
183593_at	F59A1.11	F59A1.11	WBGene00010297	F59A1.11						3	V-11H02	-			WT		Unnamed protein
172514_x_at	F46F11.4	F46F11.4	WBGene00006726	ubl-5							I-2H01	-	This gene encodes an ortholog of the human ubiquitin-like gene UBL5, which is a distinct cytoplasmic paralog of nuclear ubiquitin or ubiquitin-like proteins.		WT|Lva|Unc|Gro|Stp|Unc	Biological_process:protein modification|Biological_process:positive regulation of growth rate|Biological_process:larval development (sensu Nematoda)|Biological_process:growth|Biological_process:gametogenesis|Biological_process:locomotory behavior	Ubiquitin-like protein	ENSEMBL:ENSP00000351492:human:Ubiquitin-like protein 5:E=29.6383 | FLYBASE:CG3450-PA:fly:Flybase gene name is CG3450-PA:E=29 |
186426_at	Y39A3A.3	Y39A3A.3	WBGene00021434	Y39A3A.3						1		-			WT
175368_at	F17E5.2	F17E5.2	WBGene00008924	F17E5.2						5	X-5N12	175368_at|191072_at			WT	Molecular_function:calcium ion binding|Molecular_function:binding|Biological_process:transport|Cellular_component:mitochondrial inner membrane|Cellular_component:membrane		ENSEMBL:ENSP00000339941:human:Small calcium-binding mitochondrial carrier 2:E=116.174 | ENSEMBL:ENSP00000301454:human:Mitochondrial ATP-Mg/Pi carrier:E=115.854 | ENSEMBL:ENSP00000277470:human:KIAA1896 protein:E=114.032 | ENSEMBL:ENSP00000264128:human:Solu
177433_at	F19D8.2	F19D8.2	WBGene00008955	F19D8.2						10	X-6B07	-			WT
187451_at	K10B2.4	K10B2.4	WBGene00019607	K10B2.4						2	II-4P18	-			WT	Molecular_function:molecular_function unknown	Predicted membrane protein	ENSEMBL:ENSP00000222190:human:UPF0139 protein CGI-140:E=34.7696 | FLYBASE:CG10674-PA:fly:Flybase gene name is CG10674-PA:E=34.4685 |
181474_at	C44E4.5	C44E4.5	WBGene00016654	C44E4.5						2	I-2C23	-			WT|Unclassified		Uncharacterized conserved protein (tumor antigen CML66 in humans)	ENSEMBL:ENSP00000239690:human:Nuclear movement protein family protein:E=26.0132 | FLYBASE:CG10347-PB:fly:Flybase gene name is CG10347-PB:E=16.4437 |
176468_s_at	Y102A11A.2a	Y102A11A.2	WBGene00022412	Y102A11A.2	body wall muscle | intestinal | vulval muscle | renal gland cells	Adult Expression: intestinal; renal gland cells; vulval muscle; body wall muscle; unidentified | Larval Expression: intestinal; renal gland cells; body wall muscle; unidentified		0	1			-						FLYBASE:CG6004-PB:fly:Flybase gene name is CG6004-PB:E=14.6021 |
175051_s_at	Y32F6A.3	Y32F6A.3	WBGene00012528	pap-1						11	V-7A16	174870_at|175051_s_at|194019_at			Ste|Bmd|Emb|Gro|Lvl|Emb|Lva	Molecular_function:nucleotidyltransferase activity|Molecular_function:nucleic acid binding|Molecular_function:polynucleotide adenylyltransferase activity|Biological_process:transcription|Biological_process:body morphogenesis (sensu Nematoda)|Biological_process:embryonic development (sensu Animalia)|Biological_process:positive regulation of growth rate|Biological_process:larval development (sensu …	Poly(A) polymerase and related nucleotidyltransferases	ENSEMBL:ENSP00000216277:human:Full-length cDNA clone CS0DL005YB12 of B cells:E=129.31 | ENSEMBL:ENSP00000238714:human:Poly:E=126.268 | FLYBASE:CG9854-PA:fly:Flybase gene name is hrg-PA:E=121.409 |
182361_s_at	C05D9.7	C05D9.7	WBGene00015474	C05D9.7						10	X-1E06	-			WT
175136_at	Y57G11C.12	Y57G11C.12	WBGene00013308	Y57G11C.12	Reproductive System | body | body wall muscle | pharynx | developing uterus | uterus	Adult Expression: pharynx; Reproductive System; uterus; body wall muscle;		0	1	5	IV-7J05	175136_at|192257_s_at			Emb|Lva|Emb|Gro|Emb|Lva	Molecular_function:oxidoreductase activity, acting on NADH or NADPH|Biological_process:electron transport|Cellular_component:mitochondrial inner membrane|Biological_process:embryonic development (sensu Animalia)|Biological_process:positive regulation of growth rate|Biological_process:larval development (sensu Nematoda)|Biological_process:growth	NADH:ubiquinone oxidoreductase, NDUFA6/B14 subunit	ENSEMBL:ENSP00000330937:human:NDUFA6 protein:E=10.6778 | FLYBASE:CG7712-PA:fly:Flybase gene name is CG7712-PA:E=12.4949 |
192718_s_at	C16B8.1	C16B8.1	WBGene00003007	lin-18		Expression from both extrachromosomal arrays and chromosomal integrants was observed, and the results were fully consistent. LIN-18::GFP was expressed in neurons, body wall muscle, and vulval tissue. In the vulva, LIN-18::GFP was expressed in P5.p, P6.p, and P7.p and all their descendants throughout the L3 and L4 stages. In most (>90%) L4 stage individuals, descendants of P5.p and P7.p expressed …		1	1	1	X-2B07	-	lin-18 encodes a predicted receptor tyrosine kinase that is a member of the Ryk/Derailed family of tyrosine kinase-related receptors (OMIM:600524, mutations in humans are associated with cleft palate); in C. elegans, LIN-18 is required for establishing the polarity of the secondary vulval cell lineage produced by the P7.p hypodermal blast cell; LIN-18 may be a receptor for Wnt-like signaling mole…	e620	WT	Molecular_function:protein kinase activity|Molecular_function:ATP binding|Biological_process:protein amino acid phosphorylation|Molecular_function:protein-tyrosine kinase activity	Receptor-like protein tyrosine kinase RYK/derailed	ENSEMBL:ENSP00000296084:human:Splice Isoform 2 Of Tyrosine-protein kinase RYK precursor:E=54.2924 | ENSEMBL:ENSP00000324119:human:Hypothetical protein DKFZp434L0319:E=33.2147 | ENSEMBL:ENSP00000260795:human:Splice Isoform 1 Of Fibroblast growth factor rec
182426_at	F35C8.8	F35C8.8	WBGene00018038	F35C8.8							X-3E09	-			WT
179103_at	F19H6.6	F19H6.6	WBGene00008961	F19H6.6						26	X-5N08	-			WT
179388_at	T19C9.2	T19C9.2	WBGene00005331	srh-112						3	V-11D23	-			WT	Molecular_function:G-protein coupled receptor activity|Cellular_component:membrane	Predicted olfactory G-protein coupled receptor
172431_x_at	ZC412.7	ZC412.7	WBGene00013888	nspa-3						4	V-9P21	-					Unnamed protein
173470_s_at	H19N07.4	H19N07.4	WBGene00010408	H19N07.4						2	V-7J01	173470_s_at|180299_s_at	H19N07.4 encodes an integral membrane protein with acyl-CoA:diacylglycerol o-acyltransferase activity when expressed in yeast; H19N07.4 belongs to the MBOAT protein family, whose biochemically characterized members transfer fatty acids or acetate to membrane-associated hydroxyl-bearing substrates such as cholesterol, diacylglycerol, long-chain alcohols, or alginate; MBOAT proteins include MOM-1 a…		WT	Molecular_function:DNA binding|Molecular_function:endonuclease activity|Biological_process:DNA repair|Cellular_component:intracellular	Sterol O-acyltransferase/Diacylglycerol O-acyltransferase	ENSEMBL:ENSP00000332258:human:Diacylglycerol O-acyltransferase 1:E=112.678 | ENSEMBL:ENSP00000317525:human:Sterol O-acyltransferase 1:E=25.6021 | ENSEMBL:ENSP00000301466:human:Sterol O-acyltransferase 2:E=24.6021 | FLYBASE:CG31991-PD:fly:Flybase gene name is mdy-PD:E=95.3098 | FLYBASE:CG8112-PA:fly:Flybase gene name is CG8112-PA:E=30.3979 |
174400_s_at	T16H12.4	T16H12.4	WBGene00011814	T16H12.4						2	III-5M12	-			Emb|Bmd|Emb|Lvl|Unc|Emb|Gro|Unc	Biological_process:DNA repair|Cellular_component:nucleus|Molecular_function:transcription factor activity|Biological_process:regulation of transcription|Molecular_function:zinc ion binding|Biological_process:body morphogenesis (sensu Nematoda)|Biological_process:embryonic development (sensu Animalia)|Biological_process:positive regulation of growth rate|Biological_process:larval development (sens…	RNA polymerase II transcription initiation/nucleotide excision repair factor TFIIH, subunit SSL1	ENSEMBL:ENSP00000274400:human:TFIIH basal transcription factor complex p44 subunit:E=84.7213 | ENSEMBL:ENSP00000328901:human:44 kDa protein:E=83.8861 | ENSEMBL:ENSP00000351931:human:44 kDa protein:E=76.7695 | ENSEMBL:ENSP00000348232:human:38 kDa protein:E=58.699 | FLYBASE:CG11115-PA:fly:Flybase gene name is Ssl1-PA:E=62.3098 |
187593_at	K01A12.2	K01A12.2	WBGene00019286	K01A12.2							X-4K14	-			WT
190757_s_at	F46E10.10a	F46E10.10	WBGene00018491	F46E10.10						1	V-4F06	-	This gene encodes a protein predicted by Eisenberg and coworkers, with 52% accuracy, to be mitochondrial.		WT	Molecular_function:oxidoreductase activity|Biological_process:TCA intermediate metabolism|Molecular_function:malate dehydrogenase activity|Biological_process:malate metabolism|Molecular_function:L-malate dehydrogenase activity	Malate dehydrogenase	ENSEMBL:ENSP00000233114:human:Malate dehydrogenase, cytoplasmic:E=103.125 | FLYBASE:CG5362-PA:fly:Flybase gene name is CG5362-PA:E=105.538 |
178318_at	F57G4.9	F57G4.9	WBGene00010213	F57G4.9						2	V-11F10	-			WT		Predicted transposase
172363_x_at	F53A9.6	F53A9.6	WBGene00018729	F53A9.6						8	X-4M16	-			WT		Unnamed protein	FLYBASE:CG4922-PA:fly:Flybase gene name is sala-PA:E=11.0655 |
181733_at	C25H3.5	C25H3.5	WBGene00016114	C25H3.5						8	II-4H09	-			WT
185987_at	M02A10.1	M02A10.1	WBGene00019722	M02A10.1						10	X-1I19	-			WT
178329_at	F14H3.7	F14H3.7	WBGene00008826	F14H3.7						3	V-10P01	-	This gene encodes a protein containing an F-box, a motif predicted to mediate protein-protein interactions either with homologs of yeast Skp-1p or with other proteins; this gene's encoded protein also contains an FTH/DUF38 motif, which may also mediate protein-protein interaction.		WT	Molecular_function:sugar porter activity|Biological_process:phosphoenolpyruvate-dependent sugar phosphotransferase system	Uncharacterized protein
186120_at	W01A11.6	W01A11.6	WBGene00003385	moc-2						2	V-4D06	-			WT|WT	Biological_process:Mo-molybdopterin cofactor biosynthesis	Molybdopterin biosynthesis protein	ENSEMBL:ENSP00000312771:human:Gephyrin:E=31.1135 | ENSEMBL:ENSP00000303019:human:Gephyrin:E=31.0809 | FLYBASE:CG2945-PB:fly:Flybase gene name is cin-PB:E=28.1427 |
175221_at	C33G3.1	C33G3.1	WBGene00001116	dyc-1	intestinal | head	Transgenic animals expressing DYC-1GFP showed consistent GFP expression in the head muscles, the body wall muscles, and the vulva muscles. Weaker expression in the intestinal muscles was also detected in some animals. No GFP expression was observed in the pharyngeal muscles nor in non-muscle cells.		0	1	6		175221_at|180574_at|187957_at	dyc-1 encodes a homolog of murine CAPON, a protein associated with neuronal nitric oxide synthase that regulates its interactions with PSD95; DYC-1 is expressed in muscle, and is required for a dystrophin-related function in muscle.	cx5			Muscular protein implicated in muscular dystrophy phenotype	ENSEMBL:ENSP00000355259:human:Carboxyl-terminal PDZ ligand of neuronal nitric oxide synthase protein:E=12.3767 | ENSEMBL:ENSP00000355133:human:64 kDa protein:E=11.7447 | FLYBASE:CG7177-PA:fly:Flybase gene name is CG7177-PA:E=11.8239 |
174656_at	Y38A8.3	Y38A8.3	WBGene00006737	ulp-2						5	II-4K17	174656_at|183203_at		tm1288	WT|Gro|Gro|Stp	Molecular_function:cysteine-type peptidase activity|Biological_process:proteolysis and peptidolysis|Biological_process:positive regulation of growth rate|Biological_process:gametogenesis	Protease, Ulp1 family	ENSEMBL:ENSP00000347607:human:Splice Isoform 1 Of Sentrin-specific protease 6:E=13.2219 | ENSEMBL:ENSP00000321820:human:Splice Isoform 2 Of Sentrin-specific protease 6:E=13.2219 | ENSEMBL:ENSP00000350936:human:Hypothetical protein DKFZp686O19118:E=11.5086 | ENSEMBL:ENSP00000313624:human:Splice Isoform 1 Of Sentrin-specific protease 7:E=11.4437 | ENSEMBL:ENSP00000342159:human:Splice Isoform 2 Of S…
188229_s_at	Y60A3A.18	Y60A3A.18	WBGene00004810	skr-4	intestine	SKR-4::GFP expression was limited to the intestine.		0	1			188228_at|188229_s_at	The skr-4 gene encodes a homolog of Skp1 in S. cerevisiae that has no known function in vivo, since skr-4(RNAi) animals are at least superficially normal.				SCF ubiquitin ligase, Skp1 component	ENSEMBL:ENSP00000231487:human:S-phase kinase-associated protein 1A isoform b:E=37.5086 | ENSEMBL:ENSP00000303117:human:19 kDa protein:E=35.1871 | ENSEMBL:ENSP00000331708:human:S-phase kinase-associated protein 1A isoform a:E=34.5376 | FLYBASE:CG16983-PA:fly:Flybase gene name is skpA-PA:E=34.6383 | FLYBASE:CG8881-PA:fly:Flybase gene name is skpB-PA:E=34.1135 | FLYBASE:CG12227-PA:fly:Flybase gene n…
192028_at	F29G9.3	F29G9.3	WBGene00000159	aps-1						18	V-4F01	-	The apt-2 gene encodes an adaptin: specifically, it encodes an ortholog of the sigma1 subunit of adaptor protein complex 1 (AP-1).	tm935	Clr|Emb|Lvl|Sck|Ste|Emb|Lva|Lvl|Unc	Biological_process:intracellular protein transport|Cellular_component:clathrin vesicle coat|Biological_process:osmoregulation|Biological_process:embryonic development (sensu Animalia)|Biological_process:larval development (sensu Nematoda)|Biological_process:growth|Biological_process:physiological processes|Biological_process:reproduction|Biological_process:locomotory behavior	Clathrin adaptor complex, small subunit	ENSEMBL:ENSP00000328789:human:Adapter-related protein complex 1 sigma 1B subunit:E=63.6383 | ENSEMBL:ENSP00000223096:human:Splice Isoform 1 Of Adapter-related protein complex 1 sigma 1A subunit:E=61.8539 | ENSEMBL:ENSP00000300912:human:17 kDa protein:E=61
173562_s_at	T05B11.3	T05B11.3	WBGene00020246	clic-1	pharynx | tail neurons	Adult Expression: pharynx; tail neurons; unidentified | Larval Expression: pharynx; tail neurons		1	1	30	V-5J23	171946_x_at|173562_s_at|185787_s_at			WT		Vesicle coat protein clathrin, light chain	ENSEMBL:ENSP00000242284:human:Splice Isoform 2 Of Clathrin light chain A:E=15.9208 | ENSEMBL:ENSP00000310812:human:Splice Isoform 2 Of Clathrin light chain B:E=13.4559 | FLYBASE:CG6948-PA:fly:Flybase gene name is Clc-PA:E=16.6576 |
187660_s_at	C03B1.12	C03B1.12	WBGene00003053	lmp-1	intestinal	In early embryos, immune serum stained granules broadly distributed throughout the embryo. In latter embryonic stages, staining became restricted to intestinal cells. Intestine-specific labeling was first observed at the lima bean stage embryos, when the gut precursors are located along the dorsal posterior quadrant and autofluorescent intestinal granules first appear. Intestinal granules are lab…	At all stages labeling occurs at the periphery of the granules, as would be expected for labeling of a membrane protein.	0	1	1	X-3M14	173193_s_at|187660_s_at	lmp-1 encodes a protein with similarity to vertebrate lysosome-associated membrane proteins CD68, and appears to be the only protein in C. elegans that has a GYXX (phi) vertebrate lysosomal targeting sequence at its carboxy terminus; localized to the periphery of a large population of membrane bound organelles (granules) seen throughout the early embryos and restricted to the cells of the intesti…		Clr	Cellular_component:membrane|Biological_process:osmoregulation	Lysosomal-associated membrane protein
177863_at	T24D5.2	T24D5.2	WBGene00011990	T24D5.2						6	X-6A05	-			WT
189531_s_at	ZK287.2	ZK287.2	WBGene00013963	sulp-8						13		-			Ste	Molecular_function:sulfate porter activity|Biological_process:sulfate transport|Cellular_component:membrane|Biological_process:reproduction	Sulfate/bicarbonate/oxalate exchanger SAT-1 and related transporters (SLC26 family)	ENSEMBL:ENSP00000265715:human:Pendrin:E=98.4202 | ENSEMBL:ENSP00000304783:human:Prestin:E=96.1805 | ENSEMBL:ENSP00000342396:human:75 kDa protein:E=95 | ENSEMBL:ENSP00000351597:human:Splice Isoform 1 Of Solute carrier family 26 member 6:E=91.2291 | ENSEMBL
189343_at	T09H2.1	T09H2.1	WBGene00020386	cyp-34A4						15	V-3M02	-			WT	Biological_process:electron transport|Molecular_function:monooxygenase activity	Cytochrome P450 CYP2 subfamily	ENSEMBL:ENSP00000285985:human:Cytochrome P450 2C8:E=62.1487 | ENSEMBL:ENSP00000324648:human:Cytochrome P450 2B6:E=59.6021 | ENSEMBL:ENSP00000260682:human:Cytochrome P450 2C9:E=57.585 | ENSEMBL:ENSP00000285981:human:Cytochrome P450 2C19:E=57.1675 | ENSEMBL
192894_at	F42F12.3	F42F12.3	WBGene00009635	F42F12.3						8	X-5L14	-			WT	Cellular_component:integral to membrane	Steroid reductase	ENSEMBL:ENSP00000274192:human:3-oxo-5-alpha-steroid 4-dehydrogenase 1:E=45.4437 | ENSEMBL:ENSP00000233139:human:3-oxo-5-alpha-steroid 4-dehydrogenase 2:E=41.9586 | ENSEMBL:ENSP00000264228:human:Hypothetical protein FLJ13352:E=10.0088 |
178750_at	F21G4.5	F21G4.5	WBGene00009026	F21G4.5						9	X-4L06	-			WT	Molecular_function:nucleic acid binding|Molecular_function:zinc ion binding|Cellular_component:nucleus	Unnamed protein
174962_at	Y46G5A.15	Y46G5A.15	WBGene00012906	Y46G5A.15								174962_at|185903_at			WT
175037_at	F26G1.1	F26G1.1	WBGene00017837	F26G1.1						11	II-4A17	175037_at|181636_at			Gro|Ste|Stp|WT|WT	Biological_process:positive regulation of growth rate|Biological_process:reproduction|Biological_process:gametogenesis		ENSEMBL:ENSP00000251143:human:Hypothetical protein DKFZp313H1733:E=38.6383 | ENSEMBL:ENSP00000305164:human:Esophageal cancer associated protein:E=28.3566 | FLYBASE:CG8202-PA:fly:Flybase gene name is CG8202-PA:E=27.4685 |
189068_at	C33A12.11	C33A12.11	WBGene00005666	sru-3							IV-4N06	-			WT		Uncharacterized protein
188800_at	DC2.5	DC2.5	WBGene00017082	DC2.5						24	V-1E11	-	This gene encodes a protein predicted by Eisenberg and coworkers, with 52% accuracy, to be mitochondrial.		WT	Molecular_function:oxidoreductase activity|Biological_process:metabolism	Dehydrogenases with different specificities (related to short-chain alcohol dehydrogenases)	ENSEMBL:ENSP00000333406:human:FOR II protein:E=38.5528 | ENSEMBL:ENSP00000237831:human:Retinol dehydrogenase 14:E=33.1612 | ENSEMBL:ENSP00000267502:human:Similar to Androgen-regulated short-chain dehydrogenase/reductase 1:E=29.8861 | ENSEMBL:ENSP000001774
193057_s_at	C47B2.4	C47B2.4	WBGene00003948	pbs-2						20	I-6H19	-			Emb|Oth|Unc|Emb|Lva|Ste|Unc|Emb|Lva|Unc	Molecular_function:endopeptidase activity|Biological_process:ubiquitin-dependent protein catabolism|Cellular_component:proteasome core complex (sensu Eukarya)|Biological_process:embryonic development (sensu Animalia)|Biological_process:larval development (sensu Nematoda)|Biological_process:growth|Biological_process:reproduction|Biological_process:locomotory behavior	20S proteasome, regulatory subunit beta type PSMB7/PSMB10/PUP1	ENSEMBL:ENSP00000259457:human:Proteasome subunit beta type 7 precursor:E=54.699 | ENSEMBL:ENSP00000351314:human:Proteasome subunit beta type 10 precursor:E=46.3188 | ENSEMBL:ENSP00000270586:human:Proteasome subunit beta type 6 precursor:E=22.0969 | ENSEMB
189427_at	ZK1307.9	ZK1307.9	WBGene00014250	ZK1307.9						2	II-6L18	-			Emb|WT	Biological_process:embryonic development (sensu Animalia)	C2C2-type Zn-finger protein	ENSEMBL:ENSP00000221554:human:Putative SB115 protein:E=68.2007 | FLYBASE:CG15084-PA:fly:Flybase gene name is CG15084-PA:E=62.4949 |
178479_s_at	K08F8.6	K08F8.6	WBGene00002295	let-19	vulva | hypodermal | pharynx | skeletal muscle | tail neurons	Ubiquitous GFP expression was observed in embryo. In larvae and adults, GFP expression was observed in most tissues, including vulva, tail neurons, skeletal muscle, hypodermal cells, the H-shaped excretory canal and pharynx.		1	1		II-6I24	174498_at|178479_s_at	The let-19 gene encodes a protein related to human TRAP240 (thyroid hormone receptor-associated protein 240, OMIM:300182), a transcriptional co-activation complex subunit conserved in yeast, Drosophila, and humans; LET-19 is required for proper asymmetric cell divisions and cell fusions regulated by LIN-44/Wnt and LIN-17/frizzled, as well as for proper development of secondary vulval cell fates a…	mn19	WT			ENSEMBL:ENSP00000262436:human:Thyroid hormone receptor-associated protein complex 240 kDa component:E=95.6021 | ENSEMBL:ENSP00000281928:human:PROSIT240:E=91.8239 | ENSEMBL:ENSP00000290632:human:Trichohyalin:E=10.2596 | FLYBASE:CG9936-PC:fly:Flybase gene name is pap-PC:E=108.745 | FLYBASE:CG32133-PA:fly:Flybase gene name is CG32133-PA:E=13.5376 | FLYBASE:CG18497-PC:fly:Flybase gene name is spen-PC…
176087_at	C07H6.2	C07H6.2	WBGene00015579	C07H6.2	intestine | pharynx	Adult Expression: pharynx; intestine;		0	1		III-4A11	-			WT|WT|Gro	Biological_process:positive regulation of growth rate	Uncharacterized conserved protein	ENSEMBL:ENSP00000230260:human:HCG V:E=12.699 | FLYBASE:CG13994-PA:fly:Flybase gene name is CG13994-PA:E=12.8239 | FLYBASE:CG11233-PA:fly:Flybase gene name is CG11233-PA:E=12.6383 |
186146_s_at	Y37D8A.11a	Y37D8A.11	WBGene00012551	Y37D8A.11						11	III-6O04	-			WT	Molecular_function:chromatin binding|Biological_process:chromatin assembly/disassembly|Cellular_component:chromatin|Cellular_component:nucleus		FLYBASE:CG7421-PB:fly:Flybase gene name is Nopp140-PB:E=10.8539 |
173003_s_at	Y17D7A.3a	Y17D7A.3	WBGene00003655	nhr-65							V-12C18	173003_s_at|193567_at			WT	Molecular_function:transcription factor activity|Molecular_function:steroid hormone receptor activity|Biological_process:regulation of transcription, DNA-dependent|Cellular_component:nucleus|Molecular_function:DNA binding|Molecular_function:ligand-dependent nuclear receptor activity	Hormone receptors
175632_at	C35C5.1	C35C5.1	WBGene00004746	sdc-2							X-5D07	173447_s_at|175632_at	The sdc-2 gene encodes a protein that represses transcription of X chromosomes to achieve dosage compensation, and that also represses the male sex-determination gene her-1 to elicit hermaphrodite differentiation.	y15	Emb|Lva|Lvl|Dpy|Emb|Lvl|Unc|Adl|Dpy|Gro|Pvl|Unc	Biological_process:determination of adult life span|Biological_process:physiological processes|Biological_process:positive regulation of body size|Biological_process:embryonic development (sensu Animalia)|Biological_process:positive regulation of growth rate|Biological_process:larval development (sensu Nematoda)|Biological_process:growth|Biological_process:hermaphrodite genital morphogenesis|Biol…	Unnamed protein	ENSEMBL:ENSP00000290632:human:Trichohyalin:E=19.4318 | ENSEMBL:ENSP00000344270:human:Similar to Tripartite motif protein TRIM19 gamma:E=17.7447 | ENSEMBL:ENSP00000342979:human:Hypothetical protein FLJ40113:E=17.0862 | ENSEMBL:ENSP00000278849:human:Inner c
190003_at	F44C8.9a	F44C8.9	WBGene00018415	F44C8.9						13	V-2I23	-		tm997	WT	Molecular_function:transcription factor activity|Molecular_function:steroid hormone receptor activity|Biological_process:regulation of transcription, DNA-dependent|Cellular_component:nucleus	Hormone receptors	ENSEMBL:ENSP00000299224:human:Splice Isoform 2 Of Photoreceptor-specific nuclear receptor:E=10.1938 | ENSEMBL:ENSP00000317199:human:Splice Isoform 1 Of Photoreceptor-specific nuclear receptor:E=10.1249 | ENSEMBL:ENSP00000346339:human:HNF4G protein:E=10.0555 | FLYBASE:CG1378-PA:fly:Flybase gene name is tll-PA:E=11.0132 |
185743_at	Y11D7A.10	Y11D7A.10	WBGene00012434	Y11D7A.10							IV-4B18	-			WT
175739_s_at	JC8.10a	JC8.10	WBGene00006763	unc-26	head neurons | nerve ring | dorsal nerve cord | ventral nerve cord | body neurons | tail neurons | head neurons | nerve ring | pharynx | ventral nerve cord | body neurons | vulval muscle | tail neurons | head neurons | nerve ring | pharynx | ventral nerve cord | body neurons | vulval muscle | tail neurons | ventral nerve cord	Adult Expression: nerve ring; ventral nerve cord; dorsal nerve cord; head neurons; body neurons; tail neurons; unidentified | Larval Expression: nerve ring; ventral nerve cord; dorsal nerve cord; head neurons; body neurons; tail neurons; unidentified | Adult Expression: pharynx; vulval muscle; nerve ring; ventral nerve cord; head neurons; tail neurons; unidentified | Larval Expression: pharynx; n…	| neuromuscular junctions	1	1			175739_s_at|175740_s_at|176855_s_at|193738_s_at	unc-26 encodes synaptojanin, a polyphosphoinositide phosphatase orthologous to human synaptojanin 1 (OMIM:604297, 309000, which when mutated leads to Lowe oculocerebrorenal syndrome); UNC-26 is required for normal locomotion, pharyngeal pumping, and defecation, and specifically, appears to function in multiple steps of synaptic vesicle recycling; UNC-26 may also play a role in cytoskeletal organi…	ad473	WT|WT|WT|Unc	Molecular_function:inositol/phosphatidylinositol phosphatase activity|Biological_process:locomotory behavior|Biological_process:muscle contraction|Biological_process:cytoskeleton organization and biogenesis|Cellular_component:synaptic vesicle|Biological_process:synaptic vesicle budding|Biological_process:locomotion	Inositol-1,4,5-triphosphate 5-phosphatase (synaptojanin), INP51/INP52/INP53 family	ENSEMBL:ENSP00000322234:human:Splice Isoform 1 Of Synaptojanin 1:E=237.174 | ENSEMBL:ENSP00000349903:human:KIAA0910 protein:E=232.229 | ENSEMBL:ENSP00000241842:human:Synaptojanin 2:E=191.444 | ENSEMBL:ENSP00000347792:human:Synaptojanin 2:E=183.523 | ENSEM
181212_at	T04D1.3	T04D1.3	WBGene00006791	unc-57	all neurons | intestine | head neurons | anal sphincter/depressor muscle | nerve ring | dorsal nerve cord | ventral nerve cord | body neurons | tail neurons | head neurons | anal sphincter/depressor muscle | nerve ring | dorsal nerve cord | ventral nerve cord | body neurons | tail neurons | spermathecae | neurons	Fluorescence was observed in all neurons and the posterior intestine. | Adult Expression: anal sphincter/depressor muscle; nerve ring; ventral nerve cord; dorsal nerve cord; head neurons; body neurons; tail neurons; unidentified | Larval Expression: anal sphincter/depressor muscle; nerve ring; ventral nerve cord; dorsal nerve cord; head neurons; body neurons; tail neurons; unidentified | "GFP-tag…	| "The kinesin motor protein, encoded by the unc-104 gene, is required for synaptic vesicle transport from the cell body to neuromuscular junctions. In unc-104 mutants, GFP-tagged endophilin accumulated in the cell bodies rather than at synapses. These data suggest that endophilin is a cargo of the synaptic vesicle kinesin. The simplest interpretation of this result is that endophilin is associat…	1	1			-	unc-57 encodes an ortholog of endophilin A that is required for synaptic vesicle endocytosis; UNC-57 is expressed in all neurons, at synapses and neuromuscular junctions, and (weakly) in the spermetheca; like other endophilins, UNC-57 has a large BAR domain, an N-terminal coiled-coil domain within the BAR domain, and a C-terminal SH3 domain; UNC-57 protein is necessary for proper localization of …	ad592		Molecular_function:protein binding|Cellular_component:cytoplasm	Lysophosphatidic acid acyltransferase endophilin/SH3GL, involved in synaptic vesicle formation	ENSEMBL:ENSP00000321799:human:Splice Isoform 1 Of SH3-containing GRB2-like protein 3:E=88.4685 | ENSEMBL:ENSP00000269886:human:SH3-domain GRB2-like 1:E=87.4559 | ENSEMBL:ENSP00000320092:human:Splice Isoform 3 Of SH3-containing GRB2-like protein 3:E=83.301
189459_at	F32H5.4	F32H5.4	WBGene00009350	F32H5.4						6	V-8H02	-			WT	Molecular_function:transporter activity|Biological_process:transport|Cellular_component:integral to membrane	Synaptic vesicle transporter SVOP and related transporters (major facilitator superfamily)	ENSEMBL:ENSP00000245407:human:Organic cation/carnitine transporter 2:E=34.5086 | ENSEMBL:ENSP00000259734:human:OTTHUMP00000016426:E=28.1487 | ENSEMBL:ENSP00000328583:human:Carnitine transporter 2:E=27.9208 | ENSEMBL:ENSP00000350513:human:Liver-specific tr
173421_at	Y38F2AL.4	Y38F2AL.4	WBGene00006912	vha-3	hypodermal | intestinal	vha-11 expression: Similar results as expression pattern of vha-3 in Expr1401. | "vha-3 expression: vha-3 was mainly expressed in gastrointestinal and hypodermal cells, in addition to the H-shaped excretory cell. After prolonged staining, the canals of the H-shaped excretory cell also became visible." | "Highly expressed in the embryo and much lower during larval stages. The expression gradually …		0	1			173419_at|173420_s_at|173421_at|177110_s_at			Emb|Gro|Unc|Emb|Lva|Lvl	Molecular_function:hydrogen-transporting ATP synthase activity, rotational mechanism|Molecular_function:hydrogen-transporting ATPase activity, rotational mechanism|Biological_process:ATP synthesis coupled proton transport|Cellular_component:membrane|Cellular_component:proton-transporting two-sector ATPase complex|Biological_process:embryonic development (sensu Animalia)|Biological_process:positiv…	Vacuolar H+-ATPase V0 sector, subunits c/c'	ENSEMBL:ENSP00000329757:human:Vacuolar ATP synthase 16 kDa proteolipid subunit:E=47.7696 | ENSEMBL:ENSP00000332264:human:14 kDa protein:E=27.4815 | ENSEMBL:ENSP00000236067:human:Vacuolar ATP synthase 21 kDa proteolipid subunit:E=18.1135 | FLYBASE:CG3161-PA:fly:Flybase gene name is Vha16-PA:E=51.4815 | FLYBASE:CG6737-PA:fly:Flybase gene name is CG6737-PA:E=43.2007 | FLYBASE:CG9013-PA:fly:Flybase g…
176926_at	Y34D9A.2	Y34D9A.2	WBGene00021328	Y34D9A.2								-			WT	Molecular_function:rhodopsin-like receptor activity|Biological_process:G-protein coupled receptor protein signaling pathway|Cellular_component:integral to membrane
186782_at	C09G5.8	C09G5.8	WBGene00007490	C09G5.8						3	II-7B07	-			WT|WT|WT|Unclassified		Unnamed protein	ENSEMBL:ENSP00000262135:human:KIAA1005 protein:E=16.9586 | ENSEMBL:ENSP00000206660:human:Splice Isoform 1 Of X-linked retinitis pigmentosa GTPase regulator-interacting protein 1:E=13.5229 | ENSEMBL:ENSP00000355314:human:Splice Isoform 2 Of Restin:E=10.7959 | ENSEMBL:ENSP00000351665:human:Splice Isoform 1 Of Restin:E=10.7959 | FLYBASE:CG1915-PC:fly:Flybase gene name is sls-PC:E=10.8861 |
190505_at	R11H6.5	R11H6.5	WBGene00011253	R11H6.5						11	V-9H21	-			WT|WT|Unclassified	Molecular_function:RNA binding|Molecular_function:ATP binding|Molecular_function:transferase activity|Biological_process:immune response	Transcription factor NFAT, subunit NF45	ENSEMBL:ENSP00000355011:human:NF45 protein:E=51.1549 | ENSEMBL:ENSP00000271939:human:Interleukin enhancer binding factor 2, 45kDa:E=51.1367 | FLYBASE:CG5641-PA:fly:Flybase gene name is CG5641-PA:E=39.699 |
173216_s_at	C43E11.11	C43E11.11	WBGene00016608	C43E11.11						2	I-1L02	-			WT|WT|Gro|Emb|Gro|Gro|Gro|Unclassified	Biological_process:embryonic development (sensu Animalia)|Biological_process:positive regulation of growth rate	Predicted Golgi transport complex 1 protein	ENSEMBL:ENSP00000334703:human:Conserved oligomeric Golgi complex component 5:E=16.4318 | ENSEMBL:ENSP00000297135:human:Component of oligomeriC golgi Complex 5 isoform 1:E=14.6778 | FLYBASE:CG6549-PC:fly:Flybase gene name is fws-PC:E=16.284 |
191085_at	K07E8.9	K07E8.9	WBGene00005557	sri-45						1	II-1I02	-			WT	Molecular_function:G-protein coupled receptor activity|Cellular_component:membrane	Predicted olfactory G-protein coupled receptor
180279_at	M02B7.2	M02B7.2	WBGene00019724	M02B7.2						11	IV-1N18	-			WT	Molecular_function:exonuclease activity|Cellular_component:intracellular	Predicted exonuclease	ENSEMBL:ENSP00000262917:human:Prion protein interacting protein:E=33.9208 | ENSEMBL:ENSP00000300005:human:37 kDa protein:E=28.2757 | ENSEMBL:ENSP00000250263:human:3' exoribonuclease:E=28.2007 | FLYBASE:CG6393-PA:fly:Flybase gene name is CG6393-PA:E=31.699 |
174381_at	F46H6.2a	F46H6.2	WBGene00000959	dgk-2							X-2P03	174381_at|174382_s_at|189788_at	dgk-2 encodes a putative diacylglycerol kinase.	gk124	WT|WT	Molecular_function:diacylglycerol kinase activity|Biological_process:protein kinase C activation|Biological_process:intracellular signaling cascade	Diacylglycerol kinase	ENSEMBL:ENSP00000284061:human:Diacylglycerol kinase, epsilon:E=89.6576 | ENSEMBL:ENSP00000349326:human:Diacylglycerol kinase, theta:E=66.4318 | ENSEMBL:ENSP00000264057:human:Diacylglycerol kinase delta2:E=62.3188 | ENSEMBL:ENSP00000261491:human:Diacylglyc
175161_at	F21D5.5	F21D5.5	WBGene00009010	F21D5.5						2	IV-4O02	175161_at|193055_at			Gro|WT|WT|WT|Unclassified|WT|Lva|Unclassified	Biological_process:positive regulation of growth rate|Biological_process:larval development (sensu Nematoda)|Biological_process:growth	Polynucleotide kinase 3' phosphatase	ENSEMBL:ENSP00000323511:human:DNA 5'-kinase/3'-phosphatase:E=83.1871 | FLYBASE:CG9601-PA:fly:Flybase gene name is CG9601-PA:E=99.699 |
181951_at	K12H6.5	K12H6.5	WBGene00019685	K12H6.5						26	II-2F20	-			WT|WT		Unnamed protein
174667_at	C46C2.1a	C46C2.1	WBGene00006941	wnk-1	hypodermis	Expression is seen in the excretory cell and canals of the larval and adult stages. Expression is stronger in larvae. Weak expression is also observed in other nuclei, presumably hypodermal.		0	1		IV-4P15	174667_at|190424_at	wnk-1 is orthologous to the human gene PROTEIN KINASE, LYSINE-DEFICIENT 1 (PRKWNK1; OMIM:605232), which when mutated leads to pseudohypoaldosteronism type II.	ok266	WT|WT|WT|Egl|Gro	Molecular_function:protein kinase activity|Molecular_function:ATP binding|Biological_process:protein amino acid phosphorylation|Molecular_function:protein serine/threonine kinase activity|Molecular_function:protein-tyrosine kinase activity|Biological_process:oviposition|Biological_process:positive regulation of growth rate		ENSEMBL:ENSP00000313059:human:Splice Isoform 1 Of Serine/threonine-protein kinase WNK1:E=136.602 | ENSEMBL:ENSP00000252477:human:Splice Isoform 2 Of Serine/threonine-protein kinase WNK1:E=134.569 | ENSEMBL:ENSP00000297876:human:Splice Isoform 2 Of Serine/
174013_at	K07B1.5a	K07B1.5	WBGene00019465	acl-14	body wall muscle | intestinal	Adult Expression: intestinal; body wall muscle | Larval Expression: intestinal; body wall muscle		0	1		V-6H05	174013_at|174014_s_at|182900_at			WT|WT|WT|Emb	Molecular_function:acyltransferase activity|Biological_process:metabolism|Biological_process:embryonic development (sensu Animalia)		ENSEMBL:ENSP00000333346:human:Protein FAM34A:E=66.4559 | ENSEMBL:ENSP00000285518:human:1-acyl-sn-glycerol-3-phosphate acyltransferase epsilon:E=10.1427 |
186667_s_at	Y37E11B.3	Y37E11B.3	WBGene00021376	Y37E11B.3						2		-					Uncharacterized conserved protein	ENSEMBL:ENSP00000350621:human:Conserved hypothetical protein:E=13.7959 | FLYBASE:CG17180-PA:fly:Flybase gene name is CG17180-PA:E=16 |
173227_at	Y82E9BR.18	Y82E9BR.18	WBGene00022350	Y82E9BR.18								-					Predicted RNA-binding protein	ENSEMBL:ENSP00000298310:human:Similar to Serologically defined colon cancer antigen 1:E=28.1427 |
184861_at	F21H11.2a	F21H11.2	WBGene00004728	sax-2		sax-2 reporter transgenes are widely expressed in neurons in the head and tail and along the ventral nerve cord.		1	1	5	III-2N11	-		ky216	WT|WT|WT|WT			ENSEMBL:ENSP00000264319:human:PREDICTED: KIAA0826 protein:E=305.119 | ENSEMBL:ENSP00000261575:human:Chromosome 13 open reading frame 14:E=298.959 | ENSEMBL:ENSP00000304723:human:Hypothetical protein DKFZp781A0295:E=116.495 | ENSEMBL:ENSP00000267067:human:WUGSC:H_2G3A.1 protein:E=106.638 | ENSEMBL:ENSP00000351113:human:Hypothetical protein FLJ16177:E=14.1308 | FLYBASE:CG32045-PC:fly:Flybase gene n…
183092_at	F15H10.7	F15H10.7	WBGene00008874	F15H10.7						4	V-7A10	-			WT	Molecular_function:molecular_function unknown	Unnamed protein	FLYBASE:CG6236-PA:fly:Flybase gene name is CG6236-PA:E=59.1427 | FLYBASE:CG10730-PA:fly:Flybase gene name is CG10730-PA:E=53.1249 | FLYBASE:CG11630-PA:fly:Flybase gene name is CG11630-PA:E=34.5686 | FLYBASE:CG3123-PA:fly:Flybase gene name is CG3123-PA:E=33.7447 | FLYBASE:CG16854-PA:fly:Flybase gene name is CG16854-PA:E=49.8861 | FLYBASE:CG15695-PA:fly:Flybase gene name is CG15695-PA:E=47.4559 | F…
178189_at	F28C6.5	F28C6.5	WBGene00009205	F28C6.5							II-6C12	-			WT
173908_at	R07E4.4	R07E4.4	WBGene00003254	mig-23	hypodermis | intestine | tail | pharynx | pharyngeal gland cells | head	Adult Expression: pharyngeal gland cells;		0	1	2	X-3C04	173908_at|191252_s_at		id12	WT	Molecular_function:hydrolase activity	Nucleoside phosphatase	ENSEMBL:ENSP00000351520:human:Splice Isoform 1 Of Ectonucleoside triphosphate diphosphohydrolase 4:E=89.6576 | ENSEMBL:ENSP00000347031:human:Lysosomal apyrase-like protein 1:E=75.2757 | ENSEMBL:ENSP00000348536:human:ENTPD4 protein:E=73.5528 | ENSEMBL:ENSP00000260756:human:Splice Isoform 1 Of Ectonucleoside triphosphate diphosphohydrolase 1:E=35.1487 | ENSEMBL:ENSP00000301825:human:Ectonucleoside …
175055_at	Y17G7B.7	Y17G7B.7	WBGene00006601	tpi-1							II-8I11	175055_at|192783_at	tpi-1 is orthologous to the human gene TRIOSEPHOSPHATE ISOMERASE 1 (TPI1; OMIM:190450), which when mutated leads to disease.		WT	Molecular_function:triose-phosphate isomerase activity|Biological_process:metabolism	Triosephosphate isomerase	ENSEMBL:ENSP00000229270:human:Triosephosphate isomerase:E=79.6778 | ENSEMBL:ENSP00000334713:human:PREDICTED: similar to Triosephosphate isomerase (TIM):E=76.2676 | ENSEMBL:ENSP00000351296:human:LOC286016 protein:E=18.3566 | FLYBASE:CG2171-PA:fly:Flybase gene name is Tpi-PA:E=79.0605 |
174062_s_at	ZK632.9	ZK632.9	WBGene00014016	ZK632.9						2	III-5C16	174062_s_at|186549_at			WT|WT		DNA-binding nuclear protein p8
183730_at	F53E2.1	F53E2.1	WBGene00018757	tag-304	head neurons | spermatheca | body wall muscle | pharynx | ventral nerve cord | vulval muscle | tail neurons	Adult Expression: pharynx; vulval muscle; spermatheca; body wall muscle; ventral nerve cord; head neurons; tail neurons; unidentified | Larval Expression: pharynx; body wall muscle; ventral nerve cord; head neurons; tail neurons; unidentified		1	1	1	V-1P01	175316_s_at|183730_at			WT		LisH motif-containing protein	ENSEMBL:ENSP00000266069:human:Protein C20orf11:E=16.6778 | FLYBASE:CG6617-PA:fly:Flybase gene name is CG6617-PA:E=12.9208 |
181512_at	Y49E10.2	Y49E10.2	WBGene00013029	Y49E10.2						2	III-6C14	-	This gene encodes a protein predicted by Eisenberg and coworkers, with 52% accuracy, to be mitochondrial.		WT|WT|Clr|Emb|Gro|Gro|Lon	Molecular_function:electron transporter activity|Biological_process:electron transport|Biological_process:osmoregulation|Biological_process:embryonic development (sensu Animalia)|Biological_process:positive regulation of growth rate|Biological_process:negative regulation of body size	Glutaredoxin-related protein	ENSEMBL:ENSP00000328570:human:Glutaredoxin-related protein C14orf87:E=30.284 | ENSEMBL:ENSP00000225000:human:Thioredoxin-like 2:E=20.3468 | ENSEMBL:ENSP00000330836:human:30 kDa protein:E=17.4815 | FLYBASE:CG14407-PA:fly:Flybase gene name is CG14407-PA:E=24.8861 | FLYBASE:CG6523-PA:fly:Flybase gene name is CG6523-PA:E=19.1938 |
183142_at	B0348.2	B0348.2	WBGene00015152	B0348.2								-					Unnamed protein
173978_at	C32D5.5	C32D5.5	WBGene00016313	C32D5.5							II-4N20	173978_at|187339_s_at			Emb|WT	Biological_process:embryonic development (sensu Animalia)	Histone tail methylase	ENSEMBL:ENSP00000255613:human:Suppressor of variegation 4-20 homolog 2:E=53.7447 | ENSEMBL:ENSP00000305899:human:SuppreSSor of variegation 4-20 homolog 1 iSoform 1:E=53.3098 | ENSEMBL:ENSP00000353681:human:SUV420H2 protein:E=36.2518 | ENSEMBL:ENSP00000313027:human:30 kDa protein:E=25.0223 | FLYBASE:CG13363-PA:fly:Flybase gene name is CG13363-PA:E=49.6576 |
173811_at	F53H10.2	F53H10.2	WBGene00010012	F53H10.2						6		173811_at|190523_s_at			WT	Molecular_function:DNA binding|Cellular_component:nucleus|Molecular_function:nucleic acid binding|Molecular_function:zinc ion binding	Predicted DNA-binding protein, contains SANT and ELM2 domains	ENSEMBL:ENSP00000346285:human:DJ139D8.5.3:E=34.3665 | ENSEMBL:ENSP00000339438:human:DJ139D8.5.2:E=34.3468 | ENSEMBL:ENSP00000297221:human:Zinc finger transcription factor TReP-132:E=33.9586 | ENSEMBL:ENSP00000313258:human:Zn-finger, C2H2 type domain containing protein:E=26.2147 | FLYBASE:CG16779-PA:fly:Flybase gene name is CG16779-PA:E=16.7213 |
175219_s_at	F54D11.2	F54D11.2	WBGene00018812	F54D11.2							V-3B24	175219_s_at|184331_at			WT|WT		Predicted alpha/beta hydrolase	ENSEMBL:ENSP00000311997:human:Neurofilament triplet H protein:E=16.9208 | ENSEMBL:ENSP00000334639:human:KIAA1310 protein:E=15.5686 | ENSEMBL:ENSP00000346144:human:FLJ10081 protein:E=14.9586 | ENSEMBL:ENSP00000348444:human:Titin:E=14.7959 | ENSEMBL:ENSP000
173029_s_at	F10G8.6	F10G8.6	WBGene00008664	F10G8.6						2	I-5C21	173029_s_at|191895_at	This gene encodes a protein predicted by Eisenberg and coworkers, with 52% accuracy, to be mitochondrial.		WT|Gro|Stp|Gro|Stp	Molecular_function:ATP binding|Molecular_function:molecular_function unknown|Biological_process:positive regulation of growth rate|Biological_process:gametogenesis	Predicted ATPase, nucleotide-binding	ENSEMBL:ENSP00000283027:human:Nucleotide-binding protein 1:E=96.0862 | ENSEMBL:ENSP00000262302:human:Similar to Nucleotide binding protein 2:E=60.9586 | ENSEMBL:ENSP00000281081:human:Splice Isoform 1 Of Protein C14orf127:E=47.8539 | ENSEMBL:ENSP00000348755:human:18 kDa protein:E=16.041 | FLYBASE:CG17904-PA:fly:Flybase gene name is CG17904-PA:E=83.5686 | FLYBASE:CG3262-PA:fly:Flybase gene name is …
193806_s_at	R186.3	R186.3	WBGene00011306	R186.3						2	V-8L13	-			WT	Molecular_function:GTP binding	Signal recognition particle receptor, beta subunit (small G protein superfamily)	ENSEMBL:ENSP00000273406:human:Signal recognition particle receptor beta subunit:E=24.6021 | FLYBASE:CG33162-PA:fly:Flybase gene name is SrpRbeta-PA:E=23.585 |
174721_at	F18C12.2a	F18C12.2	WBGene00004378	rme-8	germ-line cells | oocytes | lateral hypodermis | uterus | muscle	RME-8 expression in other cell types was examined by whole mount immunostaining. RME-8 is expressed in almost all cells. RME-8 was highly expressed in the lateral hypodermis, muscle, and the developing germ cells in larvae. RME-8 staining was extremely abundant in the developing uterus of L4 worms. | RME-8 expression was examined in dissected adult ovaries by immunofluorescence. RME-8 was highly …	Immunofluorescence: RME-8 staining was concentrated in the cortex of oocytes beneath the plasma membrane. At high magnification, RME-8 staining was localized to punctate structures that were 0.20.4 um in diameter. RME-8 staining in the rme-8(b1023) missen	3	1		I-4A15	174721_at|189789_s_at	The rme-8 gene encodes a J-domain protein that is required for both receptor-mediated and fluid-phase endocytosis in coelomocytes and other cell types, and that is also required for development and viability.	ar486	Bmd|Cpa|Emb|Mlt|Unc|Emb|Emb|Lva|Lvl|Unc|Emb|Lva|Unc	Molecular_function:heat shock protein binding|Molecular_function:unfolded protein binding|Biological_process:protein folding|Biological_process:body morphogenesis (sensu Nematoda)|Biological_process:embryonic cleavage|Biological_process:cytoplasm organization and biogenesis|Biological_process:embryonic development (sensu Animalia)|Biological_process:larval development (sensu Nematoda)|Biological_…	Endocytosis protein RME-8, contains DnaJ domain	ENSEMBL:ENSP00000260818:human:DnaJ homolog subfamily C member 13:E=1000 | ENSEMBL:ENSP00000354692:human:Hypothetical protein:E=20.6021 | FLYBASE:CG8014-PA:fly:Flybase gene name is CG8014-PA:E=305.387 |
187711_s_at	C39E9.14a	C39E9.14	WBGene00001007	dli-1						20	IV-7A05	-		ku266	Emb|Muv|Pvl|Rup|Emb|Pvl|Unc	Molecular_function:motor activity|Biological_process:embryonic development (sensu Animalia)|Biological_process:negative regulation of vulval development (sensu Nematoda)|Biological_process:hermaphrodite genital morphogenesis|Biological_process:morphogenesis of an epithelium|Biological_process:locomotory behavior	Dynein light intermediate chain	ENSEMBL:ENSP00000258198:human:Dynein light intermediate chain 2, cytosolic:E=43.8239 | ENSEMBL:ENSP00000273130:human:Dynein light chain-A:E=42.1487 | FLYBASE:CG1938-PA:fly:Flybase gene name is Dlic2-PA:E=39.4685 |
189544_at	F57F5.1	F57F5.1	WBGene00010204	F57F5.1						8	V-8E19	-		tm540	WT|Emb|Emb|Lva|Unc	Molecular_function:cysteine-type peptidase activity|Biological_process:proteolysis and peptidolysis|Molecular_function:cysteine-type endopeptidase activity|Biological_process:embryonic development (sensu Animalia)|Biological_process:larval development (sensu Nematoda)|Biological_process:growth|Biological_process:locomotory behavior	Cysteine proteinase Cathepsin L	ENSEMBL:ENSP00000345672:human:Cathepsin B precursor:E=90.8239 | ENSEMBL:ENSP00000259782:human:OTTHUMP00000039972:E=34.1612 | ENSEMBL:ENSP00000271064:human:Tubulointerstitial nephritis antigen-related protein precursor:E=31.5086 | ENSEMBL:ENSP00000220166:h
183116_s_at	W05H7.3	W05H7.3	WBGene00021046	sedl-1						2	X-1O06	-			WT	Molecular_function:intracellular transporter activity|Biological_process:ER to Golgi transport|Cellular_component:intracellular	TRAPP 20 K subunit	ENSEMBL:ENSP00000310153:human:Splice Isoform 1 Of Sedlin:E=38.5086 | ENSEMBL:ENSP00000350966:human:17 kDa protein:E=36 | ENSEMBL:ENSP00000352708:human:17 kDa protein:E=35.8539 | FLYBASE:CG5161-PA:fly:Flybase gene name is CG5161-PA:E=38.9208 |
174032_s_at	F17E5.1a	F17E5.1	WBGene00002991	lin-2							X-5N10	174032_s_at|194033_s_at	lin-2 encodes a protein belonging to the membrane associated guanylate kinase (MAGUK) family, with several domains (L27, PDZ, SH3, and guanylate kinase) thought to assemble specific multiprotein complexes in particular regions of the cell; in vivo, LIN-2 is required for the correct localization of LET-23 (and, presumably, other membrane proteins) to specific regions of the plasma membrane.	ad527	WT|WT	Molecular_function:protein binding|Molecular_function:protein kinase activity|Molecular_function:ATP binding|Biological_process:protein amino acid phosphorylation|Molecular_function:protein serine/threonine kinase activity|Molecular_function:protein-tyrosine kinase activity	Ca2+/calmodulin-dependent protein kinase, EF-Hand protein superfamily	ENSEMBL:ENSP00000322727:human:Calcium/calmodulin-dependent serine protein kinase:E=230.398 | ENSEMBL:ENSP00000354641:human:Peripheral plasma membrane protein CASK:E=230.398 | ENSEMBL:ENSP00000347218:human:Calcium/calmodulin-dependent serine protein kinase
172034_x_at	T27B7.1	T27B7.1	WBGene00003649	nhr-59						8	V-2M07	172034_x_at|172722_x_at		tm1426	WT|WT	Molecular_function:transcription factor activity|Molecular_function:steroid hormone receptor activity|Biological_process:regulation of transcription, DNA-dependent|Cellular_component:nucleus	Hormone receptors	ENSEMBL:ENSP00000299224:human:Splice Isoform 2 Of Photoreceptor-specific nuclear receptor:E=10.9586 | ENSEMBL:ENSP00000317199:human:Splice Isoform 1 Of Photoreceptor-specific nuclear receptor:E=10.8861 | ENSEMBL:ENSP00000320447:human:Nuclear receptor subfamily 2, group C, member 2:E=10.4318 | FLYBASE:CG4717-PA:fly:Flybase gene name is kni-PA:E=11.3188 | FLYBASE:CG4761-PA:fly:Flybase gene name is …
187261_s_at	B0228.7	B0228.7	WBGene00015064	B0228.7	E lineage | head neurons | intestinal | head neurons | intestinal	Highly mosaic expression is seen in early E lineage. Expression stretches from the 2 E cell stage until shortly after elongation begins when a few cells can still stain (is this specific expression, or due to a high degree of mosaicism in the strain?) | Adult Expression: intestinal; head neurons | Larval Expression: intestinal; head neurons		1	1	1	II-5F06	-			WT	Molecular_function:transferase activity, transferring pentosyl groups	Methylthioadenosine phosphorylase MTAP	ENSEMBL:ENSP00000297736:human:S-methyl-5-thioadenosine phosphorylase:E=71.3372 | ENSEMBL:ENSP00000349733:human:23 kDa protein:E=49.8861 | ENSEMBL:ENSP00000347923:human:MTAP:E=12.6383 | FLYBASE:CG4802-PA:fly:Flybase gene name is CG4802-PA:E=73.4685 | FLYBASE:CG31115-PA:fly:Flybase gene name is CG31115-PA:E=58.9586 |
176225_at	Y71H2AM.4	Y71H2AM.4	WBGene00022169	Y71H2AM.4								-			Emb|Gro|Lva	Biological_process:embryonic development (sensu Animalia)|Biological_process:positive regulation of growth rate|Biological_process:larval development (sensu Nematoda)|Biological_process:growth	NADH:ubiquinone oxidoreductase, NDUFC2/B14.5B subunit
192803_at	C01G6.4	C01G6.4	WBGene00007226	C01G6.4						2	II-6L03	-			WT	Molecular_function:ubiquitin-protein ligase activity|Molecular_function:zinc ion binding|Biological_process:protein ubiquitination|Cellular_component:ubiquitin ligase complex	Predicted E3 ubiquitin ligase	ENSEMBL:ENSP00000242719:human:RING finger protein 11:E=21.699 | ENSEMBL:ENSP00000344696:human:Similar to RING finger protein 13:E=13.0223 | ENSEMBL:ENSP00000262482:human:Hypothetical protein FLJ21676:E=12.8239 | ENSEMBL:ENSP00000341361:human:RING finger p
175215_at	K09A9.4	K09A9.4	WBGene00010702	K09A9.4						5	X-7K21	175215_at|192889_at			WT	Molecular_function:cysteine-type endopeptidase activity|Molecular_function:ubiquitin thiolesterase activity|Biological_process:ubiquitin-dependent protein catabolism	Ubiquitin C-terminal hydrolase	ENSEMBL:ENSP00000354460:human:Similar to Ubiquitin carboxyl-terminal hydrolase 20:E=47.1549 | ENSEMBL:ENSP00000350009:human:Similar to Ubiquitin carboxyl-terminal hydrolase 20:E=46.2518 | ENSEMBL:ENSP00000263184:human:Splice Isoform 2 Of Ubiquitin carboxy
184400_at	F22H10.2	F22H10.2	WBGene00017726	F22H10.2						3	X-7B05	-			WT		Unnamed protein	FLYBASE:CG10449-PA:fly:Flybase gene name is Catsup-PA:E=12.1192 | FLYBASE:CG32676-PA:fly:Flybase gene name is CG32676-PA:E=10.7447 | FLYBASE:CG31738-PA:fly:Flybase gene name is CG31738-PA:E=10.7212 |
175698_at	C42C1.12	C42C1.12	WBGene00016590	C42C1.12							IV-6F07	175698_at|184692_at		tm383	WT
180383_at	W09C3.3	W09C3.3	WBGene00021111	W09C3.3							I-2G05	-			WT
189696_s_at	R05G6.7	R05G6.7	WBGene00019900	R05G6.7		Expression is seen in all stages from pre-comma-stage until early larval stages, in a number (sometimes only one) of unidentified nuclei.		5	1	20	IV-3D24	-			WT	Molecular_function:voltage-dependent ion-selective channel activity|Biological_process:anion transport|Cellular_component:mitochondrial outer membrane	Porin/voltage-dependent anion-selective channel protein	ENSEMBL:ENSP00000301937:human:Voltage-dependent anion channel 2:E=57.3665 | ENSEMBL:ENSP00000344876:human:Splice Isoform 1 Of Voltage-dependent anion-selective channel protein 2:E=55.8539 | ENSEMBL:ENSP00000298468:human:Splice Isoform 3 Of Voltage-dependent anion-selective channel protein 2:E=55.8239 | ENSEMBL:ENSP00000265333:human:Voltage-dependent anion-selective channel protein 1:E=55.5686 | E…
189287_at	F08B6.3	F08B6.3	WBGene00017240	F08B6.3								-				Molecular_function:calcium ion binding	Reticulocalbin, calumenin, DNA supercoiling factor, and related Ca2+-binding proteins of the CREC family (EF-Hand protein superfamily)	ENSEMBL:ENSP00000345931:human:Splice Isoform 2 Of Calumenin precursor:E=32.9208 | ENSEMBL:ENSP00000319739:human:Reticulocalbin 2 precursor:E=32.1805 | ENSEMBL:ENSP00000270645:human:Reticulocabin:E=30.6198 | ENSEMBL:ENSP00000249364:human:Splice Isoform 1 Of Calumenin precursor:E=30.3768 | ENSEMBL:ENSP00000054950:human:Reticulocalbin 1 precursor:E=27.8539 | ENSEMBL:ENSP00000263741:human:Calcium bin…
175875_s_at	F07B7.12	F07B7.12	WBGene00017190	F07B7.12								-			WT	Molecular_function:hydrolase activity	Inhibitor of type V adenylyl cyclases/Neuronal presynaptic protein Highwire/PAM/RPM-1	ENSEMBL:ENSP00000349892:human:Protein associated with Myc:E=122.721 | ENSEMBL:ENSP00000273960:human:Regulator of chromosome condensation, RCC1 family protein:E=14.3188 | ENSEMBL:ENSP00000345144:human:RCC1-like G exchanging factor RLG:E=11.7447 | ENSEMBL:ENSP00000261887:human:P532:E=11.4685 | ENSEMBL:ENSP00000261609:human:HERC2 protein:E=10.4559 | ENSEMBL:ENSP00000264345:human:HECT domain and RCC1…
182710_at	C35B8.3a	C35B8.3	WBGene00016438	C35B8.3						25	X-4L09	-			WT			ENSEMBL:ENSP00000341539:human:Hypothetical protein DKFZp313N0621:E=19.3665 | FLYBASE:CG13295-PA:fly:Flybase gene name is CG13295-PA:E=19.3468 |
178956_at	B0024.15	B0024.15	WBGene00007104	B0024.15						6		-			WT	Molecular_function:galactosyltransferase activity|Biological_process:protein amino acid glycosylation|Cellular_component:membrane	Galactosyltransferases	ENSEMBL:ENSP00000303740:human:UDP-galactose:BETA-N-acetyl-glucosamine-BETA-1,3-galactosyltransferase 1:E=26.0506 | ENSEMBL:ENSP00000316173:human:Beta1,3-N-acetylglucosaminyltransferase 5:E=21.8239 | ENSEMBL:ENSP00000343318:human:Beta-1,3-galactosyltransfe
180120_at	F22E5.4	F22E5.4	WBGene00005559	sri-47						3	II-2N05	180029_at|180120_at			WT	Molecular_function:G-protein coupled receptor activity|Cellular_component:membrane	Predicted olfactory G-protein coupled receptor
194184_x_at	C10C6.1	C10C6.1	WBGene00002192	kin-4						5	IV-6I17	192377_at|194184_x_at		tm1049	Stp|WT|WT	Molecular_function:protein binding|Molecular_function:protein kinase activity|Molecular_function:ATP binding|Biological_process:protein amino acid phosphorylation|Molecular_function:protein serine/threonine kinase activity|Biological_process:gametogenesis	Microtubule-associated serine/threonine kinase and related proteins	ENSEMBL:ENSP00000354671:human:OTTHUMP00000046616:E=207.456 | ENSEMBL:ENSP00000271102:human:MAST205:E=207.337 | ENSEMBL:ENSP00000262811:human:KIAA0561 protein:E=205.638 | ENSEMBL:ENSP00000251472:human:KIAA0973 protein:E=181.553 | ENSEMBL:ENSP00000261569:hu
176790_at	F23H11.2	F23H11.2	WBGene00017758	F23H11.2						5	III-1E24	-			Sma|Ste|Stp|WT|WT|Stp|Stp	Molecular_function:4-diphosphocytidyl-2C-methyl-D-erythritol synthase activity|Biological_process:isoprenoid biosynthesis|Molecular_function:DNA binding|Molecular_function:N-methyltransferase activity|Biological_process:DNA methylation|Biological_process:positive regulation of body size|Biological_process:reproduction|Biological_process:gametogenesis
171799_x_at	F36A2.7	F36A2.7	WBGene00009454	F36A2.7						23	I-4I22	171799_x_at|178489_at			Emb|Gro|Sle|Emb|Lva|Emb|Lva	Biological_process:embryonic development (sensu Animalia)|Biological_process:positive regulation of growth rate|Biological_process:larval development (sensu Nematoda)|Biological_process:growth|Biological_process:positive regulation of embryonic development	Unnamed protein
183958_s_at	F43E2.7a	F43E2.7	WBGene00018395	F43E2.7	stomato-intestinal muscle | head neurons | anal depressor muscle | body wall muscle | pharynx | rectal epithelium | nervous system | tail neurons	Adult Expression: pharynx; anal depressor muscle; rectal epithelium; body wall muscle; Nervous System; head neurons; tail neurons;		1	1		II-5H19	-			Clr|Emb|Gro|Lva	Molecular_function:binding|Biological_process:transport|Cellular_component:membrane|Biological_process:osmoregulation|Biological_process:embryonic development (sensu Animalia)|Biological_process:positive regulation of growth rate|Biological_process:larval development (sensu Nematoda)|Biological_process:growth	Mitochondrial carrier protein	ENSEMBL:ENSP00000303222:human:Similar to Mitochondrial carrier homolog 2:E=20.8539 | ENSEMBL:ENSP00000348566:human:Mitochondrial carrier homolog 1 isoform b:E=19.5229 | ENSEMBL:ENSP00000259958:human:Mitochondrial carrier homolog 1 isoform a:E=19.3872 | ENSEMBL:ENSP00000338712:human:40 kDa protein:E=18.5229 | ENSEMBL:ENSP00000350802:human:MTCH1 protein:E=17.2596 | FLYBASE:CG6851-PA:fly:Flybase gen…
173707_at	B0035.2	B0035.2	WBGene00001020	dnj-2						2	IV-6C11	172813_x_at|173707_at|173708_s_at	This gene encodes a protein containing a DnaJ ('J') domain.		WT	Molecular_function:heat shock protein binding|Molecular_function:unfolded protein binding|Biological_process:protein folding	Molecular chaperone (DnaJ superfamily)	ENSEMBL:ENSP00000320650:human:BA16L21.2.1:E=62.0132 | ENSEMBL:ENSP00000319643:human:Similar to Guanine nucleotide-binding protein G(I)/G(S)/G(O) gamma-10 subunit:E=11.4202 | FLYBASE:CG7872-PA:fly:Flybase gene name is CG7872-PA:E=70.7695 |
177021_at	Y48G1A.3	Y48G1A.3	WBGene00021659	Y48G1A.3								-		tm1251	WT		MYND Zn-finger and ankyrin repeat protein	ENSEMBL:ENSP00000303570:human:Ankyrin repeat and MYND domain containing 2:E=46.8539 | FLYBASE:CG8003-PA:fly:Flybase gene name is CG8003-PA:E=40.3468 |
188710_s_at	T21H3.3	T21H3.3	WBGene00000552	cmd-1							V-1J17	-	cmd-1 encodes a putative homolog of calmodulin 1 that affects growth rate and fertility.		Gro|Stp|Emb|Ste	Molecular_function:calcium ion binding|Biological_process:embryonic development (sensu Animalia)|Biological_process:positive regulation of growth rate|Biological_process:reproduction|Biological_process:gametogenesis	Calmodulin and related proteins (EF-Hand superfamily)	ENSEMBL:ENSP00000291295:human:Calmodulin:E=72.4437 | ENSEMBL:ENSP00000352037:human:17 kDa protein:E=71.6021 | ENSEMBL:ENSP00000315299:human:Calmodulin-related protein NB-1:E=66.1739 | ENSEMBL:ENSP00000217452:human:Fast skeletal muscle troponin C:E=37.6021
181393_at	F17C11.13	F17C11.13|F17C11.6	-	-						3		-			WT
186114_at	Y45F10D.4	Y45F10D.4	WBGene00012885	Y45F10D.4						2	IV-7E18	-	This gene encodes a protein predicted by Eisenberg and coworkers, with 52% accuracy, to be mitochondrial.		Emb|Lva	Biological_process:embryonic development (sensu Animalia)|Biological_process:larval development (sensu Nematoda)|Biological_process:growth	Iron binding protein involved in Fe-S cluster formation	ENSEMBL:ENSP00000310623:human:Hypothetical protein:E=51.7212 | ENSEMBL:ENSP00000344584:human:ISCU1:E=48.8861 | FLYBASE:CG9836-PA:fly:Flybase gene name is CG9836-PA:E=53.4815 |
174757_at	K02C4.3	K02C4.3	WBGene00010502	K02C4.3						7	II-5P18	174757_at|193122_at			WT	Molecular_function:cysteine-type endopeptidase activity|Molecular_function:ubiquitin thiolesterase activity|Biological_process:ubiquitin-dependent protein catabolism	Ubiquitin carboxyl-terminal hydrolase	ENSEMBL:ENSP00000285679:human:Splice Isoform 2 Of Ubiquitin carboxyl-terminal hydrolase 25:E=25.6021 | ENSEMBL:ENSP00000285681:human:Splice Isoform 1 Of Ubiquitin carboxyl-terminal hydrolase 25:E=25.5686 | ENSEMBL:ENSP00000003302:human:Ubiquitin carboxyl-terminal hydrolase 28:E=22.6383 | ENSEMBL:ENSP00000260188:human:KIAA1515 protein:E=13.8861 | ENSEMBL:ENSP00000306830:human:Hypothetical protein …
189722_at	F27D4.6	F27D4.6	WBGene00009190	F27D4.6							I-3H06	174774_s_at|189722_at		tm1098	WT	Molecular_function:nucleic acid binding|Molecular_function:zinc ion binding|Cellular_component:nucleus
174900_at	ZK688.5a	ZK688.5	WBGene00022800	ZK688.5							III-4M01	-			WT|WT	Molecular_function:protein binding|Biological_process:signal transduction|Biological_process:protein modification	Ubiquitin-like protein, regulator of apoptosis
194245_x_at	F42F12.1	F42F12.9|F42F12.1	-	-						8		-
180864_at	W02D7.3	W02D7.3	WBGene00020939	W02D7.3						6	V-5P08	-			WT
186999_at	Y45G12C.7	Y45G12C.7	WBGene00021570	srd-73						1	V-2G24	-			WT|WT		Chemoreceptor/7TM receptor
174530_at	M03A1.6b	M03A1.6	WBGene00019747	M03A1.6	excretory cell | Reproductive System | hypodermis | intestine | body wall muscle | nervous system | arcade cells | pharyngeal neurons | vulval muscle | renal gland cells	Adult Expression: arcade cells; intestine; renal gland cells; Reproductive System; vulval muscle; body wall muscle; hypodermis; excretory cell; Nervous System; pharyngeal neurons;		1	1			174530_at|181251_at		tm471		Molecular_function:metal ion binding		ENSEMBL:ENSP00000350401:human:Splice Isoform 2 Of Probable phospholipase DDHD1:E=91.1871 | ENSEMBL:ENSP00000327104:human:Splice Isoform 1 Of Probable phospholipase DDHD1:E=82.1871 | ENSEMBL:ENSP00000347331:human:Similar to Phosphatidic acid-preferring phospholipase A1:E=67.5686 | ENSEMBL:ENSP00000315208:human:DDHD domain containing 2:E=40.5086 | ENSEMBL:ENSP00000325142:human:Phospholipase:E=34.45…
175725_at	K11E4.5	K11E4.5	WBGene00003661	nhr-71							X-6O14	175725_at|193513_s_at
181940_at	T24H7.3	T24H7.3	WBGene00020782	T24H7.3							II-4J22	-			WT|WT|WT|Emb	Biological_process:embryonic development (sensu Animalia)	Uncharacterized conserved protein	ENSEMBL:ENSP00000330180:human:UPF0279 protein C14orf129:E=12.6383 |
187294_at	C28H8.1	C28H8.1	WBGene00016192	C28H8.1						7	III-3I03	-	C28H8.1 is orthologous to the human gene BCL7A (OMIM:601406), which when mutated leads to high-grade B-cell non-Hodgkin lymphoma.		WT|WT		Uncharacterized conserved protein (tumor-specific protein BCL7 in humans)	ENSEMBL:ENSP00000261822:human:BCL7A protein:E=15.6198 | ENSEMBL:ENSP00000223368:human:B-cell CLL/lymphoma 7B, isoform 1:E=15.2441 | ENSEMBL:ENSP00000215115:human:BCL7C protein:E=13.2596 | FLYBASE:CG17252-PA:fly::E=14.1739 |
179640_at	C05C9.2	C05C9.2	WBGene00007326	C05C9.2						10	X-5I16	-			WT
183505_at	M01B2.10	M01B2.10	WBGene00010803	M01B2.10						9	V-10C05	-			WT		Phytanoyl-CoA hydroxylase associated protein	ENSEMBL:ENSP00000298208:human:Similar to Phytanoyl-CoA hydroxylase interacting protein:E=29.2924 | ENSEMBL:ENSP00000320017:human:Similar to Phytanoyl-CoA hydroxylase interacting protein:E=25.1611 |
189184_at	F22F7.5	F22F7.5	WBGene00000514	ckb-4						24	V-2C23	-		ok1195	WT		Choline kinase	ENSEMBL:ENSP00000265689:human:Splice Isoform 1 Of Choline kinase alpha:E=36.2676 | ENSEMBL:ENSP00000312189:human:Choline/ethanolamine kinase:E=36.2007 | ENSEMBL:ENSP00000348454:human:Splice Isoform 2 Of Choline kinase alpha:E=35.8239 | ENSEMBL:ENSP00000266517:human:Ethanolamine kinase:E=12.1805 | ENSEMBL:ENSP00000307514:human:Ethanolamine kinase-like protein EKI2:E=10.6778 | FLYBASE:CG2201-PA:fly…
175810_at	F52E1.1	F52E1.1	WBGene00004078	pos-1	gonad	First detected at low levels in some 1-cell embryos. At the 2-cell stage higher level of expression detected predominantly in germline blastomere P1. Distribution of POS-1 protein is similar to distribution of mRNA after 2-cell stage when P1 divides. POS-1 protein is initially present at equal levels in both P1 daughters but persists at higher level only in germline daughter P2. After the divisio…	POS-1 is cytoplasmic.	0	1	7	V-6A23	175810_at|192079_s_at		ne51	Emb|Emb|Emb	Molecular_function:nucleic acid binding|Biological_process:embryonic development (sensu Animalia)|Biological_process:cell fate specification|Biological_process:embryonic morphogenesis|Biological_process:embryonic pattern specification|Molecular_function:transcription regulator activity	CCCH-type Zn-finger protein	ENSEMBL:ENSP00000337386:human:Butyrate response factor 1:E=15.8861 | ENSEMBL:ENSP00000248673:human:Tristetraproline:E=15.7212 | ENSEMBL:ENSP00000282388:human:Butyrate response factor 2:E=13.5086 | FLYBASE:CG4070-PB:fly:Flybase gene name is Tis11-PB:E=19.5528 |
180803_at	Y61B8B.1	Y61B8B.1	WBGene00005582	sri-70						9		-				Molecular_function:G-protein coupled receptor activity|Cellular_component:membrane	Predicted olfactory G-protein coupled receptor
193386_at	F40A3.3	F40A3.3	WBGene00018218	F40A3.3						23	V-5P13	-			WT|WT		Phosphatidylethanolamine binding protein	ENSEMBL:ENSP00000261313:human:Phosphatidylethanolamine-binding protein:E=43.9208 | ENSEMBL:ENSP00000308275:human:Phosphatidylethanolamine-binding protein family protein:E=18.6198 | ENSEMBL:ENSP00000256404:human:PBP family protein precursor:E=18.5686 | FLYBASE:CG6180-PA:fly:Flybase gene name is CG6180-PA:E=56.5686 | FLYBASE:CG10298-PA:fly:Flybase gene name is CG10298-PA:E=53.8861 | FLYBASE:CG17919…
173768_at	K08F8.3	K08F8.3	WBGene00001505	fut-1								173768_at|189602_s_at	fut-1 encodes a functional fucosyl transferase; evidence from biophysical experiments indicates that FUT-1 is a golgi-localized glycosyltransferase.	gk183	WT	Molecular_function:fucosyltransferase activity|Biological_process:protein amino acid glycosylation|Cellular_component:membrane|Cellular_component:Golgi membrane|Biological_process:carbohydrate biosynthesis	Fucosyltransferase	ENSEMBL:ENSP00000252675:human:Alpha-:E=31.6198 | ENSEMBL:ENSP00000344210:human:Splice Isoform 2 Of Alpha-:E=31.1871 | ENSEMBL:ENSP00000286955:human:Splice Isoform 1 Of Alpha-:E=31.1739 | ENSEMBL:ENSP00000305603:human:Galactoside 3:E=30.2292 | ENSEMBL:ENSP00000351602:human:FucosyltransFerase 4:E=26.9586 | ENSEMBL:ENSP00000318142:human:Alpha-:E=23.5376 | ENSEMBL:ENSP00000302599:human:Alpha-:E=20.60…
179023_at	K08G2.2	K08G2.2	WBGene00005366	srh-150						3	V-10B01	-					Predicted olfactory G-protein coupled receptor
173950_at	Y106G6H.5	Y106G6H.5	WBGene00013718	Y106G6H.5							I-5A04	173950_at|173951_s_at	The Y106G6H.5 gene encodes a homolog of the human gene SARDH, which when mutated leads to sarcosinemia, (OMIM:268900).		WT	Molecular_function:oxidoreductase activity|Biological_process:electron transport|Molecular_function:aminomethyltransferase activity|Biological_process:glycine catabolism|Cellular_component:cytoplasm	Dimethylglycine dehydrogenase precursor	ENSEMBL:ENSP00000288050:human:KIAA1990 protein:E=138.921 | ENSEMBL:ENSP00000205055:human:Hypothetical protein FLJ10079:E=91.3468 | ENSEMBL:ENSP00000302152:human:Sarcosine dehydrogenase, mitochondrial precursor:E=74.7695 | ENSEMBL:ENSP00000304439:human:PREDICTED: similar to KIAA1990 protein:E=74.4202 | ENSEMBL:ENSP00000255189:human:Dimethylglycine dehydrogenase, mitochondrial precursor:E=74.2676 |…
186397_at	F22E5.10	F22E5.10	WBGene00005553	sri-41							II-2N17	-
177550_at	F49H6.7	F49H6.7	WBGene00005784	srw-37						10	V-11K14	-			WT	Molecular_function:rhodopsin-like receptor activity|Biological_process:G-protein coupled receptor protein signaling pathway|Cellular_component:integral to membrane	7-transmembrane olfactory receptor
173886_at	Y45G5AM.9a	Y45G5AM.9	WBGene00021561	Y45G5AM.9								173031_s_at|173886_at|177129_at|177137_at|177171_s_at			WT			ENSEMBL:ENSP00000238855:human:Brain aftiphilin:E=16.1675 |
186965_at	VW02B12L.3	VW02B12L.3	WBGene00012156	VW02B12L.3						5	II-7F10	-			WT	Molecular_function:microtubule binding	Microtubule-binding protein involved in cell cycle control	ENSEMBL:ENSP00000300249:human:T-Cell activation protein:E=40.8861 | ENSEMBL:ENSP00000233121:human:EBF3-L:E=38.2757 | ENSEMBL:ENSP00000217347:human:Microtubule-associated protein, RP/EB faMily, MeMber 1:E=34.5528 | FLYBASE:CG3265-PB:fly:Flybase gene name is BcDNA:LD08743-PB:E=39.6778 | FLYBASE:CG32371-PA:fly:Flybase gene name is CG32371-PA:E=28.4437 | FLYBASE:CG18190-PA:fly:Flybase gene name is CG…
179303_at	T09F5.6	T09F5.6	WBGene00005277	srh-54							V-9N06	-
185006_at	T07F12.3	T07F12.3	WBGene00020323	T07F12.3							X-2H22	-			WT		Thioredoxin binding protein TBP-2/VDUP1
173108_at	Y37E3.3	Y37E3.3	WBGene00021347	Y37E3.3								-				Molecular_function:DNA-directed RNA polymerase activity|Biological_process:transcription	DNA-directed RNA polymerase, subunit RPB10	ENSEMBL:ENSP00000324124:human:DNA-directed RNA polymerase II 7.6 kDa polypeptide:E=29.0706 | FLYBASE:CG13628-PA:fly:Flybase gene name is Rpb10-PA:E=29.0706 |
180547_at	F09B12.2	F09B12.2	WBGene00008606	F09B12.2						1	X-7A19	-			WT	Molecular_function:metal ion binding	DHHC-type Zn-finger proteins	ENSEMBL:ENSP00000309429:human:LENG4:E=22.699 | ENSEMBL:ENSP00000315604:human:Splice Isoform 1 Of Zinc finger DHHC domain containing protein 7:E=11.8861 | ENSEMBL:ENSP00000345383:human:Splice Isoform 2 Of Zinc finger DHHC domain containing protein 16:E=11.
185001_at	C08F11.13	C08F11.13	WBGene00007460	C08F11.13						8	IV-7C04	175229_at|185001_at			WT		Integral membrane O-acyltransferase
189411_at	ZK593.7	ZK593.7	WBGene00003081	lsm-7						18	IV-5F04	-			Emb|Lva|Sck|Emb	Molecular_function:pre-mRNA splicing factor activity|Cellular_component:nucleus|Cellular_component:small nucleolar ribonucleoprotein complex|Biological_process:embryonic development (sensu Animalia)|Biological_process:larval development (sensu Nematoda)|Biological_process:growth|Biological_process:physiological processes	Small Nuclear ribonucleoprotein splicing factor	ENSEMBL:ENSP00000252622:human:U6 snRNA-associated Sm-like protein LSm7:E=28.8239 | FLYBASE:CG13277-PA:fly:Flybase gene name is CG13277-PA:E=27.699 |
173560_s_at	H19N07.3	H19N07.3	WBGene00010407	H19N07.3						2	V-7H23	-			WT
192412_at	F28F8.1	F28F8.1	WBGene00000057	acr-18						9	V-10A14	-	acr-18 encodes an alpha subunit of nicotinic acetylcholine receptor (nAChR), predicted to be a ligand-gated ion channel regulating fast action of acetylcholine at neuromuscular junctions and in the nervous system; ACR-18 falls into the 'DEG-3' class of nAChR subunits, apparently unique to nematodes, which includes DEG-3, DES-2, ACR-5, ACR-17, ACR-20, and ACR-23.	ok1285	WT	Molecular_function:extracellular ligand-gated ion channel activity|Biological_process:ion transport|Cellular_component:integral to membrane|Cellular_component:postsynaptic membrane|Biological_process:transport|Cellular_component:membrane|Molecular_function:neurotransmitter receptor activity|Molecular_function:nicotinic acetylcholine-activated cation-selective channel activity|Molecular_function:i…	Acetylcholine receptor	ENSEMBL:ENSP00000315602:human:Neuronal acetylcholine receptor protein, alpha-3 chain precursor. SPLICE ISOFORM 2:E=58.7447 | ENSEMBL:ENSP00000312663:human:Neuronal acetylcholine receptor protein, alpha-9 chain precursor:E=58.1487 | ENSEMBL:ENSP00000240132
181109_at	B0507.2	B0507.2	WBGene00015219	B0507.2						6	V-6A14	-			WT		Predicted signal transduction protein	ENSEMBL:ENSP00000343742:human:Conserved hypothetical protein:E=78.7213 |
172987_s_at	Y22D7AL.7	Y22D7AL.7	WBGene00021246	Y22D7AL.7								172987_s_at|176348_at
190854_at	C17E7.8	C17E7.8	WBGene00003714	nhr-124						13	V-3I08	-			WT	Molecular_function:transcription factor activity|Molecular_function:steroid hormone receptor activity|Biological_process:regulation of transcription, DNA-dependent|Cellular_component:nucleus|Molecular_function:DNA binding|Molecular_function:ligand-dependent nuclear receptor activity	Nuclear hormone receptor	ENSEMBL:ENSP00000315442:human:Splice Isoform 2 Of Bile acid receptor:E=15.2007 | ENSEMBL:ENSP00000188403:human:Splice Isoform 3 Of Bile acid receptor:E=15.1675 | ENSEMBL:ENSP00000271387:human:Retinoic acid receptor RXR-gamma:E=13.2076 | ENSEMBL:ENSP000003
176609_s_at	F58B6.3a	F58B6.3	WBGene00003917	par-2	germ-line cells | germ-line cells | oocytes	Decreased levels of expression in the glp-4(bn2) mutant compared to the mixed stage N2, embryo, and T6 samples (adults). | "PAR-1 is found in the cortex of germ line cells in the whole adult gonad. In early embryos, cortical PAR-2 expression continues in P0, P1, P2, P3 and P4 (the cells of germline lineage), fades in Z2 and Z3. In all but P4, PAR-1 exhibits an asymmetric distribution." | "Before …	| "In the distal gonad, PAR-2 staining is strongest at septa between nuclei. In the proximal gonad, PAR-2 is found uniformly in the periphery. PAR-2 is associated with the cortical cytoskeleton. PAR-2 becomes localized to the posterior cortex in P0 th	0	1		III-1K08	172125_x_at|175620_at|176609_s_at	par-2 encodes a protein containing a C3HC4-type RING-finger, a specialized type of zinc-finger found in E3 ubiquitin ligase subunits; PAR-2 is required maternally for polarization of the C. elegans zygote along the anterior-posterior (A-P) axis and is asymmetrically localized to the posterior cortex of the one- and two-cell embryo via interdependent interactions with PAR-3, PAR-6, and PKC-3.	e2030	Ste|Spo	Molecular_function:ubiquitin-protein ligase activity|Molecular_function:zinc ion binding|Biological_process:protein ubiquitination|Cellular_component:ubiquitin ligase complex|Biological_process:embryonic cleavage|Biological_process:mitotic spindle positioning and orientation|Biological_process:reproduction|Biological_process:mitotic spindle orientation|Molecular_function:ATP binding|Biological_pr…	Unnamed protein
173948_s_at	F35E12.7	F35E12.7	WBGene00009431	F35E12.7							V-9E05	-			WT	Molecular_function:magnesium ion binding|Molecular_function:pyrophosphatase activity|Biological_process:metabolism	Unnamed protein	ENSEMBL:ENSP00000354885:human:Mucin 2 precursor:E=19.2147 | ENSEMBL:ENSP00000343037:human:Mucin 5B precursor:E=16.6383 | ENSEMBL:ENSP00000304549:human:Intestinal mucin 3:E=15.3372 | ENSEMBL:ENSP00000302716:human:Membrane mucin MUC17:E=14.3872 | ENSEMBL:EN
187081_s_at	C47B2.3	C47B2.3	WBGene00006529	tba-2	ventral cord motor neurons | pharyngeal muscle | neurons	Following hatching, 6 pharyngeal muscle cells stain becoming increasingly intense during larval and adult development. 6-7 neurons are stained in the ventral cord identified as DB motor neurons. Late larval and adult stages, staining of the set of DB and VB motor neurons in the ventral cord and their axonal processes along the ventral cord shows higher intensity of staining in late larval and adu…		1	1	20	I-6H17	171814_x_at|171948_x_at|187081_s_at	tba-2 encodes a tubulin with similarity to the murine alpha-2 chain; in small scale assays tba-1(RNAi) has no phenotype and was found to function redundantly with its isotype tba-1 to form spindle structures in embryos with the tbb-1 and tbb-2 beta-isotypes.	sb25	Emb|Spd|Emb|Emb	Molecular_function:structural molecule activity|Biological_process:microtubule-based movement|Cellular_component:microtubule|Molecular_function:GTPase activity|Molecular_function:GTP binding|Biological_process:microtubule polymerization|Cellular_component:tubulin|Biological_process:embryonic development (sensu Animalia)|Biological_process:embryonic cleavage|Biological_process:spindle assembly	Alpha tubulin	ENSEMBL:ENSP00000301071:human:Tubulin alpha-3 chain:E=223.292 | ENSEMBL:ENSP00000336799:human:Tubulin alpha-ubiquitous chain:E=223.292 | ENSEMBL:ENSP00000301072:human:Tubulin alpha-6 chain:E=222.553 | ENSEMBL:ENSP00000347462:human:Splice Isoform 1 Of Tubu
185161_at	Y53G8B.1	Y53G8B.1	WBGene00021817	Y53G8B.1								-					Glutathione S-transferase	ENSEMBL:ENSP00000216465:human:Maleylacetoacetate isomerase:E=46.7447 | ENSEMBL:ENSP00000314404:human:Glutathione transferase zeta 1 isoform 2:E=34.8861 | ENSEMBL:ENSP00000339602:human:Glutathione transferase zeta 1 isoform 3:E=33.699 | ENSEMBL:ENSP00000334683:human:26 kDa protein:E=11.0177 | ENSEMBL:ENSP00000278062:human:Hypothetical protein DKFZp686H13163:E=10.284 | FLYBASE:CG9363-PB:fly:Flybase…
174970_s_at	F35H12.2a	F35H12.2	WBGene00018075	F35H12.2	head neurons | Reproductive System | pharyngeal-intestinal valve | nerve ring | spermatheca uterine valve | intestine | body wall muscle | pharynx | nervous system | ventral nerve cord | distal tip cell | renal gland cells | uterus | tail neurons	Adult Expression: pharynx; intestine; Reproductive System; uterus; spermatheca uterine valve; Nervous System; nerve ring; ventral nerve cord; head neurons; tail neurons;		1	1		X-1O05	-			WT		Rab6 GTPase activator GAPCenA and related TBC domain proteins	ENSEMBL:ENSP00000344404:human:Rab6 GTPase activating protein, GAPCenA:E=182.201 | ENSEMBL:ENSP00000355139:human:92 kDa protein:E=147.252 | ENSEMBL:ENSP00000251507:human:Similar to Rab6 GTPase activating protein, GAPCenA:E=146.959 | ENSEMBL:ENSP00000281844
173846_at	VF11C1L.1	VF11C1L.1	WBGene00004089	ppk-3	neurons along body | head neurons | pharynx | nervous system | tail neurons	Adult Expression: pharynx; Nervous System; head neurons; neurons along body;		1	1	5	X-6I07	173846_at|191812_s_at		ok1150	WT|WT|WT	Molecular_function:1-phosphatidylinositol-4-phosphate 5-kinase activity|Molecular_function:zinc ion binding	Phosphatidylinositol-4-phosphate 5-kinase and related FYVE finger-containing proteins	ENSEMBL:ENSP00000264380:human:FYVE finger-containing phosphoinositide kinase:E=170.469 | ENSEMBL:ENSP00000265382:human:STM7 protein:E=12.7959 | ENSEMBL:ENSP00000322356:human:PIP5K1B protein:E=12.4559 | ENSEMBL:ENSP00000280452:human:Phosphatidylinositol-4-phosphate 5-kinase type II alpha:E=11.7447 | ENSEMBL:ENSP00000328357:human:Similar to Phosphatidyl inositol phosphate kinase type II gamma:E=10.…
181650_at	F59G1.4	F59G1.4	WBGene00019128	F59G1.4						6	II-4B02	-			WT		Unnamed protein	ENSEMBL:ENSP00000258417:human:Hypothetical protein DKFZp686A15192:E=16.8861 | ENSEMBL:ENSP00000352781:human:KIAA1868 protein:E=12.8539 |
183044_at	F38A5.7	F38A5.7	WBGene00018164	F38A5.7						5	IV-3A22	-			WT		Unnamed protein
174930_at	K05B2.5	K05B2.5	WBGene00003986	pes-22	ventral nerve cord | intestine	Staining behind terminal bulb of pharynx in adults, believed to be the lobes of the excretory gland cell. L1 larvae appear to have nuclear localised staining of the intestine cells. | "There are multiple components to the b-galactosidase expression pattern driven by pUL#161G10. The most striking component is in the excretory gland cell, from late embryogenesis onwards. b-galactosidase appears to …		1	1	27	X-2J12	174930_at|184026_at	pes-22 encodes a predicted transmembrane protein that is a member of the monocarboxylate porter subfamily of the major facilitator superfamily of transmembrane transporters; pes-22 was identified in promoter-trapping screens and by homology, is predicted to function in the transport of lactate and pyruvate across cell membranes, possibly as part of a metabolic pathway that allows these metabolite…		WT|WT	Molecular_function:transporter activity|Biological_process:transport|Cellular_component:integral to membrane	Monocarboxylate transporter	ENSEMBL:ENSP00000295190:human:Monocarboxylate transporter 14:E=50.9586 | ENSEMBL:ENSP00000298215:human:Monocarboxylate transporter 9:E=43.0655 | ENSEMBL:ENSP00000343022:human:Hypothetical protein FLJ45370:E=41.2291 | ENSEMBL:ENSP00000315439:human:Aromatic
178525_at	B0284.3	B0284.3	WBGene00007133	B0284.3							III-2M21	-			WT|WT	Molecular_function:serine protease inhibitor activity
189088_at	F58E2.1	F58E2.1	WBGene00023301	F58E2.1								-
193663_s_at	Y57G11C.11	Y57G11C.11	WBGene00000763	coq-3	intestinal	Adult Expression: intestinal | Larval Expression: intestinal		0	1	2	IV-7J03	-	coq-3 encodes a putative 3,4-dihydroxy-5-hexaprenylbenzoate methyltransferase, orthologous to S. cerevisiae COQ3; COQ-3 is required for ubiquinone biosynthesis and for normally short lifespan; coq-3(RNAi) animals have reduced levels of coenzyme Q8, coenzyme Q9, and superoxide, and have abnormally long lifespans.	ok506	WT|Age|Unclassified	Molecular_function:S-adenosylmethionine-dependent methyltransferase activity|Molecular_function:ubiquinone biosynthesis methyltransferase activity|Biological_process:ubiquinone biosynthesis|Biological_process:determination of adult life span|Biological_process:larval development (sensu Nematoda)|Cellular_component:cellular_component unknown	Methyltransferases	ENSEMBL:ENSP00000254759:human:Similar to Hexaprenyldihydroxybenzoate methyltransferase, mitochondrial precursor:E=45.5086 | FLYBASE:CG9249-PA:fly:Flybase gene name is CG9249-PA:E=33.4685 |
179363_at	W07G1.5a	W07G1.5	WBGene00012332	W07G1.5							II-8P04	-			WT	Biological_process:intracellular signaling cascade		ENSEMBL:ENSP00000318195:human:Nucleolin:E=12.9586 | ENSEMBL:ENSP00000347888:human:Splice Isoform 2 Of Putative splicing factor YT521:E=12.5376 | ENSEMBL:ENSP00000339245:human:Splice Isoform 1 Of Putative splicing factor YT521:E=12.5086 | ENSEMBL:ENSP00000
183031_at	B0391.11	B0391.11	WBGene00007166	B0391.11								-				Molecular_function:electron transporter activity|Biological_process:electron transport	Uncharacterized protein
186612_at	Y102A5C.19	Y102A5C.19	WBGene00013623	Y102A5C.19						1	V-11G24	-	This gene encodes a protein containing an F-box, a motif predicted to mediate protein-protein interactions either with homologs of yeast Skp-1p or with other proteins; this gene's encoded protein also contains an FTH/DUF38 motif, which may also mediate protein-protein interaction.		WT		Uncharacterized protein
184942_at	F20D12.3	F20D12.3	WBGene00000242	bbs-2	amphids | head neurons | nervous system | phasmids | tail neurons	Adult Expression: Nervous System; head neurons; amphids; tail neurons; phasmids;		1	1	9	IV-4E05	-	bbs-2 is orthologous to human BBS2 (OMIM:606151, mutated in Bardet-Biedl syndrome 2); while the function of BBS-2 is unknown, it shares conserved domains with its human paralogs BBS1 and BBS7, which also are mutated in other Bardet-Biedl syndromes.		WT	Biological_process:cell adhesion|Biological_process:cell-matrix adhesion|Cellular_component:integrin complex	Bardet-Biedl syndrome protein BBS2	ENSEMBL:ENSP00000245157:human:Bardet-Biedl syndrome 2 protein:E=99.8539 |
176585_at	Y57E12AM.1	Y57E12AM.1	WBGene00021960	Y57E12AM.1								-					Predicted membrane protein	ENSEMBL:ENSP00000257262:human:UPF0197 protein C11orf10:E=17.9208 | FLYBASE:CG9669-PA:fly:Flybase gene name is CG9669-PA:E=11.4437 |
175775_s_at	F42A9.2	F42A9.2	WBGene00003034	lin-49		Expression first detected in mid-blastula stage. Expressed in most cells of animal, throughout development into adulthood. Expression observed is at lower levels when compared to lin-59 which has a similar pattern.		3	1		IV-4I16	175774_at|175775_s_at|192161_s_at		ot74	WT|Gro|Stp|Unc|Unc	Molecular_function:DNA binding|Biological_process:regulation of transcription, DNA-dependent|Biological_process:positive regulation of growth rate|Biological_process:gametogenesis|Biological_process:locomotory behavior	PHD finger protein BR140/LIN-49	ENSEMBL:ENSP00000306297:human:Peregrin:E=66.0809 | ENSEMBL:ENSP00000216267:human:Bromodomain-containing protein 1:E=60.699 | ENSEMBL:ENSP00000345886:human:BRD1 protein:E=60.6383 | ENSEMBL:ENSP00000350267:human:Bromodomain and PHD finger-containing protein
174565_at	T24C4.6b	T24C4.6	WBGene00020762	T24C4.6							III-1E18	174565_at|179841_s_at			WT|WT			ENSEMBL:ENSP00000291900:human:Chromosome 9 open reading frame 60:E=107.065 | ENSEMBL:ENSP00000294353:human:KIAA1730 protein:E=56.585 | FLYBASE:CG12084-PA:fly:Flybase gene name is BEST:LD02105-PA:E=112.356 |
187078_at	Y45F10D.11	Y45F10D.11	WBGene00012890	Y45F10D.11						2		-	This gene encodes a protein predicted by Eisenberg and coworkers, with 52% accuracy, to be mitochondrial.		Emb|Lva	Biological_process:response to antibiotic|Biological_process:embryonic development (sensu Animalia)|Biological_process:larval development (sensu Nematoda)|Biological_process:growth	Unnamed protein	ENSEMBL:ENSP00000261893:human:Splice Isoform 1 Of Serine beta-lactamase-like protein LACTB:E=28.5528 | ENSEMBL:ENSP00000347231:human:61 kDa protein:E=28.5528 |
188708_at	C50F4.7	C50F4.7	WBGene00001911	his-37						6	V-6N11	-	his-37 encodes an H4 histone.		WT|Unc|Emb|Gro|Lvl|Unc	Molecular_function:DNA binding|Biological_process:nucleosome assembly|Biological_process:chromosome organization and biogenesis (sensu Eukarya)|Cellular_component:nucleosome|Cellular_component:nucleus|Biological_process:embryonic development (sensu Animalia)|Biological_process:positive regulation of growth rate|Biological_process:larval development (sensu Nematoda)|Biological_process:physiologica…	Histone H4	ENSEMBL:ENSP00000350767:human:H4 histone family, member M:E=49.4949 | ENSEMBL:ENSP00000244537:human:Histone H4:E=35.1675 | FLYBASE:CG3379-PA:fly:Flybase gene name is His4r-PA:E=49.1805 | FLYBASE:CG31611-PA:fly:Flybase gene name is His4:CG31611-PA:E=49.1805 |
192305_s_at	F22F4.3	F22F4.3	WBGene00002224	klp-13	amphids | head neurons | nerve ring | nervous system | ventral nerve cord | phasmids | tail neurons	Adult Expression: Nervous System; nerve ring; ventral nerve cord; head neurons; amphids; tail neurons; phasmids;		1	1	3	X-3C14	-	klp-13 encodes an atypical kinesin-like motor protein similar to Saccharomyces cerevisiae Kip3, which has been implicated in nuclear migration; as loss of KLP-13 function via RNA-mediated interference (RNAi) does not result in any abnormalities, the precise role of KLP-13 in C. elegans development and/or behavior is not yet known.		WT	Molecular_function:microtubule motor activity|Molecular_function:ATP binding|Biological_process:microtubule-based movement|Cellular_component:microtubule associated complex	Kinesin-like protein	ENSEMBL:ENSP00000353021:human:34 kDa protein:E=41.7696 | ENSEMBL:ENSP00000302882:human:Hypothetical protein FLJ37300:E=35.7959 | ENSEMBL:ENSP00000160827:human:Kinesin-like protein KIF22:E=33.4685 | ENSEMBL:ENSP00000297814:human:KIF27A:E=33.1549 | ENSEMBL:
177660_at	ZK596.1	ZK596.1	WBGene00014006	ZK596.1						6	IV-5D10	171775_x_at|177660_at			WT|WT		Predicted alpha-helical protein	ENSEMBL:ENSP00000269576:human:Keratin 10:E=20.6383 | ENSEMBL:ENSP00000246662:human:Keratin 9:E=19.4202 | ENSEMBL:ENSP00000349865:human:57 kDa protein:E=18.3372 | ENSEMBL:ENSP00000302894:human:Splice Isoform 1 Of Heterogeneous nuclear ribonucleoprotein A3:
181690_at	F26F4.1	F26F4.1	WBGene00017825	F26F4.1						5	III-2D19	-			WT|WT|WT|Gro	Biological_process:positive regulation of growth rate	Uncharacterized conserved protein	ENSEMBL:ENSP00000350395:human:Similar to CGI-20 protein:E=20.0458 | ENSEMBL:ENSP00000265857:human:Similar to CGI-20 protein:E=19.6198 | FLYBASE:CG9853-PA:fly:Flybase gene name is CG9853-PA:E=18.8539 |
184356_s_at	F15B10.2	F15B10.2	WBGene00001090	drh-1						2	IV-3C14	173212_at|184356_s_at	This gene encodes a protein predicted by Eisenberg and coworkers, with 52% accuracy, to be mitochondrial.	tm1329	WT|WT|Rde	Molecular_function:ATP binding|Molecular_function:ATP dependent helicase activity|Molecular_function:nucleic acid binding|Molecular_function:helicase activity|Biological_process:RNA interference	DEAD-box like helicase	ENSEMBL:ENSP00000263642:human:RNA helicase-DEAD box protein RH116:E=59.5229 | ENSEMBL:ENSP00000251642:human:Probable ATP-dependent helicase LGP2:E=47.699 | ENSEMBL:ENSP00000224050:human:RNA helicase:E=39.7447 | ENSEMBL:ENSP00000343745:human:Dicer1:E=21.0757 | ENSEMBL:ENSP00000267433:human:KIAA1596 protein:E=13.4202 | FLYBASE:CG7922-PA:fly:Flybase gene name is CG7922-PA:E=15.6021 | FLYBASE:CG6493-…
174909_at	ZK783.4	ZK783.4	WBGene00001470	flt-1	head neurons | ventral cord neurons | tail ganglia | seam cells | hypodermal | VPC descendants | distal tip cells | AB lineage | neurons | head neurons | vulva | ventral cord neurons | distal tip cells | tail neurons | head neurons | vulva | ventral cord neurons | tail ganglia | hypodermal | head ganglia | distal tip cells | AB cells | vulva	GFP expression detected from the beginning of the comma stage throughout larval and adult stages. During embryonic stages, GFP expression was restricted to AB lineage cells which become hypodermis, head ganglia and ventral cord neurons. During the mid stages of embryogenesis, the GFP signal was observed in the epithelium of the hypodermal cells of the embryo. In later comma stage embryos, signals…		1	1	5	III-4E11	174909_at|183840_at	flt-1 encodes a putative homolog of flectin, an extracellular matrix protein thought to provide a microenvironment of great elasticity; however, FLT-1 protein contains no similarity to other ECM components, instead mostly appearing to be made up of chromatin or DNA-binding domains; FLT-1 also contains a glutamine/asparagine-rich domain, which may mediate epigenetic regulation.	ok722	WT|WT|WT	Molecular_function:DNA binding|Biological_process:regulation of transcription, DNA-dependent	Chromatin remodeling complex WSTF-ISWI, large subunit (contains heterochromatin localization, PHD and BROMO domains)	ENSEMBL:ENSP00000339670:human:Splice Isoform 2 Of Bromodomain adjacent to zinc finger domain 2B:E=81.9208 | ENSEMBL:ENSP00000294905:human:Splice Isoform 1 Of Bromodomain adjacent to zinc finger domain 2B:E=78.7959 | ENSEMBL:ENSP00000348087:human:Splice Is
174609_at	C49F8.2	C49F8.2	WBGene00008214	C49F8.2	neuronal | pharynx | pharyngeal muscle | somatic gonad	Expression is seen in a number of components in all larval stages and adults. Diffuse expression is seen in three muscle types-- body wall, pharyngeal, and vulval. Diffuse expression is also seen in cells of the somatic gonad. The final component consists of weak expression in a few cells surrounding the pharynx that may correspond to neuronal sheath cells.		1	1	1	X-6C22	174609_at|192219_at			WT|WT		Monocarboxylate transporter	ENSEMBL:ENSP00000315439:human:Aromatic amino acid transporter:E=31.284 | ENSEMBL:ENSP00000307749:human:SLC16A4 protein:E=29.3768 | ENSEMBL:ENSP00000295190:human:Monocarboxylate transporter 14:E=27.2147 | ENSEMBL:ENSP00000307169:human:Monocarboxylate trans
177558_at	F41E7.2	F41E7.2	WBGene00009618	F41E7.2						6	X-5E03	-			WT	Molecular_function:solute:hydrogen antiporter activity|Biological_process:regulation of pH|Cellular_component:integral to membrane	Na+/H+ antiporter	ENSEMBL:ENSP00000354574:human:Hypothetical protein FLJ23984:E=40.3565 | ENSEMBL:ENSP00000354172:human:Hypothetical protein:E=40.3468 | ENSEMBL:ENSP00000331938:human:PREDICTED: similar to hypothetical protein:E=34.8539 | ENSEMBL:ENSP00000296422:human:PREDICTED: similar to hypothetical protein:E=31.0223 | ENSEMBL:ENSP00000345241:human:Hypothetical protein:E=27.4815 | FLYBASE:CG10806-PB:fly:Flybase …
178264_at	F01D5.8	F01D5.8	WBGene00008498	F01D5.8						4	II-9A11	-			WT	Molecular_function:catalytic activity	Predicted alpha/beta hydrolase	ENSEMBL:ENSP00000330222:human:C9orf77 protein:E=35.585 | ENSEMBL:ENSP00000344094:human:OTTHUMP00000021455:E=35.5376 | ENSEMBL:ENSP00000258884:human:PREDICTED: hypothetical protein from EUROIMAGE 588495:E=33.3468 | ENSEMBL:ENSP00000346816:human:PREDICTED: similar to C19orf27 protein:E=30.6576 | ENSEMBL:ENSP00000332368:human:31 kDa protein:E=30.5376 | ENSEMBL:ENSP00000250974:human:Chromosome 19 ope…
176071_at	B0403.3	B0403.3	WBGene00015167	B0403.3						9	X-3P17	-			WT		Unnamed protein
187325_at	B0228.8	B0228.8	WBGene00015065	B0228.8								-					Unnamed protein
188525_at	F42G9.2	F42G9.2	WBGene00000882	cyn-6	intestine	CYP-6 was expressed in the nematode gut. Expression was most abundant in the embryo, having a very early expression pattern, and was not expressed in later larval stages and adults.		0	1	14	III-1A10	-	cyp-6 encodes a cyclophilin most similar to human secreted cyclophilin type B isoforms that is functional when expressed in E. coli; it is expressed in the intestine.	pk94	WT|WT|WT|WT	Biological_process:protein folding	Peptidyl-prolyl cis-trans isomerase	ENSEMBL:ENSP00000300026:human:Peptidyl-prolyl cis-trans isomerase:E=68.7959 | ENSEMBL:ENSP00000303057:human:Peptidyl-prolyl cis-trans isomerase C:E=61.2518 | ENSEMBL:ENSP00000348240:human:Peptidyl-prolyl cis-trans isomerase A:E=46.7696 | ENSEMBL:ENSP00000
192234_s_at	C38C10.2	C38C10.2	WBGene00008000	C38C10.2	head neurons | intestinal | tail neurons	Adult Expression: intestinal; head neurons; tail neurons | Larval Expression: intestinal; head neurons; tail neurons		1	1	2	III-5A23	-	C38C10.2 is orthologous to the human gene SOLUTE CARRIER FAMILY 17 (ANION/SUGAR TRANSPORTER), MEMBER 5 (SLC17A5; OMIM:604322), which when mutated leads to disease.		WT|WT	Molecular_function:transporter activity|Biological_process:transport|Cellular_component:integral to membrane	Permease of the major facilitator superfamily	ENSEMBL:ENSP00000311506:human:Splice Isoform 1 Of Sialin:E=99.6576 | ENSEMBL:ENSP00000351776:human:64 kDa protein:E=77.4815 | ENSEMBL:ENSP00000263160:human:Differentiation-associated Na-dependent inorganic phosphate cotransporter:E=76.9586 | ENSEMBL:ENSP0
182602_s_at	B0511.7	B0511.7	WBGene00015233	B0511.7						2	I-5I20	-			WT|WT		Nuclear inhibitor of phosphatase-1	ENSEMBL:ENSP00000311677:human:Splice Isoform 1 Of Nuclear inhibitor of protein phosphatase-1:E=40.9586 | ENSEMBL:ENSP00000355391:human:Splice Isoform 2 Of Nuclear inhibitor of protein phosphatase-1:E=21.7213 | FLYBASE:CG8980-PA:fly:Flybase gene name is NiPp1-PA:E=42.3768 |
184172_at	F16B12.4	F16B12.4	WBGene00008880	F16B12.4							X-6H15	-			WT		Unnamed protein
182202_at	M01D7.6	M01D7.6	WBGene00001309	emr-1			During interphase, endogenous Ce-emerin localized at the nuclear envelope and colocalized with lamins (Ce-MAN1 protein also colocalized with the lamina). nuclear rim staining by Ce-emerin persisted during prophase, metaphase, and early anaphase. | This experiment confirmed that Ce-emerin is associated with the peripheral chromatin.	5	1		I-1A20	173171_s_at|174163_at|182202_at	emr-1 gene encodes a homolog of the human integral nuclear membrane protein emerin (EMD, OMIM:300384, mutated in X-linked Emery-Dreifuss muscular dystrophy); EMR-1 belongs to a family of proteins sharing the LEM-domain that are generally conserved in metazoa; EMR-1 protein is found in the nuclear envelopes of all cell types except sperm, in embryos, larvae, and adults; EMR-1 binds the lamin LMN-1…	gk119	WT|WT	Cellular_component:nuclear membrane|Biological_process:cytokinesis|Cellular_component:integral to nuclear inner membrane|Biological_process:chromosome segregation	Thymopoietin	ENSEMBL:ENSP00000261210:human:Splice Isoform 1 Of Lamina-associated polypeptide 2, isoforms beta/gamma:E=12.8861 | ENSEMBL:ENSP00000340251:human:Splice Isoform 2 Of Lamina-associated polypeptide 2, isoforms beta/gamma:E=11.2007 |
183494_at	Y39B6A.11	Y39B6A.11	WBGene00012673	Y39B6A.11								-			WT
193777_s_at	F46A9.5	F46A9.5	WBGene00004807	skr-1	all cells	The SKR-1::GFP fusion protein was expressed throughout the transgenic animals from gastrulation to adulthood.		3	1	1	I-4N11	-	The skr-1 gene encodes a homolog of Skp1 in S. cerevisiae that is required for the restraint of cell proliferation, progression through the pachytene stage of meiosis, and the formation of bivalent chromosomes at diakinesis.		Emb|Ste|Emb|Gro|Emb|Pvl|Rup|Unclassified|Emb	Biological_process:embryonic development (sensu Animalia)|Biological_process:positive regulation of growth rate|Biological_process:hermaphrodite genital morphogenesis|Biological_process:morphogenesis of an epithelium|Biological_process:reproduction	SCF ubiquitin ligase, Skp1 component	ENSEMBL:ENSP00000231487:human:S-phase kinase-associated protein 1A isoform b:E=58.284 | ENSEMBL:ENSP00000303117:human:19 kDa protein:E=54.7959 | ENSEMBL:ENSP00000331708:human:S-phase kinase-associated protein 1A isoform a:E=53.2924 | ENSEMBL:ENSP00000308272:human:OCP2:E=14.8239 | FLYBASE:CG16983-PA:fly:Flybase gene name is skpA-PA:E=53.6198 | FLYBASE:CG8881-PA:fly:Flybase gene name is skpB-PA:E=5…
190918_at	Y37H9A.6	Y37H9A.6	WBGene00003581	ndx-4						2	I-7A07	-	The ndx-4 gene encodes a homodimeric diadenosine tetraphosphate (Ap(4)A) hydrolase that belongs to the NUDIX hydrolase family.	ok1003	WT		Diadenosine and diphosphoinositol polyphosphate phosphohydrolase	ENSEMBL:ENSP00000344187:human:Nudix-type motif 2:E=31.4202 |
174704_at	F56H1.5	F56H1.5	WBGene00018995	F56H1.5						2	I-2L15	174704_at|182424_at			WT	Molecular_function:carboxypeptidase A activity|Biological_process:proteolysis and peptidolysis	Zinc carboxypeptidase	ENSEMBL:ENSP00000349592:human:OTTHUMP00000063553:E=102.721 | ENSEMBL:ENSP00000338512:human:AGTPBP1 protein:E=101.337 | ENSEMBL:ENSP00000275763:human:Hypothetical protein LOC340351:E=80.5376 | ENSEMBL:ENSP00000298861:human:Hypothetical protein FLJ23598:E=71.4685 | ENSEMBL:ENSP00000299974:human:Hypothetical protein FLJ32310:E=39.1487 | ENSEMBL:ENSP00000335516:human:Novel protein:E=31.8861 | ENSEMBL…
175299_at	F10B5.8	F10B5.8	WBGene00008642	F10B5.8								175299_at|177994_at					Predicted cleavage and polyadenylation specificity factor (CPSF subunit)	ENSEMBL:ENSP00000320783:human:Novel protein:E=184.432 | ENSEMBL:ENSP00000320633:human:Novel protein:E=137.824 | ENSEMBL:ENSP00000294579:human:Similar to OVARC1001232 protein:E=114.161 | ENSEMBL:ENSP00000270724:human:Hypothetical protein FLJ13294:E=92.585 | ENSEMBL:ENSP00000238112:human:Similar to Cleavage and polyadenylation specificity factor, 73 kDa subunit:E=86.7959 | ENSEMBL:ENSP00000298875:h…
188107_at	B0361.7	B0361.7	WBGene00015161	B0361.7						2	III-3L08	-			WT|WT	Molecular_function:acid phosphatase activity	Lysosomal & prostatic acid phosphatases	ENSEMBL:ENSP00000323036:human:ACPP protein:E=52.9586 | ENSEMBL:ENSP00000256997:human:Lysosomal acid phosphatase precursor:E=52.1249 | ENSEMBL:ENSP00000337471:human:Prostatic acid phosphatase precursor:E=51.6576 | ENSEMBL:ENSP00000270593:human:Acid phosphatase:E=43.9586 | ENSEMBL:ENSP00000270594:human:Acid phosphatase variant 3:E=22.2218 | ENSEMBL:ENSP00000294912:human:HPACPL1:E=13 | FLYBASE:CG789…
182020_s_at	T05A8.5	T05A8.5	WBGene00020231	T05A8.5							II-2B08	-			WT	Molecular_function:cysteine-type endopeptidase activity|Biological_process:proteolysis and peptidolysis		ENSEMBL:ENSP00000345027:human:Splice Isoform 2 Of WD-repeat protein 31:E=32.5686 | ENSEMBL:ENSP00000268509:human:Katanin p80 subunit:E=11.2596 | ENSEMBL:ENSP00000321555:human:34 kDa protein:E=11.1549 | ENSEMBL:ENSP00000296555:human:Splice Isoform 4 Of F-box/WD-repeat protein 7:E=10.0605 | ENSEMBL:ENSP00000263981:human:Splice Isoform 2 Of F-box/WD-repeat protein 7:E=10.0458 | ENSEMBL:ENSP000002817…
187349_at	B0495.6	B0495.6	WBGene00015205	B0495.6							II-5D08	-			Emb|Emb|Lva	Biological_process:embryonic development (sensu Animalia)|Biological_process:larval development (sensu Nematoda)|Biological_process:growth	Uncharacterized conserved protein
190060_at	B0546.1	B0546.1	WBGene00015248	B0546.1	vulva other | head neurons | spermatheca | Reproductive System | developing gonad | nerve ring | hypodermis | gonad sheath cells | seam cells | intestine | tail | body wall muscle | pharynx | rectal epithelium | nervous system | ventral nerve cord | pharyngeal neurons | vulval muscle | distal tip cell | renal gland cells | developing vulva | tail neurons	Adult Expression: pharynx; intestine; renal gland cells; rectal epithelium; Reproductive System; distal tip cell; vulval muscle; vulva other; spermatheca; gonad sheath cells; body wall muscle; hypodermis; seam cells; Nervous System; nerve ring; ventral nerve cord; head neurons; pharyngeal neurons; tail neurons; unidentified cells in tail ;		1	1	23	IV-1D14	190060_at|190061_s_at			WT	Molecular_function:enzyme inhibitor activity|Biological_process:negative regulation of nucleoside metabolism|Cellular_component:mitochondrion	ATPase inhibitory factor	ENSEMBL:ENSP00000335203:human:Similar to ATPase inhibitor, mitochondrial precursor:E=13.5229 | FLYBASE:CG13551-PA:fly:Flybase gene name is CG13551-PA:E=20.2676 | FLYBASE:CG11079-PA:fly:Flybase gene name is CG11079-PA:E=14.6198 |
180570_at	F36H9.8	F36H9.8	WBGene00018116	F36H9.8								-
178782_at	D1081.6	D1081.6	WBGene00008384	D1081.6						7	I-4M09	-			WT
174905_at	F58E10.1	F58E10.1	WBGene00010259	F58E10.1							V-9A06	174905_at|183244_at			WT
191303_at	Y53F4B.32	Y53F4B.32	WBGene00001777	gst-29								-			WT		Glutathione S-transferase	ENSEMBL:ENSP00000295256:human:Prostaglandin-D synthase:E=28.3768 | ENSEMBL:ENSP00000211122:human:Glutathione S-transferase A3-3:E=18.2924 | ENSEMBL:ENSP00000335620:human:Glutathione S-transferase A1:E=17.8239 | ENSEMBL:ENSP00000211309:human:Glutathione S-transferase A2:E=17.1938 | ENSEMBL:ENSP00000284562:human:Glutathione S-transferase A5-5:E=16.7696 | ENSEMBL:ENSP00000306378:human:Glutathione S-…
174118_at	T26A5.5a	T26A5.5	WBGene00020821	T26A5.5	head neurons | Reproductive System | intestine | nervous system | developing vulva | tail neurons	Adult Expression: intestine;		1	1		III-3O04	174118_at|174494_s_at|184061_at			WT|WT|WT|WT|WT		F-box protein JEMMA and related proteins with JmjC, PHD, F-box and LRR domains	ENSEMBL:ENSP00000261824:human:Splice Isoform 1 Of F-box/LRR-repeat protein 10:E=73.9586 | ENSEMBL:ENSP00000309302:human:F-box/LRR-repeat protein 11:E=72.8861 | ENSEMBL:ENSP00000319473:human:Similar to Nucleosome remodeling factor large subunit NURF301:E=45.8539 | ENSEMBL:ENSP00000338868:human:PHD finger protein 8:E=45.6198 | ENSEMBL:ENSP00000350676:human:Zn-finger-like, PHD finger domain containi…
175183_at	F55H2.7	F55H2.7	WBGene00010132	F55H2.7						2	III-5G09	175183_at|186986_at	F55H2.7 encodes an unfamiliar protein that is dispensable for viability and gross morphology in mass RNAi screens; it residues in a common operon with clu-1, and thus might act in concert with it.		WT|WT
179260_s_at	K08E3.7	K08E3.7	WBGene00003967	pdr-1								179259_at|179260_s_at	pdr-1 encodes an ortholog of human parkin (PARK2; OMIM:602544), which when mutated leads to the juvenile 2 form of Parkinson disease (OMIM:600116).	ok965	WT|WT	Molecular_function:ubiquitin-protein ligase activity|Biological_process:ubiquitin cycle|Biological_process:protein modification	E3 ubiquitin-protein ligase (Parkin protein)	ENSEMBL:ENSP00000343589:human:Splice Isoform 4 Of Parkin:E=37.9586 | ENSEMBL:ENSP00000328107:human:Splice Isoform 1 Of Parkin:E=37.7447 | ENSEMBL:ENSP00000332804:human:Similar to Parkin:E=27.7213 | ENSEMBL:ENSP00000333280:human:Splice Isoform 2 Of Parkin:E=26.0315 | ENSEMBL:ENSP00000332954:human:OTTHUMP00000017567:E=17 | ENSEMBL:ENSP00000299305:human:Ariadne-1 protein homolog:E=13.8861 | ENSEMBL:…
171782_x_at	C17G1.7	C17G1.7	WBGene00007653	C17G1.7						1	X-4L22	171782_x_at|189484_at		ok762	WT	Molecular_function:catalytic activity|Biological_process:metabolism|Molecular_function:cysteine synthase activity|Biological_process:cysteine biosynthesis from serine	Cystathionine beta-synthase and related enzymes	ENSEMBL:ENSP00000344460:human:Splice Isoform 2 Of Cystathionine beta-synthase:E=58.7212 | ENSEMBL:ENSP00000337087:human:Cystathionine-beta-synthase:E=58.699 | FLYBASE:CG1753-PA:fly:Flybase gene name is CG1753-PA:E=53.699 |
189927_at	E04F6.4	E04F6.4	WBGene00017124	E04F6.4						6	II-5B09	-			WT	Molecular_function:catalytic activity|Biological_process:metabolism	Predicted phospholipase D	ENSEMBL:ENSP00000348901:human:PLD3 protein:E=43.7212 | ENSEMBL:ENSP00000338894:human:HU-K4:E=43.0269 | ENSEMBL:ENSP00000299538:human:Phospholipase D/Transphosphatidylase family protein:E=39.4949 | ENSEMBL:ENSP00000314729:human:Hypothetical protein FLJ40773:E=34.1739 | ENSEMBL:ENSP00000314748:human:Phospholipase D/Transphosphatidylase family protein:E=29.0506 | FLYBASE:CG9243-PA:fly:Flybase gene n…
184743_at	C14A11.2	C14A11.2	WBGene00015748	C14A11.2						9	X-2A01	-			WT
178529_at	ZK856.6	ZK856.6	WBGene00014107	ZK856.6						3	V-7G15	-			WT		Unnamed protein
175153_at	T02C1.2	T02C1.2	WBGene00011366	T02C1.2								-				Molecular_function:ubiquitin-protein ligase activity|Molecular_function:zinc ion binding|Biological_process:protein ubiquitination|Cellular_component:ubiquitin ligase complex		ENSEMBL:ENSP00000307732:human:Zn-finger, RING domain containing protein:E=10.4685 | ENSEMBL:ENSP00000289140:human:Hypothetical protein FLJ34458:E=10.4685 |
173413_at	Y73B6A.5a	Y73B6A.5	WBGene00003030	lin-45	head neurons | neurons	a few neurons in the head		1	1			173413_at|191672_s_at	The lin-45 gene encodes an ortholog of the vertebrate protein RAF which is required for larval viability, fertility and the induction of vulval cell fates.	dx19	Ste	Biological_process:intracellular signaling cascade|Molecular_function:protein kinase activity|Molecular_function:ATP binding|Biological_process:protein amino acid phosphorylation|Molecular_function:receptor signaling protein activity|Biological_process:signal transduction|Molecular_function:protein serine/threonine kinase activity|Biological_process:reproduction	Serine/threonine protein kinase RAF	ENSEMBL:ENSP00000288602:human:B-Raf proto-oncogene serine/threonine-protein kinase:E=122.796 | ENSEMBL:ENSP00000251849:human:RAF proto-oncogene serine/threonine-protein kinase:E=113.114 | ENSEMBL:ENSP00000290277:human:A-Raf proto-oncogene serine/threonine
190919_at	T24H10.6	T24H10.6	WBGene00012004	dyrb-1						2	II-6F21	-			WT		Dynein-associated protein Roadblock	ENSEMBL:ENSP00000349679:human:OTTHUMP00000030692:E=21.041 | ENSEMBL:ENSP00000302936:human:Dynein light chain 2B, cytoplasmic:E=20.7447 | FLYBASE:CG10751-PA:fly:Flybase gene name is robl-PA:E=21.3872 | FLYBASE:CG10838-PA:fly:Flybase gene name is robl22E-PA:E=16.9208 | FLYBASE:CG10834-PA:fly:Flybase gene name is CG10834-PA:E=10.585 |
187993_at	B0336.8	B0336.8	WBGene00002982	lgg-3						7	III-3C01	-	lgg-3 encodes a hydrophilic protein that is orthologous to Saccharomyces cerevisiae autophagy protein Apg12p; by homology, LGG-3 is predicted to function as a modifier protein required for a protein conjugation system essential for autophagy; in the context of this conjugation system, LGG-3 is predicted to interact with Apg7p and Apg5p homologs (encoded by M7.5 and Y71G12B.12a, respectively) to e…		WT|WT|WT|WT	Biological_process:autophagic vacuole formation|Cellular_component:cytoplasm	Protein conjugation factor involved in autophagy	ENSEMBL:ENSP00000274459:human:APG12 autophagy 12-like:E=12.7696 |
180959_s_at	F42F12.4	F42F12.4	WBGene00009636	F42F12.4						8	X-5L16	-			WT	Biological_process:regulation of transcription, DNA-dependent	Uncharacterized conserved protein, contains double-stranded beta-helix domain	ENSEMBL:ENSP00000333666:human:Hypothetical protein HMFT1638:E=32.6021 | FLYBASE:CG32068-PA:fly:Flybase gene name is CG32068-PA:E=23.8239 |
184507_at	C34F11.2	C34F11.2	WBGene00016414	C34F11.2						4	II-4C14	-			WT		Unnamed protein
175654_at	F22B5.7	F22B5.7	WBGene00006994	zyg-9			ZYG-9 exhibits a dynamic cell cycle-dependent distribution pattern. The protein localizes to the meiotic spindle and spindle poles and to the mitotic centrosomes. In metaphase and early anaphase stages, ZYG-9 can be detected over the central mitotic spindle region as well. During interphase, ZYG-9 protein is distributed throughout the cytoplasm. Specificity of this staining pattern was confirmed …	5	1	5	II-6M11	175654_at|191572_s_at		b244	Emb|Bmd|Emb|Egl|Emb|Pvl|Emb|Emb|Emb	Biological_process:body morphogenesis (sensu Nematoda)|Biological_process:oviposition|Biological_process:embryonic development (sensu Animalia)|Biological_process:hermaphrodite genital morphogenesis|Biological_process:meiotic spindle assembly|Cellular_component:spindle pole|Cellular_component:centrosome|Biological_process:microtubule-based process|Molecular_function:microtubule binding	Microtubule-associated protein	ENSEMBL:ENSP00000346566:human:CH-TOG protein:E=108.284 | FLYBASE:CG5000-PA:fly:Flybase gene name is msps-PA:E=56.4685 |
186579_at	Y55F3AM.5	Y55F3AM.5	WBGene00021923	Y55F3AM.5								-			WT		Coeffector of mDia Rho GTPase, regulates actin polymerization and cell adhesion turnover
175752_s_at	Y102E9.1a	Y102E9.1	WBGene00003851	odr-4	sensory neurons	chemosensory neurons	ODR-4-GFP was present at a high level in the cell body, in the dendrites, and to a lesser extent in the axons of the chemosensory neurons in a discrete punctate pattern. It was not observed in the sensory cilia, making a receptor clustering role less likely. In the cell body, ODR-4-GFP was excluded from the nucleus but was present in the cytoplasm in interconnecting ribbons or tubules. Furthur ex…	1	1	20	III-3F19	-		n2144	WT|WT		Uncharacterized conserved protein	ENSEMBL:ENSP00000287859:human:OTTHUMP00000060716:E=13.6778 |
175602_at	D2045.6	D2045.6	WBGene00000836	cul-1		mRNA are present at their highest levels in embryos and at lower levels in larvae and adults. | Staining in somatic cells at 15 to 60-cell stage.		5	1		III-5J03	175602_at|191843_s_at	cul-1 encodes a cullin, orthologous to Cdc53/Cul1 in S. cerevisiae and CUL-1 in humans (OMIM:603134), that is required both maternally and zygotically for developmentally programmed transitions from the G1 phase of the cell cycle to the GO phase or the apoptotic pathway, and that is probably also required for normally slow G1-to-S phase progression; CUL-1 physically interacts with eight Skp1-rela…	e1756	Emb|Emb|Lon|Emb	Biological_process:cell cycle|Biological_process:embryonic development (sensu Animalia)|Biological_process:negative regulation of body size	Cullins	ENSEMBL:ENSP00000326804:human:Splice Isoform 1 Of Cullin homolog 1:E=183.26 | ENSEMBL:ENSP00000279431:human:Cullin homolog 2:E=103.585 | ENSEMBL:ENSP00000182065:human:Splice Isoform 2 Of Cullin homolog 1:E=102.886 | ENSEMBL:ENSP00000343601:human:Splice Is
192051_at	Y71F9AL.4	Y71F9AL.4	WBGene00022110	Y71F9AL.4								-			WT	Molecular_function:protein phosphatase activity|Biological_process:protein amino acid dephosphorylation|Molecular_function:protein tyrosine phosphatase activity	Protein tyrosine phosphatase	ENSEMBL:ENSP00000349544:human:Tyrosine-protein phosphatase, non-receptor type 1:E=30.6198 | ENSEMBL:ENSP00000311857:human:Splice Isoform 1 Of Tyrosine-protein phosphatase, non-receptor type 2:E=27.4437 | ENSEMBL:ENSP00000320298:human:Splice Isoform 2 Of T
189140_s_at	T16G12.1	T16G12.1	WBGene00011803	T16G12.1						21	III-5K16	173783_at|189140_s_at|189151_s_at			WT|WT|WT|WT	Molecular_function:copper ion binding|Molecular_function:membrane alanyl aminopeptidase activity|Biological_process:proteolysis and peptidolysis|Molecular_function:metallopeptidase activity|Molecular_function:zinc ion binding	Puromycin-sensitive aminopeptidase and related aminopeptidases	ENSEMBL:ENSP00000300060:human:MeMbrane alanine aMinopeptidase precursor:E=79.1805 | ENSEMBL:ENSP00000261180:human:Thyrotropin-releasing hormone degrading ectoenzyme:E=75.7959 | ENSEMBL:ENSP00000265162:human:Glutamyl aminopeptidase:E=66.5686 | ENSEMBL:ENSP
173546_s_at	C24F3.1a	C24F3.1	WBGene00007696	C24F3.1							IV-5K16	173546_s_at|182499_s_at			WT|Unclassified	Cellular_component:integral to membrane	Protein transporter of the TRAM (translocating chain-associating membrane) superfamily	ENSEMBL:ENSP00000262213:human:TRAM protein:E=65.0315 | ENSEMBL:ENSP00000182527:human:Translocation associated membrane protein 2:E=55.2441 | ENSEMBL:ENSP00000309402:human:Hypothetical protein FLJ90136:E=46.9586 | FLYBASE:CG11642-PB:fly:Flybase gene name is EG:BACR7A4.5-PB:E=49.9586 |
186190_at	F49F1.11	F49F1.11	WBGene00018651	F49F1.11							IV-2G23	-			WT	Molecular_function:sugar binding	Galectin, galactose-binding lectin
190282_at	R173.1	R173.1	WBGene00000283	cah-5								-	cah-5 encodes a member of the carbonic anhydrase family.			Molecular_function:carbonate dehydratase activity|Molecular_function:zinc ion binding|Biological_process:one-carbon compound metabolism	Carbonic anhydrase	ENSEMBL:ENSP00000345659:human:Similar to Carbonic anhydrase 2:E=39.7696 | ENSEMBL:ENSP00000285381:human:Carbonic anhydrase III:E=37.4437 | ENSEMBL:ENSP00000318912:human:Carbonic anhydrase XIII:E=36.4437 | ENSEMBL:ENSP00000285379:human:Carbonic anhydrase I
173559_at	T26C11.4	T26C11.4	WBGene00020830	T26C11.4						5	X-1J21	173559_at|184614_s_at			WT|WT
177218_at	Y53G8AM.5	Y53G8AM.5	WBGene00021805	Y53G8AM.5								-			WT		Uncharacterized protein
180342_at	F35E12.6	F35E12.6	WBGene00009430	F35E12.6						19	V-9E03	-			WT		Unnamed protein
190149_at	K02A11.3	K02A11.3	WBGene00010488	K02A11.3						8	I-4J14	-			WT		Placental protein 11	ENSEMBL:ENSP00000229003:human:Placental protein 11 precursor:E=40.8239 | FLYBASE:CG2145-PA:fly:Flybase gene name is CG2145-PA:E=34.2518 | FLYBASE:CG3303-PA:fly:Flybase gene name is CG3303-PA:E=26.0458 |
178155_at	K03H4.1	K03H4.1	WBGene00010548	K03H4.1						3	V-8P21	-			WT
191307_at	Y53F4B.35	Y53F4B.35	WBGene00001779	gst-31								-			WT		Glutathione S-transferase	ENSEMBL:ENSP00000295256:human:Prostaglandin-D synthase:E=26.6778 | ENSEMBL:ENSP00000211122:human:Glutathione S-transferase A3-3:E=17.9586 | ENSEMBL:ENSP00000335620:human:Glutathione S-transferase A1:E=17.4089 | ENSEMBL:ENSP00000284562:human:Glutathione S-transferase A5-5:E=16.1308 | ENSEMBL:ENSP00000211309:human:Glutathione S-transferase A2:E=15.9208 | ENSEMBL:ENSP00000306378:human:Glutathione S-…
177665_at	Y69H2.7	Y69H2.7	WBGene00013482	Y69H2.7						5	V-12M17	-			WT
174691_at	F28C1.3a	F28C1.3	WBGene00009201	F28C1.3							V-8I06	174691_at|193242_at			WT		Ribonuclease inhibitor type leucine-rich repeat proteins	ENSEMBL:ENSP00000221462:human:R32611_1:E=74.0605 | ENSEMBL:ENSP00000330339:human:Hypothetical protein:E=23.3979 | ENSEMBL:ENSP00000301749:human:NOD3:E=21.3188 | ENSEMBL:ENSP00000299481:human:NACHT-, LRR- and PYD-containing protein 14:E=14.7447 | ENSEMBL:ENSP00000344074:human:Splice Isoform 2 Of NACHT-, LRR- and PYD-containing protein 2:E=13.2596 | ENSEMBL:ENSP00000263437:human:NACHT-, LRR- and PY…
193788_at	K04G11.4	K04G11.4	WBGene00010572	K04G11.4	neurons along body | head neurons | spermatheca | nerve ring | intestine | body wall muscle | pharynx | nervous system | vulval muscle | tail neurons	Adult Expression: pharynx; intestine; vulval muscle; spermatheca; body wall muscle; Nervous System; nerve ring; head neurons; neurons along body; tail neurons;		1	1	13	X-6P09	-		ok1444	WT		WD40 repeat-containing protein	ENSEMBL:ENSP00000351446:human:WD-repeat protein 5:E=107.125 | ENSEMBL:ENSP00000330381:human:WD repeat domain 5B:E=99.2757 | ENSEMBL:ENSP00000311899:human:Hypothetical protein FLJ25955:E=35.2676 | ENSEMBL:ENSP00000263694:human:U5 snRNP-specific 40 kDa prot
173865_at	K03A1.5	K03A1.5	WBGene00006351	sur-5	VPC | M lineage | hypodermis | pharynx | P lineage | somatic gonad | intestinal | uterine | neurons	pTG96_1 is still localized in the nuclei of most cells. The expression pattern is the same as that seen from the array containing pTG96 (with NLS), but the nuclear localization is not as tight, and there appears to be some diffusion of SUR-5GFP proteins from the nucleus to the cytoplasm. | "When transgenic animals carrying pTG96 on an extrachromosomal array (kuEx75) were examined, the fusion prot…	Both constructs are expressed in nuclei; and a relatively small amount of SUR-5GFP fusion protein from pTG96_1 is detected in cytoplasm.	1	1	19	X-3F16	173865_at|193111_s_at		ku74	WT|WT|WT	Molecular_function:CoA-ligase activity|Biological_process:isoprenoid biosynthesis|Molecular_function:catalytic activity|Biological_process:metabolism	Acyl-CoA synthetase	ENSEMBL:ENSP00000324842:human:Acetoacetyl-CoA synthetase:E=127.678 | ENSEMBL:ENSP00000261686:human:Hypothetical protein FLJ13974:E=91.6778 | ENSEMBL:ENSP00000324929:human:Similar to Unnamed protein product:E=47.0044 | ENSEMBL:ENSP00000316924:human:Splice
192125_s_at	C15F1.7a	C15F1.7	WBGene00004930	sod-1								-	The sod-1 gene encodes an ortholog of human SOD1 (OMIM:147450), which when mutated leads to amyotrophic lateral sclerosis (OMIM:105400).	pk67	WT		Cu2+/Zn2+ superoxide dismutase SOD1	ENSEMBL:ENSP00000270142:human:Superoxide diSmutaSe 1, Soluble:E=43.9586 | ENSEMBL:ENSP00000307870:human:Copper chaperone for superoxide dismutase:E=34.3468 | ENSEMBL:ENSP00000226877:human:Extracellular superoxide dismutase [Cu-Zn] precursor:E=19.8861 | FLYBASE:CG11793-PA:fly:Flybase gene name is Sod-PA:E=42.8861 | FLYBASE:CG9027-PA:fly:Flybase gene name is CG9027-PA:E=33.9586 | FLYBASE:CG17753-PA…
176019_at	Y41D4A.6	Y41D4A.6	WBGene00021508	Y41D4A.6								176019_at|176046_at			WT|WT|WT|Unclassified|Unclassified	Molecular_function:amidase activity	Amidases	ENSEMBL:ENSP00000275076:human:Similar to GATA protein:E=89.4318 | ENSEMBL:ENSP00000312925:human:52 kDa protein:E=75.699 | ENSEMBL:ENSP00000298405:human:Hypothetical protein FLJ31204:E=18.1024 | FLYBASE:CG6007-PA:fly:Flybase gene name is gatA-PA:E=92.3665 | FLYBASE:CG8839-PA:fly:Flybase gene name is CG8839-PA:E=18.7696 | FLYBASE:CG7910-PA:fly:Flybase gene name is CG7910-PA:E=14.2518 | FLYBASE:CG51…
173186_s_at	Y38F1A.2	Y38F1A.2	WBGene00012606	Y38F1A.2								173186_s_at|192982_at				Molecular_function:ubiquitin-protein ligase activity|Molecular_function:zinc ion binding|Biological_process:protein ubiquitination|Cellular_component:ubiquitin ligase complex	Predicted E3 ubiquitin ligase	ENSEMBL:ENSP00000331710:human:Hypothetical protein:E=27.5528 | ENSEMBL:ENSP00000240159:human:DKFZP564A022 protein:E=13.3979 |
173600_s_at	R07E4.5	R07E4.5	WBGene00019938	R07E4.5						11	X-3C06	-			WT|WT|WT
190812_at	F09C6.9	F09C6.9	WBGene00003706	nhr-116							V-11E14	-			WT|WT	Molecular_function:transcription factor activity|Molecular_function:steroid hormone receptor activity|Biological_process:regulation of transcription, DNA-dependent|Cellular_component:nucleus|Molecular_function:DNA binding|Molecular_function:ligand-dependent nuclear receptor activity		ENSEMBL:ENSP00000316769:human:Splice Isoform 2 Of Retinoic acid receptor alpha:E=16.4089 | ENSEMBL:ENSP00000352036:human:Splice Isoform 1 Of Retinoic acid receptor alpha:E=16.1549 | ENSEMBL:ENSP00000335676:human:RXRA protein:E=15.7959 | ENSEMBL:ENSP000000
193219_s_at	Y75B12B.2	Y75B12B.2	WBGene00000883	cyn-7						18	V-9N20	171784_x_at|175387_at|193219_s_at	cyp-7 encodes a cyclophilin A isoform; while not tested peptidyl-prolyl isomerase activity in vitro, it is very similar to CYP-3 and closely resembles the prototypical CypA, and is therefore likely to be a member of the cytosolic CsA-binding cyclophilin subfamily; CYP-7 was required for embryonic viability in one set of mass RNAi assays.		Emb|WT	Biological_process:protein folding|Biological_process:embryonic development (sensu Animalia)	Cyclophilin type peptidyl-prolyl cis-trans isomerase	ENSEMBL:ENSP00000225174:human:Peptidyl-prolyl cis-trans isomerase, mitochondrial precursor:E=59.8539 | ENSEMBL:ENSP00000348240:human:Peptidyl-prolyl cis-trans isomerase A:E=58.7447 | ENSEMBL:ENSP00000303754:human:PPID protein:E=58 | ENSEMBL:ENSP0000031276
193566_at	C06C6.4	C06C6.4	WBGene00003653	nhr-63						1	V-10J21	-		tm1006	WT	Molecular_function:transcription factor activity|Molecular_function:steroid hormone receptor activity|Biological_process:regulation of transcription, DNA-dependent|Cellular_component:nucleus	Hormone receptors	ENSEMBL:ENSP00000339908:human:OTTHUMP00000031062:E=10.1024 | FLYBASE:CG4717-PA:fly:Flybase gene name is kni-PA:E=10.2076 |
179369_s_at	C18D4.6a	C18D4.6	WBGene00007675	C18D4.6						5	V-11B18	-			WT|WT		Unnamed protein
180726_s_at	F44D12.2	F44D12.2	WBGene00009679	F44D12.2						5	IV-5O15	-			WT|WT		Unnamed protein
189837_at	F22A3.3	F22A3.3	WBGene00001619	glr-8	m4 | m3 | m5	I1, I2, MC, NSM, M3 (left/right), I3, MI M4, M3 (left/right), I6, M5, BDU, ALM, PLM, URB (left/right)		1	1	3	X-3B15	-			WT	Molecular_function:inotropic glutamate receptor activity|Molecular_function:glutamate-gated ion channel activity|Cellular_component:membrane|Molecular_function:transporter activity|Biological_process:transport	Glutamate-gated kainate-type ion channel receptor subunit GluR5 and related subunits	ENSEMBL:ENSP00000326000:human:Splice Isoform 2 Of Glutamate receptor 3 precursor:E=27.3872 | ENSEMBL:ENSP00000330148:human:Glutamate receptor delta-1 subunit precursor:E=26.8861 | ENSEMBL:ENSP00000282499:human:Glutamate receptor 4 precursor:E=26.7959 | EN
173942_s_at	F38A5.1a	F38A5.1	WBGene00018160	F38A5.1	amphids | head neurons | hypodermis | intestine | nervous system | phasmids | tail neurons	Adult Expression: intestine; Nervous System; head neurons; amphids; tail neurons; phasmids;		1	1		IV-3A12	-			WT|Unclassified|Unclassified|Unclassified|WT		Uncharacterized conserved protein	ENSEMBL:ENSP00000264689:human:Conserved hypothetical protein:E=75.4949 | ENSEMBL:ENSP00000314049:human:PREDICTED: similar to RIKEN cDNA 2700038N03:E=26.1308 | FLYBASE:CG16979-PA:fly:Flybase gene name is CG16979-PA:E=64.8861 | FLYBASE:CG30157-PA:fly:Flybase gene name is CG30157-PA:E=22.9586 |
175376_at	T19A6.3	T19A6.3	WBGene00011828	T19A6.3						2	I-4I19	-					Uncharacterized conserved protein	FLYBASE:CG8009-PB:fly:Flybase gene name is CG8009-PB:E=16.9586 |
193232_at	ZK512.4	ZK512.4	WBGene00013984	ZK512.4								-			WT	Molecular_function:RNA binding|Biological_process:protein targeting|Biological_process:negative regulation of translational elongation|Cellular_component:signal recognition particle	Signal recognition particle, subunit Srp9	ENSEMBL:ENSP00000305230:human:Similar to Signal recognition particle 9 kDa protein:E=15.9586 | FLYBASE:CG8268-PA:fly:Flybase gene name is CG8268-PA:E=14.7212 |
187983_at	F09E8.2	F09E8.2	WBGene00008624	F09E8.2						5		171928_x_at|187983_at				Molecular_function:calcium ion binding|Molecular_function:structural molecule activity	Uncharacterized conserved protein	ENSEMBL:ENSP00000321856:human:EGF-like domain containing protein:E=56.3872 | ENSEMBL:ENSP00000295982:human:CRELD1 protein:E=56.3665 | ENSEMBL:ENSP00000332223:human:Hypothetical protein MGC11256:E=49.8239 | ENSEMBL:ENSP00000339572:human:Furin-like cysteine
176148_at	F09G8.7	F09G8.7	WBGene00017321	F09G8.7								-			WT|WT
174143_at	VT23B5.2	VT23B5.2	WBGene00012154	VT23B5.2							IV-6B06	174143_at|189540_at	The VT23B5.2 gene encodes a homolog of human CHS, when when mutated leads to Chediak-Higashi syndrome (OMIM:214500).	ok912	WT	Molecular_function:zinc ion binding	Lysosomal trafficking regulator LYST and related BEACH and WD40 repeat proteins	ENSEMBL:ENSP00000295888:human:ALFY:E=251.347 | ENSEMBL:ENSP00000318466:human:Similar to CG9011 protein:E=174.921 | ENSEMBL:ENSP00000265453:human:KIAA1607 protein:E=119.108 | ENSEMBL:ENSP00000309314:human:211 kDa protein:E=109.538 | ENSEMBL:ENSP00000272869
175653_at	F59E10.1	F59E10.1	WBGene00003882	orc-2						2	II-7F05	175653_at|194042_s_at			Emb|Muv|Pvl|Sma|WT|Unc|Gro|Pvl|Slu|Stp|Unc	Biological_process:DNA replication|Cellular_component:origin of replication recognition complex|Cellular_component:nucleus|Biological_process:embryonic development (sensu Animalia)|Biological_process:positive regulation of growth rate|Biological_process:negative regulation of vulval development (sensu Nematoda)|Biological_process:hermaphrodite genital morphogenesis|Biological_process:positive reg…	Origin recognition complex, subunit 2	ENSEMBL:ENSP00000234296:human:Origin recognition complex subunit 2:E=29.6198 | FLYBASE:CG3041-PA:fly:Flybase gene name is Orc2-PA:E=23.5229 |
182799_at	W03F8.9	W03F8.9	WBGene00020997	W03F8.9						3		-				Molecular_function:signal transducer activity|Biological_process:signal transduction	G-protein alpha subunit (small G protein superfamily)
182106_at	C34H4.1	C34H4.1	WBGene00016424	C34H4.1						19	IV-1F03	-			WT|WT		Unnamed protein
174046_s_at	B0334.5	B0334.5	WBGene00007145	B0334.5						2	II-7H20	174046_s_at|191487_at			Gro|WT	Biological_process:positive regulation of growth rate	Predicted membrane protein	FLYBASE:CG15738-PA:fly:Flybase gene name is CG15738-PA:E=11.699 | FLYBASE:CG15168-PA:fly:Flybase gene name is CG15168-PA:E=10.0088 |
181982_s_at	B0212.3	B0212.3	WBGene00015037	B0212.3						11	IV-1J18	181981_at|181982_s_at			WT|WT		Uncharacterized protein
184263_at	F49D11.2	F49D11.2	WBGene00018626	F49D11.2							I-5D01	-			WT		Uncharacterized protein
194173_s_at	ZK632.13	ZK632.13	WBGene00003035	lin-52							III-5C24	187296_at|194173_s_at	lin-52 encodes a novel protein that is most closely related to the Drosophila melanogaster CG15929 protein and the human protein XP_040376; lin-52 is a class B synthetic multivulva (synMuv) gene that appears to function with lin-35/Rb to negatively regulate vulval development; in addition, lin-52 is also required for germline and larval development.	n771	Egl|Lva|Stp|WT|WT|Stp|Stp	Biological_process:oviposition|Biological_process:larval development (sensu Nematoda)|Biological_process:growth|Biological_process:gametogenesis|Biological_process:embryonic development|Biological_process:negative regulation of signal transduction	Uncharacterized conserved protein
180035_s_at	C44C8.2	C44C8.2	WBGene00016647	C44C8.2						8	IV-1G14	-					F-box domain
183073_at	ZK355.5	ZK355.5	WBGene00022715	ZK355.5								-			WT	Molecular_function:transmembrane receptor protein tyrosine kinase activity|Molecular_function:epidermal growth factor receptor activity|Cellular_component:membrane	Predicted receptor
176964_at	K12H4.4	K12H4.4	WBGene00019679	K12H4.4						2	III-4A24	-			Emb|Emb|Emb|Gro|Lvl|Mlt|Prz|Ste|Emb	Molecular_function:signal peptidase activity|Biological_process:signal peptide processing|Cellular_component:signal peptidase complex|Cellular_component:integral to membrane|Biological_process:embryonic development (sensu Animalia)|Biological_process:positive regulation of growth rate|Biological_process:larval development (sensu Nematoda)|Biological_process:physiological processes|Biological_proc…	Signal peptidase complex subunit	ENSEMBL:ENSP00000264597:human:Microsomal signal peptidase 23 kDa subunit:E=42.1192 | FLYBASE:CG5677-PA:fly:Flybase gene name is CG5677-PA:E=42.5376 |
172972_s_at	Y38C1AA.11	Y38C1AA.11	WBGene00021401	Y38C1AA.11								172972_s_at|177108_at					Alkyl hydroperoxide reductase, thiol specific antioxidant and related enzymes	ENSEMBL:ENSP00000236251:human:Antioxidant protein 2:E=50.4949 | ENSEMBL:ENSP00000339060:human:26 kDa protein:E=37.8861 | ENSEMBL:ENSP00000342026:human:19 kDa protein:E=22.585 | ENSEMBL:ENSP00000262746:human:Peroxiredoxin 1:E=14.699 | ENSEMBL:ENSP000003015
176352_at	Y22D7AL.10	Y22D7AL.10	WBGene00021248	Y22D7AL.10								171804_x_at|176352_at|176369_s_at				Molecular_function:ATP binding|Biological_process:protein folding	Mitochondrial chaperonin	ENSEMBL:ENSP00000233893:human:Heat sHock 10kDa protein 1 (cHaperonin 10):E=29.4685 | ENSEMBL:ENSP00000339461:human:10 kDa protein:E=26.8861 | ENSEMBL:ENSP00000333665:human:PREDICTED: similar to heat shock 10kDa protein 1 (chaperonin 10):E=22.8239 | FLYBASE:CG11267-PA:fly:Flybase gene name is CG11267-PA:E=22.0506 | FLYBASE:CG9920-PA:fly:Flybase gene name is CG9920-PA:E=20.8861 |
191032_at	M106.3	M106.3	WBGene00010911	M106.3	head neurons | anal sphincter/depressor muscle | hypodermis | intestinal muscle | seam cells | body wall muscle | ventral nerve cord | body neurons | intestinal | vulval muscle | tail neurons	Adult Expression: intestinal; intestinal muscle; anal sphincter/depressor muscle; vulval muscle; body wall muscle; hypodermis; ventral nerve cord; head neurons; unidentified | Larval Expression: intestinal; intestinal muscle; anal sphincter/depressor muscle; body wall muscle; hypodermis; seam cells; ventral nerve cord; head neurons; body neurons; tail neurons		1	1	7	II-7D23	-			WT|WT	Molecular_function:alcohol dehydrogenase activity, zinc-dependent|Molecular_function:zinc ion binding	Predicted NAD-dependent oxidoreductase	ENSEMBL:ENSP00000267568:human:Hypothetical protein FLJ39091:E=80.5528 | ENSEMBL:ENSP00000238248:human:NADP-dependent leukotriene B4 12-hydroxydehydrogenase:E=38.6576 | ENSEMBL:ENSP00000339034:human:35 kDa protein:E=28.6576 | ENSEMBL:ENSP00000353589:human:Splice Isoform 1 Of Calcitonin gene-related peptide-receptor component protein:E=19.301 | ENSEMBL:ENSP00000323678:human:Zinc binding alcohol deh…
193114_at	C48C5.1	C48C5.1	WBGene00016747	C48C5.1							X-4D19	-		ok1387	WT	Molecular_function:rhodopsin-like receptor activity|Biological_process:G-protein coupled receptor protein signaling pathway|Cellular_component:integral to membrane	7 transmembrane receptor	ENSEMBL:ENSP00000255262:human:Neuromedin U receptor 2:E=44.7959 | ENSEMBL:ENSP00000305877:human:Neuromedin U receptor 1:E=37.8239 | ENSEMBL:ENSP00000241256:human:Splice Isoform 1 Of Growth hormone secretagogue receptor type 1:E=32.2441 | ENSEMBL:ENSP00000
174192_at	F55A3.5	F55A3.5	WBGene00018850	F55A3.5						10	I-5O10	174192_at|190549_at			WT|WT	Molecular_function:glutathione peroxidase activity|Biological_process:response to oxidative stress	Glutathione peroxidase	ENSEMBL:ENSP00000346103:human:Phospholipid hydroperoxide glutathione peroxidase, mitochondrial precursor:E=11.6383 | FLYBASE:CG12013-PD:fly:Flybase gene name is PHGPx-PD:E=10.7212 |
174583_at	ZK370.4a	ZK370.4	WBGene00022718	ZK370.4	head neurons | intestine | pharynx | intestine - . cells | nervous system | ventral nerve cord | tail neurons	Adult Expression: pharynx; intestine - . cells; Nervous System; ventral nerve cord; head neurons; tail neurons;		1	1		III-4N07	174583_at|175981_at		ok1107	WT|WT	Molecular_function:catalytic activity|Molecular_function:nutrient reservoir activity|Molecular_function:molecular_function unknown	Predicted esterase of the alpha-beta hydrolase superfamily (Neuropathy target esterase), contains cAMP-binding domains	ENSEMBL:ENSP00000277531:human:OTTHUMP00000064771:E=217.143 | ENSEMBL:ENSP00000221249:human:Neuropathy target esterase:E=205.482 | FLYBASE:CG2212-PA:fly:Flybase gene name is sws-PA:E=178.143 |
187210_at	ZK632.10	ZK632.10	WBGene00014017	ZK632.10						7	III-5C18	-			WT|WT	Molecular_function:molecular_function unknown|Cellular_component:integral to membrane	Stress responsive protein
173437_at	F02E9.2a	F02E9.2	WBGene00003014	lin-28	hypodermis | neurons | muscle	Expression of lin-28:GFP is greatest in late embryos and L1 larvae, detectable but diminished in the L2, and greatly diminished by the L3 and L4 stages. None of the animals that were fluorescing at the L1 did so at the L4 stage. Some neuron cell bodies, particularly those in the head, can occasionally be seen fluorescing weakly in late stages, and fluorescence in hypodermis and muscle is generall…	The fluorescence is in the cytoplasm in all of these cells, though occasionally fluorescence can be detected in some nuclei or nucleoli.	1	1			172855_x_at|173437_at|191973_s_at	lin-28 encodes a cytoplasmic protein with a cold shock domain and retroviral-type (CCHC) zinc finger motifs; LIN-28 is required for events specific to the second larval stage, which in lin-28 mutants are skipped, and is itself subject both to negative regulation (by binding of the lin-4 stRNA to an element in the lin-28 3' UTR) and to positive regulation (by LIN-14, which negatively regulates lin…	ga54		Molecular_function:DNA binding|Biological_process:regulation of transcription, DNA-dependent|Molecular_function:nucleic acid binding	Predicted RNA-binding protein containing PIN domain and invovled in translation or RNA processing	ENSEMBL:ENSP00000344401:human:Hypothetical protein FLJ16517:E=18.5229 | ENSEMBL:ENSP00000254231:human:Zn-finger, CCHC type family protein:E=17.0044 | FLYBASE:CG17334-PA:fly::E=24.4437 |
173566_at	C13B9.3	C13B9.3	WBGene00015734	C13B9.3	spermatheca | gonad sheath cells | body wall muscle | pharynx | ventral nerve cord | intestinal | vulval muscle	Adult Expression: pharynx; intestinal; vulval muscle; spermatheca; gonad sheath cells; body wall muscle; ventral nerve cord; unidentified | Larval Expression: pharynx; intestinal; body wall muscle; unidentified		1	1	5	III-3D21	173566_at|187317_s_at	C13B9.3 encodes a delta subunit of the coatomer (COPI) complex; in mass RNAi assays, C13B9.3 is required for fertility and general health.		Ste|Sck|Ste|Ste	Biological_process:intracellular protein transport|Cellular_component:clathrin vesicle coat|Biological_process:transport|Biological_process:physiological processes|Biological_process:reproduction	Medium subunit of clathrin adaptor complex	ENSEMBL:ENSP00000264028:human:Coatomer delta subunit:E=127.337 | ENSEMBL:ENSP00000352385:human:Hypothetical protein DKFZp686M09245:E=126.42 | FLYBASE:CG14813-PA:fly:Flybase gene name is deltaCOP-PA:E=67.7959 |
191029_at	C02E7.3	C02E7.3	WBGene00005245	srh-20						9		-				Molecular_function:G-protein coupled receptor activity|Cellular_component:membrane	Predicted olfactory G-protein coupled receptor
173906_at	Y37A1B.15	Y37A1B.15	WBGene00001575	gei-18	pharynx | anterior hypodermis	Weak expression is seen in the pharynx and cells of the anterior hypodermis from 3-fold embryo stage until adulthood.		0	1	1	IV-7K24	173906_at|192510_s_at|192517_at		ok788	WT|WT|WT		SH3 domain	ENSEMBL:ENSP00000315659:human:Splice Isoform 1 Of Dynamin binding protein:E=40.5528 | ENSEMBL:ENSP00000344914:human:160 kDa protein:E=39.4815 | ENSEMBL:ENSP00000328083:human:SH3 domain containing protein:E=22.301 | ENSEMBL:ENSP00000345231:human:PREDICTED: similar to hypothetical protein:E=20 | ENSEMBL:ENSP00000302913:human:Hypothetical protein:E=14.8239 | ENSEMBL:ENSP00000322182:human:Arg/Abl-int…
192378_at	ZC410.2	ZC410.2	WBGene00013880	ZC410.2						20	IV-4J19	-	This gene encodes a protein predicted by Eisenberg and coworkers, with 52% accuracy, to be mitochondrial.	tm1326	WT	Molecular_function:metalloendopeptidase activity|Biological_process:proteolysis and peptidolysis	Mitochondrial processing peptidase, beta subunit, and related enzymes (insulinase superfamily)	ENSEMBL:ENSP00000249269:human:Mitochondrial processing peptidase beta subunit, mitochondrial precursor:E=112.921 | ENSEMBL:ENSP00000203407:human:Ubiquinol-cytochrome C reductase complex core protein I, mitochondrial precursor:E=91.699 | ENSEMBL:ENSP00000298536:human:Mitochondrial processing peptidase alpha subunit, mitochondrial precursor:E=41.6021 | ENSEMBL:ENSP00000268379:human:Ubiquinol-cytoch…
176834_at	Y40B10A.1	Y40B10A.1	WBGene00021486	lbp-9								-			WT		Fatty acid-binding protein FABP	ENSEMBL:ENSP00000256104:human:Fatty acid binding protein 4, adipocyte:E=26.2924 | ENSEMBL:ENSP00000256103:human:PeriPheral myelin Protein 2:E=24.0655 | ENSEMBL:ENSP00000241156:human:Fatty acid binding protein 3:E=23.8539 | ENSEMBL:ENSP00000296918:human:FABP7 protein:E=21.7447 | ENSEMBL:ENSP00000297258:human:Fatty acid-binding protein, epidermal:E=21.6383 | ENSEMBL:ENSP00000237789:human:PREDICTED:…
179302_at	F22B8.7	F22B8.7	WBGene00009049	F22B8.7						9	V-10P23	-			WT			ENSEMBL:ENSP00000236452:human:Similar to Unnamed protein product:E=42.0809 | ENSEMBL:ENSP00000263907:human:Hypothetical protein FLJ20605:E=41.7447 | ENSEMBL:ENSP00000352266:human:Hypothetical protein DKFZp586G2122:E=25.2007 | FLYBASE:CG1665-PA:fly:Flybase gene name is CG1665-PA:E=29.5686 |
177350_at	M176.11	M176.11	WBGene00010947	M176.11						2		-			WT
175343_at	T07A9.13a	T07A9.13	WBGene00020300	T07A9.13								-
177480_at	W02B8.1	W02B8.1	WBGene00012197	W02B8.1						1		-
192408_at	R06B10.4a	R06B10.4	WBGene00006615	trp-2	amphids | head neurons | nervous system | phasmids | tail neurons	Adult Expression: Nervous System; head neurons; amphids; tail neurons; phasmids;		1	1			-		gk298	WT	Molecular_function:cation channel activity|Biological_process:cation transport|Cellular_component:membrane|Molecular_function:ion channel activity|Biological_process:ion transport|Molecular_function:calcium channel activity|Biological_process:calcium ion transport|Cellular_component:integral to membrane		ENSEMBL:ENSP00000262839:human:Short transient receptor potential channel 5:E=176.155 | ENSEMBL:ENSP00000255472:human:Transient receptor potential channel 4 epsilon splice variant:E=151.215 | ENSEMBL:ENSP00000351264:human:Splice Isoform 2 Of Short transien
179663_at	F09C3.5	F09C3.5	WBGene00008613	F09C3.5								-					Predicted transposase
181536_at	F52B11.5	F52B11.5	WBGene00009927	F52B11.5						3	IV-7M10	-			WT
171881_x_at	B0365.3	B0365.3	WBGene00001137	eat-6							V-8P13	171881_x_at|193298_s_at|194191_x_at	eat-6 encodes an ortholog of the alpha subunit of a sodium/potassium ATPase, which in turn affects Na+,K(+)-ATPase activity of membranes by affecting the level of the phosphorylated intermediate of the Na+,K(+)-ATPase; EAT-6 affects relaxation of the pharyngeal muscles, fertility (and thus affects feeding); EAT-6 also affects body length, life span, and ASE, ASI and ASJ axonal outgrowth.	ad467	WT	Molecular_function:ATP binding|Molecular_function:ATPase activity, coupled to transmembrane movement of ions, phosphorylative mechanism|Biological_process:cation transport|Cellular_component:membrane|Molecular_function:catalytic activity|Biological_process:metabolism|Molecular_function:hydrolase activity, acting on acid anhydrides, catalyzing transmembrane movement of substances|Molecular_functio…	Na+/K+ ATPase, alpha subunit	ENSEMBL:ENSP00000218548:human:Similar to Potassium-transporting ATPase alpha chain 2:E=1000 | ENSEMBL:ENSP00000255017:human:Splice Isoform 1 Of Sodium/potassium-transporting ATPase alpha-4 chain:E=1000 | ENSEMBL:ENSP00000262623:human:Similar to Potassium-
184573_at	C12D12.5	C12D12.5	WBGene00015716	C12D12.5						8	X-2C18	-			WT	Molecular_function:DNA binding|Biological_process:regulation of transcription, DNA-dependent|Molecular_function:transcription factor activity|Cellular_component:nucleus	HMG-box transcription factor	ENSEMBL:ENSP00000293894:human:Transcription factor SOX-8:E=20.1079 | ENSEMBL:ENSP00000244745:human:Transcription factor SOX-4:E=18.3566 | ENSEMBL:ENSP00000355354:human:SOX-15 protein:E=18.1675 | ENSEMBL:ENSP00000245654:human:Transcription factor SOX-18:E=
191826_s_at	C31E10.8	C31E10.8	WBGene00007849	C31E10.8						9	X-6F19	174431_s_at|191826_s_at			WT|WT	Molecular_function:transmembrane receptor protein tyrosine kinase activity|Molecular_function:ATP binding|Biological_process:protein amino acid phosphorylation|Biological_process:transmembrane receptor protein tyrosine kinase signaling pathway|Cellular_component:membrane	Ypt/Rab GTPase activating protein	ENSEMBL:ENSP00000300584:human:KIAA1055 protein:E=44.7696 | ENSEMBL:ENSP00000341567:human:Similar to Prostate antigen PARIS-1:E=41.4318 | ENSEMBL:ENSP00000320748:human:FLJ00006 protein:E=37 | ENSEMBL:ENSP00000248929:human:RUN and TBC1 domain containing 3:E
173427_at	AC7.2a	AC7.2	WBGene00004929	soc-2	nerve ring | hypodermis | body wall muscle | tail neurons	Adult Expression: body wall muscle; hypodermis; nerve ring; tail neurons | Larval Expression: body wall muscle; hypodermis; nerve ring; tail neurons		1	1		IV-2L23	173427_at|175244_at|187914_s_at		ku167	WT|WT|Lin|Lvl	Biological_process:organogenesis|Biological_process:larval development (sensu Nematoda)|Biological_process:physiological processes	Leucine rich repeat	ENSEMBL:ENSP00000352411:human:Leucine-rich repeat protein SHOC-2:E=156.638 | ENSEMBL:ENSP00000339370:human:Splice Isoform 1 Of Leucine-rich repeat-containing protein 1:E=48.6198 | ENSEMBL:ENSP00000309245:human:Splice Isoform 2 Of Leucine-rich repeat-conta
183950_at	C18H9.8	C18H9.8	WBGene00016005	C18H9.8							II-5M09	-			WT	Biological_process:regulation of transcription, DNA-dependent|Biological_process:signal transduction	Capillary morphogenesis protein	ENSEMBL:ENSP00000262247:human:Coiled-coil domain containing protein 2:E=45.8239 | ENSEMBL:ENSP00000334084:human:Sarcoma antigen NY-SAR-41:E=16.7959 | ENSEMBL:ENSP00000263632:human:KIAA1212 protein:E=15.0315 | ENSEMBL:ENSP00000263630:human:KIAA1212:E=14.9208 | ENSEMBL:ENSP00000281282:human:KIAA1749 protein:E=14.8239 | ENSEMBL:ENSP00000204726:human:Splice Isoform 1 Of Golgi autoantigen, golgin subf…
188431_s_at	C14F5.1a	C14F5.1	WBGene00015776	C14F5.1						15	X-4G11	-		tm376	WT		Unnamed protein
173464_at	F59F5.6	F59F5.6	WBGene00006364	syd-2	neurons | muscle	syd-2 was expressed in all neurons and muscles	Expressed GFP in cell bodies (pCZ#14). | Antibodies against SYD-2 revealed distinct subcellular expression patterns in neurons and muscles.	1	1		X-5K09	173464_at|187897_s_at	syd-2 encodes alpha-liprin, a member of the liprin family of proteins that interact with LAR (leukocyte common antigen related)-type receptor tyrosine phosphatases (RPTPs) to facilitate clustering of RPTPs to focal adhesions; SYD-2 is required for establishing normal presynaptic density, and is expressed in all neurons and muscles; SYD-2 is required cell autonomously in neurons for differentiatio…	ju37	WT	Cellular_component:muscle fiber|Molecular_function:structural molecule activity|Biological_process:neuromuscular synaptic transmission|Biological_process:muscle development|Biological_process:locomotory behavior|Biological_process:protein localization|Biological_process:oviposition|Biological_process:receptor clustering|Cellular_component:synaptic junction|Biological_process:regulation of synapse…	LAR-interacting protein and related proteins	ENSEMBL:ENSP00000253925:human:LAR-interacting protein 1b:E=243.921 | ENSEMBL:ENSP00000335614:human:Similar to Liprin alpha 3:E=234.432 | ENSEMBL:ENSP00000353760:human:Splice Isoform 2 Of Liprin-alpha 3:E=233.357 | ENSEMBL:ENSP00000335327:human:128 kDa pro
178685_at	D2085.7	D2085.7	WBGene00008432	D2085.7						8	II-6G04	-			WT		Uncharacterized conserved protein
186984_at	T09A5.7	T09A5.7	WBGene00011635	T09A5.7							II-5J04	-			WT		Uncharacterized conserved protein
190167_s_at	F59B2.7	F59B2.7	WBGene00004269	rab-6.1	all cells	Post-embryonic expression. Fine granular signal in all cells, expression higher in younger animals.		3	1	7	III-4H12	175373_s_at|190167_s_at|190194_at			WT|WT|WT	Molecular_function:GTP binding|Biological_process:small GTPase mediated signal transduction|Biological_process:protein transport	GTPase Rab6/YPT6/Ryh1, small G protein superfamily	ENSEMBL:ENSP00000336850:human:Splice Isoform 1 Of Ras-related protein Rab-6A:E=79.7959 | ENSEMBL:ENSP00000347674:human:Splice Isoform 2 Of Ras-related protein Rab-6A:E=79.4685 | ENSEMBL:ENSP00000285208:human:Ras-related protein Rab-6B:E=78.5229 | ENSEMBL:
180802_s_at	C38C3.2	C38C3.2	WBGene00005690	sru-27							V-1P05	180801_at|180802_s_at			WT		Uncharacterized protein
173860_s_at	F25H9.6	F25H9.6	WBGene00009138	F25H9.6						11	V-8L08	-			Sck|Stp|WT|Gro|Stp|Gro|Stp	Biological_process:positive regulation of growth rate|Biological_process:physiological processes|Biological_process:gametogenesis	Halotolerance protein HAL3 (contains flavoprotein domain)	ENSEMBL:ENSP00000343190:human:Flavoprotein family protein:E=43.8239 | FLYBASE:CG30290-PA:fly:Flybase gene name is CG30290-PA:E=40.5528 |
183204_at	F25E5.3	F25E5.3	WBGene00017784	F25E5.3						26	V-5K12	-			WT	Molecular_function:trypsin activity|Biological_process:proteolysis and peptidolysis	Trypsin
185954_at	Y54G11A.7	Y54G11A.7	WBGene00013216	Y54G11A.7	head neurons | hypodermis | intestine | pharynx | nervous system	Adult Expression: pharynx; intestine; hypodermis; Nervous System; head neurons;		1	1	1	II-9I03	-			WT|WT|WT|Emb	Biological_process:embryonic development (sensu Animalia)	Uncharacterized conserved protein	ENSEMBL:ENSP00000334692:human:FLJ20699 protein:E=82.585 |
176124_at	ZK652.3	ZK652.3	WBGene00022784	ZK652.3	spermatheca | gonad sheath cells | seam cells | intestine | vulval muscle | developing uterus | developing vulva	Adult Expression: intestine; vulval muscle; spermatheca; gonad sheath cells; seam cells;		0	1			-			WT|WT|WT	Molecular_function:molecular_function unknown	Uncharacterized conserved protein	ENSEMBL:ENSP00000239878:human:UPF0185 protein BM-002:E=35.8539 |
191566_at	F59B1.9	F59B1.9	WBGene00000062	acr-23							V-3A20	-	acr-23 encodes an alpha 7-like homomer-forming subunit of the nicotinic acetylcholine receptor (nAChR) superfamily which encode ligand-gated ion channels that regulate fast action of acetylcholine at neuromuscular junctions and in the nervous system; ACR-23 is a member of the DEG-3-like group of nAChR subunits which appears to be unique to nematodes.		WT	Molecular_function:extracellular ligand-gated ion channel activity|Biological_process:ion transport|Cellular_component:integral to membrane|Cellular_component:postsynaptic membrane|Biological_process:transport|Cellular_component:membrane|Molecular_function:neurotransmitter receptor activity|Biological_process:synaptic transmission|Molecular_function:acetylcholine receptor activity|Cellular_compon…	Acetylcholine receptor	ENSEMBL:ENSP00000276410:human:Neuronal acetylcholine receptor protein, alpha-6 chain precursor:E=37.7959 | ENSEMBL:ENSP00000240132:human:Neuronal acetylcholine receptor protein, alpha-2 chain precursor:E=37.5686 | ENSEMBL:ENSP00000289957:human:Neuronal ac
177787_at	Y7A5A.7	Y7A5A.7	WBGene00012413	Y7A5A.7								-
173065_at	T21B10.3	T21B10.3	WBGene00011885	T21B10.3						2	II-6O16	173065_at|181749_at			Emb|Clr|Emb|Rup|Unc|Gro|Pvl|Rup	Biological_process:osmoregulation|Biological_process:embryonic development (sensu Animalia)|Biological_process:positive regulation of growth rate|Biological_process:hermaphrodite genital morphogenesis|Biological_process:morphogenesis of an epithelium|Biological_process:locomotory behavior	Unnamed protein
191229_at	F48G7.11	F48G7.11	WBGene00018622	F48G7.11						1	V-1G24	-		tm1188	WT		Hormone receptors	ENSEMBL:ENSP00000339908:human:OTTHUMP00000031062:E=12.4949 | ENSEMBL:ENSP00000312987:human:Hepatocyte nuclear factor 4 alpHa isoform b:E=12.4202 | ENSEMBL:ENSP00000343807:human:OTTHUMP00000031064:E=12.3979 | ENSEMBL:ENSP00000346339:human:HNF4G protein:E=11.3767 |
189363_at	T28D9.2a	T28D9.2	WBGene00004702	rsp-5	all somatic	GFP fluorescence began to be detected as early as 20-30 cell stage of embryogenesis, and was confined to almost all somatic nuclei in adult hermaphrodites.	nuclei	3	1	18	II-5C07	171761_x_at|189363_at		ok324	WT			ENSEMBL:ENSP00000293233:human:Splicing factor, arginine/serine-rich 2:E=26.7213 | ENSEMBL:ENSP00000353089:human:Similar to Splicing factor, arginine/serine-rich 2:E=26.585 | ENSEMBL:ENSP00000325905:human:Splice Isoform 1 Of Splicing factor, arginine/serin
188327_at	ZK84.6	ZK84.6	WBGene00002089	ins-6	amphid sensory neurons | nerve ring | ventral nerve cord | tail neurons | labial sensilla	Expressed in two-fold elongated embryo, four-fold elongated embryo, L1-L4, adult. Expressed in the nerve ring: 2 symmetric pairs of neurons. Expressed in sensory neurons: amphid sensory neurons, labial neurons. Expressed in other neurons: ventral nerve cord, tail neurons.		1	1	21	II-4D10	-	ins-6 encodes predicted type-beta insulin-like molecule that lacks a C peptide domain; expressed throughout development and in some neurons beginning in the two-fold elongated embryo.		WT	Molecular_function:hormone activity|Biological_process:physiological processes|Cellular_component:extracellular	Insulin-like peptides
190382_s_at	T12D8.8	T12D8.8	WBGene00011735	T12D8.8	hypodermis | intestine | tail | head	Adult Expression: intestine; unidentified cells in head;		0	1			173044_at|190382_s_at			WT|WT|WT		Hsp70-interacting protein Hip/Transient component of progesterone receptor complexes and an Hsp70-binding protein	ENSEMBL:ENSP00000216218:human:Hsc70-interacting protein:E=85.4437 | ENSEMBL:ENSP00000313559:human:FAM10A5:E=83.0088 | ENSEMBL:ENSP00000331279:human:PREDICTED: similar to heat shock 70kD protein binding protein:E=67.1871 | ENSEMBL:ENSP00000349469:human:39 kDa protein:E=53.9586 | ENSEMBL:ENSP00000322677:human:ST13-like tumor suppressor:E=48.4815 | ENSEMBL:ENSP00000346368:human:PREDICTED: similar to…
188186_s_at	F56H9.5	F56H9.5	WBGene00003011	lin-25	P7 lineage | VPC | P5 lineage | seam cells | somatic gonad | distal tip cells | coelomocytes | P6 lineage	Strong expression of the LIN-25 protein is detected in all six VPCs. Expression begins in the L1 stage and remains strong up until the time the VPCs divide. Shortly after division, staining becomes restricted to the six descendants of P5.p, P6.p and P7.p. Thereafter LIN-25 expression is detected in all descendants of P5.p, P6.p and P7.p through both subsequent rounds of division. Staining is also…	Throughout all stages LIN-25 protein is detected in the nuclei of positive cells but appreciable cytoplasmic staining is also observed.	0	1	1	V-8M22	188185_at|188186_s_at		ar90	WT	Biological_process:cytokinesis|Biological_process:cell fate specification|Biological_process:larval development (sensu Nematoda)|Molecular_function:protein binding|Cellular_component:nucleus|Biological_process:vulval development (sensu Nematoda)
188592_at	E03A3.4	E03A3.4	WBGene00001944	his-70						4	III-2C03	-	his-70 encodes an H3 histone.		WT|WT	Molecular_function:DNA binding|Biological_process:nucleosome assembly|Biological_process:chromosome organization and biogenesis (sensu Eukarya)|Cellular_component:nucleosome|Cellular_component:nucleus	Histones H3 and H4	ENSEMBL:ENSP00000305245:human:15 kDa protein:E=45.7959 | ENSEMBL:ENSP00000333277:human:Similar to Histone H3:E=45.7447 | ENSEMBL:ENSP00000254810:human:H3 histone, family 3A:E=45.699 | ENSEMBL:ENSP00000352252:human:PREDICTED: similar to CG31613-PA:E=45.699 | ENSEMBL:ENSP00000305353:human:H3 histone family, member T:E=44.1079 | ENSEMBL:ENSP00000339835:human:Hypothetical protein:E=43.0458 | ENSEMBL:…
188767_at	C45H4.5	C45H4.5	WBGene00005709	sru-46						25	V-2E11	-
186569_at	C40H1.6	C40H1.6	WBGene00008041	C40H1.6	neurons	4 neural nuclei stain L1-adult. One just posterior to the proximal bulb of the pharynx, one just anterior to it (these 2 very strong signal) and a symmetrical pair slightly more anterior again (not nearly as strong as others).-maybe members of head sensilla? | "Two strongly staining nuclei in the main body of neuropil, and a faintly staining pair symmetrically positioned anterior to the metacorpu…		1	1	18		-			WT	Molecular_function:ubiquitin conjugating enzyme activity|Biological_process:protein modification|Biological_process:ubiquitin cycle	Uncharacterized conserved protein	ENSEMBL:ENSP00000271446:human:Similar to CG8386 protein:E=67.0315 | FLYBASE:CG8386-PA:fly:Flybase gene name is CG8386-PA:E=67.7213 |
179901_at	Y51H4A.1	Y51H4A.1	WBGene00013098	Y51H4A.1								-			WT
179167_at	M05D6.6	M05D6.6	WBGene00010879	M05D6.6						21	II-6O05	-			WT
191517_at	T22F3.6	T22F3.6	WBGene00005422	srh-212								-				Molecular_function:G-protein coupled receptor activity|Cellular_component:membrane	Predicted olfactory G-protein coupled receptor
173863_s_at	ZK1236.2	ZK1236.2	WBGene00000414	cec-1	all somatic	No CEC-1 could be detected in zygotes and early embryos. The protein was first detected in embryos at about the 50- to 80-cell stage. At this stage, weak immunostaining appeared in all somatic nuclei. Again, the specificity of the antibodies was confirmed by preincubating the serum with the purified cec-1-antigen which abolished all observed signals. Later in development, nuclear staining becomes…	CEC-1 staining in interphase nuclei was homogeneous and no speckles or foci could be detected, suggesting a uniform distribution of the protein. High-resolution imaging of the anti-CEC-1 antibody staining also revealed uniform staining of interphase nuclei. Interestingly, when the chromosomes started to condense during early mitosis, the protein appeared to dissociate from them, as shown in prome…	3	1	6	III-4B19	-	cec-1 encodes a nuclear protein with a chromodomain that is ubiquitously expressed in somatic cells, but is dispensable for embryonic survival or gross adult morphology.	ok1005	WT|WT	Molecular_function:chromatin binding|Biological_process:chromatin assembly/disassembly|Cellular_component:chromatin|Cellular_component:nucleus	Uncharacterized conserved protein, contains chromo domain	ENSEMBL:ENSP00000301396:human:PELP1:E=16.7213 | ENSEMBL:ENSP00000318195:human:Nucleolin:E=16.301 | ENSEMBL:ENSP00000347888:human:Splice Isoform 2 Of Putative splicing factor YT521:E=14.1192 | ENSEMBL:ENSP00000339245:human:Splice Isoform 1 Of Putative spli
194222_x_at	Y38F2AR.9	Y38F2AR.9	WBGene00021427	Y38F2AR.9								171817_x_at|194222_x_at					Sec61 protein translocation complex, beta subunit	ENSEMBL:ENSP00000223641:human:Protein translocation comPlex beta:E=20.2218 | FLYBASE:CG10130-PA:fly:Flybase gene name is Sec61beta-PA:E=19.6021 |
187786_at	F44C8.11	F44C8.11	WBGene00003686	nhr-96						2	V-2K03	-			WT	Molecular_function:transcription factor activity|Molecular_function:steroid hormone receptor activity|Biological_process:regulation of transcription, DNA-dependent|Cellular_component:nucleus	Hormone receptors	ENSEMBL:ENSP00000346339:human:HNF4G protein:E=11.0223 | ENSEMBL:ENSP00000339908:human:OTTHUMP00000031062:E=10.585 | ENSEMBL:ENSP00000312987:human:Hepatocyte nuclear factor 4 alpHa isoform b:E=10.5229 | ENSEMBL:ENSP00000343807:human:OTTHUMP00000031064:E=10.5086 | FLYBASE:CG9310-PA:fly:Flybase gene name is Hnf4-PA:E=10.0458 |
190905_at	F58A3.5	F58A3.5	WBGene00010225	F58A3.5						16	X-5G06	-			WT	Molecular_function:oxidoreductase activity|Biological_process:metabolism|Molecular_function:molecular_function unknown	Uncharacterized protein with conserved cysteine
173764_at	F47A4.2	F47A4.2	WBGene00001081	dpy-22	rectum | vulva | intestine | pharynx | sphincter muscle | pharyngeal muscle | VPC | hyp7	This highly mosaic pattern has a number of components most of which are seen in only a small fraction of worms. Expression is seen from early embryo to adult stages. Strong diffuse expression is seen in the pharyngeal musculature, with other anterior expression in the intestine, and around the isthmus probably corresponding to the nerve ring. Expression is also seen in and around the vulva, in th…		0	1	1	X-4H18	173764_at|187986_s_at	dpy-22 encodes a broadly expressed protein, homologous to the human transcriptional mediator protein TRAP230, which is involved in WNT and RAS signaling, as well as in dosage compensation; DPY-22 has a C-terminal glutamine-rich domain that is dispensable for inhibition of RAS-dependent cell differentiation, but is required for inhibition of BAR-1-dependent gene expression.	bx92	WT|Egl|Sma|Unc|Pvl|Sma|Unc	Biological_process:oviposition|Biological_process:hermaphrodite genital morphogenesis|Biological_process:positive regulation of body size|Biological_process:locomotory behavior	Thyroid hormone receptor-associated protein complex, subunit TRAP230	ENSEMBL:ENSP00000333125:human:Mediator of RNA polymerase II transcription subunit 12:E=74.6198 | ENSEMBL:ENSP00000273432:human:TRALPUSH:E=56.6576 | ENSEMBL:ENSP00000290632:human:Trichohyalin:E=31.284 | ENSEMBL:ENSP00000350138:human:Hornerin:E=28.9586 | EN
191902_s_at	K08H2.6	K08H2.6	WBGene00001995	hpl-1	all cells	Fusion protein could be detected in the nuclei of most, if not all, cells of adult animals.	nuclei	3	1	1	X-6O19	175790_at|191902_s_at	The hpl-1 gene encodes a homolog of heterochromatin protein 1 (HP1) that acts to support the activity of HPL-2 in promoting germline function, but that by itself is dispensable for any obvious function in vivo.	ok1060	WT	Molecular_function:chromatin binding|Biological_process:chromatin assembly/disassembly|Cellular_component:chromatin|Cellular_component:nucleus	Heterochromatin-associated protein HP1 and related CHROMO domain proteins	ENSEMBL:ENSP00000336687:human:Chromobox protein homolog 3:E=20.8239 | ENSEMBL:ENSP00000225603:human:Chromobox protein homolog 1:E=20.2924 | ENSEMBL:ENSP00000209875:human:Chromobox protein homolog 5:E=10.5528 | FLYBASE:CG7041-PA:fly:Flybase gene name is HP1b-PA:E=20.301 | FLYBASE:CG6990-PA:fly:Flybase gene name is HP1c-PA:E=15.9586 | FLYBASE:CG8409-PA:fly:Flybase gene name is Su(var)205-PA:E=13.76…
177773_at	T24C2.4	T24C2.4	WBGene00011983	T24C2.4						13	X-6D12	-	This gene encodes a protein containing an F-box, a motif predicted to mediate protein-protein interactions either with homologs of yeast Skp-1p or with other proteins; this gene's encoded protein also contains an FTH/DUF38 motif, which may also mediate protein-protein interaction.		WT		Uncharacterized protein
193138_at	F43G6.11a	F43G6.11	WBGene00009663	F43G6.11						8		-			WT		Histone deacetylase complex, catalytic component HDA1	ENSEMBL:ENSP00000216271:human:Splice Isoform 1 Of Histone deacetylase 10:E=49.2518 | ENSEMBL:ENSP00000334061:human:KIAA0901 protein:E=48.8239 | ENSEMBL:ENSP00000225983:human:Splice Isoform 1 Of Histone deacetylase 5:E=40.5528 | ENSEMBL:ENSP00000339165:human:Splice Isoform 2 Of Histone deacetylase 9:E=40.0969 | ENSEMBL:ENSP00000262069:human:Histone decetylase 9b:E=39.9208 | ENSEMBL:ENSP00000264606…
180749_at	F22F7.4	F22F7.4	WBGene00017722	F22F7.4							V-2C21	-			WT	Molecular_function:molecular_function unknown	Extracellular protein with conserved cysteines
185518_at	R12C12.6	R12C12.6	WBGene00020026	R12C12.6	intestino-rectal valve | pharynx | somatic gonad	Expression is seen predominantly in adults in two structures, i.e. the excretory cell and canals, and the intestino-rectal valve. | "Faint non-nuclear expression is seen in uterus and spermathecae, and also occasionally in the sheath cells of the gonad arms. Expression is also seen in the excretory cell and the pharynx."		0	1	11	II-4D22	-			WT	Cellular_component:integral to membrane	Uncharacterized conserved protein	ENSEMBL:ENSP00000311842:human:Protein C11orf15 precursor:E=23.6576 | ENSEMBL:ENSP00000263947:human:Transmembrane protein 9 precursor:E=21.9586 | FLYBASE:CG1161-PA:fly:Flybase gene name is CG1161-PA:E=25.1739 |
173520_at	T20B5.3	T20B5.3	WBGene00020596	T20B5.3	head neurons | spermatheca | hypodermis | gonad sheath cells | pharynx | vulval muscle | tail neurons	Adult Expression: pharynx; vulval muscle; spermatheca; gonad sheath cells; hypodermis; tail neurons; unidentified | Larval Expression: pharynx; hypodermis; head neurons; tail neurons | Occasional strong expression is seen in the excretory cell of larvae and adults. In larvae weak diffuse expression is seen throughout the worm.		1	1	1	X-4N19	171812_x_at|173520_at|181147_s_at	T20B5.3 encodes an ortholog of mammalian O-GlcNAc selective N-acetyl-beta-D-glucosaminidase (O-GlcNAcase), an enzyme distinct from lysosomal hexosaminidases that removes O-GlcNAc modifications from intracellular proteins; T20B5.3 has no obvious phenotype in mass RNAi screens; T20B5.3 is predicted to be located in both the cytoplasm and the nucleus, to counteract O-linked N-acetylglucosamine (O-Gl…	ok1207	WT|WT|WT			ENSEMBL:ENSP00000350445:human:MGEA5 protein:E=99 | ENSEMBL:ENSP00000355200:human:KIAA0679 protein:E=85.5229 | ENSEMBL:ENSP00000354850:human:Meningioma-expressed antigen 5:E=85.5229 | FLYBASE:CG5871-PA:fly:Flybase gene name is CG5871-PA:E=95.4685 |
191608_s_at	F44E2.6	F44E2.6	WBGene00018419	F44E2.6						2		191608_s_at|193092_s_at		tm1419	WT		Predicted pilin-like transcription factor	ENSEMBL:ENSP00000277598:human:Methionine-R-sulfoxide reductase B:E=27.7447 | ENSEMBL:ENSP00000347324:human:SPRR1965:E=27 | ENSEMBL:ENSP00000312274:human:MSRB3 protein:E=26.9586 | ENSEMBL:ENSP00000355084:human:Methionine-R-sulfoxide reductase:E=13.3098 | FLYBASE:CG6584-PA:fly:Flybase gene name is SelR-PA:E=26.6778 |
191144_s_at	K07A12.3	K07A12.3	WBGene00000209	asg-1						18	I-4E04	191143_at|191144_s_at	asg-1 encodes a homolog of the proton-translocating F0 ATP synthase complex subunit g; by homology, ASG-1 is predicted to function in ATP synthesis, although its precise role in ATP anabolism is not yet known; in C. elegans, asg-1 activity is required for transposon silencing in the germline, suggesting that healthy energy metabolism is necessary for this process; in addition, large-scale RNAi sc…		Bmd|Emb|Etv|Gro|Bmd|Emb|Gro|Emb|Gro|Stp	Molecular_function:hydrogen-transporting ATP synthase activity, rotational mechanism|Molecular_function:hydrogen-transporting ATPase activity, rotational mechanism|Biological_process:ATP synthesis coupled proton transport|Cellular_component:proton-transporting two-sector ATPase complex|Biological_process:body morphogenesis (sensu Nematoda)|Biological_process:embryonic development (sensu Animalia)…	Mitochondrial F1F0-ATP synthase, subunit g/ATP20	ENSEMBL:ENSP00000300688:human:Hypothetical protein DKFZp566G013:E=10.4949 | FLYBASE:CG6105-PA:fly:Flybase gene name is l(2)06225-PA:E=13.0269 |
175592_s_at	C06H2.3	C06H2.3	WBGene00007387	C06H2.3							V-7J07	175592_s_at|192038_at			WT	Molecular_function:N-acetyltransferase activity	Uncharacterized conserved protein, contains JmjC domain	ENSEMBL:ENSP00000286096:human:Hypothetical protein FLJ13798:E=62.3979 | ENSEMBL:ENSP00000299163:human:Factor inhibiting HIF1:E=15.1871 | ENSEMBL:ENSP00000302562:human:Similar to Protein associating with small stress protein PASS1:E=13.0809 | ENSEMBL:ENSP00000334326:human:Similar to Cytosolic phospholipase A2 beta:E=10.3665 | FLYBASE:CG13902-PA:fly:Flybase gene name is CG13902-PA:E=48.0655 | FLYBA…
181611_at	B0336.4	B0336.4	WBGene00004348	rgs-5	head neurons	Adult Expression: head neurons | Larval Expression: head neurons		1	1	5	III-3A17	-	rgs-5 encodes a regulator of G protein signaling; by homology, RGS-5 is predicted to function as a GTPase-activating protein that binds G protein alpha subunits and negatively regulates heterotrimeric G protein signaling; loss of rgs-5 activity via RNAi or a deletion mutation results in no obvious defects, and likewise, rgs-5 overexpression has no measurable effect on egg-laying behavior, locomot…	vs58	WT|WT|WT	Molecular_function:signal transducer activity	Protein kinase A anchoring protein	ENSEMBL:ENSP00000225737:human:A-kinase anchor protein 10:E=25.7696 | FLYBASE:CG4132-PA:fly:Flybase gene name is pkaap-PA:E=22.4318 |
184566_s_at	F29B9.11	F29B9.11	WBGene00017925	F29B9.11						23	IV-2K16	-			Gro|Unclassified|Unclassified|WT|WT|Lva	Biological_process:positive regulation of growth rate|Biological_process:larval development (sensu Nematoda)|Biological_process:growth
186303_at	C49D10.7	C49D10.7	WBGene00016775	C49D10.7								-				Molecular_function:transferase activity, transferring groups other than amino-acyl groups	Integral membrane O-acyltransferase
186068_at	F49H12.2	F49H12.2	WBGene00018653	F49H12.2								-			WT
181509_at	C15H9.9	C15H9.9	WBGene00015803	C15H9.9						24	X-3G12	-			WT		Unnamed protein	FLYBASE:CG17218-PA:fly:Flybase gene name is CG17218-PA:E=10.6576 |
182027_s_at	ZK484.6	ZK484.6	WBGene00022752	ZK484.6						4	I-2J04	-			WT|WT	Molecular_function:catalytic activity|Biological_process:metabolism	Predicted phosphoglycerate mutase	ENSEMBL:ENSP00000291535:human:Splice Isoform 2 Of UBASH3A protein:E=12.1675 | ENSEMBL:ENSP00000317327:human:Splice Isoform 1 Of UBASH3A protein:E=12.1192 |
184475_s_at	H17B01.4a	H17B01.4	WBGene00019209	H17B01.4						5	II-1J18	171879_x_at|184475_s_at			WT|WT|Gro	Biological_process:positive regulation of growth rate	Uncharacterized conserved protein	ENSEMBL:ENSP00000264214:human:Hypothetical protein KIAA0090:E=120.328 | FLYBASE:CG2943-PA:fly:Flybase gene name is CG2943-PA:E=112.377 |
183398_at	W05H7.4b	W05H7.4	WBGene00021047	W05H7.4						1	X-1O08	171794_x_at|174103_at|174968_at|183085_at|183398_at			WT|WT|WT|WT|WT	Molecular_function:nucleic acid binding
174924_s_at	R03A10.4a	R03A10.4	WBGene00010984	R03A10.4						30	X-7I09	174924_s_at|192817_at			WT	Molecular_function:1-aminocyclopropane-1-carboxylate synthase activity|Biological_process:biosynthesis|Molecular_function:transferase activity, transferring nitrogenous groups	Kynurenine aminotransferase, glutamine transaminase K	ENSEMBL:ENSP00000260508:human:Kynurenine aminotransferase III isoform 2:E=98.4318 | ENSEMBL:ENSP00000302227:human:Splice Isoform 1 Of Kynurenine--oxoglutarate transaminase I:E=81.585 | ENSEMBL:ENSP00000317342:human:Similar to Glutamine--phenylpyruvate aminotransferase:E=67.6383 | ENSEMBL:ENSP00000348234:human:Tyrosine aminotransferase:E=13.4685 | ENSEMBL:ENSP00000263776:human:1-aminocyclopropane-…
183135_at	C54F6.7	C54F6.7	WBGene00016925	srb-18						3	V-5O18	-			WT		Sra family integral membrane protein
194175_x_at	R153.1a	R153.1	WBGene00020114	pde-4							II-5B06	178925_at|192893_at|194175_x_at			WT|WT	Molecular_function:catalytic activity|Molecular_function:3',5'-cyclic-nucleotide phosphodiesterase activity|Biological_process:signal transduction	Cyclic nucleotide phosphodiesterase	ENSEMBL:ENSP00000345502:human:Splice Isoform 1 Of cAMP-specific 3',5'-cyclic phosphodiesterase 4D:E=159.638 | ENSEMBL:ENSP00000321739:human:CAMP-speCifiC phosphodiesterase 4D:E=159.569 | ENSEMBL:ENSP00000353152:human:Splice Isoform 10 Of cAMP-specific 3',
176791_at	Y49C4A.9	Y49C4A.9	WBGene00021710	cyp-33C11								-				Biological_process:electron transport|Molecular_function:monooxygenase activity	Cytochrome P450 CYP2 subfamily	ENSEMBL:ENSP00000285985:human:Cytochrome P450 2C8:E=67.1308 | ENSEMBL:ENSP00000260682:human:Cytochrome P450 2C9:E=66.9208 | ENSEMBL:ENSP00000324648:human:Cytochrome P450 2B6:E=66.284 | ENSEMBL:ENSP00000285979:human:Cytochrome P450 2C18:E=65.7447 | ENSEMBL
180684_s_at	F29C12.2	F29C12.2	WBGene00009244	F29C12.2						5	II-8J05	-			WT		Neural adherens junction protein Plakophilin and related Armadillo repeat proteins	ENSEMBL:ENSP00000349959:human:Rapamycin insensitive companion of mTOR:E=26.4202 | FLYBASE:CG8002-PA:fly:Flybase gene name is CG8002-PA:E=18.6778 |
174689_s_at	T23B5.1	T23B5.1	WBGene00011939	T23B5.1						11		174689_s_at|179065_s_at				Molecular_function:S-adenosylmethionine-dependent methyltransferase activity	Protein arginine N-methyltransferase PRMT1 and related enzymes	ENSEMBL:ENSP00000314396:human:Hypothetical protein LOC90826:E=13.1805 | FLYBASE:CG16840-PA:fly:Flybase gene name is CG16840-PA:E=12.6778 |
173814_at	F14B4.2a	F14B4.2	WBGene00008780	F14B4.2						7	I-4H11	173814_at|188584_s_at			WT	Molecular_function:hexokinase activity|Molecular_function:ATP binding|Biological_process:glycolysis	Hexokinase	ENSEMBL:ENSP00000290573:human:Hexokinase, type II:E=108.824 | ENSEMBL:ENSP00000352398:human:Splice Isoform 4 Of Hexokinase, type I:E=104.699 | ENSEMBL:ENSP00000350996:human:Splice Isoform 3 Of Hexokinase D:E=104 | ENSEMBL:ENSP00000348697:human:Splice Isoform 3 Of Hexokinase, type I:E=103.959 | ENSEMBL:ENSP00000353995:human:100 kDa protein:E=103.959 | ENSEMBL:ENSP00000313148:human:Hexokinase, type…
175597_at	M01D7.7a	M01D7.7	WBGene00001196	egl-30	all cells | ventral cord motor neurons | pharyngeal muscle | neurons	Expression was first observed in early embryos at cell peripheries and in a punctate pattern throughout embryos. Later, expression was observed in larvae in the nerve ring and many neurons of the nerve ring ganglia, pharyngeal muscle, and ventral cord and many neurons in the tail ganglia and hypodermis. Highest expression levels were observed in L4 larvae and in adult animals. Expression in larva…	Expression was observed in early embryos at cell peripheries and in a punctate pattern throughout embryos. In the nervous system, expression was observed in cell bodies and in neural processes. However, the highest expression was observed in the axons of the nerve ring. | Expressed in axons of the nerve ring. | "Expression was observed in early embryos at cell peripheries and in a punctate patter…	3	1		I-1A22	175597_at|193593_s_at	The egl-30 gene encodes an ortholog of the heterotrimeric G protein alpha subunit Gq (Gq/G11 class) that affects viability, locomotion, egg laying, synaptic transmission, and pharyngeal pumping; it genetically interacts with the goa-1 pathway, and is probably expressed ubiquitously, with highest expression in excitable cells.	ad803	WT|WT|Egl|Prz|Egl|Prz	Molecular_function:signal transducer activity|Biological_process:signal transduction|Biological_process:G-protein coupled receptor protein signaling pathway|Molecular_function:GTP binding|Biological_process:protein amino acid ADP-ribosylation|Biological_process:oviposition|Biological_process:locomotion|Biological_process:larval development (sensu Nematoda)|Molecular_function:heterotrimeric G-prot…	G protein subunit Galphaq/Galphay, small G protein superfamily	ENSEMBL:ENSP00000286548:human:Guanine nucleotide binding protein (G protein), q polypeptide:E=156.432 | ENSEMBL:ENSP00000078429:human:Guanine nucleotide-binding protein G:E=156.113 | ENSEMBL:ENSP00000286545:human:Guanine nucleotide-binding protein, alpha-
185282_s_at	F56A11.5	F56A11.5	WBGene00018925	F56A11.5						20	IV-1O07	-			WT|WT	Molecular_function:neuropeptide hormone activity|Biological_process:neuropeptide signaling pathway	Uncharacterized Fe-S protein	ENSEMBL:ENSP00000236452:human:Similar to Unnamed protein product:E=44.8239 | ENSEMBL:ENSP00000263907:human:Hypothetical protein FLJ20605:E=43.1192 | ENSEMBL:ENSP00000352266:human:Hypothetical protein DKFZp586G2122:E=25.6198 | ENSEMBL:ENSP00000261326:human:Similar to Molybdopterin cofactor sulfurase:E=21.2441 | FLYBASE:CG1665-PA:fly:Flybase gene name is CG1665-PA:E=24.8861 |
[truncated: 127 more rows]

## Sheet: LP and EP
Genes detected in both the Larval Pan neural enriched dataset and the Embryonic Pan neural enriched dataset
[truncated: 718 more rows]

[truncated: 10 more sheets: LP not EP, LP not LA, LA and LP, LA not LP, EA not LA, EA and LA, LA not EA, EP not EA, EP and EA, EA not EP]
