# Supplementary material for: Cell-specific microarray profiling experiments reveal a comprehensive picture of gene expression in the C. elegans nervous system
Source: Genome Biol. 2007 Jul 5;8(7):R135. doi: 10.1186/gb-2007-8-7-r135 (PMC2323220; doi:10.1186/gb-2007-8-7-r135)
Supplement: Additional data file 11 — Comparisons of all enriched datasets versus a MAPCeL profile of chemosensory neurons (AFD/AWB) [8] shown in Figure 8. [file gb-2007-8-7-r135-S11.xls]

## Sheet: EP not AFD AWB
Genes detected in the Embryonic Pan neural enriched dataset but not the AFD/AWB enriched dataset (Colosimo et al 2004)
													Neuron expression Key
Expression data extracted from WormBase release WS146													0	Not annotated as expressed in neurons
Other annotation extracted from WormBase release WS140													1	In neurons
													3	In all cells
													4	male specific
													5	No spatial expression data
Affy ID	Affy cosmid	WB cosmid	WB ID	Common name	WB status	Cell group	Expression pattern	Subcellular location	Neuron expression	Expression data present	MicroArray map positions	RNAi clones	Other probes	Brief id	Mutant	RNAi phenotype	GO list	KOG	Blast Hits (hit|species|description|E_val)
171720_x_at	Y48E1B.14a	Y48E1B.14	WBGene00013011	Y48E1B.14	active								171720_x_at|189745_s_at			Ste	Biological_process:intracellular signaling cascade|Molecular_function:signal transducer activity|Biological_process:reproduction	Intermediate filament-like protein, sorting nexins, and related proteins containing PX (PhoX) domain(s)	ENSEMBL:ENSP00000313121:human:Sorting nexin 14, isoform a:E=54.1367 | ENSEMBL:ENSP00000257769:human:Sorting nexin 14 iSoform b:E=52.0605 | ENSEMBL:ENSP00000242044:human:Splice Isoform 2 Of Sorting nexin 13:E=14.6778 | FLYBASE:CG1514-PA:fly:Flybase gene name is CG1514-PA:E=10.9586 |
171779_x_at	Y37E3.13	Y37E3.13	WBGene00021353	Y37E3.13	active								-						ENSEMBL:ENSP00000273261:human:Splice Isoform 1 Of Leucine-rich repeats and immunoglobulin-like domains protein 1 precursor:E=10.2007 |
171793_x_at	ZK154.3	ZK154.3	WBGene00003171	mec-7	active	touch cells | neurons	Antibody: intense staining is seen in wild-type animals only in the six touch receptor neurons, while weak staining is seen in the PVD cells, the FLP cells, the BDU cells (the sister cells to the ALM touch cells) and a few other cells. | In situ: mRNA is detected only in the six touch receptor neurons in wild-type animals. | Express in the six touch-receptor neurons. | "Expression was confined to…	| "The cell body and neuronal process contain mec-7 antigen, but the nucleus does not."	1	1	1		171793_x_at|191320_s_at	mec-7 encodes a beta-tubulin required for touch sensitivity along the body wall, and for normal levels of locomotor activity; it is strongly expressed in six touch receptor neurons, with weak expression in FLP, PVD, and BDU cells.	e1343		Molecular_function:structural molecule activity|Biological_process:microtubule-based movement|Cellular_component:microtubule|Molecular_function:GTPase activity|Molecular_function:GTP binding|Biological_process:microtubule polymerization|Cellular_component:tubulin	Beta tubulin	ENSEMBL:ENSP00000259818:human:Tubulin, beta polypeptide paralog:E=226.678 | ENSEMBL:ENSP00000341289:human:Tubulin beta-? chain:E=226.041 | ENSEMBL:ENSP00000259799:human:Beta tubulin:E=225.824 | ENSEMBL:ENSP00000259925:human:Tubulin beta-2 chain:E=224.553
171799_x_at	F36A2.7	F36A2.7	WBGene00009454	F36A2.7	active						23	I-4I22	171799_x_at|178489_at			Emb|Gro|Sle|Emb|Lva|Emb|Lva	Biological_process:embryonic development (sensu Animalia)|Biological_process:positive regulation of growth rate|Biological_process:larval development (sensu Nematoda)|Biological_process:growth|Biological_process:positive regulation of embryonic development	Unnamed protein
171869_at	T14E8.1a	T14E8.1	WBGene00020504	T14E8.1	active	intestine | pharynx	Expression is seen from young larvae to adulthood, and consists of three components i.e. intestine, pharynx and the excretory cell and canals. In young larvae only the pharyngeal and intestinal components are apparent. Whereas in older larvae and adults only the pharyngeal and excretory cell components are seen. Expression is generally faint (sometimes very faint) and diffuse. | In older larvae a…		0	1		X-3B23	171869_at|190641_s_at		tm737	WT	Molecular_function:protein kinase activity|Molecular_function:ATP binding|Biological_process:protein amino acid phosphorylation|Molecular_function:protein-tyrosine kinase activity	Protein tyrosine kinase	ENSEMBL:ENSP00000343397:human:Splice Isoform 1 Of Hepatocyte growth factor receptor precursor:E=47.7447 | ENSEMBL:ENSP00000317272:human:Splice Isoform 2 Of Hepatocyte growth factor receptor precursor:E=47.7212 | ENSEMBL:ENSP00000341325:human:Splice Isofor
171888_x_at	Y37D8A.21	Y37D8A.21	WBGene00012558	Y37D8A.21	active						22		171888_x_at|193842_at			WT|WT|WT	Molecular_function:nucleic acid binding	RNA binding protein (RRM superfamily)	ENSEMBL:ENSP00000265882:human:RNA-binding protein 7:E=16.2147 | ENSEMBL:ENSP00000333170:human:Putative RNA-binding protein 11:E=10.2596 |
171919_x_at	F37C4.5a	F37C4.5	WBGene00018145	F37C4.5	active							IV-1P20	171919_x_at|181941_s_at|194212_x_at			WT		Unnamed protein
171936_s_at	F23H12.2	F23H12.2	WBGene00009092	F23H12.2	active						40	V-8C12	171936_s_at|192632_s_at			Gro|Lva	Biological_process:protein targeting|Biological_process:intracellular protein transport|Cellular_component:mitochondrial outer membrane translocase complex|Biological_process:positive regulation of growth rate|Biological_process:larval development (sensu Nematoda)|Biological_process:growth	Translocase of outer mitochondrial membrane complex, subunit TOM20	ENSEMBL:ENSP00000309972:human:Mitochondrial import receptor subunit TOM20 homolog:E=28.8861 | ENSEMBL:ENSP00000354204:human:TIMM9:E=16.9208 | FLYBASE:CG7654-PA:fly:Flybase gene name is CG7654-PA:E=25.3468 | FLYBASE:CG14690-PA:fly:Flybase gene name is CG14690-PA:E=15.8539 |
171939_x_at	T07A9.10	T07A9.10	WBGene00020298	T07A9.10	active						11	IV-1K07	171939_x_at|190843_s_at		tm530	WT|WT	Biological_process:nonselective vesicle docking|Biological_process:vesicle-mediated transport	Vesicle trafficking protein Sec1	ENSEMBL:ENSP00000259377:human:Splice Isoform 2 Of Syntaxin binding protein 1:E=88.4949 | ENSEMBL:ENSP00000344525:human:Splice Isoform 1 Of Syntaxin binding protein 1:E=88.2757 | ENSEMBL:ENSP00000264125:human:Syntaxin-binding protein 3:E=77 | ENSEMBL:ENSP00000221283:human:Syntaxin binding protein 2:E=49.9586 | ENSEMBL:ENSP00000259149:human:Vacuolar protein sorting-associated protein 45:E=22.3372 |…
172015_x_at	Y82E9BR.17a	Y82E9BR.17	WBGene00022349	Y82E9BR.17	active								-			WT		Unnamed protein
172034_x_at	T27B7.1	T27B7.1	WBGene00003649	nhr-59	active						8	V-2M07	172034_x_at|172722_x_at		tm1426	WT|WT	Molecular_function:transcription factor activity|Molecular_function:steroid hormone receptor activity|Biological_process:regulation of transcription, DNA-dependent|Cellular_component:nucleus	Hormone receptors	ENSEMBL:ENSP00000299224:human:Splice Isoform 2 Of Photoreceptor-specific nuclear receptor:E=10.9586 | ENSEMBL:ENSP00000317199:human:Splice Isoform 1 Of Photoreceptor-specific nuclear receptor:E=10.8861 | ENSEMBL:ENSP00000320447:human:Nuclear receptor subfamily 2, group C, member 2:E=10.4318 | FLYBASE:CG4717-PA:fly:Flybase gene name is kni-PA:E=11.3188 | FLYBASE:CG4761-PA:fly:Flybase gene name is …
172042_x_at	T06E4.3a	T06E4.3	WBGene00000226	atl-1	active	gonad	Ce-atl-1 is expressed in both the mitotic and meiotic cells of wild-type adult gonads. | Ce-atl-1 mRNA was expressed in all larval stages and levels increased about fivefold in the adult stage.		0	1	11	V-6B02	172042_x_at|189704_s_at	The atl-1 gene encodes a large, 2514-residue protein of the ATM family, homologous to human AT (OMIM:208900, mutated in ataxia telangiectasia); the C-terminal sequence of ATL-1 contains a PI-3 kinase-like domain; ATL-1 is required for survival through early embryogenesis and normal chromosomal segregation; atl-1 is expressed in both the mitotic and meiotic cells of adult gonads.	tm853	WT|WT	Molecular_function:phosphotransferase activity, alcohol group as acceptor|Biological_process:embryonic morphogenesis|Molecular_function:phosphatidylinositol 3-kinase activity|Biological_process:meiotic chromosome segregation	Protein kinase of the PI-3 kinase family involved in mitotic growth, DNA repair and meiotic recombination	ENSEMBL:ENSP00000343741:human:FRAP-related protein:E=58.7696 | ENSEMBL:ENSP00000278616:human:Serine-protein kinase ATM:E=33.4202 | ENSEMBL:ENSP00000336977:human:Phosphatidylinositol 3-kinase-related protein kinase:E=27.3979 | ENSEMBL:ENSP00000354587:human:289 kDa protein:E=21.2147 | ENSEMBL:ENSP00000354558:human:FKBP12-rapamycin complex-associated protein:E=21.2147 | ENSEMBL:ENSP00000313420:human…
172160_x_at	F57G4.3	F57G4.3	WBGene00010208	F57G4.3	active						11	V-11D22	-			WT		Uncharacterized protein
172232_x_at	C40H5.1	C40H5.1	WBGene00043187	nspa-9	active						4	X-5J17	-
172236_x_at	T24F1.5	T24F1.5	WBGene00011997	T24F1.5	active						6	II-7B18	-			WT
172268_x_at	D1025.4	D1025.4	WBGene00008356	nspc-20	active						8	X-6D04	-			WT		Unnamed protein
172280_x_at	Y19D2B.1	Y19D2B.1	WBGene00012489	Y19D2B.1	active							II-7H11	-			WT|Emb|Unc|Gro|Unc|Gro|Rup|Stp	Molecular_function:structural molecule activity|Biological_process:microtubule-based movement|Cellular_component:microtubule|Biological_process:embryonic development (sensu Animalia)|Biological_process:positive regulation of growth rate|Biological_process:morphogenesis of an epithelium|Biological_process:gametogenesis|Biological_process:locomotory behavior	Alpha tubulin	ENSEMBL:ENSP00000301072:human:Tubulin alpha-6 chain:E=32.6576 | ENSEMBL:ENSP00000301071:human:Tubulin alpha-3 chain:E=32.5528 | ENSEMBL:ENSP00000336799:human:Tubulin alpha-ubiquitous chain:E=32.5528 | ENSEMBL:ENSP00000347462:human:Splice Isoform 1 Of Tubu
172298_x_at	F49E2.5a	F49E2.5	WBGene00009888	F49E2.5	active	muscle | neurons | hypodermis	Post-embryonic expression. Hypodermis, neurons and muscle		1	1			171758_x_at|172298_x_at|174674_at|180098_s_at|180309_s_at			WT|WT		Uncharacterized protein	ENSEMBL:ENSP00000311997:human:Neurofilament triplet H protein:E=30.0044 | ENSEMBL:ENSP00000333119:human:Hypothetical protein:E=24.9208 | ENSEMBL:ENSP00000296755:human:Microtubule-associated protein 1B:E=22.5376 | ENSEMBL:ENSP00000333984:human:Triadin:E=21
172338_x_at	C34D4.1	C34D4.1	WBGene00016397	C34D4.1	active	hypodermis | seam cells | intestine	Adult Expression: seam cells;		0	1	1	IV-3D01	-			WT			ENSEMBL:ENSP00000310593:human:Hypothetical protein:E=16.0969 | ENSEMBL:ENSP00000278849:human:Inner centromere protein:E=14.3872 | ENSEMBL:ENSP00000354826:human:Splice Isoform 1 Of Caldesmon:E=13.2147 | ENSEMBL:ENSP00000307928:human:Hypothetical protein FLJ36144:E=12.6021 | ENSEMBL:ENSP00000328687:human:Conserved hypothetical protein:E=11.3665 | ENSEMBL:ENSP00000290632:human:Trichohyalin:E=11.2518…
172352_at	C33A12.4	C33A12.4	WBGene00007883	C33A12.4	active		Expressed in ADF, ADL, ASE, ASH, ASI, ASJ, ASK, AVJ, AWA, AWB, PHA, PHB, labial neurons.		1	1	6	IV-4L18	-			WT|WT
172363_x_at	F53A9.6	F53A9.6	WBGene00018729	F53A9.6	active						8	X-4M16	-			WT		Unnamed protein	FLYBASE:CG4922-PA:fly:Flybase gene name is sala-PA:E=11.0655 |
172385_x_at	F41G3.1	F41G3.1	WBGene00018298	F41G3.1	active						6	II-5O05	-			WT
172431_x_at	ZC412.7	ZC412.7	WBGene00013888	nspa-3	active						4	V-9P21	-					Unnamed protein
172447_at	M03D4.3	M03D4.3	WBGene00019750	M03D4.3	active						1	IV-3I09	-			WT
172514_x_at	F46F11.4	F46F11.4	WBGene00006726	ubl-5	active							I-2H01	-	This gene encodes an ortholog of the human ubiquitin-like gene UBL5, which is a distinct cytoplasmic paralog of nuclear ubiquitin or ubiquitin-like proteins.		WT|Lva|Unc|Gro|Stp|Unc	Biological_process:protein modification|Biological_process:positive regulation of growth rate|Biological_process:larval development (sensu Nematoda)|Biological_process:growth|Biological_process:gametogenesis|Biological_process:locomotory behavior	Ubiquitin-like protein	ENSEMBL:ENSP00000351492:human:Ubiquitin-like protein 5:E=29.6383 | FLYBASE:CG3450-PA:fly:Flybase gene name is CG3450-PA:E=29 |
172517_x_at	Y39G8B.1a	Y39G8B.1	WBGene00012722	Y39G8B.1	active								171778_x_at|172516_x_at|172517_x_at			WT|WT	Molecular_function:oxidoreductase activity	Aldo/keto reductase family proteins	ENSEMBL:ENSP00000285930:human:Aldose reductase:E=77.0362 | ENSEMBL:ENSP00000312606:human:Aldo-keto reductAse fAmily 1, member A1:E=73.6198 | ENSEMBL:ENSP00000352584:human:Aldo-keto reductase family 1 member B10:E=70.4318 | ENSEMBL:ENSP00000242375:human:3-
172550_x_at	H11L12.1	H11L12.1	WBGene00019189	H11L12.1	active						7	X-7L18	172299_x_at|172550_x_at			WT		Unnamed protein
172564_x_at	F26A10.1	F26A10.1	WBGene00017813	F26A10.1	active						6		-
172580_at	F33D11.8	F33D11.8	WBGene00018005	F33D11.8	active						6	I-2P17	-			WT
172583_x_at	F54D10.2	F54D10.2	WBGene00018803	F54D10.2	active						15	II-3D07	-			WT		Uncharacterized protein
172589_x_at	T12B5.11	T12B5.11	WBGene00020457	T12B5.11	active						8	III-1I10	-	This gene encodes a protein containing an F-box, a motif predicted to mediate protein-protein interactions either with homologs of yeast Skp-1p or with other proteins; this gene's encoded protein also contains an FTH/DUF38 motif, which may also mediate protein-protein interaction.		WT|WT|WT		Uncharacterized protein
172599_x_at	F23H11.5	F23H11.5	WBGene00000263	F23H11.5	active	hypodermis | intestine | pharyngeal muscle	Expressed in pharyngeal muscle, hypodermis and intestine.		0	1	23	III-1G06	-	The bra-2 gene encodes a homolog of the human BMP receptor-associated molecule (BRAM1), paralogous to bra-1, that may act upon the SMA-6 TGF-beta signalling pathway.	tm896	Bmd|Emb|Gro|Emb|Lva	Biological_process:body morphogenesis (sensu Nematoda)|Biological_process:embryonic development (sensu Animalia)|Biological_process:positive regulation of growth rate|Biological_process:larval development (sensu Nematoda)|Biological_process:growth
172602_x_at	B0393.8	B0393.8	WBGene00007173	B0393.8	active								-			Emb|Ste|WT|WT|WT	Biological_process:embryonic development (sensu Animalia)|Biological_process:reproduction	Unnamed protein
172632_x_at	Y38E10A.11	Y38E10A.11	WBGene00012589	Y38E10A.11	active								-			WT		Unnamed protein
172659_x_at	T23F2.5	T23F2.5	WBGene00020738	T23F2.5	active						7	X-3G21	-			WT	Molecular_function:molecular_function unknown|Cellular_component:integral to membrane	Stress responsive protein
172660_s_at	Y38E10A.24	Y38E10A.24	WBGene00012602	Y38E10A.24	active								-			Clr|Gro|Sck|Gro	Biological_process:osmoregulation|Biological_process:positive regulation of growth rate|Biological_process:physiological processes
172713_x_at	F42F12.10	F42F12.6|F42F12.10	-	-	multiple								-			WT
172715_x_at	F42F12.7	F42F12.8|F42F12.7	-	-	multiple								-
172750_x_at	M03A1.4_rc	M03A1.4	WBGene00043441		deprecated								-
172769_x_at	F44C8.1	F44C8.1	WBGene00018413	cyp-33C4	active						8	V-2I07	-			WT	Biological_process:electron transport|Molecular_function:monooxygenase activity	Cytochrome P450 CYP2 subfamily	ENSEMBL:ENSP00000285985:human:Cytochrome P450 2C8:E=68.6198 | ENSEMBL:ENSP00000257149:human:Cytochrome P450 2J2:E=67.0362 | ENSEMBL:ENSP00000351927:human:Cytochrome P450, subfamily IID, polypeptide 6:E=64.9208 | ENSEMBL:ENSP00000260682:human:Cytochrome P4
172848_x_at	F54D8.2	F54D8.2	WBGene00018800	F54D8.2	active	hypodermis | body wall muscle | pharynx | intestinal	Adult Expression: pharynx; intestinal; body wall muscle; hypodermis; unidentified | Larval Expression: pharynx; intestinal; body wall muscle; hypodermis; unidentified		0	1	8	III-2L23	171734_x_at|171927_x_at|172848_x_at		gk274	WT|WT		Cytochrome c oxidase, subunit VIa/COX13	ENSEMBL:ENSP00000297147:human:OTTHUMP00000039687:E=13.6021 | ENSEMBL:ENSP00000229379:human:Cytochrome c oxidase polypeptide VIa-liver, mitochondrial precursor:E=13.6021 | ENSEMBL:ENSP00000287490:human:Cytochrome c oxidase polypeptide VIa-heart, mitochondrial precursor:E=11.1938 | FLYBASE:CG30093-PA:fly:Flybase gene name is CG30093-PA:E=10.6778 | FLYBASE:CG17280-PA:fly:Flybase gene name is CG17280…
172972_s_at	Y38C1AA.11	Y38C1AA.11	WBGene00021401	Y38C1AA.11	active								172972_s_at|177108_at					Alkyl hydroperoxide reductase, thiol specific antioxidant and related enzymes	ENSEMBL:ENSP00000236251:human:Antioxidant protein 2:E=50.4949 | ENSEMBL:ENSP00000339060:human:26 kDa protein:E=37.8861 | ENSEMBL:ENSP00000342026:human:19 kDa protein:E=22.585 | ENSEMBL:ENSP00000262746:human:Peroxiredoxin 1:E=14.699 | ENSEMBL:ENSP000003015
172975_at	R151.2b	R151.2	WBGene00020107	R151.2	active	amphids | head neurons | spermatheca | Reproductive System | nerve ring | hypodermis | intestine | nervous system | ventral nerve cord | mechanosensory neurons | phasmids | tail neurons	Adult Expression: intestine; Reproductive System; spermatheca; hypodermis; Nervous System; nerve ring; ventral nerve cord; head neurons; amphids; mechanosensory neurons; tail neurons; phasmids;		1	1			172975_at|192383_s_at		pkP598	WT	Molecular_function:ribose-phosphate diphosphokinase activity|Molecular_function:lipoate-protein ligase B activity|Biological_process:ribonucleoside monophosphate biosynthesis|Biological_process:nucleoside metabolism|Biological_process:nucleotide biosynthesis		ENSEMBL:ENSP00000276174:human:PhosPhoribosyl PyroPhosPhate synthetase 1:E=134.959 | ENSEMBL:ENSP00000218027:human:PhosPhoribosyl PyroPhosPhate synthetase 2:E=134.77 | ENSEMBL:ENSP00000283289:human:PhosPhoribosyl PyroPhosPhate synthetase 1-like 1:E=132.538 | ENSEMBL:ENSP00000268835:human:Phosphoribosyl pyrophosphate synthetase-associated protein 2:E=72.041 | ENSEMBL:ENSP00000342562:human:Phosphori…
172987_s_at	Y22D7AL.7	Y22D7AL.7	WBGene00021246	Y22D7AL.7	active								172987_s_at|176348_at
172995_at	C06G4.5	C06G4.5	WBGene00015559	C06G4.5	active						8		172995_at|191916_at			WT	Molecular_function:rhodopsin-like receptor activity|Biological_process:G-protein coupled receptor protein signaling pathway|Cellular_component:integral to membrane	7 transmembrane receptor	ENSEMBL:ENSP00000348928:human:BA299N6.4.1:E=18.8539 | ENSEMBL:ENSP00000330138:human:Somatostatin receptor type 3:E=17.8861 | ENSEMBL:ENSP00000351599:human:Splice Isoform 2 Of Neuropeptide FF receptor 2:E=17.6198 | ENSEMBL:ENSP00000322063:human:Splice Isof
173003_s_at	Y17D7A.3a	Y17D7A.3	WBGene00003655	nhr-65	active							V-12C18	173003_s_at|193567_at			WT	Molecular_function:transcription factor activity|Molecular_function:steroid hormone receptor activity|Biological_process:regulation of transcription, DNA-dependent|Cellular_component:nucleus|Molecular_function:DNA binding|Molecular_function:ligand-dependent nuclear receptor activity	Hormone receptors
173026_at	F46G11.4	F46G11.4	WBGene00018517	F46G11.4	active								-			WT	Molecular_function:serine protease inhibitor activity
173029_s_at	F10G8.6	F10G8.6	WBGene00008664	F10G8.6	active						2	I-5C21	173029_s_at|191895_at	This gene encodes a protein predicted by Eisenberg and coworkers, with 52% accuracy, to be mitochondrial.		WT|Gro|Stp|Gro|Stp	Molecular_function:ATP binding|Molecular_function:molecular_function unknown|Biological_process:positive regulation of growth rate|Biological_process:gametogenesis	Predicted ATPase, nucleotide-binding	ENSEMBL:ENSP00000283027:human:Nucleotide-binding protein 1:E=96.0862 | ENSEMBL:ENSP00000262302:human:Similar to Nucleotide binding protein 2:E=60.9586 | ENSEMBL:ENSP00000281081:human:Splice Isoform 1 Of Protein C14orf127:E=47.8539 | ENSEMBL:ENSP00000348755:human:18 kDa protein:E=16.041 | FLYBASE:CG17904-PA:fly:Flybase gene name is CG17904-PA:E=83.5686 | FLYBASE:CG3262-PA:fly:Flybase gene name is …
173043_at	F45E4.2	F45E4.2	WBGene00004046	plp-1	active	vulva other | head neurons | Reproductive System | intestine | body wall muscle | nervous system | ventral nerve cord | tail neurons	Adult Expression: intestine; Reproductive System; vulva other; body wall muscle; Nervous System; ventral nerve cord; head neurons; tail neurons;		1	1	18		173043_at|188111_at					Transcriptional regulator of the PUR family, single-stranded-DNA-binding	ENSEMBL:ENSP00000332706:human:Transcriptional activator protein PUR-alpha:E=28.0555 | ENSEMBL:ENSP00000275523:human:Pur-beta:E=24.6778 | ENSEMBL:ENSP00000345168:human:Pur-gamma B-form:E=12.5528 | ENSEMBL:ENSP00000311412:human:Pur-gamma A-form:E=12.4559 | FLYBASE:CG1507-PA:fly::E=33.6021 |
173048_at	R04E5.7	R04E5.7	WBGene00019870	R04E5.7	active						3	X-4B05	172283_x_at|173048_at			WT
173065_at	T21B10.3	T21B10.3	WBGene00011885	T21B10.3	active						2	II-6O16	173065_at|181749_at			Emb|Clr|Emb|Rup|Unc|Gro|Pvl|Rup	Biological_process:osmoregulation|Biological_process:embryonic development (sensu Animalia)|Biological_process:positive regulation of growth rate|Biological_process:hermaphrodite genital morphogenesis|Biological_process:morphogenesis of an epithelium|Biological_process:locomotory behavior	Unnamed protein
173076_s_at	T20F7.6	T20F7.6	WBGene00020633	T20F7.6	active						1	X-7F21	173076_s_at|191715_at			WT		5'-AMP-activated protein kinase, gamma subunit	ENSEMBL:ENSP00000287878:human:Splice Isoform 1 Of 5'-AMP-activated protein kinase, gamma-2 subunit:E=50.7696 | ENSEMBL:ENSP00000347551:human:PRKAG2 protein:E=50.7447 | ENSEMBL:ENSP00000233944:human:AMP-activated protein kinase, non-catalytic gamma-3 subunit:E=45.4089 | ENSEMBL:ENSP00000323867:human:5'-AMP-activated protein kinase, gamma-1 subunit:E=44.9208 | FLYBASE:CG17299-PH:fly:Flybase gene na…
173085_at	C18C4.10a	C18C4.10	WBGene00002215	klc-2	active	tail neurons	Adult Expression: unidentified | Larval Expression: tail neurons; unidentified		1	1			173085_at|190122_at	klc-2 encodes a kinesin light chain and was identified as a protein that interacts with UNC-16 by the yeast two-hybrid system, this association suggests that KLC-2 may be involved in the regulation of synaptic vesicle localization by the UNC-16-JNK signaling complex.	km11		Molecular_function:microtubule motor activity|Cellular_component:kinesin complex	Kinesin light chain	ENSEMBL:ENSP00000334523:human:Splice Isoform 4 Of Kinesin light chain 1:E=167.377 | ENSEMBL:ENSP00000246489:human:Kinesin light chain 1I:E=167.377 | ENSEMBL:ENSP00000333912:human:Splice Isoform 1 Of Kinesin light chain 1:E=167.337 | ENSEMBL:ENSP00000341154:human:Kinesin 2 60/70KDa:E=167.328 | ENSEMBL:ENSP00000334618:human:Splice Isoform 7 Of Kinesin light chain 1:E=165.013 | ENSEMBL:ENSP000002597…
173108_at	Y37E3.3	Y37E3.3	WBGene00021347	Y37E3.3	active								-				Molecular_function:DNA-directed RNA polymerase activity|Biological_process:transcription	DNA-directed RNA polymerase, subunit RPB10	ENSEMBL:ENSP00000324124:human:DNA-directed RNA polymerase II 7.6 kDa polypeptide:E=29.0706 | FLYBASE:CG13628-PA:fly:Flybase gene name is Rpb10-PA:E=29.0706 |
173125_s_at	B0350.2b	B0350.2	WBGene00006780	unc-44	active	head neurons | nerve ring | anal depressor muscle | intestine | body wall muscle | nervous system | ventral nerve cord | pharyngeal neurons | tail neurons	Adult Expression: intestine; anal depressor muscle; body wall muscle; Nervous System; nerve ring; ventral nerve cord; head neurons; pharyngeal neurons; tail neurons;		1	1		IV-3G07	171738_x_at|172123_x_at|172153_x_at|173125_s_at|174033_at|175181_at|175561_s_at|176663_s_at|181045_at	The unc-44 gene encodes an ankyrin-like protein required for proper sex myoblast and axonal guidance during development.	e326	Slu|Dpy|Gro|Sma|Unc	Molecular_function:protein binding|Biological_process:signal transduction|Biological_process:positive regulation of body size|Biological_process:positive regulation of growth rate|Biological_process:positive regulation of locomotion|Biological_process:locomotory behavior		ENSEMBL:ENSP00000264366:human:Splice Isoform 2 Of Ankyrin 2:E=158.658 | ENSEMBL:ENSP00000349588:human:Ankyrin 2 isoform 1:E=155.149 | ENSEMBL:ENSP00000347436:human:Hypothetical protein DKFZp686P17114:E=150.022 | ENSEMBL:ENSP00000340561:human:Hypothetical protein DKFZp686M09125:E=149.097 | ENSEMBL:ENSP00000354873:human:Splice Isoform 1 Of Ankyrin 2:E=147.824 | ENSEMBL:ENSP00000280772:human:Ankyrin…
173139_s_at	T27E9.3	T27E9.3	WBGene00000407	cdk-5	active							III-6P01	173139_s_at|193875_s_at	cdk-5 encodes a putative homolog of cyclin dependent kinase 5 that affects pronuclear migration and rotation in one-cell embryos and may affect neuronal development; expressed in neurons.	ok626	WT|WT	Molecular_function:protein kinase activity|Molecular_function:ATP binding|Biological_process:protein amino acid phosphorylation|Molecular_function:protein serine/threonine kinase activity	Cyclin-dependent kinase CDK5	ENSEMBL:ENSP00000297518:human:Cell division protein kinase 5:E=121.284 | ENSEMBL:ENSP00000266970:human:Cell division protein kinase 2:E=88.5376 | ENSEMBL:ENSP00000293215:human:Cell division protein kinase 3:E=88.1192 | ENSEMBL:ENSP00000306043:human:Cell d
173185_s_at	D1043.1	D1043.1	WBGene00008361	D1043.1	active						2	II-7L20	173185_s_at|178450_at			Bmd|Clr|Emb|Unc|Emb|Lva|Unc	Biological_process:body morphogenesis (sensu Nematoda)|Biological_process:osmoregulation|Biological_process:embryonic development (sensu Animalia)|Biological_process:larval development (sensu Nematoda)|Biological_process:growth|Biological_process:locomotory behavior	Uncharacterized conserved protein	ENSEMBL:ENSP00000271775:human:Hypothetical protein FLJ10736:E=26.9208 | FLYBASE:CG18176-PA:fly:Flybase gene name is CG18176-PA:E=25.8539 |
173186_s_at	Y38F1A.2	Y38F1A.2	WBGene00012606	Y38F1A.2	active								173186_s_at|192982_at				Molecular_function:ubiquitin-protein ligase activity|Molecular_function:zinc ion binding|Biological_process:protein ubiquitination|Cellular_component:ubiquitin ligase complex	Predicted E3 ubiquitin ligase	ENSEMBL:ENSP00000331710:human:Hypothetical protein:E=27.5528 | ENSEMBL:ENSP00000240159:human:DKFZP564A022 protein:E=13.3979 |
173196_s_at	Y62E10A.9	Y62E10A.9	WBGene00004278	rab-19	active								173196_s_at|185909_s_at	rab-19 encodes a small GTPase homologous to the Rab GTPases that function in endocytosis, membrane fusion, and vesicular trafficking events; the precise biological role and expression pattern of rab-19 are not yet known.		WT	Molecular_function:GTP binding|Biological_process:small GTPase mediated signal transduction|Biological_process:protein transport	GTPase Rab1/YPT1, small G protein superfamily, and related GTP-binding proteins	ENSEMBL:ENSP00000319781:human:RAB41:E=54.1549 | ENSEMBL:ENSP00000330714:human:PREDICTED: similar to RAB41:E=50.301 | ENSEMBL:ENSP00000260056:human:Ras-related protein Rab-30:E=46.3979 | ENSEMBL:ENSP00000300935:human:Ras-related protein Rab-8A:E=45.0315 |
173216_s_at	C43E11.11	C43E11.11	WBGene00016608	C43E11.11	active						2	I-1L02	-			WT|WT|Gro|Emb|Gro|Gro|Gro|Unclassified	Biological_process:embryonic development (sensu Animalia)|Biological_process:positive regulation of growth rate	Predicted Golgi transport complex 1 protein	ENSEMBL:ENSP00000334703:human:Conserved oligomeric Golgi complex component 5:E=16.4318 | ENSEMBL:ENSP00000297135:human:Component of oligomeriC golgi Complex 5 isoform 1:E=14.6778 | FLYBASE:CG6549-PC:fly:Flybase gene name is fws-PC:E=16.284 |
173222_s_at	ZC155.1	ZC155.1	WBGene00003588	nex-1	active	spermathecal valves | hypodermal | pharynx | spermathecal valves | pharynx | vulva | spermathecal valves | pharynx | uterus | vulva | spermathecal valves | pharynx | uterus | vulva | spermathecal valves | pharynx | uterus	The GFP is diffusely localized throughout the gland cell bodies within the terminal bulb of the pharynx, immediately anterior to the autofluorescent yellow granules that fill the cells of the intestine. When the vector nex-1-GFP 2 was used, punctate staining was also seen representing the nuclei of the two g1 gland cells of the terminal bulb. GFP staining was diffuse throughout the volume of the …	nuclei	0	1	8	III-2P15	173222_s_at|188026_at	nex-1 encodes an annexin, a member of a family of calcium-dependent phospholipid binding proteins; NEX-1 is required for efficient engulfment of apoptotic cell corpses in the pharynx, and may also function in other membrane fusion events, such as exocytosis; NEX-1 in vitro can bind phosphatidylserine, phosphatidylinositol, heparin, heparan sulfate, and chondroitin sulfate; NEX-1 is expressed in t…	gk148	WT|WT	Molecular_function:calcium ion binding|Molecular_function:calcium-dependent phospholipid binding	Annexin	ENSEMBL:ENSP00000352698:human:Annexin A13 isoform A:E=63.9586 | ENSEMBL:ENSP00000262219:human:Annexin A13 isoform b:E=63.8239 | ENSEMBL:ENSP00000347594:human:Annexin A8:E=62.1871 | ENSEMBL:ENSP00000353827:human:Annexin A11:E=61.3188 | ENSEMBL:ENSP00000347
173226_s_at	Y87G2A.4	Y87G2A.4	WBGene00004280	rab-27	active								173226_s_at|182292_at			WT	Molecular_function:GTP binding|Biological_process:small GTPase mediated signal transduction|Biological_process:protein transport	GTPase Rab27, small G protein superfamily	ENSEMBL:ENSP00000262094:human:Ras-related protein Rab-27B:E=68.7959 | ENSEMBL:ENSP00000337761:human:Splice Isoform 2 Of Ras-related protein Rab-27A:E=65.284 | ENSEMBL:ENSP00000282878:human:Ras-related protein Rab-3C:E=46.4437 | ENSEMBL:ENSP00000222256:hum
173227_at	Y82E9BR.18	Y82E9BR.18	WBGene00022350	Y82E9BR.18	active								-					Predicted RNA-binding protein	ENSEMBL:ENSP00000298310:human:Similar to Serologically defined colon cancer antigen 1:E=28.1427 |
173232_s_at	C05D9.2	C05D9.2	WBGene00015471	C05D9.2	active						8	X-1C20	173232_s_at|182341_at			WT|WT	Cellular_component:membrane	Lysosomal-associated membrane protein
173239_s_at	T10B10.2	T10B10.2	WBGene00011679	T10B10.2	active	excretory cell | neurons along body | hypodermis | intestine | body wall muscle | pharynx | nervous system | vulval muscle	Adult Expression: pharynx; intestine; vulval muscle; body wall muscle; hypodermis; excretory cell; Nervous System; neurons along body;		1	1	27	X-7C13	173239_s_at|193874_at	This gene encodes a protein predicted by Eisenberg and coworkers, with 52% accuracy, to be mitochondrial.		WT		Ubiquinol cytochrome c reductase, subunit QCR2	ENSEMBL:ENSP00000268379:human:Ubiquinol-cytochrome-c reductase complex core protein 2, mitochondrial precursor:E=42.301 | ENSEMBL:ENSP00000249269:human:Mitochondrial processing peptidase beta subunit, mitochondrial precursor:E=14.0362 | ENSEMBL:ENSP00000203407:human:Ubiquinol-cytochrome C reductase complex core protein I, mitochondrial precursor:E=12.585 | FLYBASE:CG4169-PA:fly:Flybase gene name …
173257_s_at	Y53F4B	Y53F4B	-	-	not a gene						1		-				Molecular_function:protein kinase activity|Molecular_function:ATP binding|Biological_process:protein amino acid phosphorylation|Molecular_function:protein serine/threonine kinase activity|Molecular_function:protein-tyrosine kinase activity	Tyrosine kinase specific for activated (GTP-bound) p21cdc42Hs	ENSEMBL:ENSP00000005198:human:Mitogen-activated protein kinase kinase kinase 9:E=12.2596 | ENSEMBL:ENSP00000261573:human:Splice Isoform 1 Of Serine/threonine-protein kinase 24:E=11.2219 | ENSEMBL:ENSP00000309597:human:Serine/threonine protein kinase:E=10.9208 | ENSEMBL:ENSP00000354825:human:Cytoplasmic tyrosine-protein kinase BMX:E=10.8239 | ENSEMBL:ENSP00000259089:human:B lymphoid tyrosine kinas…
173272_s_at	Y38C9A.1	Y38C9A.1	WBGene00021411	Y38C9A.1	active						5	V-1C05	173272_s_at|186042_at			WT			FLYBASE:CG6544-PA:fly:Flybase gene name is fau-PA:E=11.284 |
173289_s_at	Y39H10A.3a	Y39H10A.3	WBGene00003479	mtm-9	active			The phosphatase-inactive MTM-9 protein is predominantly localized to the coelomocyte cytoplasm, although a functional MTM-9::GFP fusion protein reveals some membrane association.	5	1			173289_s_at|174868_s_at|176520_at		ar479	WT	Molecular_function:inositol/phosphatidylinositol phosphatase activity|Biological_process:phospholipid dephosphorylation	Myotubularin-related phosphatidylinositol 3-phosphate 3-phosphatase MTM6	ENSEMBL:ENSP00000221086:human:Myotubularin-related protein 9:E=121.009 | ENSEMBL:ENSP00000345752:human:Myotubularin-related protein 2:E=68.8239 | ENSEMBL:ENSP00000343737:human:Myotubularin-related protein 2 isoforM 2:E=68.7959 | ENSEMBL:ENSP00000317099:hu
173290_at	Y67D2.3	Y67D2.3	WBGene00022053	Y67D2.3	active								-					Uncharacterized conserved protein containing CDGSH-type Zn-finger	ENSEMBL:ENSP00000344439:human:PREDICTED: similar to CG3420-PA:E=14 | FLYBASE:CG3420-PA:fly:Flybase gene name is CG3420-PA:E=16.4559 |
173294_at	K05G3.3	K05G3.3	WBGene00000281	cah-3	active	intestine | head	Head and intestine		0	1	19	X-7M16	173294_at|189796_s_at	carbonic anhydrase 2.		WT	Molecular_function:carbonate dehydratase activity|Molecular_function:zinc ion binding|Biological_process:one-carbon compound metabolism	Carbonic anhydrase	ENSEMBL:ENSP00000345659:human:Similar to Carbonic anhydrase 2:E=36.0555 | ENSEMBL:ENSP00000285379:human:Carbonic anhydrase II:E=35.2007 | ENSEMBL:ENSP00000314099:human:Carbonic anhydrase VB, mitochondrial precursor:E=33.1367 | ENSEMBL:ENSP00000285381:huma
173324_s_at	T28D6.6	T28D6.6	WBGene00012126	T28D6.6	active						20	III-6A09	173324_s_at|178534_s_at			WT|WT|WT|WT	Molecular_function:GTP binding	GTP-binding protein DRG1 (ODN superfamily)	ENSEMBL:ENSP00000329715:human:Developmentally regulated GTP-binding protein 1:E=162.824 | ENSEMBL:ENSP00000225729:human:Developmentally regulated GTP-binding protein 2:E=106.022 | ENSEMBL:ENSP00000325608:human:DJ1005F21.2.1:E=13.6383 | ENSEMBL:ENSP00000336760:human:Similar to DJ1005F21.2.1:E=13.6383 | FLYBASE:CG8340-PA:fly:Flybase gene name is 128up-PA:E=162.796 | FLYBASE:CG6195-PA:fly:Flybase ge…
173358_s_at	R08D7.3	R08D7.3	WBGene00001227	eif-3.D	active	pharynx	Late embryonic staining can be seen in the pharynx. | "This messy pattern comprises four neural nuclei in the head ganglia. The nuclei begin to stain during late embryogenesis, and continue through all subsequent stages. The messy character of the pattern is due to the smeary staining in the pharynx, probably due to the presence of an incomplete promoter in the reporter construct for this qene."		1	1	20	III-4F18	173358_s_at|187125_s_at	eif-3.		Emb|Emb|Gro|Ste|Emb|Gro|Unc	Molecular_function:translation initiation factor activity|Biological_process:translational initiation|Biological_process:embryonic development (sensu Animalia)|Biological_process:positive regulation of growth rate|Biological_process:reproduction|Biological_process:locomotory behavior|Cellular_component:eukaryotic translation initiation factor 3 complex	Translation initiation factor 3, subunit d (eIF-3d)	ENSEMBL:ENSP00000216190:human:Eukaryotic translation initiation factor 3 subunit 7:E=102.569 | FLYBASE:CG10161-PB:fly::E=104.921 | FLYBASE:CG4810-PA:fly:Flybase gene name is CG4810-PA:E=101.409 |
173363_s_at	C07H6.1	C07H6.1	WBGene00002986	lig-4	active						11	III-4A09	173363_s_at|176572_at		ok716	WT|WT|WT	Cellular_component:intracellular|Molecular_function:DNA ligase (ATP) activity|Molecular_function:ATP binding|Biological_process:DNA replication|Biological_process:DNA repair|Biological_process:DNA recombination	ATP-dependent DNA ligase IV	ENSEMBL:ENSP00000349393:human:DNA ligase IV:E=35.2596 | ENSEMBL:ENSP00000263274:human:DNA ligase I:E=13.5528 | FLYBASE:CG12176-PA:fly:Flybase gene name is ligase4-PA:E=20.6576 | FLYBASE:CG17227-PA:fly:Flybase gene name is CG17227-PA:E=11.1938 | FLYBASE:CG5602-PA:fly:Flybase gene name is CG5602-PA:E=16.1938 |
173413_at	Y73B6A.5a	Y73B6A.5	WBGene00003030	lin-45	active	head neurons | neurons	a few neurons in the head		1	1			173413_at|191672_s_at	The lin-45 gene encodes an ortholog of the vertebrate protein RAF which is required for larval viability, fertility and the induction of vulval cell fates.	dx19	Ste	Biological_process:intracellular signaling cascade|Molecular_function:protein kinase activity|Molecular_function:ATP binding|Biological_process:protein amino acid phosphorylation|Molecular_function:receptor signaling protein activity|Biological_process:signal transduction|Molecular_function:protein serine/threonine kinase activity|Biological_process:reproduction	Serine/threonine protein kinase RAF	ENSEMBL:ENSP00000288602:human:B-Raf proto-oncogene serine/threonine-protein kinase:E=122.796 | ENSEMBL:ENSP00000251849:human:RAF proto-oncogene serine/threonine-protein kinase:E=113.114 | ENSEMBL:ENSP00000290277:human:A-Raf proto-oncogene serine/threonine
173421_at	Y38F2AL.4	Y38F2AL.4	WBGene00006912	vha-3	active	hypodermal | intestinal	vha-11 expression: Similar results as expression pattern of vha-3 in Expr1401. | "vha-3 expression: vha-3 was mainly expressed in gastrointestinal and hypodermal cells, in addition to the H-shaped excretory cell. After prolonged staining, the canals of the H-shaped excretory cell also became visible." | "Highly expressed in the embryo and much lower during larval stages. The expression gradually …		0	1			173419_at|173420_s_at|173421_at|177110_s_at			Emb|Gro|Unc|Emb|Lva|Lvl	Molecular_function:hydrogen-transporting ATP synthase activity, rotational mechanism|Molecular_function:hydrogen-transporting ATPase activity, rotational mechanism|Biological_process:ATP synthesis coupled proton transport|Cellular_component:membrane|Cellular_component:proton-transporting two-sector ATPase complex|Biological_process:embryonic development (sensu Animalia)|Biological_process:positiv…	Vacuolar H+-ATPase V0 sector, subunits c/c'	ENSEMBL:ENSP00000329757:human:Vacuolar ATP synthase 16 kDa proteolipid subunit:E=47.7696 | ENSEMBL:ENSP00000332264:human:14 kDa protein:E=27.4815 | ENSEMBL:ENSP00000236067:human:Vacuolar ATP synthase 21 kDa proteolipid subunit:E=18.1135 | FLYBASE:CG3161-PA:fly:Flybase gene name is Vha16-PA:E=51.4815 | FLYBASE:CG6737-PA:fly:Flybase gene name is CG6737-PA:E=43.2007 | FLYBASE:CG9013-PA:fly:Flybase g…
173427_at	AC7.2a	AC7.2	WBGene00004929	soc-2	active	nerve ring | hypodermis | body wall muscle | tail neurons	Adult Expression: body wall muscle; hypodermis; nerve ring; tail neurons | Larval Expression: body wall muscle; hypodermis; nerve ring; tail neurons		1	1		IV-2L23	173427_at|175244_at|187914_s_at		ku167	WT|WT|Lin|Lvl	Biological_process:organogenesis|Biological_process:larval development (sensu Nematoda)|Biological_process:physiological processes	Leucine rich repeat	ENSEMBL:ENSP00000352411:human:Leucine-rich repeat protein SHOC-2:E=156.638 | ENSEMBL:ENSP00000339370:human:Splice Isoform 1 Of Leucine-rich repeat-containing protein 1:E=48.6198 | ENSEMBL:ENSP00000309245:human:Splice Isoform 2 Of Leucine-rich repeat-conta
173437_at	F02E9.2a	F02E9.2	WBGene00003014	lin-28	active	hypodermis | neurons | muscle	Expression of lin-28:GFP is greatest in late embryos and L1 larvae, detectable but diminished in the L2, and greatly diminished by the L3 and L4 stages. None of the animals that were fluorescing at the L1 did so at the L4 stage. Some neuron cell bodies, particularly those in the head, can occasionally be seen fluorescing weakly in late stages, and fluorescence in hypodermis and muscle is generall…	The fluorescence is in the cytoplasm in all of these cells, though occasionally fluorescence can be detected in some nuclei or nucleoli.	1	1			172855_x_at|173437_at|191973_s_at	lin-28 encodes a cytoplasmic protein with a cold shock domain and retroviral-type (CCHC) zinc finger motifs; LIN-28 is required for events specific to the second larval stage, which in lin-28 mutants are skipped, and is itself subject both to negative regulation (by binding of the lin-4 stRNA to an element in the lin-28 3' UTR) and to positive regulation (by LIN-14, which negatively regulates lin…	ga54		Molecular_function:DNA binding|Biological_process:regulation of transcription, DNA-dependent|Molecular_function:nucleic acid binding	Predicted RNA-binding protein containing PIN domain and invovled in translation or RNA processing	ENSEMBL:ENSP00000344401:human:Hypothetical protein FLJ16517:E=18.5229 | ENSEMBL:ENSP00000254231:human:Zn-finger, CCHC type family protein:E=17.0044 | FLYBASE:CG17334-PA:fly::E=24.4437 |
173462_s_at	C03B8.4	C03B8.4	WBGene00003002	lin-13	active	VPC | hyp7 | intestinal | distal tip cells | neurons | VPC | hyp7 | seam cells	L3 hermaphrodites showed consistent expression of LacZ in hyp7 nuclei. Consistent expression was also seen in body wall muscles, intestinal nuclei, distal tip cells, and many neurons. In contrast, only occasional expression was observed in the VPCs. | "Significant GFP fluorescence seen in embryos of living animals (not determined the cell types). In living larvae, however, expression is very low,…	nuclei | "The LIN-13::GFP hybrid proteins localize to the nucleus. In the nucleus, there are also discrete bodies or speckles of fluorescence; other nuclear proteins have been found to localize in such patterns, but in most cases the functional significance of these structures is not clear. Nuclear accumulation observed in other cell types (not characterized in detail, but the expression pattern …	1	1			173462_s_at|189214_s_at	Gene Function : lin-13 encodes a large (2248-residue) nuclear protein with multiple zinc fingers of the C2H2 class and a LXCXE retinoblastoma protein-binding motif, that is required for survival through larval development and for negative regulation of vulval fates during postembryonic development.	n387	Bmd|WT	Biological_process:body morphogenesis (sensu Nematoda)	Zn-finger	ENSEMBL:ENSP00000284020:human:52 kDa protein:E=21.8239 | ENSEMBL:ENSP00000334853:human:Zinc finger protein 555:E=20.0506 | ENSEMBL:ENSP00000342947:human:PREDICTED: similar to zinc finger protein 91 (HPF7, HTF10):E=19.8239 | ENSEMBL:ENSP00000303696:human:H
173464_at	F59F5.6	F59F5.6	WBGene00006364	syd-2	active	neurons | muscle	syd-2 was expressed in all neurons and muscles	Expressed GFP in cell bodies (pCZ#14). | Antibodies against SYD-2 revealed distinct subcellular expression patterns in neurons and muscles.	1	1		X-5K09	173464_at|187897_s_at	syd-2 encodes alpha-liprin, a member of the liprin family of proteins that interact with LAR (leukocyte common antigen related)-type receptor tyrosine phosphatases (RPTPs) to facilitate clustering of RPTPs to focal adhesions; SYD-2 is required for establishing normal presynaptic density, and is expressed in all neurons and muscles; SYD-2 is required cell autonomously in neurons for differentiatio…	ju37	WT	Cellular_component:muscle fiber|Molecular_function:structural molecule activity|Biological_process:neuromuscular synaptic transmission|Biological_process:muscle development|Biological_process:locomotory behavior|Biological_process:protein localization|Biological_process:oviposition|Biological_process:receptor clustering|Cellular_component:synaptic junction|Biological_process:regulation of synapse…	LAR-interacting protein and related proteins	ENSEMBL:ENSP00000253925:human:LAR-interacting protein 1b:E=243.921 | ENSEMBL:ENSP00000335614:human:Similar to Liprin alpha 3:E=234.432 | ENSEMBL:ENSP00000353760:human:Splice Isoform 2 Of Liprin-alpha 3:E=233.357 | ENSEMBL:ENSP00000335327:human:128 kDa pro
173466_s_at	C36H8.3	C36H8.3	WBGene00001452	flp-9	active	nerve ring	Nerve ring and other neuronal processes. | "Expressed in eggs and larva, but not from adult."	In wild-type animals, FaRPs immunostaining was most concentrated in the nerve ring and other neuronal processes, whereas neuronal cell bodies had lower levels of expression.	1	1	6	IV-6D16	-	flp-9 encodes a predicted FMRFamide-like peptide neurotransmitter that inhibits action potentials in the pharyngeal muscle when applied to the pharynx of dissected worms and inhibits movement when injected into A. suum; expressed at highest levels prior to adulthood.	pk369	WT	Biological_process:neuropeptide signaling pathway|Biological_process:regulation of action potential|Biological_process:locomotory behavior|Molecular_function:neurotransmitter binding	Unnamed protein
173470_s_at	H19N07.4	H19N07.4	WBGene00010408	H19N07.4	active						2	V-7J01	173470_s_at|180299_s_at	H19N07.4 encodes an integral membrane protein with acyl-CoA:diacylglycerol o-acyltransferase activity when expressed in yeast; H19N07.4 belongs to the MBOAT protein family, whose biochemically characterized members transfer fatty acids or acetate to membrane-associated hydroxyl-bearing substrates such as cholesterol, diacylglycerol, long-chain alcohols, or alginate; MBOAT proteins include MOM-1 a…		WT	Molecular_function:DNA binding|Molecular_function:endonuclease activity|Biological_process:DNA repair|Cellular_component:intracellular	Sterol O-acyltransferase/Diacylglycerol O-acyltransferase	ENSEMBL:ENSP00000332258:human:Diacylglycerol O-acyltransferase 1:E=112.678 | ENSEMBL:ENSP00000317525:human:Sterol O-acyltransferase 1:E=25.6021 | ENSEMBL:ENSP00000301466:human:Sterol O-acyltransferase 2:E=24.6021 | FLYBASE:CG31991-PD:fly:Flybase gene name is mdy-PD:E=95.3098 | FLYBASE:CG8112-PA:fly:Flybase gene name is CG8112-PA:E=30.3979 |
173476_s_at	C07H4.2	C07H4.2	WBGene00000532	clh-5	active	all cells | spermatheca | hypodermis | pharynx | intestinal | vulval muscle | spermatheca | hypodermis | pharynx | intestinal | vulval muscle	Ubiquitous | Adult Expression: pharynx; vulval muscle; spermatheca; hypodermis; unidentified | Larval Expression: pharynx; intestinal; hypodermis; unidentified		3	1		II-6F09	172048_x_at|173476_s_at|192506_s_at	The clh-5 gene encodes a chloride channel, whose human homologs include CLC1 and CLCN5; the latter homolog is imvolved in receptor-mediated endocytosis.	tm416	WT	Molecular_function:voltage-gated chloride channel activity|Biological_process:chloride transport|Cellular_component:membrane	Cl- channel CLC-3 and related proteins (CLC superfamily)	ENSEMBL:ENSP00000353857:human:Chloride channel protein 3:E=214.638 | ENSEMBL:ENSP00000261514:human:Chloride Channel 3 isoform e:E=213.509 | ENSEMBL:ENSP00000262649:human:Chloride channel protein 4:E=212.18 | ENSEMBL:ENSP00000304257:human:Chloride channel
173485_s_at	B0546.4a	B0546.4	WBGene00015251	B0546.4	active							IV-1D20	-			WT		Predicted Yippee-type zinc-binding protein	ENSEMBL:ENSP00000261353:human:Yippee-like protein 5:E=21.2757 | ENSEMBL:ENSP00000300022:human:Yippee-like protein 4:E=17.3768 | ENSEMBL:ENSP00000342832:human:Yippee-like protein 1:E=16.8239 | ENSEMBL:ENSP00000312272:human:Yippee-like protein 2:E=16.8239 | ENSEMBL:ENSP00000204279:human:Yippee-like 3:E=15.6576 | FLYBASE:CG1989-PA:fly:Flybase gene name is Yippee-PA:E=21.585 | FLYBASE:CG15309-PA:fly:…
173507_s_at	F43C9.4a	F43C9.4	WBGene00003245	mig-13	active	anterior ventral cord neurons | pharyngo-intestinal valve | neurons | ventral cord neurons | retrovesicular ganglion | pharyngo-intestinal valve	during Q cell migration : ~10 v-cord neurons in anterior 2/3 rds of cord, pharyngeal-intestinal valve cells | "mig-13::GFP was first seen during embryogenesis in pharyngeal, hypodermal, and neuronal precursors located in the anterior body region. At hatching, mig-13::GFP was expressed in the pharyngeal-intestinal valve cells, as well as in the cell bodies and axons of a number of neurons in the r…	| MIG-13 appeared to be localized to the plasma membrane of all mig-13 expressing cells.	1	1			173507_s_at|175728_s_at|193977_s_at	mig-13 encodes a novel single-pass transmembrane protein with a N-terminal signal sequence and two motifs that have been implicated in protein-protein interactions: a CUB domain and a LDL receptor repeat; mig-13 affects the migration and thus the positioning of the Q neuroblasts and their descendants and also the anterior migration of the BDU neuron and may be a component of a global anterior/pos…	mu31
173508_at	C02B10.1	C02B10.1	WBGene00015326	C02B10.1	active	spermatheca | pharynx | vulval muscle	Adult Expression: pharynx; vulval muscle; spermatheca; unidentified | Larval Expression: pharynx; unidentified		0	1	2	IV-2L07	173508_at|190736_s_at	The C02B10.1 gene encodes an isovaleryl-CoA dehydrogenase; this function has been verified by both sequence homology and direct biochemical assay.		WT	Molecular_function:acyl-CoA dehydrogenase activity|Biological_process:electron transport|Molecular_function:oxidoreductase activity	Isovaleryl-CoA dehydrogenase	ENSEMBL:ENSP00000249760:human:Isovaleryl-CoA dehydrogenase, mitochondrial precursor:E=142.509 | ENSEMBL:ENSP00000242592:human:Acyl-CoA dehydrogenase, short-chain specific, mitochondrial precursor:E=69.5086 | ENSEMBL:ENSP00000346877:human:Acyl-CoA dehydrog
173520_at	T20B5.3	T20B5.3	WBGene00020596	T20B5.3	active	head neurons | spermatheca | hypodermis | gonad sheath cells | pharynx | vulval muscle | tail neurons	Adult Expression: pharynx; vulval muscle; spermatheca; gonad sheath cells; hypodermis; tail neurons; unidentified | Larval Expression: pharynx; hypodermis; head neurons; tail neurons | Occasional strong expression is seen in the excretory cell of larvae and adults. In larvae weak diffuse expression is seen throughout the worm.		1	1	1	X-4N19	171812_x_at|173520_at|181147_s_at	T20B5.3 encodes an ortholog of mammalian O-GlcNAc selective N-acetyl-beta-D-glucosaminidase (O-GlcNAcase), an enzyme distinct from lysosomal hexosaminidases that removes O-GlcNAc modifications from intracellular proteins; T20B5.3 has no obvious phenotype in mass RNAi screens; T20B5.3 is predicted to be located in both the cytoplasm and the nucleus, to counteract O-linked N-acetylglucosamine (O-Gl…	ok1207	WT|WT|WT			ENSEMBL:ENSP00000350445:human:MGEA5 protein:E=99 | ENSEMBL:ENSP00000355200:human:KIAA0679 protein:E=85.5229 | ENSEMBL:ENSP00000354850:human:Meningioma-expressed antigen 5:E=85.5229 | FLYBASE:CG5871-PA:fly:Flybase gene name is CG5871-PA:E=95.4685 |
173527_at	C16H3.3a	C16H3.3	WBGene00015868	C16H3.3	active							X-7J16	173527_at|180058_s_at|187800_at			WT|WT			ENSEMBL:ENSP00000333119:human:Hypothetical protein:E=14.2291 | ENSEMBL:ENSP00000311997:human:Neurofilament triplet H protein:E=11.5376 | ENSEMBL:ENSP00000221166:human:NeurofilameNt 3 (150kDa medium):E=11.3372 | FLYBASE:CG1915-PC:fly:Flybase gene name is sls-PC:E=10.4559 |
173546_s_at	C24F3.1a	C24F3.1	WBGene00007696	C24F3.1	active							IV-5K16	173546_s_at|182499_s_at			WT|Unclassified	Cellular_component:integral to membrane	Protein transporter of the TRAM (translocating chain-associating membrane) superfamily	ENSEMBL:ENSP00000262213:human:TRAM protein:E=65.0315 | ENSEMBL:ENSP00000182527:human:Translocation associated membrane protein 2:E=55.2441 | ENSEMBL:ENSP00000309402:human:Hypothetical protein FLJ90136:E=46.9586 | FLYBASE:CG11642-PB:fly:Flybase gene name is EG:BACR7A4.5-PB:E=49.9586 |
173552_s_at	M01B12.3	M01B12.3	WBGene00000205	arx-7	active	hypodermal	ARX-7 was localized in the cytoplasm of all of the cells. ARX-7 was localized among a broad range of cells including the hypodermal cells.	cytoplasm	0	1	18	I-1M08	-			Emb|Lva|Sck|WT|Emb|WT|WT|Emb|Unc	Biological_process:regulation of actin polymerization|Cellular_component:cytoskeleton|Biological_process:embryonic development (sensu Animalia)|Biological_process:larval development (sensu Nematoda)|Biological_process:growth|Biological_process:physiological processes|Biological_process:locomotory behavior	Actin-related protein Arp2/3 complex, subunit ARPC5	ENSEMBL:ENSP00000294742:human:Actin relAted protein 2/3 complex subunit 5:E=24.5528 | ENSEMBL:ENSP00000345361:human:Similar to ARP2/3 complex 16 kDa subunit:E=23.4559 | ENSEMBL:ENSP00000352918:human:ARPC5 protein:E=23.284 | ENSEMBL:ENSP00000259477:human:18 kDa protein:E=21.8239 | FLYBASE:CG9881-PA:fly::E=22.9586 |
173558_at	ZC443.3	ZC443.3	WBGene00013898	ZC443.3	active						15	V-8F11	173558_at|178432_s_at			WT		Unnamed protein
173559_at	T26C11.4	T26C11.4	WBGene00020830	T26C11.4	active						5	X-1J21	173559_at|184614_s_at			WT|WT
173560_s_at	H19N07.3	H19N07.3	WBGene00010407	H19N07.3	active						2	V-7H23	-			WT
173562_s_at	T05B11.3	T05B11.3	WBGene00020246	clic-1	active	pharynx | tail neurons	Adult Expression: pharynx; tail neurons; unidentified | Larval Expression: pharynx; tail neurons		1	1	30	V-5J23	171946_x_at|173562_s_at|185787_s_at			WT		Vesicle coat protein clathrin, light chain	ENSEMBL:ENSP00000242284:human:Splice Isoform 2 Of Clathrin light chain A:E=15.9208 | ENSEMBL:ENSP00000310812:human:Splice Isoform 2 Of Clathrin light chain B:E=13.4559 | FLYBASE:CG6948-PA:fly:Flybase gene name is Clc-PA:E=16.6576 |
173566_at	C13B9.3	C13B9.3	WBGene00015734	C13B9.3	active	spermatheca | gonad sheath cells | body wall muscle | pharynx | ventral nerve cord | intestinal | vulval muscle	Adult Expression: pharynx; intestinal; vulval muscle; spermatheca; gonad sheath cells; body wall muscle; ventral nerve cord; unidentified | Larval Expression: pharynx; intestinal; body wall muscle; unidentified		1	1	5	III-3D21	173566_at|187317_s_at	C13B9.3 encodes a delta subunit of the coatomer (COPI) complex; in mass RNAi assays, C13B9.3 is required for fertility and general health.		Ste|Sck|Ste|Ste	Biological_process:intracellular protein transport|Cellular_component:clathrin vesicle coat|Biological_process:transport|Biological_process:physiological processes|Biological_process:reproduction	Medium subunit of clathrin adaptor complex	ENSEMBL:ENSP00000264028:human:Coatomer delta subunit:E=127.337 | ENSEMBL:ENSP00000352385:human:Hypothetical protein DKFZp686M09245:E=126.42 | FLYBASE:CG14813-PA:fly:Flybase gene name is deltaCOP-PA:E=67.7959 |
173600_s_at	R07E4.5	R07E4.5	WBGene00019938	R07E4.5	active						11	X-3C06	-			WT|WT|WT
173603_at	T11G6.5	T11G6.5	WBGene00011720	T11G6.5	active						5	IV-5B08	173603_at|175464_s_at|178280_s_at			WT|WT		Unnamed protein
173605_s_at	C14A11.6	C14A11.6	WBGene00015751	C14A11.6	active							X-2A09	173604_at|173605_s_at			WT|WT
173608_s_at	K10B3.7	K10B3.7	WBGene00001685	gpd-3	active		mRNA transcript 1.1kb detected in embryo, L1, L2 and L4. Level of mRNA increases by tenfold from embryo to L4.		5	1	2	X-2I07	172697_x_at|173608_s_at	gpd-3 encodes a predicted glyceraldehyde 3-phosphate dehydrogenase that affects embryonic viability; GPD-3 interacts with LIN-2 in two-hybrid assays.		Emb|WT|Unclassified|Unclassified|Unclassified|Unclassified	Molecular_function:glyceraldehyde-3-phosphate dehydrogenase (phosphorylating) activity|Biological_process:glycolysis|Molecular_function:glyceraldehyde-3-phosphate dehydrogenase activity|Biological_process:glucose metabolism|Biological_process:embryonic development (sensu Animalia)	Glyceraldehyde 3-phosphate dehydrogenase	ENSEMBL:ENSP00000229239:human:Similar to Glyceraldehyde 3-phosphate dehydrogenase, liver:E=130.42 | ENSEMBL:ENSP00000222286:human:Glyceraldehyde-3-phosphate dehydrogenase, testis-specific:E=120.77 | ENSEMBL:ENSP00000327665:human:19 kDa protein:E=49.6198 | ENSEMBL:ENSP00000344642:human:17 kDa protein:E=32.6198 | ENSEMBL:ENSP00000341906:human:PREDICTED: similar to Glyceraldehyde 3-phosphate dehydro…
173613_s_at	Y62E10A.13a	Y62E10A.13	WBGene00013379	Y62E10A.13	active	intestinal	Adult Expression: intestinal; unidentified | Larval Expression: intestinal; unidentified		0	1			173613_s_at|187479_s_at			WT	Molecular_function:catalytic activity|Biological_process:metabolism|Molecular_function:phosphoric monoester hydrolase activity|Molecular_function:phosphoserine phosphatase activity|Biological_process:L-serine biosynthesis	Phosphoserine phosphatase	ENSEMBL:ENSP00000275605:human:Hypothetical protein DKFZp686H1674:E=53.9586 | FLYBASE:CG3705-PA:fly:Flybase gene name is aay-PA:E=47.1612 |
173616_at	K11D12.10a	K11D12.10	WBGene00003374	mlk-1	active							V-4E01	173616_at|187082_s_at		km19	WT	Molecular_function:protein kinase activity|Molecular_function:ATP binding|Biological_process:protein amino acid phosphorylation|Molecular_function:protein serine/threonine kinase activity	Tyrosine kinase specific for activated (GTP-bound) p21cdc42Hs	ENSEMBL:ENSP00000272005:human:Mixed lineage kinase 4beta:E=41.0362 | ENSEMBL:ENSP00000309597:human:Serine/threonine protein kinase:E=32.3188 | ENSEMBL:ENSP00000340257:human:Similar to MLTK-beta:E=30.0915 | ENSEMBL:ENSP00000253055:human:Mitogen-activated p
173623_s_at	W10D5.3a	W10D5.3	WBGene00001574	gei-17	active							I-4D09	173623_s_at|182837_s_at|188222_s_at	gei-17 encodes a protein containing a MIZ domain (Msx-interacting-zinc finger) that affects embryonic viability, vulval development, and body morphology; interacts with GEX-3 in yeast two-hybrid assays.	uCE1-1011	Emb|Bmd|Dpy|Pvl|Emb|Gro|Pvl|Gro|Sma	Molecular_function:zinc ion binding|Biological_process:body morphogenesis (sensu Nematoda)|Biological_process:positive regulation of body size|Biological_process:embryonic development (sensu Animalia)|Biological_process:positive regulation of growth rate|Biological_process:hermaphrodite genital morphogenesis	Zn-finger transcription factor	ENSEMBL:ENSP00000249636:human:Similar to Protein inhibitor of activated STAT protein 1:E=50.1938 | ENSEMBL:ENSP00000303630:human:Protein inhibitor of activated STAT protein 3:E=46.4318 | ENSEMBL:ENSP00000262971:human:Protein inhibitor of activated STAT pr
173629_at	F36A2.13	F36A2.13	WBGene00009460	F36A2.13	active						5	I-4K10	173629_at|181176_s_at		ok1108	WT	Molecular_function:ubiquitin-protein ligase activity|Biological_process:protein modification|Biological_process:ubiquitin cycle|Cellular_component:intracellular	Predicted ubiquitin-protein ligase/hyperplastic discs protein, HECT superfamily	ENSEMBL:ENSP00000220959:human:Ubiquitin--protein ligase EDD:E=203.215 | ENSEMBL:ENSP00000340648:human:226 kDa protein:E=27.5686 | ENSEMBL:ENSP00000262854:human:PREDICTED: upstream regulatory element binding protein 1:E=26.3979 | ENSEMBL:ENSP00000262903:hu
173653_at	B0205.3	B0205.3	WBGene00004466	rpn-10	active						2	I-5M08	173653_at|188262_s_at	rpn-10 encodes a protein that contains two ubiquitin interaction motifs and is a member of the von Willebrand factor, type A superfamily similar to the mouse 26S proteasome non-ATP regulatory subunit 4.	tm1180	WT|WT		26S proteasome regulatory complex, subunit RPN10/PSMD4	ENSEMBL:ENSP00000290517:human:Proteasome (Prosome, macropain) 26S subunit, non-ATPase, 4:E=79.7447 | ENSEMBL:ENSP00000340917:human:25 kDa protein:E=50.2757 | FLYBASE:CG7619-PA:fly:Flybase gene name is Pros54-PA:E=69.1549 |
173663_at	T28F3.1a	T28F3.1	WBGene00012128	T28F3.1	active							IV-8A10	173663_at|188777_s_at		ok1025	WT|WT|WT		Copine	ENSEMBL:ENSP00000244751:human:Copine V:E=109.602 | ENSEMBL:ENSP00000336945:human:Copine I:E=105.114 | ENSEMBL:ENSP00000268720:human:Splice Isoform 1 Of Copine VII:E=94.0555 | ENSEMBL:ENSP00000329748:human:Copine VIII:E=87.1135 | ENSEMBL:ENSP00000323391:human:Copine family member:E=85.7213 | ENSEMBL:ENSP00000290776:human:Copine II:E=82.2291 | ENSEMBL:ENSP00000198765:human:Copine III:E=82.2147 | EN…
173703_s_at	F25H5.6	F25H5.6	WBGene00009128	F25H5.6	active						2	I-4F13	-			WT|Lva|Unclassified|Gro|Unclassified	Biological_process:positive regulation of growth rate|Biological_process:larval development (sensu Nematoda)|Biological_process:growth	Mitochondrial/chloroplast ribosomal protein L54/L37	ENSEMBL:ENSP00000331849:human:Mitochondrial ribosomal protein L54:E=11.585 | FLYBASE:CG9353-PA:fly:Flybase gene name is mRpL54-PA:E=10.7212 |
173707_at	B0035.2	B0035.2	WBGene00001020	dnj-2	active						2	IV-6C11	172813_x_at|173707_at|173708_s_at	This gene encodes a protein containing a DnaJ ('J') domain.		WT	Molecular_function:heat shock protein binding|Molecular_function:unfolded protein binding|Biological_process:protein folding	Molecular chaperone (DnaJ superfamily)	ENSEMBL:ENSP00000320650:human:BA16L21.2.1:E=62.0132 | ENSEMBL:ENSP00000319643:human:Similar to Guanine nucleotide-binding protein G(I)/G(S)/G(O) gamma-10 subunit:E=11.4202 | FLYBASE:CG7872-PA:fly:Flybase gene name is CG7872-PA:E=70.7695 |
173731_s_at	M05D6.5	M05D6.5	WBGene00010878	M05D6.5	active						2	II-6O03	173730_at|173731_s_at			WT		Uncharacterized protein, induced by hypoxia
173747_at	C17G10.4a	C17G10.4	WBGene00000383	cdc-14	active		Mosaic expression is seen in embryos, with from 2 to many cells showing expression. Expression is seen in both pre- and post-comma stage embryos. | "The localization of CeCDC-14 was analyzed in wild-type C. elegans embryos, using the affinity-purified anti-CeCDC-14 antibodies for immunofluorescence microscopy."	| "During interphase and early mitosis, antiCeCDC-14 antibodies produced only weak diffuse staining, but no labeling of specific cellular structures. However, in anaphase, striking staining of the central spindle area was observed in anaphase. Later in m	5	1		II-4D15	173747_at|174820_s_at|186608_s_at|186610_s_at|186698_s_at	cdc-14 encodes a dual-specificity phosphatase, homologous to Cdc14p in S. cerevisiae; CDC-14 localizes to the central spindle in anaphase and to the midbody in telophase, and is required for cytokinesis and embryonic viability.	ok1407	WT|WT	Molecular_function:nucleic acid binding|Molecular_function:protein phosphatase activity|Biological_process:protein amino acid dephosphorylation|Molecular_function:protein tyrosine phosphatase activity		ENSEMBL:ENSP00000354916:human:Splice Isoform 2 Of Dual specificity protein phosphatase CDC14A:E=96.3767 | ENSEMBL:ENSP00000336739:human:Splice Isoform 1 Of Dual specificity protein phosphatase CDC14A:E=93.0706 | ENSEMBL:ENSP00000355055:human:Splice Isofor
173768_at	K08F8.3	K08F8.3	WBGene00001505	fut-1	active								173768_at|189602_s_at	fut-1 encodes a functional fucosyl transferase; evidence from biophysical experiments indicates that FUT-1 is a golgi-localized glycosyltransferase.	gk183	WT	Molecular_function:fucosyltransferase activity|Biological_process:protein amino acid glycosylation|Cellular_component:membrane|Cellular_component:Golgi membrane|Biological_process:carbohydrate biosynthesis	Fucosyltransferase	ENSEMBL:ENSP00000252675:human:Alpha-:E=31.6198 | ENSEMBL:ENSP00000344210:human:Splice Isoform 2 Of Alpha-:E=31.1871 | ENSEMBL:ENSP00000286955:human:Splice Isoform 1 Of Alpha-:E=31.1739 | ENSEMBL:ENSP00000305603:human:Galactoside 3:E=30.2292 | ENSEMBL:ENSP00000351602:human:FucosyltransFerase 4:E=26.9586 | ENSEMBL:ENSP00000318142:human:Alpha-:E=23.5376 | ENSEMBL:ENSP00000302599:human:Alpha-:E=20.60…
173775_at	D1037.4	D1037.4	WBGene00004272	rab-8	active						5	I-1F11	173775_at|173776_s_at|174068_s_at	rab-8 encodes a rab related protein of the Ras GTPase superfamily that affects ovarian morphology and function, thereby affecting fertility; acts downstream of let-60 with respect to vulval development based on genetic analysis.		Emb|WT|Ste	Molecular_function:GTP binding|Biological_process:small GTPase mediated signal transduction|Biological_process:protein transport|Molecular_function:DNA binding|Biological_process:two-component signal transduction system (phosphorelay)|Biological_process:regulation of transcription, DNA-dependent|Biological_process:embryonic development (sensu Animalia)|Biological_process:reproduction	GTP-binding protein SEC4, small G protein superfamily, and related Ras family GTP-binding proteins	ENSEMBL:ENSP00000312734:human:Ras-related protein Rab-8B:E=81.1675 | ENSEMBL:ENSP00000300935:human:Ras-related protein Rab-8A:E=80.2147 | ENSEMBL:ENSP00000264710:human:Ras-related protein Rab-10:E=68.0132 | ENSEMBL:ENSP00000271845:human:RAB13 protein:E=66
173779_at	C25A1.4	C25A1.4	WBGene00007706	C25A1.4	active						18	I-5G19	173779_at|189758_s_at			WT	Molecular_function:nucleic acid binding	RNA-binding protein hnRNP-M	ENSEMBL:ENSP00000316950:human:KIAA1341 protein:E=52.4685 | ENSEMBL:ENSP00000267836:human:Similar to Myelin gene expression factor:E=51.8239 | ENSEMBL:ENSP00000325376:human:Heterogeneous nuclear ribonucleoprotein M isoform a:E=40.3768 | ENSEMBL:ENSP00000325732:human:Heterogeneous nuclear ribonucleoprotein M isoform b:E=34.7447 | FLYBASE:CG9373-PA:fly:Flybase gene name is CG9373-PA:E=49.2219 |
173780_at	K04C1.3	K04C1.3	WBGene00010553	K04C1.3	active						11	X-6L17	173780_at|190403_s_at		tm891	WT	Molecular_function:transcription factor activity|Biological_process:regulation of transcription, DNA-dependent|Cellular_component:nucleus|Molecular_function:nucleic acid binding|Molecular_function:zinc ion binding	Unnamed protein
173786_s_at	Y37E11AR.4	Y37E11AR.4	WBGene00021371	Y37E11AR.4	active								-			WT		Predicted Zn-dependent hydrolase (beta-lactamase superfamily)	ENSEMBL:ENSP00000340093:human:N-acyl-phosphatidylethanolamine-hydrolyzing phospholipase D:E=70.3188 |
173797_at	ZK829.7	ZK829.7	WBGene00014096	ZK829.7	active						8	IV-6I22	173797_at|190938_s_at			WT	Molecular_function:alcohol dehydrogenase activity, zinc-dependent|Molecular_function:zinc ion binding	Zinc-binding oxidoreductase	ENSEMBL:ENSP00000267814:human:Sorbitol dehydrogenaSe:E=11.2291 | FLYBASE:CG1600-PA:fly:Flybase gene name is CG1600-PA:E=54.6778 |
173798_at	T16A9.4	T16A9.4	WBGene00011794	T16A9.4	active						9	V-9G24	173798_at|192278_s_at	T16A9.4 encodes a neprilysin; neprilysins are thermolysin-like zinc metallopeptidases, found on the outer surface of animal cells, that negatively regulate small signalling peptides (e.g., enkephalin, tachykinin, insulin, and natriuretic peptides) by cleaving them; while T16A9.4 has no clear orthologs in other organisms, it falls into a group of proteins that includes the classical neprilysins fo…	tm755	WT	Molecular_function:metallopeptidase activity|Molecular_function:zinc ion binding|Biological_process:proteolysis and peptidolysis|Molecular_function:neprilysin activity|Cellular_component:membrane	M13 family peptidase	ENSEMBL:ENSP00000344204:human:Splice Isoform 1 Of Endothelin-converting enzyme 2:E=101.032 | ENSEMBL:ENSP00000350066:human:Splice Isoform 2 Of Endothelin-converting enzyme 2:E=101.022 | ENSEMBL:ENSP00000352052:human:Splice Isoform 3 Of Endothelin-converti
173799_at	ZK54.2	ZK54.2	WBGene00006602	tps-1	active						8	X-7H10	173799_at|191318_s_at		ok373	WT	Molecular_function:alpha,alpha-trehalose-phosphate synthase (UDP-forming) activity|Biological_process:trehalose biosynthesis	Trehalose-6-phosphate synthase component TPS1 and related subunits	FLYBASE:CG4104-PA:fly:Flybase gene name is Tps1-PA:E=32.1367 |
173822_s_at	C08B6.7	C08B6.7	WBGene00007428	C08B6.7	active						5	V-7E05	173821_at|173822_s_at|188561_s_at			WT|WT		WD40 protein DMR-N9	ENSEMBL:ENSP00000270223:human:PREDICTED: dystrophia myotonica-containing WD repeat motif protein:E=96.8239 | ENSEMBL:ENSP00000335434:human:WD repeat domain 20 isoform 1:E=83.2007 | ENSEMBL:ENSP00000341037:human:WD-repeat protein 20:E=82.2441 | ENSEMBL:ENSP00000299135:human:WD repeat domain 20 isoform 3:E=56 | ENSEMBL:ENSP00000347191:human:WD repeat domain 20 isoform 4:E=49.6198 | ENSEMBL:ENSP0000…
173827_at	K11C4.5	K11C4.5	WBGene00006801	unc-68	active	head neurons | pharynx | pharyngeal muscle | male specific muscles | uterine muscle | intestine | pharyngeal muscle | neurons | male sex-specific muscle | pharyngeal muscle | male sex-specific muscle | pharyngeal muscle | pharyngeal muscle	GFP fluorescence is observed in several muscle cell types of the transformants, including body-wall muscle cells, terminal bulb muscles of the pharynx, vulval and uterine muscle, diagonal muscles of the male tail, the anal sphincter muscle, and anal depressor muscles. GFP expression is variably observed in unidentified neurons in the head. GFP expression first observed in body-wall and pharyngeal…	| "The R16 antibody stained the region along the liner filament of body wall muscles as seen at high magnification. The R16 antibody stained actin-localizing areas in thin filaments (I-bands), but not in paramyosin-contain-ing areas in thick filaments."	1	1	1	V-5C15	173827_at|173828_s_at	unc-68 encodes a ryanodine receptor ortholog that is expressed in body-wall muscle cells and is required for normal body tension and locomotion; unc-68 mutants are flaccid, sluggish, and resistant to ryanodine, but have normal muscle ultrastructure; UNC-68 is dispensable for excitation-contraction coupling itself, but may amplify its calcium signals; the unc-68/kra-1(kh30) mutation is an S1444N s…	e540	WT|WT|Unc|Unc|Unc|Unc	Molecular_function:calcium channel activity|Biological_process:calcium ion transport|Cellular_component:membrane|Molecular_function:cation channel activity|Biological_process:cation transport|Molecular_function:calcium ion binding|Molecular_function:hydroxymethylglutaryl-CoA reductase (NADPH) activity|Biological_process:biosynthesis|Molecular_function:ion channel activity|Biological_process:ion t…	Ca2+ release channel (ryanodine receptor)	ENSEMBL:ENSP00000348047:human:Splice Isoform 1 Of Ryanodine receptor 2:E=1000 | ENSEMBL:ENSP00000353174:human:Splice Isoform 2 Of Ryanodine receptor 2:E=1000 | ENSEMBL:ENSP00000354735:human:Splice Isoform 2 Of Ryanodine receptor 3:E=1000 | ENSEMBL:ENSP000
173845_at	T24H10.3	T24H10.3	WBGene00001041	dnj-23	active						11	II-6F15	173845_at|188951_s_at	This gene encodes a protein containing a DnaJ ('J') domain.		WT|WT|Unc|Unc	Molecular_function:heat shock protein binding|Molecular_function:unfolded protein binding|Biological_process:protein folding|Biological_process:locomotory behavior	Molecular chaperone (DnaJ superfamily)	ENSEMBL:ENSP00000299416:human:Similar to Genomic DNA, chromosome 3, BAC clone:F1D9:E=37.0132 | ENSEMBL:ENSP00000246083:human:DJ1099D15.1:E=31.3372 | ENSEMBL:ENSP00000316053:human:DnaJ homolog subfamily B member 8:E=10.4815 | FLYBASE:CG6693-PA:fly:Flybase gene name is CG6693-PA:E=23.5686 |
173846_at	VF11C1L.1	VF11C1L.1	WBGene00004089	ppk-3	active	neurons along body | head neurons | pharynx | nervous system | tail neurons	Adult Expression: pharynx; Nervous System; head neurons; neurons along body;		1	1	5	X-6I07	173846_at|191812_s_at		ok1150	WT|WT|WT	Molecular_function:1-phosphatidylinositol-4-phosphate 5-kinase activity|Molecular_function:zinc ion binding	Phosphatidylinositol-4-phosphate 5-kinase and related FYVE finger-containing proteins	ENSEMBL:ENSP00000264380:human:FYVE finger-containing phosphoinositide kinase:E=170.469 | ENSEMBL:ENSP00000265382:human:STM7 protein:E=12.7959 | ENSEMBL:ENSP00000322356:human:PIP5K1B protein:E=12.4559 | ENSEMBL:ENSP00000280452:human:Phosphatidylinositol-4-phosphate 5-kinase type II alpha:E=11.7447 | ENSEMBL:ENSP00000328357:human:Similar to Phosphatidyl inositol phosphate kinase type II gamma:E=10.…
173848_s_at	C56C10.10	C56C10.10	WBGene00016966	C56C10.10	active						2	II-5I07	173130_s_at|173848_s_at			WT|Unclassified		Aryl-hydrocarbon receptor-interacting protein	ENSEMBL:ENSP00000279146:human:AH receptor-interacting protein:E=53.2518 | ENSEMBL:ENSP00000321050:human:Similar to Aryl-hydrocarbon interacting protein-like 1:E=47.6383 | ENSEMBL:ENSP00000250087:human:Aryl hydrocarbon receptor interacting protein-like 1:E=34.9586 | ENSEMBL:ENSP00000001008:human:FK506-binding protein 4:E=10.1549 | FLYBASE:CG1847-PA:fly:Flybase gene name is CG1847-PA:E=48.8239 |
173856_at	F20H11.3	F20H11.3	WBGene00003162	mdh-1	active	body wall muscle | pharynx | intestinal	Adult Expression: pharynx; intestinal; body wall muscle | Larval Expression: pharynx; intestinal; body wall muscle		0	1	20	III-3D03	173856_at|192658_s_at	mdh-1 encodes a homolog of malate dehydrogenase that is predicted to be mitochondrial.		Emb|Emb|Gro	Molecular_function:oxidoreductase activity|Biological_process:TCA intermediate metabolism|Molecular_function:malate dehydrogenase activity|Biological_process:malate metabolism|Molecular_function:L-malate dehydrogenase activity|Biological_process:embryonic development (sensu Animalia)|Biological_process:positive regulation of growth rate	NAD-dependent malate dehydrogenase	ENSEMBL:ENSP00000327070:human:Malate dehydrogenase, mitochondrial precursor:E=96.2147 | ENSEMBL:ENSP00000280706:human:L-lactate dehydrogenase A-like 6A:E=12.6198 | ENSEMBL:ENSP00000227157:human:L-lactate dehydrogenase A chain:E=11.4815 | FLYBASE:CG7998-PA:fly:Flybase gene name is CG7998-PA:E=102.796 | FLYBASE:CG10749-PA:fly:Flybase gene name is CG10749-PA:E=80.0132 | FLYBASE:CG10748-PA:fly:Flybas…
173860_s_at	F25H9.6	F25H9.6	WBGene00009138	F25H9.6	active						11	V-8L08	-			Sck|Stp|WT|Gro|Stp|Gro|Stp	Biological_process:positive regulation of growth rate|Biological_process:physiological processes|Biological_process:gametogenesis	Halotolerance protein HAL3 (contains flavoprotein domain)	ENSEMBL:ENSP00000343190:human:Flavoprotein family protein:E=43.8239 | FLYBASE:CG30290-PA:fly:Flybase gene name is CG30290-PA:E=40.5528 |
173861_at	ZC302.1	ZC302.1	WBGene00003405	mre-11	active						11	V-7K02	173861_at|192696_s_at	mre-11 encodes a protein orthologous to S. cerevisiae MRE11 and to human MRE11A (OMIM:600814, mutated in ataxia-telangiectasia-like disorder); MRE-11 is required for meiotic recombination and DNA repair in C. elegans, for multigenerational persistence of the germline, and (in conjunction with CHK-2 and SPO-11) for the localization of RAD-51 to foci in late zygotene/early pachytene nuclei.	me41	WT|WT|Unclassified|WT|WT|Unclassified	Molecular_function:exonuclease activity|Biological_process:DNA metabolism|Molecular_function:hydrolase activity|Molecular_function:endonuclease activity|Molecular_function:manganese ion binding|Biological_process:double-strand break repair|Cellular_component:nucleus		ENSEMBL:ENSP00000325863:human:Similar to Double-strand break repair protein MRE11A:E=91.3468 | ENSEMBL:ENSP00000326094:human:Splice Isoform 2 Of Double-strand break repair protein MRE11A:E=91.0088 | FLYBASE:CG16928-PA:fly:Flybase gene name is mre11-PA:E=85.1308 |
173863_s_at	ZK1236.2	ZK1236.2	WBGene00000414	cec-1	active	all somatic	No CEC-1 could be detected in zygotes and early embryos. The protein was first detected in embryos at about the 50- to 80-cell stage. At this stage, weak immunostaining appeared in all somatic nuclei. Again, the specificity of the antibodies was confirmed by preincubating the serum with the purified cec-1-antigen which abolished all observed signals. Later in development, nuclear staining becomes…	CEC-1 staining in interphase nuclei was homogeneous and no speckles or foci could be detected, suggesting a uniform distribution of the protein. High-resolution imaging of the anti-CEC-1 antibody staining also revealed uniform staining of interphase nuclei. Interestingly, when the chromosomes started to condense during early mitosis, the protein appeared to dissociate from them, as shown in prome…	3	1	6	III-4B19	-	cec-1 encodes a nuclear protein with a chromodomain that is ubiquitously expressed in somatic cells, but is dispensable for embryonic survival or gross adult morphology.	ok1005	WT|WT	Molecular_function:chromatin binding|Biological_process:chromatin assembly/disassembly|Cellular_component:chromatin|Cellular_component:nucleus	Uncharacterized conserved protein, contains chromo domain	ENSEMBL:ENSP00000301396:human:PELP1:E=16.7213 | ENSEMBL:ENSP00000318195:human:Nucleolin:E=16.301 | ENSEMBL:ENSP00000347888:human:Splice Isoform 2 Of Putative splicing factor YT521:E=14.1192 | ENSEMBL:ENSP00000339245:human:Splice Isoform 1 Of Putative spli
173864_at	F08B4.6	F08B4.6	WBGene00002028	hst-1	active						11	IV-4M04	173864_at|192606_s_at		tm626	WT	Molecular_function:rhodopsin-like receptor activity|Biological_process:G-protein coupled receptor protein signaling pathway|Cellular_component:integral to membrane|Molecular_function:sulfotransferase activity	Heparan sulfate N-deacetylase/N-sulfotransferase	ENSEMBL:ENSP00000296499:human:Heparan N-deacetylase/N-sulfotransferase 3:E=173.569 | ENSEMBL:ENSP00000264363:human:N-deacetylase/N-sulfotransferase 4:E=173.031 | ENSEMBL:ENSP00000261797:human:Heparan sulfate N-deacetylase/N-sulfotransferase:E=172.398 | EN
173865_at	K03A1.5	K03A1.5	WBGene00006351	sur-5	active	VPC | M lineage | hypodermis | pharynx | P lineage | somatic gonad | intestinal | uterine | neurons	pTG96_1 is still localized in the nuclei of most cells. The expression pattern is the same as that seen from the array containing pTG96 (with NLS), but the nuclear localization is not as tight, and there appears to be some diffusion of SUR-5GFP proteins from the nucleus to the cytoplasm. | "When transgenic animals carrying pTG96 on an extrachromosomal array (kuEx75) were examined, the fusion prot…	Both constructs are expressed in nuclei; and a relatively small amount of SUR-5GFP fusion protein from pTG96_1 is detected in cytoplasm.	1	1	19	X-3F16	173865_at|193111_s_at		ku74	WT|WT|WT	Molecular_function:CoA-ligase activity|Biological_process:isoprenoid biosynthesis|Molecular_function:catalytic activity|Biological_process:metabolism	Acyl-CoA synthetase	ENSEMBL:ENSP00000324842:human:Acetoacetyl-CoA synthetase:E=127.678 | ENSEMBL:ENSP00000261686:human:Hypothetical protein FLJ13974:E=91.6778 | ENSEMBL:ENSP00000324929:human:Similar to Unnamed protein product:E=47.0044 | ENSEMBL:ENSP00000316924:human:Splice
173886_at	Y45G5AM.9a	Y45G5AM.9	WBGene00021561	Y45G5AM.9	active								173031_s_at|173886_at|177129_at|177137_at|177171_s_at			WT			ENSEMBL:ENSP00000238855:human:Brain aftiphilin:E=16.1675 |
173893_at	C52E4.4	C52E4.4	WBGene00004501	rpt-1	active						20	V-8E11	173893_at|173894_s_at	rpt-1 encodes a predicted ATPase subunit of the 19S regulatory complex of the proteasome that affects fertility and embryonic viability.		Emb|Ste|Sck|Ste|Emb	Molecular_function:hydrolase activity|Biological_process:protein catabolism|Cellular_component:nucleus|Cellular_component:cytoplasm|Molecular_function:nucleotide binding|Molecular_function:nucleoside triphosphatase activity|Molecular_function:ATP binding|Biological_process:embryonic development (sensu Animalia)|Biological_process:physiological processes|Biological_process:reproduction	26S proteasome regulatory complex, ATPase RPT1	ENSEMBL:ENSP00000292644:human:Proteasome 26S ATPase subunit 2:E=205.26 | ENSEMBL:ENSP00000310572:human:Similar to 26S protease regulatory subunit 8:E=88.5686 | ENSEMBL:ENSP00000261303:human:26S protease regulatory subunit 4:E=82.5528 | ENSEMBL:ENSP0000021
173906_at	Y37A1B.15	Y37A1B.15	WBGene00001575	gei-18	active	pharynx | anterior hypodermis	Weak expression is seen in the pharynx and cells of the anterior hypodermis from 3-fold embryo stage until adulthood.		0	1	1	IV-7K24	173906_at|192510_s_at|192517_at		ok788	WT|WT|WT		SH3 domain	ENSEMBL:ENSP00000315659:human:Splice Isoform 1 Of Dynamin binding protein:E=40.5528 | ENSEMBL:ENSP00000344914:human:160 kDa protein:E=39.4815 | ENSEMBL:ENSP00000328083:human:SH3 domain containing protein:E=22.301 | ENSEMBL:ENSP00000345231:human:PREDICTED: similar to hypothetical protein:E=20 | ENSEMBL:ENSP00000302913:human:Hypothetical protein:E=14.8239 | ENSEMBL:ENSP00000322182:human:Arg/Abl-int…
173908_at	R07E4.4	R07E4.4	WBGene00003254	mig-23	active	hypodermis | intestine | tail | pharynx | pharyngeal gland cells | head	Adult Expression: pharyngeal gland cells;		0	1	2	X-3C04	173908_at|191252_s_at		id12	WT	Molecular_function:hydrolase activity	Nucleoside phosphatase	ENSEMBL:ENSP00000351520:human:Splice Isoform 1 Of Ectonucleoside triphosphate diphosphohydrolase 4:E=89.6576 | ENSEMBL:ENSP00000347031:human:Lysosomal apyrase-like protein 1:E=75.2757 | ENSEMBL:ENSP00000348536:human:ENTPD4 protein:E=73.5528 | ENSEMBL:ENSP00000260756:human:Splice Isoform 1 Of Ectonucleoside triphosphate diphosphohydrolase 1:E=35.1487 | ENSEMBL:ENSP00000301825:human:Ectonucleoside …
173930_s_at	C44B7.10	C44B7.10	WBGene00016630	C44B7.10	active							II-5C22	-				Molecular_function:catalytic activity|Biological_process:acetyl-CoA metabolism	Acetyl-CoA hydrolase	FLYBASE:CG7920-PA:fly:Flybase gene name is CG7920-PA:E=134.409 |
173941_at	D2092.2	D2092.2	WBGene00017064	D2092.2	active							I-3O17	173941_at|179793_s_at			WT|WT		Protein phosphatase 4 regulatory subunit 2 related protein
173948_s_at	F35E12.7	F35E12.7	WBGene00009431	F35E12.7	active							V-9E05	-			WT	Molecular_function:magnesium ion binding|Molecular_function:pyrophosphatase activity|Biological_process:metabolism	Unnamed protein	ENSEMBL:ENSP00000354885:human:Mucin 2 precursor:E=19.2147 | ENSEMBL:ENSP00000343037:human:Mucin 5B precursor:E=16.6383 | ENSEMBL:ENSP00000304549:human:Intestinal mucin 3:E=15.3372 | ENSEMBL:ENSP00000302716:human:Membrane mucin MUC17:E=14.3872 | ENSEMBL:EN
173950_at	Y106G6H.5	Y106G6H.5	WBGene00013718	Y106G6H.5	active							I-5A04	173950_at|173951_s_at	The Y106G6H.5 gene encodes a homolog of the human gene SARDH, which when mutated leads to sarcosinemia, (OMIM:268900).		WT	Molecular_function:oxidoreductase activity|Biological_process:electron transport|Molecular_function:aminomethyltransferase activity|Biological_process:glycine catabolism|Cellular_component:cytoplasm	Dimethylglycine dehydrogenase precursor	ENSEMBL:ENSP00000288050:human:KIAA1990 protein:E=138.921 | ENSEMBL:ENSP00000205055:human:Hypothetical protein FLJ10079:E=91.3468 | ENSEMBL:ENSP00000302152:human:Sarcosine dehydrogenase, mitochondrial precursor:E=74.7695 | ENSEMBL:ENSP00000304439:human:PREDICTED: similar to KIAA1990 protein:E=74.4202 | ENSEMBL:ENSP00000255189:human:Dimethylglycine dehydrogenase, mitochondrial precursor:E=74.2676 |…
173953_at	C28C12.12	C28C12.12	WBGene00016182	C28C12.12	active								173953_at|188173_s_at
173957_s_at	B0024.10	B0024.10	WBGene00007100	B0024.10	active	hypodermis | intestine | pharynx	Expression is predominantly in adult stages, but similar staining is seen in all larval stages. Expression is seen in intestinal nuclei, the pharynx (muscle and epithelial cells), and other cells in the head and tail (probably hypodermis). | Expression is seen in cells in the head and tail (probably hypodermis). | Expression is seen in the intestinal nuclei. | Expression is seen in the muscle and…		0	1		V-7M03	-		ok915	WT			ENSEMBL:ENSP00000302176:human:Alveolar soft part sarcoma chromosome region, candidate 1:E=17.0044 | ENSEMBL:ENSP00000306625:human:Hypothetical protein FLJ32841:E=15.5229 | FLYBASE:CG31188-PA:fly:Flybase gene name is CG31188-PA:E=14.6383 |
173960_s_at	C50F4.16	C50F4.16	WBGene00008238	C50F4.16	active								-	The C50F4.16 gene encodes a NUDIX hydrolase.	gk2			Uncharacterized NUDIX family hydrolase	ENSEMBL:ENSP00000339175:human:Uridine diphosphate glucose pyrophosphatase:E=25.7696 | FLYBASE:CG31063-PA:fly:Flybase gene name is CG31063-PA:E=30.7213 |
173966_at	Y74C10AL.2	Y74C10AL.2	WBGene00022280	Y74C10AL.2	active								173966_at|173967_s_at			WT		Predicted membrane protein	ENSEMBL:ENSP00000270178:human:Membrane protein C21orf4:E=36.9586 | ENSEMBL:ENSP00000328884:human:Small membrane protein 1:E=34.6383 | FLYBASE:CG15012-PB:fly:Flybase gene name is CG15012-PB:E=24.4437 |
173978_at	C32D5.5	C32D5.5	WBGene00016313	C32D5.5	active							II-4N20	173978_at|187339_s_at			Emb|WT	Biological_process:embryonic development (sensu Animalia)	Histone tail methylase	ENSEMBL:ENSP00000255613:human:Suppressor of variegation 4-20 homolog 2:E=53.7447 | ENSEMBL:ENSP00000305899:human:SuppreSSor of variegation 4-20 homolog 1 iSoform 1:E=53.3098 | ENSEMBL:ENSP00000353681:human:SUV420H2 protein:E=36.2518 | ENSEMBL:ENSP00000313027:human:30 kDa protein:E=25.0223 | FLYBASE:CG13363-PA:fly:Flybase gene name is CG13363-PA:E=49.6576 |
173982_s_at	F13G3.9	F13G3.9	WBGene00003236	mif-3	active	intestinal | vulval muscle	Adult Expression: intestinal; vulval muscle; unidentified | "Ce-mif-3 transcription level increased over 100-fold during dauer when compared to expression levels in the L2. As the worms were brought out of the dauer-inducing conditions, Ce-mif-3 level decreased to comparable to the L2 stage." | "The Ce-mif-3 promoter elements drove GFP expression in the body wall muscles and in the muscle of the …	| The antibody staining was associated with the nuclei of embryos.	0	1	2	I-3J21	-		gk228	WT		Macrophage migration inhibitory factor
174013_at	K07B1.5a	K07B1.5	WBGene00019465	acl-14	active	body wall muscle | intestinal	Adult Expression: intestinal; body wall muscle | Larval Expression: intestinal; body wall muscle		0	1		V-6H05	174013_at|174014_s_at|182900_at			WT|WT|WT|Emb	Molecular_function:acyltransferase activity|Biological_process:metabolism|Biological_process:embryonic development (sensu Animalia)		ENSEMBL:ENSP00000333346:human:Protein FAM34A:E=66.4559 | ENSEMBL:ENSP00000285518:human:1-acyl-sn-glycerol-3-phosphate acyltransferase epsilon:E=10.1427 |
174046_s_at	B0334.5	B0334.5	WBGene00007145	B0334.5	active						2	II-7H20	174046_s_at|191487_at			Gro|WT	Biological_process:positive regulation of growth rate	Predicted membrane protein	FLYBASE:CG15738-PA:fly:Flybase gene name is CG15738-PA:E=11.699 | FLYBASE:CG15168-PA:fly:Flybase gene name is CG15168-PA:E=10.0088 |
174057_s_at	W08A12.1a	W08A12.1	WBGene00021078	W08A12.1	active								174057_s_at|187809_at					Unnamed protein	FLYBASE:CG30118-PA:fly:Flybase gene name is CG30118-PA:E=95.6198 |
174060_at	M02E1.2	M02E1.2	WBGene00019734	M02E1.2	active								-
174062_s_at	ZK632.9	ZK632.9	WBGene00014016	ZK632.9	active						2	III-5C16	174062_s_at|186549_at			WT|WT		DNA-binding nuclear protein p8
174065_at	C17G10.9a	C17G10.9	WBGene00015920	C17G10.9	active	head neurons | pharyngeal-intestinal valve | nerve ring | hypodermis | intestinal muscle | seam cells | body wall muscle | pharynx | ventral nerve cord | body neurons | intestinal	Adult Expression: pharynx; pharyngeal-intestinal valve; intestinal; intestinal muscle; body wall muscle; hypodermis; seam cells; nerve ring; ventral nerve cord; head neurons; body neurons; unidentified | Larval Expression: pharynx; pharyngeal-intestinal valve; intestinal; intestinal muscle; body wall muscle; hypodermis; seam cells; nerve ring; ventral nerve cord; head neurons; unidentified		1	1			-			WT|WT		RNA polymerase I-associated factor - PAF67	ENSEMBL:ENSP00000262832:human:Eukaryotic translation initiation factor 3 subunit 6 interacting protein:E=113.721 | ENSEMBL:ENSP00000331164:human:32 kDa protein:E=52.3468 | ENSEMBL:ENSP00000239725:human:PREDICTED: similar to bA508N22.1 (HSPC025):E=50.2291 | FLYBASE:CG5642-PA:fly:Flybase gene name is CG5642-PA:E=105.959 |
174105_at	F55A4.5	F55A4.5	WBGene00018857	F55A4.5	active	stomato-intestinal muscle | head neurons | nerve ring | anal depressor muscle | body wall muscle | pharynx | nervous system | ventral nerve cord | tail neurons	Adult Expression: pharynx; stomato-intestinal muscle; anal depressor muscle; body wall muscle; Nervous System; nerve ring; ventral nerve cord; head neurons; tail neurons;		1	1	1	X-1A18	174105_at|183302_at			WT	Molecular_function:double-stranded RNA binding|Cellular_component:intracellular	Staufen and related double-stranded-RNA-binding proteins	ENSEMBL:ENSP00000344030:human:Hypothetical protein FLJ11290:E=24.7447 | ENSEMBL:ENSP00000345425:human:Splice Isoform 2 Of Double-stranded RNA-binding protein Staufen homolog:E=23.8861 | ENSEMBL:ENSP00000346163:human:Splice Isoform 1 Of Double-stranded RNA-binding protein Staufen homolog:E=23.585 | ENSEMBL:ENSP00000348026:human:STAU2 protein:E=20.1308 | FLYBASE:CG5753-PA:fly:Flybase gene name is s…
174115_at	F42G8.6	F42G8.6	WBGene00018357	F42G8.6	active						18	IV-4I05	174115_at|193300_at			WT	Molecular_function:catalytic activity	Molybdopterin synthase sulfurylase	ENSEMBL:ENSP00000244051:human:Molybdenum cofactor synthesis protein 3:E=92.2147 | ENSEMBL:ENSP00000246548:human:ANTHRACYCLINE-associated resistance ARX:E=16.0605 | ENSEMBL:ENSP00000348565:human:Similar to CG1749 protein:E=11.3566 | ENSEMBL:ENSP00000340041:human:Similar to NEDD8-activating enzyme:E=10.0915 | ENSEMBL:ENSP00000354340:human:Similar to NEDD8-activating enzyme:E=10.0706 | FLYBASE:CG130…
174118_at	T26A5.5a	T26A5.5	WBGene00020821	T26A5.5	active	head neurons | Reproductive System | intestine | nervous system | developing vulva | tail neurons	Adult Expression: intestine;		1	1		III-3O04	174118_at|174494_s_at|184061_at			WT|WT|WT|WT|WT		F-box protein JEMMA and related proteins with JmjC, PHD, F-box and LRR domains	ENSEMBL:ENSP00000261824:human:Splice Isoform 1 Of F-box/LRR-repeat protein 10:E=73.9586 | ENSEMBL:ENSP00000309302:human:F-box/LRR-repeat protein 11:E=72.8861 | ENSEMBL:ENSP00000319473:human:Similar to Nucleosome remodeling factor large subunit NURF301:E=45.8539 | ENSEMBL:ENSP00000338868:human:PHD finger protein 8:E=45.6198 | ENSEMBL:ENSP00000350676:human:Zn-finger-like, PHD finger domain containi…
174119_at	K08A2.5a	K08A2.5	WBGene00003678	nhr-88	active								174119_at|189858_at|190898_at		tm1033	WT|WT|WT|Unclassified|Unclassified|WT|WT	Molecular_function:transcription factor activity|Molecular_function:steroid hormone receptor activity|Biological_process:regulation of transcription, DNA-dependent|Cellular_component:nucleus|Molecular_function:DNA binding|Molecular_function:ligand-dependent nuclear receptor activity	Hormone receptors	ENSEMBL:ENSP00000346339:human:HNF4G protein:E=43.0757 | ENSEMBL:ENSP00000339908:human:OTTHUMP00000031062:E=42.8239 | ENSEMBL:ENSP00000312987:human:Hepatocyte nuclear factor 4 alpHa isoform b:E=41.3979 | ENSEMBL:ENSP00000335676:human:RXRA protein:E=34.5229
174192_at	F55A3.5	F55A3.5	WBGene00018850	F55A3.5	active						10	I-5O10	174192_at|190549_at			WT|WT	Molecular_function:glutathione peroxidase activity|Biological_process:response to oxidative stress	Glutathione peroxidase	ENSEMBL:ENSP00000346103:human:Phospholipid hydroperoxide glutathione peroxidase, mitochondrial precursor:E=11.6383 | FLYBASE:CG12013-PD:fly:Flybase gene name is PHGPx-PD:E=10.7212 |
174207_s_at	C25D7.10	C25D7.10	WBGene00007720	C25D7.10	active						2	V-9H14	-			Ste|WT	Biological_process:reproduction
174210_at	C02B8.6	C02B8.6	WBGene00015324	C02B8.6	active								174210_at|193294_at			WT	Molecular_function:ubiquitin-protein ligase activity|Molecular_function:zinc ion binding|Biological_process:protein ubiquitination|Cellular_component:ubiquitin ligase complex	Predicted E3 ubiquitin ligase	ENSEMBL:ENSP00000349253:human:Hypothetical protein DKFZp434O1427:E=13.585 | FLYBASE:CG8786-PB:fly:Flybase gene name is CG8786-PB:E=11.8239 |
174232_at	T06F4.1a	T06F4.1	WBGene00020294	T06F4.1	active							X-2D05	174232_at|176354_s_at			WT|WT		Unnamed protein
174243_s_at	Y54G2A.25a	Y54G2A.25	WBGene00002243	lad-2	active		Neuronal expression in: SMD, SAA, SDQ, ALN, PLN		1	1			174243_s_at|176953_at|177011_at|177036_at|177042_at	lad-2 encodes a member of the immunoglobulin superfamily that is orthologous to Drosophila Neuroglian and the vertebrate L1-type neural adhesion molecules; although the precise role of LAD-2 in C. elegans development and/or behavior is not yet known, by homology, LAD-2 is predicted to function as an integral membrane receptor that regulates axon guidance and tissue morphogenesis; a lad-2 transcri…				Neural cell adhesion molecule L1	ENSEMBL:ENSP00000355380:human:Splice Isoform 1 Of Neural cell adhesion molecule L1 precursor:E=113.638 | ENSEMBL:ENSP00000354712:human:Splice Isoform 2 Of Neural cell adhesion molecule L1 precursor:E=113.523 | ENSEMBL:ENSP00000325269:human:Splice Isoform
174247_at	T23G11.3	T23G11.3	WBGene00001595	gld-1	active	germ-line cells | oocytes | gonad | oocytes | gonad	Both GLD-1 protein and gld-1 mRNA are present at lower levels in adult males compared to hermaphrodites. The weak signals are present in the distal mitotic and transition zones, and disappear from the pachytene region. | "In adult hermaphrodites, the level of gld-1 mRNA increses steadily in the distal mitotic region, and remains high during oocyte formation. In contrast, GLD-1 protein declines on…	| GLD-1 is a cytoplasmic protein.	0	1	7	I-3F08	174247_at|193805_at	gld-1 encodes a protein containing a K homology RNA binding domain that is required for meiotic cell cycle progression during oogenesis in parallel with gld-2, and also affects spermatogenesis; it physically interacts with its putative mRNA targets in vitro and with FOG-2, and is expressed in the cytoplasm at high levels during meiotic prophase.	oz10	Emb|Emb|Ste|Stp|Ste|Stp|Stp	Molecular_function:nucleic acid binding|Biological_process:embryonic development (sensu Animalia)|Biological_process:reproduction|Biological_process:gametogenesis	RNA-binding protein Sam68 and related KH domain proteins	ENSEMBL:ENSP00000355094:human:QUAKING isoform 6:E=60.4318 | ENSEMBL:ENSP00000354951:human:QUAKING isoform 2:E=60.4089 | ENSEMBL:ENSP00000354867:human:RNA binding protein HQK-6:E=60.3768 | ENSEMBL:ENSP00000275262:human:RNA binding protein HQK:E=60.3768 | E
174271_at	F55A11.1	F55A11.1	WBGene00010075	F55A11.1	active						18	V-7P04	174271_at|189273_at			WT|WT	Molecular_function:calcium ion binding	Uncharacterized conserved protein	ENSEMBL:ENSP00000317271:human:Multiple coagulation factor deficiency protein 2 precursor:E=24.1871 | ENSEMBL:ENSP00000274852:human:OTTHUMP00000016179:E=14.4685 | FLYBASE:CG17271-PA:fly:Flybase gene name is CG17271-PA:E=29.2676 |
174278_s_at	M04F3.3	M04F3.3	WBGene00019769	M04F3.3	active							I-2I15	174278_s_at|187916_s_at			WT	Molecular_function:protein kinase activity|Molecular_function:ATP binding|Biological_process:protein amino acid phosphorylation|Molecular_function:protein serine/threonine kinase activity	Casein kinase (serine/threonine/tyrosine protein kinase)	ENSEMBL:ENSP00000259750:human:OTTHUMP00000016425:E=32.301 | ENSEMBL:ENSP00000267890:human:TTBK2 protein:E=28.5686 | ENSEMBL:ENSP00000263802:human:TTBK2 protein:E=27.7959 | ENSEMBL:ENSP00000261798:human:Casein kinase I, alpha isoform:E=22.3566 | ENSEMBL:EN
174287_at	R12H7.3	R12H7.3	WBGene00004825	skr-19	active						15	X-6O03	174287_at|193758_at	The skr-19 gene encodes a homolog of Skp1 in S. cerevisiae that has no known function in vivo, since skr-19(RNAi) animals are at least superficially normal.		WT		SCF ubiquitin ligase, Skp1 component	ENSEMBL:ENSP00000331708:human:S-phase kinase-associated protein 1A isoform a:E=17.7959 | ENSEMBL:ENSP00000303117:human:19 kDa protein:E=17.6021 | ENSEMBL:ENSP00000231487:human:S-phase kinase-associated protein 1A isoform b:E=17.4815 | FLYBASE:CG16983-PA:fly:Flybase gene name is skpA-PA:E=14 | FLYBASE:CG8881-PA:fly:Flybase gene name is skpB-PA:E=12.3872 | FLYBASE:CG12227-PA:fly:Flybase gene name i…
174289_s_at	F43E2.2	F43E2.2	WBGene00018391	F43E2.2	active						9	II-5H09	174289_s_at|183131_s_at			WT	Molecular_function:DNA-directed RNA polymerase activity|Biological_process:transcription	RNA polymerase II, fourth largest subunit	ENSEMBL:ENSP00000272645:human:DNA-directed RNA polymerase II 16 kDa polypeptide:E=41.4815 | FLYBASE:CG31237-PA:fly:Flybase gene name is Rpb4-PA:E=30.9208 |
174312_at	Y25C1A.7a	Y25C1A.7	WBGene00021294	Y25C1A.7	active								172631_x_at|174312_at|186645_s_at|194209_x_at			WT|WT		Uncharacterized conserved protein	ENSEMBL:ENSP00000253031:human:Hypothetical protein MGC3262:E=39.7696 | ENSEMBL:ENSP00000072644:human:Similar to AK000823-like protein:E=25.2924 | FLYBASE:CG4645-PA:fly:Flybase gene name is CG4645-PA:E=16 |
174353_at	F28C1.1	F28C1.1	WBGene00009200	F28C1.1	active							V-8I02	174353_at|179451_at			WT		SWAP mRNA splicing regulator	ENSEMBL:ENSP00000221455:human:Splice Isoform 1 Of Splicing factor, arginine/serine-rich 16:E=58.6778 | ENSEMBL:ENSP00000261973:human:RNA binding motif protein 25:E=22.5686 | ENSEMBL:ENSP00000274514:human:KIAA0801 protein:E=20.7213 | ENSEMBL:ENSP0000034403
174368_at	C15H9.5	C15H9.5	WBGene00015801	C15H9.5	active						1	X-3G04	174368_at|183358_at			WT	Cellular_component:integral to membrane	G protein-coupled seven transmembrane receptor	ENSEMBL:ENSP00000336988:human:Lung seven transmembrane receptor 1:E=78.4318 | ENSEMBL:ENSP00000291972:human:G protein-coupled receptor 107:E=77.1249 | ENSEMBL:ENSP00000264080:human:PREDICTED: G protein-coupled receptor 108:E=76.4949 | FLYBASE:CG12121-PA:fly:Flybase gene name is CG12121-PA:E=83.6198 |
174377_at	M02F4.3	M02F4.3	WBGene00019737	M02F4.3	active						6	X-2E11	174377_at|183465_at	M02F4.3 encodes a homolog of human ACDP1-ACDP4 and a paralog of C01H6.6, C33D12.2, C52D10.12, R04E5.2, and R13G10.4; both M02F4.3 and ACDP1-ACDP4 belong to a family of proteins (defined by NCBI as KOG2118) that are predicted to be membrane-spanning and that share a motif (the 'ACD domain') with proteins from bacteria, yeast, plants, and metazoa; murine Acdp1 is a plasma membrane protein bacterial…	pkP5020	WT|WT		Predicted membrane protein, contains two CBS domains
174398_at	T14A8.1	T14A8.1	WBGene00004363	ric-3	active	all neurons | pharyngeal muscle	GFP was found in the pharyngeal muscles, the body wall muscles and in most or all neurons.	In neurons, GFP was absent from the nucleus and was strong in the soma. In the body muscles, GFP was seen in cytoplasmic membrane structures. Weak fluorescence was also seen in neuronal processes including the ventral cord and nerve ring.	1	1	1	IV-3P20	174398_at|188095_at	The ric-3 gene encodes a novel, highly charged protein with two transmembrane domains and extensive coiled-coil domains; it is necessary for the function of at least four nicotinic acetylcholine receptors; specifically, it is needed for assembly or trafficking of the DEG-3 nicotinic acetylcholine receptor.	hm9	Emb|Lva|WT|Unclassified|WT|WT	Biological_process:embryonic development (sensu Animalia)|Biological_process:larval development (sensu Nematoda)|Biological_process:growth	Unnamed protein	ENSEMBL:ENSP00000344904:human:RIC3:E=10.8539 | FLYBASE:CG30296-PC:fly:Flybase gene name is CG30296-PC:E=10.2147 |
174400_s_at	T16H12.4	T16H12.4	WBGene00011814	T16H12.4	active						2	III-5M12	-			Emb|Bmd|Emb|Lvl|Unc|Emb|Gro|Unc	Biological_process:DNA repair|Cellular_component:nucleus|Molecular_function:transcription factor activity|Biological_process:regulation of transcription|Molecular_function:zinc ion binding|Biological_process:body morphogenesis (sensu Nematoda)|Biological_process:embryonic development (sensu Animalia)|Biological_process:positive regulation of growth rate|Biological_process:larval development (sens…	RNA polymerase II transcription initiation/nucleotide excision repair factor TFIIH, subunit SSL1	ENSEMBL:ENSP00000274400:human:TFIIH basal transcription factor complex p44 subunit:E=84.7213 | ENSEMBL:ENSP00000328901:human:44 kDa protein:E=83.8861 | ENSEMBL:ENSP00000351931:human:44 kDa protein:E=76.7695 | ENSEMBL:ENSP00000348232:human:38 kDa protein:E=58.699 | FLYBASE:CG11115-PA:fly:Flybase gene name is Ssl1-PA:E=62.3098 |
174401_at	F32A6.4a	F32A6.4	WBGene00000092	ags-3	active	head neurons | all muscle cells | intestine | ventral nerve cord | pharynx | intestinal | pharynx | intestinal	Expressed in all muscles (body wall, pharyngeal, sphincter, vulval), intestine, weak expression in a set of neurons in the head and neurons in the ventral. | Adult Expression: pharynx | Larval Expression: pharynx; intestinal; unidentified		1	1		X-3C05	174401_at|188296_at	ags-3 encodes an ortholog of mammalian AGS3, a receptor independent activator of G protein signalling, and of Drosophila RAPSYNOID; AGS-3 proteins have four GoLoco motifs; AGS-3 is involved in polarity and spindle orientation during early embryogenesis; a region of AGS-3 encompassing three GoLoco motifs specifically binds GOA-1 in yeast two-hybrid assays; AGS-3 is expressed in all muscles, intest…	ok1169	WT	Molecular_function:GTPase activator activity|Biological_process:signal transduction	Predicted G-alpha GTPase interaction protein, contains GoLoco domain	ENSEMBL:ENSP00000346797:human:Activator of G-protein signaling 3:E=75.7695 | ENSEMBL:ENSP00000264126:human:LGN protein:E=65.041 | ENSEMBL:ENSP00000348980:human:OTTHUMP00000046384:E=57.3468 | ENSEMBL:ENSP00000339234:human:OTTHUMP00000028696:E=23.0223 | ENSEMBL:ENSP00000291775:human:Hypothetical protein DKFZp727I051:E=21.0223 | ENSEMBL:ENSP00000266082:human:TPR repeat containing protein KIAA1043:E=…
174418_at	T19F4.1a	T19F4.1	WBGene00020586	T19F4.1	active							V-5C05	174418_at|181648_at			WT|WT	Molecular_function:rhodopsin-like receptor activity|Biological_process:G-protein coupled receptor protein signaling pathway|Cellular_component:integral to membrane	7 transmembrane receptor	ENSEMBL:ENSP00000259784:human:Orexin receptor type 2:E=13.6778 | ENSEMBL:ENSP00000267377:human:Somatostatin receptor type 1:E=13.1192 | ENSEMBL:ENSP00000326616:human:Splice Isoform 2 Of Somatostatin receptor type 2:E=11.4815 | ENSEMBL:ENSP00000350198:human:Splice Isoform 1 Of Somatostatin receptor type 2:E=11.4559 | FLYBASE:CG2114-PA:fly:Flybase gene name is FR-PA:E=40.585 | FLYBASE:CG16752-PA:fl…
174422_at	F59A6.1	F59A6.1	WBGene00003822	nsy-1	active	rectal gland | hypodermis | intestine | neurons	Expressed in the intestine, hypodermis, rectal gland cells, and neurons, including both AWC neurons.		1	1	1	II-4M01	174422_at|191165_at	nsy-1 encodes a MAP kinase kinase kinase homolog that affects chemotaxis, egg laying, and pathogen response; NSY-1 activity is activated by the calmodulin kinase UNC-43, and is required for lateral signalling that leads to asymmetric olfactory neuron fates; interacts with SEK-1, and is expressed in the intestine, hypodermis, rectal gland cells, and neurons.	ag3	WT	Molecular_function:protein kinase activity|Molecular_function:ATP binding|Biological_process:protein amino acid phosphorylation|Molecular_function:protein serine/threonine kinase activity|Molecular_function:protein-tyrosine kinase activity|Biological_process:chemotaxis|Biological_process:innate immune response|Biological_process:cell fate commitment	Serine/threonine protein kinase	ENSEMBL:ENSP00000345629:human:139 kDa protein:E=234.824 | ENSEMBL:ENSP00000352093:human:Hypothetical protein FLJ16518:E=229.357 | ENSEMBL:ENSP00000348104:human:155 kDa protein:E=213.252 | ENSEMBL:ENSP00000351908:human:Mitogen-activated protein kinase kina
174444_at	F55C10.1	F55C10.1	WBGene00000554	cnb-1	active	head neurons | spermathecae | male gonad | seam cells | hypodermal | tail neurons | head neurons | spermathecae | tail neurons | sensory neurons | muscle	CNB-1 localization was also confirmed in the spermatheca by immunostaining isolated gonads. | "CNB-1 was localized at the subcellular level in specific tissues of wild-type animals by immunogold electron microscopy (EM). Signals of CNB-1 were observed in the seam cells of the lateral hypodermis of wild-type hermaphrodites consistent with the immunostaining data. Additionally, the male gonad also …	Scattered and distinct cytoplasmic signals of CNB-1 was observed surrounding the cellularized spermatids. | Wildtype male sperm was examined and immunostained with antiCNB-1 antibody. As expected, robust staining was observed in the wild-type sperm and the staining was distinctly cytoplasmic. | neuronal cell bodies	1	1			174444_at|189751_at	cnb-1 encodes an ortholog of calcineurin B, the regulatory subunit of the protein phosphatase 2B with four EF-hand motifs for calcium binding, that binds TAX-6 (a calcineurin A ortholog) in a calcium-dependent manner; CNB-1 binds calcium, enhances the phosphatase activity of TAX-6 in vitro, promotes transcription of rcn-1, and is required for normal cuticle formation, sperm morphology, and brood …	jh103		Molecular_function:calcium ion binding	Ca2+/calmodulin-dependent protein phosphatase (calcineurin subunit B), EF-Hand superfamily protein	ENSEMBL:ENSP00000234310:human:Protein PhosPhatase 3, regulatory subunit B, alPha isoform 1:E=70.0605 | ENSEMBL:ENSP00000295121:human:HZGJ:E=66.3665 | ENSEMBL:ENSP00000342600:human:Similar to Calcineurin B subunit isoform 1:E=64 | ENSEMBL:ENSP00000335632:h
174471_at	Y67D8C.9	Y67D8C.9	WBGene00022073	Y67D8C.9	active								-		pkP975	WT	Molecular_function:membrane alanyl aminopeptidase activity|Biological_process:proteolysis and peptidolysis	Puromycin-sensitive aminopeptidase and related aminopeptidases	ENSEMBL:ENSP00000350541:human:Laeverin:E=59.0915 | ENSEMBL:ENSP00000296754:human:Type 1 Tumor necrosis facTor recepTor shedding aminopepTidase regulaTor:E=55.3768 | ENSEMBL:ENSP00000342447:human:Aminopeptidase:E=55.2219 | ENSEMBL:ENSP00000265162:human:Glu
174473_at	ZK470.2a	ZK470.2	WBGene00022745	ZK470.2	active								174473_at|182466_at|185037_at					Unnamed protein
174493_at	W01H2.3	W01H2.3	WBGene00004285	rab-37	active						6	X-2H03	174493_at|189956_at			WT|WT	Molecular_function:GTP binding|Biological_process:small GTPase mediated signal transduction|Biological_process:protein transport	GTPase Rab26/Rab37, small G protein superfamily	ENSEMBL:ENSP00000311970:human:RAB37, member RAS oncogene family:E=51.2076 | ENSEMBL:ENSP00000210187:human:RAB26, member RAS oncogene family:E=49.3665 | ENSEMBL:ENSP00000341354:human:RAB37, member RAS oncogene family:E=45.3665 | ENSEMBL:ENSP00000264710:hum
174496_at	C36E6.2	C36E6.2	WBGene00016490	C36E6.2	active								-			WT		Uncharacterized conserved protein	ENSEMBL:ENSP00000349533:human:Chromosome 6 open reading frame 106, isoform a:E=18.4815 |
174499_at	F42A9.1a	F42A9.1	WBGene00006483	tag-137	active	excretory cell | head neurons | anal sphincter/depressor muscle | hypodermis | body wall muscle | pharynx | dorsal nerve cord | ventral nerve cord | body neurons | intestinal | vulval muscle | head neurons | nerve ring | body wall muscle | pharynx | ventral nerve cord | body neurons | tail neurons | head neurons | nerve ring | body wall muscle | pharynx | ventral nerve cord | body neurons | tail …	Adult Expression: pharynx; anal sphincter/depressor muscle; vulval muscle; body wall muscle; excretory cell; ventral nerve cord; dorsal nerve cord; head neurons; body neurons; unidentified | Larval Expression: pharynx; intestinal; anal sphincter/depressor muscle; body wall muscle; hypodermis; excretory cell; head neurons; body neurons; unidentified | Adult Expression: pharynx; body wall muscle; n…		1	1		IV-4I14	174499_at|188330_s_at		gk246	WT|WT|WT	Molecular_function:diacylglycerol kinase activity|Biological_process:protein kinase C activation|Biological_process:intracellular signaling cascade	Diacylglycerol kinase	ENSEMBL:ENSP00000337572:human:Diacylglycerol kinase eta2:E=170.432 | ENSEMBL:ENSP00000264057:human:Diacylglycerol kinase delta2:E=169.252 | ENSEMBL:ENSP00000261491:human:Diacylglycerol kinase eta1:E=154.041 | ENSEMBL:ENSP00000284061:human:Diacylglycerol k
174506_at	C27C12.2	C27C12.2	WBGene00007772	C27C12.2	active						1	X-6L02	174506_at|192574_s_at	C27C12.2 is orthologous to the human gene BA436D10.3 (EARLY GROWTH RESPONSE 2 (KROX-20 (DROSOPHILA) HOMOLOG)) (EGR2; OMIM:129010), which when mutated leads to disease.	tm1736	WT	Molecular_function:nucleic acid binding|Molecular_function:zinc ion binding|Cellular_component:nucleus	Zn-finger	ENSEMBL:ENSP00000239938:human:Early growth response protein 1:E=47.0506 | ENSEMBL:ENSP00000242480:human:Early growth response protein 2 (EGR-2) (Krox-20 protein) (AT591). SPLICE ISOFORM SHORT ISOFORM:E=43.1739 | ENSEMBL:ENSP00000354025:human:Splice Isofor
174510_at	T25C12.1a	T25C12.1	WBGene00003003	lin-14	active	hyp7 | neuroblasts | hypodermis | intestine | neurons | hyp7 | neuroblasts | nerve ring | hypodermis | intestine | ventral nerve cord | neurons	9h after fertilization: strong staining in intestinal and hypodermal nuclei; Weak neuronal staining. Early L1: staining in nuclei of most postembryonic blast cells. Strong staining in nuclei of hypodermic blast cells H1, H2, V1-V6, T and all intestinal (E) cells. weak staining nuclei of neuroblasts Q1 and Q2, mesoblast M cells and P cells. | "Adult: staining observed in the mature oocyte nuclei o…	lin-14 is localized to the nuclei.	1	1		X-5B19	174510_at|193913_s_at		e536	Sck|Sma|Egl|Pvl|Unc|Pvl|Sma|Stp|Unc	Biological_process:oviposition|Biological_process:hermaphrodite genital morphogenesis|Biological_process:physiological processes|Biological_process:positive regulation of body size|Biological_process:gametogenesis|Biological_process:locomotory behavior	Unnamed protein
174516_at	F27D9.1a	F27D9.1	WBGene00006757	unc-18	active	ventral cord motor neurons | ventral nerve cord | neurons	In the newly hatched larva, all 15 motor neurons in ventral nerve cord were stained. At adult stage, all 57 of ventral cord motor neurons were stained. | "neuron specific, no id's" | "The transcript was first detected at the early embryonic stage, peaked in level at the first larva stage, and diminished in content as development progressed."		1	1		X-3P18	174516_at|193527_at	unc-18 encodes an ortholog of S.	b403	WT|WT|WT|WT|Unc	Biological_process:nonselective vesicle docking|Biological_process:vesicle-mediated transport|Biological_process:locomotory behavior	Vesicle trafficking protein Sec1	ENSEMBL:ENSP00000344525:human:Splice Isoform 1 Of Syntaxin binding protein 1:E=186.215 | ENSEMBL:ENSP00000259377:human:Splice Isoform 2 Of Syntaxin binding protein 1:E=185.699 | ENSEMBL:ENSP00000221283:human:Syntaxin binding protein 2:E=163.222 | ENSEMBL:ENSP00000264125:human:Syntaxin-binding protein 3:E=131.319 | ENSEMBL:ENSP00000259149:human:Vacuolar protein sorting-associated protein 45:E=23.9…
174520_s_at	F57F5.2	F57F5.2	WBGene00001553	gcy-33	active		Expressed in BAG cells at unspecified postembryonic stage.		1	1	13	V-8E21	174520_s_at|191874_s_at		ok232	WT	Molecular_function:guanylate cyclase activity|Biological_process:intracellular signaling cascade	Adenylate/guanylate kinase	ENSEMBL:ENSP00000264424:human:Splice Isoform 1 Of Guanylate cyclase soluble, beta-1 chain:E=52.8861 | ENSEMBL:ENSP00000242850:human:Guanylate cyclase soluble, beta-2 chain:E=47.8539 | ENSEMBL:ENSP00000344874:human:Splice Isoform 1 Of Guanylate cyclase sol
174530_at	M03A1.6b	M03A1.6	WBGene00019747	M03A1.6	active	excretory cell | Reproductive System | hypodermis | intestine | body wall muscle | nervous system | arcade cells | pharyngeal neurons | vulval muscle | renal gland cells	Adult Expression: arcade cells; intestine; renal gland cells; Reproductive System; vulval muscle; body wall muscle; hypodermis; excretory cell; Nervous System; pharyngeal neurons;		1	1			174530_at|181251_at		tm471		Molecular_function:metal ion binding		ENSEMBL:ENSP00000350401:human:Splice Isoform 2 Of Probable phospholipase DDHD1:E=91.1871 | ENSEMBL:ENSP00000327104:human:Splice Isoform 1 Of Probable phospholipase DDHD1:E=82.1871 | ENSEMBL:ENSP00000347331:human:Similar to Phosphatidic acid-preferring phospholipase A1:E=67.5686 | ENSEMBL:ENSP00000315208:human:DDHD domain containing 2:E=40.5086 | ENSEMBL:ENSP00000325142:human:Phospholipase:E=34.45…
174531_at	C25H3.12	C25H3.12	WBGene00016121	C25H3.12	active								-		gk103	WT
174539_at	C14F5.4	C14F5.4	WBGene00015777	C14F5.4	active						2	X-4G17	174539_at|181067_at			WT	Molecular_function:cation transporter activity|Biological_process:cation transport|Cellular_component:membrane	Sideroflexin	ENSEMBL:ENSP00000286939:human:Sideroflexin 2:E=67.699 | ENSEMBL:ENSP00000316905:human:Sideroflexin 1:E=61.4318 | ENSEMBL:ENSP00000224807:human:Hypothetical protein FLJ90226:E=57.9586 | ENSEMBL:ENSP00000272433:human:Sideroflexin 5:E=45.7696 | ENSEMBL:ENSP00000347924:human:Sideroflexin 4, isoform 3:E=13.2007 | ENSEMBL:ENSP00000333200:human:Sideroflexin:E=11.5229 | FLYBASE:CG6812-PA:fly:Flybase gene…
174563_at	yk226b11.3	yk226b11.3	-	-	not a gene								-
174565_at	T24C4.6b	T24C4.6	WBGene00020762	T24C4.6	active							III-1E18	174565_at|179841_s_at			WT|WT			ENSEMBL:ENSP00000291900:human:Chromosome 9 open reading frame 60:E=107.065 | ENSEMBL:ENSP00000294353:human:KIAA1730 protein:E=56.585 | FLYBASE:CG12084-PA:fly:Flybase gene name is BEST:LD02105-PA:E=112.356 |
174569_at	yk234e10.3	yk234e10.3	-	-	not a gene								-
174583_at	ZK370.4a	ZK370.4	WBGene00022718	ZK370.4	active	head neurons | intestine | pharynx | intestine - . cells | nervous system | ventral nerve cord | tail neurons	Adult Expression: pharynx; intestine - . cells; Nervous System; ventral nerve cord; head neurons; tail neurons;		1	1		III-4N07	174583_at|175981_at		ok1107	WT|WT	Molecular_function:catalytic activity|Molecular_function:nutrient reservoir activity|Molecular_function:molecular_function unknown	Predicted esterase of the alpha-beta hydrolase superfamily (Neuropathy target esterase), contains cAMP-binding domains	ENSEMBL:ENSP00000277531:human:OTTHUMP00000064771:E=217.143 | ENSEMBL:ENSP00000221249:human:Neuropathy target esterase:E=205.482 | FLYBASE:CG2212-PA:fly:Flybase gene name is sws-PA:E=178.143 |
174586_at	F36H1.2	F36H1.2	WBGene00006490	tag-144	active	head neurons | anal sphincter/depressor muscle | nerve ring | body wall muscle | ventral nerve cord | intestinal | tail neurons	Adult Expression: intestinal; anal sphincter/depressor muscle; body wall muscle; nerve ring; ventral nerve cord; head neurons; tail neurons; unidentified | Larval Expression: intestinal; body wall muscle; nerve ring; ventral nerve cord; head neurons; tail neurons; unidentified | It expressed mostly in the excretory cell and the intestine.		1	1	5	IV-5H20	174586_at|188815_at		ok750	Dpy|Pvl|Rup|Dpy|Gro|Stp	Molecular_function:tRNA ligase activity|Molecular_function:ATP binding|Biological_process:amino acid activation|Biological_process:positive regulation of body size|Biological_process:positive regulation of growth rate|Biological_process:hermaphrodite genital morphogenesis|Biological_process:morphogenesis of an epithelium|Biological_process:gametogenesis	Integral membrane ankyrin-repeat protein Kidins220 (protein kinase D substrate)	ENSEMBL:ENSP00000256707:human:KIAA1250 protein:E=182.022 | ENSEMBL:ENSP00000319947:human:Similar to Ankyrin repeat-rich membrane-spanning protein:E=162.086 | ENSEMBL:ENSP00000338794:human:Hypothetical protein:E=32.5086 | ENSEMBL:ENSP00000281131:human:PRED
174591_at	ZK593.5	ZK593.5	WBGene00001017	dnc-1	active		Staining of DNC-1 in one-cell and two-cell embryos revealed a striking accumulation at the cell-division remnant (also known as the residual body or midbody).	Centrosomal and kinetochore staining was also seen. In addition, cytoplasmic staining was seen. Initially, the accumulation of DNC-1 at cell-division remnants appeared upon completion of the first meiosis during polar-body formation. This spot persisted until the end of the first mitosis. DNC-1 appeared at the leading edge of the cleavage furrow of one-cell stage embryos, and persisted at the cel…	5	1	5	IV-5D24	174591_at|174592_s_at|189712_s_at	DNC-1 encodes a dynactin, orthologous to Drosophila GLUED, that is required for pronuclear migration and centrosome separation in one-cell embryos and for the correct alignment of mitotic spindles in early embryos; DNC-1 shares embryonic functions with DNC-2, DHC-1, LIS-1 and NUD-1; DNC-1 is located at cortical microtubule attachment sites.	or404	Clr|Emb|Rup|Sck	Biological_process:osmoregulation|Biological_process:embryonic development (sensu Animalia)|Biological_process:morphogenesis of an epithelium|Biological_process:physiological processes	Microtubule-associated protein dynactin DCTN1/Glued	ENSEMBL:ENSP00000354791:human:Splice Isoform 1 Of Dynactin 1:E=110.569 | ENSEMBL:ENSP00000351961:human:Splice Isoform 2 Of Dynactin 1:E=109.143 | ENSEMBL:ENSP00000354516:human:137 kDa protein:E=108.538 | ENSEMBL:ENSP00000351665:human:Splice Isoform 1 Of R
174597_at	F58A3.1a	F58A3.1	WBGene00002261	ldb-1	active	vulva | sheath_cells | gonad | uterine | tail neurons	ldb-1b::gfp is expressed throughout the nervous system in larvae and in adults. Moreover it is expressed in developing and adult vulval cells and in adjacent developing and adult uterine cells. In adult male animals, all the neurons of the tail region also express ldb-1b::gfp. Expression analysis of the construct ldb-1a::gfp revealed a temporal and spatial overlapping expression pattern with ldb-…		1	1		X-5E22	173217_at|174597_at|180490_s_at	ldb-1 encodes an Ldb/NLI/Clim member of the nuclear LIM binding protein family that affects coordinated locomotion, vulval development, mechanosensation, and growth of larvae and is required for transcriptional activation of mec-2; can interact with MEC-3 to activate transcription using yeast two-hybrid assays and is expressed in all neurons, vulval cells, gonadal sheath cells, and in some body m…	ok896	Unc|Gro|Pvl	Molecular_function:transcription cofactor activity|Biological_process:development|Cellular_component:nucleus|Biological_process:positive regulation of growth rate|Biological_process:hermaphrodite genital morphogenesis|Biological_process:locomotory behavior|Molecular_function:transcription factor activity|Molecular_function:protein binding|Biological_process:mechanosensory behavior|Biological_proc…	LIM domain binding protein LDB1/NLI/CLIM	ENSEMBL:ENSP00000354616:human:LIM domain binding 1:E=40.5686 | ENSEMBL:ENSP00000354745:human:Nuclear LIM interactor:E=36.9208 | ENSEMBL:ENSP00000306772:human:LIM homeobox protein cofactor:E=30.3279 | ENSEMBL:ENSP00000306921:human:LIM homeobox protein cofactor:E=29.0044 | ENSEMBL:ENSP00000351894:human:Nuclear receptor coactivator 6:E=12.1079 | ENSEMBL:ENSP00000334414:human:Splice Isoform 2 Of Spli…
174605_at	C10C5.6a	C10C5.6	WBGene00000911	daf-15	active							IV-4H20	174605_at|189352_s_at	daf-15 is required for non-dauer development, at least in some tissues or stages; daf-15(m81) mutants constitutively and irreversibly form abnormal dauer-like larvae (and are thus effectively lethal/sterile); mutants do not form true dauers when exposed to dauer pheromone, yet execute only two molts; daf-15 is uncloned.	m81	WT		Guanine nucleotide binding protein MIP1	ENSEMBL:ENSP00000307272:human:Splice Isoform 1 Of Regulatory associated protein of mTOR:E=148.167 | FLYBASE:CG4320-PA:fly:Flybase gene name is CG4320-PA:E=151.284 |
174607_at	Y75B7AL.1	Y75B7AL.1	WBGene00022284	Y75B7AL.1	active								174607_at|174608_s_at|176231_at					Unnamed protein
174609_at	C49F8.2	C49F8.2	WBGene00008214	C49F8.2	active	neuronal | pharynx | pharyngeal muscle | somatic gonad	Expression is seen in a number of components in all larval stages and adults. Diffuse expression is seen in three muscle types-- body wall, pharyngeal, and vulval. Diffuse expression is also seen in cells of the somatic gonad. The final component consists of weak expression in a few cells surrounding the pharynx that may correspond to neuronal sheath cells.		1	1	1	X-6C22	174609_at|192219_at			WT|WT		Monocarboxylate transporter	ENSEMBL:ENSP00000315439:human:Aromatic amino acid transporter:E=31.284 | ENSEMBL:ENSP00000307749:human:SLC16A4 protein:E=29.3768 | ENSEMBL:ENSP00000295190:human:Monocarboxylate transporter 14:E=27.2147 | ENSEMBL:ENSP00000307169:human:Monocarboxylate trans
174612_at	C53B4.4a	C53B4.4	WBGene00008274	C53B4.4	active							IV-4H11	174612_at|194126_s_at			WT|WT	Biological_process:intracellular signaling cascade|Molecular_function:protein binding	Predicted protein kinase	ENSEMBL:ENSP00000298474:human:PDZ domain containing 8:E=59.5528 | ENSEMBL:ENSP00000334642:human:49 kDa protein:E=41.7447 | FLYBASE:CG10362-PA:fly:Flybase gene name is CG10362-PA:E=56.2441 |
174622_at	B0545.1b	B0545.1	WBGene00006599	tpa-1	active	head neurons | body wall muscle | intestinal | tail neurons	Adult Expression: body wall muscle; head neurons; tail neurons; unidentified | Larval Expression: intestinal; body wall muscle; head neurons; tail neurons; unidentified		1	1			174622_at|191700_s_at		k501	WT|WT	Biological_process:intracellular signaling cascade|Molecular_function:protein serine/threonine kinase activity|Molecular_function:ATP binding|Biological_process:protein amino acid phosphorylation|Molecular_function:protein kinase activity	Serine/threonine protein kinase	ENSEMBL:ENSP00000331602:human:Protein kinase C, delta:E=161.201 | ENSEMBL:ENSP00000306124:human:Protein kinase C, epsilon type:E=144.328 | ENSEMBL:ENSP00000318315:human:Splice Isoform 1 Of Protein kinase C, beta type:E=139.215 | ENSEMBL:ENSP00000305355:hu
174656_at	Y38A8.3	Y38A8.3	WBGene00006737	ulp-2	active						5	II-4K17	174656_at|183203_at		tm1288	WT|Gro|Gro|Stp	Molecular_function:cysteine-type peptidase activity|Biological_process:proteolysis and peptidolysis|Biological_process:positive regulation of growth rate|Biological_process:gametogenesis	Protease, Ulp1 family	ENSEMBL:ENSP00000347607:human:Splice Isoform 1 Of Sentrin-specific protease 6:E=13.2219 | ENSEMBL:ENSP00000321820:human:Splice Isoform 2 Of Sentrin-specific protease 6:E=13.2219 | ENSEMBL:ENSP00000350936:human:Hypothetical protein DKFZp686O19118:E=11.5086 | ENSEMBL:ENSP00000313624:human:Splice Isoform 1 Of Sentrin-specific protease 7:E=11.4437 | ENSEMBL:ENSP00000342159:human:Splice Isoform 2 Of S…
174667_at	C46C2.1a	C46C2.1	WBGene00006941	wnk-1	active	hypodermis	Expression is seen in the excretory cell and canals of the larval and adult stages. Expression is stronger in larvae. Weak expression is also observed in other nuclei, presumably hypodermal.		0	1		IV-4P15	174667_at|190424_at	wnk-1 is orthologous to the human gene PROTEIN KINASE, LYSINE-DEFICIENT 1 (PRKWNK1; OMIM:605232), which when mutated leads to pseudohypoaldosteronism type II.	ok266	WT|WT|WT|Egl|Gro	Molecular_function:protein kinase activity|Molecular_function:ATP binding|Biological_process:protein amino acid phosphorylation|Molecular_function:protein serine/threonine kinase activity|Molecular_function:protein-tyrosine kinase activity|Biological_process:oviposition|Biological_process:positive regulation of growth rate		ENSEMBL:ENSP00000313059:human:Splice Isoform 1 Of Serine/threonine-protein kinase WNK1:E=136.602 | ENSEMBL:ENSP00000252477:human:Splice Isoform 2 Of Serine/threonine-protein kinase WNK1:E=134.569 | ENSEMBL:ENSP00000297876:human:Splice Isoform 2 Of Serine/
174669_s_at	F45E6.2	F45E6.2	WBGene00000222	atf-6	active						1	X-5P10	174669_s_at|188462_at		ok551	WT|WT	Molecular_function:DNA binding|Biological_process:regulation of transcription, DNA-dependent|Cellular_component:nucleus	bZIP transcription factor ATF6	ENSEMBL:ENSP00000263291:human:OTTHUMP00000060317:E=15.3279 | ENSEMBL:ENSP00000293709:human:Splice Isoform 1 Of Cyclic-AMP-dependent transcription factor ATF-6 beta:E=11.1739 |
174679_at	R04E5.9	R04E5.9	WBGene00019872	R04E5.9	active								174679_at|180100_at
174681_at	F53F10.4	F53F10.4	WBGene00006833	unc-108	active	hypodermis | intestine | pharynx	Adult Expression: pharynx; intestine; hypodermis;		0	1	2	I-1J21	174681_at|190283_at|190284_s_at	unc-108 encodes a small GTPase homologous to the Rab GTPases that function in endocytosis, membrane fusion, and vesicular trafficking events; the precise biological role and expression pattern of unc-108 are not yet known.	n501	WT|WT|WT|Unc	Molecular_function:GTP binding|Biological_process:small GTPase mediated signal transduction|Biological_process:protein transport|Molecular_function:DNA binding|Biological_process:two-component signal transduction system (phosphorelay)|Biological_process:regulation of transcription, DNA-dependent|Biological_process:locomotory behavior	GTPase Rab2, small G protein superfamily	ENSEMBL:ENSP00000262646:human:Ras-related protein Rab-2A:E=99.4089 | ENSEMBL:ENSP00000302005:human:Ras-related protein Rab-2B:E=96.7695 | ENSEMBL:ENSP00000238339:human:Ras-related protein Rab-14:E=64.8539 | ENSEMBL:ENSP00000284615:human:RAB4A, member RAS
174687_at	F52B11.1a	F52B11.1	WBGene00009924	F52B11.1	active							IV-7M02	174687_at|180980_at			WT		Uncharacterized PHD Zn-finger protein	ENSEMBL:ENSP00000285106:human:CXXC finger 1 (PHD domain):E=27.3098 | FLYBASE:CG17446-PA:fly:Flybase gene name is CG17446-PA:E=27.8861 |
174711_at	T09A5.12	T09A5.12	WBGene00011639	T09A5.12	active							II-5J14	174711_at|192989_at		tm963	WT|WT	Molecular_function:nucleic acid binding|Molecular_function:zinc ion binding|Cellular_component:nucleus	C2H2-type Zn-finger
174718_at	F46F6.1a	F46F6.1	WBGene00009792	F46F6.1	active								174718_at|182591_s_at					RAS signaling inhibitor ST5	ENSEMBL:ENSP00000313608:human:OTTHUMP00000022089:E=62.2147 | ENSEMBL:ENSP00000294738:human:Novel protein:E=57.1938 | ENSEMBL:ENSP00000308777:human:KIAA1608 protein, isoform 2:E=56.699 | ENSEMBL:ENSP00000297922:human:KIAA1608 protein:E=31.8239 | ENSEMBL:ENSP00000347306:human:P82:E=20.1249 | ENSEMBL:ENSP00000350294:human:P126:E=20 | ENSEMBL:ENSP00000319678:human:126 kDa protein:E=20 | ENSEMBL:ENSP0…
174721_at	F18C12.2a	F18C12.2	WBGene00004378	rme-8	active	germ-line cells | oocytes | lateral hypodermis | uterus | muscle	RME-8 expression in other cell types was examined by whole mount immunostaining. RME-8 is expressed in almost all cells. RME-8 was highly expressed in the lateral hypodermis, muscle, and the developing germ cells in larvae. RME-8 staining was extremely abundant in the developing uterus of L4 worms. | RME-8 expression was examined in dissected adult ovaries by immunofluorescence. RME-8 was highly …	Immunofluorescence: RME-8 staining was concentrated in the cortex of oocytes beneath the plasma membrane. At high magnification, RME-8 staining was localized to punctate structures that were 0.20.4 um in diameter. RME-8 staining in the rme-8(b1023) missen	3	1		I-4A15	174721_at|189789_s_at	The rme-8 gene encodes a J-domain protein that is required for both receptor-mediated and fluid-phase endocytosis in coelomocytes and other cell types, and that is also required for development and viability.	ar486	Bmd|Cpa|Emb|Mlt|Unc|Emb|Emb|Lva|Lvl|Unc|Emb|Lva|Unc	Molecular_function:heat shock protein binding|Molecular_function:unfolded protein binding|Biological_process:protein folding|Biological_process:body morphogenesis (sensu Nematoda)|Biological_process:embryonic cleavage|Biological_process:cytoplasm organization and biogenesis|Biological_process:embryonic development (sensu Animalia)|Biological_process:larval development (sensu Nematoda)|Biological_…	Endocytosis protein RME-8, contains DnaJ domain	ENSEMBL:ENSP00000260818:human:DnaJ homolog subfamily C member 13:E=1000 | ENSEMBL:ENSP00000354692:human:Hypothetical protein:E=20.6021 | FLYBASE:CG8014-PA:fly:Flybase gene name is CG8014-PA:E=305.387 |
174722_at	F56C9.10a	F56C9.10	WBGene00018953	F56C9.10	active	neurons along body | head neurons | nerve ring | anal depressor muscle | body wall muscle | nervous system | ventral nerve cord | tail neurons	Adult Expression: anal depressor muscle; body wall muscle; Nervous System; nerve ring; ventral nerve cord; head neurons; neurons along body; tail neurons;		1	1		III-3N08	174722_at|185911_at			WT|WT|WT		WD40 repeat protein	ENSEMBL:ENSP00000353336:human:Splice Isoform 1 Of Breast carcinoma amplified sequence 3:E=54.1249 | ENSEMBL:ENSP00000269133:human:Splice Isoform 2 Of Breast carcinoma amplified sequence 3:E=53.8239 | ENSEMBL:ENSP00000351765:human:Splice Isoform 3 Of Breast carcinoma amplified sequence 3:E=52.8239 | ENSEMBL:ENSP00000353977:human:Splice Isoform 4 Of Breast carcinoma amplified sequence 3:E=51.7696 |…
174724_at	T13H5.1a	T13H5.1	WBGene00011755	T13H5.1	active						1		174724_at|191617_at				Molecular_function:protein tyrosine phosphatase activity|Molecular_function:protein phosphatase activity|Biological_process:protein amino acid dephosphorylation	Protein tyrosine phosphatase	ENSEMBL:ENSP00000349333:human:162 kDa protein:E=66.3979 | ENSEMBL:ENSP00000270880:human:Protein tyrosine PhosPhatase, recePtor tyPe, U isoform 2 Precursor:E=66.3979 | ENSEMBL:ENSP00000282833:human:OTTHUMP00000017181:E=62.9586 | ENSEMBL:ENSP00000331418:hum
174734_at	Y42G9A.4	Y42G9A.4	WBGene00021534	Y42G9A.4	active	head neurons | body wall muscle	Adult Expression: body wall muscle; head neurons; unidentified | Larval Expression: body wall muscle; head neurons; unidentified	| "To determine its subcellular location, CeMeK was tagged at its amino terminus (GFP-CeMeK) or its carboxyl terminus (CeMeK-GFP) with GFP and examined by fluorescence microscopy. Both tagged forms of CeMeK localized to the cytosol and not to peroxisomes of C. elegans cells."	1	1			174734_at|184962_at
174747_s_at	Y34D9A.1	Y34D9A.1	WBGene00021327	Y34D9A.1	active	head neurons | tail | body wall muscle | pharynx | rectal epithelium | nervous system | coelomocytes	Adult Expression: pharynx; rectal epithelium; body wall muscle; coelomocytes; Nervous System; head neurons; unidentified cells in tail ;		1	1			174747_s_at|176921_at			WT		Phosphatidylethanolamine binding protein	ENSEMBL:ENSP00000308275:human:Phosphatidylethanolamine-binding protein family protein:E=31.5376 | FLYBASE:CG15871-PA:fly:Flybase gene name is mRpL3a-PA:E=35.9208 | FLYBASE:CG17919-PA:fly:Flybase gene name is CG17919-PA:E=10.8539 | FLYBASE:CG7054-PA:fly:Flybase gene name is CG7054-PA:E=10.699 |
174757_at	K02C4.3	K02C4.3	WBGene00010502	K02C4.3	active						7	II-5P18	174757_at|193122_at			WT	Molecular_function:cysteine-type endopeptidase activity|Molecular_function:ubiquitin thiolesterase activity|Biological_process:ubiquitin-dependent protein catabolism	Ubiquitin carboxyl-terminal hydrolase	ENSEMBL:ENSP00000285679:human:Splice Isoform 2 Of Ubiquitin carboxyl-terminal hydrolase 25:E=25.6021 | ENSEMBL:ENSP00000285681:human:Splice Isoform 1 Of Ubiquitin carboxyl-terminal hydrolase 25:E=25.5686 | ENSEMBL:ENSP00000003302:human:Ubiquitin carboxyl-terminal hydrolase 28:E=22.6383 | ENSEMBL:ENSP00000260188:human:KIAA1515 protein:E=13.8861 | ENSEMBL:ENSP00000306830:human:Hypothetical protein …
174763_s_at	B0280.1a	B0280.1	WBGene00015099	B0280.1	active	intestinal | tail neurons | intestine	Adult Expression: intestinal; tail neurons; unidentified | Larval Expression: intestinal; tail neurons; unidentified | "This pattern shows expression in the large nuclei of the intestine. Expression can be seen in late larval stages and in adults. Staining most commonly occurs in a group of posterior intestinal nuclei, and the pattern sometimes can be seen to extend to the anterior nuclei (though…		1	1			174762_at|174763_s_at|191040_at			WT|WT|WT|WT	Molecular_function:catalytic activity	Protein geranylgeranyltransferase type II, beta subunit	ENSEMBL:ENSP00000317473:human:Geranylgeranyl transferase type II beta subunit:E=100.237 | ENSEMBL:ENSP00000246166:human:Full-length cDNA clone CS0DC015YK16 of Neuroblastoma of Homo sapiens:E=31.8861 | ENSEMBL:ENSP00000296642:human:Geranylgeranyl transferase type I beta subunit:E=31 | FLYBASE:CG18627-PA:fly::E=85.3098 | FLYBASE:CG17565-PA:fly:Flybase gene name is CG17565-PA:E=33.4685 | FLYBASE:CG3…
174798_at	Y110A7A.16	Y110A7A.16	WBGene00022463	Y110A7A.16	active								174798_at|187321_s_at	Y110A7A.16 is orthologous to the human gene INHIBITOR OF KAPPA LIGHT POLYPEPTIDE GENE ENHANCER IN B-CELLS, KINASE COMPLEX-ASSOCIATED PROTEIN (IKBKAP; OMIM:603722), which when mutated leads to disease.		WT		IkappaB kinase complex, IKAP component	ENSEMBL:ENSP00000262535:human:IkappaB kinase complex-associated protein:E=48.8861 | FLYBASE:CG10535-PA:fly:Flybase gene name is CG10535-PA:E=53.6576 |
174829_at	ZK1067.2	ZK1067.2	WBGene00014208	ZK1067.2	active						5		174829_at|183804_at				Molecular_function:cysteine-type endopeptidase activity|Biological_process:proteolysis and peptidolysis|Molecular_function:transcription factor activity|Biological_process:regulation of transcription, DNA-dependent|Cellular_component:nucleus	Helicases	ENSEMBL:ENSP00000244030:human:Splice Isoform 1 Of Protein KIAA1404:E=115.292 | ENSEMBL:ENSP00000262803:human:Splice Isoform 2 Of Regulator of nonsense transcripts 1:E=28.4202 | ENSEMBL:ENSP00000317088:human:Hypothetical protein FLJ44066:E=21.284 | ENSEMBL
174832_at	C46C11.1	C46C11.1	WBGene00016704	C46C11.1	active	head neurons | hypodermis | intestine | tail | pharynx | rectal epithelium | nervous system | ventral nerve cord | arcade cells | tail neurons	Adult Expression: pharynx; arcade cells; rectal epithelium; hypodermis; Nervous System; ventral nerve cord; head neurons; tail neurons; unidentified cells in tail ;		1	1	5	X-2B18	174832_at|189155_at			WT	Molecular_function:lipase activity|Biological_process:cholesterol metabolism|Biological_process:lipid catabolism|Molecular_function:catalytic activity	Hormone-sensitive lipase HSL	ENSEMBL:ENSP00000244289:human:Hormone-sensitive lipase:E=79.284 | ENSEMBL:ENSP00000348911:human:Similar to Arylacetamide deacetylase:E=10.8861 | FLYBASE:CG11055-PB:fly:Flybase gene name is CG11055-PB:E=95.8861 |
174844_at	F40F12.5a	F40F12.5	WBGene00009594	F40F12.5	active							III-5G02	174844_at|186348_s_at|193696_at
174849_at	F58G11.2	F58G11.2	WBGene00010280	F58G11.2	active						13	V-9A19	174849_at|192162_at			WT	Molecular_function:ATP binding|Molecular_function:ATP dependent helicase activity|Molecular_function:nucleic acid binding|Molecular_function:helicase activity	RNA helicase	ENSEMBL:ENSP00000310870:human:DEAD/H (Asp-Glu-Ala-Asp/His) box polypeptide 3:E=52.6021 | ENSEMBL:ENSP00000336725:human:DDX3Y protein:E=50.3279 | ENSEMBL:ENSP00000334167:human:Splice Isoform 2 Of DEAD-box protein 4:E=48.8539 | ENSEMBL:ENSP00000350168:human
174856_at	ZK353.1a	ZK353.1	WBGene00022697	ZK353.1	active							III-4B01	174856_at|175895_at			WT|WT|WT		Predicted cyclin	ENSEMBL:ENSP00000312596:human:Cyclin fold protein 1 variant b:E=91.4685 | ENSEMBL:ENSP00000265375:human:Cyclin-box carrying protein isoform:E=88.5086 | ENSEMBL:ENSP00000295414:human:Similar to Cyclin fold protein 1 variant b:E=87.1427 | ENSEMBL:ENSP00000344275:human:Cyclin fold protein 1 variant a:E=85.4815 | ENSEMBL:ENSP00000332961:human:31 kDa protein:E=63.7959 | ENSEMBL:ENSP00000342344:human:3…
174859_at	F37E3.1	F37E3.1	WBGene00018156	F37E3.1	active						5	I-3G09	174859_at|189930_s_at			Emb|Etv|Gro|Lvl|Unc|Emb|Lva|Lvl|Lva|Sma|Unc	Molecular_function:RNA binding|Biological_process:protein biosynthesis|Biological_process:embryonic development (sensu Animalia)|Biological_process:embryonic morphogenesis|Biological_process:positive regulation of growth rate|Biological_process:larval development (sensu Nematoda)|Biological_process:growth|Biological_process:physiological processes|Biological_process:positive regulation of body si…	Nuclear cap-binding complex, subunit NCBP1/CBP80	ENSEMBL:ENSP00000259464:human:80 kDa nuclear cap binding protein:E=138.337 | FLYBASE:CG7035-PB:fly:Flybase gene name is Cbp80-PB:E=134.638 |
174900_at	ZK688.5a	ZK688.5	WBGene00022800	ZK688.5	active							III-4M01	-			WT|WT	Molecular_function:protein binding|Biological_process:signal transduction|Biological_process:protein modification	Ubiquitin-like protein, regulator of apoptosis
174909_at	ZK783.4	ZK783.4	WBGene00001470	flt-1	active	head neurons | ventral cord neurons | tail ganglia | seam cells | hypodermal | VPC descendants | distal tip cells | AB lineage | neurons | head neurons | vulva | ventral cord neurons | distal tip cells | tail neurons | head neurons | vulva | ventral cord neurons | tail ganglia | hypodermal | head ganglia | distal tip cells | AB cells | vulva	GFP expression detected from the beginning of the comma stage throughout larval and adult stages. During embryonic stages, GFP expression was restricted to AB lineage cells which become hypodermis, head ganglia and ventral cord neurons. During the mid stages of embryogenesis, the GFP signal was observed in the epithelium of the hypodermal cells of the embryo. In later comma stage embryos, signals…		1	1	5	III-4E11	174909_at|183840_at	flt-1 encodes a putative homolog of flectin, an extracellular matrix protein thought to provide a microenvironment of great elasticity; however, FLT-1 protein contains no similarity to other ECM components, instead mostly appearing to be made up of chromatin or DNA-binding domains; FLT-1 also contains a glutamine/asparagine-rich domain, which may mediate epigenetic regulation.	ok722	WT|WT|WT	Molecular_function:DNA binding|Biological_process:regulation of transcription, DNA-dependent	Chromatin remodeling complex WSTF-ISWI, large subunit (contains heterochromatin localization, PHD and BROMO domains)	ENSEMBL:ENSP00000339670:human:Splice Isoform 2 Of Bromodomain adjacent to zinc finger domain 2B:E=81.9208 | ENSEMBL:ENSP00000294905:human:Splice Isoform 1 Of Bromodomain adjacent to zinc finger domain 2B:E=78.7959 | ENSEMBL:ENSP00000348087:human:Splice Is
174923_at	C49H3.5a	C49H3.5	WBGene00003827	ntl-4	active							IV-4C09	174253_at|174923_at|192732_at	ntl-4 encodes two proteins by alternative splicing, one of which (NTL-4A) has an N-terminal RING finger and a RNA recognition motif ('RRM', 'RBD', or 'RNP'), and both of which have glutamine/asparagine-rich domains.		Emb|WT|Gro|Gro|Slu	Molecular_function:nucleic acid binding|Molecular_function:ubiquitin-protein ligase activity|Molecular_function:zinc ion binding|Biological_process:protein ubiquitination|Cellular_component:ubiquitin ligase complex|Biological_process:embryonic development (sensu Animalia)|Biological_process:positive regulation of growth rate|Biological_process:positive regulation of locomotion	MOT2 transcription factor	ENSEMBL:ENSP00000262563:human:Splice Isoform 6 Of CCR4-NOT transcription complex subunit 4:E=89 | ENSEMBL:ENSP00000354673:human:Splice Isoform 7 Of CCR4-NOT transcription complex subunit 4:E=84.3188 | ENSEMBL:ENSP00000326731:human:Splice Isoform 1 Of CCR4
174924_s_at	R03A10.4a	R03A10.4	WBGene00010984	R03A10.4	active						30	X-7I09	174924_s_at|192817_at			WT	Molecular_function:1-aminocyclopropane-1-carboxylate synthase activity|Biological_process:biosynthesis|Molecular_function:transferase activity, transferring nitrogenous groups	Kynurenine aminotransferase, glutamine transaminase K	ENSEMBL:ENSP00000260508:human:Kynurenine aminotransferase III isoform 2:E=98.4318 | ENSEMBL:ENSP00000302227:human:Splice Isoform 1 Of Kynurenine--oxoglutarate transaminase I:E=81.585 | ENSEMBL:ENSP00000317342:human:Similar to Glutamine--phenylpyruvate aminotransferase:E=67.6383 | ENSEMBL:ENSP00000348234:human:Tyrosine aminotransferase:E=13.4685 | ENSEMBL:ENSP00000263776:human:1-aminocyclopropane-…
174927_at	F19C6.2a	F19C6.2	WBGene00008951	F19C6.2	active							X-4N10	174927_at|187139_s_at			WT		Predicted MADS box transcription factor
174931_at	C43H6.3	C43H6.3	WBGene00016616	C43H6.3	active						2	X-1H20	174931_at|182287_at			WT|WT		Myotrophin and similar proteins	ENSEMBL:ENSP00000222605:human:Myotrophin:E=19.2518 | ENSEMBL:ENSP00000347436:human:Hypothetical protein DKFZp686P17114:E=10.0605 | ENSEMBL:ENSP00000284207:human:Hypothetical protein FLJ25053:E=10.0506 | ENSEMBL:ENSP00000280772:human:Ankyrin 3 isoform 1:E=10.0315 | FLYBASE:CG31715-PA:fly:Flybase gene name is CG31715-PA:E=24.2441 | FLYBASE:CG7423-PA:fly:Flybase gene name is CG7423-PA:E=20.6576 |
174951_at	C34D10.2	C34D10.2	WBGene00016407	C34D10.2	active						8	X-4I13	174951_at|193431_at			WT	Molecular_function:nucleic acid binding		ENSEMBL:ENSP00000301712:human:Zn-finger, C-x8-C-x5-C-x3-H type domain containing protein:E=77.8239 | ENSEMBL:ENSP00000074056:human:Ce protein similar to Dm Cys3His finger protein:E=70.6383 | ENSEMBL:ENSP00000293218:human:PREDICTED: zinc finger CCCH type domain containing 5:E=62.9586 | FLYBASE:CG4620-PA:fly:Flybase gene name is unk-PA:E=111.824 |
174962_at	Y46G5A.15	Y46G5A.15	WBGene00012906	Y46G5A.15	active								174962_at|185903_at			WT
174970_s_at	F35H12.2a	F35H12.2	WBGene00018075	F35H12.2	active	head neurons | Reproductive System | pharyngeal-intestinal valve | nerve ring | spermatheca uterine valve | intestine | body wall muscle | pharynx | nervous system | ventral nerve cord | distal tip cell | renal gland cells | uterus | tail neurons	Adult Expression: pharynx; intestine; Reproductive System; uterus; spermatheca uterine valve; Nervous System; nerve ring; ventral nerve cord; head neurons; tail neurons;		1	1		X-1O05	-			WT		Rab6 GTPase activator GAPCenA and related TBC domain proteins	ENSEMBL:ENSP00000344404:human:Rab6 GTPase activating protein, GAPCenA:E=182.201 | ENSEMBL:ENSP00000355139:human:92 kDa protein:E=147.252 | ENSEMBL:ENSP00000251507:human:Similar to Rab6 GTPase activating protein, GAPCenA:E=146.959 | ENSEMBL:ENSP00000281844
174973_at	R07B5.9	R07B5.9	WBGene00011086	R07B5.9	active								174973_at|192904_at			Pvl|Sma|WT|Pvl|Stp|Unc|Pvl|Stp|Unc	Biological_process:hermaphrodite genital morphogenesis|Biological_process:positive regulation of body size|Biological_process:gametogenesis|Biological_process:locomotory behavior		ENSEMBL:ENSP00000265713:human:MYST histone acetyltransferase 3:E=14.2924 | ENSEMBL:ENSP00000262367:human:CREB-binding protein:E=10.4318 | FLYBASE:CG32394-PA:fly:Flybase gene name is CG32394-PA:E=11.8861 | FLYBASE:CG6004-PB:fly:Flybase gene name is CG6004-PB:E=10.1079 |
174990_at	C32E8.11	C32E8.11	WBGene00016326	C32E8.11	active						5	I-1J13	174990_at|186010_at			WT	Molecular_function:ubiquitin-protein ligase activity|Biological_process:ubiquitin cycle|Molecular_function:zinc ion binding|Biological_process:protein ubiquitination|Cellular_component:ubiquitin ligase complex	N-end rule pathway, recognition component UBR1	ENSEMBL:ENSP00000229488:human:Ubiquitin ligase E3 alpha-II:E=181.092 | ENSEMBL:ENSP00000290650:human:Ubiquitin ligase E3 alpha-I:E=152.167 | ENSEMBL:ENSP00000272793:human:Hypothetical protein FLJ45053:E=22.6576 | ENSEMBL:ENSP00000343217:human:54 kDa protein:E=12.0223 | ENSEMBL:ENSP00000327592:human:59 kDa protein:E=11.9208 | FLYBASE:CG9086-PA:fly:Flybase gene name is CG9086-PA:E=152.886 |
174992_at	ZC123.3	ZC123.3	WBGene00022518	ZC123.3	active						1	I-1I07	174992_at|189909_at		tm310	WT|WT|WT|Gro|Pvl|Stp|Unc|Gro|Lvl|Pvl|Rup|Unc|Gro|Pvl|Ste|Stp|Gro|Lvl|Pvl|Unc	Molecular_function:DNA binding|Molecular_function:transcription factor activity|Biological_process:regulation of transcription, DNA-dependent|Cellular_component:nucleus|Molecular_function:nucleic acid binding|Molecular_function:zinc ion binding|Biological_process:positive regulation of growth rate|Biological_process:larval development (sensu Nematoda)|Biological_process:physiological processes|Bi…	Homeobox protein	ENSEMBL:ENSP00000050961:human:Zinc finger homeodomain 4 protein:E=136.347 | ENSEMBL:ENSP00000268489:human:Splice Isoform 1 Of Alpha-fetoprotein enhancer binding protein:E=118.456 | ENSEMBL:ENSP00000258869:human:PREDICTED: zinc finger homeobox 2:E=48.6778 | ENSEMBL:ENSP00000262383:human:Zinc finger protein 423:E=13.0862 | ENSEMBL:ENSP00000354794:human:Hypothetical protein FLJ14448:E=10.0706 | FLYB…
175037_at	F26G1.1	F26G1.1	WBGene00017837	F26G1.1	active						11	II-4A17	175037_at|181636_at			Gro|Ste|Stp|WT|WT	Biological_process:positive regulation of growth rate|Biological_process:reproduction|Biological_process:gametogenesis		ENSEMBL:ENSP00000251143:human:Hypothetical protein DKFZp313H1733:E=38.6383 | ENSEMBL:ENSP00000305164:human:Esophageal cancer associated protein:E=28.3566 | FLYBASE:CG8202-PA:fly:Flybase gene name is CG8202-PA:E=27.4685 |
175048_at	C34F6.7	C34F6.7	WBGene00007941	C34F6.7	active						1		175048_at|178972_at					Uncharacterized conserved protein	FLYBASE:CG14646-PA:fly:Flybase gene name is CG14646-PA:E=21.9208 |
175051_s_at	Y32F6A.3	Y32F6A.3	WBGene00012528	pap-1	active						11	V-7A16	174870_at|175051_s_at|194019_at			Ste|Bmd|Emb|Gro|Lvl|Emb|Lva	Molecular_function:nucleotidyltransferase activity|Molecular_function:nucleic acid binding|Molecular_function:polynucleotide adenylyltransferase activity|Biological_process:transcription|Biological_process:body morphogenesis (sensu Nematoda)|Biological_process:embryonic development (sensu Animalia)|Biological_process:positive regulation of growth rate|Biological_process:larval development (sensu …	Poly(A) polymerase and related nucleotidyltransferases	ENSEMBL:ENSP00000216277:human:Full-length cDNA clone CS0DL005YB12 of B cells:E=129.31 | ENSEMBL:ENSP00000238714:human:Poly:E=126.268 | FLYBASE:CG9854-PA:fly:Flybase gene name is hrg-PA:E=121.409 |
175055_at	Y17G7B.7	Y17G7B.7	WBGene00006601	tpi-1	active							II-8I11	175055_at|192783_at	tpi-1 is orthologous to the human gene TRIOSEPHOSPHATE ISOMERASE 1 (TPI1; OMIM:190450), which when mutated leads to disease.		WT	Molecular_function:triose-phosphate isomerase activity|Biological_process:metabolism	Triosephosphate isomerase	ENSEMBL:ENSP00000229270:human:Triosephosphate isomerase:E=79.6778 | ENSEMBL:ENSP00000334713:human:PREDICTED: similar to Triosephosphate isomerase (TIM):E=76.2676 | ENSEMBL:ENSP00000351296:human:LOC286016 protein:E=18.3566 | FLYBASE:CG2171-PA:fly:Flybase gene name is Tpi-PA:E=79.0605 |
175057_at	C15C8.7	C15C8.7	WBGene00007609	C15C8.7	active	head neurons | intestinal	Adult Expression: intestinal | Larval Expression: intestinal; head neurons		1	1	13		-		pk330
175069_at	Y80D3A.10	Y80D3A.10	WBGene00013588	Y80D3A.10	active								-
175088_at	R07E5.3	R07E5.3	WBGene00011111	R07E5.3	active						11	III-2O05	175088_at|188857_at	The R07E5.3 gene encodes a homolog of SNF5/Ini1, a component of the SWI/SNF complex that is conserved from yeast to mammals and that is involved in chromatin remodeling; R07E5.3 may be involved in asymmetric cell division of the T cells.	ok622	Emb|Emb|Egl|Emb|Slu|Emb	Biological_process:chromatin modeling|Cellular_component:nuclear chromosome|Biological_process:oviposition|Biological_process:embryonic development (sensu Animalia)|Biological_process:positive regulation of locomotion	SWI-SNF chromatin remodeling complex, Snf5 subunit	ENSEMBL:ENSP00000263121:human:Splice Isoform 1 Of SWI/SNF related, matrix associated, actin dependent regulator of chromatin subfamily B member 1:E=95.1079 | ENSEMBL:ENSP00000340883:human:Hypothetical protein FLJ13963:E=89.3979 | FLYBASE:CG1064-PA:fly:Flybase gene name is Snr1-PA:E=99.1135 |
175098_s_at	C56C10.11	C56C10.11	WBGene00016967	C56C10.11	active						2	II-5I09	175097_at|175098_s_at					Molecular chaperone (DnaJ superfamily)
175101_s_at	K04G2.11	K04G2.11	WBGene00010569	K04G2.11	active								-			WT		Lysophospholipase
175113_at	Y113G7A.15	Y113G7A.15	WBGene00013752	Y113G7A.15	active						1		-
175120_at	F07H5.4	F07H5.4	WBGene00014308	F07H5.4	active						6	II-6K06	172626_at|175120_at
175125_at	yk702d9.3	yk702d9.3	-	-	not a gene								-
175136_at	Y57G11C.12	Y57G11C.12	WBGene00013308	Y57G11C.12	active	Reproductive System | body | body wall muscle | pharynx | developing uterus | uterus	Adult Expression: pharynx; Reproductive System; uterus; body wall muscle;		0	1	5	IV-7J05	175136_at|192257_s_at			Emb|Lva|Emb|Gro|Emb|Lva	Molecular_function:oxidoreductase activity, acting on NADH or NADPH|Biological_process:electron transport|Cellular_component:mitochondrial inner membrane|Biological_process:embryonic development (sensu Animalia)|Biological_process:positive regulation of growth rate|Biological_process:larval development (sensu Nematoda)|Biological_process:growth	NADH:ubiquinone oxidoreductase, NDUFA6/B14 subunit	ENSEMBL:ENSP00000330937:human:NDUFA6 protein:E=10.6778 | FLYBASE:CG7712-PA:fly:Flybase gene name is CG7712-PA:E=12.4949 |
175146_at	yk587d2.3	yk587d2.3	-	-	not a gene								-
175153_at	T02C1.2	T02C1.2	WBGene00011366	T02C1.2	active								-				Molecular_function:ubiquitin-protein ligase activity|Molecular_function:zinc ion binding|Biological_process:protein ubiquitination|Cellular_component:ubiquitin ligase complex		ENSEMBL:ENSP00000307732:human:Zn-finger, RING domain containing protein:E=10.4685 | ENSEMBL:ENSP00000289140:human:Hypothetical protein FLJ34458:E=10.4685 |
175156_at	F37A8.5	F37A8.5	WBGene00009503	F37A8.5	active								175156_at|177835_at					Predicted Yippee-type zinc-binding protein	ENSEMBL:ENSP00000312272:human:Yippee-like protein 2:E=52.2076 | ENSEMBL:ENSP00000342832:human:Yippee-like protein 1:E=52.1024 | ENSEMBL:ENSP00000204279:human:Yippee-like 3:E=48.4089 | ENSEMBL:ENSP00000300022:human:Yippee-like protein 4:E=48.1024 | ENSEMBL:ENSP00000261353:human:Yippee-like protein 5:E=21.585 | FLYBASE:CG15309-PA:fly:Flybase gene name is CG15309-PA:E=49.4318 | FLYBASE:CG1989-PA:fly…
175161_at	F21D5.5	F21D5.5	WBGene00009010	F21D5.5	active						2	IV-4O02	175161_at|193055_at			Gro|WT|WT|WT|Unclassified|WT|Lva|Unclassified	Biological_process:positive regulation of growth rate|Biological_process:larval development (sensu Nematoda)|Biological_process:growth	Polynucleotide kinase 3' phosphatase	ENSEMBL:ENSP00000323511:human:DNA 5'-kinase/3'-phosphatase:E=83.1871 | FLYBASE:CG9601-PA:fly:Flybase gene name is CG9601-PA:E=99.699 |
175183_at	F55H2.7	F55H2.7	WBGene00010132	F55H2.7	active						2	III-5G09	175183_at|186986_at	F55H2.7 encodes an unfamiliar protein that is dispensable for viability and gross morphology in mass RNAi screens; it residues in a common operon with clu-1, and thus might act in concert with it.		WT|WT
175189_at	C43C3.3	C43C3.3	WBGene00001124	dyf-8	active	excretory cell | head neurons | tail neurons	Larval Expression: excretory cell; head neurons; tail neurons		1	1		X-4F16	175189_at|186972_at	dyf-8 encodes a protein predicted to form a cell-surface ligand with a zona pellucida domain; DYF-8 is required for permeability of amphid and phasmid neurons to external dyes, chemotaxis to ammonium chloride, avoidance of high osmotic stimuli, male mating, and dauer formation.	m539	WT
175192_at	C35A11.1	C35A11.1	WBGene00016428	C35A11.1	active						6		175192_at|185263_at				Molecular_function:rhodopsin-like receptor activity|Biological_process:G-protein coupled receptor protein signaling pathway|Cellular_component:integral to membrane		FLYBASE:CG13229-PA:fly:Flybase gene name is CG13229-PA:E=36.9586 | FLYBASE:CG8985-PA:fly::E=34.7212 | FLYBASE:CG16752-PA:fly:Flybase gene name is CG16752-PA:E=18.8239 |
175215_at	K09A9.4	K09A9.4	WBGene00010702	K09A9.4	active						5	X-7K21	175215_at|192889_at			WT	Molecular_function:cysteine-type endopeptidase activity|Molecular_function:ubiquitin thiolesterase activity|Biological_process:ubiquitin-dependent protein catabolism	Ubiquitin C-terminal hydrolase	ENSEMBL:ENSP00000354460:human:Similar to Ubiquitin carboxyl-terminal hydrolase 20:E=47.1549 | ENSEMBL:ENSP00000350009:human:Similar to Ubiquitin carboxyl-terminal hydrolase 20:E=46.2518 | ENSEMBL:ENSP00000263184:human:Splice Isoform 2 Of Ubiquitin carboxy
175216_at	F55H2.2	F55H2.2	WBGene00010130	vha-14	active						2	III-5E23	175216_at|193188_s_at			Emb|WT	Molecular_function:hydrogen-transporting ATP synthase activity, rotational mechanism|Molecular_function:hydrogen-transporting ATPase activity, rotational mechanism|Biological_process:ATP synthesis coupled proton transport|Cellular_component:proton-transporting two-sector ATPase complex|Biological_process:embryonic development (sensu Animalia)	Vacuolar H+-ATPase V1 sector, subunit D	ENSEMBL:ENSP00000216442:human:Vacuolar ATP synthase subunit D:E=84.1024 | FLYBASE:CG8186-PA:fly:Flybase gene name is Vha36-PA:E=77.1079 | FLYBASE:CG8310-PA:fly:Flybase gene name is EG:BACR25B3.4-PA:E=72.8861 | FLYBASE:CG13167-PA:fly:Flybase gene name is CG13167-PA:E=35.3279 |
175219_s_at	F54D11.2	F54D11.2	WBGene00018812	F54D11.2	active							V-3B24	175219_s_at|184331_at			WT|WT		Predicted alpha/beta hydrolase	ENSEMBL:ENSP00000311997:human:Neurofilament triplet H protein:E=16.9208 | ENSEMBL:ENSP00000334639:human:KIAA1310 protein:E=15.5686 | ENSEMBL:ENSP00000346144:human:FLJ10081 protein:E=14.9586 | ENSEMBL:ENSP00000348444:human:Titin:E=14.7959 | ENSEMBL:ENSP000
175221_at	C33G3.1	C33G3.1	WBGene00001116	dyc-1	active	intestinal | head	Transgenic animals expressing DYC-1GFP showed consistent GFP expression in the head muscles, the body wall muscles, and the vulva muscles. Weaker expression in the intestinal muscles was also detected in some animals. No GFP expression was observed in the pharyngeal muscles nor in non-muscle cells.		0	1	6		175221_at|180574_at|187957_at	dyc-1 encodes a homolog of murine CAPON, a protein associated with neuronal nitric oxide synthase that regulates its interactions with PSD95; DYC-1 is expressed in muscle, and is required for a dystrophin-related function in muscle.	cx5			Muscular protein implicated in muscular dystrophy phenotype	ENSEMBL:ENSP00000355259:human:Carboxyl-terminal PDZ ligand of neuronal nitric oxide synthase protein:E=12.3767 | ENSEMBL:ENSP00000355133:human:64 kDa protein:E=11.7447 | FLYBASE:CG7177-PA:fly:Flybase gene name is CG7177-PA:E=11.8239 |
175223_at	T20G5.4	T20G5.4	WBGene00011868	T20G5.4	active						1	III-5B01	175223_at|191662_at			WT|WT	Molecular_function:molecular_function unknown	Bestrophin (Best vitelliform macular dystrophy-associated protein)	ENSEMBL:ENSP00000042931:human:Bestrophin 2:E=72.1249 | ENSEMBL:ENSP00000271137:human:Bestrophin 3:E=67.1135 | ENSEMBL:ENSP00000332413:human:Splice Isoform 2 Of Bestrophin 4:E=65.2518 | ENSEMBL:ENSP00000329064:human:Splice Isoform 1 Of Bestrophin 4:E=65.0269 | ENSEMBL:ENSP00000301774:human:Splice Isoform 1 Of Bestrophin 1:E=62.8539 | ENSEMBL:ENSP00000332708:human:Similar to Bestrophin (Vitelliform…
175224_at	Y67D8B.4	Y67D8B.4	WBGene00022063	Y67D8B.4	active								-
175226_at	F13E9.1	F13E9.1	WBGene00008750	F13E9.1	active						2	IV-5B14	175226_at|189553_s_at|193781_at			WT	Biological_process:intracellular signaling cascade	Nischarin, modulator of integrin alpha5 subunit action	ENSEMBL:ENSP00000339958:human:KIAA0975 protein:E=73.7447 | ENSEMBL:ENSP00000238341:human:CENTRIOLIN:E=11.4815 | ENSEMBL:ENSP00000007969:human:Leucine-rich B7 protein, isoform 1:E=10.8539 | FLYBASE:CG11807-PA:fly:Flybase gene name is CG11807-PA:E=26.2757 | FLYBASE:CG9044-PA:fly:Flybase gene name is CG9044-PA:E=11.4202 | FLYBASE:CG5851-PA:fly:Flybase gene name is sds22-PA:E=10.1192 |
175228_at	W04H10.3	W04H10.3	WBGene00003599	nhl-3	active						1	II-1E24	175228_at|190138_at			WT	Molecular_function:zinc ion binding|Cellular_component:intracellular|Molecular_function:ubiquitin-protein ligase activity|Biological_process:protein ubiquitination|Cellular_component:ubiquitin ligase complex	Predicted E3 ubiquitin ligase	ENSEMBL:ENSP00000337094:human:Splice Isoform 1 Of Tripartite motif protein 3:E=26 | ENSEMBL:ENSP00000348370:human:Tripartite motif protein 2:E=20.0809 | ENSEMBL:ENSP00000352508:human:Splice Isoform 3 Of Tripartite motif protein 3:E=16.0605 | FLYBASE:CG15105-PB:fly:Flybase gene name is CG15105-PB:E=10.9586 |
175230_at	Y37E11AR.2	Y37E11AR.2	WBGene00021369	Y37E11AR.2	active	neurons along body | head neurons | Reproductive System | nerve ring | gonad sheath cells | intestine | nervous system | ventral nerve cord | vulval muscle | distal tip cell | tail neurons	Adult Expression: Reproductive System; distal tip cell; vulval muscle; gonad sheath cells; Nervous System; nerve ring; ventral nerve cord; head neurons; neurons along body; tail neurons;		1	1			175230_at|176451_at			WT		Zn finger protein	ENSEMBL:ENSP00000349156:human:Splice Isoform 2 Of Ubiquitin ligase SIAH1:E=105.824 | ENSEMBL:ENSP00000353090:human:HSIAH1:E=104.215 | ENSEMBL:ENSP00000322457:human:Ubiquitin ligase SIAH2:E=102.658 | ENSEMBL:ENSP00000340449:human:PREDICTED: similar to Ubiquitin ligase SIAH1 (Seven in absentia homolog 1) (Siah-1) (Siah-1a):E=84.6778 | ENSEMBL:ENSP00000332236:human:LOC283514 protein:E=39.041 | FLYBA…
175233_at	F46B6.3b	F46B6.3	WBGene00004882	smg-4	active	intestinal | neuronal | muscle	Expression is seen from 3 fold embryonic stage to adulthood. Staining mostly consists of a few posterior intestinal nuclei. Occasionally anterior intestinal nuclei are also evident. Staining is strong in larvae but weaker in adults. A few nuclei, probably neuronal, are sometimes seen in the adult head. The 5' upstream region is 3.8kb. | "Pers Comm. from Rachel Aronoff 11-29-01: clear expression i…	| "SMG-4:GFP localizes both to nuclear and cytoplasmic compartments. Confocal microscopic resolution, furthermore, reveals bright puncta both around nuclei and extending into the cytoplasm. In the embryo, GFP luorescence is visible both in the nucleus and cytoplasm of many cells, although the nuclear signal is stronger. Intense GFP puncta can also be seen in or around the nucleus. From successive…	1	1		V-6H10	-		ma116	WT|WT	Biological_process:mRNA catabolism, nonsense-mediated|Cellular_component:nucleus|Cellular_component:perinuclear space|Biological_process:male genital morphogenesis|Biological_process:hermaphrodite genital morphogenesis		ENSEMBL:ENSP00000245418:human:HUPF3B:E=22.8539 | ENSEMBL:ENSP00000306623:human:HUPF3A:E=21.0605 | ENSEMBL:ENSP00000276201:human:UPF3X:E=20.6021 | ENSEMBL:ENSP00000329592:human:UPF3 regulator of nonsense transcripts homolog A, isoform hUpf3pdelta:E=11 | FLYBASE:CG11184-PC:fly:Flybase gene name is Upf3-PC:E=26.6778 |
175236_at	T09B9.4	T09B9.4	WBGene00011645	T09B9.4	active							X-4H08	175236_at|187117_at	T09B9.4 is orthologous to the human gene PUTATIVE CYTOSKELETAL PROTEIN (D10S170; OMIM:601985), which when mutated leads to disease.	ok1315	WT		Uncharacterized conserved protein H4	ENSEMBL:ENSP00000353445:human:Coiled-coil domain containing 6:E=21.2676 | ENSEMBL:ENSP00000263102:human:Coiled-coil domain containing protein 6:E=20.4949 | FLYBASE:CG6664-PA:fly:Flybase gene name is CG6664-PA:E=22.1549 |
175237_at	ZK688.8	ZK688.8	WBGene00001628	gly-3	active	Reproductive System | hypodermis | seam cells | intestine | renal gland cells | developing vulva	Larval Expression: intestine; renal gland cells; Reproductive System; developing vulva; hypodermis; seam cells;		0	1	2	III-4M07	175237_at|186500_s_at	gly-3 encodes an N-acetylgalactosaminyltransferase that is functional in vitro.	gk353	WT|WT|WT		Polypeptide N-acetylgalactosaminyltransferase	ENSEMBL:ENSP00000269195:human:Splice Isoform 1 Of Polypeptide N-acetylgalactosaminyltransferase 1:E=156.046 | ENSEMBL:ENSP00000347911:human:Splice Isoform 1 Of Polypeptide N-acetylgalactosaminyltransferase 13:E=153.292 | ENSEMBL:ENSP00000271965:human:Poly
175255_s_at	C05D10.3	C05D10.3	WBGene00015479	C05D10.3	active	intestinal	Adult Expression: intestinal | Larval Expression: intestinal		0	1	9	III-3O09	175254_at|175255_s_at|187614_at		tm688	WT|WT	Molecular_function:nucleotide binding|Molecular_function:nucleoside triphosphatase activity|Molecular_function:ATP binding|Molecular_function:ATPase activity|Molecular_function:permease activity|Biological_process:transport	Transporter, ABC superfamily (Breast cancer resistance protein)	ENSEMBL:ENSP00000354995:human:Splice Isoform 1 Of ATP-binding cassette, sub-family G, member 1:E=75.7447 | ENSEMBL:ENSP00000343820:human:Splice Isoform 8 Of ATP-binding cassette, sub-family G, member 1:E=75.4089 | ENSEMBL:ENSP00000304111:human:ATP-binding
175263_at	C34B4.3	C34B4.3	WBGene00007908	C34B4.3	active								-
175284_at	F07A5.4	F07A5.4	WBGene00008543	F07A5.4	active						8	I-3L19	175284_at|179635_at			WT
175289_at	F39H2.1	F39H2.1	WBGene00009562	F39H2.1	active						7	I-4C16	-				Biological_process:neuropeptide signaling pathway
175299_at	F10B5.8	F10B5.8	WBGene00008642	F10B5.8	active								175299_at|177994_at					Predicted cleavage and polyadenylation specificity factor (CPSF subunit)	ENSEMBL:ENSP00000320783:human:Novel protein:E=184.432 | ENSEMBL:ENSP00000320633:human:Novel protein:E=137.824 | ENSEMBL:ENSP00000294579:human:Similar to OVARC1001232 protein:E=114.161 | ENSEMBL:ENSP00000270724:human:Hypothetical protein FLJ13294:E=92.585 | ENSEMBL:ENSP00000238112:human:Similar to Cleavage and polyadenylation specificity factor, 73 kDa subunit:E=86.7959 | ENSEMBL:ENSP00000298875:h…
175300_s_at	C11D9.1	C11D9.1	WBGene00015704	C11D9.1	active							I-1P08	175300_s_at|180856_at		ok772	WT	Molecular_function:protein binding		ENSEMBL:ENSP00000353528:human:OTTHUMP00000017470:E=20.6778 | ENSEMBL:ENSP00000327315:human:T-cell lymphoma invasion and metastasis 2:E=20.4949 | ENSEMBL:ENSP00000275246:human:OTTHUMP00000040111:E=20.4089 | ENSEMBL:ENSP00000286827:human:T-lymphoma invasion and metastasis inducing protein 1:E=14.5376 | ENSEMBL:ENSP00000266482:human:Hypothetical protein FLJ32732:E=12.4815 | ENSEMBL:ENSP00000351318:h…
175310_s_at	ZK1073.1	ZK1073.1	WBGene00014213	ZK1073.1	active							X-7G04	175310_s_at|187475_at			WT	Biological_process:cell differentiation	Differentiation-related gene 1 protein (NDR1 protein), related proteins	ENSEMBL:ENSP00000319977:human:NDRG1 protein:E=31.3279 | ENSEMBL:ENSP00000352703:human:Splice Isoform 2 Of NDRG3 protein:E=31.0757 | ENSEMBL:ENSP00000345292:human:OTTHUMP00000030884:E=29.8239 | ENSEMBL:ENSP00000258187:human:Hypothetical protein FLJ44611:E=24.5376 | ENSEMBL:ENSP00000351394:human:Splice Isoform 2 Of NDRG4 protein:E=24.4815 | ENSEMBL:ENSP00000342928:human:Splice Isoform 1 Of NDRG2 pr…
175313_at	C17E4.10	C17E4.10	WBGene00007647	C17E4.10	active						2	I-4L23	175313_at|182161_at			WT
175336_at	D2030.8	D2030.8	WBGene00008418	D2030.8	active						2	I-3D04	175336_at|177498_at			WT|WT	Molecular_function:ATP binding	Predicted membrane protein	ENSEMBL:ENSP00000320848:human:Hypothetical protein MGC16044:E=25.6383 | ENSEMBL:ENSP00000353868:human:Splice Isoform 1 Of Protein C20orf81:E=25.585 | ENSEMBL:ENSP00000335554:human:34 kDa protein:E=21.7447 | ENSEMBL:ENSP00000311838:human:52 kDa protein:E=20.4815 | ENSEMBL:ENSP00000349334:human:Splice Isoform 2 Of Protein C20orf81:E=13.8861 | ENSEMBL:ENSP00000328560:human:Hypothetical protein:E=11.…
175343_at	T07A9.13a	T07A9.13	WBGene00020300	T07A9.13	active								-
175360_at	T26C11.5	T26C11.5	WBGene00000462	ceh-41	active						2	X-1J23	175360_at|193249_at	ceh-41 encodes a a ONECUT class CUT homeobox protein with a single N-terminal OCAM domain; the OCAM domain is a nematode-specific motif conserved between CEH-21, CEH-41, and T02B5.2; ceh-41 is one of three nematode-specific ONECUT genes in a cluster with ceh-21 and ceh-39; ceh-41 has no obvious function in mass RNAi assays.	tm453	WT	Molecular_function:DNA binding|Molecular_function:transcription factor activity|Biological_process:regulation of transcription, DNA-dependent|Cellular_component:nucleus	Unnamed protein
175368_at	F17E5.2	F17E5.2	WBGene00008924	F17E5.2	active						5	X-5N12	175368_at|191072_at			WT	Molecular_function:calcium ion binding|Molecular_function:binding|Biological_process:transport|Cellular_component:mitochondrial inner membrane|Cellular_component:membrane		ENSEMBL:ENSP00000339941:human:Small calcium-binding mitochondrial carrier 2:E=116.174 | ENSEMBL:ENSP00000301454:human:Mitochondrial ATP-Mg/Pi carrier:E=115.854 | ENSEMBL:ENSP00000277470:human:KIAA1896 protein:E=114.032 | ENSEMBL:ENSP00000264128:human:Solu
175371_at	R04E5.8	R04E5.8	WBGene00019871	R04E5.8	active							X-4B07	175371_at|180172_at			WT|WT			ENSEMBL:ENSP00000229204:human:HPBRII-4 mRNA:E=20.4089 | ENSEMBL:ENSP00000240686:human:PRB2 protein:E=18.3979 | ENSEMBL:ENSP00000301740:human:RNA binding protein:E=18.3468 | ENSEMBL:ENSP00000266679:human:CPSF6 protein:E=17.9208 | ENSEMBL:ENSP00000271628:hu
175376_at	T19A6.3	T19A6.3	WBGene00011828	T19A6.3	active						2	I-4I19	-					Uncharacterized conserved protein	FLYBASE:CG8009-PB:fly:Flybase gene name is CG8009-PB:E=16.9586 |
175390_at	F15D4.8	F15D4.8	WBGene00001459	flp-16	active	nerve ring	Nerve ring and other neuronal processes.	In wild-type animals, FaRPs immunostaining was most concentrated in the nerve ring and other neuronal processes, whereas neuronal cell bodies had lower levels of expression.	1	1			-	flp-16 encodes a predicted FMRFamide-like peptide neurotransmitter that inhibits action potentials in the pharyngeal muscle when applied to the pharynx of dissected worms.		WT
175393_at	Y47D7A.13	Y47D7A.13	WBGene00021625	Y47D7A.13	active								-			WT			ENSEMBL:ENSP00000309558:human:Splice Isoform 1 Of TATA-binding protein associated factor 2N:E=21.8539 | ENSEMBL:ENSP00000246662:human:Keratin 9:E=21.0555 | ENSEMBL:ENSP00000269576:human:Keratin 10:E=19.8861 | ENSEMBL:ENSP00000302894:human:Splice Isoform 1
175396_s_at	Y44E3B.1a	Y44E3B.1	WBGene00021552	Y44E3B.1	active							I-1O10	173891_s_at|175396_s_at		tm1359	WT		Basic region leucine zipper transcription factor
175402_at	F30F8.3	F30F8.3	WBGene00009272	F30F8.3	active						7	I-3J08	-			WT|Emb	Molecular_function:protein binding|Biological_process:embryonic development (sensu Animalia)	PDZ domain	FLYBASE:CG6619-PA:fly:Flybase gene name is CG6619-PA:E=19.4318 |
175405_s_at	C15C7.7	C15C7.7	WBGene00015793	C15C7.7	active								175405_s_at|183083_at			WT		GDP-fucose protein O-fucosyltransferase	ENSEMBL:ENSP00000217326:human:Splice Isoform 1 Of GDP-fucose protein O-fucosyltransferase 1 precursor:E=70.1024 | ENSEMBL:ENSP00000278989:human:Similar to GDP-fucose protein O-fucosyltransferase 1 precursor:E=33.8239 | FLYBASE:CG12366-PA:fly::E=84.8539 |
175426_s_at	W06B11.1	W06B11.1	WBGene00021059	W06B11.1	active							X-3O09	175426_s_at|184218_at			WT		Uncharacterized conserved protein	ENSEMBL:ENSP00000259888:human:Conserved hypothetical protein:E=19.3768 | ENSEMBL:ENSP00000324459:human:Chromosome 6 open reading frame 134:E=19.2518 | ENSEMBL:ENSP00000324222:human:Conserved hypothetical protein:E=19.0458 | ENSEMBL:ENSP00000332374:human:Chromosome 6 open reading frame 134:E=18.9586 | ENSEMBL:ENSP00000327832:human:C6orf134 protein:E=18.3279 | FLYBASE:CG3967-PB:fly:Flybase gene nam…
175436_at	R09F10.3	R09F10.3	WBGene00019987	R09F10.3	active						2	X-4A24	175436_at|185634_at			Emb|Ste|WT	Biological_process:embryonic development (sensu Animalia)|Biological_process:reproduction
175438_at	C36E8.2	C36E8.2	WBGene00007981	C36E8.2	active						10	III-2A09	175438_at|178035_at			WT|WT		Unnamed protein
175440_at	C07G1.4a	C07G1.4	WBGene00006957	wsp-1	active	hypodermal		During early embryogenesis, WSP-1 colocalized with actin at the blastomere boundary. During ventral enclosure, WSP-1 colocalized with actin at the periphery of cells, including in hypodermal cells migrating to the ventral side.	0	1		IV-4K15	175440_at|179769_at	wsp-1 encodes a homolog of human WASP that interacts with Arp2/3 and is required for hypodermal cell migration during morphogenesis (ventral enclosure); when mutated, human WASP leads to Wiskott-Aldrich syndrome (OMIM:301000).	gm324	WT		Actin regulatory protein (Wiskott-Aldrich syndrome protein)	ENSEMBL:ENSP00000223023:human:Neural Wiskott-Aldrich syndrome protein:E=51.3468 | ENSEMBL:ENSP00000317862:human:Wiskott-Aldrich syndrome protein:E=34.1079 | ENSEMBL:ENSP00000289115:human:Wiskott-Aldrich syndrome protein family member 2:E=23.1871 | ENSEMBL
175442_at	R05F9.9	R05F9.9	WBGene00019892	R05F9.9	active						2	II-4I03	175442_at|184015_at			WT		Unnamed protein
175448_at	Y57G11C.36	Y57G11C.36	WBGene00013325	Y57G11C.36	active								-				Molecular_function:nucleic acid binding		ENSEMBL:ENSP00000354867:human:RNA binding protein HQK-6:E=21.3768 | ENSEMBL:ENSP00000275262:human:RNA binding protein HQK:E=21.3768 | ENSEMBL:ENSP00000354951:human:QUAKING isoform 2:E=20.4089 | ENSEMBL:ENSP00000355094:human:QUAKING isoform 6:E=20.0132 | ENSEMBL:ENSP00000281156:human:KH domain-containing, RNA-binding, signal transduction-associated protein 2:E=14.0362 | ENSEMBL:ENSP00000347336:hum…
175462_s_at	T12A7.1	T12A7.1	WBGene00001577	gem-4	active	spermathecae | spermathecal valves | uterine epithelial cells | pharyngo-intestinal valve | intestinal	Expression of GEM-4::GFP within Z1 and Z4 becomes progressively more difficult to detect as the animals progress through L1 and is not detectable within the progeny of Z1 and Z4. GEM-4::GFP expresion within somatic gonadal tissues does not resume until early adulthood. At this point, GEM-4::GFP becomes strongly expressed within the distal spermathecal cells, the spermathecal valve cells, and the …	In cells that express GEM-4::GFP, fluorescence is typically brightest at the plasma membrane. In some cases, punctate staining is also evident within the cytoplasm, possibly due to association with vesicular structures.	0	1	9	IV-6C14	-	gem-4 encodes a Ca[2+]-dependent phosphatidylserine binding protein (copine) that antagonizes GON-2 in gonadal cell division, with no other obvious function in normal animals; GEM-4 is highly similar to three human proteins, copine I, copine III, and KIA1599 (40% identity over 590 residues); GEM-4 is also similar to its C. elegans paralog, F26D10.4 (73% identity over 637 residues), with at least …	dx63			Copine	ENSEMBL:ENSP00000244751:human:Copine V:E=117.658 | ENSEMBL:ENSP00000329748:human:Copine VIII:E=107.244 | ENSEMBL:ENSP00000198765:human:Copine III:E=103.62 | ENSEMBL:ENSP00000290776:human:Copine II:E=101.959 | ENSEMBL:ENSP00000323391:human:Copine family member:E=101.409 | ENSEMBL:ENSP00000350649:human:Splice Isoform 1 Of Copine IV:E=95 | ENSEMBL:ENSP00000317374:human:Splice Isoform 2 Of Copine VII…
175473_at	Y41D4B.19a	Y41D4B.19	WBGene00003794	npp-8	active								174671_at|175473_at|176045_at|176068_at|176075_at|176088_at|176102_at|176153_at			Emb|Pvl|Emb|Pvl|Emb|Emb	Molecular_function:nucleocytoplasmic transporter activity|Biological_process:nucleocytoplasmic transport|Cellular_component:nuclear pore|Biological_process:embryonic development (sensu Animalia)|Biological_process:hermaphrodite genital morphogenesis	Nuclear pore complex, Nup155 component (D Nup154, sc Nup157/Nup170)	ENSEMBL:ENSP00000231498:human:Nuclear pore complex protein Nup155:E=43.1192 | FLYBASE:CG4579-PA:fly:Flybase gene name is Nup154-PA:E=38.7447 |
175484_s_at	C28G1.3	C28G1.3	WBGene00016188	C28G1.3	active						5	X-4B17	-			WT	Biological_process:nonselective vesicle docking|Cellular_component:exocyst		ENSEMBL:ENSP00000290144:human:PREDICTED: SEC15-like 2:E=158 | ENSEMBL:ENSP00000260762:human:Similar to Rsec15:E=153.921 | ENSEMBL:ENSP00000333927:human:Similar to Rsec15:E=152.229 | ENSEMBL:ENSP00000272427:human:Similar to Rsec15:E=75.7959 | ENSEMBL:ENSP00000341572:human:Hypothetical protein FLJ11251:E=71.1805 | FLYBASE:CG7034-PA:fly:Flybase gene name is sec15-PA:E=137.886 |
175486_at	F25B3.3	F25B3.3	WBGene00009100	F25B3.3	active								175486_at|192725_at		ok675		Biological_process:intracellular signaling cascade|Molecular_function:calcium ion binding|Molecular_function:guanyl-nucleotide exchange factor activity|Biological_process:small GTPase mediated signal transduction	Ras1 guanine nucleotide exchange factor	ENSEMBL:ENSP00000337281:human:RAS guanyl releasing protein 3:E=112.42 | ENSEMBL:ENSP00000310244:human:Calcium and DAG-regulated guanine nucleotide exchange factor II:E=99.7695 | ENSEMBL:ENSP00000316385:human:Similar to Guanine exchange factor MCG7 isoform
175494_at	ZC477.3a	ZC477.3	WBGene00022618	ZC477.3	active						4	IV-3B15	175494_at|180807_at			WT			ENSEMBL:ENSP00000296441:human:Conserved hypothetical protein:E=36.2291 |
175511_at	Y49A3A.2	Y49A3A.2	WBGene00013025	vha-13	active	excretory cell | body wall muscle | intestinal	Adult Expression: intestinal; body wall muscle; excretory cell | Larval Expression: intestinal; excretory cell; unidentified		0	1		V-9O06	171984_at|175511_at|193987_s_at			Emb|Gro|Ste|Emb|Ste	Molecular_function:nucleotide binding|Molecular_function:nucleoside triphosphatase activity|Molecular_function:ATP binding|Molecular_function:hydrogen-transporting ATP synthase activity, rotational mechanism|Molecular_function:hydrogen-transporting ATPase activity, rotational mechanism|Biological_process:ATP synthesis coupled proton transport|Cellular_component:proton-transporting two-sector ATPa…	Vacuolar H+-ATPase V1 sector, subunit A	ENSEMBL:ENSP00000273398:human:Vacuolar ATP synthase catalytic subunit A, ubiquitous isoform:E=271.004 | ENSEMBL:ENSP00000262030:human:ATP synthase beta chain, mitochondrial precursor:E=29.2924 | ENSEMBL:ENSP00000276390:human:Vacuolar ATP synthase subunit B, brain isoform:E=21.1427 | ENSEMBL:ENSP00000234396:human:ATPase, H+ transporting, lysosomal 56/58kD, V1 subunit B, isoform 1:E=20.9208 | FLYBA…
175525_at	Y18H1A.4	Y18H1A.4	WBGene00021210	Y18H1A.4	active								-				Molecular_function:catalytic activity|Biological_process:metabolism	Predicted phosphoglycerate mutase
175531_s_at	Y37E11B.1a	Y37E11B.1	WBGene00021374	Y37E11B.1	active							IV-1J24	175198_at|175531_s_at|190343_at		tm603	WT	Molecular_function:nucleic acid binding|Molecular_function:zinc ion binding|Cellular_component:nucleus	Zn-finger	ENSEMBL:ENSP00000270459:human:TTF-I interacting peptide 20:E=12.3665 | ENSEMBL:ENSP00000255746:human:Hypothetical protein MGC42415:E=10.9586 | ENSEMBL:ENSP00000301233:human:Zinc finger protein OZF:E=10.5229 | ENSEMBL:ENSP00000339195:human:50 kDa protein:E=10.4949 | ENSEMBL:ENSP00000348808:human:52 kDa protein:E=10.4949 | ENSEMBL:ENSP00000331894:human:PREDICTED: similar to Zinc finger protein 479 …
175535_at	yk613d11.3	yk613d11.3	-	-	not a gene								-
175545_at	yk512h10.3	yk512h10.3	-	-	not a gene								-
175562_s_at	R07E4.6	R07E4.6	WBGene00002190	kin-2	active						1	X-3C08	172012_x_at|175562_s_at|176578_s_at	kin-2 encodes a predicted regulatory subunit of a cAMP-dependent protein kinase that may act downstream of, or in parallel to, ric-8.	ok248	Dpy|Lvl|Bmd|Dpy|Stp|Unc|Lva|Lvl|Unc	Molecular_function:cAMP-dependent protein kinase, intrinsic regulator activity|Biological_process:protein amino acid phosphorylation|Cellular_component:cAMP-dependent protein kinase complex|Biological_process:signal transduction|Biological_process:body morphogenesis (sensu Nematoda)|Biological_process:positive regulation of body size|Biological_process:larval development (sensu Nematoda)|Biologic…	cAMP-dependent protein kinase types I and II, regulatory subunit	ENSEMBL:ENSP00000351410:human:cAMP-dependent protein kinase type I-alpha regulatory subunit:E=109.721 | ENSEMBL:ENSP00000340984:human:CAMP-dependent protein kinase type I-beta regulatory Chain:E=109.721 | ENSEMBL:ENSP00000265717:human:CAMP-dependent prote
175565_s_at	C02F5.9	C02F5.9	WBGene00003952	pbs-6	active							III-4K04	-	The pbs-6 gene encodes a homolog of mammalian PSMB1.		WT|Emb|WT|WT	Molecular_function:endopeptidase activity|Biological_process:ubiquitin-dependent protein catabolism|Cellular_component:proteasome core complex (sensu Eukarya)|Biological_process:embryonic development (sensu Animalia)	20S proteasome, regulatory subunit beta type PSMB1/PRE7	ENSEMBL:ENSP00000262193:human:Proteasome subunit beta type 1:E=43.1079 | ENSEMBL:ENSP00000225426:human:Proteasome subunit beta type 3:E=11.1611 | ENSEMBL:ENSP00000246311:human:Proteasome subunit beta type 2:E=10.9208 | FLYBASE:CG4097-PA:fly:Flybase gene name is Pros26-PA:E=39.4685 |
175585_at	C09H6.2a	C09H6.2	WBGene00002999	lin-10	active	head neurons | nerve ring | ventral nerve cord | body neurons | tail neurons | hypodermis | seam cells | body wall muscle | pharynx | intestinal | vulval muscle | hypodermis | seam cells | body wall muscle | pharynx | intestinal | vulval muscle | nerve ring | lateral ganglia | dorsal nerve cord | ventral nerve cord | tail neurons	Adult Expression: nerve ring; ventral nerve cord; head neurons; body neurons; tail neurons | Larval Expression: nerve ring; ventral nerve cord; head neurons; body neurons; tail neurons | Adult Expression: pharynx; intestinal; vulval muscle; body wall muscle; hypodermis; seam cells; unidentified | Larval Expression: pharynx; intestinal; body wall muscle; hypodermis; seam cells; unidentified | "In …	| "In VPC cells, LIN-10 staining is concentrated in punctate spots around the nucleus, and staining is diffuse in the cytoplasm and at the plasma membrane. LIN-10 appears in neuronal processes and cell bodies. In neural cell bodies, a small amount of LIN-10 appears diffusely throughout the cytoplasm, whereas the majority of LIN-10 is concentrated in discrete perinuclear structures, similar to per…	1	1		I-4A21	175585_at|194092_s_at	The lin-10 gene encodes a PDZ and PTB domain-containing protein that is homologous to mammalian Munc interacting proteins (Mint1, OMIM:602414) and is required for polarized protein localization; LIN-10 is required for proper localization of the LET-23 EGF receptor to the basolateral membrane of the vulval precursor cells and for proper postsynaptic localization of GLR-1, an AMPA-type glutamate re…	e1438	WT|WT	Molecular_function:protein binding|Cellular_component:Golgi trans cisterna|Molecular_function:phosphotyrosine binding|Cellular_component:plasma membrane|Biological_process:nerve-nerve synaptic transmission|Cellular_component:trans-Golgi network transport vesicle|Biological_process:positive regulation of vulval development (sensu Nematoda)|Biological_process:receptor clustering|Biological_process:…	Beta amyloid precursor-binding protein	ENSEMBL:ENSP00000219865:human:Amyloid beta A4 precursor protein-binding family A member 2:E=118.032 | ENSEMBL:ENSP00000265381:human:Amyloid beta A4 precursor protein-binding family A member 1:E=115.046 | ENSEMBL:ENSP00000315136:human:Amyloid beta A4 precursor protein-binding family A member 3:E=107.252 | FLYBASE:CG32677-PA:fly:Flybase gene name is CG32677-PA:E=151.523 | FLYBASE:CG5675-PA:fly:Flyb…
175586_at	K08E7.2	K08E7.2	WBGene00002002	hsb-1	active	Reproductive System | intestine | body wall muscle | pharynx | nervous system | vulval muscle | tail neurons	Adult Expression: pharynx; intestine; Reproductive System; vulval muscle; body wall muscle; Nervous System; tail neurons;		1	1		IV-6P05	175586_at|187945_at		cg116	WT		Heat shock factor binding protein	ENSEMBL:ENSP00000299671:human:Heat shock factor binding protein 1:E=13.2291 | ENSEMBL:ENSP00000302212:human:PREDICTED: similar to heat shock factor binding protein 1:E=11.3872 | FLYBASE:CG5446-PA:fly:Flybase gene name is CG5446-PA:E=12.3279 |
175592_s_at	C06H2.3	C06H2.3	WBGene00007387	C06H2.3	active							V-7J07	175592_s_at|192038_at			WT	Molecular_function:N-acetyltransferase activity	Uncharacterized conserved protein, contains JmjC domain	ENSEMBL:ENSP00000286096:human:Hypothetical protein FLJ13798:E=62.3979 | ENSEMBL:ENSP00000299163:human:Factor inhibiting HIF1:E=15.1871 | ENSEMBL:ENSP00000302562:human:Similar to Protein associating with small stress protein PASS1:E=13.0809 | ENSEMBL:ENSP00000334326:human:Similar to Cytosolic phospholipase A2 beta:E=10.3665 | FLYBASE:CG13902-PA:fly:Flybase gene name is CG13902-PA:E=48.0655 | FLYBA…
175597_at	M01D7.7a	M01D7.7	WBGene00001196	egl-30	active	all cells | ventral cord motor neurons | pharyngeal muscle | neurons	Expression was first observed in early embryos at cell peripheries and in a punctate pattern throughout embryos. Later, expression was observed in larvae in the nerve ring and many neurons of the nerve ring ganglia, pharyngeal muscle, and ventral cord and many neurons in the tail ganglia and hypodermis. Highest expression levels were observed in L4 larvae and in adult animals. Expression in larva…	Expression was observed in early embryos at cell peripheries and in a punctate pattern throughout embryos. In the nervous system, expression was observed in cell bodies and in neural processes. However, the highest expression was observed in the axons of the nerve ring. | Expressed in axons of the nerve ring. | "Expression was observed in early embryos at cell peripheries and in a punctate patter…	3	1		I-1A22	175597_at|193593_s_at	The egl-30 gene encodes an ortholog of the heterotrimeric G protein alpha subunit Gq (Gq/G11 class) that affects viability, locomotion, egg laying, synaptic transmission, and pharyngeal pumping; it genetically interacts with the goa-1 pathway, and is probably expressed ubiquitously, with highest expression in excitable cells.	ad803	WT|WT|Egl|Prz|Egl|Prz	Molecular_function:signal transducer activity|Biological_process:signal transduction|Biological_process:G-protein coupled receptor protein signaling pathway|Molecular_function:GTP binding|Biological_process:protein amino acid ADP-ribosylation|Biological_process:oviposition|Biological_process:locomotion|Biological_process:larval development (sensu Nematoda)|Molecular_function:heterotrimeric G-prot…	G protein subunit Galphaq/Galphay, small G protein superfamily	ENSEMBL:ENSP00000286548:human:Guanine nucleotide binding protein (G protein), q polypeptide:E=156.432 | ENSEMBL:ENSP00000078429:human:Guanine nucleotide-binding protein G:E=156.113 | ENSEMBL:ENSP00000286545:human:Guanine nucleotide-binding protein, alpha-
175603_at	R12H7.1	R12H7.1	WBGene00006749	unc-9	active								175603_at|191823_s_at	unc-9 encodes an innexin, an integral transmembrane channel protein that is a structural component of invertebrate gap junctions; UNC-9 is required for normal forward locomotion and egg-laying and also plays a role in the response to antihelminthics and volatile anesthetics; UNC-9 may form a functional pair with UNC-7, another C. elegans innexin, as mutations in unc-7 result in defects nearly ide…	bx5		Cellular_component:gap junction	Innexin-type channels	FLYBASE:CG2977-PA:fly:Flybase gene name is inx7-PA:E=29.0362 | FLYBASE:CG1448-PA:fly:Flybase gene name is inx3-PA:E=28.4559 | FLYBASE:CG4590-PA:fly:Flybase gene name is inx2-PA:E=27.6778 | FLYBASE:CG32508-PC:fly:Flybase gene name is shakB-PC:E=27.5686 | FLYBASE:CG10125-PA:fly:Flybase gene name is zpg-PA:E=17.7213 | FLYBASE:CG7537-PB:fly:Flybase gene name is inx5-PB:E=13.4318 | FLYBASE:CG17063-PA:…
175613_at	F43C1.2a	F43C1.2	WBGene00003401	mpk-1	active	head neurons | pharyngeal-intestinal valve | nervous system	Adult Expression: Nervous System; head neurons;		1	1		III-2I01	175613_at|193948_s_at		ga110	Ste|Ste|Ste|Emb|Ste|Emb	Molecular_function:MAP kinase activity|Molecular_function:ATP binding|Biological_process:protein amino acid phosphorylation|Molecular_function:protein kinase activity|Molecular_function:protein serine/threonine kinase activity|Biological_process:embryonic development (sensu Animalia)|Biological_process:reproduction		ENSEMBL:ENSP00000215832:human:Mitogen-activated protein kinase 1:E=153.886 | ENSEMBL:ENSP00000263025:human:Mitogen-activated protein kinase 3:E=147.658 | ENSEMBL:ENSP00000327293:human:Extracellular signal-related kinase 1c:E=131.31 | ENSEMBL:ENSP000003167
175637_at	C07G1.3a	C07G1.3	WBGene00003961	pct-1	active							IV-4K13	175637_at|190481_s_at		ok1348	WT	Molecular_function:protein kinase activity|Molecular_function:ATP binding|Biological_process:protein amino acid phosphorylation|Molecular_function:protein serine/threonine kinase activity	Protein kinase PCTAIRE and related kinases	ENSEMBL:ENSP00000261211:human:Serine/threonine-protein kinase PCTAIRE-2:E=141.149 | ENSEMBL:ENSP00000352776:human:Serine/threonine-protein kinase PCTAIRE-1:E=133.066 | ENSEMBL:ENSP00000349762:human:PCTK1 protein:E=132.585 | ENSEMBL:ENSP00000342589:human:P
175649_s_at	F26A3.8	F26A3.8	WBGene00004508	rrf-1	active								172670_x_at|175649_s_at	rrf-1 encodes an RNA-directed RNA polymerase (RdRP) homolog required for somatic (but not germline) RNAi; RRF-1 is also required for 'transitive interference'.	ok589	WT		RNA-directed RNA polymerase QDE-1 required for posttranscriptional gene silencing and RNA interference
175660_at	F42G9.9b	F42G9.9	WBGene00004212	ptl-1	active	head neurons | pharynx | intestinal | vulval muscle | tail neurons	Adult Expression: pharynx; vulval muscle; head neurons; tail neurons; unidentified | Larval Expression: pharynx; intestinal; head neurons; unidentified | "Staining was observed in the epidermis of embryos undergoing elongation, but not after hatching. In addition, weak staining was observed in a number of neurons within the head region. During larval and adult stages, mechanosensory neurons and t…		1	1		III-1A24	172101_x_at|172127_x_at|175660_at|175661_s_at	ptl-1 encodes a microtubule-binding protein that is homologous to members of the tau/MAP2/MAP4 subfamily of microtubule-associated proteins (OMIM:157140, abnormal aggregates of hyperphosphorylated tau are associated with several neurodegenerative disorder	ok621	WT|WT|WT|WT|WT	Biological_process:microtubule stabilization	Microtubule-associated protein TAU	ENSEMBL:ENSP00000264724:human:Microtubule-associated protein 4 isoforM 2:E=25.1739 | ENSEMBL:ENSP00000302706:human:Microtubule-associated protein tau isoforM 3:E=24.3979 | ENSEMBL:ENSP00000303214:human:Microtubule-associated protein tau isoforM 2:E=24.366
175668_s_at	Y69A2AR.2	Y69A2AR.2	WBGene00004367	ric-8	active	germ cells | nerve ring | nervous system | ventral nerve cord | neurons	RIC-8 immunoreactivity observed throughout the nervous system in both juvenile and adult worms. In juveniles, but not adults, however, immunoreactivity was observed around the nuclei of many nonneuronal cells, including germ cell nuclei. Both neuronal and nonneuronal RIC-8 staining were absent in animals stained with a RIC-8 preabsorbed antibody preparation. Within the nervous system, RIC-8 appea…	RIC-8 staining in neuronal cell somas did not appear localized but instead appeared to fill the cytoplasm. | "The bulk of the signal is cytoplasmic in one-cell stage embryos, with a slight enrichment in the vicinity of microtubule asters. In addition, som	1	1			175668_s_at|176565_s_at		md303	WT		Signaling protein RIC-8/synembryn (regulates neurotransmitter secretion)	ENSEMBL:ENSP00000325941:human:Hypothetical protein DKFZp586O0222:E=33.1487 | ENSEMBL:ENSP00000347662:human:Hypothetical protein:E=32.3372 | FLYBASE:CG15797-PA:fly:Flybase gene name is CG15797-PA:E=43.5686 |
175687_at	K10B3.9	K10B3.9	WBGene00003124	mai-1	active						15	X-2I11	175687_at|176600_s_at	mai-1 encodes a protein with similarity to human mitochondrial ATPase inhibitor; exists as the upstream gene in an operon with gpd-2 and gpd-3.		WT	Molecular_function:enzyme inhibitor activity|Biological_process:negative regulation of nucleoside metabolism|Cellular_component:mitochondrion	ATPase inhibitory factor	ENSEMBL:ENSP00000335203:human:Similar to ATPase inhibitor, mitochondrial precursor:E=10.3468 | FLYBASE:CG13551-PA:fly:Flybase gene name is CG13551-PA:E=17.0862 | FLYBASE:CG11079-PA:fly:Flybase gene name is CG11079-PA:E=14.6198 |
175689_s_at	T19B10.7	T19B10.7	WBGene00002072	ima-1	active	germ-line cells	IMA-1 was detected only weakly in the distal region, but became increasingly enriched in proximal nuclei at the point when female germ cells exit the pachytene stage and enter diplotene of meiotic prophase I. IMA-1 was associated with nuclei primarily in the proximal region of a male germline. IMA-1 was detected in embryos and in adult germlines, but not in adult somatic tissues, consistent with …	nuclei primarily in the proximal region	0	1	7	V-7L21	175688_at|175689_s_at|192178_s_at	ima-1 encodes a member of the importin family.	gk200	WT|Emb	Molecular_function:protein transporter activity|Biological_process:protein-nucleus import|Biological_process:intracellular protein transport|Biological_process:embryonic development (sensu Animalia)	Karyopherin (importin) alpha	ENSEMBL:ENSP00000027478:human:Importin alpha-7 subunit:E=30.585 | ENSEMBL:ENSP00000343701:human:Importin alpha-1 subunit:E=30.0177 | ENSEMBL:ENSP00000348704:human:Karyopherin alpha 5:E=29.7959 | ENSEMBL:ENSP00000334373:human:Importin alpha-4 subunit:E=24.1249 | ENSEMBL:ENSP00000261667:human:Importin alpha-3 subunit:E=24.0915 | ENSEMBL:ENSP00000332455:human:Importin alpha-2 subunit:E=18.3372 | ENS…
175697_at	ZK652.11	ZK652.11	WBGene00000835	cuc-1	active	hyp7 | hypodermis | intestine | hyp5 | hyp6	Strong expression in intestine of the adult. Strong expression in hypodermis (hypodermal cells of the head and body regions), nuclei in the head corresponding to hyp5, hyp6, and hyp7 in L1 animals.	CUC-1 is localized to the cytosol according to the immunoblots of cell lysates of the strain using the anti-epitope antibody.	0	1			-		tm1220	WT|WT|Unclassified|Unclassified|Unclassified	Molecular_function:metal ion binding|Biological_process:metal ion transport|Cellular_component:cytosol|Biological_process:copper ion transport|Biological_process:copper ion import|Molecular_function:metallochaperone activity|Molecular_function:copper chaperone activity	Copper chaperone	FLYBASE:CG32446-PA:fly:Flybase gene name is CG32446-PA:E=11.5086 |
175698_at	C42C1.12	C42C1.12	WBGene00016590	C42C1.12	active							IV-6F07	175698_at|184692_at		tm383	WT
175714_at	C16E9.4	C16E9.4	WBGene00002123	inx-1	active	neurons	Few neurons.		1	1	1		175714_at|187959_s_at	inx-1 encodes a predicted member of the innexin family; expressed in 4-6 anterior neurons.	t1460		Cellular_component:gap junction	Innexin-type channels	FLYBASE:CG2977-PA:fly:Flybase gene name is inx7-PA:E=30.3098 | FLYBASE:CG1448-PA:fly:Flybase gene name is inx3-PA:E=29.0969 | FLYBASE:CG32508-PC:fly:Flybase gene name is shakB-PC:E=25.6198 | FLYBASE:CG4590-PA:fly:Flybase gene name is inx2-PA:E=23.0088 | FLYBASE:CG10125-PA:fly:Flybase gene name is zpg-PA:E=21.1675 | FLYBASE:CG3039-PA:fly:Flybase gene name is ogre-PA:E=20.8861 | FLYBASE:CG17063-PA:…
175725_at	K11E4.5	K11E4.5	WBGene00003661	nhr-71	active							X-6O14	175725_at|193513_s_at
175726_s_at	H01A20.1	H01A20.1	WBGene00003602	nhr-3	active							X-6D16	175726_s_at|193679_s_at		gk258	WT	Molecular_function:transcription factor activity|Molecular_function:steroid hormone receptor activity|Biological_process:regulation of transcription, DNA-dependent|Cellular_component:nucleus|Molecular_function:DNA binding|Molecular_function:ligand-dependent nuclear receptor activity	Hormone receptors	ENSEMBL:ENSP00000335676:human:RXRA protein:E=27.1487 | ENSEMBL:ENSP00000230234:human:Splice Isoform 1 Of Retinoic acid receptor RXR-beta:E=26.2757 | ENSEMBL:ENSP00000339908:human:OTTHUMP00000031062:E=24.4089 | ENSEMBL:ENSP00000346339:human:HNF4G protein:E
175745_at	F13B12.5	F13B12.5	WBGene00002084	ins-1	active	amphid sensory neurons | nerve ring | intestine | ventral nerve cord | pharyngeal neurons | vulval muscle | tail neurons	Expressed in the nerve ring: more than 8 symmetric pairs of neurons. Expressed in sensory neurons: amphid sensory neurons. Expressed in other neurons: ventral nerve cord, neurons with lateral processes and/or cell bodies, tail neurons, pharyngeal neurons. Expressed in non-neuronal tissue: vulval muscle, intestine. Expressed in four-fold elongated embryo, L1-L4, adult. | "ILP1 mRNA is approximatel…		1	1			-	ins-1 encodes an insulin-like peptide orthologous to human insulin (INS; OMIM:176730, mutated in hyperproinsulinemia and diabetes mellitus type II); INS-1 is one of 38 insulin-like peptides in C. elegans and when overexpressed can antagonize insulin-like signaling mediated by DAF-2/IR leading to arrest at the dauer larval stage; loss of INS-1, however, does not result in a dauer phenotype suggest…			Molecular_function:hormone activity|Biological_process:physiological processes|Cellular_component:extracellular
175752_s_at	Y102E9.1a	Y102E9.1	WBGene00003851	odr-4	active	sensory neurons	chemosensory neurons	ODR-4-GFP was present at a high level in the cell body, in the dendrites, and to a lesser extent in the axons of the chemosensory neurons in a discrete punctate pattern. It was not observed in the sensory cilia, making a receptor clustering role less likely. In the cell body, ODR-4-GFP was excluded from the nucleus but was present in the cytoplasm in interconnecting ribbons or tubules. Furthur ex…	1	1	20	III-3F19	-		n2144	WT|WT		Uncharacterized conserved protein	ENSEMBL:ENSP00000287859:human:OTTHUMP00000060716:E=13.6778 |
175768_at	F46C8.5	F46C8.5	WBGene00000438	ceh-14	active	sensory neurons | head neurons | interneurons | tail neurons | spermathecae | hyp7 | hypodermis | hyp9 | hyp5 | hyp6 | hyp10 | hyp8 | neurons | hyp3 | hyp4 | spermathecae | hypodermis | body neurons | neurons | tail neurons	GFP expression in the anterior was observed in the sensory neurons AFDL/R, in the interneurons BDUL/R, and in the asymmetrical interneuron ALA. The expression pattern of the GFP constructs was continuous from the late embryonic through all larval stages and maintained in adults. Both constructs show the same expression pattern. Larval and adult expression of CEH-14 protein in AFDL/R and BDUL/R wa…	Always expressed in nuclei. | nuclei	1	1		X-3N08	175768_at|192631_s_at	ceh-14 is orthologous to the human gene LIM HOMEOBOX PROTEIN 3 ISOFORM B (LHX3; OMIM:600577), which when mutated leads to disease.	ch1	WT	Cellular_component:nucleus|Biological_process:thermosensory behavior	Transcription factor LIM3, contains LIM and HOX domains	ENSEMBL:ENSP00000241587:human:Splice Isoform 2 Of LIM/homeobox protein Lhx3:E=66.7213 | ENSEMBL:ENSP00000337790:human:Splice Isoform 1 Of LIM/homeobox protein Lhx3:E=66.7213 | ENSEMBL:ENSP00000263726:human:LIM homeobox protein 4:E=66.4949 | ENSEMBL:ENSP00
175775_s_at	F42A9.2	F42A9.2	WBGene00003034	lin-49	active		Expression first detected in mid-blastula stage. Expressed in most cells of animal, throughout development into adulthood. Expression observed is at lower levels when compared to lin-59 which has a similar pattern.		3	1		IV-4I16	175774_at|175775_s_at|192161_s_at		ot74	WT|Gro|Stp|Unc|Unc	Molecular_function:DNA binding|Biological_process:regulation of transcription, DNA-dependent|Biological_process:positive regulation of growth rate|Biological_process:gametogenesis|Biological_process:locomotory behavior	PHD finger protein BR140/LIN-49	ENSEMBL:ENSP00000306297:human:Peregrin:E=66.0809 | ENSEMBL:ENSP00000216267:human:Bromodomain-containing protein 1:E=60.699 | ENSEMBL:ENSP00000345886:human:BRD1 protein:E=60.6383 | ENSEMBL:ENSP00000350267:human:Bromodomain and PHD finger-containing protein
175778_s_at	W07E11.3a	W07E11.3	WBGene00001445	flp-2	active	nerve ring	Nerve ring and other neuronal processes. | "Expressed in AIA, RID, PVW, I5, MC. Faint or variable expression observed in ASI, M4, head muscles and an extra pair of cells in the head. No male specific expression." | Expressed in all stages	In wild-type animals, FaRPs immunostaining was most concentrated in the nerve ring and other neuronal processes, whereas neuronal cell bodies had lower levels of expression.	1	1	6	X-4P22	175777_at|175778_s_at	flp-2 encodes a predicted FMRFamide-like peptide neurotransmitter; expressed in the pharyngeal neuron I5.		WT|Emb|Lva|Emb|Gro	Biological_process:embryonic development (sensu Animalia)|Biological_process:positive regulation of growth rate|Biological_process:larval development (sensu Nematoda)|Biological_process:growth	Unnamed protein
175791_at	Y40H4A.1a	Y40H4A.1	WBGene00001519	gar-3	active		All developmental stages. | "GFP expressed in the pharyngeal muscle, in pharyngeal neuron I3, and in neurons of the extrapharyngeal nervous system. Within the pharyngeal muscle, the intensity of staining is highest in the terminal bulb, lower in the isthmus, and variable in the metacorpus." | "Two RT-PCR products of expected sizes (747 and 825 bp) were observed at all developmental stages examine…		1	1	6	V-9H09	175791_at|192386_s_at|192479_s_at		gk305	WT|WT	Molecular_function:rhodopsin-like receptor activity|Biological_process:G-protein coupled receptor protein signaling pathway|Cellular_component:integral to membrane|Molecular_function:muscarinic acetylcholine receptor activity|Cellular_component:membrane	Muscarinic acetylcholine receptor	ENSEMBL:ENSP00000255380:human:Muscarinic acetylcholine receptor M3:E=90.5229 | ENSEMBL:ENSP00000331108:human:Muscarinic acetylcholine receptor M5:E=85.2757 | ENSEMBL:ENSP00000306490:human:Muscarinic acetylcholine receptor M1:E=84.1549 | ENSEMBL:ENSP000003
175802_at	F56D2.7	F56D2.7	WBGene00000420	ced-6	active							III-2N24	175802_at|188052_s_at	ced-6 encodes an Src homology (SH) 3 and phosphotyrosine-binding (PTB) domain-containing adaptor protein, orthologous to human CED-6/GULP, that is required for cell corpse engulfment during apoptosis; CED-6 is bound by the phosphotyrosine binding motif in the cytoplasmic tail of the transmembrane protein CED-1, and and within phagocytic cells this interaction may be part of a signal transduction …	n1813	WT|WT	Biological_process:phagocytosis, engulfment|Biological_process:programmed cell death	Adaptor protein CED-6, contains PTB domain	ENSEMBL:ENSP00000272801:human:PTB domain adaptor protein CED-6:E=40.4318 | ENSEMBL:ENSP00000330326:human:Hypothetical protein:E=10.6383 | ENSEMBL:ENSP00000348644:human:Splice Isoform 2 Of Numb protein homolog:E=10.1739 | ENSEMBL:ENSP00000347169:human:Splice Isoform 1 Of Numb protein homolog:E=10.1079 | FLYBASE:CG11804-PB:fly::E=34.1192 | FLYBASE:CG9695-PA:fly:Flybase gene name is Dab-PA:E=11.1487…
175809_at	F28H6.1	F28H6.1	WBGene00000103	akt-2	active	rectal gland | head neurons | motor neurons | spermathecae | hypodermis | intestine | dorsal nerve cord | P lineage | pharyngeal muscle | ventral nerve cord | pharyngeal neurons | tail neurons | muscle	AKT-2/GFP full-length protein fusion gene is expressed at the same times as AKT-1/GFP and in the same tissues that express AKT-1/GFP although AKT-2/GFP seems to be less abundant.		1	1	6		175809_at|194014_s_at	akt-2 encodes a homolog of the serine/threonine kinase Akt/PKB, AKT-2, that is required for progression through the dauer stage of development and for the negative regulation of adult lifespan; inactivation of akt-2 causes animals to arrest constitutively	ok393	WT	Molecular_function:protein serine/threonine kinase activity|Molecular_function:ATP binding|Biological_process:protein amino acid phosphorylation|Molecular_function:protein kinase activity|Biological_process:insulin receptor signaling pathway|Biological_process:determination of adult life span	Serine/threonine protein kinase	ENSEMBL:ENSP00000263826:human:Splice Isoform 1 Of RAC-gamma serine/threonine-protein kinase:E=145.301 | ENSEMBL:ENSP00000336943:human:Splice Isoform 2 Of RAC-gamma serine/threonine-protein kinase:E=143.387 | ENSEMBL:ENSP00000309428:human:RAC-beta serine/t
175810_at	F52E1.1	F52E1.1	WBGene00004078	pos-1	active	gonad	First detected at low levels in some 1-cell embryos. At the 2-cell stage higher level of expression detected predominantly in germline blastomere P1. Distribution of POS-1 protein is similar to distribution of mRNA after 2-cell stage when P1 divides. POS-1 protein is initially present at equal levels in both P1 daughters but persists at higher level only in germline daughter P2. After the divisio…	POS-1 is cytoplasmic.	0	1	7	V-6A23	175810_at|192079_s_at		ne51	Emb|Emb|Emb	Molecular_function:nucleic acid binding|Biological_process:embryonic development (sensu Animalia)|Biological_process:cell fate specification|Biological_process:embryonic morphogenesis|Biological_process:embryonic pattern specification|Molecular_function:transcription regulator activity	CCCH-type Zn-finger protein	ENSEMBL:ENSP00000337386:human:Butyrate response factor 1:E=15.8861 | ENSEMBL:ENSP00000248673:human:Tristetraproline:E=15.7212 | ENSEMBL:ENSP00000282388:human:Butyrate response factor 2:E=13.5086 | FLYBASE:CG4070-PB:fly:Flybase gene name is Tis11-PB:E=19.5528 |
175824_s_at	K11E8.1	K11E8.1	WBGene00006779	unc-43	active	head neurons | nerve ring | ventral nerve cord | body neurons | intestinal | tail neurons | nerve ring | dorsal nerve cord | ventral nerve cord	Adult Expression: intestinal; nerve ring; ventral nerve cord; head neurons; body neurons; tail neurons; unidentified | Larval Expression: intestinal; nerve ring; ventral nerve cord; head neurons; body neurons; tail neurons | "The antibody specifically stained the synapse-rich nerve ring, ventral nerve cord and dorsal nerve cord in wild-type but not in unc-43(n1186) or unc-43(e755) animals."		1	1	1	IV-5O24	172058_x_at|173423_at|175820_s_at|175821_s_at|175824_s_at|187758_at|187759_s_at|193459_s_at|193463_s_at	unc-43(gf) mutants (in which unc-43 is overexpressed) suppress the excess motoneuron branching, and thus the uncoordinated phenotype, induced by an unc-6deltaC transgene.	e266	WT|WT|WT	Molecular_function:protein kinase activity|Molecular_function:ATP binding|Biological_process:protein amino acid phosphorylation|Molecular_function:protein serine/threonine kinase activity	Ca2+/calmodulin-dependent protein kinase, EF-Hand protein superfamily	ENSEMBL:ENSP00000296402:human:Similar to Calcium/calmodulin-dependent protein kinase II delta 2-subunit:E=184.538 | ENSEMBL:ENSP00000339740:human:Splice Isoform 1 Of Calcium/calmodulin-dependent protein kinase type II delta chain:E=183.796 | ENSEMBL:ENSP0
175841_at	T13H5.7	T13H5.7	WBGene00004383	rnh-2	active								175841_at|175842_s_at				Molecular_function:RNA binding|Molecular_function:ribonuclease H activity|Biological_process:RNA metabolism	Ribonuclease HI	ENSEMBL:ENSP00000221486:human:Ribonuclease HI large subunit:E=64.699 | FLYBASE:CG13690-PA:fly:Flybase gene name is CG13690-PA:E=61.6778 |
175862_at	Y69A2AR.1a	Y69A2AR.1	WBGene00022074	Y69A2AR.1	active								-			WT
175925_at	Y73B3A.15	Y73B3A.15	WBGene00022217	Y73B3A.15	active								175904_s_at|175925_at|175926_s_at					Uncharacterized protein
175972_at	E01A2.1	E01A2.1	WBGene00017084	E01A2.1	active								-			WT|WT|Unclassified|WT|WT		Glutamate-cysteine ligase regulatory subunit	ENSEMBL:ENSP00000263891:human:Glutamate--cysteine ligase regulatory subunit:E=26.5086 | FLYBASE:CG4919-PA:fly:Flybase gene name is Gclm-PA:E=16.3468 |
175982_at	EGAP5.1	EGAP5.1	WBGene00017150	EGAP5.1	active						6	X-2P08	-			WT
176017_at	F10E9.1	F10E9.1	WBGene00017353	F10E9.1	active						6	III-4K24	-
176019_at	Y41D4A.6	Y41D4A.6	WBGene00021508	Y41D4A.6	active								176019_at|176046_at			WT|WT|WT|Unclassified|Unclassified	Molecular_function:amidase activity	Amidases	ENSEMBL:ENSP00000275076:human:Similar to GATA protein:E=89.4318 | ENSEMBL:ENSP00000312925:human:52 kDa protein:E=75.699 | ENSEMBL:ENSP00000298405:human:Hypothetical protein FLJ31204:E=18.1024 | FLYBASE:CG6007-PA:fly:Flybase gene name is gatA-PA:E=92.3665 | FLYBASE:CG8839-PA:fly:Flybase gene name is CG8839-PA:E=18.7696 | FLYBASE:CG7910-PA:fly:Flybase gene name is CG7910-PA:E=14.2518 | FLYBASE:CG51…
176025_at	D2007.1	D2007.1	WBGene00017041	D2007.1	active						8	III-4E18	-			WT|WT
176066_at	T01B6.4	T01B6.4	WBGene00020136	T01B6.4	active						1		-
176071_at	B0403.3	B0403.3	WBGene00015167	B0403.3	active						9	X-3P17	-			WT		Unnamed protein
176073_at	ZK370.6	ZK370.6	WBGene00022720	ZK370.6	active						6	III-4N11	-			WT|WT
176087_at	C07H6.2	C07H6.2	WBGene00015579	C07H6.2	active	intestine | pharynx	Adult Expression: pharynx; intestine;		0	1		III-4A11	-			WT|WT|Gro	Biological_process:positive regulation of growth rate	Uncharacterized conserved protein	ENSEMBL:ENSP00000230260:human:HCG V:E=12.699 | FLYBASE:CG13994-PA:fly:Flybase gene name is CG13994-PA:E=12.8239 | FLYBASE:CG11233-PA:fly:Flybase gene name is CG11233-PA:E=12.6383 |
176116_at	F09G8.5	F09G8.5	WBGene00017320	F09G8.5	active						3	III-4K14	-			WT|WT		Uncharacterized conserved protein	ENSEMBL:ENSP00000317302:human:Splice Isoform 1 Of Protein C21orf2:E=35.1739 | ENSEMBL:ENSP00000344566:human:C21orf2 protein:E=34.7212 | FLYBASE:CG14995-PA:fly:Flybase gene name is CG14995-PA:E=30.8539 | FLYBASE:CG15208-PA:fly:Flybase gene name is CG15208-PA:E=25.8861 |
176124_at	ZK652.3	ZK652.3	WBGene00022784	ZK652.3	active	spermatheca | gonad sheath cells | seam cells | intestine | vulval muscle | developing uterus | developing vulva	Adult Expression: intestine; vulval muscle; spermatheca; gonad sheath cells; seam cells;		0	1			-			WT|WT|WT	Molecular_function:molecular_function unknown	Uncharacterized conserved protein	ENSEMBL:ENSP00000239878:human:UPF0185 protein BM-002:E=35.8539 |
176142_at	Y58A7A.6	Y58A7A.6	WBGene00021980	Y58A7A.6	active								-				Molecular_function:binding|Biological_process:transport	Globins and related hemoproteins
176148_at	F09G8.7	F09G8.7	WBGene00017321	F09G8.7	active								-			WT|WT
176155_at	ZK688.3	ZK688.3	WBGene00022798	ZK688.3	active						8	III-4K21	174335_at|176155_at			WT|WT	Molecular_function:catalytic activity|Biological_process:metabolism	Predicted fumarylacetoacetate hydralase	ENSEMBL:ENSP00000314622:human:Hypothetical protein:E=51.2147 | ENSEMBL:ENSP00000233379:human:Fumarylacetoacetate hydrolase domain containing 2A:E=36.6383 | ENSEMBL:ENSP00000272610:human:Hypothetical protein DKFZp434N062:E=36.2076 | ENSEMBL:ENSP00000288917:human:35 kDa protein:E=35.8861 | ENSEMBL:ENSP00000350953:human:32 kDa protein:E=34.8861 | FLYBASE:CG5793-PA:fly:Flybase gene name is CG5793-PA:…
176164_at	Y71H2AM.5	Y71H2AM.5	WBGene00022170	Y71H2AM.5	active								-			Gro|Stp|Clr|Emb|Lva	Molecular_function:cytochrome-c oxidase activity|Biological_process:electron transport|Cellular_component:mitochondrion|Biological_process:osmoregulation|Biological_process:embryonic development (sensu Animalia)|Biological_process:positive regulation of growth rate|Biological_process:larval development (sensu Nematoda)|Biological_process:growth|Biological_process:gametogenesis	Cytochrome c oxidase, subunit VIb/COX12	ENSEMBL:ENSP00000246554:human:CytoChrome C oxidase subunit VIb:E=14.5528 | FLYBASE:CG14235-PA:fly:Flybase gene name is CG14235-PA:E=17.6778 |
176225_at	Y71H2AM.4	Y71H2AM.4	WBGene00022169	Y71H2AM.4	active								-			Emb|Gro|Lva	Biological_process:embryonic development (sensu Animalia)|Biological_process:positive regulation of growth rate|Biological_process:larval development (sensu Nematoda)|Biological_process:growth	NADH:ubiquinone oxidoreductase, NDUFC2/B14.5B subunit
176235_at	Y119C1B.10	Y119C1B.10	WBGene00022475	Y119C1B.10	active								-
176246_at	Y119C1B.6	Y119C1B.6	WBGene00022472	Y119C1B.6	active								-
176265_at	F42H10.2	F42H10.2	WBGene00018366	F42H10.2	active						7	III-4D15	-			WT|WT|WT|WT		Uncharacterized conserved protein
176279_at	Y71H2AM.6	Y71H2AM.6	WBGene00022171	Y71H2AM.6	active								-			WT		Uncharacterized conserved protein with similarity to phosphopantothenoylcysteine synthetase/decarboxylase	ENSEMBL:ENSP00000310034:human:Conserved hypothetical protein:E=43.0915 | FLYBASE:CG5629-PB:fly:Flybase gene name is CG5629-PB:E=50.0862 |
176316_at	Y71G12B.14	Y71G12B.14	WBGene00003080	lsm-6	active	mu_herm_ut | sheath_cells | distal tip cells | muscle	GFP is seen throughout the body wall and sex muscle cells. Confocal microscopy of dissected gonad arms shows GFP expression in the DTC and in the gonad sheath cells. | muscle	| "Talin is a component of the body wall muscle dense bodies. Talin was positioned in a thin line between the dense bodies in the center of muscle A band, a position corresponding to M line. All adult animals showed staining in the dense body, while only 10% of animals showed staining in the M line."	0	1			-			Emb|Bmd|Emb|Lvl|Rol|Gro|Unc|WT	Biological_process:mRNA processing|Cellular_component:ribonucleoprotein complex|Molecular_function:pre-mRNA splicing factor activity|Cellular_component:nucleus|Cellular_component:small nucleolar ribonucleoprotein complex|Biological_process:body morphogenesis (sensu Nematoda)|Biological_process:embryonic development (sensu Animalia)|Biological_process:positive regulation of growth rate|Biological_…	Small nuclear ribonucleoprotein F	ENSEMBL:ENSP00000296581:human:U6 snRNA-associated Sm-like protein LSm6:E=30.2076 | ENSEMBL:ENSP00000266735:human:Hypothetical protein:E=14.699 | FLYBASE:CG9344-PA:fly:Flybase gene name is CG9344-PA:E=26.9208 | FLYBASE:CG16792-PA:fly:Flybase gene name is DebB-PA:E=12.8861 |
176352_at	Y22D7AL.10	Y22D7AL.10	WBGene00021248	Y22D7AL.10	active								171804_x_at|176352_at|176369_s_at				Molecular_function:ATP binding|Biological_process:protein folding	Mitochondrial chaperonin	ENSEMBL:ENSP00000233893:human:Heat sHock 10kDa protein 1 (cHaperonin 10):E=29.4685 | ENSEMBL:ENSP00000339461:human:10 kDa protein:E=26.8861 | ENSEMBL:ENSP00000333665:human:PREDICTED: similar to heat shock 10kDa protein 1 (chaperonin 10):E=22.8239 | FLYBASE:CG11267-PA:fly:Flybase gene name is CG11267-PA:E=22.0506 | FLYBASE:CG9920-PA:fly:Flybase gene name is CG9920-PA:E=20.8861 |
176360_at	R13A5.10	R13A5.10	WBGene00020052	R13A5.10	active	excretory cell | head neurons	Adult Expression: excretory cell; head neurons | Larval Expression: excretory cell; head neurons		1	1	24	III-4C15	-			WT|WT	Molecular_function:zinc ion binding|Molecular_function:hydrolase activity	Cytosine deaminase FCY1 and related enzymes
176368_at	Y22D7AL.16	Y22D7AL.16	WBGene00021254	Y22D7AL.16	active								176322_at|176368_at			WT	Molecular_function:nucleic acid binding|Molecular_function:zinc ion binding|Cellular_component:nucleus	Zn-finger
176432_at	Y105E8B.7	Y105E8B.7	WBGene00013692	Y105E8B.7	active								-				Biological_process:regulation of transcription, DNA-dependent|Cellular_component:nucleus	Transcription initiation factor IIF, auxiliary subunit	ENSEMBL:ENSP00000247843:human:GAS41 protein:E=19.6021 | ENSEMBL:ENSP00000307804:human:AF-9 protein:E=10.5528 | FLYBASE:CG9207-PA:fly:Flybase gene name is CG9207-PA:E=16.4559 |
176437_at	C30F12.3	C30F12.3	WBGene00016262	C30F12.3	active						6	I-3M08	-			WT
176468_s_at	Y102A11A.2a	Y102A11A.2	WBGene00022412	Y102A11A.2	active	body wall muscle | intestinal | vulval muscle | renal gland cells	Adult Expression: intestinal; renal gland cells; vulval muscle; body wall muscle; unidentified | Larval Expression: intestinal; renal gland cells; body wall muscle; unidentified		0	1			-						FLYBASE:CG6004-PB:fly:Flybase gene name is CG6004-PB:E=14.6021 |
176544_at	Y71G12B.4	Y71G12B.4	WBGene00022144	Y71G12B.4	active								-			WT|WT|WT	Molecular_function:monooxygenase activity|Molecular_function:copper ion binding|Molecular_function:peptidylglycine monooxygenase activity|Biological_process:peptide metabolism|Cellular_component:membrane	Peptidylglycine alpha-amidating monooxygenase	ENSEMBL:ENSP00000314638:human:Splice Isoform 2 Of Peptidyl-glycine alpha-amidating monooxygenase precursor:E=47.7696 | ENSEMBL:ENSP00000282992:human:Splice Isoform 4 Of Peptidyl-glycine alpha-amidating monooxygenase precursor:E=47.7212 | ENSEMBL:ENSP00000302544:human:Splice Isoform 3 Of Peptidyl-glycine alpha-amidating monooxygenase precursor:E=47.699 | ENSEMBL:ENSP00000306100:human:PePtidylglyci…
176573_s_at	T01C8.7	T01C8.7	WBGene00003168	mec-4	active		Stained in the six touch receptor neurons.	MEC-4 is excluded from nucleus.	1	1	13	X-7D15	-	mec-4 encodes an amiloride-sensitive Na+ channel protein (degenerin) required to sense gentle mechanical stimuli (e.g. touch) along the body wall; MEC-4 is paralogous to, and coexpressed with, MEC-10, in all six touch cell neurons where they form a heteromeric mechanotransduction channel.	e1339	WT	Cellular_component:integral to plasma membrane|Biological_process:response to mechanical stimulus|Molecular_function:amiloride-sensitive sodium channel activity	Non voltage-gated ion channels (DEG/ENaC family)	ENSEMBL:ENSP00000300061:human:Amiloride-sensitive sodium channel gamma-subunit:E=42.4815 | ENSEMBL:ENSP00000228916:human:Splice Isoform 1 Of Amiloride-sensitive sodium channel alpha-subunit:E=40.3979 | ENSEMBL:ENSP00000353292:human:Splice Isoform 2 Of Ami
176585_at	Y57E12AM.1	Y57E12AM.1	WBGene00021960	Y57E12AM.1	active								-					Predicted membrane protein	ENSEMBL:ENSP00000257262:human:UPF0197 protein C11orf10:E=17.9208 | FLYBASE:CG9669-PA:fly:Flybase gene name is CG9669-PA:E=11.4437 |
176593_at	Y97E10AR.7	Y97E10AR.7	WBGene00022402	Y97E10AR.7	active	head neurons | hypodermis | ventral nerve cord	Adult Expression: head neurons | Larval Expression: hypodermis; ventral nerve cord; head neurons		1	1			-					MP1 adaptor interacting protein P14	ENSEMBL:ENSP00000265204:human:Late endosomal/lysosomal Mp1 interacting protein:E=14.8239 | FLYBASE:CG5189-PA:fly:Flybase gene name is CG5189-PA:E=16.5229 |
176609_s_at	F58B6.3a	F58B6.3	WBGene00003917	par-2	active	germ-line cells | germ-line cells | oocytes	Decreased levels of expression in the glp-4(bn2) mutant compared to the mixed stage N2, embryo, and T6 samples (adults). | "PAR-1 is found in the cortex of germ line cells in the whole adult gonad. In early embryos, cortical PAR-2 expression continues in P0, P1, P2, P3 and P4 (the cells of germline lineage), fades in Z2 and Z3. In all but P4, PAR-1 exhibits an asymmetric distribution." | "Before …	| "In the distal gonad, PAR-2 staining is strongest at septa between nuclei. In the proximal gonad, PAR-2 is found uniformly in the periphery. PAR-2 is associated with the cortical cytoskeleton. PAR-2 becomes localized to the posterior cortex in P0 th	0	1		III-1K08	172125_x_at|175620_at|176609_s_at	par-2 encodes a protein containing a C3HC4-type RING-finger, a specialized type of zinc-finger found in E3 ubiquitin ligase subunits; PAR-2 is required maternally for polarization of the C. elegans zygote along the anterior-posterior (A-P) axis and is asymmetrically localized to the posterior cortex of the one- and two-cell embryo via interdependent interactions with PAR-3, PAR-6, and PKC-3.	e2030	Ste|Spo	Molecular_function:ubiquitin-protein ligase activity|Molecular_function:zinc ion binding|Biological_process:protein ubiquitination|Cellular_component:ubiquitin ligase complex|Biological_process:embryonic cleavage|Biological_process:mitotic spindle positioning and orientation|Biological_process:reproduction|Biological_process:mitotic spindle orientation|Molecular_function:ATP binding|Biological_pr…	Unnamed protein
176617_s_at	K08D12.1	K08D12.1	WBGene00003947	pbs-1	active								-			Sck|Ste|Emb|Emb|Lva|Unc	Molecular_function:endopeptidase activity|Biological_process:ubiquitin-dependent protein catabolism|Cellular_component:proteasome core complex (sensu Eukarya)|Biological_process:embryonic development (sensu Animalia)|Biological_process:larval development (sensu Nematoda)|Biological_process:growth|Biological_process:physiological processes|Biological_process:reproduction|Biological_process:locomot…	20S proteasome, regulatory subunit beta type PSMB6/PSMB9/PRE3	ENSEMBL:ENSP00000270586:human:Proteasome subunit beta type 6 precursor:E=50.8239 | ENSEMBL:ENSP00000229815:human:Splice Isoform 1 Of Proteasome subunit beta type 9 precursor:E=43.3565 | ENSEMBL:ENSP00000307358:human:Splice Isoform 1 Of Proteasome subunit
176701_at	M04F3.1	M04F3.1	WBGene00019767	M04F3.1	active						18	I-2I11	-			WT|Egl|Emb|Unc|Pvl|Rup|Unc|Rup|Stp|Unc	Molecular_function:nucleic acid binding|Biological_process:oviposition|Biological_process:embryonic development (sensu Animalia)|Biological_process:hermaphrodite genital morphogenesis|Biological_process:morphogenesis of an epithelium|Biological_process:gametogenesis|Biological_process:locomotory behavior	Single-stranded DNA-binding replication protein A (RPA), medium (30 kD) subunit	ENSEMBL:ENSP00000263698:human:Replication protein A2, 32kDa:E=10.3566 |
176723_at	C18C4.1	C18C4.1	WBGene00015964	C18C4.1	active						15	V-4E04	-			WT	Molecular_function:binding|Biological_process:transport
176733_at	B0336.13	B0336.13	WBGene00015150	B0336.13	active								-			WT|WT|WT	Molecular_function:RNA polymerase II transcription factor activity|Biological_process:transcription initiation from Pol II promoter|Cellular_component:transcription factor TFIIA complex	Transcription initiation factor IIA, gamma subunit	ENSEMBL:ENSP00000267869:human:Transcription initiation factor IIA gamma chain:E=19.8539 | FLYBASE:CG5163-PA:fly::E=20.8861 | FLYBASE:CG11639-PA:fly::E=16.4559 |
176755_at	T22F7.4	T22F7.4	WBGene00020703	T22F7.4	active							III-1K15	-			WT|WT		Unnamed protein
176757_at	C02F12.3	C02F12.3	WBGene00015354	C02F12.3	active							X-2I10	-			WT
176772_s_at	Y50D7A.5	Y50D7A.5	WBGene00021755	Y50D7A.5	active								176771_at|176772_s_at			WT
176780_at	H06I04.1a	H06I04.1	WBGene00019167	H06I04.1	active								173021_s_at|176780_at			WT
176790_at	F23H11.2	F23H11.2	WBGene00017758	F23H11.2	active						5	III-1E24	-			Sma|Ste|Stp|WT|WT|Stp|Stp	Molecular_function:4-diphosphocytidyl-2C-methyl-D-erythritol synthase activity|Biological_process:isoprenoid biosynthesis|Molecular_function:DNA binding|Molecular_function:N-methyltransferase activity|Biological_process:DNA methylation|Biological_process:positive regulation of body size|Biological_process:reproduction|Biological_process:gametogenesis
176791_at	Y49C4A.9	Y49C4A.9	WBGene00021710	cyp-33C11	active								-				Biological_process:electron transport|Molecular_function:monooxygenase activity	Cytochrome P450 CYP2 subfamily	ENSEMBL:ENSP00000285985:human:Cytochrome P450 2C8:E=67.1308 | ENSEMBL:ENSP00000260682:human:Cytochrome P450 2C9:E=66.9208 | ENSEMBL:ENSP00000324648:human:Cytochrome P450 2B6:E=66.284 | ENSEMBL:ENSP00000285979:human:Cytochrome P450 2C18:E=65.7447 | ENSEMBL
176826_at	Y40B10A.2	Y40B10A.2	WBGene00021487	Y40B10A.2	active								-			WT	Molecular_function:O-methyltransferase activity|Molecular_function:S-adenosylmethionine-dependent methyltransferase activity	O-methyltransferase	ENSEMBL:ENSP00000298482:human:Similar to O-methyltransferase:E=28.6198 |
176833_s_at	F41H10.6b	F41H10.6	WBGene00018319	F41H10.6	active							IV-2F24	176833_s_at|176843_s_at		ok983	WT|WT		Histone deacetylase complex, catalytic component HDA1	ENSEMBL:ENSP00000334061:human:KIAA0901 protein:E=170.432 | ENSEMBL:ENSP00000216271:human:Splice Isoform 1 Of Histone deacetylase 10:E=68.0044 | ENSEMBL:ENSP00000225983:human:Splice Isoform 1 Of Histone deacetylase 5:E=60.6576 | ENSEMBL:ENSP00000262069:hum
176834_at	Y40B10A.1	Y40B10A.1	WBGene00021486	lbp-9	active								-			WT		Fatty acid-binding protein FABP	ENSEMBL:ENSP00000256104:human:Fatty acid binding protein 4, adipocyte:E=26.2924 | ENSEMBL:ENSP00000256103:human:PeriPheral myelin Protein 2:E=24.0655 | ENSEMBL:ENSP00000241156:human:Fatty acid binding protein 3:E=23.8539 | ENSEMBL:ENSP00000296918:human:FABP7 protein:E=21.7447 | ENSEMBL:ENSP00000297258:human:Fatty acid-binding protein, epidermal:E=21.6383 | ENSEMBL:ENSP00000237789:human:PREDICTED:…
176926_at	Y34D9A.2	Y34D9A.2	WBGene00021328	Y34D9A.2	active								-			WT	Molecular_function:rhodopsin-like receptor activity|Biological_process:G-protein coupled receptor protein signaling pathway|Cellular_component:integral to membrane
176937_at	Y34D9A.8	Y34D9A.8	WBGene00021333	Y34D9A.8	active								-
176951_at	Y54G2A.31	Y54G2A.31	WBGene00006708	ubc-13	active								-		pkP5257		Molecular_function:ubiquitin conjugating enzyme activity|Biological_process:protein modification|Biological_process:ubiquitin cycle	Ubiquitin-protein ligase	ENSEMBL:ENSP00000316176:human:Ubiquitin-conjugating enzyme E2 N:E=68.3188 | ENSEMBL:ENSP00000218188:human:PREDICTED: similar to ubiquitin-conjugating enzyme E2N:E=60.7959 | ENSEMBL:ENSP00000171466:human:Ubiquitin-conjugating enzyme:E=32.8239 | ENSEMBL:ENS
176964_at	K12H4.4	K12H4.4	WBGene00019679	K12H4.4	active						2	III-4A24	-			Emb|Emb|Emb|Gro|Lvl|Mlt|Prz|Ste|Emb	Molecular_function:signal peptidase activity|Biological_process:signal peptide processing|Cellular_component:signal peptidase complex|Cellular_component:integral to membrane|Biological_process:embryonic development (sensu Animalia)|Biological_process:positive regulation of growth rate|Biological_process:larval development (sensu Nematoda)|Biological_process:physiological processes|Biological_proc…	Signal peptidase complex subunit	ENSEMBL:ENSP00000264597:human:Microsomal signal peptidase 23 kDa subunit:E=42.1192 | FLYBASE:CG5677-PA:fly:Flybase gene name is CG5677-PA:E=42.5376 |
177082_at	M79.4	M79.4	WBGene00001462	flp-19	active	nerve ring	Nerve ring and other neuronal processes. | "Expressed in AIN, AWA, BAG, HSN, URX. Faint or variable expression observed in an extra pair of cells in the tail. Male specific expression in Rays 5, 7, 9, CEM."	In wild-type animals, FaRPs immunostaining was most concentrated in the nerve ring and other neuronal processes, whereas neuronal cell bodies had lower levels of expression.	1	1	6		174202_at|177082_at
177089_at	Y55F3BR.5	Y55F3BR.5	WBGene00021942	Y55F3BR.5	active								-			WT		Unnamed protein
177120_s_at	CC4.2	CC4.2	WBGene00003753	nlp-15	active	head neurons | intestine | retrovesicular ganglion neurons | ventral nerve cord | tail neurons | head neurons | vulva | pharynx | lateral ganglia | ventral nerve cord | tail neurons	Expressed in ASH, CAN, HSN, BDU, 5 head neurons, VNC, 3 RVG neurons, 1 tail neuron, intestine. | "Reporter construct is expressed primarily or exclusively in neurons or ""endocrine/secretory"" cells. GFP expression in non-neuronal tissues include the gut (frequently), specific somatic gonad cells, and in pharyngeal or vulval muscles (rarely). No expression is detected in hypodermal, body wall mus…		1	1	6	I-6J05	-			WT		Unnamed protein
177141_at	R74.8a	R74.8	WBGene00011282	R74.8	active						7	III-2G21	173058_s_at|177141_at			WT|WT		Unnamed protein
177164_s_at	Y45G5AM.6	Y45G5AM.6	WBGene00021558	Y45G5AM.6	active								177163_at|177164_s_at					Membrane protein
177168_at	Y45G5AL.1a	Y45G5AL.1	WBGene00021554	Y45G5AL.1	active								176440_at|177168_at|187915_at
177188_at	Y73B6BL.26	Y73B6BL.26	WBGene00022247	Y73B6BL.26	active						9		-				Molecular_function:extracellular ligand-gated ion channel activity|Biological_process:ion transport|Cellular_component:integral to membrane|Cellular_component:postsynaptic membrane|Biological_process:transport|Cellular_component:membrane|Molecular_function:neurotransmitter receptor activity		ENSEMBL:ENSP00000250699:human:Neuronal acetylcholine receptor protein, alpha-10 chain precursor:E=33.1135 | ENSEMBL:ENSP00000312663:human:Neuronal acetylcholine receptor protein, alpha-9 chain precursor:E=31.9208 | ENSEMBL:ENSP00000217176:human:Neuronal a
177190_at	Y71H2AL.1	Y71H2AL.1	WBGene00022164	Y71H2AL.1	active								172177_x_at|177190_at			Gro|Lva	Molecular_function:calcium ion binding|Biological_process:positive regulation of growth rate|Biological_process:larval development (sensu Nematoda)|Biological_process:growth	Ca2+/calmodulin-dependent protein phosphatase (calcineurin subunit B), EF-Hand superfamily protein	ENSEMBL:ENSP00000335632:human:CalCium binding protein P22:E=41.3979 | ENSEMBL:ENSP00000300113:human:Hepatocellular carcinoma antigen gene 520:E=36.8539 | ENSEMBL:ENSP00000331909:human:Similar to Calcium-binding protein p22:E=25.7696 | ENSEMBL:ENSP00000234
177218_at	Y53G8AM.5	Y53G8AM.5	WBGene00021805	Y53G8AM.5	active								-			WT		Uncharacterized protein
177223_s_at	Y53G8AM.8	Y53G8AM.8	WBGene00021808	Y53G8AM.8	active								177212_at|177220_at|177222_at|177223_s_at			WT|WT|WT
177238_at	M57.1	M57.1	WBGene00019777	M57.1	active						2	IV-1J10	-			WT		Uncharacterized protein
177248_at	R186.2	R186.2	WBGene00005113	srd-35	active						3	V-8L11	-			WT	Molecular_function:G-protein coupled receptor activity|Cellular_component:membrane	Chemoreceptor/7TM receptor
177348_at	M163.5	M163.5	WBGene00010937	M163.5	active						3		-
177350_at	M176.11	M176.11	WBGene00010947	M176.11	active						2		-			WT
177371_s_at	M02B7.3a	M02B7.3	WBGene00003884	osm-3	active	IL2 neurons | IL2 neurons | neurons | sensory neurons | amphid neurons | phasmid neurons | inner labial neurons	Fusion gene expression can be observed in early larvae in a small number of sensory neurons. In the head, the fusion gene expressing cells include the set of eight pairs of amphid neurons (ADF, ADL, ASE, ASG, ASH, ASI, ASJ, and ASK) situated in the bilaterally symmetrical lateral ganglia just in front of the second pharyngeal bulb. Amphids are two large sensilla located laterally in the head and …	| "Stained the cell body cytoplasm, dendrites, and ciliated endings of the amphid, inner labial, and phasmid chemosensory neurons. Antibody demonstrated a perinuclear, punctate staining in cell bodies and a punctate staining along corresponding dendrites of amphid neurons."	1	1		IV-1N20	-	osm-3 encodes a homolog of the heavy chain subunit of heteromeric anterograde motor kinesins; OSM-3 is required for formation of the distal segment of amphid channel cilia, for responses to osmotic stimuli, for normal dauer formation, and for sensitivity to caffeine.	e1806	WT	Molecular_function:microtubule motor activity|Molecular_function:ATP binding|Biological_process:microtubule-based movement|Cellular_component:microtubule associated complex		ENSEMBL:ENSP00000247986:human:Splice Isoform 1 Of Kinesin-like protein KIF17:E=167.509 | ENSEMBL:ENSP00000318133:human:Splice Isoform 2 Of Kinesin-like protein KIF17:E=167.509 | ENSEMBL:ENSP00000262652:human:Kinesin-like protein KIF3B:E=110.658 | ENSEMBL:
177375_at	M60.2	M60.2	WBGene00019779	M60.2	active							X-4O17	177368_at|177375_at|187953_at		ok732	WT|WT|WT		Placental protein 11	ENSEMBL:ENSP00000229003:human:Placental protein 11 precursor:E=25.2676 | FLYBASE:CG2145-PA:fly:Flybase gene name is CG2145-PA:E=18.0506 | FLYBASE:CG3303-PA:fly:Flybase gene name is CG3303-PA:E=15.4685 |
177395_at	F28D1.6	F28D1.6	WBGene00009216	F28D1.6	active							IV-6H17	-			WT
177399_at	C11H1.7	C11H1.7	WBGene00007531	C11H1.7	active						12	X-6P01	-			WT		Uncharacterized conserved protein	ENSEMBL:ENSP00000323469:human:CTG4a:E=26.2292 | ENSEMBL:ENSP00000262932:human:MGC40499 protein:E=24.3566 | FLYBASE:CG11577-PA:fly:Flybase gene name is CG11577-PA:E=22.4949 |
177411_s_at	T21C9.5	T21C9.5	WBGene00003065	lpd-9	active						5	V-7G06	-			Emb|Lva|Lvl|Gro|Lpd|Lva	Biological_process:embryonic development (sensu Animalia)|Biological_process:positive regulation of growth rate|Biological_process:lipid metabolism|Biological_process:larval development (sensu Nematoda)|Biological_process:growth|Biological_process:physiological processes
177412_at	C54G4.5	C54G4.5	WBGene00008315	C54G4.5	active						6	I-3P08	-			WT|WT
177419_s_at	F59B8.1a	F59B8.1	WBGene00010316	F59B8.1	active								177418_at|177419_s_at			WT			FLYBASE:CG31191-PA:fly:Flybase gene name is CG31191-PA:E=29.7696 |
177433_at	F19D8.2	F19D8.2	WBGene00008955	F19D8.2	active						10	X-6B07	-			WT
177459_at	B0198.2	B0198.2	WBGene00007115	B0198.2	active							X-5B20	-			WT
177480_at	W02B8.1	W02B8.1	WBGene00012197	W02B8.1	active						1		-
177497_at	F02E9.1	F02E9.1	WBGene00008528	F02E9.1	active						18	I-4I21	-			WT
177503_at	T07C5.4	T07C5.4	WBGene00011567	T07C5.4	active						9	X-6C15	-			WT	Molecular_function:transcription factor activity|Molecular_function:steroid hormone receptor activity|Biological_process:regulation of transcription, DNA-dependent|Cellular_component:nucleus	Nuclear hormone receptor
177532_at	F22B5.4	F22B5.4	WBGene00009042	F22B5.4	active						15	II-6M05	-			WT		Unnamed protein
177540_at	C29F4.3	C29F4.3	WBGene00007809	C29F4.3	active						3	IV-6A09	-			WT
177542_at	F46B6.9	F46B6.9	WBGene00009774	F46B6.9	active						6	V-6H22	-			WT
177550_at	F49H6.7	F49H6.7	WBGene00005784	srw-37	active						10	V-11K14	-			WT	Molecular_function:rhodopsin-like receptor activity|Biological_process:G-protein coupled receptor protein signaling pathway|Cellular_component:integral to membrane	7-transmembrane olfactory receptor
177558_at	F41E7.2	F41E7.2	WBGene00009618	F41E7.2	active						6	X-5E03	-			WT	Molecular_function:solute:hydrogen antiporter activity|Biological_process:regulation of pH|Cellular_component:integral to membrane	Na+/H+ antiporter	ENSEMBL:ENSP00000354574:human:Hypothetical protein FLJ23984:E=40.3565 | ENSEMBL:ENSP00000354172:human:Hypothetical protein:E=40.3468 | ENSEMBL:ENSP00000331938:human:PREDICTED: similar to hypothetical protein:E=34.8539 | ENSEMBL:ENSP00000296422:human:PREDICTED: similar to hypothetical protein:E=31.0223 | ENSEMBL:ENSP00000345241:human:Hypothetical protein:E=27.4815 | FLYBASE:CG10806-PB:fly:Flybase …
177606_at	F25H2.4	F25H2.4	WBGene00009118	F25H2.4	active						18	I-5E16	-			Clr|Emb|Etv|Gro|Stp|Unc|Lva|Unc|Unclassified|Emb|Gro|Stp|Unc|Unclassified	Molecular_function:molecular_function unknown|Biological_process:osmoregulation|Biological_process:embryonic development (sensu Animalia)|Biological_process:embryonic morphogenesis|Biological_process:positive regulation of growth rate|Biological_process:larval development (sensu Nematoda)|Biological_process:growth|Biological_process:gametogenesis|Biological_process:locomotory behavior	Uncharacterized conserved protein encoded by sequence overlapping the COX4 gene	ENSEMBL:ENSP00000216799:human:CGI-112 protein:E=16.6383 | ENSEMBL:ENSP00000253457:human:Neighbor of COX4:E=13.5686 | FLYBASE:CG3501-PA:fly:Flybase gene name is CG3501-PA:E=18.4202 |
177628_s_at	ZK858.5	ZK858.5	WBGene00014118	ZK858.5	active						2	I-4D19	-		tm1749	Emb|WT	Biological_process:embryonic development (sensu Animalia)
177660_at	ZK596.1	ZK596.1	WBGene00014006	ZK596.1	active						6	IV-5D10	171775_x_at|177660_at			WT|WT		Predicted alpha-helical protein	ENSEMBL:ENSP00000269576:human:Keratin 10:E=20.6383 | ENSEMBL:ENSP00000246662:human:Keratin 9:E=19.4202 | ENSEMBL:ENSP00000349865:human:57 kDa protein:E=18.3372 | ENSEMBL:ENSP00000302894:human:Splice Isoform 1 Of Heterogeneous nuclear ribonucleoprotein A3:
177665_at	Y69H2.7	Y69H2.7	WBGene00013482	Y69H2.7	active						5	V-12M17	-			WT
177685_s_at	F44E5.1	F44E5.1	WBGene00009688	F44E5.1	active							II-8A11	-			Gro|Gro	Biological_process:positive regulation of growth rate
177686_at	F33A8.2	F33A8.2	WBGene00003756	nlp-18	active	rectal gland | head neurons | spermathecae | intestine | pharyngeal neurons | tail neurons	Expressed in ASI, 4 head neurons, 2 tail neurons, spermathecae, NSM, 2 ant. pharyngeal neurons, rectal gland, intestine.		1	1	6	II-7J13	-	nlp-18 encodes four predicted neuropeptide-like proteins; in C. elegans, nlp-18 is part of the FAFA neuropeptide family that also contains nlp-20; nlp-18 is expressed in a variety of neurons, including ASI, NSM, four head neurons, two tail neurons, and two anterior pharyngeal neurons; nlp-18 expression is also detected in the spermatheca, the rectal gland, and the intestine; as loss of nlp-18 act…		WT
177701_s_at	K08D8.6	K08D8.6	WBGene00010660	K08D8.6	active						19	IV-6H18	177700_at|177701_s_at|178425_at			WT|WT
177742_at	F37D6.3	F37D6.3	WBGene00009509	F37D6.3	active						1	I-5C06	-			WT
177750_at	T14B1.1	T14B1.1	WBGene00011763	T14B1.1	active	muscle | neurons | hypodermis	Post-embryonic expression. Hypodermis, neurons and muscle		1	1	17	X-4F08	174074_at|174975_at|177750_at			WT|WT|Unclassified
177752_at	T26H2.2	T26H2.2	WBGene00012064	T26H2.2	active						1	V-12M14	-	This gene encodes a protein containing an F-box, a motif predicted to mediate protein-protein interactions either with homologs of yeast Skp-1p or with other proteins; its encoded protein also contains a Pfam-B45 motif of presently unknown function.		WT		Predicted transposase
177764_at	T11B7.2	T11B7.2	WBGene00011707	T11B7.2	active						6	IV-4D07	-			WT
177773_at	T24C2.4	T24C2.4	WBGene00011983	T24C2.4	active						13	X-6D12	-	This gene encodes a protein containing an F-box, a motif predicted to mediate protein-protein interactions either with homologs of yeast Skp-1p or with other proteins; this gene's encoded protein also contains an FTH/DUF38 motif, which may also mediate protein-protein interaction.		WT		Uncharacterized protein
177774_at	F31C3.2a	F31C3.2	WBGene00009284	F31C3.2	active						5	I-7O04	-			Him	Molecular_function:nucleic acid binding|Biological_process:chromosome segregation	S-M checkpoint control protein CID1 and related nucleotidyltransferases	ENSEMBL:ENSP00000296783:human:Hypothetical protein FLJ38499:E=38.4949 | ENSEMBL:ENSP00000257177:human:OTTHUMP00000046687:E=17.0862 | ENSEMBL:ENSP00000311339:human:OTTHUMP00000021593:E=16.3872 | ENSEMBL:ENSP00000263063:human:PAP/25A core domain containing protein:E=12 | FLYBASE:CG5732-PA:fly:Flybase gene name is CG5732-PA:E=36.4815 | FLYBASE:CG15737-PA:fly:Flybase gene name is CG15737-PA:E=35.7212…
177785_s_at	T04D3.5	T04D3.5	WBGene00011434	T04D3.5	active						12	I-6D08	173283_s_at|177785_s_at			WT
177787_at	Y7A5A.7	Y7A5A.7	WBGene00012413	Y7A5A.7	active								-
177791_at	E02H4.5	E02H4.5	WBGene00008463	E02H4.5	active						13	X-6N09	-			WT
177826_at	F44A6.4	F44A6.4	WBGene00009676	F44A6.4	active							X-5C11	-			WT
177863_at	T24D5.2	T24D5.2	WBGene00011990	T24D5.2	active						6	X-6A05	-			WT
177872_at	K10G9.2	K10G9.2	WBGene00010756	K10G9.2	active							III-5D15	-			WT|Adl|Gro|Prz|Pvl|Unc|Gro|Unc	Biological_process:determination of adult life span|Biological_process:physiological processes|Biological_process:positive regulation of growth rate|Biological_process:locomotion|Biological_process:hermaphrodite genital morphogenesis|Biological_process:locomotory behavior
177886_at	F57E7.1	F57E7.1	WBGene00010202	F57E7.1	active						10	V-11C19	-			WT		Uncharacterized protein
177895_at	Y7A5A.3	Y7A5A.3	WBGene00012409	Y7A5A.3	active							X-7O23	177895_at|188738_s_at			WT		Unnamed protein
177900_s_at	Y69H2.6	Y69H2.6	WBGene00006714	ubc-19	active						6	V-12M15	-	ubc-19 encodes a predicted conjgating enzyme (UBCs/E2s) of the ubiquitin-conjugation system with a potentially low effect on embryonic viability, based on RNAi analysis.		Sck|WT	Molecular_function:ubiquitin conjugating enzyme activity|Biological_process:protein modification|Biological_process:ubiquitin cycle|Biological_process:physiological processes	Ubiquitin-conjugating enzyme-related protein Ft1, involved in programmed cell death	ENSEMBL:ENSP00000300245:human:Fused toes protein homolog:E=30.8861 | FLYBASE:CG10536-PA:fly:Flybase gene name is cbx-PA:E=18.8861 | FLYBASE:CG16894-PA:fly:Flybase gene name is CG16894-PA:E=16.1079 |
177904_at	D2023.3	D2023.3	WBGene00008407	D2023.3	active						3	V-7P24	-			WT	Molecular_function:sugar porter activity|Biological_process:phosphoenolpyruvate-dependent sugar phosphotransferase system	Ca2+-dependent phospholipid-binding protein Synaptotagmin, required for synaptic vesicle and secretory granule exocytosis
177952_s_at	K02E2.6	K02E2.6	WBGene00010507	K02E2.6	active						6	V-13A13	-			WT	Molecular_function:aspartic-type endopeptidase activity|Biological_process:proteolysis and peptidolysis
177958_at	F36D1.7	F36D1.7	WBGene00009466	F36D1.7	active							I-5L19	-			WT
177961_at	F54F7.2	F54F7.2	WBGene00010064	F54F7.2	active						22	X-5L17	-			WT|Unclassified|Unclassified|WT|WT
178002_at	F25D1.2	F25D1.2	WBGene00009107	F25D1.2	active							V-7E04	-			WT
178074_at	M04D8.7	M04D8.7	WBGene00010865	M04D8.7	active						6	III-5K14	-			WT|WT		Uncharacterized protein
178124_at	C55A6.9	C55A6.9	WBGene00008338	C55A6.9	active						11	V-7H20	-			Bmd|Emb|Lvl|Bmd|Emb|Lva|Lvl|Unc	Biological_process:body morphogenesis (sensu Nematoda)|Biological_process:embryonic development (sensu Animalia)|Biological_process:larval development (sensu Nematoda)|Biological_process:growth|Biological_process:physiological processes|Biological_process:locomotory behavior	Putative RNA polymerase II regulator	ENSEMBL:ENSP00000221265:human:Hypothetical protein PD2:E=62.7212 | ENSEMBL:ENSP00000221266:human:F23149_1:E=52.7959 | FLYBASE:CG2503-PA:fly:Flybase gene name is CG2503-PA:E=55.7212 |
178146_s_at	Y41E3.6	Y41E3.6	WBGene00012764	Y41E3.6	active							IV-7L23	-			WT		Unnamed protein
178155_at	K03H4.1	K03H4.1	WBGene00010548	K03H4.1	active						3	V-8P21	-			WT
178161_s_at	F57G4.7	F57G4.7	WBGene00014774	F57G4.7	active						17	V-11F06	-
178163_at	B0250.2	B0250.2	WBGene00007119	B0250.2	active								-
178170_at	R11D1.7	R11D1.7	WBGene00011246	R11D1.7	active						13	V-8B01	-			WT
178178_s_at	F36D3.1	F36D3.1	WBGene00009469	F36D3.1	active							V-11E11	173160_s_at|176860_at|178178_s_at			Emb|Gro|WT	Biological_process:embryonic development (sensu Animalia)|Biological_process:positive regulation of growth rate
178189_at	F28C6.5	F28C6.5	WBGene00009205	F28C6.5	active							II-6C12	-			WT
178198_at	R11H6.3	R11H6.3	WBGene00011251	R11H6.3	active						13	V-9H17	-			WT		Globins and related hemoproteins
178213_at	C07E3.5	C07E3.5	WBGene00007416	C07E3.5	active							II-7C12	-			WT	Molecular_function:DNA binding|Molecular_function:transcription factor activity|Biological_process:regulation of transcription, DNA-dependent|Cellular_component:nucleus
178220_at	W08D2.3	W08D2.3	WBGene00012340	W08D2.3	active						10	IV-5G15	-			WT	Molecular_function:sodium:dicarboxylate symporter activity|Biological_process:dicarboxylic acid transport|Cellular_component:membrane
178264_at	F01D5.8	F01D5.8	WBGene00008498	F01D5.8	active						4	II-9A11	-			WT	Molecular_function:catalytic activity	Predicted alpha/beta hydrolase	ENSEMBL:ENSP00000330222:human:C9orf77 protein:E=35.585 | ENSEMBL:ENSP00000344094:human:OTTHUMP00000021455:E=35.5376 | ENSEMBL:ENSP00000258884:human:PREDICTED: hypothetical protein from EUROIMAGE 588495:E=33.3468 | ENSEMBL:ENSP00000346816:human:PREDICTED: similar to C19orf27 protein:E=30.6576 | ENSEMBL:ENSP00000332368:human:31 kDa protein:E=30.5376 | ENSEMBL:ENSP00000250974:human:Chromosome 19 ope…
178277_at	C34F6.6	C34F6.6	WBGene00007940	C34F6.6	active						1	X-5K14	-			WT
178294_at	T12D8.4	T12D8.4	WBGene00011732	T12D8.4	active						9		-			WT		Thioredoxin binding protein TBP-2/VDUP1	ENSEMBL:ENSP00000222250:human:Arrestin domain containing 2:E=31.2292 | ENSEMBL:ENSP00000265138:human:KIAA1376 protein:E=29.4559 | ENSEMBL:ENSP00000268042:human:Arrestin domain containing 4:E=22.4815 | ENSEMBL:ENSP00000235941:human:Brain-expressed HHCPA78
178318_at	F57G4.9	F57G4.9	WBGene00010213	F57G4.9	active						2	V-11F10	-			WT		Predicted transposase
178329_at	F14H3.7	F14H3.7	WBGene00008826	F14H3.7	active						3	V-10P01	-	This gene encodes a protein containing an F-box, a motif predicted to mediate protein-protein interactions either with homologs of yeast Skp-1p or with other proteins; this gene's encoded protein also contains an FTH/DUF38 motif, which may also mediate protein-protein interaction.		WT	Molecular_function:sugar porter activity|Biological_process:phosphoenolpyruvate-dependent sugar phosphotransferase system	Uncharacterized protein
178346_at	F54B8.7a	F54B8.7	WBGene00010021	srbc-49	active						9	V-10O14	-			WT
178362_at	R04D3.6	R04D3.6	WBGene00005114	srd-36	active	head neurons | intestine - ant and post cells | nervous system	Adult Expression: intestine - ant and post cells; Nervous System; head neurons;		1	1		X-6A20	-			WT	Molecular_function:G-protein coupled receptor activity|Cellular_component:membrane	Chemoreceptor/7TM receptor
178365_s_at	F59F4.3	F59F4.3	WBGene00010338	F59F4.3	active						1	X-7A18	173693_at|178365_s_at			WT
178382_s_at	F55F3.1	F55F3.1	WBGene00010115	F55F3.1	active	pharyngeal-intestinal valve | pharynx	Adult Expression: pharynx; pharyngeal-intestinal valve | Larval Expression: pharynx; pharyngeal-intestinal valve		0	1	1	X-6O16	-			WT		Protein involved in Snf1 protein kinase complex assembly	ENSEMBL:ENSP00000254101:human:5'-AMP-activated protein kinase, beta-2 subunit:E=49.9208 | ENSEMBL:ENSP00000229328:human:AMP-activated protein kinase beta 1 non-catalytic subunit:E=43.8861 | FLYBASE:CG8057-PA:fly:Flybase gene name is CG8057-PA:E=33.3768 |
178398_at	R02D5.6	R02D5.6	WBGene00010979	R02D5.6	active						10	V-9F03	-			WT		Unnamed protein
178443_s_at	F57G4.5	F57G4.5	WBGene00010210	F57G4.5	active							V-11F02	178442_at|178443_s_at			WT		Unnamed protein
178458_at	C31C9.3	C31C9.3	WBGene00007837	C31C9.3	active						9	II-8H02	-	This gene encodes a protein containing an F-box, a motif predicted to mediate protein-protein interactions either with homologs of yeast Skp-1p or with other proteins; this gene's encoded protein also contains an FTH/DUF38 motif, which may also mediate protein-protein interaction.		WT		Uncharacterized protein
178461_at	C35A5.9	C35A5.9	WBGene00007953	C35A5.9	active						6	V-7C24	-			WT			ENSEMBL:ENSP00000295757:human:Histone deacetylase family protein:E=64.9586 | ENSEMBL:ENSP00000347104:human:Histone deacetylase 2:E=12.585 | ENSEMBL:ENSP00000271095:human:Histone deacetylase 1:E=11.7959 | ENSEMBL:ENSP00000216271:human:Splice Isoform 1 Of Histone deacetylase 10:E=11.5528 | FLYBASE:CG31119-PA:fly:Flybase gene name is CG31119-PA:E=59.4559 | FLYBASE:CG7471-PA:fly:Flybase gene name is …
178479_s_at	K08F8.6	K08F8.6	WBGene00002295	let-19	active	vulva | hypodermal | pharynx | skeletal muscle | tail neurons	Ubiquitous GFP expression was observed in embryo. In larvae and adults, GFP expression was observed in most tissues, including vulva, tail neurons, skeletal muscle, hypodermal cells, the H-shaped excretory canal and pharynx.		1	1		II-6I24	174498_at|178479_s_at	The let-19 gene encodes a protein related to human TRAP240 (thyroid hormone receptor-associated protein 240, OMIM:300182), a transcriptional co-activation complex subunit conserved in yeast, Drosophila, and humans; LET-19 is required for proper asymmetric cell divisions and cell fusions regulated by LIN-44/Wnt and LIN-17/frizzled, as well as for proper development of secondary vulval cell fates a…	mn19	WT			ENSEMBL:ENSP00000262436:human:Thyroid hormone receptor-associated protein complex 240 kDa component:E=95.6021 | ENSEMBL:ENSP00000281928:human:PROSIT240:E=91.8239 | ENSEMBL:ENSP00000290632:human:Trichohyalin:E=10.2596 | FLYBASE:CG9936-PC:fly:Flybase gene name is pap-PC:E=108.745 | FLYBASE:CG32133-PA:fly:Flybase gene name is CG32133-PA:E=13.5376 | FLYBASE:CG18497-PC:fly:Flybase gene name is spen-PC…
178500_at	ZC482.2	ZC482.2	WBGene00013911	ZC482.2	active								-			WT|WT	Molecular_function:transmembrane receptor protein tyrosine kinase activity|Molecular_function:epidermal growth factor receptor activity|Cellular_component:membrane	Predicted receptor
178525_at	B0284.3	B0284.3	WBGene00007133	B0284.3	active							III-2M21	-			WT|WT	Molecular_function:serine protease inhibitor activity
178529_at	ZK856.6	ZK856.6	WBGene00014107	ZK856.6	active						3	V-7G15	-			WT		Unnamed protein
178537_at	T06D8.2	T06D8.2	WBGene00011523	T06D8.2	active						1	II-7P03	-			WT|WT	Molecular_function:DNA binding|Molecular_function:nuclease activity|Biological_process:nucleotide-excision repair	Component of synaptic membrane glycine-, glutamate- and thienylcyclohexylpiperidine-binding glycoprotein (43kDa)
178549_at	K07A1.3	K07A1.3	WBGene00010610	K07A1.3	active						6	I-4B20	-			WT			FLYBASE:CG33108-PA:fly:Flybase gene name is CG33108-PA:E=12.2596 |
178584_at	F14D7.8	F14D7.8	WBGene00008795	F14D7.8	active							V-9M04	-			WT
178609_at	ZK337.5	ZK337.5	WBGene00003471	mtd-1	active		Both TU#677 and TU#676 are expressed exclusively in the six touch receptor neurons, as identified by their positions and projections, throughout development, beginning in embryogenesis.		1	1			-	mtd-1 encodes a novel protein, with an N-terminal extracellular domain and a C-terminal transmembrane domain, that is expressed in touch receptor neurons; loss of mtd-1 function (by either RNAi or a deletion mutation) has no obvious phenotype alone, but specifically enhances touch insensitivity of the temperature-sensitive mec-6(u247).	ok353	Mec	Biological_process:mechanosensory behavior|Biological_process:perception of mechanical stimulus
178612_at	T01G1.2	T01G1.2	WBGene00011337	T01G1.2	active	body wall muscle	Adult Expression: body wall muscle; unidentified | Larval Expression: body wall muscle; unidentified		0	1	6	IV-6G05	-			WT
178624_at	C56A3.8	C56A3.8	WBGene00008346	C56A3.8	active						4	V-8N22	-			WT|Let|Ste	Molecular_function:phosphotransferase activity, alcohol group as acceptor|Biological_process:reproduction	Phosphatidylinositol 4-kinase	ENSEMBL:ENSP00000266061:human:Phosphatidylinositol 4-kinase type II:E=60.041 | ENSEMBL:ENSP00000264864:human:Phosphatidylinositol 4-kinase type-II beta:E=53.6198 | FLYBASE:CG2929-PA:fly:Flybase gene name is Pi4KIIalpha-PA:E=62.7212 |
178669_s_at	ZC334.3	ZC334.3	WBGene00002107	ins-24	active						6	I-7C19	178668_at|178669_s_at	ins-24 encodes an insulin-like peptide of the insulin superfamily of proteins (OMIM:176730, 147440); INS-24 is one of 38 insulin-like peptides in C. elegans, but as loss of INS-24 function via RNA-mediated interference does not result in any abnormalities, the precise role of INS-24 in C. elegans development is not yet clear.		WT	Molecular_function:hormone activity|Biological_process:physiological processes|Cellular_component:extracellular	Insulin-like peptides
178683_at	T21B6.5	T21B6.5	WBGene00011882	T21B6.5	active								-					GDP-fucose transporter	ENSEMBL:ENSP00000313318:human:GDP-fucose transporter 1:E=34.9208 | FLYBASE:CG9620-PA:fly:Flybase gene name is CG9620-PA:E=53.2596 |
178685_at	D2085.7	D2085.7	WBGene00008432	D2085.7	active						8	II-6G04	-			WT		Uncharacterized conserved protein
178750_at	F21G4.5	F21G4.5	WBGene00009026	F21G4.5	active						9	X-4L06	-			WT	Molecular_function:nucleic acid binding|Molecular_function:zinc ion binding|Cellular_component:nucleus	Unnamed protein
178776_at	ZC334.2	ZC334.2	WBGene00002113	ins-30	active						6	I-7C17	-			WT	Molecular_function:hormone activity|Biological_process:physiological processes|Cellular_component:extracellular	Insulin-like peptides
178782_at	D1081.6	D1081.6	WBGene00008384	D1081.6	active						7	I-4M09	-			WT
178790_at	F47B8.3	F47B8.3	WBGene00009804	F47B8.3	active	intestinal | pharyngeal cells | hypodermal | pharynx	The earliest expression is seen in L1 larvae as non-localised staining in the procorpus and metacorpus. There is also some expression seen in the terminal bulb of the pharynx and in the posterior of the animal. In the adult expression is predominantly seen as non-localised staining of the pharynx (excluding isthmus). A few nuclei (possibly muscle) stain in the terminal bulb. Adults also show expr…		0	1	15	V-9M10	-			WT|Unclassified		Glutaredoxin-related protein
178814_at	F32B4.5	F32B4.5	WBGene00009315	F32B4.5	active						1		-
178822_s_at	C34F6.4	C34F6.4	WBGene00002029	hst-2	active	hypodermal	Transcriptional reporters are broadly if not ubiqitously expressed during early embryonic stages; however, clear differences in expression levels can be observed in different regions of the embryo. During late embryonic and postembryonic stages, reporter gene fusions display more restricted and only partially overlapping expression patterns. The hst-2 reporter construct show expression in hypoder…		0	1	11	X-5K10	178821_at|178822_s_at		ok595	WT|WT		Sulfotransferases	ENSEMBL:ENSP00000284064:human:Heparan sulfate 2-sulfotransferase:E=74 | ENSEMBL:ENSP00000349268:human:Similar to Heparan sulfate 2-sulfotransferase:E=63.4559 | ENSEMBL:ENSP00000265363:human:Dermatan/chondroitin sulfate 2-sulfotransferase:E=34.301 | FLYBASE:CG10234-PA:fly:Flybase gene name is Hs2st-PA:E=72.0706 | FLYBASE:CG9614-PD:fly:Flybase gene name is pip-PD:E=24.4559 |
178830_at	B0001.1	B0001.1	WBGene00007086	B0001.1	active	head neurons | nerve ring | intestine | pharynx | nervous system | ventral nerve cord | renal gland cells	Adult Expression: pharynx; intestine; renal gland cells; Nervous System; nerve ring; ventral nerve cord; head neurons;		1	1	2		-				Biological_process:pathogenesis|Cellular_component:extracellular	Unnamed protein
178834_at	F47B8.2	F47B8.2	WBGene00009803	F47B8.2	active						15	V-9M08	-			WT		Uncharacterized protein
178870_s_at	T06D8.7	T06D8.7	WBGene00011528	T06D8.7	active						2	II-7P13	-			WT|WT|WT|Emb	Biological_process:embryonic development (sensu Animalia)	Predicted membrane protein
178956_at	B0024.15	B0024.15	WBGene00007104	B0024.15	active						6		-			WT	Molecular_function:galactosyltransferase activity|Biological_process:protein amino acid glycosylation|Cellular_component:membrane	Galactosyltransferases	ENSEMBL:ENSP00000303740:human:UDP-galactose:BETA-N-acetyl-glucosamine-BETA-1,3-galactosyltransferase 1:E=26.0506 | ENSEMBL:ENSP00000316173:human:Beta1,3-N-acetylglucosaminyltransferase 5:E=21.8239 | ENSEMBL:ENSP00000343318:human:Beta-1,3-galactosyltransfe
178962_at	F53B2.4	F53B2.4	WBGene00005676	sru-13	active						13	IV-6N15	-			WT		Uncharacterized protein
179000_at	C49G9.1	C49G9.1	WBGene00008216	C49G9.1	active						6	I-6I20	-			WT
179023_at	K08G2.2	K08G2.2	WBGene00005366	srh-150	active						3	V-10B01	-					Predicted olfactory G-protein coupled receptor
179037_at	F31E9.3	F31E9.3	WBGene00009296	F31E9.3	active						8	V-11H21	-	This gene encodes a protein containing an F-box, a motif predicted to mediate protein-protein interactions either with homologs of yeast Skp-1p or with other proteins; this gene's encoded protein also contains an FTH/DUF38 motif, which may also mediate protein-protein interaction.		WT		Uncharacterized protein
179054_at	C43F9.7	C43F9.7	WBGene00008075	C43F9.7	active								-
179058_at	F25H9.2	F25H9.2	WBGene00009135	F25H9.2	active						1	V-8J24	-			WT	Molecular_function:protein binding	Uncharacterized protein, contains BTB/POZ domain
179061_at	C25D7.8	C25D7.8	WBGene00007718	C25D7.8	active						11	V-9H10	-			WT		Uncharacterized conserved protein	ENSEMBL:ENSP00000301453:human:OTU-like cysteine protease family protein:E=38.3098 | ENSEMBL:ENSP00000203664:human:OTU-like cysteine protease family protein:E=27.5686 | FLYBASE:CG4968-PA:fly:Flybase gene name is CG4968-PA:E=39.9586 |
179077_at	F53B7.4	F53B7.4	WBGene00009967	F53B7.4	active							V-7F05	-			WT
179103_at	F19H6.6	F19H6.6	WBGene00008961	F19H6.6	active						26	X-5N08	-			WT
179133_at	T05F1.1	T05F1.1	WBGene00011488	T05F1.1	active						20	I-4D18	-		tm1453	Ste|WT	Molecular_function:calcium ion binding|Biological_process:reproduction	Predicted aminopeptidases - M20/M25/M40 family	ENSEMBL:ENSP00000246117:human:Nicalin:E=59.8861 | FLYBASE:CG4972-PA:fly:Flybase gene name is CG4972-PA:E=30.0969 |
179141_at	K04D7.5	K04D7.5	WBGene00001653	gon-4	active	germ-line cells | vulva | somatic gonad precursors	GON-4::GFP was found in the nucleus. Furthermore, GON-4::GFP was found in the somatic gonadal precursor cells, Z1 and Z4, and their descendants from L1 until the early L3 stage. Expression was weak, but reproducible. During L4, GFP was observed in four nuclei of developing vulva, but not in other nongonadal cells. Intriguingly, GON-4::GFP was detected in a scattering of germ-line nuclei of rescue…	nucleus	0	1	11	IV-5K12	-	gon-4 encodes a large (1336-residue), unfamiliar, acidic (20% acidic residues and pI of 4.4), nuclear protein directly required for gonadogenesis in both sexes and, indirectly, for proper germ line and vulval development; gon-4 is expressed (and functionally required) in somatic gonadal cells during early gonadal development; while Z1 and Z4 (the somatic gonad precursor cells) appear to be specif…	e2575	Emb|Emb|Stp|WT	Molecular_function:acyl-CoA dehydrogenase activity|Biological_process:electron transport|Biological_process:embryonic development (sensu Animalia)|Biological_process:gametogenesis		ENSEMBL:ENSP00000354322:human:Hypothetical protein DKFZp686H0793:E=16.1611 |
179144_at	T25B9.3a	T25B9.3	WBGene00012009	T25B9.3	active						3		-
179167_at	M05D6.6	M05D6.6	WBGene00010879	M05D6.6	active						21	II-6O05	-			WT
179198_at	F25H9.4	F25H9.4	WBGene00009137	F25H9.4	active						9	V-8L04	-			WT	Molecular_function:protein binding	Uncharacterized protein, contains BTB/POZ domain
179202_at	T02E9.5	T02E9.5	WBGene00011383	T02E9.5	active								174180_at|179202_at
179206_at	F58B4.3	F58B4.3	WBGene00010236	F58B4.3	active						6	V-7B23	-			WT
179214_at	F54B8.4	F54B8.4	WBGene00010019	F54B8.4	active						3		-	The F54B8.4 gene encodes a homolog of Death Associated Protein 1 (DAP-1) protein that may be involved in apoptosis.				Unnamed protein
179235_at	C31H5.5	C31H5.5	WBGene00007856	C31H5.5	active						2	I-4B13	-			WT
179260_s_at	K08E3.7	K08E3.7	WBGene00003967	pdr-1	active								179259_at|179260_s_at	pdr-1 encodes an ortholog of human parkin (PARK2; OMIM:602544), which when mutated leads to the juvenile 2 form of Parkinson disease (OMIM:600116).	ok965	WT|WT	Molecular_function:ubiquitin-protein ligase activity|Biological_process:ubiquitin cycle|Biological_process:protein modification	E3 ubiquitin-protein ligase (Parkin protein)	ENSEMBL:ENSP00000343589:human:Splice Isoform 4 Of Parkin:E=37.9586 | ENSEMBL:ENSP00000328107:human:Splice Isoform 1 Of Parkin:E=37.7447 | ENSEMBL:ENSP00000332804:human:Similar to Parkin:E=27.7213 | ENSEMBL:ENSP00000333280:human:Splice Isoform 2 Of Parkin:E=26.0315 | ENSEMBL:ENSP00000332954:human:OTTHUMP00000017567:E=17 | ENSEMBL:ENSP00000299305:human:Ariadne-1 protein homolog:E=13.8861 | ENSEMBL:…
179262_at	K09C8.4	K09C8.4	WBGene00010716	lge-1	active						9	X-5E10	-		tm1051	WT	Molecular_function:transferase activity, transferring hexosyl groups|Biological_process:carbohydrate biosynthesis	Predicted glycosyltransferase	ENSEMBL:ENSP00000324570:human:Hypothetical protein FLJ38702:E=84.0862 | ENSEMBL:ENSP00000347088:human:Glycosyltransferase-like protein LARGE:E=38.8239 | ENSEMBL:ENSP00000298826:human:PP5656:E=24.4437 | ENSEMBL:ENSP00000310154:human:PREDICTED: similar to CG9996-PA:E=11.7212 | FLYBASE:CG9996-PA:fly:Flybase gene name is CG9996-PA:E=13.9586 | FLYBASE:CG3253-PA:fly:Flybase gene name is BEST:GH04269-PA…
179283_at	C46E1.1	C46E1.1	WBGene00008115	C46E1.1	active						6	X-7I15	-			WT
179302_at	F22B8.7	F22B8.7	WBGene00009049	F22B8.7	active						9	V-10P23	-			WT			ENSEMBL:ENSP00000236452:human:Similar to Unnamed protein product:E=42.0809 | ENSEMBL:ENSP00000263907:human:Hypothetical protein FLJ20605:E=41.7447 | ENSEMBL:ENSP00000352266:human:Hypothetical protein DKFZp586G2122:E=25.2007 | FLYBASE:CG1665-PA:fly:Flybase gene name is CG1665-PA:E=29.5686 |
179303_at	T09F5.6	T09F5.6	WBGene00005277	srh-54	active							V-9N06	-
179326_at	F14F8.5	F14F8.5	WBGene00005790	srw-43	active						3	V-11M05	-			WT	Molecular_function:rhodopsin-like receptor activity|Biological_process:G-protein coupled receptor protein signaling pathway|Cellular_component:integral to membrane	7-transmembrane olfactory receptor	FLYBASE:CG8985-PA:fly::E=12.3098 | FLYBASE:CG13229-PA:fly:Flybase gene name is CG13229-PA:E=10.0506 |
179327_at	T04F8.3	T04F8.3	WBGene00011442	T04F8.3	active								-			WT
179348_at	C15C8.1	C15C8.1	WBGene00007604	C15C8.1	active						6	V-8B11	-			WT		Unnamed protein
179363_at	W07G1.5a	W07G1.5	WBGene00012332	W07G1.5	active							II-8P04	-			WT	Biological_process:intracellular signaling cascade		ENSEMBL:ENSP00000318195:human:Nucleolin:E=12.9586 | ENSEMBL:ENSP00000347888:human:Splice Isoform 2 Of Putative splicing factor YT521:E=12.5376 | ENSEMBL:ENSP00000339245:human:Splice Isoform 1 Of Putative splicing factor YT521:E=12.5086 | ENSEMBL:ENSP00000
179369_s_at	C18D4.6a	C18D4.6	WBGene00007675	C18D4.6	active						5	V-11B18	-			WT|WT		Unnamed protein
179375_at	B0250.9	B0250.9	WBGene00007126	B0250.9	active						6	V-13C21	-	B0250.9 is orthologous to the human gene 7-DEHYDROCHOLESTEROL REDUCTASE (DHCR7; OMIM:602858), which when mutated leads to disease.		WT	Cellular_component:membrane	Sterol reductase/lamin B receptor	ENSEMBL:ENSP00000279263:human:Delta:E=33.5686 | ENSEMBL:ENSP00000339883:human:Lamin B receptor:E=31.6198 | ENSEMBL:ENSP00000311943:human:7-dehydrocholesterol reductase:E=28.4559 | ENSEMBL:ENSP00000329520:human:TM7SF2 protein:E=24.6198 | ENSEMBL:ENSP00000279262:human:Transmembrane 7 superfamily member 2:E=20.4949 |
179386_at	ZK971.1	ZK971.1	WBGene00014175	ZK971.1	active						15	II-7A06	-			WT
179388_at	T19C9.2	T19C9.2	WBGene00005331	srh-112	active						3	V-11D23	-			WT	Molecular_function:G-protein coupled receptor activity|Cellular_component:membrane	Predicted olfactory G-protein coupled receptor
179411_at	F43G9.2	F43G9.2	WBGene00009665	F43G9.2	active						7	I-4A16	-			WT	Biological_process:cell wall catabolism	Predicted peptidoglycan-binding protein, contains LysM domain	ENSEMBL:ENSP00000333008:human:FLJ33008 protein:E=12 | ENSEMBL:ENSP00000314518:human:PREDICTED: hypothetical protein LOC116068:E=10.8239 |
179458_at	K08E7.6	K08E7.6	WBGene00010674	K08E7.6	active						1	IV-6P13	174521_at|179458_at			WT|WT
179515_at	T27F6.7	T27F6.7	WBGene00012106	T27F6.7	active							I-6G12	-			WT
179552_at	ZC334.1	ZC334.1	WBGene00002109	ins-26	active						21		-			WT		Insulin-like peptides
179607_at	C18E9.9	C18E9.9	WBGene00007689	C18E9.9	active						6	II-6B17	-			WT
179609_at	ZK287.3	ZK287.3	WBGene00013964	ZK287.3	active							V-6D04	-			WT
179640_at	C05C9.2	C05C9.2	WBGene00007326	C05C9.2	active						10	X-5I16	-			WT
179663_at	F09C3.5	F09C3.5	WBGene00008613	F09C3.5	active								-					Predicted transposase
179694_s_at	F29G9.6	F29G9.6	WBGene00000980	dhs-17	active						3	V-4F07	179694_s_at|180257_at	dhs-17 encodes a member of the short-chain dehydrogenases/reductases family (SDR).		WT	Molecular_function:oxidoreductase activity|Biological_process:metabolism	Dehydrogenases with different specificities (related to short-chain alcohol dehydrogenases)	ENSEMBL:ENSP00000291892:human:RDH13:E=27.7447 | ENSEMBL:ENSP00000334113:human:Similar to SCAD family protein:E=23.7213 | ENSEMBL:ENSP00000333406:human:FOR II protein:E=22.7213 | ENSEMBL:ENSP00000237831:human:Retinol dehydrogenase 14:E=21.2924 | ENSEMBL:EN
179724_at	F53C3.4	F53C3.4	WBGene00018748	F53C3.4	active						2	II-3H17	-			WT		Uncharacterized protein, contains CX module
179774_s_at	F35A5.8a	F35A5.8	WBGene00001335	erp-1	active	head neurons | body wall muscle | pharynx | ventral nerve cord | vulval muscle | tail neurons	Adult Expression: pharynx; vulval muscle; body wall muscle; head neurons; tail neurons | Larval Expression: pharynx; body wall muscle; ventral nerve cord; head neurons; tail neurons		1	1	5	X-2M14	175306_at|179774_s_at	erp-1 is homologous to the human gene endophilin B1 (also called SH3GLB1, for SH3 domain GRB2-like endophilin B1).	ok462	WT	Molecular_function:protein binding|Cellular_component:cytoplasm	SH3 domain protein SH3GLB	ENSEMBL:ENSP00000284056:human:CGI-61 protein:E=79.2076 | ENSEMBL:ENSP00000291931:human:Similar to SH3GLB2:E=67.7213 | ENSEMBL:ENSP00000212369:human:Splice Isoform 2 Of SH3 domain GRB2-like protein B1:E=66.6021 | ENSEMBL:ENSP00000352659:human:Splice Isoform 2 Of SH3 domain GRB2-like protein B2:E=65.9586 | ENSEMBL:ENSP00000269886:human:SH3-domain GRB2-like 1:E=14.4949 | ENSEMBL:ENSP00000326735:huma…
179787_at	H36L18.2	H36L18.2	WBGene00010424	H36L18.2	active						6	X-6C01	-			WT
179795_s_at	C04C3.5	C04C3.5	WBGene00015415	C04C3.5	active	neurons along body | head neurons | nerve ring | nervous system | tail neurons	Adult Expression: Nervous System; nerve ring; head neurons; neurons along body; tail neurons;		1	1	13	IV-1F08	-			WT		Predicted coiled-coil protein	ENSEMBL:ENSP00000344392:human:Conserved hypothetical protein:E=41.0088 | ENSEMBL:ENSP00000262372:human:KIAA0643 protein:E=40.7696 | FLYBASE:CG17599-PA:fly:Flybase gene name is CG17599-PA:E=15.0315 |
179804_s_at	F49E7.2	F49E7.2	WBGene00018634	F49E7.2	active						1	X-1C16	-			WT|WT
179836_at	K07E8.5	K07E8.5	WBGene00019496	K07E8.5	active						9	II-1G18	179729_at|179836_at	K07E8.5 encodes a homolog of the functionally active Fmrf Receptor (FR; CG2114) of D. melanogaster; it is thus possible that K07E8.5 is a receptor for one of the FMRF-like neurotransmitters in C. elegans (e.g., FLP-1 through FLP-12).		WT	Molecular_function:rhodopsin-like receptor activity|Biological_process:G-protein coupled receptor protein signaling pathway|Cellular_component:integral to membrane	Unnamed protein	FLYBASE:CG2114-PA:fly:Flybase gene name is FR-PA:E=24.4089 |
179848_at	F34H10.2	F34H10.2	WBGene00009379	F34H10.2	active		Post-embryonic expression. All cells up to adult. Higher levels in hypodermis Higher levels in young adult vulva.		3	1	6	X-4F02	-			WT
179901_at	Y51H4A.1	Y51H4A.1	WBGene00013098	Y51H4A.1	active								-			WT
179925_at	T02C5.2	T02C5.2	WBGene00020159	T02C5.2	active						1	X-1P10	174993_at|179925_at			WT
179928_s_at	T27C4.1	T27C4.1	WBGene00020854	T27C4.1	active						6	V-3C08	-			WT
179938_at	C04C3.6	C04C3.6	WBGene00015416	C04C3.6	active						3	IV-1F10	-			WT	Molecular_function:rhodopsin-like receptor activity|Biological_process:G-protein coupled receptor protein signaling pathway|Cellular_component:integral to membrane	Unnamed protein
179939_at	F22E5.6	F22E5.6	WBGene00017705	F22E5.6	active						8	II-2N09	-			WT	Molecular_function:protein binding|Molecular_function:voltage-gated potassium channel activity|Biological_process:potassium ion transport|Cellular_component:voltage-gated potassium channel complex|Cellular_component:membrane	Polymerase delta-interacting protein PDIP1 and related proteins, contain BTB/POZ domain	ENSEMBL:ENSP00000228495:human:Similar to Tumor necrosis factor, alpha-induced protein 1, endothelial:E=21 | ENSEMBL:ENSP00000226225:human:Tumor necrosis factor, alpha-induced protein 1, endothelial:E=18.4089 | ENSEMBL:ENSP00000311202:human:Potassium channel tetramerization domain containing protein 13:E=17.585 | ENSEMBL:ENSP00000259154:human:OTTHUMP00000061080:E=11.9586 | ENSEMBL:ENSP00000349035:…
180035_s_at	C44C8.2	C44C8.2	WBGene00016647	C44C8.2	active						8	IV-1G14	-					F-box domain
180059_at	B0205.2a	B0205.2	WBGene00015018	srz-85	active						3	I-5M06	-			WT		7-transmembrane receptor
180060_at	ZC132.9	ZC132.9	WBGene00022527	ZC132.9	active							V-3L05	-			WT		Unnamed protein
180084_s_at	F10G7.5	F10G7.5	WBGene00017369	F10G7.5	active						1	II-3P08	180083_at|180084_s_at			Gro	Biological_process:positive regulation of growth rate	Monocarboxylate transporter	ENSEMBL:ENSP00000295190:human:Monocarboxylate transporter 14:E=10.5086 | FLYBASE:CG13907-PA:fly:Flybase gene name is CG13907-PA:E=10.9586 |
180104_at	K10C9.1	K10C9.1	WBGene00019623	K10C9.1	active						3	V-1F21	-			WT
180106_at	F29A7.4	F29A7.4	WBGene00017914	F29A7.4	active						3	II-2B20	-			WT		Uncharacterized conserved protein	ENSEMBL:ENSP00000263655:human:Chromosome 2 open reading frame 32:E=13.1427 |
180116_at	F48C11.3	F48C11.3	WBGene00003741	nlp-3	active	head neurons | oocytes | intestine | ventral nerve cord | head neurons | vulva	Expressed in ADF, ASE, ASH, AWB, ASJ, BAG, HSN, I1, I2, I3, I4, M1, M3, NSMR, 3 head neurons, VNC, oocytes, I6, M2, pm1VL, intestine. | "Reporter construct is expressed primarily or exclusively in neurons or ""endocrine/secretory"" cells. GFP expression in non-neuronal tissues include the gut (frequently), specific somatic gonad cells, and in pharyngeal or vulval muscles (rarely). No expression i…		1	1	6	X-6M21	-	nlp-3 encodes a neuropeptide-like protein of the GFxGF family with similarity to orcokinins, highly conserved peptides native to crustaceans that enhance hindgut contractions; NLP-3 is expressed in neurons in the head, pharynx, and vulva, and in the intestine; the precise role of NLP-3 in nervous system function and development is not yet clear.		WT
180120_at	F22E5.4	F22E5.4	WBGene00005559	sri-47	active						3	II-2N05	180029_at|180120_at			WT	Molecular_function:G-protein coupled receptor activity|Cellular_component:membrane	Predicted olfactory G-protein coupled receptor
180158_at	T01A4.2	T01A4.2	WBGene00020132	T01A4.2	active								-					Natriuretic peptide receptor, guanylate cyclase	FLYBASE:CG31183-PA:fly:Flybase gene name is CG31183-PA:E=10.9208 |
180169_at	C54D2.2	C54D2.2	WBGene00016916	C54D2.2	active						6	X-4E13	-			WT
180182_at	K03B4.4	K03B4.4	WBGene00019355	K03B4.4	active						1	V-3D24	-			WT
180221_at	F54E2.5	F54E2.5	WBGene00018825	F54E2.5	active						3	V-2F05	-			WT		Membrane protein
180254_s_at	F32D8.5a	F32D8.5	WBGene00009330	F32D8.5	active							V-7B07	-			Emb|Sck|WT|Gro|Stp|Gro	Biological_process:embryonic development (sensu Animalia)|Biological_process:positive regulation of growth rate|Biological_process:physiological processes|Biological_process:gametogenesis	Uncharacterized membrane protein
180264_at	D2092.6	D2092.6	WBGene00017067	D2092.6	active						13	I-3A02	-			WT
180279_at	M02B7.2	M02B7.2	WBGene00019724	M02B7.2	active						11	IV-1N18	-			WT	Molecular_function:exonuclease activity|Cellular_component:intracellular	Predicted exonuclease	ENSEMBL:ENSP00000262917:human:Prion protein interacting protein:E=33.9208 | ENSEMBL:ENSP00000300005:human:37 kDa protein:E=28.2757 | ENSEMBL:ENSP00000250263:human:3' exoribonuclease:E=28.2007 | FLYBASE:CG6393-PA:fly:Flybase gene name is CG6393-PA:E=31.699 |
180332_at	Y51H4A.9	Y51H4A.9	WBGene00000710	col-137	active								-			WT	Biological_process:phosphate transport|Cellular_component:cytoplasm|Molecular_function:structural constituent of cuticle	Collagens (type IV and type XIII), and related proteins	ENSEMBL:ENSP00000341752:human:COL22A1 protein:E=17 | ENSEMBL:ENSP00000303153:human:Alpha 1 type XXII collagen:E=16.8861 | ENSEMBL:ENSP00000341640:human:Collagen alpha 3(IX) chain precursor:E=16.4815 | ENSEMBL:ENSP00000304408:human:Collagen alpha 1(III) ch
180334_at	F23C8.4	F23C8.4	WBGene00017733	F23C8.4	active						11	I-1C24	-			WT	Molecular_function:aspartic-type endopeptidase activity|Biological_process:proteolysis and peptidolysis|Molecular_function:nucleic acid binding|Molecular_function:zinc ion binding|Cellular_component:nucleus	Predicted ubiquitin regulatory protein	ENSEMBL:ENSP00000294119:human:Hypothetical protein LOC51035:E=25.7213 | ENSEMBL:ENSP00000272638:human:UBX domain containing protein:E=21.0506 | ENSEMBL:ENSP00000303991:human:Ubiquitin-associated domain containing protein:E=20.7213 | FLYBASE:CG8209-PA:fly:Flybase gene name is CG8209-PA:E=47.7696 | FLYBASE:CG8042-PB:fly:Flybase gene name is CG8042-PB:E=18.0269 |
180335_at	T19D7.4	T19D7.4	WBGene00020572	T19D7.4	active						9	X-1I05	-			WT		Uncharacterized RUN domain protein	ENSEMBL:ENSP00000354622:human:RUN domain containing 1:E=55.8539 | ENSEMBL:ENSP00000355236:human:RUNDC1 protein:E=55.3188 | FLYBASE:CG3703-PA:fly:Flybase gene name is EG:BACR7A4.15-PA:E=65.9586 |
180336_at	F47B10.3	F47B10.3	WBGene00009814	F47B10.3	active						13	X-5C06	-			WT
180340_at	C09E7.3	C09E7.3	WBGene00003859	oig-1	active	nerve ring | ventral nerve cord | sensory neurons | ventral cord motor neurons | retrovesicular ganglion neurons	Adult Expression: nerve ring; ventral nerve cord | Larval Expression: nerve ring; ventral nerve cord | Neuronal expression in: 4-6 cells in RVG; several classes of VNC-MNs; 4 labial sensory neurons		1	1			-			WT		Unnamed protein	FLYBASE:CG7607-PA:fly:Flybase gene name is CG7607-PA:E=16.7447 | FLYBASE:CG14141-PA:fly:Flybase gene name is CG14141-PA:E=14.7212 |
180342_at	F35E12.6	F35E12.6	WBGene00009430	F35E12.6	active						19	V-9E03	-			WT		Unnamed protein
180420_at	Y48A6B.1	Y48A6B.1	WBGene00012962	Y48A6B.1	active						10	III-5H08	-			WT|WT	Molecular_function:rhodopsin-like receptor activity|Biological_process:G-protein coupled receptor protein signaling pathway|Cellular_component:integral to membrane	Unnamed protein	FLYBASE:CG13229-PA:fly:Flybase gene name is CG13229-PA:E=18.8239 | FLYBASE:CG8985-PA:fly::E=15.3098 | FLYBASE:CG6986-PA:fly:Flybase gene name is CG6986-PA:E=11.9586 |
180442_at	T19D7.5	T19D7.5	WBGene00020573	T19D7.5	active								-
180507_at	C47A10.6	C47A10.6	WBGene00008128	srab-12	active	head neurons | nerve ring | ventral nerve cord | body neurons | tail neurons | head neurons | tail neurons | head neurons | tail neurons	Adult Expression: nerve ring; ventral nerve cord; head neurons; body neurons; tail neurons; unidentified | Larval Expression: nerve ring; ventral nerve cord; head neurons; body neurons; tail neurons; unidentified | Adult Expression: head neurons; tail neurons | Larval Expression: head neurons; tail neurons		1	1			-				Molecular_function:transmembrane receptor activity|Biological_process:chemosensory perception|Cellular_component:integral to membrane	Sra family integral membrane protein
180535_at	C03G5.7	C03G5.7	WBGene00001448	flp-5	active	head | head neurons | intestinal | head neurons | intestinal | nerve ring	GFP expressed cells are only seen in the anterior head region. | Adult Expression: intestinal; head neurons | Larval Expression: head neurons | Nerve ring and other neuronal processes. | Expressed in all stages | "Expressed in ASE, PVT, RMG, I4, M4, pharyngeal muscle. Faint or variable expression observed in P8 and I2. Male specific expression in Rays 1, 5, 7, HOB." | "Expressed in R1B, R5B and R…	| "In wild-type animals, FaRPs immunostaining was most concentrated in the nerve ring and other neuronal processes, whereas neuronal cell bodies had lower levels of expression."	1	1	6	X-4I08	-	flp-5 encodes a predicted FMRFamide-like peptide neurotransmitter that increases action potential frequency in the pharyngeal muscle when applied to the pharynx of dissected worms; expressed in the sensory neurons ASE and PVM.	pk371	WT|WT	Biological_process:neuropeptide signaling pathway
180547_at	F09B12.2	F09B12.2	WBGene00008606	F09B12.2	active						1	X-7A19	-			WT	Molecular_function:metal ion binding	DHHC-type Zn-finger proteins	ENSEMBL:ENSP00000309429:human:LENG4:E=22.699 | ENSEMBL:ENSP00000315604:human:Splice Isoform 1 Of Zinc finger DHHC domain containing protein 7:E=11.8861 | ENSEMBL:ENSP00000345383:human:Splice Isoform 2 Of Zinc finger DHHC domain containing protein 16:E=11.
180570_at	F36H9.8	F36H9.8	WBGene00018116	F36H9.8	active								-
180588_at	Y38H6C.3	Y38H6C.3	WBGene00012616	Y38H6C.3	active							V-13E03	-			WT		Unnamed protein
180592_s_at	Y19D10A.9	Y19D10A.9	WBGene00021224	Y19D10A.9	active								-					C-type lectin
180617_s_at	Y44A6D.2	Y44A6D.2	WBGene00012853	Y44A6D.2	active						6	V-13O09	-		pkP5292	WT|WT|WT
180625_at	T08B2.4	T08B2.4	WBGene00020345	T08B2.4	active						28	I-2N24	-			WT		S-M checkpoint control protein CID1 and related nucleotidyltransferases
180666_at	F08G12.3	F08G12.3	WBGene00008587	F08G12.3	active						11	X-5M18	-			WT
180670_at	C08G5.5	C08G5.5	WBGene00015617	C08G5.5	active						6	II-1M18	-			WT
180678_at	F08G12.8	F08G12.8	WBGene00008589	F08G12.8	active						6	X-5O02	-			WT
180684_s_at	F29C12.2	F29C12.2	WBGene00009244	F29C12.2	active						5	II-8J05	-			WT		Neural adherens junction protein Plakophilin and related Armadillo repeat proteins	ENSEMBL:ENSP00000349959:human:Rapamycin insensitive companion of mTOR:E=26.4202 | FLYBASE:CG8002-PA:fly:Flybase gene name is CG8002-PA:E=18.6778 |
180708_at	C37H5.4	C37H5.4	WBGene00000861	cwp-3	active	male sensory rays	Expressed in male sensory rays.		4	1	10	V-3J14	-	cwp-3 encodes an unfamiliar protein predicted to be secreted and alleged to be coexpressed with polycystins; CWP-3 is dispensable for viability and gross morphology in mass RNAi screens.	ok1366	WT
180726_s_at	F44D12.2	F44D12.2	WBGene00009679	F44D12.2	active						5	IV-5O15	-			WT|WT		Unnamed protein
180749_at	F22F7.4	F22F7.4	WBGene00017722	F22F7.4	active							V-2C21	-			WT	Molecular_function:molecular_function unknown	Extracellular protein with conserved cysteines
180758_at	T23E7.4	T23E7.4	WBGene00003744	nlp-6	active	head neurons | IL2 neurons | IL1 neurons | head neurons | intestine | tail neurons	Reporter construct is expressed primarily or exclusively in neurons or "endocrine/secretory" cells. GFP expression in non-neuronal tissues include the gut (frequently), specific somatic gonad cells, and in pharyngeal or vulval muscles (rarely). No expression is detected in hypodermal, body wall muscle or germ tissues. nlp-6 is expressed at head neurons and ILx neurons. | "Expressed in ASI, IL2, 2…		1	1	6	X-7L08	-			WT
180796_at	D2063.2	D2063.2	WBGene00017061	D2063.2	active						3	V-3L11	-			WT	Molecular_function:transferase activity, transferring groups other than amino-acyl groups	Integral membrane O-acyltransferase
180802_s_at	C38C3.2	C38C3.2	WBGene00005690	sru-27	active							V-1P05	180801_at|180802_s_at			WT		Uncharacterized protein
180803_at	Y61B8B.1	Y61B8B.1	WBGene00005582	sri-70	active						9		-				Molecular_function:G-protein coupled receptor activity|Cellular_component:membrane	Predicted olfactory G-protein coupled receptor
180809_at	C23H5.3	C23H5.3	WBGene00016025	xbx-4	active						10	IV-1J21	-		ok635	WT
180817_at	W05E10.2	W05E10.2	WBGene00012281	W05E10.2	active						6	V-7N08	-			WT|Unclassified|WT|Unclassified|Unclassified
180864_at	W02D7.3	W02D7.3	WBGene00020939	W02D7.3	active						6	V-5P08	-			WT
180914_at	C33A12.2	C33A12.2	WBGene00007881	C33A12.2	active						6	IV-4L14	-			WT
180959_s_at	F42F12.4	F42F12.4	WBGene00009636	F42F12.4	active						8	X-5L16	-			WT	Biological_process:regulation of transcription, DNA-dependent	Uncharacterized conserved protein, contains double-stranded beta-helix domain	ENSEMBL:ENSP00000333666:human:Hypothetical protein HMFT1638:E=32.6021 | FLYBASE:CG32068-PA:fly:Flybase gene name is CG32068-PA:E=23.8239 |
180998_at	B0294.1	B0294.1	WBGene00015117	B0294.1	active						6	X-1L11	-			WT		Unnamed protein
181028_at	ZC266.2	ZC266.2	WBGene00022585	ZC266.2	active						22	V-3F10	-			WT		Unnamed protein
181060_s_at	F01F1.9	F01F1.9	WBGene00017163	F01F1.9	active	intestine	Mosaic expression is seen in intestinal nuclei of young larvae. Expression is also seen in early embryos in a few unidentified nuclei.		0	1		III-3G15	-			WT|WT|WT	Molecular_function:aminopeptidase I activity|Biological_process:proteolysis and peptidolysis|Cellular_component:vacuole	Aminopeptidase I zinc metalloprotease (M18)	ENSEMBL:ENSP00000273075:human:Aspartyl aminopeptidase:E=119.886 | ENSEMBL:ENSP00000337776:human:Hypothetical protein FLJ10915:E=98.0269 | ENSEMBL:ENSP00000317252:human:DNPEP protein:E=34.4437 |
181082_at	ZK563.5a	ZK563.5	WBGene00022769	ZK563.5	active						11	X-2A08	-			WT		Uncharacterized conserved protein	ENSEMBL:ENSP00000340877:human:G-protein beta WD-40 repeat containing protein:E=21.3665 | ENSEMBL:ENSP00000346466:human:G-protein beta WD-40 repeat containing protein:E=21.301 | ENSEMBL:ENSP00000317639:human:G-protein beta WD-40 repeat containing protein:E=14.2219 | FLYBASE:CG6005-PA:fly:Flybase gene name is CG6005-PA:E=22.8239 |
181109_at	B0507.2	B0507.2	WBGene00015219	B0507.2	active						6	V-6A14	-			WT		Predicted signal transduction protein	ENSEMBL:ENSP00000343742:human:Conserved hypothetical protein:E=78.7213 |
181117_at	F14B8.2	F14B8.2	WBGene00017445	F14B8.2	active						8	X-3N01	-			WT
181127_s_at	C16A3.8	C16A3.8	WBGene00015813	tag-213	active						11	III-3K12	-		ok961	Bmd|Emb|Stp|Ste|Dpy|Dpy|Bmd|Emb|Lva|Stp|WT|Bmd|Unc|Bmd|Unc	Biological_process:body morphogenesis (sensu Nematoda)|Biological_process:positive regulation of body size|Biological_process:embryonic development (sensu Animalia)|Biological_process:larval development (sensu Nematoda)|Biological_process:growth|Biological_process:reproduction|Biological_process:gametogenesis|Biological_process:locomotory behavior	KEKE-like motif-containing transcription regulator (Rlr1)/suppressor of sin4	ENSEMBL:ENSP00000245838:human:Splice Isoform 1 Of THO complex subunit 2:E=203.194 | ENSEMBL:ENSP00000347959:human:Splice Isoform 2 Of THO complex subunit 2:E=201.658 | ENSEMBL:ENSP00000333119:human:Hypothetical protein:E=15.8539 | ENSEMBL:ENSP00000311997:
181159_s_at	F15E6.3	F15E6.9	WBGene00017489		changed								-			Ste	Biological_process:reproduction	Unnamed protein	ENSEMBL:ENSP00000302894:human:Splice Isoform 1 Of Heterogeneous nuclear ribonucleoprotein A3:E=13.9586 | ENSEMBL:ENSP00000309558:human:Splice Isoform 1 Of TATA-binding protein associated factor 2N:E=13.8539 | ENSEMBL:ENSP00000341826:human:Heterogeneous nu
181212_at	T04D1.3	T04D1.3	WBGene00006791	unc-57	active	all neurons | intestine | head neurons | anal sphincter/depressor muscle | nerve ring | dorsal nerve cord | ventral nerve cord | body neurons | tail neurons | head neurons | anal sphincter/depressor muscle | nerve ring | dorsal nerve cord | ventral nerve cord | body neurons | tail neurons | spermathecae | neurons	Fluorescence was observed in all neurons and the posterior intestine. | Adult Expression: anal sphincter/depressor muscle; nerve ring; ventral nerve cord; dorsal nerve cord; head neurons; body neurons; tail neurons; unidentified | Larval Expression: anal sphincter/depressor muscle; nerve ring; ventral nerve cord; dorsal nerve cord; head neurons; body neurons; tail neurons; unidentified | "GFP-tag…	| "The kinesin motor protein, encoded by the unc-104 gene, is required for synaptic vesicle transport from the cell body to neuromuscular junctions. In unc-104 mutants, GFP-tagged endophilin accumulated in the cell bodies rather than at synapses. These data suggest that endophilin is a cargo of the synaptic vesicle kinesin. The simplest interpretation of this result is that endophilin is associat…	1	1			-	unc-57 encodes an ortholog of endophilin A that is required for synaptic vesicle endocytosis; UNC-57 is expressed in all neurons, at synapses and neuromuscular junctions, and (weakly) in the spermetheca; like other endophilins, UNC-57 has a large BAR domain, an N-terminal coiled-coil domain within the BAR domain, and a C-terminal SH3 domain; UNC-57 protein is necessary for proper localization of …	ad592		Molecular_function:protein binding|Cellular_component:cytoplasm	Lysophosphatidic acid acyltransferase endophilin/SH3GL, involved in synaptic vesicle formation	ENSEMBL:ENSP00000321799:human:Splice Isoform 1 Of SH3-containing GRB2-like protein 3:E=88.4685 | ENSEMBL:ENSP00000269886:human:SH3-domain GRB2-like 1:E=87.4559 | ENSEMBL:ENSP00000320092:human:Splice Isoform 3 Of SH3-containing GRB2-like protein 3:E=83.301
181215_at	T21C9.11	T21C9.11	WBGene00011896	T21C9.11	active						6	V-7G18	-			WT|Unclassified|Unclassified|WT|WT		Unnamed protein
181224_at	D1009.5	D1009.5	WBGene00017014	dylt-2	active	amphids | head neurons | phasmids	Adult Expression: head neurons; amphids; phasmids | Larval Expression: head neurons; amphids; phasmids		1	1	12	X-4D15	-			WT		Dynein light chain	ENSEMBL:ENSP00000324323:human:Tctex-1 family protein:E=17 | FLYBASE:CG5359-PA:fly:Flybase gene name is CG5359-PA:E=12.9586 | FLYBASE:CG7276-PB:fly:Flybase gene name is CG7276-PB:E=12.0969 |
181234_at	C39B10.3	C39B10.3	WBGene00008023	C39B10.3	active							X-5I05	-			WT
181257_at	F17C11.2	F17C11.2	WBGene00008914	F17C11.2	active						6	V-7D07	-			WT	Molecular_function:metallopeptidase activity|Molecular_function:zinc ion binding|Biological_process:proteolysis and peptidolysis	Unnamed protein
181267_at	K02E11.2	K02E11.2	WBGene00010511	sre-7	active	head neurons | hypodermis | intestine | nervous system	Adult Expression: intestine; hypodermis; Nervous System; head neurons;		1	1		V-9I06	-			WT	Molecular_function:transmembrane receptor activity|Biological_process:chemosensory perception|Cellular_component:integral to membrane	Sre G protein-coupled chemoreceptor
181277_s_at	F52H2.1	F52H2.1	WBGene00018714	F52H2.1	active						1		-			WT
181378_at	C18H2.4	C18H2.4	WBGene00015991	C18H2.4	active						3	III-4E19	-	C18H2.4 is orthologous to the human gene GLOMULIN (FAP48; OMIM:601749), which when mutated leads to disease.		WT|WT	Cellular_component:intracellular|Molecular_function:cysteine-type endopeptidase activity|Biological_process:proteolysis and peptidolysis	Uncharacterized protein, contains BRCT, WSN domains and ankyrin repeats
181387_at	T27F7.1	T27F7.1	WBGene00020866	T27F7.1	active						18	II-4K19	-			Adl|Lvl|Unc|WT|WT|Unclassified|WT|WT|Gro|Mlt|Unc|Lva|Sma|Unc|Gro|Sma|Unc	Molecular_function:molecular_function unknown|Biological_process:determination of adult life span|Biological_process:physiological processes|Biological_process:positive regulation of growth rate|Biological_process:larval development (sensu Nematoda)|Biological_process:growth|Biological_process:molting cycle (sensu Invertebrata)|Biological_process:positive regulation of body size|Biological_proces…	Vacuolar sorting protein VPS24	ENSEMBL:ENSP00000263856:human:Neuroendocrine differentiation factor:E=55.5528 | ENSEMBL:ENSP00000310440:human:BC-2 protein:E=21.5376 | ENSEMBL:ENSP00000263780:human:Eukaryotic protein of unknown function DUF279 family protein:E=20.2924 | FLYBASE:CG9779-PA:fly:Flybase gene name is CG9779-PA:E=52.699 | FLYBASE:CG14542-PA:fly:Flybase gene name is CG14542-PA:E=21.9208 | FLYBASE:CG4618-PA:fly:Flybase …
181393_at	F17C11.13	F17C11.13|F17C11.6	-	-	multiple						3		-			WT
181403_at	K04A8.1	K04A8.1	WBGene00019373	K04A8.1	active							V-4F10	-			WT|WT		Uncharacterized protein
181474_at	C44E4.5	C44E4.5	WBGene00016654	C44E4.5	active						2	I-2C23	-			WT|Unclassified		Uncharacterized conserved protein (tumor antigen CML66 in humans)	ENSEMBL:ENSP00000239690:human:Nuclear movement protein family protein:E=26.0132 | FLYBASE:CG10347-PB:fly:Flybase gene name is CG10347-PB:E=16.4437 |
181496_at	C41G6.14	C41G6.14	WBGene00005538	sri-26	active								-				Molecular_function:G-protein coupled receptor activity|Cellular_component:membrane	Predicted olfactory G-protein coupled receptor
181509_at	C15H9.9	C15H9.9	WBGene00015803	C15H9.9	active						24	X-3G12	-			WT		Unnamed protein	FLYBASE:CG17218-PA:fly:Flybase gene name is CG17218-PA:E=10.6576 |
181512_at	Y49E10.2	Y49E10.2	WBGene00013029	Y49E10.2	active						2	III-6C14	-	This gene encodes a protein predicted by Eisenberg and coworkers, with 52% accuracy, to be mitochondrial.		WT|WT|Clr|Emb|Gro|Gro|Lon	Molecular_function:electron transporter activity|Biological_process:electron transport|Biological_process:osmoregulation|Biological_process:embryonic development (sensu Animalia)|Biological_process:positive regulation of growth rate|Biological_process:negative regulation of body size	Glutaredoxin-related protein	ENSEMBL:ENSP00000328570:human:Glutaredoxin-related protein C14orf87:E=30.284 | ENSEMBL:ENSP00000225000:human:Thioredoxin-like 2:E=20.3468 | ENSEMBL:ENSP00000330836:human:30 kDa protein:E=17.4815 | FLYBASE:CG14407-PA:fly:Flybase gene name is CG14407-PA:E=24.8861 | FLYBASE:CG6523-PA:fly:Flybase gene name is CG6523-PA:E=19.1938 |
181514_s_at	Y39A1A.3	Y39A1A.3	WBGene00012643	Y39A1A.3	active						2	III-5L23	-			WT|WT	Molecular_function:molecular_function unknown	Zn-ribbon-containing protein implicated in mitosis	ENSEMBL:ENSP00000312318:human:Sjogren's syndrome/scleroderma autoantigen 1:E=13.9586 |
181536_at	F52B11.5	F52B11.5	WBGene00009927	F52B11.5	active						3	IV-7M10	-			WT
181583_at	F08G12.4	F08G12.4	WBGene00006922	vhl-1	active						18	X-5M20	-	vhl-1 is orthologous to the mammalian tumor suppressor gene Von Hippel-Landau syndrome (VHL; OMIM:193300), which is part of a ubiquitylation complex targetting proteins for proteasomal degradation.	ok161	WT		E3 ubiquitin ligase, VHL component (von Hippel-Lindau tumor suppressor in humans)
181611_at	B0336.4	B0336.4	WBGene00004348	rgs-5	active	head neurons	Adult Expression: head neurons | Larval Expression: head neurons		1	1	5	III-3A17	-	rgs-5 encodes a regulator of G protein signaling; by homology, RGS-5 is predicted to function as a GTPase-activating protein that binds G protein alpha subunits and negatively regulates heterotrimeric G protein signaling; loss of rgs-5 activity via RNAi or a deletion mutation results in no obvious defects, and likewise, rgs-5 overexpression has no measurable effect on egg-laying behavior, locomot…	vs58	WT|WT|WT	Molecular_function:signal transducer activity	Protein kinase A anchoring protein	ENSEMBL:ENSP00000225737:human:A-kinase anchor protein 10:E=25.7696 | FLYBASE:CG4132-PA:fly:Flybase gene name is pkaap-PA:E=22.4318 |
181621_at	T24H10.4	T24H10.4	WBGene00012002	T24H10.4	active						7	II-6F17	-			WT		Uncharacterized conserved protein	ENSEMBL:ENSP00000246355:human:Conserved hypothetical protein:E=14.1611 | FLYBASE:CG8245-PA:fly:Flybase gene name is CG8245-PA:E=16.9208 |
181637_at	ZK418.3	ZK418.3	WBGene00022733	ZK418.3	active							III-3B06	-			WT|WT|WT|WT		Predicted membrane protein	ENSEMBL:ENSP00000335094:human:Transmembrane protein 17:E=10.3566 |
181643_at	C18G1.1	C18G1.1	WBGene00015980	C18G1.1	active						6		-
181665_at	Y37D8A.6	Y37D8A.6	WBGene00012548	Y37D8A.6	active						8	III-6M18	-			WT|WT		Unnamed protein	ENSEMBL:ENSP00000351975:human:Chromosome 16 open reading frame 5:E=10.0862 | FLYBASE:CG13510-PA:fly:Flybase gene name is CG13510-PA:E=10.3872 |
181677_at	F40H3.4	F40H3.4	WBGene00001440	fkh-8	active	head neurons | tail neurons	Expression was observed only in nerve cells, starting in the elongating embryo and continuing through subsequent embryonic and postembryonic development into adulthood. Nerve cells in the head and tail ganglia of both males and hermaphrodites showed expression but the precise identity of which nerve cells has not been determined.		1	1	1	II-4H24	-		tm292	WT	Molecular_function:transcription factor activity|Biological_process:regulation of transcription, DNA-dependent|Cellular_component:nucleus	Transcription factor of the Forkhead/HNF3 family	ENSEMBL:ENSP00000354449:human:Splice Isoform 2 Of Forkhead box protein J3:E=26.7696 | ENSEMBL:ENSP00000354620:human:Forkhead box J3:E=25.7696 | ENSEMBL:ENSP00000162391:human:Splice Isoform 1 Of Forkhead box protein J2:E=17.2676 | ENSEMBL:ENSP00000304286:h
181690_at	F26F4.1	F26F4.1	WBGene00017825	F26F4.1	active						5	III-2D19	-			WT|WT|WT|Gro	Biological_process:positive regulation of growth rate	Uncharacterized conserved protein	ENSEMBL:ENSP00000350395:human:Similar to CGI-20 protein:E=20.0458 | ENSEMBL:ENSP00000265857:human:Similar to CGI-20 protein:E=19.6198 | FLYBASE:CG9853-PA:fly:Flybase gene name is CG9853-PA:E=18.8539 |
181727_at	B0041.3	B0041.3	WBGene00015008	B0041.3	active						12	I-2E09	-			WT|Unclassified|Unclassified|WT|WT	Biological_process:cell wall catabolism	Predicted peptidoglycan-binding protein, contains LysM domain
181731_at	C06E2.1	C06E2.1	WBGene00015527	C06E2.1	active						14	X-4B21	-			WT	Molecular_function:nucleic acid binding|Molecular_function:zinc ion binding|Cellular_component:nucleus	GYF domain containing proteins
181733_at	C25H3.5	C25H3.5	WBGene00016114	C25H3.5	active						8	II-4H09	-			WT
181743_at	ZC487.1	ZC487.1	WBGene00022623	ZC487.1	active						9	V-4L20	-			WT
181751_at	C38C5.1	C38C5.1	WBGene00016518	C38C5.1	active						3	X-3I07	-			WT
181795_s_at	F42H11.1	F42H11.1	WBGene00009646	F42H11.1	active						9	I-4B12	-			WT		Uncharacterized protein	ENSEMBL:ENSP00000339915:human:Splice Isoform 1 Of Collagen alpha 2(XI) chain precursor:E=10 | ENSEMBL:ENSP00000352057:human:Splice Isoform 4 Of Collagen alpha 2(XI) chain precursor:E=10 | ENSEMBL:ENSP00000350443:human:Splice Isoform 7 Of Collagen alpha 2(XI) chain precursor:E=10 | ENSEMBL:ENSP00000350079:human:Splice Isoform 3 Of Collagen alpha 2(XI) chain precursor:E=10 | ENSEMBL:ENSP00000355123…
181866_at	ZC581.3	ZC581.3	WBGene00022633	ZC581.3	active						8	I-3A12	-			WT|WT			ENSEMBL:ENSP00000282478:human:Dentin sialophosphoprotein precursor:E=10.3767 | FLYBASE:CG6004-PB:fly:Flybase gene name is CG6004-PB:E=11.3279 |
181871_at	C03H5.7	C03H5.7	WBGene00015409	C03H5.7	active						10	II-1O07	-			WT
181880_at	Y59A8A.2	Y59A8A.2	WBGene00013339	Y59A8A.2	active								-				Molecular_function:DNA binding|Biological_process:regulation of transcription, DNA-dependent	PHD finger protein	ENSEMBL:ENSP00000306296:human:PHD finger protein 14:E=38.2757 | ENSEMBL:ENSP00000306297:human:Peregrin:E=21.8539 | ENSEMBL:ENSP00000307411:human:OTTHUMP00000045273:E=19.4202 | ENSEMBL:ENSP00000350267:human:Bromodomain and PHD finger-containing protein 3:E=18.3098 | ENSEMBL:ENSP00000316426:human:AF-17 protein:E=18.2218 | ENSEMBL:ENSP00000216267:human:Bromodomain-containing protein 1:E=17.6021 | EN…
181900_at	T05A8.3	T05A8.3	WBGene00020229	T05A8.3	active								175581_at|181900_at
181905_at	C48C5.3	C48C5.3	WBGene00016748	C48C5.3	active						7		-				Molecular_function:rhodopsin-like receptor activity|Biological_process:G-protein coupled receptor protein signaling pathway|Cellular_component:integral to membrane	Unnamed protein
181915_at	H03A11.2	H03A11.2	WBGene00010357	H03A11.2	active						27	X-7E05	-			WT|WT			FLYBASE:CG15040-PA:fly:Flybase gene name is CG15040-PA:E=10.8861 |
181925_at	Y9C2UA.1a	Y9C2UA.1	WBGene00012421	Y9C2UA.1	active						6	II-6H01	-			WT
181940_at	T24H7.3	T24H7.3	WBGene00020782	T24H7.3	active							II-4J22	-			WT|WT|WT|Emb	Biological_process:embryonic development (sensu Animalia)	Uncharacterized conserved protein	ENSEMBL:ENSP00000330180:human:UPF0279 protein C14orf129:E=12.6383 |
181951_at	K12H6.5	K12H6.5	WBGene00019685	K12H6.5	active						26	II-2F20	-			WT|WT		Unnamed protein
181955_at	K04B12.3	K04B12.3	WBGene00010551	K04B12.3	active						11	II-9K19	-			WT		Uncharacterized conserved protein	ENSEMBL:ENSP00000352421:human:Hypothetical protein:E=17.5376 | ENSEMBL:ENSP00000300917:human:Amplified in breast cancer 2:E=17.2924 | FLYBASE:CG6729-PA:fly:Flybase gene name is CG6729-PA:E=42 |
181957_at	F20B6.4	F20B6.4	WBGene00017628	F20B6.4	active						15	X-2F13	-			WT
181970_at	T05C1.2	T05C1.2	WBGene00020249	T05C1.2	active								-		pkP5322
181987_at	T23B3.6	T23B3.6	WBGene00020714	T23B3.6	active						15	I-3C16	-			WT
182015_at	C26D10.6a	C26D10.6	WBGene00007746	C26D10.6	active						6	II-6I09	-			WT		Unnamed protein	FLYBASE:CG16791-PA:fly:Flybase gene name is CG16791-PA:E=31.284 |
182027_s_at	ZK484.6	ZK484.6	WBGene00022752	ZK484.6	active						4	I-2J04	-			WT|WT	Molecular_function:catalytic activity|Biological_process:metabolism	Predicted phosphoglycerate mutase	ENSEMBL:ENSP00000291535:human:Splice Isoform 2 Of UBASH3A protein:E=12.1675 | ENSEMBL:ENSP00000317327:human:Splice Isoform 1 Of UBASH3A protein:E=12.1192 |
182028_at	M01G5.1	M01G5.1	WBGene00019715	M01G5.1	active							III-1I20	-			WT
182029_at	K08A2.2	K08A2.2	WBGene00019512	K08A2.2	active								-			WT		Uncharacterized protein
182065_s_at	T10D4.6	T10D4.6	WBGene00020408	T10D4.6	active						5	II-2P24	182064_at|182065_s_at			WT|WT		Unnamed protein	ENSEMBL:ENSP00000322097:human:Hypothetical protein FLJ35107:E=12.3372 |
182067_at	T23B3.3	T23B3.3	WBGene00020711	T23B3.3	active						4	I-3C10	-			WT		Uncharacterized conserved protein	ENSEMBL:ENSP00000350460:human:Hypothetical protein FLJ38143:E=13.0362 | ENSEMBL:ENSP00000346549:human:PYST9371:E=11.8861 | ENSEMBL:ENSP00000318024:human:CGI-90 protein:E=11.8239 | ENSEMBL:ENSP00000234195:human:Hypothetical protein FLJ32954:E=11.7447 | ENSEMBL:ENSP00000260385:human:Cerebral protein-10:E=10.3566 |
182086_s_at	C23H3.9a	C23H3.9	WBGene00016022	C23H3.9	active						1	II-1E01	181963_at|182085_at|182086_s_at			WT|WT|WT		Uncharacterized conserved protein	ENSEMBL:ENSP00000354885:human:Mucin 2 precursor:E=12.2596 | ENSEMBL:ENSP00000347118:human:Mucin 5:E=11.7959 | ENSEMBL:ENSP00000331373:human:Intestinal mucin:E=10.9208 | ENSEMBL:ENSP00000313390:human:LOC255374 protein:E=10.8239 | ENSEMBL:ENSP00000351148:human:Hypothetical protein:E=10.2219 | FLYBASE:CG31439-PA:fly:Flybase gene name is CG31439-PA:E=17.7959 | FLYBASE:CG14419-PA:fly:Flybase gene name…
182089_at	Y53H1A.5	Y53H1A.5	WBGene00043056	Y53H1A.5	active								-			WT	Molecular_function:transcription factor activity|Biological_process:regulation of transcription, DNA-dependent|Cellular_component:nucleus		ENSEMBL:ENSP00000229418:human:Splice Isoform 2 Of CCAAT-binding transcription factor subunit B:E=12.2291 | ENSEMBL:ENSP00000320231:human:Splice Isoform 1 Of CCAAT-binding transcription factor subunit B:E=12.1249 | FLYBASE:CG3891-PA:fly:Flybase gene name is CG3891-PA:E=11 |
182105_s_at	F49E8.6	F49E8.6	WBGene00018637	F49E8.6	active						1	IV-3F18	-			WT
182106_at	C34H4.1	C34H4.1	WBGene00016424	C34H4.1	active						19	IV-1F03	-			WT|WT		Unnamed protein
182111_at	D2024.4	D2024.4	WBGene00017052	D2024.4	active						14	IV-3J03	-			WT
182113_at	W07E6.5	W07E6.5	WBGene00021076	W07E6.5	active						28	II-1A24	-			WT		Unnamed protein
182134_s_at	F08E10.6	F08E10.6	WBGene00005330	srh-111	active						3	V-11P13	182133_at|182134_s_at			WT	Molecular_function:G-protein coupled receptor activity|Cellular_component:membrane	Predicted olfactory G-protein coupled receptor
182141_at	C43H6.8	C43H6.8	WBGene00001959	hlh-15	active						2	X-1J06	-			WT|Unclassified		Transcription factor HAND2/Transcription factor TAL1/TAL2/LYL1	ENSEMBL:ENSP00000302189:human:Helix-loop-helix protein 1:E=22.699 | ENSEMBL:ENSP00000322087:human:Similar to Helix-loop-helix protein 2:E=22.5086 | ENSEMBL:ENSP00000306982:human:Class II bHLH protein PTF1A:E=11 | ENSEMBL:ENSP00000275461:human:Fer3-like:E=10.8239 | ENSEMBL:ENSP00000345599:human:Class II bHLH protein scleraxis:E=10.0506 | FLYBASE:CG3052-PA:fly:Flybase gene name is HLH4C-PA:E=21.522…
182153_at	R13A1.5	R13A1.5	WBGene00020043	R13A1.5	active						6	IV-3H15	-			WT
182156_at	F55A4.3	F55A4.3	WBGene00018855	F55A4.3	active						6	X-1A14	-			WT
182168_at	F21E9.6	F21E9.6	WBGene00017670	F21E9.6	active						2	X-1K06	-
182180_at	C50D2.6	C50D2.6	WBGene00016809	C50D2.6	active						10	II-1E13	-			WT|WT		Unnamed protein
182182_at	T28F2.2	T28F2.2	WBGene00020901	T28F2.2	active						1	I-1D15	-			WT		Unnamed protein
182202_at	M01D7.6	M01D7.6	WBGene00001309	emr-1	active			During interphase, endogenous Ce-emerin localized at the nuclear envelope and colocalized with lamins (Ce-MAN1 protein also colocalized with the lamina). nuclear rim staining by Ce-emerin persisted during prophase, metaphase, and early anaphase. | This experiment confirmed that Ce-emerin is associated with the peripheral chromatin.	5	1		I-1A20	173171_s_at|174163_at|182202_at	emr-1 gene encodes a homolog of the human integral nuclear membrane protein emerin (EMD, OMIM:300384, mutated in X-linked Emery-Dreifuss muscular dystrophy); EMR-1 belongs to a family of proteins sharing the LEM-domain that are generally conserved in metazoa; EMR-1 protein is found in the nuclear envelopes of all cell types except sperm, in embryos, larvae, and adults; EMR-1 binds the lamin LMN-1…	gk119	WT|WT	Cellular_component:nuclear membrane|Biological_process:cytokinesis|Cellular_component:integral to nuclear inner membrane|Biological_process:chromosome segregation	Thymopoietin	ENSEMBL:ENSP00000261210:human:Splice Isoform 1 Of Lamina-associated polypeptide 2, isoforms beta/gamma:E=12.8861 | ENSEMBL:ENSP00000340251:human:Splice Isoform 2 Of Lamina-associated polypeptide 2, isoforms beta/gamma:E=11.2007 |
182203_at	K03E6.4	K03E6.4	WBGene00019364	K03E6.4	active	head neurons | tail neurons	Adult Expression: head neurons; tail neurons | Larval Expression: head neurons; tail neurons		1	1			-					Uncharacterized conserved protein	ENSEMBL:ENSP00000261499:human:B9:E=20.2292 | ENSEMBL:ENSP00000268841:human:EPPB9 protein:E=14.3767 |
182226_at	W05H12.2	W05H12.2	WBGene00012290	W05H12.2	active						12	I-6F18	-			WT|WT|Gro|WT	Molecular_function:nucleic acid binding|Molecular_function:3'-5' exonuclease activity|Cellular_component:intracellular|Biological_process:positive regulation of growth rate	Unnamed protein
182245_at	ZC487.5	ZC487.5	WBGene00001717	grl-8	active						10	V-4N04	-			WT		GROUND domains (extracellular cysteine-containing domain sometimes associated with HOG domains)
182249_at	C47D2.1	C47D2.1	WBGene00016738	C47D2.1	active						6	X-4O05	-			WT
182275_at	R08H2.11	R08H2.11	WBGene00005327	srh-108	active							V-10I21	-
182285_at	F13C5.1	F13C5.1	WBGene00017422	F13C5.1	active						15	X-1G01	172945_s_at|182285_at			WT|WT
182296_at	F54B8.16	F54B8.16	WBGene00044105	srbc-55	active								-
182336_at	C54D10.5	C54D10.5	WBGene00008300	C54D10.5	active						6	V-8G14	-			WT	Molecular_function:rhodopsin-like receptor activity|Biological_process:G-protein coupled receptor protein signaling pathway|Cellular_component:integral to membrane	7-transmembrane receptor
182361_s_at	C05D9.7	C05D9.7	WBGene00015474	C05D9.7	active						10	X-1E06	-			WT
182420_at	F14F11.2	F14F11.2	WBGene00008820	F14F11.2	active						8	II-6G21	-			WT|Gro|Stp|Unc|WT|Emb	Biological_process:embryonic development (sensu Animalia)|Biological_process:positive regulation of growth rate|Biological_process:gametogenesis|Biological_process:locomotory behavior
182426_at	F35C8.8	F35C8.8	WBGene00018038	F35C8.8	active							X-3E09	-			WT
182457_at	T07E3.6a	T07E3.6	WBGene00020317	T07E3.6	active								-			WT
182471_at	F20D1.10	F20D1.10	WBGene00008980	tag-299	active	body wall muscle | tail neurons	Adult Expression: body wall muscle; tail neurons | Larval Expression: body wall muscle; tail neurons		1	1			-					Predicted membrane protein
182519_at	F20D6.5	F20D6.5	WBGene00017635	F20D6.5	active						15	V-5J10	-			WT	Molecular_function:molecular_function unknown|Molecular_function:protein-tyrosine kinase activity|Molecular_function:ATP binding|Biological_process:protein amino acid phosphorylation	Predicted small molecule kinase
182523_at	C25G6.1	C25G6.1	WBGene00016107	C25G6.1	active						10	X-1G18	-			WT		Unnamed protein
182567_at	T10B5.4	T10B5.4	WBGene00020390	T10B5.4	active						1	V-1N04	175199_at|182567_at			WT	Molecular_function:N-acetyltransferase activity	Uncharacterized protein
182599_s_at	W02G9.4	W02G9.4	WBGene00020954	W02G9.4	active						1		182598_at|182599_s_at			WT		Procollagen C-endopeptidase enhancer	ENSEMBL:ENSP00000340835:human:Splice Isoform 3 Of CUB and sushi multiple domains protein 3 precursor:E=28.7213 | ENSEMBL:ENSP00000297405:human:CUB and Sushi multiple domains 3 isoform 1:E=28.699 | ENSEMBL:ENSP00000343124:human:Splice Isoform 4 Of CUB and
182602_s_at	B0511.7	B0511.7	WBGene00015233	B0511.7	active						2	I-5I20	-			WT|WT		Nuclear inhibitor of phosphatase-1	ENSEMBL:ENSP00000311677:human:Splice Isoform 1 Of Nuclear inhibitor of protein phosphatase-1:E=40.9586 | ENSEMBL:ENSP00000355391:human:Splice Isoform 2 Of Nuclear inhibitor of protein phosphatase-1:E=21.7213 | FLYBASE:CG8980-PA:fly:Flybase gene name is NiPp1-PA:E=42.3768 |
182604_at	F40E3.2	F40E3.2	WBGene00018230	F40E3.2	active	hypodermis | pharynx	Cells of the adult anterior hypodermis show expression. | "This weak intermittent pattern shows expression in the adult pharynx, and occasionally cells of the anterior hypodermis." | Weak intermittent expression is seen in the adult pharynx.		0	1	7	I-1G24	-			WT
182605_s_at	B0454.9	B0454.9	WBGene00015200	B0454.9	active						5	II-2N10	-			WT		Uncharacterized protein
182614_at	F39G3.8	F39G3.8	WBGene00006570	tig-2	active						6	V-3H02	-	The tig-2 gene, like dbl-1, daf-7, and unc-129, encodes a TGF-beta-like protein.		WT	Cellular_component:extracellular|Molecular_function:growth factor activity	Transforming growth factor beta, bone morphogenetic protein and related proteins	ENSEMBL:ENSP00000327440:human:Bone morphogenetic protein 8A:E=30.9586 | ENSEMBL:ENSP00000235632:human:Bone morphogenetic protein 8B precursor:E=30.9586 | ENSEMBL:ENSP00000265624:human:Bone morphogenetic protein 7 precursor:E=28.3979 | ENSEMBL:ENSP00000265
182617_at	T25B6.4	T25B6.4	WBGene00020790	T25B6.4	active							X-4F23	-			WT
182633_at	C06E4.7	C06E4.7	WBGene00015536	C06E4.7	active						6	IV-3L03	-			WT
182653_at	R07E4.3	R07E4.3	WBGene00019937	R07E4.3	active						8	X-3C02	-			WT	Molecular_function:ubiquinol-cytochrome-c reductase activity|Biological_process:electron transport|Cellular_component:ubiquinol-cytochrome-c reductase complex (sensu Eukarya)	Ubiquinol cytochrome c reductase, subunit QCR8	FLYBASE:CG7580-PA:fly:Flybase gene name is CG7580-PA:E=12.6576 |
182661_at	C31A11.6	C31A11.6	WBGene00007834	srxa-7	active	neurons along body | head neurons | intestine | nervous system | tail neurons	Adult Expression: intestine; Nervous System; head neurons; neurons along body; tail neurons;		1	1	3	V-10L12	-			WT	Molecular_function:molecular_function unknown	Uncharacterized protein
182671_at	F12D9.1a	F12D9.1	WBGene00017400	F12D9.1	active								-
182681_at	F48B9.4	F48B9.4	WBGene00018590	F48B9.4	active						6	X-1B18	-			WT
182698_at	C09B9.1	C09B9.1	WBGene00015626	C09B9.1	active						9	IV-2J07	-			WT		Unnamed protein
182710_at	C35B8.3a	C35B8.3	WBGene00016438	C35B8.3	active						25	X-4L09	-			WT			ENSEMBL:ENSP00000341539:human:Hypothetical protein DKFZp313N0621:E=19.3665 | FLYBASE:CG13295-PA:fly:Flybase gene name is CG13295-PA:E=19.3468 |
182722_at	C11D2.7	C11D2.7	WBGene00015703	C11D2.7	active						40		-				Molecular_function:RNA binding	Predicted RNA-binding protein with PUA domain	ENSEMBL:ENSP00000218014:human:Multiple copies in a T-cell malignancies:E=60.5528 | ENSEMBL:ENSP00000271764:human:Splice Isoform 1 Of Ligatin:E=14.0706 | ENSEMBL:ENSP00000342363:human:Ligatin:E=13.9208 | FLYBASE:CG5941-PA:fly:Flybase gene name is CG5941-PA:E=55.3565 | FLYBASE:CG31426-PA:fly:Flybase gene name is ligatin-PA:E=10.4202 |
182765_at	ZK994.6	ZK994.6	WBGene00022842	ZK994.6	active							V-6G05	-			WT
182770_at	D2096.5	D2096.5	WBGene00017072	D2096.5	active						26	IV-4C08	-			WT
182799_at	W03F8.9	W03F8.9	WBGene00020997	W03F8.9	active						3		-				Molecular_function:signal transducer activity|Biological_process:signal transduction	G-protein alpha subunit (small G protein superfamily)
182823_at	F20A1.4	F20A1.4	WBGene00017616	F20A1.4	active							V-5G13	182823_at|183768_at			WT|WT
182890_at	R01H10.5	R01H10.5	WBGene00010973	R01H10.5	active						2	III-5D05	-			WT|WT
182916_s_at	D2024.5a	D2024.5	WBGene00017053	D2024.5	active						2	IV-3J05	182915_at|182916_s_at			WT|WT|WT|WT|WT|Emb|Lva|Unc	Biological_process:embryonic development (sensu Animalia)|Biological_process:larval development (sensu Nematoda)|Biological_process:growth|Biological_process:locomotory behavior
182926_at	C06E7.2	C06E7.2	WBGene00015539	C06E7.2	active						6	IV-3A23	-			WT
182929_s_at	ZK154.6a	ZK154.6	WBGene00022668	ZK154.6	active						3	X-4C21	173706_at|182929_s_at			WT|WT
182967_at	F18E9.2	F18E9.2	WBGene00003745	nlp-7	active	head neurons | retrovesicular ganglion neurons | ventral nerve cord | head neurons | vulva | ventral nerve cord | tail neurons	Expressed in ADL, AFD, ASE, ASI, PHA, VNC, 4 head neurons, 2 RVG neurons. | "Reporter construct is expressed primarily or exclusively in neurons or ""endocrine/secretory"" cells. GFP expression in non-neuronal tissues include the gut (frequently), specific somatic gonad cells, and in pharyngeal or vulval muscles (rarely). No expression is detected in hypodermal, body wall muscle or germ tissues. …		1	1	15	X-4I20	-
182984_at	F07C3.2	F07C3.2	WBGene00017193	F07C3.2	active						6	V-6D03	-			WT
183031_at	B0391.11	B0391.11	WBGene00007166	B0391.11	active								-				Molecular_function:electron transporter activity|Biological_process:electron transport	Uncharacterized protein
183044_at	F38A5.7	F38A5.7	WBGene00018164	F38A5.7	active						5	IV-3A22	-			WT		Unnamed protein
183066_at	F13B9.8a	F13B9.8	WBGene00001425	fis-2	active						1	X-4A18	-			WT		Membrane protein involved in organellar division	ENSEMBL:ENSP00000223136:human:TPR repeat containing protein:E=21.2147 | FLYBASE:CG17510-PB:fly:Flybase gene name is CG17510-PB:E=11.6198 |
183073_at	ZK355.5	ZK355.5	WBGene00022715	ZK355.5	active								-			WT	Molecular_function:transmembrane receptor protein tyrosine kinase activity|Molecular_function:epidermal growth factor receptor activity|Cellular_component:membrane	Predicted receptor
183114_at	W05H7.1	W05H7.1	WBGene00021044	W05H7.1	active						1	X-1O02	171749_x_at|183114_at			WT
183116_s_at	W05H7.3	W05H7.3	WBGene00021046	sedl-1	active						2	X-1O06	-			WT	Molecular_function:intracellular transporter activity|Biological_process:ER to Golgi transport|Cellular_component:intracellular	TRAPP 20 K subunit	ENSEMBL:ENSP00000310153:human:Splice Isoform 1 Of Sedlin:E=38.5086 | ENSEMBL:ENSP00000350966:human:17 kDa protein:E=36 | ENSEMBL:ENSP00000352708:human:17 kDa protein:E=35.8539 | FLYBASE:CG5161-PA:fly:Flybase gene name is CG5161-PA:E=38.9208 |
183135_at	C54F6.7	C54F6.7	WBGene00016925	srb-18	active						3	V-5O18	-			WT		Sra family integral membrane protein
183142_at	B0348.2	B0348.2	WBGene00015152	B0348.2	active								-					Unnamed protein
183151_at	F42G8.7	F42G8.7	WBGene00018358	F42G8.7	active								-				Molecular_function:electron transporter activity|Biological_process:electron transport	Thiol-disulfide isomerase and thioredoxin	ENSEMBL:ENSP00000262455:human:Similar to CG9911 protein:E=27.3768 | FLYBASE:CG9911-PD:fly:Flybase gene name is CG9911-PD:E=37.1024 | FLYBASE:CG10029-PA:fly:Flybase gene name is CG10029-PA:E=32.8239 |
183172_s_at	T16G1.11	T16G1.11	WBGene00001233	eif-3.K	active						2	V-8L07	-	The protein product of this gene was predicted to contain a glutamine/asparagine (Q/N)-rich ('prion') domain, by the algorithm of Michelitsch and Weissman (as of the WS72 release of WormBase, i.e., in wormpep77).	gk126	WT	Molecular_function:translation initiation factor activity|Biological_process:translational initiation|Cellular_component:nucleus	Uncharacterized conserved protein	ENSEMBL:ENSP00000248342:human:Eukaryotic translation initiation factor 3 subunit 11:E=41.6021 | FLYBASE:CG10306-PA:fly:Flybase gene name is CG10306-PA:E=32.4949 |
183178_at	T22E5.1	T22E5.1	WBGene00020690	T22E5.1	active						6	X-3M18	-			WT
183181_at	F28F9.3	F28F9.3	WBGene00017907	F28F9.3	active						1	IV-1P08	-			WT
183200_at	F25E5.4	F25E5.4	WBGene00017785	F25E5.4	active						8	V-5K14	-			WT	Molecular_function:trypsin activity|Biological_process:proteolysis and peptidolysis	Trypsin
183204_at	F25E5.3	F25E5.3	WBGene00017784	F25E5.3	active						26	V-5K12	-			WT	Molecular_function:trypsin activity|Biological_process:proteolysis and peptidolysis	Trypsin
183208_at	F34D10.3	F34D10.3	WBGene00009373	F34D10.3	active						6	III-1J14	-			Emb|WT|WT	Biological_process:embryonic development (sensu Animalia)
183214_at	C26F1.7	C26F1.7	WBGene00016150	C26F1.7	active						8	V-5L15	-			WT		Protein kinase C inhibitor-like protein	ENSEMBL:ENSP00000229633:human:HINT4:E=17.3188 |
183219_s_at	B0391.6	B0391.6	WBGene00007163	B0391.6	active							V-10C12	-	This gene encodes a protein containing an F-box, a motif predicted to mediate protein-protein interactions either with homologs of yeast Skp-1p or with other proteins; this gene's encoded protein also contains an FTH/DUF38 motif, which may also mediate protein-protein interaction.		WT		Uncharacterized protein
183268_at	Y41C4A.6	Y41C4A.6	WBGene00012753	Y41C4A.6	active						3	III-6E09	-			WT|WT
183272_at	C03H5.6	C03H5.6	WBGene00015408	C03H5.6	active						1	II-1O05	-			WT	Molecular_function:protein binding	Uncharacterized protein, contains BTB/POZ domain
183276_at	F10E7.6	F10E7.6	WBGene00017348	F10E7.6	active							II-5M16	-			Clr|Gro|Sck|WT	Biological_process:osmoregulation|Biological_process:positive regulation of growth rate|Biological_process:physiological processes
183290_at	R07E5.11	R07E5.11	WBGene00011117	R07E5.11	active							III-2O19	-			WT|WT|WT
183325_s_at	F22D3.6	F22D3.6	WBGene00017702	F22D3.6	active						9	II-5E24	-	The F22D3.6 gene encodes a paracaspase homolog that may be involved in apoptosis, and that is orthologous to the human gene MUCOSA ASSOCIATED LYMPHOID TISSUE LYMPHOMA TRANSLOCATION GENE 1 (MALT1; OMIM:604860).	tm289	WT	Molecular_function:caspase activity|Biological_process:proteolysis and peptidolysis	Paracaspase	ENSEMBL:ENSP00000319279:human:Splice Isoform 1 Of Mucosa associated lymphoid tissue lymphoma translocation protein 1:E=38.2518 | ENSEMBL:ENSP00000304161:human:Splice Isoform 2 Of Mucosa associated lymphoid tissue lymphoma translocation protein 1:E=37.4089 |
183343_at	C39F7.1	C39F7.1	WBGene00016538	C39F7.1	active	head neurons | spermatheca | Reproductive System | nervous system | vulval muscle	Adult Expression: Reproductive System; vulval muscle; spermatheca; Nervous System; head neurons;		1	1	1	V-1L01	-			WT|WT|WT|Dpy|Gro|Prz|Unc	Biological_process:positive regulation of body size|Biological_process:positive regulation of growth rate|Biological_process:locomotion|Biological_process:locomotory behavior
183370_at	C06E4.2	C06E4.2	WBGene00015531	C06E4.2	active							IV-3J17	-			WT
183394_at	T26A8.3	T26A8.3	WBGene00020826	T26A8.3	active						26		-					Unnamed protein
183398_at	W05H7.4b	W05H7.4	WBGene00021047	W05H7.4	active						1	X-1O08	171794_x_at|174103_at|174968_at|183085_at|183398_at			WT|WT|WT|WT|WT	Molecular_function:nucleic acid binding
183438_s_at	F45E4.8	F45E4.8	WBGene00003758	nlp-20	active	head neurons | spermathecae | intestine | pharyngeal neurons | tail neurons	Expressed in 4 head neurons, 4 tail neurons, spermathecae, intestine, 1 ant. pharyngeal neuron.		1	1		IV-3J04	-	nlp-20 encodes a predicted neuropeptide of the FAFA family; expressed in pharyngeal neurons.		WT|WT
183472_at	C05C12.6	C05C12.6	WBGene00007338	C05C12.6	active						6		-
183494_at	Y39B6A.11	Y39B6A.11	WBGene00012673	Y39B6A.11	active								-			WT
183502_at	Y39B6A.17a	Y39B6A.17	WBGene00003685	nhr-95	active								-			WT|WT	Molecular_function:transcription factor activity|Molecular_function:steroid hormone receptor activity|Biological_process:regulation of transcription, DNA-dependent|Cellular_component:nucleus	Hormone receptors
183505_at	M01B2.10	M01B2.10	WBGene00010803	M01B2.10	active						9	V-10C05	-			WT		Phytanoyl-CoA hydroxylase associated protein	ENSEMBL:ENSP00000298208:human:Similar to Phytanoyl-CoA hydroxylase interacting protein:E=29.2924 | ENSEMBL:ENSP00000320017:human:Similar to Phytanoyl-CoA hydroxylase interacting protein:E=25.1611 |
183510_at	R03A10.2	R03A10.2	WBGene00010982	R03A10.2	active						6		-
183519_at	F25B4.4	F25B4.4	WBGene00017767	F25B4.4	active						18	V-4I22	-			WT
183536_at	Y4C6B.5	Y4C6B.5	WBGene00021159	Y4C6B.5	active						3	IV-2F10	-			WT		Predicted transporter ADD1 (major facilitator superfamily)	ENSEMBL:ENSP00000262401:human:Sugar transporter superfamily protein:E=27.1308 | ENSEMBL:ENSP00000266943:human:LOC283537 protein:E=26.1675 | ENSEMBL:ENSP00000238407:human:Thymic stromal co-transporter:E=17.5376 | ENSEMBL:ENSP00000318828:human:Sugar transporter superfamily protein:E=13.1739 | FLYBASE:CG15890-PA:fly:Flybase gene name is CG15890-PA:E=26.5229 | FLYBASE:CG31321-PB:fly:Flybase gene name…
183576_s_at	K02F6.5	K02F6.5	WBGene00019339	K02F6.5	active						6		-			WT	Molecular_function:protein binding|Molecular_function:voltage-gated potassium channel activity|Biological_process:potassium ion transport|Cellular_component:voltage-gated potassium channel complex|Cellular_component:membrane	Polymerase delta-interacting protein PDIP1 and related proteins, contain BTB/POZ domain	ENSEMBL:ENSP00000228495:human:Similar to Tumor necrosis factor, alpha-induced protein 1, endothelial:E=14.3979 | ENSEMBL:ENSP00000311202:human:Potassium channel tetramerization domain containing protein 13:E=13.4318 | FLYBASE:CG10465-PA:fly:Flybase gene name is CG10465-PA:E=10 |
183585_at	K03H6.5	K03H6.5	WBGene00019370	K03H6.5	active						3	IV-1F01	-			WT	Molecular_function:rhodopsin-like receptor activity|Biological_process:G-protein coupled receptor protein signaling pathway|Cellular_component:integral to membrane	Unnamed protein
183590_at	C50E3.5	C50E3.6|C50E3.5	-	-	multiple						11	V-5D15	-			Emb|Stp|WT|WT|WT	Biological_process:embryonic development (sensu Animalia)|Biological_process:gametogenesis
183593_at	F59A1.11	F59A1.11	WBGene00010297	F59A1.11	active						3	V-11H02	-			WT		Unnamed protein
183594_at	C29F9.1	C29F9.1	WBGene00016216	C29F9.1	active						8	III-1C07	-			WT		Uncharacterized protein
183618_at	C24B5.1	C24B5.1	WBGene00016044	C24B5.1	active						6	V-6B03	-			WT	Molecular_function:rhodopsin-like receptor activity|Biological_process:G-protein coupled receptor protein signaling pathway|Cellular_component:integral to membrane	Unnamed protein
183627_at	T10E9.5	T10E9.5	WBGene00020415	T10E9.5	active						8		-
183630_at	C29F9.3a	C29F9.3	WBGene00016218	C29F9.3	active						2	III-1C11	-			WT|WT		Uncharacterized protein
183642_s_at	B0336.7a	B0336.7	WBGene00015147	B0336.7	active	neuronal | intestine	Expression is seen in two components predominantly in young larvae, but also at other larval stages and in adults. The first component consists of diffuse expression throughout the intestine. The second component consists of intense expression in several neuronal cell bodies. Faint processes can be seen between the cell bodies and the buccal cavity indicating these cells to be amphid sensory neur…		1	1	2	III-3A23	-		tm1642	WT|WT|WT|WT|WT|WT	Molecular_function:nucleic acid binding|Molecular_function:zinc ion binding|Cellular_component:nucleus
183646_at	R10H10.4	R10H10.4	WBGene00011223	R10H10.4	active						6	IV-5D03	-			Emb	Biological_process:embryonic development (sensu Animalia)	Unnamed protein
183709_at	T23G11.7a	T23G11.7	WBGene00011972	T23G11.7	active						2	I-3F16	-			WT		UV radiation resistance associated protein
183714_at	F42G9.4	F42G9.4	WBGene00018363	F42G9.4	active						6	III-1A14	-			WT|WT
183730_at	F53E2.1	F53E2.1	WBGene00018757	tag-304	active	head neurons | spermatheca | body wall muscle | pharynx | ventral nerve cord | vulval muscle | tail neurons	Adult Expression: pharynx; vulval muscle; spermatheca; body wall muscle; ventral nerve cord; head neurons; tail neurons; unidentified | Larval Expression: pharynx; body wall muscle; ventral nerve cord; head neurons; tail neurons; unidentified		1	1	1	V-1P01	175316_s_at|183730_at			WT		LisH motif-containing protein	ENSEMBL:ENSP00000266069:human:Protein C20orf11:E=16.6778 | FLYBASE:CG6617-PA:fly:Flybase gene name is CG6617-PA:E=12.9208 |
183767_at	M02E1.1a	M02E1.1	WBGene00019733	M02E1.1	active						1	X-1A07	173069_at|183767_at			WT		Unnamed protein
183773_at	K12B6.4	K12B6.4	WBGene00019669	K12B6.4	active	neuronal	Expression consists of two distinct components. In larvae and adults weak expression is seen in a few nuclei around the isthmus of the pharynx and are probably neuronal. In pre-comma stage emrbryos (from about the 50-cell stage) strong expression can be seen in a number of cells.		1	1	6	V-4L19	-			WT
183844_s_at	F28B3.10	F28B3.10	WBGene00017889	F28B3.10	active						2		-					Unnamed protein
183859_at	F13H10.1	F13H10.1	WBGene00008773	F13H10.1	active						7	IV-5H08	-			WT
183884_at	F32B6.11	F32B6.11	WBGene00009325	F32B6.11	active							IV-5M01	-			WT		Unnamed protein
183908_at	F09F7.5a	F09F7.5	WBGene00017302	F09F7.5	active						1	III-2N04	174258_at|183908_at			WT|WT		Unnamed protein
183909_at	W08F4.3	W08F4.3	WBGene00021093	W08F4.3	active	neurons along body | stomato-intestinal muscle | head neurons | Reproductive System | hypodermis | gonad sheath cells | seam cells | intestine | tail | body wall muscle | pharynx | nervous system | vulval muscle | distal tip cell | uterine muscle | tail neurons	Adult Expression: pharynx; intestine; stomato-intestinal muscle; Reproductive System; distal tip cell; uterine muscle; vulval muscle; gonad sheath cells; body wall muscle; hypodermis; seam cells; Nervous System; head neurons; neurons along body; tail neurons; unidentified cells in tail ;		1	1		II-1E04	171987_x_at|183909_at			WT|WT	Molecular_function:C-8 sterol isomerase activity|Biological_process:ergosterol biosynthesis|Cellular_component:endoplasmic reticulum
183958_s_at	F43E2.7a	F43E2.7	WBGene00018395	F43E2.7	active	stomato-intestinal muscle | head neurons | anal depressor muscle | body wall muscle | pharynx | rectal epithelium | nervous system | tail neurons	Adult Expression: pharynx; anal depressor muscle; rectal epithelium; body wall muscle; Nervous System; head neurons; tail neurons;		1	1		II-5H19	-			Clr|Emb|Gro|Lva	Molecular_function:binding|Biological_process:transport|Cellular_component:membrane|Biological_process:osmoregulation|Biological_process:embryonic development (sensu Animalia)|Biological_process:positive regulation of growth rate|Biological_process:larval development (sensu Nematoda)|Biological_process:growth	Mitochondrial carrier protein	ENSEMBL:ENSP00000303222:human:Similar to Mitochondrial carrier homolog 2:E=20.8539 | ENSEMBL:ENSP00000348566:human:Mitochondrial carrier homolog 1 isoform b:E=19.5229 | ENSEMBL:ENSP00000259958:human:Mitochondrial carrier homolog 1 isoform a:E=19.3872 | ENSEMBL:ENSP00000338712:human:40 kDa protein:E=18.5229 | ENSEMBL:ENSP00000350802:human:MTCH1 protein:E=17.2596 | FLYBASE:CG6851-PA:fly:Flybase gen…
183970_at	T04C12.3	T04C12.3	WBGene00011428	T04C12.3	active						6	V-7H03	-			WT
183998_at	R11F4.2a	R11F4.2	WBGene00020008	R11F4.2	active						9	II-3N07	-			WT|WT	Molecular_function:rhodopsin-like receptor activity|Biological_process:G-protein coupled receptor protein signaling pathway|Cellular_component:integral to membrane
184007_at	R07C3.8	R07C3.8	WBGene00019924	R07C3.8	active						12	II-1H01	-			WT		F-box domain
184077_at	F49E12.8	F49E12.8	WBGene00009901	F49E12.8	active						3	II-6K07	-			WT
184092_at	M03F8.6	M03F8.6	WBGene00019765	M03F8.6	active							V-4D07	-			WT	Molecular_function:extracellular ligand-gated ion channel activity|Biological_process:transport|Cellular_component:membrane
184110_at	Y87G2A.9	Y87G2A.9	WBGene00006709	ubc-14	active								-				Molecular_function:ubiquitin conjugating enzyme activity|Biological_process:protein modification|Biological_process:ubiquitin cycle	Ubiquitin-protein ligase	ENSEMBL:ENSP00000338348:human:Ubiquitin-conjugating enzyme E2 G2:E=67.5086 | ENSEMBL:ENSP00000331384:human:UbiqUitin-conjUgating enzyme E2G 2 isoform 2:E=55.7696 | ENSEMBL:ENSP00000254724:human:Ubiquitin-conjugating enzyme E2 G1:E=41.6576 | ENSEMBL:ENSP00
184117_at	Y12A6A.2	Y12A6A.2	WBGene00012440	Y12A6A.2	active						6	X-6M06	-			WT
184132_at	F36H5.8	F36H5.8	WBGene00018106	F36H5.8	active						12	II-2G15	-	This gene encodes a protein containing an F-box, a motif predicted to mediate protein-protein interactions either with homologs of yeast Skp-1p or with other proteins.		WT	Molecular_function:serine-type peptidase activity|Biological_process:proteolysis and peptidolysis|Cellular_component:membrane	Predicted transposase
184164_at	Y56A3A.3	Y56A3A.3	WBGene00003234	mif-1	active		Ce-mif-1 mRNA transcription did not change significantly in the presence of dauer pheromone. | Transcribed by each of the major developmental stages.		5	1	8	III-6I07	-			WT|WT		Macrophage migration inhibitory factor	ENSEMBL:ENSP00000215754:human:Macrophage migration inhibitory factor:E=15.2219 |
184172_at	F16B12.4	F16B12.4	WBGene00008880	F16B12.4	active							X-6H15	-			WT		Unnamed protein
184181_at	C13D9.3	C13D9.3	WBGene00005659	srr-8	active						9	V-4A17	-			WT		Unnamed protein
184214_s_at	Y17G9B.8	Y17G9B.8	WBGene00021205	Y17G9B.8	active								-			WT|WT|WT		Histone acetyltransferase SAGA associated factor SGF29	ENSEMBL:ENSP00000316114:human:Hypothetical protein LOC112869:E=39.6778 | FLYBASE:CG30390-PA:fly:Flybase gene name is CG30390-PA:E=35.2147 |
184223_at	R02F11.2	R02F11.2	WBGene00019840	R02F11.2	active						3	V-3J02	-			WT	Molecular_function:sugar binding	C-type lectin
184252_at	C33H5.15	C33H5.15	WBGene00016381	sgo-1	active						7	IV-3P12	-			Emb|WT	Biological_process:embryonic development (sensu Animalia)
184263_at	F49D11.2	F49D11.2	WBGene00018626	F49D11.2	active							I-5D01	-			WT		Uncharacterized protein
184289_at	F22H10.3	F22H10.3	WBGene00017727	F22H10.3	active						8	X-7B07	-			WT			FLYBASE:CG11122-PA:fly:Flybase gene name is CG11122-PA:E=10.0555 |
184311_s_at	F55C12.4	F55C12.4	WBGene00018871	F55C12.4	active						6	II-4P13	-			WT|WT
184315_at	C13F10.1a	C13F10.1	WBGene00015741	C13F10.1	active						6	V-5M17	-		tm348	WT		Unnamed protein
184356_s_at	F15B10.2	F15B10.2	WBGene00001090	drh-1	active						2	IV-3C14	173212_at|184356_s_at	This gene encodes a protein predicted by Eisenberg and coworkers, with 52% accuracy, to be mitochondrial.	tm1329	WT|WT|Rde	Molecular_function:ATP binding|Molecular_function:ATP dependent helicase activity|Molecular_function:nucleic acid binding|Molecular_function:helicase activity|Biological_process:RNA interference	DEAD-box like helicase	ENSEMBL:ENSP00000263642:human:RNA helicase-DEAD box protein RH116:E=59.5229 | ENSEMBL:ENSP00000251642:human:Probable ATP-dependent helicase LGP2:E=47.699 | ENSEMBL:ENSP00000224050:human:RNA helicase:E=39.7447 | ENSEMBL:ENSP00000343745:human:Dicer1:E=21.0757 | ENSEMBL:ENSP00000267433:human:KIAA1596 protein:E=13.4202 | FLYBASE:CG7922-PA:fly:Flybase gene name is CG7922-PA:E=15.6021 | FLYBASE:CG6493-…
184360_at	C15B12.2	C15B12.2	WBGene00015784	C15B12.2	active						9	X-3O24	-			WT
184389_at	Y23H5A.2	Y23H5A.2	WBGene00021269	Y23H5A.2	active						2	I-1G12	-			WT
184400_at	F22H10.2	F22H10.2	WBGene00017726	F22H10.2	active						3	X-7B05	-			WT		Unnamed protein	FLYBASE:CG10449-PA:fly:Flybase gene name is Catsup-PA:E=12.1192 | FLYBASE:CG32676-PA:fly:Flybase gene name is CG32676-PA:E=10.7447 | FLYBASE:CG31738-PA:fly:Flybase gene name is CG31738-PA:E=10.7212 |
184446_at	Y50C1A.2	Y50C1A.2	WBGene00021734	Y50C1A.2	active								-			WT		Unnamed protein
184450_at	C17B7.11	C17B7.11	WBGene00015885	C17B7.11	active						19	V-3C01	-	This gene encodes a protein containing an F-box, a motif predicted to mediate protein-protein interactions either with homologs of yeast Skp-1p or with other proteins; this gene's encoded protein also contains an FTH/DUF38 motif, which may also mediate protein-protein interaction.		WT		Uncharacterized protein
184451_at	Y57G7A.1	Y57G7A.1	WBGene00021965	Y57G7A.1	active						8	II-1F06	-			WT
184455_at	Y49E10.24	Y49E10.24	WBGene00013043	Y49E10.24	active						6	III-6G04	-			WT|WT		Thioredoxin binding protein TBP-2/VDUP1	ENSEMBL:ENSP00000222250:human:Arrestin domain containing 2:E=26.041 | ENSEMBL:ENSP00000268042:human:Arrestin domain containing 4:E=21.2007 | ENSEMBL:ENSP00000265138:human:KIAA1376 protein:E=19.585 | ENSEMBL:ENSP00000235941:human:Brain-expressed HHCPA78 homolog VDUP1:E=10.5528 | FLYBASE:CG18745-PA:fly:Flybase gene name is CG18745-PA:E=23.8239 | FLYBASE:CG18746-PA:fly:Flybase gene name is CG18746-P…
184475_s_at	H17B01.4a	H17B01.4	WBGene00019209	H17B01.4	active						5	II-1J18	171879_x_at|184475_s_at			WT|WT|Gro	Biological_process:positive regulation of growth rate	Uncharacterized conserved protein	ENSEMBL:ENSP00000264214:human:Hypothetical protein KIAA0090:E=120.328 | FLYBASE:CG2943-PA:fly:Flybase gene name is CG2943-PA:E=112.377 |
184507_at	C34F11.2	C34F11.2	WBGene00016414	C34F11.2	active						4	II-4C14	-			WT		Unnamed protein
184557_at	Y53F4B.36	Y53F4B.36	WBGene00013175	Y53F4B.36	active								-			WT		Unnamed protein
184558_at	Y45F10A.5	Y45F10A.5	WBGene00003755	nlp-17	active		No expression observed.		5	1	15	IV-7M13	-			WT
184562_at	C18A11.2	C18A11.2	WBGene00015948	C18A11.2	active						6	X-4I17	-			WT
184566_s_at	F29B9.11	F29B9.11	WBGene00017925	F29B9.11	active						23	IV-2K16	-			Gro|Unclassified|Unclassified|WT|WT|Lva	Biological_process:positive regulation of growth rate|Biological_process:larval development (sensu Nematoda)|Biological_process:growth
184574_at	Y54G11B.1	Y54G11B.1	WBGene00013222	Y54G11B.1	active							II-9K21	-			WT|WT	Molecular_function:rhodopsin-like receptor activity|Biological_process:G-protein coupled receptor protein signaling pathway|Cellular_component:integral to membrane	Unnamed protein	FLYBASE:CG8985-PA:fly::E=32.9586 | FLYBASE:CG6986-PA:fly:Flybase gene name is CG6986-PA:E=10.5528 | FLYBASE:CG13229-PA:fly:Flybase gene name is CG13229-PA:E=19.6021 | FLYBASE:CG16752-PA:fly:Flybase gene name is CG16752-PA:E=11.9208 |
184590_at	C39D10.2	C39D10.2	WBGene00016530	C39D10.2	active						6	X-4E21	-			WT
184596_s_at	F57H12.7	F57H12.7	WBGene00003178	mec-17	active						8	IV-4G01	-		u265	WT		Uncharacterized conserved protein	ENSEMBL:ENSP00000332374:human:Chromosome 6 open reading frame 134:E=25.0223 | ENSEMBL:ENSP00000259888:human:Conserved hypothetical protein:E=25 | ENSEMBL:ENSP00000324222:human:Conserved hypothetical protein:E=24.9586 | ENSEMBL:ENSP00000324459:human:Chromosome 6 open reading frame 134:E=24.8861 | ENSEMBL:ENSP00000327832:human:C6orf134 protein:E=24.4202 | FLYBASE:CG3967-PB:fly:Flybase gene name is …
184624_s_at	C25H3.10a	C25H3.10	WBGene00016119	C25H3.10	active						15	II-4H19	-			WT
184649_at	F33D11.5	F33D11.5	WBGene00018002	F33D11.5	active							I-2P11	-			WT|WT|Ste|WT	Biological_process:reproduction	Tandem pore domain K+ channel
184661_at	Y43F8C.11	Y43F8C.11	WBGene00012833	Y43F8C.11	active							V-12J19	-			WT
184684_at	Y53F4B.27	Y53F4B.27	WBGene00013173	Y53F4B.27	active								-			WT
184737_s_at	F40G9.11	F40G9.11	WBGene00003510	mxl-2	active						11	III-1G23	-		tm1440	WT|WT		bHLHZip transcription factor BIGMAX	ENSEMBL:ENSP00000246912:human:Splice Isoform 1 Of Transcription factor-like protein 4:E=15 | ENSEMBL:ENSP00000320913:human:Splice Isoform 2 Of Transcription factor-like protein 4:E=13.6778 | FLYBASE:CG3350-PA:fly:Flybase gene name is bigmax-PA:E=14.284 |
184743_at	C14A11.2	C14A11.2	WBGene00015748	C14A11.2	active						9	X-2A01	-			WT
184790_at	F09E5.12	F09E5.12	WBGene00017290	F09E5.12	active						1		-
184801_at	F01F1.10a	F01F1.10	WBGene00017164	F01F1.10	active	pharyngeal cells	Diffuse mosaic expression is seen in the pharynx from the L2 larval stage to adult. This expression is possibly spurious (Hope, I.A. (1991). Development, 113, 399. Krause, M. et al. (1994). Dev. Biol., 166, 133.). However, the upstream region used in this construct is 5.7kb and should contain all upstream promoter elements.		0	1	2	III-3G17	-	F01F1.10 encodes two isoforms of an endo-beta-N-acetylglucosaminidase (ENGase, or Endo-M); recombinant F01F1.10 has ENGase activity when expressed in E. coli, with specificity mainly for high-mannose type oligosaccharides, and optimal activity on Man8GlcNAc2; F01F1.10 has no obvious phenotype in mass RNAi screens; F01F1.10 is predicted to catabolize free oligosaccharides in the cytosol.	tm1208	WT|WT			ENSEMBL:ENSP00000300682:human:Endo-beta-N-acetylglucosaminidase:E=60.1024 | ENSEMBL:ENSP00000308158:human:Glycoside hydrolase, family 85 protein:E=59.699 | FLYBASE:CG5613-PA:fly:Flybase gene name is CG5613-PA:E=47.3372 |
184804_at	Y54G11A.4	Y54G11A.4	WBGene00013215	Y54G11A.4	active						1	II-9G21	-			WT		Uncharacterized conserved protein	ENSEMBL:ENSP00000334692:human:FLJ20699 protein:E=71.6576 |
184807_at	K04F1.12	K04F1.12	WBGene00019391	K04F1.12	active								-				Molecular_function:transmembrane receptor protein tyrosine kinase activity|Molecular_function:epidermal growth factor receptor activity|Cellular_component:membrane	Predicted receptor
184840_at	Y46G5A.20	Y46G5A.20	WBGene00012910	Y46G5A.20	active								-			WT			ENSEMBL:ENSP00000347533:human:ZCCHC10 protein:E=10.2441 | ENSEMBL:ENSP00000324274:human:Similar to Suppressor protein SRP40:E=10.2076 |
184852_at	Y116A8A.6	Y116A8A.6	WBGene00013776	Y116A8A.6	active						4	IV-8C15	-			WT		Peptidases	ENSEMBL:ENSP00000354885:human:Mucin 2 precursor:E=10.0132 |
184861_at	F21H11.2a	F21H11.2	WBGene00004728	sax-2	active		sax-2 reporter transgenes are widely expressed in neurons in the head and tail and along the ventral nerve cord.		1	1	5	III-2N11	-		ky216	WT|WT|WT|WT			ENSEMBL:ENSP00000264319:human:PREDICTED: KIAA0826 protein:E=305.119 | ENSEMBL:ENSP00000261575:human:Chromosome 13 open reading frame 14:E=298.959 | ENSEMBL:ENSP00000304723:human:Hypothetical protein DKFZp781A0295:E=116.495 | ENSEMBL:ENSP00000267067:human:WUGSC:H_2G3A.1 protein:E=106.638 | ENSEMBL:ENSP00000351113:human:Hypothetical protein FLJ16177:E=14.1308 | FLYBASE:CG32045-PC:fly:Flybase gene n…
184892_at	Y39E4B.10	Y39E4B.10	WBGene00012719	Y39E4B.10	active						34		-			WT
184909_at	C32B5.11	C32B5.11	WBGene00016304	C32B5.11	active						15	II-1J09	-			WT		F-box domain
184973_at	C34D4.13	C34D4.13	WBGene00016404	C34D4.13	active						2		-
184982_s_at	F56C11.3	F56C11.3	WBGene00018955	F56C11.3	active	body wall muscle | pharynx	Adult Expression: pharynx; body wall muscle;		0	1	18	I-1A09	-			WT		Mitochondrial sulfhydryl oxidase involved in the biogenesis of cytosolic Fe/S proteins	ENSEMBL:ENSP00000248114:human:Hepatopoietin protein:E=33.1612 | ENSEMBL:ENSP00000347286:human:Augmenter of liver regeneration:E=32.9586 | ENSEMBL:ENSP00000351693:human:Truncated augmenter of liver regeneration:E=14.9208 | FLYBASE:CG12534-PA:fly:Flybase gene name is CG12534-PA:E=35.7696 |
185001_at	C08F11.13	C08F11.13	WBGene00007460	C08F11.13	active						8	IV-7C04	175229_at|185001_at			WT		Integral membrane O-acyltransferase
185006_at	T07F12.3	T07F12.3	WBGene00020323	T07F12.3	active							X-2H22	-			WT		Thioredoxin binding protein TBP-2/VDUP1
185047_at	F39H12.3	F39H12.3	WBGene00018214	F39H12.3	active						10	X-1M09	-			WT	Molecular_function:cAMP-dependent protein kinase, intrinsic regulator activity|Biological_process:signal transduction	Unnamed protein
185049_at	Y9C12A.1	Y9C12A.1	WBGene00021185	Y9C12A.1	active								-			WT		Uncharacterized conserved protein	ENSEMBL:ENSP00000309532:human:P53-induced Protein:E=14.7959 | ENSEMBL:ENSP00000346564:human:Hypothetical protein:E=10.2676 |
185051_at	F09E10.7a	F09E10.7	WBGene00017297	F09E10.7	active						6	X-1B07	-			WT
185096_at	Y71H2B.6	Y71H2B.6	WBGene00007019	mdt-19	active								-			Emb|WT	Biological_process:embryonic development (sensu Animalia)	Uncharacterized conserved protein	ENSEMBL:ENSP00000337340:human:Mediator of RNA polymerase II transcription, subunit 19 homolog:E=16.8239 | ENSEMBL:ENSP00000287174:human:Lung cancer metastasis-related protein:E=16.7696 | FLYBASE:CG5546-PA:fly:Flybase gene name is CG5546-PA:E=17.1739 |
185161_at	Y53G8B.1	Y53G8B.1	WBGene00021817	Y53G8B.1	active								-					Glutathione S-transferase	ENSEMBL:ENSP00000216465:human:Maleylacetoacetate isomerase:E=46.7447 | ENSEMBL:ENSP00000314404:human:Glutathione transferase zeta 1 isoform 2:E=34.8861 | ENSEMBL:ENSP00000339602:human:Glutathione transferase zeta 1 isoform 3:E=33.699 | ENSEMBL:ENSP00000334683:human:26 kDa protein:E=11.0177 | ENSEMBL:ENSP00000278062:human:Hypothetical protein DKFZp686H13163:E=10.284 | FLYBASE:CG9363-PB:fly:Flybase…
185167_at	Y116A8A.4	Y116A8A.4	WBGene00013775	Y116A8A.4	active								185167_at|185168_s_at					Peptidases
185234_s_at	K02F3.10	K02F3.10	WBGene00019333	K02F3.10	active						2	III-1E04	171816_x_at|185234_s_at			WT|WT		Uncharacterized conserved protein	ENSEMBL:ENSP00000285313:human:AAIR8193:E=12.1367 |
185247_at	C13A10.2	C13A10.2	WBGene00015729	C13A10.2	active						6	II-1H16	-			WT
185299_s_at	C01B10.1	C01B10.1	WBGene00001091	drh-2	active						6	IV-3C18	-		ok951	WT|WT|Rde	Molecular_function:ATP binding|Molecular_function:ATP dependent helicase activity|Molecular_function:nucleic acid binding|Molecular_function:helicase activity|Biological_process:RNA interference	DEAD-box like helicase	ENSEMBL:ENSP00000224050:human:RNA helicase:E=51.585 | ENSEMBL:ENSP00000251642:human:Probable ATP-dependent helicase LGP2:E=44.7696 | ENSEMBL:ENSP00000263642:human:RNA helicase-DEAD box protein RH116:E=27.9586 | ENSEMBL:ENSP00000343745:human:Dicer1:E=13.4949 |
185393_s_at	Y47D3B.2a	Y47D3B.2	WBGene00003759	nlp-21	active	intestine | ventral nerve cord | pharyngeal neurons | embryos | tail neurons	Expressed in AFD, 5 head neurons, VNC, 1 ant. pharyngeal neuron, 1 tail neuron, embryo, intestine.		1	1		III-6A15	-	nlp-21 encodes nine predicted neuropeptide-like proteins; in C. elegans, nlp-21 is part of the GGARAF neuropeptide family that also contains nlp-9; nlp-21 is expressed in a variety of neurons, including AFD, five head neurons, the ventral nerve cord, one anterior pharyngeal neuron, and one tail neuron; nlp-21 expression is also detected in the embryo and the intestine; as loss of nlp-21 activity …		WT|WT		Unnamed protein
185414_at	R09F10.5	R09F10.5	WBGene00019988	R09F10.5	active							X-4C04	-			WT
185415_at	F36H12.1	F36H12.1	WBGene00018117	F36H12.1	active						6	IV-2P23	-			WT
185419_at	F42A10.1	F42A10.1	WBGene00018339	F42A10.1	active						20	III-3A06	-			WT|WT		ATPase component of ABC transporters with duplicated ATPase domains/Translation elongation factor EF-3b	ENSEMBL:ENSP00000292808:human:Similar to CG9330 protein:E=183.013 | ENSEMBL:ENSP00000313725:human:Splice Isoform 2 Of ATP-binding cassette, sub-family F, member 1:E=117.678 | ENSEMBL:ENSP00000313603:human:OTTHUMP00000062376:E=116.745 | ENSEMBL:ENSP0000022
185443_at	F19B10.8	F19B10.8	WBGene00005989	srx-98	active							II-3K08	-			WT		7-transmembrane receptor
185450_s_at	T20F10.5	T20F10.5	WBGene00011866	T20F10.5	active						6		-			WT
185512_at	F35H10.2	F35H10.2	WBGene00018068	F35H10.2	active						4	IV-4O09	-			WT
185516_s_at	F19B10.1	F19B10.1	WBGene00017583	F19B10.1	active						13	II-3I18	174222_at|185515_at|185516_s_at			WT|WT
185518_at	R12C12.6	R12C12.6	WBGene00020026	R12C12.6	active	intestino-rectal valve | pharynx | somatic gonad	Expression is seen predominantly in adults in two structures, i.e. the excretory cell and canals, and the intestino-rectal valve. | "Faint non-nuclear expression is seen in uterus and spermathecae, and also occasionally in the sheath cells of the gonad arms. Expression is also seen in the excretory cell and the pharynx."		0	1	11	II-4D22	-			WT	Cellular_component:integral to membrane	Uncharacterized conserved protein	ENSEMBL:ENSP00000311842:human:Protein C11orf15 precursor:E=23.6576 | ENSEMBL:ENSP00000263947:human:Transmembrane protein 9 precursor:E=21.9586 | FLYBASE:CG1161-PA:fly:Flybase gene name is CG1161-PA:E=25.1739 |
185523_s_at	Y24F12A.2	Y24F12A.2	WBGene00012497	Y24F12A.2	active	intestinal	Adult Expression: intestinal | Larval Expression: intestinal		0	1			-			WT|WT|WT|Emb	Cellular_component:nucleus|Cellular_component:cytoplasm|Biological_process:embryonic development (sensu Animalia)	Predicted small GTPase involved in nuclear protein import	ENSEMBL:ENSP00000336665:human:OTTHUMP00000016853:E=85.6778 | ENSEMBL:ENSP00000270814:human:GTPase-interacting protein 2:E=84.9586 | ENSEMBL:ENSP00000352131:human:Similar to Rag D protein:E=57.6576 | FLYBASE:CG8707-PA:fly:Flybase gene name is CG8707-PA:E=80.9208 |
185548_s_at	F59E12.4a	F59E12.4	WBGene00019120	F59E12.4	active						5	II-4F07	172504_x_at|185548_s_at			WT|Emb|Lva|Unc|Emb|Lva|Unc	Biological_process:embryonic development (sensu Animalia)|Biological_process:larval development (sensu Nematoda)|Biological_process:growth|Biological_process:locomotory behavior	Nuclear pore complex, rNpl4 component (sc Npl4)	ENSEMBL:ENSP00000331487:human:Similar to NPL4:E=122.046 | FLYBASE:CG4673-PB:fly:Flybase gene name is CG4673-PB:E=80.3566 |
185585_at	W09G12.9	W09G12.9	WBGene00021123	W09G12.9	active						2	IV-1K16	-			WT
185587_at	H35B03.1	H35B03.1	WBGene00019263	H35B03.1	active						6	IV-2P12	-			WT
185604_s_at	C44E4.1a	C44E4.1	WBGene00016650	C44E4.1	active							I-2C15	-			WT|WT	Biological_process:DNA replication	Zn-binding protein Push	ENSEMBL:ENSP00000248008:human:Retinoblastoma-associated factor 600:E=133.036 | FLYBASE:CG14472-PA:fly:Flybase gene name is poe-PA:E=135.509 |
185622_at	Y106G6H.4	Y106G6H.4	WBGene00013717	Y106G6H.4	active						17	I-5A02	-			WT		Unnamed protein
185653_at	C37H5.11	C37H5.11	WBGene00000860	cwp-2	active	male sensory rays	Expressed in male sensory rays.		4	1	10	V-3L02	-	cwp-2 encodes a nematode-specific protein that is coexpressed with lov-1 and pkd-2.		WT		Unnamed protein
185684_at	K02E10.5	K02E10.5	WBGene00019319	K02E10.5	active						3	X-1L10	-
185691_s_at	F42G8.10a	F42G8.10	WBGene00018361	F42G8.10	active						23		-					Uncharacterized conserved protein
185743_at	Y11D7A.10	Y11D7A.10	WBGene00012434	Y11D7A.10	active							IV-4B18	-			WT
185797_s_at	ZK1005.1a	ZK1005.1	WBGene00004053	pme-5	active						9	V-1L15	-	pme-5 encodes a poly (ADP-ribose) polymerase (PARP) that is a member of a conserved family of enzymes that catalyze: 1) the synthesis of poly (ADP-ribose), and 2) the covalent attachment of this polymer to glutamic acid residues of acceptor proteins such as histones and topoisomerases in order to regulate cellular processes such as maintenance of chromtin structure, programmed cell death, and DNA…	ok446	WT|WT	Molecular_function:NAD ADP-ribosyltransferase activity|Biological_process:protein amino acid ADP-ribosylation|Cellular_component:nucleus	NAD+ ADP-ribosyltransferase Parp, required for poly-ADP ribosylation of nuclear proteins	ENSEMBL:ENSP00000351681:human:Alt. ankyrin:E=28.7213 | ENSEMBL:ENSP00000339620:human:Ankyrin 1 isoform 1:E=28.6021 | ENSEMBL:ENSP00000265709:human:205 kDa protein:E=28.4089 | ENSEMBL:ENSP00000347436:human:Hypothetical protein DKFZp686P17114:E=27.3372 | EN
185799_at	C31B8.12	C31B8.12	WBGene00016285	C31B8.12	active							V-2L13	-			WT		Predicted secreted small molecules methylase
185809_at	Y23B4A.2	Y23B4A.2	WBGene00021268	Y23B4A.2	active								-			WT
185816_at	F45E12.6	F45E12.6	WBGene00018476	F45E12.6	active						3	II-5F21	-			WT
185871_s_at	C33C12.9	C33C12.9	WBGene00016341	C33C12.9	active						2	II-2M20	185870_at|185871_s_at			WT	Molecular_function:methyltransferase activity|Molecular_function:DNA binding|Molecular_function:N-methyltransferase activity|Biological_process:DNA methylation|Molecular_function:S-adenosylmethionine-dependent methyltransferase activity	Predicted N6-DNA-methyltransferase	ENSEMBL:ENSP00000303584:human:Putative N6-DNA-methyltransferase:E=38.1612 | ENSEMBL:ENSP00000286764:human:Conserved hypothetical protein:E=30.9586 | FLYBASE:CG32951-PB:fly:Flybase gene name is CG32951-PB:E=31.5086 |
185954_at	Y54G11A.7	Y54G11A.7	WBGene00013216	Y54G11A.7	active	head neurons | hypodermis | intestine | pharynx | nervous system	Adult Expression: pharynx; intestine; hypodermis; Nervous System; head neurons;		1	1	1	II-9I03	-			WT|WT|WT|Emb	Biological_process:embryonic development (sensu Animalia)	Uncharacterized conserved protein	ENSEMBL:ENSP00000334692:human:FLJ20699 protein:E=82.585 |
185969_s_at	C32F10.4	C32F10.4	WBGene00016332	C32F10.4	active						15	I-2N17	-			WT
185982_s_at	R02D3.8	R02D3.8	WBGene00019825	R02D3.8	active						11	IV-1E13	182961_at|185982_s_at			WT|WT	Molecular_function:exonuclease activity|Cellular_component:intracellular	Predicted exonuclease	ENSEMBL:ENSP00000262917:human:Prion protein interacting protein:E=35.2076 | ENSEMBL:ENSP00000250263:human:3' exoribonuclease:E=28.2007 | ENSEMBL:ENSP00000300005:human:37 kDa protein:E=27.3188 | FLYBASE:CG6393-PA:fly:Flybase gene name is CG6393-PA:E=29.1611 |
185983_at	Y95D11A.1	Y95D11A.1	WBGene00013605	Y95D11A.1	active								-			Gro|Stp|Gro|Unclassified|Gro	Biological_process:positive regulation of growth rate|Biological_process:gametogenesis
185987_at	M02A10.1	M02A10.1	WBGene00019722	M02A10.1	active						10	X-1I19	-			WT
185990_at	F20E11.12	F20E11.12	WBGene00005370	srh-154	active						3	V-11N23	185662_at|185663_s_at|185990_at			WT	Molecular_function:G-protein coupled receptor activity|Cellular_component:membrane	Predicted olfactory G-protein coupled receptor
186068_at	F49H12.2	F49H12.2	WBGene00018653	F49H12.2	active								-			WT
186069_at	Y62E10A.4	Y62E10A.4	WBGene00013375	srsx-25	active								-			WT	Molecular_function:rhodopsin-like receptor activity|Biological_process:G-protein coupled receptor protein signaling pathway|Cellular_component:integral to membrane	7-transmembrane receptor	FLYBASE:CG7431-PA:fly:Flybase gene name is CG7431-PA:E=10.6576 |
186084_s_at	T07C12.11	T07C12.11	WBGene00011575	T07C12.11	active						6	V-6P02	-			WT|WT|Unclassified|WT|WT
186091_s_at	T07A5.6a	T07A5.6	WBGene00044098	T07A5.6	active								-					Predicted coiled-coil protein	ENSEMBL:ENSP00000345262:human:Hypothetical protein FLJ14891:E=19.1549 | ENSEMBL:ENSP00000283110:human:HRIHFB2072 protein:E=18.3188 | ENSEMBL:ENSP00000345227:human:Short coiled coil protein:E=11.9208 | FLYBASE:CG5934-PA:fly:Flybase gene name is CG5934-PA:E=26.6198 |
186113_s_at	Y39A1A.24	Y39A1A.24	WBGene00012660	Y39A1A.24	active								171949_x_at|172582_x_at|186113_s_at					Vacuolar assembly/sorting protein VPS9
186114_at	Y45F10D.4	Y45F10D.4	WBGene00012885	Y45F10D.4	active						2	IV-7E18	-	This gene encodes a protein predicted by Eisenberg and coworkers, with 52% accuracy, to be mitochondrial.		Emb|Lva	Biological_process:embryonic development (sensu Animalia)|Biological_process:larval development (sensu Nematoda)|Biological_process:growth	Iron binding protein involved in Fe-S cluster formation	ENSEMBL:ENSP00000310623:human:Hypothetical protein:E=51.7212 | ENSEMBL:ENSP00000344584:human:ISCU1:E=48.8861 | FLYBASE:CG9836-PA:fly:Flybase gene name is CG9836-PA:E=53.4815 |
186118_at	F35H12.1	F35H12.1	WBGene00018074	F35H12.1	active						6	X-1O03	-			WT		Coiled coil protein involved in linking membrane proteins to cytoskeleton
186120_at	W01A11.6	W01A11.6	WBGene00003385	moc-2	active						2	V-4D06	-			WT|WT	Biological_process:Mo-molybdopterin cofactor biosynthesis	Molybdopterin biosynthesis protein	ENSEMBL:ENSP00000312771:human:Gephyrin:E=31.1135 | ENSEMBL:ENSP00000303019:human:Gephyrin:E=31.0809 | FLYBASE:CG2945-PB:fly:Flybase gene name is cin-PB:E=28.1427 |
186126_at	C01B12.4	C01B12.4	WBGene00015287	C01B12.4	active						4	II-1A09	-			WT		Predicted seven transmembrane receptor - rhodopsin family
186146_s_at	Y37D8A.11a	Y37D8A.11	WBGene00012551	Y37D8A.11	active						11	III-6O04	-			WT	Molecular_function:chromatin binding|Biological_process:chromatin assembly/disassembly|Cellular_component:chromatin|Cellular_component:nucleus		FLYBASE:CG7421-PB:fly:Flybase gene name is Nopp140-PB:E=10.8539 |
186150_s_at	R12C12.5	R12C12.5	WBGene00020025	R12C12.5	active						5	II-4D20	-			WT	Molecular_function:molecular_function unknown	Protein involved in glucose derepression and pre-vacuolar endosome protein sorting	ENSEMBL:ENSP00000217402:human:Conserved hypothetical protein:E=39.8239 | ENSEMBL:ENSP00000216822:human:Snf7 homologue associated with Alix 2:E=38.041 | ENSEMBL:ENSP00000297265:human:Conserved hypothetical protein:E=36.4949 | ENSEMBL:ENSP00000317468:human:Conserved hypothetical protein:E=13.3566 | ENSEMBL:ENSP00000223500:human:Similar to CG6259 protein:E=12.4318 | FLYBASE:CG8055-PA:fly:Flybase gen…
186181_at	H14E04.3	H14E04.3	WBGene00019200	H14E04.3	active						3		-
186190_at	F49F1.11	F49F1.11	WBGene00018651	F49F1.11	active							IV-2G23	-			WT	Molecular_function:sugar binding	Galectin, galactose-binding lectin
186270_s_at	F53C3.12	F53C3.12	WBGene00018755	F53C3.12	active						8	II-3J09	-			WT		Beta, beta-carotene 15,15'-dioxygenase and related enzymes	ENSEMBL:ENSP00000258168:human:Beta,beta-carotene 15,15'-monooxygenase:E=82.3279 | ENSEMBL:ENSP00000262340:human:Retinal pigment epithelium-specific pRotein 65kDa:E=81.3665 | ENSEMBL:ENSP00000351004:human:63 kDa protein:E=80.4318 | ENSEMBL:ENSP00000347989:human:63 kDa protein:E=80.4318 | ENSEMBL:ENSP00000350314:human:Splice Isoform 1 Of Beta,beta-carotene 9',10'-dioxygenase:E=80.4318 | ENSEMBL:ENS…
186303_at	C49D10.7	C49D10.7	WBGene00016775	C49D10.7	active								-				Molecular_function:transferase activity, transferring groups other than amino-acyl groups	Integral membrane O-acyltransferase
186325_at	H23L24.1	H23L24.1	WBGene00019228	H23L24.1	active								-			WT
186335_at	Y51H7C.3	Y51H7C.3	WBGene00021781	Y51H7C.3	active								-
186338_at	Y39C12A.9	Y39C12A.9	WBGene00012710	Y39C12A.9	active								-			WT
186341_at	Y71D11A.5	Y71D11A.5	WBGene00022106	Y71D11A.5	active								-			WT|Gro|Lvl|Sck|Ste|Unc|Emb|Ste	Biological_process:embryonic development (sensu Animalia)|Biological_process:positive regulation of growth rate|Biological_process:larval development (sensu Nematoda)|Biological_process:physiological processes|Biological_process:reproduction|Biological_process:locomotory behavior	Ligand-gated ion channel	ENSEMBL:ENSP00000347123:human:Splice Isoform 2 Of Glycine receptor alpha-2 chain precursor:E=54.4949 | ENSEMBL:ENSP00000218075:human:Splice Isoform 1 Of Glycine receptor alpha-2 chain precursor:E=54.3872 | ENSEMBL:ENSP00000295454:human:Gamma-aminobutyric-
186343_s_at	Y54E5A.8a	Y54E5A.8	WBGene00013203	Y54E5A.8	active							I-7E08	-			WT		Unnamed protein
186346_at	Y48C3A.11	Y48C3A.11	WBGene00012993	Y48C3A.11	active								-			WT	Molecular_function:rhodopsin-like receptor activity|Biological_process:G-protein coupled receptor protein signaling pathway|Cellular_component:integral to membrane	Unnamed protein	FLYBASE:CG13229-PA:fly:Flybase gene name is CG13229-PA:E=12.9208 | FLYBASE:CG8985-PA:fly::E=11.3767 |
186360_at	K07C11.8	K07C11.8	WBGene00019480	K07C11.8	active								-
186397_at	F22E5.10	F22E5.10	WBGene00005553	sri-41	active							II-2N17	-
186414_s_at	F45E12.5a	F45E12.5	WBGene00018475	F45E12.5	active						18	II-5F19	184979_at|186414_s_at			Emb|Stp|WT	Biological_process:embryonic development (sensu Animalia)|Biological_process:gametogenesis
186421_at	F21C10.3a	F21C10.3	WBGene00017653	F21C10.3	active						6	V-6M18	185658_at|186421_at			WT|WT		Uncharacterized protein, contains CX module
186426_at	Y39A3A.3	Y39A3A.3	WBGene00021434	Y39A3A.3	active						1		-			WT
186449_at	Y46G5A.19	Y46G5A.19	WBGene00012909	Y46G5A.19	active								-			WT	Molecular_function:S-adenosylmethionine-dependent methyltransferase activity|Molecular_function:catalytic activity	Spermidine synthase	ENSEMBL:ENSP00000235287:human:Spermidine synthase:E=94.1549 | ENSEMBL:ENSP00000354731:human:Spermine synthase:E=19.5528 | ENSEMBL:ENSP00000329699:human:PREDICTED: similar to spermine synthase:E=14.7696 | ENSEMBL:ENSP00000265782:human:41 kDa protein:E=14.2518 | FLYBASE:CG8327-PA:fly:Flybase gene name is CG8327-PA:E=83.2147 | FLYBASE:CG4300-PB:fly:Flybase gene name is CG4300-PB:E=13.1367 |
186478_at	Y55F3AM.8	Y55F3AM.8	WBGene00021925	Y55F3AM.8	active								-				Molecular_function:serine-type peptidase activity|Biological_process:proteolysis and peptidolysis|Cellular_component:membrane	Mitochondrial inner membrane protease, subunit IMP2	ENSEMBL:ENSP00000329553:human:Inner mitochondrial membrane peptidase 2:E=26.6198 | ENSEMBL:ENSP00000278200:human:Hypothetical protein FLJ25059:E=13.8861 | FLYBASE:CG11110-PA:fly:Flybase gene name is CG11110-PA:E=21.7447 |
186505_at	F49H12.3	F49H12.3	WBGene00018654	F49H12.3	active								-			WT	Molecular_function:voltage-gated potassium channel activity|Biological_process:potassium ion transport|Cellular_component:voltage-gated potassium channel complex|Cellular_component:membrane	Uncharacterized conserved protein, contains BTB/POZ domain
186524_at	Y54G11A.12	Y54G11A.12	WBGene00005264	srh-41	active							II-9I13	-			WT	Molecular_function:G-protein coupled receptor activity|Cellular_component:membrane|Molecular_function:carrier activity|Biological_process:transport|Cellular_component:extracellular space	Predicted olfactory G-protein coupled receptor
186535_at	T28A11.15	T28A11.15	WBGene00020877	srt-63	active						3	V-2N12	-			WT		Integral membrane O-acyltransferase
186569_at	C40H1.6	C40H1.6	WBGene00008041	C40H1.6	active	neurons	4 neural nuclei stain L1-adult. One just posterior to the proximal bulb of the pharynx, one just anterior to it (these 2 very strong signal) and a symmetrical pair slightly more anterior again (not nearly as strong as others).-maybe members of head sensilla? | "Two strongly staining nuclei in the main body of neuropil, and a faintly staining pair symmetrically positioned anterior to the metacorpu…		1	1	18		-			WT	Molecular_function:ubiquitin conjugating enzyme activity|Biological_process:protein modification|Biological_process:ubiquitin cycle	Uncharacterized conserved protein	ENSEMBL:ENSP00000271446:human:Similar to CG8386 protein:E=67.0315 | FLYBASE:CG8386-PA:fly:Flybase gene name is CG8386-PA:E=67.7213 |
186571_at	Y106G6H.13	Y106G6H.13	WBGene00013723	Y106G6H.13	active						4	I-5A18	-			WT
186579_at	Y55F3AM.5	Y55F3AM.5	WBGene00021923	Y55F3AM.5	active								-			WT		Coeffector of mDia Rho GTPase, regulates actin polymerization and cell adhesion turnover
186581_at	Y116F11A.6	Y116F11A.6	WBGene00013819	Y116F11A.6	active								-			WT
186592_at	F08D12.12	F08D12.12	WBGene00017255	F08D12.12	active						13	II-2F04	-			WT	Molecular_function:DNA ligase (ATP) activity|Molecular_function:ATP binding|Biological_process:DNA replication|Biological_process:DNA repair|Biological_process:DNA recombination
186600_at	ZK945.4	ZK945.4	WBGene00014166	ZK945.4	active						3	II-7K11	-			WT
186612_at	Y102A5C.19	Y102A5C.19	WBGene00013623	Y102A5C.19	active						1	V-11G24	-	This gene encodes a protein containing an F-box, a motif predicted to mediate protein-protein interactions either with homologs of yeast Skp-1p or with other proteins; this gene's encoded protein also contains an FTH/DUF38 motif, which may also mediate protein-protein interaction.		WT		Uncharacterized protein
186658_at	F44G4.2	F44G4.2	WBGene00009712	F44G4.2	active								-			Emb|Lva	Biological_process:embryonic development (sensu Animalia)|Biological_process:larval development (sensu Nematoda)|Biological_process:growth	Unnamed protein
186661_at	F46C5.4	F46C5.4	WBGene00009780	F46C5.4	active								-
186667_s_at	Y37E11B.3	Y37E11B.3	WBGene00021376	Y37E11B.3	active						2		-					Uncharacterized conserved protein	ENSEMBL:ENSP00000350621:human:Conserved hypothetical protein:E=13.7959 | FLYBASE:CG17180-PA:fly:Flybase gene name is CG17180-PA:E=16 |
186715_at	F46C5.2	F46C5.2	WBGene00009779	F46C5.2	active						6	II-6K24	-			WT
186721_at	C56G7.3	C56G7.3	WBGene00008348	C56G7.3	active						5		-			WT	Biological_process:phagocytosis|Biological_process:apoptosis|Cellular_component:cytoskeleton	Uncharacterized conserved protein	ENSEMBL:ENSP00000318264:human:RNA binding motif and ELMO domain 1:E=10.3188 |
186744_at	Y116F11B.1	Y116F11B.1	WBGene00000920	daf-28	active	hypodermal | intestine | pharyngeal muscle | head	From late L1 to L2, Pdaf-28 GFP is strongly expressed in two pairs of ciliated sensory neurons: ASI and ASJ. This expression pattern continues through L3, L4, and early adult stages. Pdaf-28 GFP is also expressed in the hindgut as well as a tail neuron identified as PQR. From late embryogenesis to early L1, Pdaf-28 GFP was seen in many cell types including pharyngeal muscle, hypodermal, and many …		1	1			-	Uncloned locus that affects dauer formation and life span.	sa191		Molecular_function:hormone activity|Biological_process:physiological processes|Cellular_component:extracellular	Insulin-like peptides
186752_s_at	Y32H12A.4	Y32H12A.4	WBGene00021312	Y32H12A.4	active								-			WT|WT	Molecular_function:protein phosphatase inhibitor activity	Protein phosphatase 1, regulatory (inhibitor) subunit PPP1R2	ENSEMBL:ENSP00000328178:human:Protein PhosPhatase 1, regulatory (inhibitor) subunit 2:E=20.4437 | ENSEMBL:ENSP00000350575:human:PPP1R2P3 protein:E=20.0177 | ENSEMBL:ENSP00000349876:human:Protein phosphatase inhibitor 2:E=19.4949 | ENSEMBL:ENSP00000315633:human:Hypothetical protein FLJ43962:E=17.699 | ENSEMBL:ENSP00000344448:human:PREDICTED: similar to RIKEN cDNA 2810408A11:E=10.6383 | FLYBASE:CG1…
186770_at	Y39F10A.1	Y39F10A.1	WBGene00021452	Y39F10A.1	active						8	II-1M22	-			WT
186780_at	F10B5.2	F10B5.2	WBGene00008639	F10B5.2	active						2		-					mRNA splicing factor	ENSEMBL:ENSP00000313674:human:Protein C20orf4:E=55.8861 | FLYBASE:CG12320-PA:fly:Flybase gene name is CG12320-PA:E=33.1079 |
186793_at	F35F10.11	F35F10.11	WBGene00018060	F35F10.11	active						21	V-2P22	-			WT		Thioredoxin binding protein TBP-2/VDUP1	ENSEMBL:ENSP00000222250:human:Arrestin domain containing 2:E=17.2924 | ENSEMBL:ENSP00000265138:human:KIAA1376 protein:E=15.8239 | ENSEMBL:ENSP00000350139:human:46 kDa protein:E=14.3098 | ENSEMBL:ENSP00000352126:human:Conserved hypothetical protein:E=14.29
186802_s_at	F59E12.13	F59E12.13	WBGene00006402	fut-3	active						2	II-4H01	-		gk103	WT	Molecular_function:fucosyltransferase activity|Biological_process:protein amino acid glycosylation|Cellular_component:membrane	Fucosyltransferase	ENSEMBL:ENSP00000252675:human:Alpha-:E=29.1805 | ENSEMBL:ENSP00000286955:human:Splice Isoform 1 Of Alpha-:E=28.7447 | ENSEMBL:ENSP00000344210:human:Splice Isoform 2 Of Alpha-:E=28.5376 | ENSEMBL:ENSP00000305603:human:Galactoside 3:E=28 | ENSEMBL:ENSP00000351602:human:FucosyltransFerase 4:E=22.6778 | ENSEMBL:ENSP00000318142:human:Alpha-:E=20.9208 | ENSEMBL:ENSP00000332757:human:Alpha3-fucosyltrans…
186825_at	C43E11.12	C43E11.12	WBGene00016609	C43E11.12	active						2		-
186867_s_at	C17H12.13	C17H12.13	WBGene00015938	C17H12.13	active						7	IV-3I06	-			WT
186930_s_at	F19F10.10	F19F10.10	WBGene00017606	F19F10.10	active						11	V-5D03	-			WT		Tam3-transposase (Ac family)
186933_at	F54G8.1	F54G8.1	WBGene00010074	F54G8.1	active						3	III-4N06	-			WT|WT	Molecular_function:transmembrane receptor protein tyrosine kinase activity|Molecular_function:epidermal growth factor receptor activity|Cellular_component:membrane	Predicted receptor
186936_at	W10G11.20	W10G11.20	WBGene00021149	W10G11.20	active						27		-
186944_at	C23G10.10	C23G10.10	WBGene00016016	C23G10.10	active						10	III-3C16	-			WT|WT
186965_at	VW02B12L.3	VW02B12L.3	WBGene00012156	VW02B12L.3	active						5	II-7F10	-			WT	Molecular_function:microtubule binding	Microtubule-binding protein involved in cell cycle control	ENSEMBL:ENSP00000300249:human:T-Cell activation protein:E=40.8861 | ENSEMBL:ENSP00000233121:human:EBF3-L:E=38.2757 | ENSEMBL:ENSP00000217347:human:Microtubule-associated protein, RP/EB faMily, MeMber 1:E=34.5528 | FLYBASE:CG3265-PB:fly:Flybase gene name is BcDNA:LD08743-PB:E=39.6778 | FLYBASE:CG32371-PA:fly:Flybase gene name is CG32371-PA:E=28.4437 | FLYBASE:CG18190-PA:fly:Flybase gene name is CG…
186982_at	Y57A10A.29	Y57A10A.29	WBGene00013269	Y57A10A.29	active								-					Uncharacterized conserved protein	ENSEMBL:ENSP00000301761:human:Hypothetical protein FLJ20487:E=16.2218 | FLYBASE:CG14757-PA:fly:Flybase gene name is CG14757-PA:E=15.1487 | FLYBASE:CG12895-PA:fly:Flybase gene name is CG12895-PA:E=15.0269 |
186983_at	Y113G7A.11	Y113G7A.11	WBGene00013748	ssu-1	active								-		tm1117		Molecular_function:sulfotransferase activity	Sulfotransferase	ENSEMBL:ENSP00000222002:human:Alcohol sulfotransferase:E=32.699 | ENSEMBL:ENSP00000251481:human:Splice Isoform 1 Of Sulfotransferase 1C1:E=32.3665 | ENSEMBL:ENSP00000308770:human:Thyroid hormone sulfotransferase:E=31.301 | ENSEMBL:ENSP00000319622:human:Sp
186984_at	T09A5.7	T09A5.7	WBGene00011635	T09A5.7	active							II-5J04	-			WT		Uncharacterized conserved protein
186999_at	Y45G12C.7	Y45G12C.7	WBGene00021570	srd-73	active						1	V-2G24	-			WT|WT		Chemoreceptor/7TM receptor
187029_at	C17H12.10	C17H12.10	WBGene00015935	C17H12.10	active						6	IV-3G24	-			WT
187051_at	F58A4.6	F58A4.6	WBGene00010229	F58A4.6	active							III-5K15	-			Emb|WT|WT	Biological_process:embryonic development (sensu Animalia)	Unnamed protein	FLYBASE:CG12123-PA:fly:Flybase gene name is CG12123-PA:E=12.9586 |
187078_at	Y45F10D.11	Y45F10D.11	WBGene00012890	Y45F10D.11	active						2		-	This gene encodes a protein predicted by Eisenberg and coworkers, with 52% accuracy, to be mitochondrial.		Emb|Lva	Biological_process:response to antibiotic|Biological_process:embryonic development (sensu Animalia)|Biological_process:larval development (sensu Nematoda)|Biological_process:growth	Unnamed protein	ENSEMBL:ENSP00000261893:human:Splice Isoform 1 Of Serine beta-lactamase-like protein LACTB:E=28.5528 | ENSEMBL:ENSP00000347231:human:61 kDa protein:E=28.5528 |
187081_s_at	C47B2.3	C47B2.3	WBGene00006529	tba-2	active	ventral cord motor neurons | pharyngeal muscle | neurons	Following hatching, 6 pharyngeal muscle cells stain becoming increasingly intense during larval and adult development. 6-7 neurons are stained in the ventral cord identified as DB motor neurons. Late larval and adult stages, staining of the set of DB and VB motor neurons in the ventral cord and their axonal processes along the ventral cord shows higher intensity of staining in late larval and adu…		1	1	20	I-6H17	171814_x_at|171948_x_at|187081_s_at	tba-2 encodes a tubulin with similarity to the murine alpha-2 chain; in small scale assays tba-1(RNAi) has no phenotype and was found to function redundantly with its isotype tba-1 to form spindle structures in embryos with the tbb-1 and tbb-2 beta-isotypes.	sb25	Emb|Spd|Emb|Emb	Molecular_function:structural molecule activity|Biological_process:microtubule-based movement|Cellular_component:microtubule|Molecular_function:GTPase activity|Molecular_function:GTP binding|Biological_process:microtubule polymerization|Cellular_component:tubulin|Biological_process:embryonic development (sensu Animalia)|Biological_process:embryonic cleavage|Biological_process:spindle assembly	Alpha tubulin	ENSEMBL:ENSP00000301071:human:Tubulin alpha-3 chain:E=223.292 | ENSEMBL:ENSP00000336799:human:Tubulin alpha-ubiquitous chain:E=223.292 | ENSEMBL:ENSP00000301072:human:Tubulin alpha-6 chain:E=222.553 | ENSEMBL:ENSP00000347462:human:Splice Isoform 1 Of Tubu
187087_at	D2005.3	D2005.3	WBGene00008398	D2005.3	active						18	I-3H20	-			WT		Apoptosis-related protein/predicted DNA-binding protein	ENSEMBL:ENSP00000221784:human:Programmed cell death protein 5:E=20.6576 | FLYBASE:CG13072-PA:fly::E=18.3468 |
187114_at	Y110A7A.7	Y110A7A.7	WBGene00022457	Y110A7A.7	active								-			WT		Predicted lipase
187123_at	T09B9.3	T09B9.3	WBGene00011644	T09B9.3	active						3	X-4H06	-			WT	Molecular_function:glycerophosphodiester phosphodiesterase activity|Biological_process:glycerol metabolism	Glycerophosphoryl diester phosphodiesterase	ENSEMBL:ENSP00000261386:human:Membrane interacting protein of RGS16:E=12.3767 |
187127_s_at	Y55H10A.2	Y55H10A.2	WBGene00021953	Y55H10A.2	active							IV-1D12	187126_at|187127_s_at			WT	Molecular_function:rhodopsin-like receptor activity|Biological_process:G-protein coupled receptor protein signaling pathway|Cellular_component:integral to membrane	Unnamed protein
187178_s_at	D2024.7	D2024.7	WBGene00017054	D2024.7	active						5		-			WT	Molecular_function:protein disulfide oxidoreductase activity|Cellular_component:periplasmic space (sensu Gram-negative Bacteria)	Glutathione S-transferase, subunit 13	ENSEMBL:ENSP00000351181:human:Glutathione transferase kappa 1:E=26.5229 |
187179_at	ZK1320.5	ZK1320.5	WBGene00014255	ZK1320.5	active						3	II-6N04	-			WT
187199_at	C02B8.3	C02B8.3	WBGene00015322	C02B8.3	active						6	X-4M01	-			WT		Unnamed protein
187206_at	T20G5.10	T20G5.10	WBGene00011872	T20G5.10	active								-			WT		General control of amino-acid synthesis 5-like 1	ENSEMBL:ENSP00000257899:human:Biogenesis of lysosome-related organelles complex-1, subunit 1:E=27.4318 |
187210_at	ZK632.10	ZK632.10	WBGene00014017	ZK632.10	active						7	III-5C18	-			WT|WT	Molecular_function:molecular_function unknown|Cellular_component:integral to membrane	Stress responsive protein
187221_at	F34H10.4	F34H10.4	WBGene00009381	F34H10.4	active	head neurons | ventral nerve cord | intestinal | tail neurons	Adult Expression: intestinal; ventral nerve cord; head neurons; tail neurons; unidentified | Larval Expression: intestinal; ventral nerve cord; head neurons; tail neurons; unidentified | "Post-embryonic expression. All cells, higher level in muscle and hypodermis of larvae. In adults uniform hybridization to all cells."		1	1	3	X-4F06	-		ok850	WT
187248_at	C03C10.6	C03C10.6	WBGene00007272	C03C10.6	active						1	III-2C23	-			WT|WT	Molecular_function:oxidoreductase activity|Biological_process:electron transport	Uncharacterized conserved protein	ENSEMBL:ENSP00000256339:human:KIAA1409 protein:E=127.959 | ENSEMBL:ENSP00000339276:human:KIAA1409:E=126.886 | FLYBASE:CG5237-PA:fly:Flybase gene name is CG5237-PA:E=113.77 |
187261_s_at	B0228.7	B0228.7	WBGene00015064	B0228.7	active	E lineage | head neurons | intestinal | head neurons | intestinal	Highly mosaic expression is seen in early E lineage. Expression stretches from the 2 E cell stage until shortly after elongation begins when a few cells can still stain (is this specific expression, or due to a high degree of mosaicism in the strain?) | Adult Expression: intestinal; head neurons | Larval Expression: intestinal; head neurons		1	1	1	II-5F06	-			WT	Molecular_function:transferase activity, transferring pentosyl groups	Methylthioadenosine phosphorylase MTAP	ENSEMBL:ENSP00000297736:human:S-methyl-5-thioadenosine phosphorylase:E=71.3372 | ENSEMBL:ENSP00000349733:human:23 kDa protein:E=49.8861 | ENSEMBL:ENSP00000347923:human:MTAP:E=12.6383 | FLYBASE:CG4802-PA:fly:Flybase gene name is CG4802-PA:E=73.4685 | FLYBASE:CG31115-PA:fly:Flybase gene name is CG31115-PA:E=58.9586 |
187265_at	F30B5.4	F30B5.4	WBGene00017934	F30B5.4	active						5	IV-2K23	-			Ste|WT	Biological_process:reproduction	Unnamed protein	ENSEMBL:ENSP00000297438:human:Protein C8orf1:E=50.5686 | ENSEMBL:ENSP00000268630:human:Splice Isoform 2 Of Pregnancy-induced growth inhibitor OKL38:E=43.6383 | ENSEMBL:ENSP00000343376:human:Splice Isoform 1 Of Pregnancy-induced growth inhibitor OKL38:E=43.1549 |
187270_at	C34C12.4	C34C12.4	WBGene00007923	C34C12.4	active						1	III-1D08	-			WT|WT			ENSEMBL:ENSP00000295958:human:Conserved hypothetical protein:E=13.3188 |
187271_at	Y57E12AL.6	Y57E12AL.6	WBGene00021959	Y57E12AL.6	active								-			Sck|Ste|Emb	Biological_process:embryonic development (sensu Animalia)|Biological_process:physiological processes|Biological_process:reproduction
187294_at	C28H8.1	C28H8.1	WBGene00016192	C28H8.1	active						7	III-3I03	-	C28H8.1 is orthologous to the human gene BCL7A (OMIM:601406), which when mutated leads to high-grade B-cell non-Hodgkin lymphoma.		WT|WT		Uncharacterized conserved protein (tumor-specific protein BCL7 in humans)	ENSEMBL:ENSP00000261822:human:BCL7A protein:E=15.6198 | ENSEMBL:ENSP00000223368:human:B-cell CLL/lymphoma 7B, isoform 1:E=15.2441 | ENSEMBL:ENSP00000215115:human:BCL7C protein:E=13.2596 | FLYBASE:CG17252-PA:fly::E=14.1739 |
187325_at	B0228.8	B0228.8	WBGene00015065	B0228.8	active								-					Unnamed protein
187349_at	B0495.6	B0495.6	WBGene00015205	B0495.6	active							II-5D08	-			Emb|Emb|Lva	Biological_process:embryonic development (sensu Animalia)|Biological_process:larval development (sensu Nematoda)|Biological_process:growth	Uncharacterized conserved protein
187373_s_at	Y116F11B.10a	Y116F11B.10	WBGene00013826	Y116F11B.10	active								-			WT		Uncharacterized protein
187381_s_at	T03F1.2	T03F1.2	WBGene00000764	coq-4	active						2	I-1L03	-			WT|Age|Unclassified	Biological_process:determination of adult life span	Protein involved in ubiquinone biosynthesis	ENSEMBL:ENSP00000300452:human:CGI-92 protein:E=45.7959 | FLYBASE:CG32174-PB:fly:Flybase gene name is CG32174-PB:E=43.1308 |
187420_at	R10E11.7	R10E11.7	WBGene00011219	srxa-10	active						3		-			WT	Molecular_function:molecular_function unknown	Uncharacterized protein
187437_at	C28F5.2	C28F5.2	WBGene00016184	C28F5.2	active						3		-					Globins and related hemoproteins
187442_s_at	Y37D8A.1	Y37D8A.1	WBGene00000203	arx-5	active						18	III-6M08	-			WT|Egl|Emb|Gro	Biological_process:regulation of actin polymerization|Cellular_component:cytoskeleton|Biological_process:oviposition|Biological_process:embryonic development (sensu Animalia)|Biological_process:positive regulation of growth rate	Actin-related protein Arp2/3 complex, subunit ARPC3	ENSEMBL:ENSP00000228825:human:ARP2/3 complex 21 kDa subunit:E=51.1135 | ENSEMBL:ENSP00000305015:human:DJ470L14.3:E=47.1487 | FLYBASE:CG8936-PA:fly:Flybase gene name is CG8936-PA:E=41.5686 |
187446_s_at	F15G9.1a	F15G9.1	WBGene00008865	F15G9.1	active		Post-embryonic expression. All cells in larvae through L4, with higher levels in muscle and hypodermis. Little signal in adults.		3	1		X-4F18	171746_x_at|187446_s_at			WT|WT		Unnamed protein
187448_at	ZK1098.5	ZK1098.5	WBGene00014222	ZK1098.5	active						2	III-5G19	-	ZK1098.5 encodes a unfamiliar protein that is individually dispensable for viability and gross morphology in RNAi assays, but is cotranscribed with ZK1098.1 and thus might act in concert with it.		Dpy|Dpy|WT	Biological_process:positive regulation of body size	Transport protein particle (TRAPP) complex subunit	ENSEMBL:ENSP00000063037:human:Trafficking protein particle complex subunit 3:E=38.6198 | ENSEMBL:ENSP00000309745:human:BAT3 like:E=25.7959 | FLYBASE:CG3911-PA:fly:Flybase gene name is CG3911-PA:E=34.4815 |
187451_at	K10B2.4	K10B2.4	WBGene00019607	K10B2.4	active						2	II-4P18	-			WT	Molecular_function:molecular_function unknown	Predicted membrane protein	ENSEMBL:ENSP00000222190:human:UPF0139 protein CGI-140:E=34.7696 | FLYBASE:CG10674-PA:fly:Flybase gene name is CG10674-PA:E=34.4685 |
187478_at	Y54E10BL.3	Y54E10BL.3	WBGene00021838	Y54E10BL.3	active								-
187510_at	B0563.4	B0563.4	WBGene00006479	tag-132	active						8	X-4J11	187397_at|187510_at		gk244	WT|WT|WT		N-methyl-D-aspartate receptor glutamate-binding subunit	ENSEMBL:ENSP00000323481:human:CGI-119 protein:E=34.1079 | ENSEMBL:ENSP00000350965:human:28 kDa protein:E=34 | ENSEMBL:ENSP00000286424:human:MDS013:E=33 | ENSEMBL:ENSP00000347069:human:24 kDa protein:E=22.6778 | ENSEMBL:ENSP00000258412:human:RECS1 protein homolog:E=17.6576 | ENSEMBL:ENSP00000314380:human:Putative MAPK activating protein:E=17.5686 | ENSEMBL:ENSP00000321951:human:Lifeguard:E=16.0088…
187558_s_at	F38E1.9	F38E1.9	WBGene00018181	F38E1.9	active						18	V-6A17	-		ok591	WT		Predicted endoplasmic reticulum membrane protein Lec35/MPDU1 involved in monosaccharide-P-dolichol utilization	ENSEMBL:ENSP00000250124:human:Mannose-P-dolichol utilization defect 1 protein:E=46.1675 | ENSEMBL:ENSP00000352876:human:Mannose-P-dolichol utilization defect 1:E=45.5376 | FLYBASE:CG3792-PA:fly:Flybase gene name is CG3792-PA:E=41.4089 |
187582_at	ZK1320.10	ZK1320.10	WBGene00003749	nlp-11	active	head neurons | IL2 neurons | lateral ganglia | tail neurons | IL1 neurons | head neurons | ventral nerve cord | embryos | tail neurons	Reporter construct is expressed primarily or exclusively in neurons or "endocrine/secretory" cells. GFP expression in non-neuronal tissues include the gut (frequently), specific somatic gonad cells, and in pharyngeal or vulval muscles (rarely). No expression is detected in hypodermal, body wall muscle or germ tissues. nlp-11 is expressed in neurons with cell body in the lateral surface of the bod…		1	1	6	II-6N14	-			WT|Unclassified
187593_at	K01A12.2	K01A12.2	WBGene00019286	K01A12.2	active							X-4K14	-			WT
187599_at	T20B12.5	T20B12.5	WBGene00020603	T20B12.5	active							III-3P04	-			WT|WT|WT|WT
187603_s_at	ZC395.10	ZC395.10	WBGene00022599	ZC395.10	active	head neurons | body wall muscle | pharynx | ventral nerve cord | vulval muscle | tail neurons	Adult Expression: pharynx; vulval muscle; body wall muscle; ventral nerve cord; head neurons; tail neurons | Larval Expression: pharynx; body wall muscle; ventral nerve cord; head neurons; tail neurons		1	1	18	III-2D16	-			Ste|WT|WT	Biological_process:reproduction	HSP90 co-chaperone p23	ENSEMBL:ENSP00000347788:human:19 kDa protein:E=16.4202 | ENSEMBL:ENSP00000262033:human:Telomerase-binding protein p23:E=16.2007 | ENSEMBL:ENSP00000294662:human:PREDICTED: similar to unactive progesterone receptor, 23 kD:E=14.5086 | ENSEMBL:ENSP00000261875:human:HSPC121:E=13.3188 | ENSEMBL:ENSP00000310922:human:PREDICTED: similar to unactive progesterone receptor, 23 kD:E=12.6021 | FLYBASE:CG16817…
187613_at	F22D6.14	F22D6.14	WBGene00009055	F22D6.14	active								181921_at|187613_at			WT		Unnamed protein
187622_s_at	B0495.10a	B0495.10	WBGene00015209	B0495.10	active	neuronal	Expression is seen in the nuclei of eight neurons in the adult, two pairs in the head and two pairs in the tail. However, not each member of each pair is seen in every expressing worm. The identity of these neurons is uncertain. The head neurons may be ADLL/R or ASKL/R and IL1DL/R or IL1L/R. The tail neurons may be PVQL/R or PVCL/R and PVNR/L. This gene is similar to human copine I, a calcium-dep…		1	1	1	II-5D16	-		tm716	WT		Copine	ENSEMBL:ENSP00000329748:human:Copine VIII:E=60.0915 | ENSEMBL:ENSP00000244751:human:Copine V:E=59.8861 | ENSEMBL:ENSP00000323391:human:Copine family member:E=58.4202 | ENSEMBL:ENSP00000336945:human:Copine I:E=56.5686 | ENSEMBL:ENSP00000216775:human:Copine VI:E=52.699 | ENSEMBL:ENSP00000273027:human:Hypothetical protein:E=51.8239 | ENSEMBL:ENSP00000350649:human:Splice Isoform 1 Of Copine IV:E=51.4…
187653_at	K07C11.7a	K07C11.7	WBGene00019479	K07C11.7	active						22		175011_at|187653_at				Molecular_function:hydrolase activity	Phosphoesterases	ENSEMBL:ENSP00000335568:human:Chromosome 22 open reading frame 1:E=45.5528 | ENSEMBL:ENSP00000350833:human:Fetal brain protein 239:E=42.2147 | FLYBASE:CG16717-PA:fly:Flybase gene name is CG16717-PA:E=42.3768 |
187660_s_at	C03B1.12	C03B1.12	WBGene00003053	lmp-1	active	intestinal	In early embryos, immune serum stained granules broadly distributed throughout the embryo. In latter embryonic stages, staining became restricted to intestinal cells. Intestine-specific labeling was first observed at the lima bean stage embryos, when the gut precursors are located along the dorsal posterior quadrant and autofluorescent intestinal granules first appear. Intestinal granules are lab…	At all stages labeling occurs at the periphery of the granules, as would be expected for labeling of a membrane protein.	0	1	1	X-3M14	173193_s_at|187660_s_at	lmp-1 encodes a protein with similarity to vertebrate lysosome-associated membrane proteins CD68, and appears to be the only protein in C. elegans that has a GYXX (phi) vertebrate lysosomal targeting sequence at its carboxy terminus; localized to the periphery of a large population of membrane bound organelles (granules) seen throughout the early embryos and restricted to the cells of the intesti…		Clr	Cellular_component:membrane|Biological_process:osmoregulation	Lysosomal-associated membrane protein
187666_at	F47D12.3	F47D12.3	WBGene00018560	F47D12.3	active						8	III-3G16	-			WT|WT	Molecular_function:voltage-gated potassium channel activity|Biological_process:potassium ion transport|Cellular_component:voltage-gated potassium channel complex|Cellular_component:membrane	Uncharacterized conserved protein, contains BTB/POZ domain
187683_at	F49C12.13	F49C12.13	WBGene00009882	vha-17	active						8	IV-4F10	-			Sck|Ste|Emb|Lva|Lvl	Molecular_function:hydrogen-transporting ATP synthase activity, rotational mechanism|Molecular_function:hydrogen-transporting ATPase activity, rotational mechanism|Biological_process:ATP synthesis coupled proton transport|Cellular_component:integral to membrane|Cellular_component:proton-transporting two-sector ATPase complex|Biological_process:embryonic development (sensu Animalia)|Biological_pro…		ENSEMBL:ENSP00000265093:human:ATPase, H+ transporting, lysosomal, V0 subunit e:E=19.7213 | ENSEMBL:ENSP00000304519:human:Hypothetical protein FLJ25496:E=19.7213 | FLYBASE:CG11589-PA:fly::E=14.9586 | FLYBASE:CG7625-PA:fly::E=14.3566 | FLYBASE:CG1268-PA:fly:Flybase gene name is CG1268-PA:E=14.3372 |
187696_s_at	C06G3.11a	C06G3.11	WBGene00006572	tin-9.1	active						18		-	tin-9 encodes a member of the Tim10/DDP family of zinc finger proteins, a family of proteins typically involved in mitochondrial protein import, and localized to the mitochondrial intermembrane space.			Biological_process:protein-mitochondrial targeting|Biological_process:mitochondrial inner membrane protein import|Cellular_component:mitochondrial inner membrane protein insertion complex	Mitochondrial import inner membrane translocase, subunit TIM9	ENSEMBL:ENSP00000216463:human:Mitochondrial import inner membrane translocase subunit TIM9 A:E=13.6198 | FLYBASE:CG1660-PA:fly:Flybase gene name is Tim9a-PA:E=16.5086 |
187711_s_at	C39E9.14a	C39E9.14	WBGene00001007	dli-1	active						20	IV-7A05	-		ku266	Emb|Muv|Pvl|Rup|Emb|Pvl|Unc	Molecular_function:motor activity|Biological_process:embryonic development (sensu Animalia)|Biological_process:negative regulation of vulval development (sensu Nematoda)|Biological_process:hermaphrodite genital morphogenesis|Biological_process:morphogenesis of an epithelium|Biological_process:locomotory behavior	Dynein light intermediate chain	ENSEMBL:ENSP00000258198:human:Dynein light intermediate chain 2, cytosolic:E=43.8239 | ENSEMBL:ENSP00000273130:human:Dynein light chain-A:E=42.1487 | FLYBASE:CG1938-PA:fly:Flybase gene name is Dlic2-PA:E=39.4685 |
187728_at	F39B2.9	F39B2.9	WBGene00043308		deprecated						2	I-7G24	-
187731_at	ZC410.7a	ZC410.7	WBGene00003066	lpl-1	active						2	IV-4L05	174083_at|187731_at	The lpl-1 gene encodes a lipoate ligase homolog; this gene resides in an operon that also contains the genes icl-1 and C01F6.9.		Emb|Lva|Sck|Sma|Emb|Gro|Stp|Emb|Gro|Stp	Biological_process:embryonic development (sensu Animalia)|Biological_process:positive regulation of growth rate|Biological_process:larval development (sensu Nematoda)|Biological_process:growth|Biological_process:physiological processes|Biological_process:positive regulation of body size|Biological_process:gametogenesis	Uncharacterized conserved protein
187746_at	C53B7.5	C53B7.5	WBGene00003856	odr-10	active	neurons	This fusion gene was strongly expressed in the two AWA neurons		1	1	6	X-3L03	-	The odr-10 gene encodes a member of the 7-transmembrane family of odorant receptors which affects chemotaxis to the volatile odorant diacetyl; it is expressed in two AWA neurons and, at low levels, in the CEP neurons.	ky32	WT	Molecular_function:G-protein coupled receptor activity|Cellular_component:membrane	7-transmembrane olfactory receptor
187766_at	T01C4.2a	T01C4.2	WBGene00003849	odr-2	active	sensory neurons | motor neurons | nerve ring | ventral nerve cord | interneurons	ODR-2 is expressed at high levels in axons and concentrated in the nerve ring (NR) and ventral nerve cord (VNC), although expression in other nerve bundles is also visible. Only weak staining was observed in the region of sensory dendrites. Because ODR-2 is not present in the cell body in most cells, the neurons expressing these HA epitopes could not be identified. Expression is probably present …	ODR-2 is not present in the cell body in most cells.	1	1	3	V-5I15	-	odr-2 encodes three isoforms of a predicted membrane-associated protein related to the Ly-6 (leukocyte antigen-6) family of GPI (glycosylated phosphatidylinositol)-linked signaling proteins; ODR-2 activity is required for proper functioning of the AWC olfactory neurons and thus for chemotaxis in response to AWC-sensed odorants; ODR-2 is expressed at high levels in sensory neurons, motor neurons, …	n1939	WT	Molecular_function:molecular_function unknown|Biological_process:olfaction|Biological_process:chemosensory behavior|Biological_process:olfactory behavior	Unnamed protein
187780_at	W07B8.3	W07B8.3	WBGene00021071	W07B8.3	active							V-1J07	182886_at|187780_at			WT|WT|WT
187782_s_at	E03D2.2a	E03D2.2	WBGene00003747	nlp-9	active	head neurons | spermathecae | intestine | ventral nerve cord | vulval muscle | tail neurons | head neurons | ventral nerve cord | tail neurons	Expressed in ASI, AWB, 4 head neurons, 1 tail neuron, VNC, spermathecae, vulva muscles, intestine. | "Reporter construct is expressed primarily or exclusively in neurons or ""endocrine/secretory"" cells. GFP expression in non-neuronal tissues include the gut (frequently), specific somatic gonad cells, and in pharyngeal or vulval muscles (rarely). No expression is detected in hypodermal, body wall…		1	1	6		174265_at|187782_s_at			WT		Unnamed protein
187786_at	F44C8.11	F44C8.11	WBGene00003686	nhr-96	active						2	V-2K03	-			WT	Molecular_function:transcription factor activity|Molecular_function:steroid hormone receptor activity|Biological_process:regulation of transcription, DNA-dependent|Cellular_component:nucleus	Hormone receptors	ENSEMBL:ENSP00000346339:human:HNF4G protein:E=11.0223 | ENSEMBL:ENSP00000339908:human:OTTHUMP00000031062:E=10.585 | ENSEMBL:ENSP00000312987:human:Hepatocyte nuclear factor 4 alpHa isoform b:E=10.5229 | ENSEMBL:ENSP00000343807:human:OTTHUMP00000031064:E=10.5086 | FLYBASE:CG9310-PA:fly:Flybase gene name is Hnf4-PA:E=10.0458 |
187820_at	F58E2.6	F58E2.6	WBGene00023302	F58E2.6	active						10	IV-1H08	-
187841_s_at	C07A12.7a	C07A12.7	WBGene00015561	C07A12.7	active						1	X-2P19	-			WT	Molecular_function:protein transporter activity|Biological_process:intra-Golgi transport|Cellular_component:Golgi stack|Biological_process:intracellular protein transport	Cytosolic sorting protein GGA2/TOM1	ENSEMBL:ENSP00000338422:human:TOM1 protein:E=81.3279 | ENSEMBL:ENSP00000312860:human:TOM1L2 protein:E=43.5686 | ENSEMBL:ENSP00000343901:human:Similar to TOM1-like protein:E=31.4559 | ENSEMBL:ENSP00000334372:human:51 kDa protein:E=22.8539 | ENSEMBL:ENSP00000259259:human:STAM:E=18.4685 | ENSEMBL:ENSP00000245541:human:Splice Isoform 1 Of ADP-ribosylation factor binding protein GGA3:E=18 | ENSEMBL:EN…
187842_s_at	F43E2.6	F43E2.6	WBGene00018394	F43E2.6	active						4	II-5H17	-			WT		Unnamed protein
187903_at	F31F6.4a	F31F6.4	WBGene00001451	flp-8	active	nerve ring | tail | head	Nerve ring and other neuronal processes. | flp-8-expressing cells are seen in the anterior head and posterior tail regions. | "Expressed in AUA, PVM, URX. Faint or variable expression observed in RMG, ADA, and an extra pair of cells in the head. Male specific expression in CP9." | "Expressed in eggs and larva, but not from adult."	In wild-type animals, FaRPs immunostaining was most concentrated in the nerve ring and other neuronal processes, whereas neuronal cell bodies had lower levels of expression.	1	1	6	X-6L20	175166_at|187903_at	flp-8 encodes three copies of a FMRFamide-related short peptide neurotransmitter; although the FLP-8 peptide can increase pharyngeal action potential frequency, loss of FLP-8 function does not result in a mutant phenotype, suggesting that FLP-8 may function redundantly with other FMRFamide-like peptides in the nervous system; FLP-8 expression is detected in embryos and larval stages, but not in a…	pk360	WT	Biological_process:neuropeptide signaling pathway	Unnamed protein
187927_at	C50H2.2a	C50H2.2	WBGene00001211	egl-47	active		EGL-47A::GFP was expressed in a small subset of neurons in the head, the HSN neurons, and the PVQ interneurons of the tail. In the fourth larval stage, EGL-47A:: GFP was expressed in the vulval cells, but this was not detected in the adult. A similar pattern was observed for EGL-47B::GFP.		1	1		V-6L20	-	The egl-47 gene encodes a G protein-coupled receptor required for proper function, but not morphology or structure, of the hermaphrodite-specific motor neurons (HSNs) that control egg laying; EGL-47 is expressed in the HSNs and appears to localize at synapses made in the egg-laying system; EGL-47 may interact with GOA-1, a G protein that blocks egg laying.	n1081	WT	Molecular_function:DNA binding|Molecular_function:N-methyltransferase activity|Biological_process:DNA methylation
187944_at	C18D1.3	C18D1.3	WBGene00001447	flp-4	active	nerve ring	Nerve ring and other neuronal processes. | "Expressed in ADL, ASEL, AVM, AWC, FLP, PHA, PHB, PVD, I5, I6, NSM. No male specific expression." | Expressed in all stages	In wild-type animals, FaRPs immunostaining was most concentrated in the nerve ring and other neuronal processes, whereas neuronal cell bodies had lower levels of expression.	1	1	6	II-7K03	-			WT
187954_s_at	F52D10.3a	F52D10.3	WBGene00001502	ftt-2	active	gut | gonad | alimentary system | somatic cells	At one cell stage, there is no signal detected. Expression is first detected at two and four cell stage, pattern is variable at this stage. In most (35/48) of four cell embryos transcript is detected in posterior P1 cell or its immediate daughters. By 8 cell stage, signal detected in all blastomeres. In 3/48 expression is seen in the somatic AB cell and its immediate daughters, whereas 10/48 embr…		0	1		X-5F07	171773_x_at|171955_x_at|187954_s_at		tm1486	WT	Molecular_function:protein domain specific binding	Multifunctional chaperone (14-3-3 family)	ENSEMBL:ENSP00000309503:human:Hypothetical protein:E=102.699 | ENSEMBL:ENSP00000322781:human:29 kDa protein:E=101.62 | ENSEMBL:ENSP00000300161:human:14-3-3 protein beta/alpha:E=99.2518 | ENSEMBL:ENSP00000238081:human:14-3-3 protein tau:E=94.3767 | ENSEMBL:ENSP00000248975:human:Tyrosine 3/TrypTophan 5 -monooxygenase acTivaTion proTein, eTa polypepTide:E=92.585 | ENSEMBL:ENSP00000306330:human:14-3-…
187983_at	F09E8.2	F09E8.2	WBGene00008624	F09E8.2	active						5		171928_x_at|187983_at				Molecular_function:calcium ion binding|Molecular_function:structural molecule activity	Uncharacterized conserved protein	ENSEMBL:ENSP00000321856:human:EGF-like domain containing protein:E=56.3872 | ENSEMBL:ENSP00000295982:human:CRELD1 protein:E=56.3665 | ENSEMBL:ENSP00000332223:human:Hypothetical protein MGC11256:E=49.8239 | ENSEMBL:ENSP00000339572:human:Furin-like cysteine
187993_at	B0336.8	B0336.8	WBGene00002982	lgg-3	active						7	III-3C01	-	lgg-3 encodes a hydrophilic protein that is orthologous to Saccharomyces cerevisiae autophagy protein Apg12p; by homology, LGG-3 is predicted to function as a modifier protein required for a protein conjugation system essential for autophagy; in the context of this conjugation system, LGG-3 is predicted to interact with Apg7p and Apg5p homologs (encoded by M7.5 and Y71G12B.12a, respectively) to e…		WT|WT|WT|WT	Biological_process:autophagic vacuole formation|Cellular_component:cytoplasm	Protein conjugation factor involved in autophagy	ENSEMBL:ENSP00000274459:human:APG12 autophagy 12-like:E=12.7696 |
188027_s_at	R07E5.8	R07E5.8	WBGene00000520	cku-80	active						7	III-2O15	-	cku-80 encodes an ortholog of the mammalian XRCC5 gene (also known as Ku autoantigen, 80kD; OMIM:194364), whose product is a subunit of ATP-dependent DNA helicase II and promotes repair by the nonhomologous end-joining pathway; RNA interference of cku-80 results in increased life span though the mechanism seems to be unrelated to nonhomologous end-joining or telomere maintenance; cku-80 is at lea…	ok861	WT|WT	Molecular_function:DNA binding|Molecular_function:ATP dependent DNA helicase activity|Biological_process:double-strand break repair via nonhomologous end-joining|Biological_process:DNA recombination|Cellular_component:nucleus|Cellular_component:DNA-dependent protein kinase complex	DNA-binding subunit of a DNA-dependent protein kinase (Ku80 autoantigen)	ENSEMBL:ENSP00000329528:human:Similar to ATP-dependent DNA helicase II, 80 kDa subunit:E=14.0362 |
188032_at	R07A4.2	R07A4.2	WBGene00011073	R07A4.2	active						3	X-5O09	-			WT|Unclassified
188064_at	W01C9.5	W01C9.5	WBGene00012178	W01C9.5	active						6	II-6A04	-			WT		Globins and related hemoproteins
188088_at	F56F3.6	F56F3.6	WBGene00002100	ins-17	active	head neurons	Adult Expression: head neurons; unidentified | Larval Expression: head neurons; unidentified | "The transcript was detected at larval and adult stages. The largest amount of the transcript was detected at L2 stage and the amount decreased during development. The transcript was also detectable at the dauer larval stage. In contrast, the transcript was not detected at the embryonic stage."		1	1	6	III-2C04	-			WT|Pvl|Sck|Ste|WT|Emb|Lva|Ste	Molecular_function:hormone activity|Biological_process:physiological processes|Cellular_component:extracellular|Biological_process:embryonic development (sensu Animalia)|Biological_process:larval development (sensu Nematoda)|Biological_process:growth|Biological_process:hermaphrodite genital morphogenesis|Biological_process:reproduction	Unnamed protein
188089_at	F07C3.1	F07C3.1	WBGene00004211	ptd-2	active							V-6D01	-		tm802	Ste|WT	Biological_process:reproduction	Predicted patched transmembrane receptor	ENSEMBL:ENSP00000284476:human:171 kDa protein:E=45.7959 | ENSEMBL:ENSP00000343850:human:DispatcheD A:E=45.7959 | ENSEMBL:ENSP00000267889:human:DispatcheD B:E=23.4437 | ENSEMBL:ENSP00000294484:human:PREDICTED: KIAA1337 protein:E=10.284 | FLYBASE:CG2019-PA:fly:Flybase gene name is disp-PA:E=49.6778 |
188091_at	F08B6.2	F08B6.2	WBGene00001682	gpc-2	active	all neurons | all muscle cells	Expression was found in all neurons and muscle cells.		1	1	1	I-3E16	-	gpc-2 encodes one of two C. elegans heterotrimeric G protein gamma subunits; gpc-2 is required, along with its partner GPB-1, a G protein beta subunit, for proper mitotic spindle positioning and orientation during early embryonic cell divisions; to date, GPC-2 expression has been reported in electrically excitable cells (all neurons and muscles).		WT|Emb|WT|WT|Emb	Molecular_function:signal transducer activity|Biological_process:G-protein coupled receptor protein signaling pathway|Cellular_component:heterotrimeric G-protein complex|Biological_process:embryonic development (sensu Animalia)	G protein gamma subunit	FLYBASE:CG3694-PA:fly:Flybase gene name is Ggamma30A-PA:E=11 |
188107_at	B0361.7	B0361.7	WBGene00015161	B0361.7	active						2	III-3L08	-			WT|WT	Molecular_function:acid phosphatase activity	Lysosomal & prostatic acid phosphatases	ENSEMBL:ENSP00000323036:human:ACPP protein:E=52.9586 | ENSEMBL:ENSP00000256997:human:Lysosomal acid phosphatase precursor:E=52.1249 | ENSEMBL:ENSP00000337471:human:Prostatic acid phosphatase precursor:E=51.6576 | ENSEMBL:ENSP00000270593:human:Acid phosphatase:E=43.9586 | ENSEMBL:ENSP00000270594:human:Acid phosphatase variant 3:E=22.2218 | ENSEMBL:ENSP00000294912:human:HPACPL1:E=13 | FLYBASE:CG789…
188112_at	F49E2.4	F49E2.4	WBGene00009887	F49E2.4	active						17	X-4D06	-			WT	Molecular_function:binding|Biological_process:transport	Globins and related hemoproteins
188120_at	ZK1248.3a	ZK1248.3	WBGene00001224	ehs-1	active	nerve ring | dorsal nerve cord | ventral nerve cord | neurons	EHS-1 was concentrated in synaptic-rich structures of the worm nervous system: the nerve ring and its associated ganglia; and the ventral and dorsal cord processes.The staining of the two cord processes appeared punctate and organized in an almost continuous line. Immunoreactive dots in the ventral and dorsal sublateral processes were smaller than those in the main cords. No detectable staining w…	Stained in neuron processes in a punctate pattern.	1	1	5		-	The ehs-1 gene encodes an ortholog of mammalian EPS15 that probably functions in endocytosis.	ok146		Molecular_function:calcium ion binding|Biological_process:synaptic transmission|Biological_process:synaptic vesicle endocytosis|Cellular_component:synaptic junction	Synaptic vesicle protein EHS-1 and related EH domain proteins	ENSEMBL:ENSP00000248070:human:Epidermal growth factor receptor substrate 15-like 1:E=65.3566 | ENSEMBL:ENSP00000262674:human:Epidermal growth factor receptor substrate 15:E=49.0458 | ENSEMBL:ENSP00000341811:human:Epidermal growth factor receptor pathway s
188122_at	Y17G7B.6	Y17G7B.6	WBGene00012461	Y17G7B.6	active						3	II-8I09	-			WT		Globins and related hemoproteins
188165_at	C42D4.6	C42D4.6	WBGene00004822	skr-16	active						12		-	The skr-16 gene encodes a homolog of Skp1 in S. cerevisiae that has no known function in vivo, since skr-16(RNAi) animals are at least superficially normal.					ENSEMBL:ENSP00000231487:human:S-phase kinase-associated protein 1A isoform b:E=18.1192 | ENSEMBL:ENSP00000331708:human:S-phase kinase-associated protein 1A isoform a:E=18.1079 | ENSEMBL:ENSP00000303117:human:19 kDa protein:E=16.7447 | FLYBASE:CG8881-PA:fly:Flybase gene name is skpB-PA:E=14.9208 | FLYBASE:CG12227-PA:fly:Flybase gene name is CG12227-PA:E=14.1135 | FLYBASE:CG16983-PA:fly:Flybase gen…
188169_at	Y17G7A.1	Y17G7A.1	WBGene00001977	hmg-12	active						7	II-8G05	-		tm798	Emb|WT	Molecular_function:DNA binding|Biological_process:regulation of transcription, DNA-dependent|Biological_process:chromosome organization and biogenesis (sensu Eukarya)|Cellular_component:chromatin|Cellular_component:nucleus|Biological_process:embryonic development (sensu Animalia)
188180_at	F49E10.3	F49E10.3	WBGene00001450	flp-7	active	nerve ring	Nerve ring and other neuronal processes. | "Expressed in ALA, AVG, PHB, PDA, PVW, RIC, SAA. Faint or variable expression observed in RMDV/SMDV, PHA). No male specific expression." | Expressed in all stages	In wild-type animals, FaRPs immunostaining was most concentrated in the nerve ring and other neuronal processes, whereas neuronal cell bodies had lower levels of expression.	1	1	6	X-3O21	-	flp-7 encodes an MVRFamide-containing peptide that, upon injection into A. suum, produces paralysis and loss of locomotory waveforms, increased body length, and decreased cAMP production.	pk366	WT	Biological_process:neuropeptide signaling pathway|Biological_process:second-messenger-mediated signaling|Biological_process:negative regulation of locomotion	Unnamed protein
188212_at	T20H4.1	T20H4.1	WBGene00003890	osm-10	active	amphid neurons | phasmid neurons | neurons | PHx	Expressed in a subset of amphids and in phasmids. | "ASH ASI PHx [A.Hart, J.Kaplan(inpress)]" | "Expressed in four classes of chemosensory neurons in all larval and adult animals (ASH, ASI, PHA, and PHB). Expression commences just before hatching. OSM-10 expression was never observed in any other cells."	| "The OSM-10 protein was uniformly distributed throughout the cell bodies, sensory processes, and axons of the expressing cells but was excluded from nuclei on the basis of confocal resolution microscopy."	1	1		III-3J08	-		n1602	WT|WT	Molecular_function:structural molecule activity
188219_at	F33D4.3	F33D4.3	WBGene00001456	flp-13	active	nerve ring	Nerve ring and other neuronal processes. | "Expressed in ASE, ASG, ASK, BAG, DD, I5, M3, M5. Faint or variable expression observed in an extra pair of cells in the head. Male specific expression in VSP." | "Expressed in eggs and larva, but not from adult."	In wild-type animals, FaRPs immunostaining was most concentrated in the nerve ring and other neuronal processes, whereas neuronal cell bodies had lower levels of expression.	1	1	6	IV-3J18	-			WT		Unnamed protein	FLYBASE:CG2346-PA:fly:Flybase gene name is Fmrf-PA:E=11.0555 |
188221_at	F47G6.4	F47G6.4	WBGene00004969	spe-15	active						4	I-1A08	-	spe-15 is orthologous to the human gene MYOSIN VI (MYO6; OMIM:600970), which when mutated leads to disease.	hc75	WT	Molecular_function:motor activity|Molecular_function:ATP binding|Cellular_component:myosin	Myosin class VI heavy chain	ENSEMBL:ENSP00000349707:human:Splice Isoform 1 Of Myosin VI:E=1000 | ENSEMBL:ENSP00000351447:human:Splice Isoform 2 Of Myosin VI:E=260.292 | ENSEMBL:ENSP00000274203:human:Myosin X:E=122.319 | ENSEMBL:ENSP00000255381:human:Myosin heavy chain, skeletal musc
188229_s_at	Y60A3A.18	Y60A3A.18	WBGene00004810	skr-4	active	intestine	SKR-4::GFP expression was limited to the intestine.		0	1			188228_at|188229_s_at	The skr-4 gene encodes a homolog of Skp1 in S. cerevisiae that has no known function in vivo, since skr-4(RNAi) animals are at least superficially normal.				SCF ubiquitin ligase, Skp1 component	ENSEMBL:ENSP00000231487:human:S-phase kinase-associated protein 1A isoform b:E=37.5086 | ENSEMBL:ENSP00000303117:human:19 kDa protein:E=35.1871 | ENSEMBL:ENSP00000331708:human:S-phase kinase-associated protein 1A isoform a:E=34.5376 | FLYBASE:CG16983-PA:fly:Flybase gene name is skpA-PA:E=34.6383 | FLYBASE:CG8881-PA:fly:Flybase gene name is skpB-PA:E=34.1135 | FLYBASE:CG12227-PA:fly:Flybase gene n…
188248_at	B0495.2	B0495.2	WBGene00015203	B0495.2	active						11	II-5D02	-			Emb|WT	Molecular_function:protein kinase activity|Molecular_function:ATP binding|Biological_process:protein amino acid phosphorylation|Molecular_function:protein serine/threonine kinase activity|Biological_process:embryonic development (sensu Animalia)	Protein kinase PITSLRE and related kinases	ENSEMBL:ENSP00000338551:human:Cell division cycle 2-like 2:E=130.495 | ENSEMBL:ENSP00000350403:human:Splice Isoform 4 Of PITSLRE serine/threonine-protein kinase CDC2L2:E=129.208 | ENSEMBL:ENSP00000341389:human:91 kDa protein:E=129.108 | ENSEMBL:ENSP000003
188261_at	C52A11.2	C52A11.2	WBGene00008256	C52A11.2	active						10	II-7B11	-			Egl|Emb|Rup|Unc|Dpy|Emb|Lva	Biological_process:positive regulation of body size|Biological_process:oviposition|Biological_process:embryonic development (sensu Animalia)|Biological_process:larval development (sensu Nematoda)|Biological_process:growth|Biological_process:morphogenesis of an epithelium|Biological_process:locomotory behavior	Globins and related hemoproteins
188290_at	ZK75.3	ZK75.3	WBGene00002086	ins-3	active	amphid sensory neurons | nerve ring | dorsal nerve cord | ventral nerve cord | labial sensilla	Expressed in: four-fold elongated embryo L1-L4, adult. Expressed in the nerve ring: 4-8 symmetric pairs of neurons. Expressed in sensory neurons: amphid sensory neurons, labial neurons. Expressed in other neurons: ventral nerve cord, neurons with lateral processes and/or cell bodies, dorsal nerve cord neurons, observed by dorsal andor circumferential processes.		1	1	8		-	ins-3 encodes one of several insulin-related peptides; INS-3 is classified as a Type-beta insulin based on the predicted arrangement of disulfide bonds; gfp gene fusions with the promoter and enhancer regions indicate that INS-3 is expressed in some amphid sensory neurons.			Molecular_function:hormone activity|Biological_process:physiological processes|Cellular_component:extracellular	Insulin-like peptides
188327_at	ZK84.6	ZK84.6	WBGene00002089	ins-6	active	amphid sensory neurons | nerve ring | ventral nerve cord | tail neurons | labial sensilla	Expressed in two-fold elongated embryo, four-fold elongated embryo, L1-L4, adult. Expressed in the nerve ring: 2 symmetric pairs of neurons. Expressed in sensory neurons: amphid sensory neurons, labial neurons. Expressed in other neurons: ventral nerve cord, tail neurons.		1	1	21	II-4D10	-	ins-6 encodes predicted type-beta insulin-like molecule that lacks a C peptide domain; expressed throughout development and in some neurons beginning in the two-fold elongated embryo.		WT	Molecular_function:hormone activity|Biological_process:physiological processes|Cellular_component:extracellular	Insulin-like peptides
188347_at	C54E10.2	C54E10.2	WBGene00008307	C54E10.2	active							V-12C04	-			WT	Molecular_function:calcium ion binding	Ca2+ sensor (EF-Hand superfamily)	ENSEMBL:ENSP00000347877:human:KCHIP4.2:E=19.5229 | ENSEMBL:ENSP00000349055:human:KCHIP2.4:E=19.5086 | ENSEMBL:ENSP00000350733:human:31 kDa protein:E=19.5086 | ENSEMBL:ENSP00000239118:human:Cardiac voltage gated potassium channel modulatory subunit, short form:E=19 | ENSEMBL:ENSP00000327974:human:Similar to KCHIP4.2:E=18.8861 | ENSEMBL:ENSP00000344169:human:A-type potassium channel modulatory prot…
188353_s_at	C05E11.8	C05E11.8	WBGene00001455	flp-12	active	nerve ring	Nerve ring and other neuronal processes. | Expressed in all stages | "Expressed in AVH/AVJ, BAG, PDA, PVR, SAA, SDQ, SMB. Faint or variable expression observed in BDU. Male specific expression in Rays 1, 4, 5, 7, CP9."	In wild-type animals, FaRPs immunostaining was most concentrated in the nerve ring and other neuronal processes, whereas neuronal cell bodies had lower levels of expression.	1	1	6	X-2B12	-	flp-12 encodes a predicted FMRFamide-like peptide neurotransmitter that affects locomotion when injected into A. suum; expressed in the ASE and PVM sensory neurons.		WT
188382_s_at	C52B9.8	C52B9.8	WBGene00016868	C52B9.8	active							X-2J03	173646_at|188382_s_at			WT|WT	Molecular_function:nucleic acid binding|Molecular_function:helicase activity|Molecular_function:ATP binding|Molecular_function:DNA binding	Chromatin remodeling complex SWI/SNF, component SWI2 and related ATPases (DNA/RNA helicase superfamily)	ENSEMBL:ENSP00000349788:human:SWI/SNF related, matrix associated, actin dependent regulator of chromatin, subfamily a, member 2:E=251.658 | ENSEMBL:ENSP00000265773:human:SWI/SNF related, matrix associated, actin dependent regulator of chromatin, subfamily
188407_at	C27H5.1	C27H5.1	WBGene00003966	pdl-1	active	head neurons | pharynx | tail neurons	Adult Expression: pharynx; head neurons; tail neurons | Larval Expression: pharynx; head neurons; tail neurons		1	1	6	II-5O12	-		gk157	WT		cGMP-phosphodiesterase, delta subunit	ENSEMBL:ENSP00000287600:human:Retinal rod rhodopsin-sensitive cGMP 3',5'-cyclic phosphodiesterase delta-subunit:E=55.4949 | FLYBASE:CG9296-PA:fly:Flybase gene name is CG9296-PA:E=39.7959 |
188431_s_at	C14F5.1a	C14F5.1	WBGene00015776	C14F5.1	active						15	X-4G11	-		tm376	WT		Unnamed protein
188525_at	F42G9.2	F42G9.2	WBGene00000882	cyn-6	active	intestine	CYP-6 was expressed in the nematode gut. Expression was most abundant in the embryo, having a very early expression pattern, and was not expressed in later larval stages and adults.		0	1	14	III-1A10	-	cyp-6 encodes a cyclophilin most similar to human secreted cyclophilin type B isoforms that is functional when expressed in E. coli; it is expressed in the intestine.	pk94	WT|WT|WT|WT	Biological_process:protein folding	Peptidyl-prolyl cis-trans isomerase	ENSEMBL:ENSP00000300026:human:Peptidyl-prolyl cis-trans isomerase:E=68.7959 | ENSEMBL:ENSP00000303057:human:Peptidyl-prolyl cis-trans isomerase C:E=61.2518 | ENSEMBL:ENSP00000348240:human:Peptidyl-prolyl cis-trans isomerase A:E=46.7696 | ENSEMBL:ENSP00000
188555_s_at	F14D12.4a	F14D12.4	WBGene00003166	mec-2	active		Beta-gal activity was seen in the six touch receptor neurons and a few other cells, particularly in the head. GFP was seen in the same cells, although fluorescence was higher in the six touch receptor neurons than in the other cells.		1	1	6	X-3I13	175614_at|188555_s_at	The mec-2 gene encodes a stomatin homolog required to sense gentle mechanical stimuli (e.g. touch) along the body wall.	e75	WT	Cellular_component:membrane	Prohibitins and stomatins of the PID superfamily	ENSEMBL:ENSP00000286713:human:Erythrocyte band 7 integral membrane protein:E=94.3665 | ENSEMBL:ENSP00000255480:human:Stomatin-like protein 3:E=84.8239 | ENSEMBL:ENSP00000263730:human:Splice Isoform 1 Of Podocin:E=68.7213 | ENSEMBL:ENSP00000345911:human:Si
188569_at	F44F4.13	F44F4.13	WBGene00005037	sra-11	active	neurons | interneurons	AIY AVB (and 1 pharyngeal neuron)		1	1	10	II-7H09	-		ok630	WT	Molecular_function:transmembrane receptor activity|Biological_process:chemosensory perception|Cellular_component:integral to membrane|Cellular_component:membrane	Sra family integral membrane protein
188592_at	E03A3.4	E03A3.4	WBGene00001944	his-70	active						4	III-2C03	-	his-70 encodes an H3 histone.		WT|WT	Molecular_function:DNA binding|Biological_process:nucleosome assembly|Biological_process:chromosome organization and biogenesis (sensu Eukarya)|Cellular_component:nucleosome|Cellular_component:nucleus	Histones H3 and H4	ENSEMBL:ENSP00000305245:human:15 kDa protein:E=45.7959 | ENSEMBL:ENSP00000333277:human:Similar to Histone H3:E=45.7447 | ENSEMBL:ENSP00000254810:human:H3 histone, family 3A:E=45.699 | ENSEMBL:ENSP00000352252:human:PREDICTED: similar to CG31613-PA:E=45.699 | ENSEMBL:ENSP00000305353:human:H3 histone family, member T:E=44.1079 | ENSEMBL:ENSP00000339835:human:Hypothetical protein:E=43.0458 | ENSEMBL:…
188626_at	C15A11.3	C15A11.3	WBGene00004944	sol-1	active			Antibodies directed against GFP detected cell-surface expression of GFP::SOL-1. To confirm this result, fluorescently labelled anti-GFP antibodies were injected into transgenic worms expressing either N-terminal or C-terminal GFP-tagged SOL-1. The antibody label was observed only in worms expressing the N-terminal tagged SOL-1.	1	1	6	I-3N07	-		ak63	WT|Unclassified			ENSEMBL:ENSP00000265929:human:Intrinsic factor-B12 receptor precursor:E=11.7212 | FLYBASE:CG32702-PA:fly:Flybase gene name is CG32702-PA:E=12.6383 | FLYBASE:CG6868-PA:fly:Flybase gene name is tld-PA:E=10.0223 |
188630_at	C18E9.1	C18E9.1	WBGene00000286	cal-2	active						6	II-6B01	-	cal-2 encodes a calmodulin homolog required for embryonic development or viability; CAL-2 is closely similar to its paralogs CAL-1, CAL-3, CAL-4 and CMD-1.		WT|Emb	Molecular_function:calcium ion binding|Biological_process:embryonic development (sensu Animalia)	Calmodulin and related proteins (EF-Hand superfamily)	ENSEMBL:ENSP00000291295:human:Calmodulin:E=45.7447 | ENSEMBL:ENSP00000315299:human:Calmodulin-related protein NB-1:E=45.4089 | ENSEMBL:ENSP00000352037:human:17 kDa protein:E=44.8861 | ENSEMBL:ENSP00000217452:human:Fast skeletal muscle troponin C:E=30.3979
[truncated: 295 more rows]

## Sheet: EP and AFD AWB
Genes detected in both the Embryonic Pan neural enriched dataset and the AFD/AWB enriched dataset (Colosimo et al 2004)
													Neuron expression Key
Expression data extracted from WormBase release WS146													0	Not annotated as expressed in neurons
Other annotation extracted from WormBase release WS140													1	In neurons
													3	In all cells
													4	male specific
													5	No spatial expression data
[truncated: 348 more rows]

## Sheet: AFD AWB not EP
Genes detected in the AFD/AWB enriched dataset (Colosimo et al 2004) but not the Embryonic Pan neural enriched dataset
[truncated: 473 more rows]

[truncated: 3 more sheets: EA not AFD AWB, EA and AFD AWB, AFD AWB not EA]
