# Supplementary material for: Cell-specific microarray profiling experiments reveal a comprehensive picture of gene expression in the C. elegans nervous system
Source: Genome Biol. 2007 Jul 5;8(7):R135. doi: 10.1186/gb-2007-8-7-r135 (PMC2323220; doi:10.1186/gb-2007-8-7-r135)
Supplement: Additional data file 12 — EGs from the embryonic pan-neural (EP), embryonic A-class (EA), and embryonic reference (ER) datasets. [file gb-2007-8-7-r135-S12.xls]

## Sheet: Embryonic N2 EGs
Embryonic Reference (N2) Expressed Genes
Expression data extracted from WormBase release WS146									Neuron expression Key
Other annotation extracted from WormBase release WS140									0	Not annotated as expressed in neurons
									1	In neurons
									3	In all cells
									4	male specific
									5	No spatial expression data
WS146														WS140
Affy ID	Affy cosmid	WB cosmid	WB ID	Common name	WB status	Cell group	Expression pattern	Subcellular location	Neuron expression	Expression data present	MicroArray map positions	RNAi clones	Other probes	Brief id	Mutant	RNAi phenotype	GO list	KOG	Blast Hits (hit|species|description|E_val)
179012_at	K08E4.5	K08E4.5	WBGene00010669	K08E4.5	active						4	IV-6M08	-			WT	Molecular_function:protein binding|Molecular_function:rhodopsin-like receptor activity|Biological_process:G-protein coupled receptor protein signaling pathway|Cellular_component:integral to membrane|Molecular_function:carboxypeptidase A activity|Biological_process:proteolysis and peptidolysis	Uncharacterized protein, contains BTB/POZ domain	ENSEMBL:ENSP00000331682:human:BTB/POZ domain containing protein:E=11.1192 |
174815_at	B0240.3	B0240.3	WBGene00000907	daf-11	active	amphid neurons	Expressed in a subset of amphid neurons (ASI, ASJ, ASK, AWB, and AWC cells.	GFP expression was seen in the ciliated sensory endings, cell bodies and dendrites. In some adults, only ciliated endings and cell bodies showed expression.	1	1		V-7N18	174815_at|191796_s_at	The daf-11 gene encodes a guanylate cyclase that affects dauer formation, chemotaxis, and axon formation; it is genetically upstream of daf-12 with respect to dauer larvae formation and is expressed in a subset of amphid neurons.	ks67	Emb|WT	Molecular_function:guanylate cyclase activity|Biological_process:intracellular signaling cascade|Molecular_function:protein kinase activity|Molecular_function:ATP binding|Biological_process:protein amino acid phosphorylation|Biological_process:embryonic development (sensu Animalia)	Natriuretic peptide receptor, guanylate cyclase	ENSEMBL:ENSP00000341083:human:Splice Isoform 1 Of Atrial natriuretic peptide receptor B precursor:E=62.4318 | ENSEMBL:ENSP00000305386:human:Atrial natriuretic peptide receptor A precursor:E=61.3872 | ENSEMBL:ENSP00000261170:human:Heat-stable enterotoxin r
191504_at	T14G10.1	T14G10.1	WBGene00004091	pps-1	active	head neurons	Adult Expression: head neurons | Larval Expression: head neurons		1	1	2		-	pps-1 is orthologous to human PAPSS1 (OMIM:603262) and human PAPSS2 (OMIM:603005, mutated in spondyloepimetaphyseal dysplasia).			Molecular_function:ATP binding|Molecular_function:kinase activity|Molecular_function:transferase activity, transferring phosphorus-containing groups|Biological_process:sulfate assimilation|Molecular_function:sulfate adenylyltransferase (ATP) activity	Bifunctional ATP sulfurylase/adenosine 5'-phosphosulfate kinase	ENSEMBL:ENSP00000265174:human:Bifunctional 3'-phosphoadenosine 5'-phosphosulfate synthethase 1:E=195.42 | ENSEMBL:ENSP00000354436:human:Splice Isoform 2 Of Bifunctional 3'-phosphoadenosine 5'-phosphosulfate synthethase 2:E=127 | ENSEMBL:ENSP00000354273:human:Splice Isoform 1 Of Bifunctional 3'-phosphoadenosine 5'-phosphosulfate synthethase 2:E=111.745 | FLYBASE:CG8363-PD:fly:Flybase gene name is …
187567_at	ZK177.2	ZK177.2	WBGene00022670	ZK177.2	active						5	II-4O08	-			WT		Serine/threonine kinase (haspin family)
186960_s_at	Y34D9B.1a	Y34D9B.1	WBGene00003238	mig-1	active	SIB neurons | hypodermis | neurons | SIA neurons	Expressed in hypodermal cells during embryogenesis. Also expressed some neurons (HSN QR QL SIA SIB), body wall muscle and M.	mig-1 is membrane localized.	1	1			173119_s_at|186960_s_at		e1787	WT|WT	Molecular_function:transmembrane receptor activity|Biological_process:development|Cellular_component:membrane|Molecular_function:G-protein coupled receptor activity	Smoothened and related G-protein-coupled receptors	ENSEMBL:ENSP00000229030:human:Frizzled 10 precursor:E=45.1612 | ENSEMBL:ENSP00000311581:human:Frizzled 4:E=45.1308 | ENSEMBL:ENSP00000345785:human:Frizzled 9 precursor:E=39.3372 | ENSEMBL:ENSP00000287934:human:Frizzled 1 precursor:E=28.3279 | ENSEMBL:ENSP00000323901:human:FZD2 protein:E=26.2924 | ENSEMBL:ENSP00000354607:human:Frizzled 5 precursor:E=25.1427 | ENSEMBL:ENSP00000315042:human:Frizzled…
175808_s_at	C12D8.10	C12D8.10	WBGene00000102	akt-1	active	rectal gland | head neurons | motor neurons | spermathecae | hypodermis | intestine | dorsal nerve cord | P lineage | pharyngeal muscle | ventral nerve cord | pharyngeal neurons | tail neurons | muscle	AKT-1/GFP expression is first observed in late embryos and is maintained throughout the life of the animal. In postembryonic animals, AKT-1/GFP is expressed in the majority of head neurons including sensory neurons. Expression is also observed in motor neurons of the ventral and dorsal nerve cord and several other neuronal commissures throughout the body, and the tail neurons. Additional tissues …	The fusion protein is localized throughout the cell body and axonal and dendritic processes of neurons but is usually excluded from the nucleus.	1	1		V-7I17	175808_s_at|194058_s_at	akt-1 encodes an ortholog of serine/threonine kinase Akt/PKB; akt-1 genetically interacts with the insulin signaling pathway and is widely expressed; two alleles of akt-1 (sa573 and sa700) have a Daf-c mutant phenotype at 27 degrees C (Hid phenotype).	mg144	WT	Molecular_function:protein serine/threonine kinase activity|Molecular_function:ATP binding|Biological_process:protein amino acid phosphorylation|Molecular_function:protein kinase activity|Biological_process:insulin receptor signaling pathway|Biological_process:determination of adult life span	Serine/threonine protein kinase	ENSEMBL:ENSP00000311456:human:RAC-alpha serine/threonine-protein kinase:E=150.796 | ENSEMBL:ENSP00000309428:human:RAC-beta serine/threonine-protein kinase:E=150.061 | ENSEMBL:ENSP00000263826:human:Splice Isoform 1 Of RAC-gamma serine/threonine-protein kin
187060_at	M01A8.1	M01A8.1	WBGene00010795	M01A8.1	active						6	III-4P16	-			WT|WT|WT|Unclassified|WT|WT
192177_s_at	ZK632.4	ZK632.4	WBGene00014013	ZK632.4	active						8		-	ZK632.4 is orthologous to the human gene PHOSPHOMANNOSE ISOMERASE (MPI; OMIM:154550), which when mutated leads to disease.		WT	Molecular_function:mannose-6-phosphate isomerase activity|Molecular_function:zinc ion binding|Biological_process:carbohydrate metabolism	Mannose-6-phosphate isomerase	ENSEMBL:ENSP00000318318:human:Mannose-6- phosphate isoMerase:E=71.8239 | ENSEMBL:ENSP00000318192:human:Similar to Mannose-6-phosphate isomerase:E=66.7695 | FLYBASE:CG8417-PA:fly:Flybase gene name is CG8417-PA:E=54.8539 |
194231_x_at	B0334.3a	B0334.3	WBGene00007143	B0334.3	active							II-7H16	192109_s_at|194231_x_at			WT		Thiamine pyrophosphate-requiring enzyme	ENSEMBL:ENSP00000323811:human:2-hydroxyphytanoyl-CoA lyase:E=143.18 | ENSEMBL:ENSP00000263383:human:Acetolactate synthase:E=46.5376 | ENSEMBL:ENSP00000269733:human:Similar to Acetolactate synthase homolog:E=11.1675 | FLYBASE:CG11208-PA:fly:Flybase gene name is CG11208-PA:E=149.319 |
175702_s_at	C04G6.3	C04G6.3	WBGene00004040	pld-1	active	head neurons | nerve ring | hypodermis | body wall muscle | pharynx | dorsal nerve cord | ventral nerve cord | intestinal | renal gland cells | tail neurons | nerve ring | hypodermis | body wall muscle | pharynx | intestinal | tail neurons | nerve ring | hypodermis | body wall muscle | pharynx | intestinal | tail neurons	Adult Expression: pharynx; renal gland cells; body wall muscle; hypodermis; nerve ring; ventral nerve cord; dorsal nerve cord; head neurons; tail neurons; unidentified | Larval Expression: pharynx; intestinal; body wall muscle; hypodermis; nerve ring; ventral nerve cord; head neurons; tail neurons | Adult Expression: pharynx; body wall muscle; nerve ring; tail neurons | Larval Expression: pharynx…		1	1	9	IV-5E18	175702_s_at|191396_s_at		ok986	WT|WT|WT	Molecular_function:catalytic activity|Biological_process:metabolism|Biological_process:intracellular signaling cascade	Phospholipase D1	ENSEMBL:ENSP00000342793:human:Splice Isoform 1 Of Phospholipase D1:E=219.699 | ENSEMBL:ENSP00000348681:human:Splice Isoform 2 Of Phospholipase D1:E=219.569 | ENSEMBL:ENSP00000340326:human:Splice Isoform 4 Of Phospholipase D1:E=197.538 | ENSEMBL:ENSP00000263088:human:Phospholipase D2:E=193.658 | ENSEMBL:ENSP00000339936:human:Splice Isoform 3 Of Phospholipase D1:E=106.854 | FLYBASE:CG12110-PA:fly:F…
179778_at	F27D9.2	F27D9.2	WBGene00017861	F27D9.2	active						24	X-3P20	-			WT	Molecular_function:transporter activity|Biological_process:transport|Cellular_component:integral to membrane	Predicted transporter/transmembrane protein	ENSEMBL:ENSP00000296468:human:Hypothetical protein FLJ90083:E=45.8539 | FLYBASE:CG8596-PA:fly:Flybase gene name is CG8596-PA:E=46 |
179888_at	R13A5.11	R13A5.11	WBGene00020053	R13A5.11	active						4	III-4C17	-			WT	Molecular_function:hydrolase activity	Serine/threonine specific protein phosphatase PP1, catalytic subunit	ENSEMBL:ENSP00000326031:human:Serine/threonine protein phosphatase PP1-alpha catalytic subunit:E=64.6198 | ENSEMBL:ENSP00000296122:human:Serine/threonine protein phosphatase PP1-beta catalytic subunit:E=63.7696 | ENSEMBL:ENSP00000341779:human:Splice Isofo
175762_at	ZC84.2	ZC84.2	WBGene00006526	tax-4	active	neurons	The GFP expression was detected in cell bodies of sensory neurons including the AFD thermosensory neurons, the AWC olfactory neurons, and the ASE, ASG, ASK, ASI, and ASJ gustatory neurons. Also observed expression in BAG and URX.		1	1	13		175762_at|193093_s_at	tax-4 is orthologous to the human gene ROD PHOTORECEPTOR CGMP-GATED CHANNEL (CNGA1; OMIM:123825), which when mutated leads to disease.	e2861	WT	Molecular_function:ion channel activity|Biological_process:ion transport|Cellular_component:membrane|Molecular_function:potassium channel activity|Biological_process:potassium ion transport	Cyclic nucleotide-gated cation channel CNGA1-3 and related proteins	ENSEMBL:ENSP00000351320:human:CyCliC nuCleotide gated Channel alpha 1:E=149.585 | ENSEMBL:ENSP00000272602:human:Cyclic-nucleotide-gated cation channel alpha 3:E=146.523 | ENSEMBL:ENSP00000328478:human:CyCliC nuCleotide gated Channel alpha 2:E=139.108 | EN
179479_at	F55C9.9	F55C9.9	-	-	not a gene						12	V-12B11	-
181747_at	T21B4.12	T21B4.12	WBGene00006009	srx-118	active						3	II-8K14	-			WT		7-transmembrane receptor
180254_s_at	F32D8.5a	F32D8.5	WBGene00009330	F32D8.5	active							V-7B07	-			Emb|Sck|WT|Gro|Stp|Gro	Biological_process:embryonic development (sensu Animalia)|Biological_process:positive regulation of growth rate|Biological_process:physiological processes|Biological_process:gametogenesis	Uncharacterized membrane protein
175978_s_at	Y41D4A.1	Y41D4A.1	WBGene00021504	Y41D4A.1	active								174777_at|175978_s_at					Fibrillins and related proteins containing Ca2+-binding EGF-like domains
191046_s_at	F48E8.5	F48E8.5	WBGene00003901	paa-1	active	body wall muscle | pharynx | intestinal	Adult Expression: pharynx; intestinal; body wall muscle; unidentified | Larval Expression: pharynx; intestinal; unidentified		0	1	30	III-2J10	-	paa-1 encodes a homolog of PR65, the structural subunit of protein phosphatase 2A (PP2A); PAA-1 protein is bound by SMG-5; PAA-1 is required in mass RNAi assays for embryonic viability, fertility, and cuticular integrity.		Emb|Emb|Emb|Rup|Ste|Emb	Biological_process:embryonic development (sensu Animalia)|Biological_process:morphogenesis of an epithelium|Biological_process:reproduction	Protein phosphatase 2A regulatory subunit A and related proteins	ENSEMBL:ENSP00000324804:human:PPP2R1A protein:E=188.658 | ENSEMBL:ENSP00000343317:human:Serine/threonine protein phosphatase 2A, 65 kDa regulatory subunit A, beta isoform:E=188.237 | ENSEMBL:ENSP00000311344:human:Similar to Serine/threonine protein phosphatase 2A, 65 kDa regulatory subunit A, beta isoform:E=188.18 | ENSEMBL:ENSP00000354405:human:Similar to Serine/threonine protein phosphatase 2A,…
188003_s_at	B0414.2	B0414.2	WBGene00004393	rnt-1	active	head neurons | hypodermis | seam cells | ventral nerve cord | intestinal | tail neurons | seam cells | intestine | lateral hypodermis	Adult Expression: intestinal; hypodermis; seam cells; head neurons; tail neurons | Larval Expression: intestinal; hypodermis; seam cells; ventral nerve cord; head neurons; tail neurons | "Run is expressed in the lateral hypodermis and intestine of C. elegans. Reporter gene expression in embryos from all transformed lines was first detected exclusively in hypodermal seam cells at the bean stage of…	| nuclei	1	1	10	I-2L23	172032_x_at|188003_s_at	rnt-1 is homologous to RUNT and LOZENGE in Drosophila melanogaster, and to human RUNX1 (AML1, OMIM:151385, mutated in familial platelet disorder and acute myeloid leukemia), RUNX2 (OMIM:600211, mutated in cleidocranial dysplasia), and RUNX3 (OMIM:600210).	e1241	WT|WT	Molecular_function:DNA binding|Molecular_function:ATP binding|Biological_process:regulation of transcription, DNA-dependent|Cellular_component:nucleus	Runt and related transcription factors	ENSEMBL:ENSP00000319087:human:Splice Isoform 3 Of Runt-related transcription factor 2:E=36.0915 | ENSEMBL:ENSP00000352514:human:OTTHUMP00000016533:E=32.585 | ENSEMBL:ENSP00000343477:human:Splice Isoform 2 Of Runt-related transcription factor 3:E=30.0915 |
176408_s_at	Y71F9AR.3	Y71F9AR.3	WBGene00022124	Y71F9AR.3	active								-			WT
193905_at	Y52B11A.3a	Y52B11A.3	WBGene00013123	Y52B11A.3	active						28		-				Molecular_function:oxidoreductase activity|Biological_process:electron transport	Flavohemoprotein b5+b5R	ENSEMBL:ENSP00000265287:human:Flavohemoprotein b5+b5R:E=48.9586 |
187680_s_at	F56A8.7a	F56A8.7	WBGene00006798	unc-64	active	neurons | vulva | spermathecae | all neurons | intestinal | vulva | spermathecae | intestinal | distal tip cells | neurons | vulva | spermathecae | nerve ring | intestine | dorsal nerve cord | nervous system | ventral nerve cord | pharyngeal neurons	~all neurons [M.Nonet(personal communication to Shawn Lockery)] | "The gene is specifically expressed in neurons, and the transcript is exclusively localized also in neurons. unc-64 transcript is not detectable in hermaphrodite specific neurons. unc-64 gene is expressed in almost all neurons constituting the head ganglion." | "Syntaxin was expressed in the vast majority of all neurons. In additio…	| nuclei | "In neurons, syntaxin A and C were found ubiquitously on neuronal cell bodies, axons, and dendrites." | Syntaxin immunoreactivity also was detected in the vast majority of neuronal cell bodies as well as in commissural and dendritic processes.	1	1	1		-	unc-64 encodes syntaxin, an plasma membrane receptor for intracellular vesicles that is orthologous to vertebrate syntaxin 1A (OMIM:186590) and Drosophila Syx1A; UNC-64 is required for normal locomotion and possibly also for insulin secretion; as an essential component of the core synaptic vesicle fusion machinery, UNC-64 interacts with UNC-13, a diacylglycerol-binding protein, and SNB-1/synaptob…	e246	WT	Molecular_function:protein transporter activity|Biological_process:intracellular protein transport|Cellular_component:membrane	SNARE protein Syntaxin 1 and related proteins	ENSEMBL:ENSP00000222812:human:Splice Isoform 1 Of Syntaxin-1A:E=93.9208 | ENSEMBL:ENSP00000215095:human:Syntaxin-1B2:E=87.2441 | ENSEMBL:ENSP00000338562:human:Splice Isoform 1 Of Syntaxin-3:E=80.3566 | ENSEMBL:ENSP00000342554:human:Splice Isoform 1 Of Epimorphin:E=77.0706 | ENSEMBL:ENSP00000261653:human:Splice Isoform 2 Of Epimorphin:E=76.6383 | ENSEMBL:ENSP00000300150:human:Splice Isoform 2 Of S…
181829_at	C43H8.1	C43H8.1	WBGene00016621	C43H8.1	active						2	I-5I02	-			WT		Uncharacterized conserved protein	ENSEMBL:ENSP00000316787:human:Archease:E=33.2076 | FLYBASE:CG6353-PA:fly:Flybase gene name is CG6353-PA:E=31.6576 |
181417_at	F18A1.8	F18A1.8	WBGene00017549	F18A1.8	active								-
184310_at	K11H12.3	K11H12.3	WBGene00019659	K11H12.3	active							IV-1A16	-			WT		Uncharacterized protein
177034_s_at	Y92C3B.2a	Y92C3B.2	WBGene00006697	uaf-1	active		Transcript accumulate at low levels in most stages, but at higher levels in L1.		5	1			175744_s_at|177034_s_at	uaf-1 encodes the large subunit of U2AF, the U2 small nuclear ribonucleoparticle (snRNP) auxiliary factor and is a homolog of mammalian and fly U2AF65; UAF-1 has been shown to bind RNA and this binding is enhanced by UAF-2; the abundance of one alternative transcript appears to be increased during starvation and this transcript is retained in the nucleus; uaf-1 affects embryonic viability, based …			Molecular_function:nucleic acid binding|Molecular_function:RNA binding|Biological_process:mRNA processing|Cellular_component:nucleus	Splicing factor U2AF, large subunit (RRM superfamily)	ENSEMBL:ENSP00000307863:human:Splicing factor U2AF 65 kDa subunit:E=127.319 | ENSEMBL:ENSP00000351749:human:Splice Isoform 2 Of RNA-binding region containing protein 2:E=19.585 | ENSEMBL:ENSP00000253363:human:Splice Isoform 1 Of RNA-binding region contain
188084_s_at	K04B12.1	K04B12.1	WBGene00004048	plx-2	active	VPC | male sensory rays | neurons	plx-2 expression occurs predominantly in the nervous system from embryonic to adult stages. The onset of plx-2 reporter expression coincides with the normal timing of outgrowth or migration (e.g., CAN) of these neurons. Several nonneuronal tissues also express evIs136[plx-2::gfp] and evIs168[plx-2(+)::GFP] including gonadal sheath, vulva precursors, and excretory canal. Of most relevance, express…		1	1	1	II-9K15	-		nc7	WT|WT	Biological_process:development|Molecular_function:receptor activity|Cellular_component:membrane	Plexins (functional semaphorin receptors)	ENSEMBL:ENSP00000352288:human:PREDICTED: plexin B2:E=136 | ENSEMBL:ENSP00000355378:human:207 kDa protein:E=130.585 | ENSEMBL:ENSP00000355029:human:Plexin B3 precursor:E=130.585 | ENSEMBL:ENSP00000351242:human:Splice Isoform 2 Of Plexin B1 precursor:E=129.796 | ENSEMBL:ENSP00000351338:human:Splice Isoform 1 Of Plexin B1 precursor:E=129.398 | ENSEMBL:ENSP00000296440:human:233 kDa protein:E=129.387 …
183411_at	ZC449.4	ZC449.4	WBGene00022614	ZC449.4	active						6		-
176607_s_at	C30C11.4	C30C11.4	WBGene00016250	C30C11.4	active						5	III-4D13	173610_at|176607_s_at			Bmd|Gro|Bmd|Gro|Emb|Lva|Bmd|Emb|Gro|Lvl|Rup|Gro|Pvl|Rup|Unc	Molecular_function:ATP binding|Biological_process:body morphogenesis (sensu Nematoda)|Biological_process:embryonic development (sensu Animalia)|Biological_process:positive regulation of growth rate|Biological_process:larval development (sensu Nematoda)|Biological_process:growth|Biological_process:physiological processes|Biological_process:hermaphrodite genital morphogenesis|Biological_process:mor…	Molecular chaperones HSP105/HSP110/SSE1, HSP70 superfamily	ENSEMBL:ENSP00000296464:human:Heat shock 70 kDa protein 4L:E=171.854 | ENSEMBL:ENSP00000239887:human:Splice Isoform 2 Of Heat-shock protein 105 kDa:E=169.921 | ENSEMBL:ENSP00000318687:human:Splice Isoform 1 Of Heat-shock protein 105 kDa:E=134.553 | ENSEMB
192528_at	C35A5.3	C35A5.3	WBGene00007947	C35A5.3	active						19	V-7C12	-			WT	Molecular_function:transporter activity|Biological_process:transport|Cellular_component:integral to membrane		ENSEMBL:ENSP00000311506:human:Splice Isoform 1 Of Sialin:E=21.8861 | ENSEMBL:ENSP00000274755:human:Na/PO4 cotransporter homolog:E=18.6576 | ENSEMBL:ENSP00000348019:human:Splice Isoform 2 Of Sialin:E=14.4437 | ENSEMBL:ENSP00000297013:human:Sodium-dependent
173801_at	F54C8.4	F54C8.4	WBGene00010037	F54C8.4	active	pharynx	Expression begins in precomma stage embryos in many cells. In older embryos and young larvae, expression is less extensive but is seen in the pharynx and other cells, especially in the anterior of the worm. In adult worms, expression is generally restricted to the pharynx.		0	1	11	III-5C21	173801_at|192025_s_at			WT|Emb|WT	Molecular_function:protein phosphatase activity|Biological_process:protein amino acid dephosphorylation|Biological_process:embryonic development (sensu Animalia)	mRNA capping enzyme, guanylyltransferase (alpha) subunit	ENSEMBL:ENSP00000272444:human:Dual specificity protein phosphatase 11:E=30.7696 | ENSEMBL:ENSP00000265607:human:Splice Isoform 2 Of mRNA capping enzyme:E=28.699 | ENSEMBL:ENSP00000339517:human:Splice Isoform 1 Of mRNA capping enzyme:E=28.6198 | FLYBASE:CG13197-PA:fly:Flybase gene name is CG13197-PA:E=33.6198 | FLYBASE:CG1810-PA:fly::E=21.1249 |
174372_s_at	Y102A11A.3	Y102A11A.3	WBGene00022413	Y102A11A.3	active								174372_s_at|174399_at|176441_at			WT|Sck|Ste	Biological_process:physiological processes|Biological_process:reproduction
174408_s_at	C14B1.1	C14B1.1	WBGene00003962	pdi-1	active	hypodermal	The cuticle synthesizing hypodermal cells consistently stain. The lateral hypodermal syncytial cell nuclei staining was found in early larval through to adult life cycle stages. This staining pattern was predominantly restricted to the mid-body and posterior end of the nematodes, and was reproducibly found with both vectors pPD21-28 and pPD95-03. The lateral hypodermal expression pattern was foun…		0	1		III-1H16	174408_s_at|192946_s_at	This gene encodes a protein predicted by Eisenberg and coworkers, with 52% accuracy, to be mitochondrial.	gk271	WT|WT	Molecular_function:isomerase activity|Cellular_component:endoplasmic reticulum|Molecular_function:electron transporter activity|Biological_process:electron transport	Protein disulfide isomerase (prolyl 4-hydroxylase beta subunit)	ENSEMBL:ENSP00000327801:human:Protein disulfide-isomerase precursor:E=107.62 | ENSEMBL:ENSP00000344468:human:Protein:E=98.2924 | ENSEMBL:ENSP00000219406:human:Protein disulfide-isomerase A2 precursor:E=76.585 | ENSEMBL:ENSP00000286091:human:Protein disulf
192863_at	C05E4.1	C05E4.1	WBGene00005643	srp-2	active	seam | socket_cells | sheath_cells | hypodermis | seam cells | phasmid neurons | intestinal	Nuclear localised expression in a restricted subset of hypodermal cells. A strain generated with a pool of plasmids gave expression in the anterior and posterior seam cells only. | "SRP-2 expression is evident in numerous cells of the C. elegans embryo in the early stages of development (36-100-cell stage). However, in the later stages of embryonic development, expression is confined to a few cel…		1	1	8	V-1M06	-	srp-2 encodes an ovalbumin-like serpin (ov-serpin) member of the serine protease inhibitor superfamily that is orthologous to human NEUROSERPIN (OMIM:602445, mutated in familial encephalopathy with neuroserpin inclusion bodies); SRP-2 is predicted to function as a suicide substrate that inhibits the proteolytic activity of serine proteases, and in vitro, recombinant SRP-2 is able to inhibit granz…	ok350	WT|WT	Molecular_function:serine protease inhibitor activity	Serpin	ENSEMBL:ENSP00000295777:human:Neuroserpin precursor:E=50.5229 | ENSEMBL:ENSP00000264677:human:Serpin I2 precursor:E=48.2924 | ENSEMBL:ENSP00000329498:human:43 kDa protein:E=46.5686 | ENSEMBL:ENSP00000331599:human:45 kDa protein:E=43.9208 | ENSEMBL:ENSP000
186613_s_at	ZK637.3	ZK637.3	WBGene00014023	tag-256	active	vulva other | excretory cell | neurons along body | head neurons | Reproductive System | nerve ring | hypodermis | rectal epithelium | nervous system | distal tip cell | developing vulva | tail neurons	Adult Expression: Reproductive System; vulva other; excretory cell; Nervous System; nerve ring; head neurons; tail neurons;		1	1	9		-			WT	Biological_process:cell adhesion|Biological_process:cell-matrix adhesion|Cellular_component:integrin complex	Predicted membrane protein	ENSEMBL:ENSP00000319918:human:T-cell immunomodulatory protein precursor:E=56 | FLYBASE:CG7739-PA:fly:Flybase gene name is CG7739-PA:E=59.699 |
185732_at	W08F4.1	W08F4.11	WBGene00021100		changed							II-1C24	-			WT
180251_at	T10H9.1	T10H9.1	WBGene00020424	T10H9.1	active						9	V-4J08	-			WT		Unnamed protein
174476_at	B0244.11	B0244.11	WBGene00015086	B0244.11	active								-
189237_at	C11E4.6	C11E4.6	WBGene00007520	C11E4.6	active	neurons	Expression is seen in elongated embryos and young larvae in several pairs of neuronal cells located between the terminal bulb and metacorpus of the pharynx.		1	1	1	X-4D20	174544_at|189237_at			Ste|WT	Biological_process:reproduction	CASK-interacting adaptor protein (caskin) and related proteins with ankyrin repeats and SAM domain	ENSEMBL:ENSP00000345436:human:Cask-interacting protein 1:E=30.6198 | ENSEMBL:ENSP00000325355:human:Cask-interacting protein 2:E=29.7447 | ENSEMBL:ENSP00000331381:human:AIDA-1b:E=29.1675 | ENSEMBL:ENSP00000353518:human:Sterile alpha motif SAM domain containing protein:E=27.7696 | ENSEMBL:ENSP00000332683:human:Putative 47 kDa protein:E=17.9586 | ENSEMBL:ENSP00000331256:human:Cajalin 2, isoform b:E=…
181116_at	F36A2.10	F36A2.10	WBGene00009457	F36A2.10	active						4	I-4K04	-			WT|WT			ENSEMBL:ENSP00000353089:human:Similar to Splicing factor, arginine/serine-rich 2:E=11.7447 | ENSEMBL:ENSP00000293233:human:Splicing factor, arginine/serine-rich 2:E=11.6383 | ENSEMBL:ENSP00000342294:human:Splice Isoform 3 Of Splicing factor, arginine/serine-rich 5:E=10.5086 | ENSEMBL:ENSP00000216538:human:Splice Isoform 1 Of Splicing factor, arginine/serine-rich 5:E=10.4949 | ENSEMBL:ENSP00000312…
184244_at	Y32B12B.2	Y32B12B.2	WBGene00012522	Y32B12B.2	active						11	V-11G09	-			WT|WT			ENSEMBL:ENSP00000218364:human:HIV TAT specific factor 1:E=14.9586 | ENSEMBL:ENSP00000349410:human:Similar to Nucleolin:E=10.3767 | ENSEMBL:ENSP00000318195:human:Nucleolin:E=10.3566 | FLYBASE:CG8421-PB:fly:Flybase gene name is Asph-PB:E=11.3372 |
187797_at	F53C3.6a	F53C3.6	WBGene00018750	F53C3.6	active						1	II-3H21	174167_at|187797_at			WT|WT			FLYBASE:CG9888-PA:fly:Flybase gene name is Fib-PA:E=12.699 | FLYBASE:CG10918-PA:fly:Flybase gene name is CG10918-PA:E=10.2366 | FLYBASE:CG4038-PA:fly:Flybase gene name is CG4038-PA:E=10.0177 |
180551_at	F42A9.6	F42A9.6	WBGene00018335	F42A9.6	active						7	IV-4I24	-			WT		Unnamed protein
186500_s_at	ZK688.8	ZK688.8	WBGene00001628	gly-3	active	Reproductive System | hypodermis | seam cells | intestine | renal gland cells | developing vulva	Larval Expression: intestine; renal gland cells; Reproductive System; developing vulva; hypodermis; seam cells;		0	1	2	III-4M07	175237_at|186500_s_at	gly-3 encodes an N-acetylgalactosaminyltransferase that is functional in vitro.	gk353	WT|WT|WT		Polypeptide N-acetylgalactosaminyltransferase	ENSEMBL:ENSP00000269195:human:Splice Isoform 1 Of Polypeptide N-acetylgalactosaminyltransferase 1:E=156.046 | ENSEMBL:ENSP00000347911:human:Splice Isoform 1 Of Polypeptide N-acetylgalactosaminyltransferase 13:E=153.292 | ENSEMBL:ENSP00000271965:human:Poly
183475_at	C33G8.1	C33G8.1	WBGene00005874	srw-127	active						9	V-5E07	-			WT	Molecular_function:rhodopsin-like receptor activity|Biological_process:G-protein coupled receptor protein signaling pathway|Cellular_component:integral to membrane	7-transmembrane olfactory receptor
179403_at	F57A8.6	F57A8.6	WBGene00010181	F57A8.6	active						4	V-7A17	-			WT		Unnamed protein
191868_at	T22C1.3	T22C1.3	WBGene00011914	T22C1.3	active						2		-				Biological_process:GPI anchor biosynthesis|Cellular_component:endoplasmic reticulum membrane|Cellular_component:integral to membrane	Major facilitator superfamily permease - Cdc91p	ENSEMBL:ENSP00000217446:human:Conserved hypothetical protein:E=30.0915 | ENSEMBL:ENSP00000346854:human:Splice Isoform 2 Of GPI transamidase component PIG-U:E=28.4949 | FLYBASE:CG13089-PA:fly:Flybase gene name is CG13089-PA:E=23.8539 |
173355_s_at	T14B4.6	T14B4.6	WBGene00001064	dpy-2	active						14	II-5M21	173355_s_at|184162_at	The dpy-2 gene encodes an unusual cuticular collagen that is required for maintaining the normal body length of the animal in later larval stages; dpy-2 interacts with other cuticular collagens such as dpy-10 and sqt-1, and suppresses mutations in glp-1, mup-1, and emb-5.	e8	Bmd|Dpy	Molecular_function:structural constituent of cuticle|Biological_process:phosphate transport|Cellular_component:cytoplasm|Biological_process:body morphogenesis (sensu Nematoda)|Biological_process:positive regulation of body size|Cellular_component:collagen|Biological_process:regulation of body size|Molecular_function:structural constituent of cuticle (sensu Nematoda) activity	Collagens (type IV and type XIII), and related proteins	ENSEMBL:ENSP00000331902:human:69 kDa protein:E=39.6778 | ENSEMBL:ENSP00000354505:human:Splice Isoform 1 Of Collagen alpha 5(IV) chain precursor:E=39.1192 | ENSEMBL:ENSP00000225964:human:Collagen alpha 1(I) chain precursor:E=38.6198 | ENSEMBL:ENSP000003152
175708_s_at	ZK1248.16	ZK1248.16	WBGene00002268	lec-5	active						8	II-4N21	-		tm1178	WT	Molecular_function:sugar binding	Galectin, galactose-binding lectin	ENSEMBL:ENSP00000302100:human:Galectin-4:E=26.0969 | ENSEMBL:ENSP00000312259:human:Galectin-9:E=25.5686 | ENSEMBL:ENSP00000306228:human:Splice Isoform 2 Of Galectin-9:E=25.5528 | ENSEMBL:ENSP00000318214:human:Splice Isoform 1 Of Galectin-9:E=25.2292 | ENSEMBL:ENSP00000335454:human:27 kDa protein:E=24.6383 | ENSEMBL:ENSP00000328797:human:35 kDa protein:E=23.1805 | ENSEMBL:ENSP00000342977:human:32 …
189374_s_at	F45H7.6	F45H7.6	WBGene00009738	F45H7.6	active							III-1P21	189373_at|189374_s_at		ok1347	WT	Molecular_function:ubiquitin-protein ligase activity|Biological_process:protein modification|Biological_process:ubiquitin cycle|Cellular_component:intracellular	Ubiquitin protein ligase RSP5/NEDD4	ENSEMBL:ENSP00000265522:human:KIAA0322 protein:E=110.854 | ENSEMBL:ENSP00000260983:human:KIAA1301 protein:E=107.244 | ENSEMBL:ENSP00000350569:human:NEDD4.2:E=84.7959 | ENSEMBL:ENSP00000348847:human:NEDD4-like ubiquitin ligase 3:E=84.6778 | ENSEMBL:ENSP000
186930_s_at	F19F10.10	F19F10.10	WBGene00017606	F19F10.10	active						11	V-5D03	-			WT		Tam3-transposase (Ac family)
183013_at	T07C12.12	T07C12.12	WBGene00011576	T07C12.12	active						7		-			Emb|WT	Biological_process:embryonic development (sensu Animalia)	Uncharacterized conserved protein	ENSEMBL:ENSP00000342583:human:Hypothetical protein FLJ12888:E=21.3768 |
176460_at	Y59H11AM.4	Y59H11AM.4	WBGene00022008	Y59H11AM.4	active								-						FLYBASE:CG31797-PA:fly:Flybase gene name is CG31797-PA:E=10.4437 |
186861_s_at	Y38C1BA.2a	Y38C1BA.2	WBGene00004913	snn-1	active								-			WT|WT|WT|WT|WT	Biological_process:neurotransmitter secretion|Cellular_component:synaptic vesicle		ENSEMBL:ENSP00000342993:human:Splice Isoform 1 Of Synapsin-2:E=42.7212 | ENSEMBL:ENSP00000295987:human:Splice Isoform 2 Of Synapsin-2:E=41.585 | ENSEMBL:ENSP00000330219:human:Synapsin-3:E=40.4949 | ENSEMBL:ENSP00000343206:human:Splice Isoform 2 Of Synapsin-1:E=39.3372 | ENSEMBL:ENSP00000263237:human:Splice Isoform 1 Of Synapsin-1:E=39.2219 | ENSEMBL:ENSP00000345557:human:SynapSin III iSoform IIIc…
173214_s_at	W10C8.5	W10C8.5	WBGene00021128	W10C8.5	active						19	I-1M02	-			WT|WT	Molecular_function:kinase activity|Molecular_function:transferase activity, transferring phosphorus-containing groups	Creatine kinases	ENSEMBL:ENSP00000300283:human:Similar to Creatine kinase, ubiquitous mitochondrial precursor:E=61.8539 | ENSEMBL:ENSP00000299198:human:Creatine kinase, B chain:E=60.7696 | ENSEMBL:ENSP00000221476:human:Creatine kinase, M chain:E=59.8539 | ENSEMBL:ENSP00000254035:human:Creatine kinase, sarcomeric mitochondrial precursor:E=58.1805 | ENSEMBL:ENSP00000339085:human:37 kDa protein:E=28.699 | FLYBASE:CG…
192520_s_at	F36H2.3a	F36H2.3	WBGene00009500	F36H2.3	active	head neurons | nervous system | developing vulva | tail neurons	Adult Expression: Nervous System; head neurons; tail neurons;		1	1		I-4H07	-			WT		Unnamed protein	ENSEMBL:ENSP00000333437:human:PREDICTED: similar to submaxillary apomucin:E=36.284 | ENSEMBL:ENSP00000354885:human:Mucin 2 precursor:E=31.7213 | ENSEMBL:ENSP00000304118:human:OTTHUMP00000021897:E=31.0223 | ENSEMBL:ENSP00000351746:human:Complement componen
178156_at	T04H1.5	T04H1.5	WBGene00011451	T04H1.5	active						2	V-8O15	-			WT	Molecular_function:nucleic acid binding|Cellular_component:intracellular|Molecular_function:zinc ion binding|Cellular_component:nucleus	Predicted RNA binding protein, contains G-patch and Zn-finger domains	FLYBASE:CG10053-PA:fly:Flybase gene name is CG10053-PA:E=24.699 |
180063_at	F08C6.3	F08C6.3	WBGene00017242	F08C6.3	active						1	X-3N22	-		ok853	WT|WT		Vacuolar sorting protein VPS52/suppressor of actin Sac2	ENSEMBL:ENSP00000293739:human:Suppressor of actin mutations 2-like, isoform a:E=108 | ENSEMBL:ENSP00000230240:human:DJ1033B10.5.2:E=98.7695 | FLYBASE:CG7371-PA:fly:Flybase gene name is CG7371-PA:E=99.9208 |
183732_at	Y94A7B.5	Y94A7B.5	WBGene00005502	srh-298	active							V-11L02	-			WT	Molecular_function:G-protein coupled receptor activity|Cellular_component:membrane	Predicted olfactory G-protein coupled receptor
182018_at	K07H8.1	K07H8.1	WBGene00019503	K07H8.1	active						2	IV-4M11	-			Emb|WT	Biological_process:embryonic development (sensu Animalia)	Beta-tubulin folding cofactor E	ENSEMBL:ENSP00000264180:human:Beta-tubulin cofactor E:E=46 | ENSEMBL:ENSP00000284259:human:Catastrophin:E=14.301 | FLYBASE:CG7861-PB:fly:Flybase gene name is CG7861-PB:E=32.6576 |
181410_s_at	F26G1.5	F26G1.5	WBGene00017841	F26G1.5	active						16	II-4C01	-			WT		Fibronectin
177515_at	K04G2.7	K04G2.7	WBGene00010566	K04G2.7	active						42	I-4A05	-			WT
179424_at	F27C8.4	F27C8.4	WBGene00005003	spp-18	active						8	IV-4P24	-			WT
190439_s_at	C56A3.7	C56A3.7	WBGene00000302	cav-2	active		Similar levels of cav-2 message were detected in eggs and mixed-stage animals		5	1	6	V-8N20	-	cav-2 encodes one of two C. elegans proteins related to caveolins, integral transmembrane proteins that are believed to function in regulation of signal transduction and that are the major component of caveolae, specialized lipid rafts found in the plasma membrane of most cell types; as loss of cav-2 function via large-scale RNA-mediated interference (RNAi) screens does not result in any obvious …	hc191	WT	Cellular_component:caveolar membrane|Molecular_function:signal transducer activity|Biological_process:cell surface receptor linked signal transduction	Caveolin	ENSEMBL:ENSP00000339191:human:Similar to Caveolin-1:E=16.2218 | ENSEMBL:ENSP00000222693:human:Caveolin-2:E=15.1611 |
181137_at	F46G10.1	F46G10.1	WBGene00009796	F46G10.1	active						2	X-6C06	-			WT	Molecular_function:protein binding|Molecular_function:voltage-gated potassium channel activity|Biological_process:potassium ion transport|Cellular_component:voltage-gated potassium channel complex|Cellular_component:membrane	Uncharacterized conserved protein, contains BTB/POZ domain
186734_s_at	Y105C5B.28	Y105C5B.28	WBGene00001604	gln-3	active								-				Molecular_function:glutamate-ammonia ligase activity|Biological_process:glutamine biosynthesis|Biological_process:nitrogen metabolism|Biological_process:nitrogen fixation	Glutamine synthetase	ENSEMBL:ENSP00000307900:human:Glutamine synthetase:E=132.602 | FLYBASE:CG1743-PB:fly:Flybase gene name is Gs2-PB:E=135.143 | FLYBASE:CG2718-PB:fly:Flybase gene name is Gs1-PB:E=121.721 |
193594_at	F18G5.3	F18G5.3	WBGene00001674	gpa-12	active	head neurons | ventral cord motor neurons | hypodermis | hypodermal | pharyngeal muscle | hypodermis | intestine | pharynx | tail neurons | muscle | hypodermis | pharynx | ventral cord motor neurons | nerve ring | interneurons	Expression of gpa-12p::NLS::GFP was observed in the hypodermal nuclei, which can be seen in the head region, along the entire body length, and in the tail region. In addition, GFP expression was observed in several neurons in the head and in a subset of ventral cord motor neurons. | Expressed throughout development in pharyngeal muscle cells that control pumping of the pharynx and in hypodermal c…	| nuclear	1	1	24	X-4L15	-	gpa-12 encodes a member of the G protein alpha subunit family of heterotrimeric GTPases; it is expressed in the pharynx and in the hypodermis.	pk220	WT	Molecular_function:signal transducer activity|Biological_process:G-protein coupled receptor protein signaling pathway|Molecular_function:GTP binding|Biological_process:signal transduction	G-protein alpha subunit (small G protein superfamily)	ENSEMBL:ENSP00000275364:human:Hypothetical protein:E=92.7695 | ENSEMBL:ENSP00000239138:human:Guanine nucleotide-binding protein, alpha-13 subunit:E=91.9208 | ENSEMBL:ENSP00000286545:human:Guanine nucleotide-binding protein, alpha-14 subunit:E=69.3188 | EN
183219_s_at	B0391.6	B0391.6	WBGene00007163	B0391.6	active							V-10C12	-	This gene encodes a protein containing an F-box, a motif predicted to mediate protein-protein interactions either with homologs of yeast Skp-1p or with other proteins; this gene's encoded protein also contains an FTH/DUF38 motif, which may also mediate protein-protein interaction.		WT		Uncharacterized protein
184772_at	C01G10.14	C01G10.14	WBGene00007239	C01G10.14	active						4	V-9J20	-			WT	Molecular_function:structural molecule activity|Molecular_function:G-protein coupled receptor activity|Cellular_component:membrane	Uncharacterized protein, contains major sperm protein (MSP) domain
186866_at	C07A9.7a	C07A9.7	WBGene00007403	C07A9.7	active						2	III-5M21	-			WT|WT		Predicted histone tail methylase containing SET domain
172979_at	ZC308.1a	ZC308.1	WBGene00001596	gld-2	active	germ-line cells | germ-line cells | oocytes | pharynx | intestinal	In situ hybridization showed that it was abundant in the meiotic pachytene region and in oogenesis, but decreased during spermatogenesis. | "By immunocytochemistry, GLD-2 was found to be predominantly cytoplasmic in both germ line and early embryo. Within the germ line, GLD-2 was detectable in the mitotic region and became abundant during pachytene and oogenesis. GLD-2 decreased during spermatoge…	| cytoplasmic and colocalized with P granules.	0	1		I-3E11	172979_at|174893_at|182167_at|182181_at|182981_at	gld-2 encodes the catalytic subunit of a cytoplasmic poly(A) polymerase (PAP) associated with P granules in early embryos, which encodes the central catalytic domain but lacks the normal RNA-binding (RRM) domain of eukaryotic PAPs; GLD-2 regulates the switch from mitosis to meiosis in the germline, is necessary for formation of functional sperm or oocytes, requires activation by GLD-3 for PAP act…	dx32	Ste|Emb|Gro|WT|Emb|Emb|Ste|Emb|Emb|Emb|Emb|Ste|Emb	Molecular_function:nucleic acid binding|Biological_process:embryonic development (sensu Animalia)|Biological_process:positive regulation of growth rate|Biological_process:reproduction		ENSEMBL:ENSP00000296783:human:Hypothetical protein FLJ38499:E=52.3768 | ENSEMBL:ENSP00000311339:human:OTTHUMP00000021593:E=23.0862 | ENSEMBL:ENSP00000257177:human:OTTHUMP00000046687:E=18.5528 | ENSEMBL:ENSP00000263063:human:PAP/25A core domain containing protein:E=12.2518 | FLYBASE:CG5732-PA:fly:Flybase gene name is CG5732-PA:E=44.5686 | FLYBASE:CG15737-PA:fly:Flybase gene name is CG15737-PA:E=40…
190554_at	K09A9.1	K09A9.1	WBGene00010700	K09A9.1	active	head neurons | spermatheca | intestine | nervous system | tail neurons	Adult Expression: intestine; spermatheca; Nervous System; head neurons; tail neurons;		1	1	1	X-7K15	175475_s_at|190554_at		ok378	WT|WT|Gro|Gro|Sma|Stp	Molecular_function:protein kinase activity|Molecular_function:ATP binding|Biological_process:protein amino acid phosphorylation|Biological_process:positive regulation of growth rate|Biological_process:positive regulation of body size|Biological_process:gametogenesis
179476_at	R07E5.1	R07E5.1	WBGene00011109	R07E5.1	active						2	III-2O01	-			WT|Bmd|Lvl|WT|Unclassified|WT|WT	Molecular_function:nucleic acid binding|Cellular_component:intracellular|Biological_process:body morphogenesis (sensu Nematoda)|Biological_process:larval development (sensu Nematoda)|Biological_process:physiological processes	Predicted RNA binding protein, contains G-patch domain	ENSEMBL:ENSP00000170564:human:G patch domain containing 1:E=59 | ENSEMBL:ENSP00000331700:human:27 kDa protein:E=11.0706 | FLYBASE:CG8833-PA:fly:Flybase gene name is CG8833-PA:E=47.9586 | FLYBASE:CG11180-PA:fly:Flybase gene name is CG11180-PA:E=11.3665 |
181055_at	T19D7.2	T19D7.2	WBGene00020570	T19D7.2	active						14	X-1I01	-			WT		Unnamed protein
177875_at	F52B5.5	F52B5.5	WBGene00000467	cep-1	active	pharynx | embryos	zygotic expression of a CEP-1::GFP fusion reporter is first detected at the 50-cell stage and appears to be ubiquitous throughout embryonic development. Near the end of embryogenesis, GFP fluorescence decreases; after hatching, expression is restricted to a subset of pharynx cells, becoming concentrated in nucleoli.	nucleoli	0	1	7	I-4G17	177604_at|177875_at	cep-1 encodes an ortholog of the human tumor suppressor p53 (OMIM:191170, mutated in Li-Fraumeni syndrome) that promotes DNA damage-induced apoptosis and is required for normal meiotic segregation in the germ line, and affects sensitivity to hypoxia-induced lethality and longevity in response to starvation; CEP-1 is expressed ubiquitously in embryos and in the nucleoli of a subset of pharyngeal c…	gk138	WT|WT	Molecular_function:transcription factor activity|Cellular_component:nucleus|Cellular_component:nucleolus|Biological_process:response to stress|Biological_process:DNA damage response, signal transduction resulting in induction of apoptosis|Biological_process:meiotic chromosome segregation|Biological_process:regulation of transcription
188602_at	K04G2.3	K04G2.3	WBGene00010562	K04G2.3	active						2	I-3P22	-	This gene encodes a protein predicted by Eisenberg and coworkers, with 52% accuracy, to be mitochondrial.		Emb|Gro|Lva|Lvl|Gro|Lvl	Molecular_function:nucleotide binding|Molecular_function:nucleoside triphosphatase activity|Molecular_function:ATP binding|Biological_process:embryonic development (sensu Animalia)|Biological_process:positive regulation of growth rate|Biological_process:larval development (sensu Nematoda)|Biological_process:growth|Biological_process:physiological processes	AAA+-type ATPase	ENSEMBL:ENSP00000274008:human:Spermatogenesis associated factor:E=98.0915 | ENSEMBL:ENSP00000298001:human:Valosin-containing protein:E=70.2757 | ENSEMBL:ENSP00000351777:human:89 kDa protein:E=70.2757 | ENSEMBL:ENSP00000354779:human:Splice Isoform 2 Of Nuc
175240_at	C03F11.4	C03F11.4	WBGene00015390	C03F11.4	active							X-3E17	175240_at|176779_s_at					Uncharacterized conserved protein
189372_s_at	Y32H12A.3	Y32H12A.3	WBGene00000973	dhs-9	active	nerve ring | intestinal | tail neurons	Adult Expression: intestinal; nerve ring; tail neurons | Larval Expression: intestinal; nerve ring; tail neurons		1	1			-	dhs-9 encodes a member of the short-chain dehydrogenases/reductases family (SDR).		WT|WT|WT	Molecular_function:oxidoreductase activity|Biological_process:metabolism	Reductases with broad range of substrate specificities	ENSEMBL:ENSP00000288111:human:Dehydrogenase/reductase SDR family member 1:E=69.2676 | ENSEMBL:ENSP00000256216:human:Peroxisomal multifunctional enzyme type 2:E=12.2924 | ENSEMBL:ENSP00000262542:human:Hydroxysteroid dehydrogenase-like protein:E=11 | FLYBASE:CG3699-PA:fly:Flybase gene name is EG:BACR7A4.14-PA:E=15.1938 | FLYBASE:CG31548-PA:fly:Flybase gene name is CG31548-PA:E=14.3566 | FLYBASE:CG3…
193893_at	ZK909.3	ZK909.3	WBGene00014148	ZK909.3	active						14	I-7K24	-	This gene encodes a protein predicted by Eisenberg and coworkers, with 52% accuracy, to be mitochondrial.		WT|WT|WT|WT|Unclassified	Molecular_function:catalytic activity	Predicted guanosine polyphosphate pyrophosphohydrolase/synthase	ENSEMBL:ENSP00000330721:human:Metal dependent phosphohydrolase, HD region domain containing protein:E=34.9208 | FLYBASE:CG11900-PA:fly:Flybase gene name is CG11900-PA:E=38.8239 |
191263_at	ZK1307.8	ZK1307.8	WBGene00014249	ZK1307.8	active						18		-		tm1586		Molecular_function:calcium ion binding	Protein kinase C substrate, 80 KD protein, heavy chain	ENSEMBL:ENSP00000252455:human:Protein kinase C substrate 80K-H isoform 1:E=55.3979 | ENSEMBL:ENSP00000204679:human:C316G12.3:E=12.5229 | FLYBASE:CG6453-PA:fly:Flybase gene name is CG6453-PA:E=48 | FLYBASE:CG7685-PA:fly:Flybase gene name is CG7685-PA:E=23.0132 |
178388_at	B0379.4a	B0379.4	WBGene00007157	B0379.4	active						10	I-5E11	178388_at|193257_at		ok1080	Egl	Biological_process:oviposition		ENSEMBL:ENSP00000273062:human:Carboxy-terminal domain RNA polymerase II polypeptide A small phosphatase 1:E=71.8861 | ENSEMBL:ENSP00000309934:human:Nuclear LIM iNteractor-iNteractiNg factor 2:E=69.9208 | ENSEMBL:ENSP00000273179:human:Splice Isoform 2 Of C
174165_at	Y53G8AR.2a	Y53G8AR.2	WBGene00021810	Y53G8AR.2	active								174165_at|187052_at			WT|WT	Molecular_function:DNA binding|Biological_process:regulation of transcription, DNA-dependent	PHD finger protein	ENSEMBL:ENSP00000218343:human:PHD finger protein 16:E=44.0757 | ENSEMBL:ENSP00000226319:human:JADE1L protein:E=41.8539 | ENSEMBL:ENSP00000282605:human:FLJ00195 protein:E=40.7696 | ENSEMBL:ENSP00000354425:human:Zn-finger-like, PHD finger domain containing
176746_s_at	R05D3.9	R05D3.9	WBGene00019882	R05D3.9	active							III-4O20	-		tm565	WT|WT|WT|WT|WT
191403_s_at	T08G11.1a	T08G11.1	WBGene00011629	T08G11.1	active	body wall muscle | vulval muscle | hypodermis | vulval muscle | spermatheca | hypodermis | body wall muscle | vulval muscle | spermatheca | hypodermis | body wall muscle | vulval muscle	Adult Expression: vulval muscle; body wall muscle | Larval Expression: body wall muscle | Expression begins at the L2 larval stage and is seen in cells of the head and tail hypodermis. Occasionally expression is seen in vulval muscle cells. | Adult Expression: vulval muscle; spermatheca; body wall muscle; hypodermis | Larval Expression: body wall muscle; hypodermis		0	1		I-4M06	-			WT|WT		Vacuolar protein sorting-associated protein	ENSEMBL:ENSP00000348011:human:351 kDa protein:E=1000 | ENSEMBL:ENSP00000349985:human:Splice Isoform 2 Of Vacuolar protein sorting 13A:E=1000 | ENSEMBL:ENSP00000249837:human:VPS13C-2A protein:E=1000 | ENSEMBL:ENSP00000353422:human:361 kDa protein:E=1000 | ENSEMBL:ENSP00000350473:human:Splice Isoform 1 Of Vacuolar protein sorting 13A:E=1000 | ENSEMBL:ENSP00000261517:human:KIAA1421 protein:E=169.143…
175064_at	Y38C1AA.5a	Y38C1AA.5	WBGene00021396	Y38C1AA.5	active								175064_at|177112_at					Cuticulin precursor	FLYBASE:CG9369-PA:fly:Flybase gene name is m-PA:E=17.5686 | FLYBASE:CG9355-PA:fly:Flybase gene name is dy-PA:E=17.2366 | FLYBASE:CG15013-PB:fly:Flybase gene name is CG15013-PB:E=14.6383 | FLYBASE:CG5765-PA:fly:Flybase gene name is CG5765-PA:E=10.9586 |
192069_s_at	F35G12.8	F35G12.8	WBGene00004874	smc-4	active	intestinal	Adult Expression: unidentified | Larval Expression: intestinal; unidentified | Larval Expression: unidentified	| "SMC-4 antibody staining showed that SMC-4 localized to mitotic chromosomes in a dynamic pattern with two striking features. First, SMC-4 localized to chromosomes only at times of the cell cycle when they were condensed. Little or no SMC-4 was observed	0	1	11	III-2E18	-	The smc-4 gene encodes a homolog of the SMC4 subunit of mitotic condensin; SMC-4 acts with MIX-1 to enable chromosome segregation.		Emb|Emb|Emb|Emb|Lva|Emb|Pvl|Emb|Emb	Molecular_function:ATP binding|Molecular_function:ATPase activity|Biological_process:chromosome organization and biogenesis|Cellular_component:chromosome|Molecular_function:protein binding|Biological_process:embryonic development (sensu Animalia)|Biological_process:larval development (sensu Nematoda)|Biological_process:growth|Biological_process:hermaphrodite genital morphogenesis	Structural maintenance of chromosome protein 4 (chromosome condensation complex Condensin, subunit C)	ENSEMBL:ENSP00000349961:human:Splice Isoform 1 Of Structural maintenance of chromosomes 4-like 1 protein:E=114.921 | ENSEMBL:ENSP00000353225:human:Splice Isoform 2 Of Structural maintenance of chromosomes 4-like 1 protein:E=112.237 | ENSEMBL:ENSP000003234
188451_s_at	F22B5.3	F22B5.3	WBGene00009041	F22B5.3	active						12	II-6M03	-			WT		Cuticulin precursor	FLYBASE:CG33196-PB:fly:Flybase gene name is dp-PB:E=18.2076 | FLYBASE:CG15013-PB:fly:Flybase gene name is CG15013-PB:E=10.2441 |
175254_at	C05D10.3	C05D10.3	WBGene00015479	C05D10.3	active	intestinal	Adult Expression: intestinal | Larval Expression: intestinal		0	1	9	III-3O09	175254_at|175255_s_at|187614_at		tm688	WT|WT	Molecular_function:nucleotide binding|Molecular_function:nucleoside triphosphatase activity|Molecular_function:ATP binding|Molecular_function:ATPase activity|Molecular_function:permease activity|Biological_process:transport	Transporter, ABC superfamily (Breast cancer resistance protein)	ENSEMBL:ENSP00000354995:human:Splice Isoform 1 Of ATP-binding cassette, sub-family G, member 1:E=75.7447 | ENSEMBL:ENSP00000343820:human:Splice Isoform 8 Of ATP-binding cassette, sub-family G, member 1:E=75.4089 | ENSEMBL:ENSP00000304111:human:ATP-binding
175423_at	T06D10.1	T06D10.1	WBGene00011531	T06D10.1	active								175423_at|180048_at
183562_s_at	K02B2.4	K02B2.4	WBGene00002129	inx-7	active		No GFP detected.		5	1	11	IV-3E23	-			WT	Cellular_component:gap junction	Innexin-type channels	FLYBASE:CG32508-PC:fly:Flybase gene name is shakB-PC:E=21.1367 | FLYBASE:CG1448-PA:fly:Flybase gene name is inx3-PA:E=17.699 | FLYBASE:CG3039-PA:fly:Flybase gene name is ogre-PA:E=14.6778 | FLYBASE:CG7537-PB:fly:Flybase gene name is inx5-PB:E=14.0969 | FLYBASE:CG10125-PA:fly:Flybase gene name is zpg-PA:E=13.1871 | FLYBASE:CG17063-PA:fly:Flybase gene name is inx6-PA:E=12.5229 | FLYBASE:CG2977-PB:f…
173932_at	F33A8.3	F33A8.3	WBGene00000472	cey-1	active	germ-line cells | muscle	At 1 through 30-cell stage, maintained in germ line, lost from somatic cells. At 30-cell stage, staining was in 2 then 4 posterior cells. Staining was ubiquitous at 100 through 550-cell stage. Staining was seen in muscle and other tissues at bean through pretzel stages.		0	1	1	II-7J15	173932_at|173933_s_at|192145_s_at	cey-1 encodes a protein with a cold-shock/Y-box domain that is expressed in early embryonic blastomeres (at the 15-cell stage, i.e., pre-gastrulation), but is normally repressed in early germline blastomeres by PIE-1; it is predicted to be mitochondrial by phylogenetic profiling.	pk81	WT	Molecular_function:DNA binding|Biological_process:regulation of transcription, DNA-dependent	Predicted RNA-binding protein containing PIN domain and invovled in translation or RNA processing	ENSEMBL:ENSP00000228251:human:DNA-binding protein A:E=38.2518 | ENSEMBL:ENSP00000279550:human:DNA-binding protein A (Cold shock domain protein A) (Single-strand DNA binding protein NF-GMB). SPLICE ISOFORM 2:E=37.4318 | ENSEMBL:ENSP00000350099:human:34 kDa
181018_s_at	Y44F5A.1	Y44F5A.1	WBGene00012858	Y44F5A.1	active						6	III-2I09	-			WT|Gro|Gro|Pvl|Stp	Biological_process:positive regulation of growth rate|Biological_process:hermaphrodite genital morphogenesis|Biological_process:gametogenesis	WD40 repeat protein	ENSEMBL:ENSP00000351100:human:G-protein beta WD-40 repeat containing protein:E=18.5376 | FLYBASE:CG14722-PA:fly:Flybase gene name is CG14722-PA:E=10.8861 |
192298_at	ZC116.3	ZC116.3	WBGene00013855	ZC116.3	active	vulva other | Reproductive System | hypodermis | intestine | tail | pharynx | developing vulva	Adult Expression: pharynx; intestine; Reproductive System; vulva other; hypodermis; unidentified cells in tail ;		0	1	9		192298_at|192299_s_at	ZC116.3 is orthologous to the human gene CUBILIN (CUBN; OMIM:602997), which when mutated leads to hereditary megaloblastic anaemia 1 (OMIM:261100).			Molecular_function:calcium ion binding	Cubilin, multiligand receptor mediating cobalamin absorption	ENSEMBL:ENSP00000265929:human:Intrinsic factor-B12 receptor precursor:E=217.523 | ENSEMBL:ENSP00000343124:human:Splice Isoform 4 Of CUB and sushi multiple domains protein 3 precursor:E=52.8239 | ENSEMBL:ENSP00000340835:human:Splice Isoform 3 Of CUB and su
171907_x_at	W02B9.1	W02B9.1	WBGene00001980	hmr-1	active	DD neurons | VD neurons	Expression was confined to the nervous system in all developmental stages, including the DD, VD, and AS class of motor neurons.	| "HMP-1 expression: Before morphogenesis and tissue differentiation, the HMP-1 antiserum stains all blastomeres of embryos. HMP-1 antiserum prominently labels all regions of contact between blastomeres, in addition to showing diffuse cytoplasmic stainin	1	1		I-5F19	171907_x_at|175623_s_at|177321_at|190462_at|192793_s_at	hmr-1 encodes two isoforms of a classical cadherin that contain extracellular cadherin, EGF-like, and laminin G domains as well as a highly conserved intracellular domain that binds beta-catenin; by homology, the HMR-1 proteins are predicted to function a	zu248	Emb|Bmd|Dpy|Emb|Unc|Emb|Ste|Emb	Molecular_function:calcium ion binding|Biological_process:homophilic cell adhesion|Cellular_component:membrane|Molecular_function:structural molecule activity|Biological_process:cell adhesion|Biological_process:body morphogenesis (sensu Nematoda)|Biological_process:positive regulation of body size|Biological_process:embryonic development (sensu Animalia)|Biological_process:reproduction|Biological…	Cadherin repeats	ENSEMBL:ENSP00000164024:human:Anchor protein:E=32.9208 | ENSEMBL:ENSP00000271332:human:Cadherin EGF LAG seven-pass G-type receptor 2 precursor:E=31.7696 | ENSEMBL:ENSP00000262738:human:Splice Isoform 1 Of Cadherin EGF LAG seven-pass G-type receptor 1 prec
191002_at	T05A7.7	T05A7.7	WBGene00020224	sre-39	active						6	II-3N18	-			WT
173322_at	Y82E9BR.14a	Y82E9BR.14	WBGene00022347	Y82E9BR.14	active	head neurons | intestinal | renal gland cells	Adult Expression: intestinal; renal gland cells; head neurons | Larval Expression: intestinal; renal gland cells; head neurons		1	1			-		ok1230	WT		Glycolipid transfer protein	ENSEMBL:ENSP00000315263:human:Glycolipid transfer protein:E=20.6383 | ENSEMBL:ENSP00000336073:human:Putative glycolipid transfer protein:E=17.4949 | ENSEMBL:ENSP00000258679:human:Phosphoinositol 4-phosphate adaptor protein-2:E=17.2676 | ENSEMBL:ENSP00000345158:human:24 kDa protein:E=16.7447 | ENSEMBL:ENSP00000341656:human:49 kDa protein:E=10.7959 | ENSEMBL:ENSP00000337725:human:Similar to Phospho…
190841_at	B0547.4	B0547.4	WBGene00005086	srd-8	active							IV-2N14	-			WT	Molecular_function:G-protein coupled receptor activity|Cellular_component:membrane	Chemoreceptor/7TM receptor
189586_s_at	K01G5.7	K01G5.7	WBGene00006536	tbb-1	active						20	III-5B12	-	This gene encodes a homolog of mammalian beta-tubulin (TUBB) that is expressed at high levels in the germline; TBB-1 is redundant for embryonic viability, due to its paralog TBB-2.	gk207	Emb|Emb|Emb	Molecular_function:structural molecule activity|Biological_process:microtubule-based movement|Cellular_component:microtubule|Molecular_function:GTPase activity|Molecular_function:GTP binding|Biological_process:microtubule polymerization|Cellular_component:tubulin|Biological_process:embryonic development (sensu Animalia)	Beta tubulin	ENSEMBL:ENSP00000341289:human:Tubulin beta-? chain:E=224.131 | ENSEMBL:ENSP00000264071:human:Similar to Tubulin, beta 4:E=223.42 | ENSEMBL:ENSP00000259925:human:Tubulin beta-2 chain:E=223.387 | ENSEMBL:ENSP00000259818:human:Tubulin, beta polypeptide paral
171773_x_at	F52D10.3a	F52D10.3	WBGene00001502	ftt-2	active	gut | gonad | alimentary system | somatic cells	At one cell stage, there is no signal detected. Expression is first detected at two and four cell stage, pattern is variable at this stage. In most (35/48) of four cell embryos transcript is detected in posterior P1 cell or its immediate daughters. By 8 cell stage, signal detected in all blastomeres. In 3/48 expression is seen in the somatic AB cell and its immediate daughters, whereas 10/48 embr…		0	1		X-5F07	171773_x_at|171955_x_at|187954_s_at		tm1486	WT	Molecular_function:protein domain specific binding	Multifunctional chaperone (14-3-3 family)	ENSEMBL:ENSP00000309503:human:Hypothetical protein:E=102.699 | ENSEMBL:ENSP00000322781:human:29 kDa protein:E=101.62 | ENSEMBL:ENSP00000300161:human:14-3-3 protein beta/alpha:E=99.2518 | ENSEMBL:ENSP00000238081:human:14-3-3 protein tau:E=94.3767 | ENSEMBL:ENSP00000248975:human:Tyrosine 3/TrypTophan 5 -monooxygenase acTivaTion proTein, eTa polypepTide:E=92.585 | ENSEMBL:ENSP00000306330:human:14-3-…
192463_s_at	R11A8.4	R11A8.4	WBGene00004800	sir-2.1	active						2	IV-5B13	-	sir-2.1 encodes a homolog of the S. cerevisiae gene SIR2.	ok434	WT	Molecular_function:DNA binding|Biological_process:chromatin silencing|Biological_process:regulation of transcription, DNA-dependent|Cellular_component:chromatin silencing complex	Sirtuin 5 and related class III sirtuins (SIR2 family)	ENSEMBL:ENSP00000212015:human:NAD-dependent deacetylase sirtuin 1:E=90.7959 | ENSEMBL:ENSP00000270025:human:NAD-dependent deacetylase sirtuin 3, mitochondrial precursor:E=50.0862 | ENSEMBL:ENSP00000249396:human:Splice Isoform 1 Of NAD-dependent deacetylas
175476_s_at	Y56A3A.19	Y56A3A.19	WBGene00013237	Y56A3A.19	active	pharynx | intestinal	Adult Expression: pharynx | Larval Expression: intestinal		0	1	18	III-6K15	172842_x_at|175476_s_at			WT|Gro|Lva	Molecular_function:acyl carrier activity|Biological_process:fatty acid biosynthesis|Molecular_function:cofactor binding|Biological_process:positive regulation of growth rate|Biological_process:larval development (sensu Nematoda)|Biological_process:growth	Acyl carrier protein/NADH-ubiquinone oxidoreductase, NDUFAB1/SDAP subunit	ENSEMBL:ENSP00000007516:human:Acyl carrier protein, mitochondrial precursor:E=29.4318 | FLYBASE:CG9160-PA:fly:Flybase gene name is mtacp1-PA:E=29.9586 |
186486_at	Y116A8C.14	Y116A8C.14	WBGene00004402	rom-3	active							IV-8G05	-			WT		Rhomboid family proteins	ENSEMBL:ENSP00000262316:human:Hypothetical protein 16pHQG;5:E=98.4949 | ENSEMBL:ENSP00000322775:human:Hypothetical protein FLJ22341:E=93.8861 | FLYBASE:CG33304-PA:fly::E=90.6383 |
193709_at	M18.7	M18.7	WBGene00000122	aly-3	active						2	IV-6O08	-			WT|WT	Molecular_function:nucleic acid binding	RRM motif-containing protein	ENSEMBL:ENSP00000343198:human:Protein:E=10.4089 | FLYBASE:CG1101-PA:fly:Flybase gene name is Aly-PA:E=15.0458 |
188313_s_at	F56D5.1	F56D5.1	WBGene00000695	col-121	active		GFP fluorescence of the transgenic animals carrying pbis-1/GFP was observed in hyp-7 and P-cells but not in seam cells. In addition, the fluorescence of pbis-1 /GFP was detected from early embryo to L2 stage in almost all transgenic animals, but some of them showed the fluorescence until L3 stage.		0	1	12	IV-4H22	173071_s_at|188313_s_at			WT	Biological_process:phosphate transport|Cellular_component:cytoplasm|Molecular_function:structural constituent of cuticle	Collagens (type IV and type XIII), and related proteins	ENSEMBL:ENSP00000341752:human:COL22A1 protein:E=33.699 | ENSEMBL:ENSP00000303153:human:Alpha 1 type XXII collagen:E=33.4815 | ENSEMBL:ENSP00000327368:human:46 kDa protein:E=33.2219 | ENSEMBL:ENSP00000329536:human:82 kDa protein:E=33.1805 | ENSEMBL:ENSP000
188709_s_at	W05B10.2	W05B10.2	WBGene00012277	W05B10.2	active								-				Molecular_function:nucleic acid binding	Unnamed protein
187635_at	C05E11.1	C05E11.1	WBGene00015492	C05E11.1	active						1	X-2P21	-		tm733	WT|Unclassified|WT|WT|WT|WT|WT|Lon	Biological_process:negative regulation of body size	Predicted membrane protein	ENSEMBL:ENSP00000272748:human:KIAA1715 protein:E=15.0315 | FLYBASE:CG8735-PA:fly:Flybase gene name is CG8735-PA:E=13.2596 |
187594_at	C34E10.7	C34E10.7	WBGene00000561	cnd-1	active	head neurons | ventral cord neurons | ventral cord motor neurons | AB lineage	pCZ178 and pCZ179 were expressed in similar sets of cells, however, GFP expression from pCZ178 was much weaker than from pCZ179 in most cells. CND-1::GFP expression was first detectable in four descendants of the AB lineage of 14 cell embryos. AB derived neuroblasts give rise to most of the C. elegans nervous system. By the 24-cell stage, approximately 75 minutes postfertilization, CND-1::GFP was…	Transgenic lines containing pCZ178 show that GFP was localized to the nucleus.	1	1	12	III-2B18	-	cnd-1 is orthologous to the human gene NEUROGENIC DIFFERENTIATION 1 (NEUROD1; OMIM:601724), which when mutated leads to disease.	ju29	WT|WT	Molecular_function:transcription factor activity|Cellular_component:nucleus|Biological_process:fasciculation of neuron|Biological_process:neuron differentiation	Transcription factor NeuroD and related HTH proteins	ENSEMBL:ENSP00000295108:human:Neurogenic differentiation factor 1:E=28 | ENSEMBL:ENSP00000297142:human:Neurogenic differentiation factor 6:E=25.7447 | ENSEMBL:ENSP00000306754:human:Neurogenic differentiation factor 2:E=23.5686 | ENSEMBL:ENSP00000242994:human:Neurogenic differentiation factor 4:E=23.5086 | ENSEMBL:ENSP00000302216:human:Atonal protein homolog 1:E=15.8861 | ENSEMBL:ENSP00000317333:h…
175180_s_at	ZK1086.1a	ZK1086.1	WBGene00014215	obr-3	active	hypodermis | pharyngeal muscle | neurons	GFP was expressed strongly in pharyngeal muscle, hypodermis and some neuronal cells. This pattern is consistent from larva to adult cells. The expression pattern in pharyngeal muscles was confirmed by in-situ hybridization assay.		1	1		X-6O24	175180_s_at|175207_at|192845_at	ZK1086.1 encodes two isoforms of a protein with an N-terminal pleckstrin domain and a C-terminal oxysterol-binding domain; ZK1086.1 has orthologs in Drosophila (CG5077) and humans (OSBPL8; OMIM:606736); ZK1086.1 binds the BMP receptor associated molecule (BRAM) proteins BRA-1 and BRA-2; ZK1086.1 is expressed in pharyngeal muscle, hypodermis, and several neurons; ZK1086.1 is required for normally …	tm1087	WT	Biological_process:steroid metabolism|Molecular_function:protein binding|Biological_process:TGFbeta receptor signaling pathway|Biological_process:regulation of body size		ENSEMBL:ENSP00000263650:human:Oxysterol binding protein-related protein 5:E=156.187 | ENSEMBL:ENSP00000302872:human:Oxysterol-binding protein-like protein 5, isoform b:E=125.886 | ENSEMBL:ENSP00000326167:human:Splice Isoform 2 Of Oxysterol binding protein
173604_at	C14A11.6	C14A11.6	WBGene00015751	C14A11.6	active							X-2A09	173604_at|173605_s_at			WT|WT
188624_at	F22B7.10	F22B7.10	WBGene00001078	dpy-19	active	hyp7 | V lineage | P lineage	This construct was expressed faintly in QL and QR, more strongly in the neighboring epidermal cells (dorsal hyp7 cells, ventral P cells and lateral V cells), and in dorsal and ventral body muscle cells.	| "At the time of the Q cell migrations, many cells faintly expressed GFP-tagged DPY-19 in a reticular pattern, with the brightest staining localized at the periphery of cell nuclei."	1	1	14	III-4J19	-	The dpy-19 gene encodes a novel transmembrane protein whose human homolog is expressed in brain, and that is required for correct polarization and migration of the neuroblasts QL and QR.	e1259	WT|WT		Predicted membrane protein	ENSEMBL:ENSP00000308695:human:PREDICTED: KIAA0877 protein:E=139.061 | ENSEMBL:ENSP00000315988:human:Hypothetical protein FLJ32949:E=127.398 | ENSEMBL:ENSP00000344937:human:Hypothetical protein FLJ25986:E=65.7959 | ENSEMBL:ENSP00000302521:human:Hypothetical protein FLJ16377:E=48.7959 | ENSEMBL:ENSP00000352991:human:45 kDa protein:E=44.8539 | ENSEMBL:ENSP00000315672:human:Hypothetical protein DKFZp…
184637_at	Y47G6A.7a	Y47G6A.7	WBGene00021637	Y47G6A.7	active	head neurons | spermatheca | nerve ring | hypodermis | pharynx | intestinal | vulval muscle | tail neurons | ventral nerve cord | tail neurons | ventral nerve cord | tail neurons	Adult Expression: pharynx; intestinal; vulval muscle; spermatheca; hypodermis; nerve ring; head neurons; tail neurons; unidentified | Larval Expression: pharynx; intestinal; hypodermis; nerve ring; head neurons; tail neurons; unidentified | Adult Expression: ventral nerve cord; tail neurons; unidentified | Larval Expression: ventral nerve cord; tail neurons; unidentified		1	1			-				Molecular_function:oxidoreductase activity|Biological_process:metabolism|Molecular_function:nucleic acid binding|Molecular_function:zinc ion binding|Cellular_component:nucleus	Predicted integral membrane protein	ENSEMBL:ENSP00000243896:human:Splice Isoform 1 Of Solute carrier family 35 member C2:E=60.8539 | ENSEMBL:ENSP00000318960:human:Splice Isoform 2 Of Solute carrier family 35 member C2:E=26.4949 | FLYBASE:CG14971-PA:fly:Flybase gene name is CG14971-PA:E=56.0915 |
176788_at	Y51H7C.4	Y51H7C.4	WBGene00021782	Y51H7C.4	active								-					DNA alkylation damage repair protein	ENSEMBL:ENSP00000324141:human:AlkB, AlkylAtion repAir homolog:E=10.2757 | FLYBASE:CG33250-PA:fly:Flybase gene name is AlkB-PA:E=11.301 |
174671_at	Y41D4B.19b	Y41D4B.19	WBGene00003794	npp-8	active								174671_at|175473_at|176045_at|176068_at|176075_at|176088_at|176102_at|176153_at			Emb|Emb|Pvl|Emb|Pvl|Emb|Emb|Emb|Emb|Emb	Molecular_function:nucleocytoplasmic transporter activity|Biological_process:nucleocytoplasmic transport|Cellular_component:nuclear pore|Biological_process:embryonic development (sensu Animalia)|Biological_process:hermaphrodite genital morphogenesis	Nuclear pore complex, Nup155 component (D Nup154, sc Nup157/Nup170)	ENSEMBL:ENSP00000231498:human:Nuclear pore complex protein Nup155:E=65.3566 | FLYBASE:CG4579-PA:fly:Flybase gene name is Nup154-PA:E=65.6778 |
185150_at	C16A11.2a	C16A11.2	WBGene00015815	C16A11.2	active						7	II-3B10	185150_at|185151_s_at			WT		Uncharacterized conserved protein	ENSEMBL:ENSP00000245792:human:Conserved hypothetical protein:E=16.7696 | FLYBASE:CG7773-PA:fly:Flybase gene name is fidipidine-PA:E=20.6198 |
182995_at	F45H11.3	F45H11.3	WBGene00009744	F45H11.3	active						9	I-5O05	174543_at|182995_at			WT|WT|WT|WT|Emb	Biological_process:embryonic development (sensu Animalia)	Unnamed protein
176760_at	F18E3.10	F18E3.10	WBGene00017566	F18E3.10	active						3		176760_at|187738_at					Predicted olfactory G-protein coupled receptor
184393_at	C33H5.13	C33H5.13	WBGene00016379	C33H5.13	active						6	IV-3P08	-			WT
183993_at	C16C4.5	C16C4.5	WBGene00015829	C16C4.5	active						24	II-2M03	-			WT		Uncharacterized protein, contains BTB/POZ domain
184414_at	Y46H3A.1a	Y46H3A.1	WBGene00021599	srt-42	active								-			WT		7-transmembrane receptor
178520_at	T05D4.3	T05D4.3	WBGene00011476	T05D4.3	active						1	III-6B22	178520_at|178521_s_at			WT|WT|WT|WT|Unc	Biological_process:locomotory behavior
192818_at	K07A1.9a	K07A1.9	WBGene00010615	K07A1.9	active						2	I-4D08	-			WT	Molecular_function:arginyltransferase activity|Biological_process:protein arginylation|Biological_process:regulation of protein catabolism		ENSEMBL:ENSP00000346764:human:Splice Isoform 2 Of Arginyl-tRNA--protein transferase 1:E=72.0809 | ENSEMBL:ENSP00000224652:human:Splice Isoform 1 Of Arginyl-tRNA--protein transferase 1:E=69.8861 | FLYBASE:CG9204-PC:fly:Flybase gene name is Ate1-PC:E=65.2924 |
175111_at	C07H6.9	C07H6.9	WBGene00015582	C07H6.9	active								-
193802_at	C26F1.4	C26F1.4	WBGene00004499	rps-30	active						23	V-5L09	193802_at|193803_s_at	rps-30 encodes two proteins, a small ribosomal subunit S30 protein and ubiquitin, which is cleaved from the ribosomal protein posttranslationally; by homology, S30 is predicted to function in protein biosynthesis and ubiquitin in protein degradation; in C. elegans, loss of rps-30 function via RNA-mediated interference (RNAi) does not result in any obvious abnormalities.		WT|WT|Gro|Gro	Molecular_function:structural constituent of ribosome|Biological_process:protein biosynthesis|Cellular_component:intracellular|Cellular_component:ribosome|Biological_process:protein modification|Biological_process:positive regulation of growth rate	Ubiquitin and ubiquitin-like proteins	ENSEMBL:ENSP00000279259:human:UbiqUitin-like protein fUbi and ribosomal protein S30 precUrsor:E=30.4318 | ENSEMBL:ENSP00000335590:human:14 kDa protein:E=22.4685 | FLYBASE:CG15697-PA:fly:Flybase gene name is CG15697-PA:E=26.2924 |
188148_at	F35A5.3	F35A5.3	WBGene00000033	abu-10	active							X-2M08	179983_at|188148_at	abu-10 encodes a transmembrane protein with a predicted signal sequence, a glutamine/asparagine-rich domain and a cysteine-rich repeat (DUF139); abu-10 expression is induced by blockage of the unfolded-protein response in the endoplasmic reticulum (ER), and ABU-10 may function within the ER to protect the organism from damage by improperly folded nascent protein.		WT		Uncharacterized protein	ENSEMBL:ENSP00000334197:human:Keratin-associated protein 10-6:E=24.6198 | ENSEMBL:ENSP00000333987:human:27 kDa protein:E=24.4815 | ENSEMBL:ENSP00000335565:human:Keratin-associated protein 10-8:E=16.6021 | ENSEMBL:ENSP00000349260:human:PREDICTED: similar t
173792_s_at	C28A5.6	C28A5.6	WBGene00007791	C28A5.6	active						4	III-2A16	-			WT	Molecular_function:protein kinase activity|Molecular_function:ATP binding|Biological_process:protein amino acid phosphorylation	Casein kinase (serine/threonine/tyrosine protein kinase)	ENSEMBL:ENSP00000282478:human:Dentin sialophosphoprotein precursor:E=18.3098 | ENSEMBL:ENSP00000342402:human:282 kDa protein:E=12.8861 | ENSEMBL:ENSP00000319106:human:Splice Isoform 4 Of Transcriptional regulator ATRX:E=12.8861 | ENSEMBL:ENSP00000341049:h
173725_s_at	F41H10.8	F41H10.8	WBGene00001244	elo-6	active		GFP fluorescence was detected in the gut and several head neurons, including amphid neurons. --precise ends.		1	1	19	IV-2H04	-	The elo-6 gene encodes a paralog of elo-1 and elo-2, each of which encodes a polyunsaturated fatty acid (PUFA) elongase; ELO-6 may be required for a normally high growth rate.	gk233	Gro|WT|Gro	Cellular_component:integral to membrane|Biological_process:positive regulation of growth rate	Long chain fatty acid elongase	ENSEMBL:ENSP00000238970:human:Elongation of very long chain fatty acids protein 3:E=37.8239 | ENSEMBL:ENSP00000304736:human:Hypothetical protein FLJ23378:E=37.6198 | ENSEMBL:ENSP00000163344:human:Elongation of very long chain fatty acids protein 1:E=21.21
192988_at	W02D3.5	W02D3.5	WBGene00002258	lbp-6	active						19	I-3E02	-			WT	Molecular_function:binding|Molecular_function:lipid binding|Biological_process:transport|Molecular_function:transporter activity	Fatty acid-binding protein FABP	ENSEMBL:ENSP00000241156:human:Fatty acid binding protein 3:E=28.6198 | ENSEMBL:ENSP00000256104:human:Fatty acid binding protein 4, adipocyte:E=27.2441 | ENSEMBL:ENSP00000296918:human:FABP7 protein:E=25.5528 | ENSEMBL:ENSP00000256103:human:PeriPheral myelin Protein 2:E=25.0223 | ENSEMBL:ENSP00000271558:human:Cellular retinoiC aCid binding protein 2:E=23.3468 | ENSEMBL:ENSP00000348931:human:Hypothe…
183651_at	C03G6.8	C03G6.8	WBGene00015395	C03G6.8	active						10	V-5E16	-			WT		Nuclear hormone receptor	ENSEMBL:ENSP00000271387:human:Retinoic acid receptor RXR-gamma:E=15.0506 | ENSEMBL:ENSP00000352900:human:51 kDa protein:E=14.9586 | ENSEMBL:ENSP00000347587:human:Peroxisome proliferative activated receptor, alpha, isoform 2:E=14.7959 | ENSEMBL:ENSP0000034
190244_s_at	F01D4.4	F01D4.4	WBGene00001189	egl-21	active	head neurons | ventral cord motor neurons | nerve ring | preanal ganglion | tail neurons	egl-21 immunostaining was found in ~100 cells in the head and several neurons in the tail ganglia (15+/-3) and pre-anal ganglion (7+/-1) and motor neurons of the ventral cord (38+/-4). The subset of the egl-21 CPE-expressing cells include the following: the mechanosensory neurons ALM, AVM, and PVM; the interneurons BDU, SDQ; and the HSN egg-laying motor neurons. | "Immunostaining in wild-type ani…	In wild-type animals, egl-21 immunostaining was most concentrated in the nerve ring and other neuronal processes, whereas neuronal cell bodies had lower levels of expression.	1	1	6		-	Uncloned locus that affects egg laying.	n476		Molecular_function:carboxypeptidase A activity|Biological_process:proteolysis and peptidolysis	Zinc carboxypeptidase	ENSEMBL:ENSP00000352733:human:Carboxypeptidase E precursor:E=90.6383 | ENSEMBL:ENSP00000266047:human:Carboxypeptidase N catalytic chain precursor:E=83.3098 | ENSEMBL:ENSP00000225719:human:Carboxypeptidase D precursor:E=82.7959 | ENSEMBL:ENSP00000315074:human:Similar to Carboxypeptidase Z precursor:E=81.7695 | ENSEMBL:ENSP00000354255:human:Similar to Carboxypeptidase Z precursor:E=81.699 | ENSEMBL…
185421_at	Y53F4B.10	Y53F4B.10	WBGene00013157	Y53F4B.10	active								-	Y53F4B.10 is orthologous to the human gene INSULIN (IRF4; OMIM:176730), which when mutated leads to disease.		WT		tRNA-splicing endonuclease positive effector (SEN1)
178775_at	C01G6.3	C01G6.3	WBGene00007225	C01G6.3	active						12	II-6L01	171833_x_at|178775_at			WT
193006_at	T18H9.5a	T18H9.5	WBGene00002132	inx-10	active	vulva | sheath_cells | spermathecae | pharynx | rectal epithelium | ventral nerve cord	Developing pharynx; Corpus and terminal bulbs of pharynx in larvae and adults; sheath; several vnc neurons; rectal epithelial cells; developing spermathecum; few vulval cells.		1	1	13	V-6B19	-	inx-10 encodes an innexin, an integral transmembrane channel protein that is a structural component of invertebrate gap junctions; as loss of INX-10 function via RNA-mediated interference (RNAi) does not result in any abnormalities, the precise role of INX-10 in C. elegans development and/or behavior is not yet known; INX-10 is broadly expressed and detected in the developing embryonic pharynx an…		WT	Cellular_component:gap junction	Innexin-type channels	FLYBASE:CG2977-PA:fly:Flybase gene name is inx7-PA:E=22.6383 | FLYBASE:CG4590-PA:fly:Flybase gene name is inx2-PA:E=19.3979 | FLYBASE:CG3039-PA:fly:Flybase gene name is ogre-PA:E=19 | FLYBASE:CG17063-PA:fly:Flybase gene name is inx6-PA:E=15.5528 | FLYBASE:CG10125-PA:fly:Flybase gene name is zpg-PA:E=14.7447 | FLYBASE:CG7537-PB:fly:Flybase gene name is inx5-PB:E=13.585 | FLYBASE:CG32508-PC:fly:Fly…
193547_at	F27D4.1	F27D4.1	WBGene00009187	F27D4.1	active	intestinal	Adult Expression: intestinal | Larval Expression: intestinal		0	1	2	I-3F22	-	The F27D4.1 gene encodes an ortholog of the human gene ELECTRON-TRANSFER-FLAVOPROTEIN, ALPHA POLYPEPTIDE (ETFA), which when mutated leads to glutaricaciduria type IIA (OMIM:231680).		Emb|Stp|WT|Emb|Emb	Molecular_function:electron transporter activity|Biological_process:electron transport|Biological_process:embryonic development (sensu Animalia)|Biological_process:gametogenesis	Electron transfer flavoprotein, alpha subunit	ENSEMBL:ENSP00000267950:human:Electron transfer flavoprotein alpha-subunit, mitochondrial precursor:E=102.678 | FLYBASE:CG8996-PA:fly:Flybase gene name is wal-PA:E=106.276 |
178251_s_at	T13F2.7	T13F2.7	WBGene00011747	T13F2.7	active						11	IV-5G01	-			Emb|Emb|Emb|Emb|Gro|Emb|Lva	Biological_process:embryonic development (sensu Animalia)|Biological_process:positive regulation of growth rate|Biological_process:larval development (sensu Nematoda)|Biological_process:growth
180845_s_at	R07G3.8	R07G3.8	WBGene00019944	R07G3.8	active	neurons along body | head neurons | Reproductive System | nervous system | ventral nerve cord | vulval muscle | tail neurons	Adult Expression: Reproductive System; vulval muscle; Nervous System; ventral nerve cord; head neurons; neurons along body; tail neurons;		1	1	6	II-5B04	173666_at|180845_s_at			WT		Uncharacterized conserved protein	ENSEMBL:ENSP00000347744:human:Protein FAM49A:E=52.8539 | ENSEMBL:ENSP00000311651:human:Protein FAM49B:E=50.2076 | FLYBASE:CG32066-PC:fly:Flybase gene name is CG32066-PC:E=45.0132 |
181668_at	F25F8.1	F25F8.1	WBGene00017795	F25F8.1	active						1	I-2M03	-		gk179	WT
190385_at	F21D5.9	F21D5.9	WBGene00009014	F21D5.9	active						12	IV-4O10	-		tm552	WT	Molecular_function:nucleic acid binding|Molecular_function:zinc ion binding|Cellular_component:nucleus
184504_s_at	Y73C8B.3	Y73C8B.3	WBGene00022260	Y73C8B.3	active								174467_s_at|184504_s_at			WT|WT	Molecular_function:catalytic activity	Unnamed protein
175610_at	F45D3.5	F45D3.5	WBGene00004759	sel-1	active	intestine	SEL-1 appeared in all tissues except the pharynx at L1 larva through adult. | "SEL-1 detected in all larval stages and adult tissues, except pharynx. SEL-1 staining located in intra-cellular vesicles (SEL-1 staining present in P5.p and P7.p (and other vulval precursor cells) at the time they are deciding between alternative cell fates). SEL-1 could be detected in all larval and adult tissues, but…	intracellular vesicles.	0	1			175610_at|193544_s_at	sel-1 encodes two isoforms of a highly conserved transmembrane protein orthologous to human SEL1 (OMIM:602329) and Saccharomyces cerevisiae HRD3, a member of the HMG-CoA Reductase Degradation (HRD) complex that degrades malfolded endoplasmic reticulum (ER)-resident proteins; SEL-1 functions as a key negative regulator of the LIN-12/Notch-like signaling pathway in C. elegans where it appears to fu…	ar23	WT		Extracellular protein SEL-1 and related proteins	ENSEMBL:ENSP00000337053:human:Sel-1 homolog precursor:E=143.959 | ENSEMBL:ENSP00000284951:human:OTTHUMP00000030307:E=116.065 | ENSEMBL:ENSP00000261258:human:19 kDa protein:E=35.6778 | ENSEMBL:ENSP00000264868:human:KIAA0746 protein:E=26.8239 | ENSEMBL:ENSP00000355104:human:Hypothetical protein DKFZp761O0113:E=10.6198 | ENSEMBL:ENSP00000354846:human:KIAA1325 protein:E=10.6021 | FLYBASE:CG10221-PA:f…
192258_s_at	K02G10.5	K02G10.5	WBGene00019346	K02G10.5	active						14	X-2D16	173839_at|192258_s_at			WT	Molecular_function:transporter activity|Biological_process:transport|Cellular_component:membrane	Organic anion transporter	ENSEMBL:ENSP00000309741:human:OATP-H:E=71.7447 | ENSEMBL:ENSP00000217159:human:Splice Isoform 1 Of Solute carrier organic anion transporter family member 4A1:E=71.3279 | ENSEMBL:ENSP00000260126:human:Solute carrier organic anion transporter family member
189708_at	ZC13.1a	ZC13.1	WBGene00022502	ZC13.1	active	head neurons | nerve ring | ventral nerve cord | intestinal	Adult Expression: intestinal; ventral nerve cord; head neurons | Larval Expression: intestinal; nerve ring; head neurons		1	1	5	X-1M19	-			WT		Uncharacterized conserved protein
178125_at	C54C6.5	C54C6.5	WBGene00008287	C54C6.5	active						6	III-1F14	-			WT|WT
173992_at	T04C12.4	T04C12.4	WBGene00000065	act-3	active	head neurons | body wall muscle | pharynx	Adult Expression: pharynx; body wall muscle; head neurons; unidentified | Larval Expression: pharynx; body wall muscle; head neurons; unidentified		1	1		V-7H05	173992_at|190043_s_at	act-3 encodes an invertebrate actin, highly similar to ACT-1, ACT-2, and ACT-4, that functions in body wall muscle.	ad767	Ste	Molecular_function:motor activity|Molecular_function:structural constituent of cytoskeleton|Cellular_component:actin filament|Cellular_component:actin cytoskeleton|Biological_process:reproduction	Actin and related proteins	ENSEMBL:ENSP00000158302:human:Actin, cytoplasmic 1:E=199.367 | ENSEMBL:ENSP00000331514:human:Actin, cytoplasmic 2:E=198.721 | ENSEMBL:ENSP00000345455:human:Actin, gamma-enteric smooth muscle:E=194.495 | ENSEMBL:ENSP00000290378:human:Actin, alpha cardiac:E
181827_at	F45E1.3	F45E1.3	WBGene00018464	F45E1.3	active						6	X-4I01	-	This gene encodes a protein predicted by Eisenberg and coworkers, with 52% accuracy, to be mitochondrial.		WT	Molecular_function:catalytic activity|Biological_process:metabolism	Predicted hydrolase (HAD superfamily)
171831_x_at	Y54G2A.18	Y54G2A.18	WBGene00021883	Y54G2A.18	active	excretory cell | Reproductive System | anal depressor muscle | intestine | body wall muscle | vulval muscle | developing vulva	Adult Expression: intestine; anal depressor muscle; Reproductive System; vulval muscle; body wall muscle; excretory cell;		0	1			171831_x_at|177019_s_at				Biological_process:intracellular protein transport|Biological_process:apoptosis|Cellular_component:endoplasmic reticulum|Cellular_component:integral to membrane	B-cell receptor-associated protein and related proteins	ENSEMBL:ENSP00000343458:human:B-cell receptor-associated protein 31:E=29.4815 | ENSEMBL:ENSP00000005259:human:B-cell receptor-associated protein BAP29:E=27.3279 | FLYBASE:CG13887-PC:fly:Flybase gene name is CG13887-PC:E=36.699 |
188297_at	T04F8.4	T04F8.4	WBGene00011443	T04F8.4	active						10	X-5H03	-			WT		Cuticulin precursor	FLYBASE:CG33196-PB:fly:Flybase gene name is dp-PB:E=21.8861 | FLYBASE:CG3541-PB:fly:Flybase gene name is CG3541-PB:E=19.8861 | FLYBASE:CG1499-PA:fly:Flybase gene name is CG1499-PA:E=12.3098 | FLYBASE:CG7802-PA:fly:Flybase gene name is CG7802-PA:E=12.2147 |
184173_at	C54F6.6	C54F6.6	WBGene00016924	C54F6.6	active						8	V-5O16	-			WT		Uncharacterized protein
188912_s_at	R07G3.1	R07G3.1	WBGene00000390	cdc-42	active	all embryonic cells	Ubiquitously expressed throughout embryogenesis. However, at the stage when hypodermal cell fusion was occurring CDC42Ce was found to localize with CePAK at the cell boundaries.	cell boundaries	0	1	5	II-5P13	175783_s_at|188912_s_at	The cdc-42 gene encodes a RHO GTPase which controls polarity of both individual cells and developing embryos by regulating the localization of PAR proteins; it is expressed at hypodermal cell boundaries.	ok825	Emb|Emb|Bmd|Emb|Muv|Stp|Emb|Lva|Unc	Biological_process:body morphogenesis (sensu Nematoda)|Biological_process:embryonic development (sensu Animalia)|Biological_process:larval development (sensu Nematoda)|Biological_process:growth|Biological_process:negative regulation of vulval development (sensu Nematoda)|Biological_process:gametogenesis|Biological_process:locomotory behavior|Biological_process:mitotic spindle orientation|Biologic…	Ras-related small GTPase, Rho type	ENSEMBL:ENSP00000337669:human:Splice Isoform 2 Of Cell division control protein 42 homolog:E=90.1367 | ENSEMBL:ENSP00000251252:human:Splice Isoform 1 Of Cell division control protein 42 homolog:E=89.9208 | ENSEMBL:ENSP00000282947:human:21 kDa protein:E=88
187163_at	Y65B4BR.4a	Y65B4BR.4	WBGene00007009	wwp-1	active								175034_at|187163_at		ok1102	WT|WT|WT|WT|Unclassified|Unclassified|WT|WT|WT|Unclassified|Unclassified	Molecular_function:ubiquitin-protein ligase activity|Biological_process:protein modification|Biological_process:ubiquitin cycle|Cellular_component:intracellular	Ubiquitin protein ligase RSP5/NEDD4	ENSEMBL:ENSP00000340564:human:Splice Isoform 3 Of Nedd-4-like E3 ubiquitin-protein ligase WWP1:E=232.959 | ENSEMBL:ENSP00000265428:human:Splice Isoform 1 Of Nedd-4-like E3 ubiquitin-protein ligase WWP1:E=230.495 | ENSEMBL:ENSP00000300467:human:Splice Isof
177744_at	C11H1.2	C11H1.2	WBGene00007528	C11H1.2	active						9	X-6N15	-			WT		Predicted G-protein coupled receptor	ENSEMBL:ENSP00000341588:human:Similar to CGI-13 protein:E=130.886 | ENSEMBL:ENSP00000319673:human:Putative G-protein coupled receptor SH120:E=110.367 | ENSEMBL:ENSP00000343514:human:43 kDa protein:E=100.921 | ENSEMBL:ENSP00000348432:human:Conserved hypothetical protein:E=68.4559 | FLYBASE:CG8090-PA:fly:Flybase gene name is CG8090-PA:E=119.854 |
181942_at	K02B12.4	K02B12.4	WBGene00010497	K02B12.4	active								-		tm1095		Molecular_function:catalase activity|Biological_process:electron transport|Biological_process:response to oxidative stress
187952_at	R119.6	R119.6	WBGene00006385	taf-4	active						5	I-1E17	174570_s_at|187952_at	taf-4 encodes a TAFII (TBP(TATA-binding protein)-associated factor) that is orthologous to human TAF4 (hTAFII130); TAF-4 is predicted to be a component of the TFIID mRNA transcription complex and is generally required for early embryonic mRNA transcription; consistent with this observation, taf-4(RNAi) results in embryonic lethality at the ~100-cell stage with little cell differentiation, similar…		WT|Emb|Gro|Ste|Unc|Emb|Lva|Lvl	Biological_process:embryonic development (sensu Animalia)|Biological_process:positive regulation of growth rate|Biological_process:larval development (sensu Nematoda)|Biological_process:growth|Biological_process:physiological processes|Biological_process:reproduction|Biological_process:locomotory behavior	TATA box binding protein (TBP)-associated factor, RNA polymerase II	ENSEMBL:ENSP00000269142:human:PREDICTED: TAF4b RNA polymerase II, TATA box binding protein (TBP)-associated factor, 105kDa:E=24.7959 | ENSEMBL:ENSP00000252996:human:Transcription initiation factor TFIID subunit 4:E=14.4202 | FLYBASE:CG5444-PA:fly:Flybase gene name is Taf4-PA:E=28.4949 |
173877_s_at	F52H3.3	F52H3.3	WBGene00009945	F52H3.3	active	all somatic cells | vulva | hypodermis | pharynx | vulvaC | vulva | hypodermis | pharynx | vulvaC | vulva | hypodermis | pharynx | vulvaC | vulva | hypodermis | pharynx | vulvaC | vulva | hypodermis | pharynx | vulvaC	Diffuse speckly expression is seen throughout the worm in all larval stages and adults. Expression is generally mosaic but may well be ubiquitous in somatic cells. | "Expression is seen from the 3-fold embryonic stage through to adulthood. In 3-fold embryos and young larvae expression is throughout the worm, and is generally diffuse with some nuclear-localised staining probably in seam cells. In …		3	1	6	II-7I13	-			WT	Molecular_function:protein binding	Uncharacterized protein, contains BTB/POZ domain	ENSEMBL:ENSP00000343535:human:Ubiquitin-specific protease 7 isoform:E=13.3665 | FLYBASE:CG1490-PB:fly:Flybase gene name is CG1490-PB:E=12.2518 |
184136_at	W01C8.1	W01C8.1	WBGene00020918	W01C8.1	active						3	X-3K11	-			WT
179813_at	F17A9.2	F17A9.2	WBGene00017534	F17A9.2	active						11	V-4H11	-			WT|WT|WT	Molecular_function:hydrolase activity	Uncharacterized conserved protein	ENSEMBL:ENSP00000326411:human:Conserved hypothetical protein:E=109.252 | ENSEMBL:ENSP00000337646:human:Hypothetical protein FLJ13922:E=48.4949 | FLYBASE:CG7741-PA:fly:Flybase gene name is CG7741-PA:E=86.3566 |
184474_at	C46E10.6	C46E10.6	WBGene00006001	srx-110	active	nervous system | phasmids | tail neurons	Adult Expression: Nervous System; tail neurons; phasmids;		1	1		II-3M20	-			WT		7-transmembrane receptor
184098_s_at	Y73F4A.2	Y73F4A.2	WBGene00013515	Y73F4A.2	active	pharynx	Adult Expression: pharynx | Larval Expression: pharynx		0	1	6	IV-4J13	-			Emb|WT	Molecular_function:dopamine beta-monooxygenase activity|Biological_process:catecholamine metabolism|Biological_process:embryonic development (sensu Animalia)	Unnamed protein
188755_at	F13A7.2	F13A7.2	WBGene00005140	srd-63	active							V-10N24	-			WT	Molecular_function:G-protein coupled receptor activity|Cellular_component:membrane	Chemoreceptor/7TM receptor
177971_at	C06A1.2	C06A1.2	WBGene00007353	C06A1.2	active						3	II-7K04	-			WT
177148_s_at	T01A4.1a	T01A4.1	WBGene00020131	T01A4.1	active	head | vulva other	Head | Adult Expression: vulva other		0	1		I-2A03	175028_at|177148_s_at			WT	Molecular_function:guanylate cyclase activity|Biological_process:intracellular signaling cascade|Molecular_function:peptide receptor activity, G-protein coupled|Cellular_component:membrane|Molecular_function:protein kinase activity|Molecular_function:ATP binding|Biological_process:protein amino acid phosphorylation	Natriuretic peptide receptor, guanylate cyclase	ENSEMBL:ENSP00000305386:human:Atrial natriuretic peptide receptor A precursor:E=213.62 | ENSEMBL:ENSP00000341083:human:Splice Isoform 1 Of Atrial natriuretic peptide receptor B precursor:E=199.131 | ENSEMBL:ENSP00000314082:human:Splice Isoform 2 Of Atrial
179136_at	C45G3.5	C45G3.5	WBGene00044008	C45G3.5	active						40		-
183852_s_at	Y48E1B.5	Y48E1B.5	WBGene00013004	Y48E1B.5	active						13	II-8D14	-			Clr|Gro|Lva	Biological_process:osmoregulation|Biological_process:positive regulation of growth rate|Biological_process:larval development (sensu Nematoda)|Biological_process:growth
192796_at	T23G7.5	T23G7.5	WBGene00011967	T23G7.5	active						7	II-6H21	-			Emb|Rup|WT	Molecular_function:protein tyrosine/serine/threonine phosphatase activity|Biological_process:protein amino acid dephosphorylation|Molecular_function:protein phosphatase activity|Biological_process:embryonic development (sensu Animalia)|Biological_process:morphogenesis of an epithelium	mRNA capping enzyme, guanylyltransferase (alpha) subunit	ENSEMBL:ENSP00000272444:human:Dual specificity protein phosphatase 11:E=39.1308 | ENSEMBL:ENSP00000265607:human:Splice Isoform 2 Of mRNA capping enzyme:E=23.9208 | ENSEMBL:ENSP00000339517:human:Splice Isoform 1 Of mRNA capping enzyme:E=23.8861 | FLYBASE:CG13197-PA:fly:Flybase gene name is CG13197-PA:E=34.3565 | FLYBASE:CG1810-PA:fly::E=27 |
172655_x_at	F47B7.1	F47B7.1	WBGene00018532	F47B7.1	active						8	X-2K14	-			WT|WT	Molecular_function:molecular_function unknown|Cellular_component:integral to membrane	Stress responsive protein
192695_at	C05D2.4a	C05D2.4	WBGene00000239	bas-1	active		The reporter was reliably expressed in several easily identified cells including the paired serotonergic neurons NSM and HSN and the dopaminergic PDE postdeirid sensory neurons. NSM processes studded with varicosities were apparent in the isthmus of the pharynx labeled with GFP. The egg-laying neuron HSN normally expresses serotonin only in adulthood, and the reporter was found to be expressed in…		1	1	9	III-2P08	-	bas-1 encodes a serotonin- and dopamine-synthetic aromatic amino acid decarboxylase (AAADC) that is required for the synthesis of serotonin from 5-hydroxytryptophan in vivo; mutations of bas-1 impair the turning step in male mating, the migration of AVM, SDQR, ALM, and BDU neurons during development.	ad446	WT|WT			ENSEMBL:ENSP00000350616:human:Aromatic-L-amino-acid decarboxylase:E=111.921 | ENSEMBL:ENSP00000339928:human:54 kDa protein:E=110.347 | ENSEMBL:ENSP00000267845:human:Histidine decarboxylase:E=104.468 | ENSEMBL:ENSP00000259271:human:Glutamate decarboxylase,
173891_s_at	Y44E3B.1a	Y44E3B.1	WBGene00021552	Y44E3B.1	active							I-1O10	173891_s_at|175396_s_at		tm1359	WT		Basic region leucine zipper transcription factor
192251_at	R07H5.2	R07H5.2	WBGene00011122	R07H5.2	active	intestinal	Adult Expression: intestinal | Larval Expression: intestinal		0	1	20	IV-5P12	-	R07H5.2 is orthologous to the human gene CARNITINE PALMITOYLTRANSFERASE II (CPT2; OMIM:600650), which when mutated leads to disease.		WT	Molecular_function:acyltransferase activity	Carnitine O-acyltransferase CPT2/YAT1	ENSEMBL:ENSP00000287862:human:Carnitine O-palmitoyltransferase II, mitochondrial precursor:E=143.444 | ENSEMBL:ENSP00000315013:human:Carnitine acetyltransferase:E=59.7447 | ENSEMBL:ENSP00000337103:human:Splice Isoform 1 Of Choline O-acetyltransferase:E=55
193834_at	T13B5.1	T13B5.1	WBGene00004902	snf-3	active						9	II-1B02	174111_at|193834_at		ok293	WT|WT	Molecular_function:neurotransmitter:sodium symporter activity|Biological_process:neurotransmitter transport|Cellular_component:integral to plasma membrane|Cellular_component:membrane	Sodium-neurotransmitter symporter	ENSEMBL:ENSP00000352702:human:Sodium- and chloride-dependent betaine transporter:E=129.745 | ENSEMBL:ENSP00000287766:human:Solute carrier family 6 (Neurotransmitter transporter, GABA), member 1:E=128.796 | ENSEMBL:ENSP00000339260:human:Solute carrier fami
173669_s_at	K10B3.6a	K10B3.6	WBGene00019612	K10B3.6	active							X-2I05	173121_s_at|173669_s_at			WT|WT	Molecular_function:glycerophosphodiester phosphodiesterase activity|Biological_process:glycerol metabolism	Predicted starch-binding protein	ENSEMBL:ENSP00000265183:human:Glycerophosphoryl diester phosphodiesterase family protein:E=68.9586 | FLYBASE:CG2818-PA:fly:Flybase gene name is CG2818-PA:E=66.0177 | FLYBASE:CG9394-PA:fly:Flybase gene name is CG9394-PA:E=44.8861 | FLYBASE:CG11619-PA:fly:Flybase gene name is CG11619-PA:E=36.9586 | FLYBASE:CG18135-PB:fly:Flybase gene name is CG18135-PB:E=39.3665 | FLYBASE:CG3942-PA:fly:Flybase gene…
172325_x_at	C02E7.7	C02E7.7	WBGene00015340	C02E7.7	active						16	V-3P04	171807_x_at|172325_x_at			WT		Unnamed protein
182626_at	F08F3.10	F08F3.10	WBGene00017266	F08F3.10	active						27		-
190579_at	C17G1.3	C17G1.3	WBGene00007650	C17G1.3	active						27	X-4L14	-			WT	Molecular_function:transferase activity, transferring hexosyl groups|Biological_process:metabolism	UDP-glucuronosyl and UDP-glucosyl transferase	ENSEMBL:ENSP00000303174:human:UDP-glucuronosyltransferase 1-6 precursor, microsomal:E=45.6576 | ENSEMBL:ENSP00000346768:human:UDP-glucuronosyltransferase 1-9 precursor, microsomal:E=44.585 | ENSEMBL:ENSP00000343838:human:UDP-glucuronosyltransferase 1-7 pr
182208_at	D1069.1	D1069.1	WBGene00017036	D1069.1	active						3	II-1M11	-			WT
189233_s_at	C44C8.6a	C44C8.6	WBGene00007007	mak-2	active						1	IV-1G22	-			WT	Molecular_function:protein kinase activity|Molecular_function:ATP binding|Biological_process:protein amino acid phosphorylation|Molecular_function:protein serine/threonine kinase activity	MAP kinase-activated protein kinase 2	ENSEMBL:ENSP00000266033:human:Mitogen activated protein kinase activated protein kinase-3:E=107.495 | ENSEMBL:ENSP00000294981:human:Splice Isoform 2 Of MAP kinase-activated protein kinase 2:E=95.6198 | ENSEMBL:ENSP00000354861:human:Similar to Protein kina
183243_at	T07C12.1	T07C12.1	WBGene00005618	srj-33	active							V-6N08	-			WT|WT|Unclassified|Unclassified|WT	Molecular_function:G-protein coupled receptor activity|Cellular_component:membrane	7-transmembrane olfactory receptor
190409_at	ZC513.4	ZC513.4	WBGene00006935	vrs-1	active						2	V-5D08	-			Emb|Clr|Emb|Gro|Emb|Lva	Molecular_function:tRNA ligase activity|Molecular_function:ATP binding|Biological_process:amino acid activation|Molecular_function:valine-tRNA ligase activity|Biological_process:valyl-tRNA aminoacylation|Biological_process:osmoregulation|Biological_process:embryonic development (sensu Animalia)|Biological_process:positive regulation of growth rate|Biological_process:larval development (sensu Nema…	Valyl-tRNA synthetase	ENSEMBL:ENSP00000316092:human:KIAA1885 protein:E=142.62 | ENSEMBL:ENSP00000211402:human:Valyl-tRNA synthetase 2:E=140.215 | ENSEMBL:ENSP00000303279:human:Mitochondrial isoleucine tRNA synthetase:E=28.8539 | ENSEMBL:ENSP00000317770:human:Hypothetical protein FLJ10326:E=24.0555 | ENSEMBL:ENSP00000354047:human:Isoleucyl-tRNA synthetase, cytoplasmic:E=23.7447 | FLYBASE:CG4062-PB:fly::E=146.699 | FLYB…
173532_at	R03D7.4	R03D7.4	WBGene00010990	R03D7.4	active	head neurons | Reproductive System | nerve ring | gonad sheath cells | anal depressor muscle | intestine | body wall muscle | pharynx | nervous system | vulval muscle | uterine muscle | tail neurons	Adult Expression: pharynx; intestine; anal depressor muscle; Reproductive System; uterine muscle; vulval muscle; gonad sheath cells; body wall muscle; Nervous System; nerve ring; head neurons; tail neurons;		1	1	5	II-7H17	173532_at|186827_s_at			WT		RNA polymerase II transcription elongation factor Elongin/SIII, subunit elongin A	ENSEMBL:ENSP00000234697:human:Similar to Elongin A:E=14.1249 | ENSEMBL:ENSP00000328232:human:60 kDa protein:E=10.5528 | ENSEMBL:ENSP00000331302:human:RNA polymerase II transcription factor SIII subunit A2:E=10.1938 | FLYBASE:CG6755-PB:fly:Flybase gene name is CG6755-PB:E=15.9586 |
173685_s_at	M60.6	M60.6	WBGene00019781	M60.6	active						6	X-4A02	-			WT
174109_at	C16A3.9	C16A3.9	WBGene00004482	rps-13	active						23	III-3K14	174109_at|174511_s_at	rps-13 encodes a small ribosomal subunit S13 protein; by homology, RPS-13 is predicted to function in protein biosynthesis; in C. elegans, RPS-13 activity is required for embryonic and germline development.		Emb|Ste|Lva|Ste	Molecular_function:structural constituent of ribosome|Biological_process:protein biosynthesis|Cellular_component:intracellular|Cellular_component:ribosome|Biological_process:embryonic development (sensu Animalia)|Biological_process:larval development (sensu Nematoda)|Biological_process:growth|Biological_process:reproduction	40S ribosomal protein S13	ENSEMBL:ENSP00000228140:human:40S ribosomal protein S13:E=61.4318 | FLYBASE:CG13389-PA:fly:Flybase gene name is RpS13-PA:E=57.3979 |
185154_at	Y39C12A.1	Y39C12A.1	WBGene00012704	Y39C12A.1	active								-			Clr|Lvl|Unc|Lva|Lvl|Unc	Biological_process:osmoregulation|Biological_process:larval development (sensu Nematoda)|Biological_process:growth|Biological_process:physiological processes|Biological_process:locomotory behavior		ENSEMBL:ENSP00000304586:human:Hypothetical protein FLJ41502:E=12.0655 |
186180_at	E02C12.6	E02C12.6	WBGene00017092	E02C12.6	active						19	V-6H21	-			WT	Molecular_function:molecular_function unknown	Predicted small molecule kinase
173004_s_at	T02E9.2	T02E9.2	WBGene00001716	grl-7	active	hypodermis | seam cells | intestine	Adult Expression: intestine; hypodermis; seam cells;		0	1	14	V-7B06	173004_s_at|173567_s_at			WT		GROUND domains (extracellular cysteine-containing domain sometimes associated with HOG domains)
182411_at	Y37H2A.4	Y37H2A.4	WBGene00012564	Y37H2A.4	active								-	This gene encodes a protein containing an F-box, a motif predicted to mediate protein-protein interactions either with homologs of yeast Skp-1p or with other proteins; this gene's encoded protein also contains an FTH/DUF38 motif, which may also mediate protein-protein interaction.				Uncharacterized protein
185907_s_at	Y44E3A.6a	Y44E3A.6	WBGene00021551	Y44E3A.6	active						5	I-1B09	185907_s_at|194194_x_at			WT|WT	Molecular_function:trypsin activity|Biological_process:proteolysis and peptidolysis	Unnamed protein	ENSEMBL:ENSP00000351811:human:Autoantigen RCD8:E=20.8539 | ENSEMBL:ENSP00000041337:human:Autoantigen:E=13.7696 | FLYBASE:CG6181-PA:fly:Flybase gene name is CG6181-PA:E=19.4202 |
176155_at	ZK688.3	ZK688.3	WBGene00022798	ZK688.3	active						8	III-4K21	174335_at|176155_at			WT|WT	Molecular_function:catalytic activity|Biological_process:metabolism	Predicted fumarylacetoacetate hydralase	ENSEMBL:ENSP00000314622:human:Hypothetical protein:E=51.2147 | ENSEMBL:ENSP00000233379:human:Fumarylacetoacetate hydrolase domain containing 2A:E=36.6383 | ENSEMBL:ENSP00000272610:human:Hypothetical protein DKFZp434N062:E=36.2076 | ENSEMBL:ENSP00000288917:human:35 kDa protein:E=35.8861 | ENSEMBL:ENSP00000350953:human:32 kDa protein:E=34.8861 | FLYBASE:CG5793-PA:fly:Flybase gene name is CG5793-PA:…
192710_s_at	Y42A5A.1	Y42A5A.1	WBGene00012776	Y42A5A.1	active						6	V-7H11	-			WT|WT|WT	Molecular_function:membrane alanyl aminopeptidase activity|Biological_process:proteolysis and peptidolysis|Molecular_function:metallopeptidase activity|Molecular_function:zinc ion binding	Puromycin-sensitive aminopeptidase and related aminopeptidases	ENSEMBL:ENSP00000300060:human:MeMbrane alanine aMinopeptidase precursor:E=85.7447 | ENSEMBL:ENSP00000350541:human:Laeverin:E=74.4949 | ENSEMBL:ENSP00000265162:human:Glutamyl aminopeptidase:E=69.5528 | ENSEMBL:ENSP00000342447:human:Aminopeptidase:E=68.3372
192231_at	F44C8.6	F44C8.6	WBGene00003646	nhr-56	active	pharynx	Adult Expression: pharynx;		0	1	1	V-2I17	-		tm1076	WT|WT	Molecular_function:transcription factor activity|Molecular_function:steroid hormone receptor activity|Biological_process:regulation of transcription, DNA-dependent|Cellular_component:nucleus	Hormone receptors	ENSEMBL:ENSP00000346339:human:HNF4G protein:E=13.1308 | ENSEMBL:ENSP00000339908:human:OTTHUMP00000031062:E=12.4815 | ENSEMBL:ENSP00000312987:human:Hepatocyte nuclear factor 4 alpHa isoform b:E=12.2924 | ENSEMBL:ENSP00000343807:human:OTTHUMP00000031064:E=1
181826_at	C50E3.9	C50E3.9	WBGene00016820	C50E3.9	active						3	V-5D23	-			WT		Unnamed protein
180662_at	C54E4.4	C54E4.4	WBGene00016919	C54E4.4	active								-			Emb	Biological_process:embryonic development (sensu Animalia)
174764_at	C54G4.1	C54G4.1	WBGene00008311	rskn-2	active	stomato-intestinal muscle | head neurons | spermatheca | Reproductive System | nerve ring | anal depressor muscle | body wall muscle | nervous system | ventral nerve cord | vulval muscle | developing vulva | uterine muscle | tail neurons	Adult Expression: stomato-intestinal muscle; anal depressor muscle; Reproductive System; uterine muscle; vulval muscle; spermatheca; body wall muscle; Nervous System; nerve ring; ventral nerve cord; head neurons; tail neurons;		1	1	8	I-3N24	174764_at|192218_at			WT|WT	Molecular_function:protein serine/threonine kinase activity|Molecular_function:ATP binding|Biological_process:protein amino acid phosphorylation|Molecular_function:protein kinase activity	Ribosomal protein S6 kinase	ENSEMBL:ENSP00000261991:human:Ribosomal protein S6 kinase alpha 5:E=182.108 | ENSEMBL:ENSP00000294261:human:Ribosomal protein S6 kinase alpha 4:E=176.796 | ENSEMBL:ENSP00000333896:human:RPS6KA4 protein:E=116.187 | ENSEMBL:ENSP00000265678:human:Ribosomal p
189262_at	W04C9.1	W04C9.1	WBGene00001814	haf-4	active	intestinal	Adult Expression: intestinal | Larval Expression: intestinal		0	1	1	I-1E23	171901_x_at|175347_s_at|189262_at	haf-4 encodes a member of the ABC transporter family.	gk240	Emb|Gro|WT|Gro|WT	Molecular_function:nucleotide binding|Molecular_function:nucleoside triphosphatase activity|Molecular_function:ATP binding|Molecular_function:ATPase activity, coupled to transmembrane movement of substances|Biological_process:transport|Cellular_component:integral to membrane|Molecular_function:ATPase activity|Molecular_function:transporter activity|Biological_process:embryonic development (sensu …	Peptide exporter, ABC superfamily	ENSEMBL:ENSP00000280560:human:KIAA1520 splice variant 1:E=150.208 | ENSEMBL:ENSP00000280559:human:Splice Isoform 2 Of ATP-binding cassette, sub-family B, member 9 precursor:E=138.509 | ENSEMBL:ENSP00000327433:human:ABC-transporter:E=103.959 | ENSEMBL:ENSP
186406_at	F26D11.4	F26D11.4	WBGene00017821	F26D11.4	active						9	V-5B06	-			WT		C-type lectin
185055_at	C10H11.6	C10H11.6	WBGene00015695	C10H11.6	active						21	I-2I01	-			WT	Molecular_function:transferase activity, transferring hexosyl groups|Biological_process:metabolism	UDP-glucuronosyl and UDP-glucosyl transferase	ENSEMBL:ENSP00000304845:human:UDP-glucuronosyltransferase 1-1 precursor, microsomal:E=39.7212 | ENSEMBL:ENSP00000346768:human:UDP-glucuronosyltransferase 1-9 precursor, microsomal:E=37.0706 | ENSEMBL:ENSP00000287677:human:60 kDa protein:E=36.6383 | ENSEMB
189293_s_at	H02I12.4	H02I12.4	WBGene00001108	dsl-6	active		No expression observed in VPCs.		5	1	12	IV-6G15	-			WT	Biological_process:cell communication|Cellular_component:membrane	Proteins containing Ca2+-binding EGF-like domains
180141_at	K03B4.2	K03B4.2	WBGene00019354	K03B4.2	active						2	V-3D20	175019_at|180141_at			WT
174932_at	ZK484.4a	ZK484.4	WBGene00022750	ZK484.4	active								174932_at|187763_at			Emb|Stp	Biological_process:embryonic development (sensu Animalia)|Biological_process:gametogenesis	Unnamed protein
180871_at	C44B7.4	C44B7.4	WBGene00016626	C44B7.4	active						1	II-5C10	-			WT		Unnamed protein	ENSEMBL:ENSP00000325894:human:Conserved hypothetical protein:E=20.5229 | ENSEMBL:ENSP00000260743:human:Hypothetical protein FLJ12133:E=18.1308 | ENSEMBL:ENSP00000339444:human:OTTHUMP00000017061:E=18 | ENSEMBL:ENSP00000331217:human:Family with sequence similarity 26, member A:E=11.0915 |
190968_at	F11D5.5	F11D5.7|F11D5.5	-	-	multiple						1	X-2O09	-			WT|WT		Permease of the major facilitator superfamily	ENSEMBL:ENSP00000323568:human:Solute carrier family 2, facilitated glucose transporter, member 2:E=12.0132 | FLYBASE:CG17975-PA:fly:Flybase gene name is sut2-PA:E=13.3872 | FLYBASE:CG1086-PB:fly:Flybase gene name is Glut1-PB:E=11.8239 | FLYBASE:CG17976-PA:fly:Flybase gene name is sut3-PA:E=11.3767 | FLYBASE:CG1380-PB:fly:Flybase gene name is sut4-PB:E=11.301 | FLYBASE:CG8714-PA:fly:Flybase gene n…
193132_at	F40F4.2	F40F4.2	WBGene00002254	lbp-2	active						8	X-2K17	-	lbp-2 encodes a homolog of the novel fatty acid binding protein, As-p18, found in the parasitic nematode Ascaris suum; As-p18 is a member of a family of small intracellular fatty acid binding proteins (iFABPs); the expression pattern of lpb-2 is consistent with it being secreted into the perienteric fluid where it may play a role in lipid transport beween the intestine and body wall; a lbp-2 prom…		WT|WT	Molecular_function:binding|Molecular_function:lipid binding|Biological_process:transport	Fatty acid-binding protein FABP
184060_at	C27D6.7	C27D6.7	WBGene00005069	srb-4	active	intestinal	Adult Expression: intestinal | Larval Expression: intestinal		0	1		II-4C04	-			WT	Molecular_function:transmembrane receptor activity|Cellular_component:membrane	Sra family integral membrane protein
190401_s_at	C43E11.4	C43E11.4	WBGene00007001	C43E11.4	active						41	I-1J12	-			Emb|Sck|Stp|Gro|Emb|Gro|Gro|Gro|Unclassified	Biological_process:embryonic development (sensu Animalia)|Biological_process:positive regulation of growth rate|Biological_process:physiological processes|Biological_process:gametogenesis	Mitochondrial translation elongation factor Tu	ENSEMBL:ENSP00000322439:human:Tu translation elongation factor, mitochondrial:E=93.699 | ENSEMBL:ENSP00000217182:human:Elongation factor 1-alpha 2:E=24.2441 | ENSEMBL:ENSP00000332874:human:Eukaryotic translation elongation factor 1 alpha-like 3:E=24.0223
190936_s_at	F21C3.5	F21C3.5	WBGene00009004	F21C3.5	active						18	I-3J01	-			Abs|Bmd|Emb|Gro|Unc|Bmd|Emb|Lva|Pvl|Stp|Unc|Gro	Biological_process:mitotic spindle positioning|Biological_process:embryonic cleavage|Biological_process:body morphogenesis (sensu Nematoda)|Biological_process:embryonic development (sensu Animalia)|Biological_process:positive regulation of growth rate|Biological_process:larval development (sensu Nematoda)|Biological_process:growth|Biological_process:hermaphrodite genital morphogenesis|Biological_…	Prefoldin subunit 6, KE2 family	ENSEMBL:ENSP00000230251:human:Prefoldin subunit 6:E=21.1938 | FLYBASE:CG7770-PA:fly:Flybase gene name is CG7770-PA:E=15.1427 |
173139_s_at	T27E9.3	T27E9.3	WBGene00000407	cdk-5	active							III-6P01	173139_s_at|193875_s_at	cdk-5 encodes a putative homolog of cyclin dependent kinase 5 that affects pronuclear migration and rotation in one-cell embryos and may affect neuronal development; expressed in neurons.	ok626	WT|WT	Molecular_function:protein kinase activity|Molecular_function:ATP binding|Biological_process:protein amino acid phosphorylation|Molecular_function:protein serine/threonine kinase activity	Cyclin-dependent kinase CDK5	ENSEMBL:ENSP00000297518:human:Cell division protein kinase 5:E=121.284 | ENSEMBL:ENSP00000266970:human:Cell division protein kinase 2:E=88.5376 | ENSEMBL:ENSP00000293215:human:Cell division protein kinase 3:E=88.1192 | ENSEMBL:ENSP00000306043:human:Cell d
175785_at	B0348.4a	B0348.4	WBGene00001177	egl-8	active	tail ganglia | intestine | nervous system | ventral nerve cord | head ganglia | intestinal | neurons | ventral cord motor neurons | intestine | neurons	In wild-type worms, EGL-8 staining primarily in the nervous system and the intestine. EGL-8 staining observed in most or all neurons, although the amount of staining varied between individual neurons. In general, neurons in the head and tail ganglia showed stronger staining than the motor neurons of the ventral cord. In the head ganglia, one pair of amphid neurons showed especially strong stainin…	Within neurons, EGL-8 stained in both cell somas and in processes.	1	1		V-1A09	175785_at|191075_s_at	egl-8 encodes a phospholipase C beta homolog that affects pharyngeal pumping, defecation, and activity levels; it is genetically downstream of egl-30 with respect to aldicarb-induced paralysis, and is expressed in most or all neurons, with the strongest staining in the head and tail ganglia, and in the intestine.	md153	Gro|Gro|Gro	Molecular_function:phosphoinositide phospholipase C activity|Molecular_function:calcium ion binding|Biological_process:lipid metabolism|Biological_process:signal transduction|Biological_process:intracellular signaling cascade|Molecular_function:phospholipase C activity|Biological_process:positive regulation of growth rate	Phospholipase C	ENSEMBL:ENSP00000278655:human:Splice Isoform 1 Of 1-phosphatidylinositol-4,5-bisphosphate phosphodiesterase beta 4:E=1000 | ENSEMBL:ENSP00000334105:human:Splice Isoform 2 Of 1-phosphatidylinositol-4,5-bisphosphate phosphodiesterase beta 4:E=283.921 | ENSE
193040_s_at	F46E10.8	F46E10.8	WBGene00006721	ubh-1	active						2	V-4F02	-	ubh-1 encodes a putative ubiquitin C-terminal hydrolase orthologous to human UCHL1 (OMIM:191342, mutated in Parkinson disease).	tm526	WT	Molecular_function:ubiquitin thiolesterase activity|Biological_process:ubiquitin-dependent protein catabolism|Cellular_component:intracellular	Ubiquitin C-terminal hydrolase UCHL1	ENSEMBL:ENSP00000284440:human:Ubiquitin carboxyl-terminal hydrolase isozyme L1:E=33.0915 | ENSEMBL:ENSP00000237800:human:Ubiquitin carboxyl-terminal hydrolase isozyme L3:E=33 | ENSEMBL:ENSP00000256761:human:Splice Isoform 1 Of Ubiquitin carboxyl-terminal hydrolase isozyme L5:E=13.2076 | FLYBASE:CG4265-PA:fly:Flybase gene name is Uch-PA:E=30.5528 | FLYBASE:CG3431-PA:fly::E=11.5528 |
193736_at	C01F6.5	C01F6.5	WBGene00000120	aly-1	active						1	IV-4L15	-			WT	Molecular_function:nucleic acid binding	RRM motif-containing protein	FLYBASE:CG1101-PA:fly:Flybase gene name is Aly-PA:E=12.8539 |
187188_s_at	F26H11.5	F26H11.5	WBGene00001371	exl-1	active	intestine | neurons | muscle	EXL-1::GFP localizes to lysosomal membranes in the intestine and to the Golgi apparatus in neurons and muscle.	EXL-1::GFP localizes to a variety of different membrane compartments in muscle, namely perinuclear vesicles of the Golgi and the plasma membrane of muscle arms. It also localizes to dense bodies, a transmembrane structure which links the muscle cytoskeleton to the neighboring hypodermis. EXL-1 localizes to the Golgi apparatus. RFP-tagged EXL-1 and the GFP-tagged Golgi marker clathrin heavy chain …	1	1	19	II-9K13	-		ok857	WT		Intracellular Cl- channel CLIC, contains GST domain	ENSEMBL:ENSP00000344165:human:Splice Isoform 2 Of Chloride intracellular channel protein 5:E=13.6383 | ENSEMBL:ENSP00000185206:human:OTTHUMP00000016537:E=13.1427 | ENSEMBL:ENSP00000290332:human:Splice Isoform 2 Of Chloride intracellular channel 6:E=11.2007 | ENSEMBL:ENSP00000353959:human:Splice Isoform 1 Of Chloride intracellular channel 6:E=11.1938 | FLYBASE:CG10997-PA:fly:Flybase gene name is C…
179206_at	F58B4.3	F58B4.3	WBGene00010236	F58B4.3	active						6	V-7B23	-			WT
189134_s_at	C36E8.5	C36E8.5	WBGene00006537	tbb-2	active	gonad | neurons	TBB-2 was expressed throughout the female gonad, from the distal syncytial arm to maturing oocytes. TBB-2 expression was not germline and embryo specific, since the protein was also expressed in a glp-1 mutant, which lack germ line and fertilized embryos. TBB-2 was detected post-embryonically in larval and adult neuronal tissues. | "Ubiquitous staining until the 550-cell stage, decreasing with ag…	TBB-2 was expressed in every subset of spindle microtubules recognized by the generic anti-alpha-tubulin antibody, including spindle midzone and astral microtubules. TBB-2 expression persisted in mitotic spindles and asters throughout embryogenesis, beyond the end of the temperature-sensitive period of mei-1(ct46gf).	1	1	20	III-2A15	-	tbb-2 encodes a homolog of mammalian beta-tubulin (TUBB) that is expressed at high levels in the germline; TBB-2 is redundant for embryonic viability, due to its paralog TBB-1; however, unlike its paralog TBB-1 it is required for normal microtubule severing by the katanin complex MEI-1/MEI-2; TBB-2 is required together with TBB-1, TBA-1, and tba-2 to make spindle structures in embryos and TBB-2 a…	gk129	Emb|Emb|Emb	Molecular_function:structural molecule activity|Biological_process:microtubule-based movement|Cellular_component:microtubule|Molecular_function:GTPase activity|Molecular_function:GTP binding|Biological_process:microtubule polymerization|Cellular_component:tubulin|Biological_process:embryonic development (sensu Animalia)	Beta tubulin	ENSEMBL:ENSP00000341289:human:Tubulin beta-? chain:E=224.456 | ENSEMBL:ENSP00000259925:human:Tubulin beta-2 chain:E=223.699 | ENSEMBL:ENSP00000259818:human:Tubulin, beta polypeptide paralog:E=222.328 | ENSEMBL:ENSP00000264071:human:Similar to Tubulin, bet
187155_at	Y53G8AR.8	Y53G8AR.8	WBGene00021815	Y53G8AR.8	active								-			WT|WT		Uncharacterized conserved protein	ENSEMBL:ENSP00000221943:human:Conserved hypothetical protein:E=24.7696 | ENSEMBL:ENSP00000245448:human:ATP synthase coupling factor B, mitochondrial precursor:E=18.0044 | ENSEMBL:ENSP00000351258:human:ATP synthase coupling factor B-like 1:E=16.8861 | FLYBASE:CG4042-PA:fly:Flybase gene name is CG4042-PA:E=30.6576 | FLYBASE:CG33038-PB:fly:Flybase gene name is CG33038-PB:E=11.6576 |
183483_at	K12B6.1	K12B6.1	WBGene00019666	K12B6.1	active	vulva other | head neurons | spermatheca | Reproductive System | seam cells | intestine | nervous system	Adult Expression: intestine; Reproductive System; vulva other; spermatheca; seam cells; Nervous System; head neurons;		1	1	8	V-4L13	174327_at|183483_at			WT|WT		Translation initiation factor 2C (eIF-2C) and related proteins	ENSEMBL:ENSP00000207451:human:Similar to Eukaryotic translation initiation factor 2C 1:E=25.5686 | ENSEMBL:ENSP00000246314:human:Eukaryotic translation initiation factor 2C, 3 isoform b:E=25.2218 | ENSEMBL:ENSP00000315528:human:Eukaryotic translation initiation factor 2C 3:E=25.0269 | ENSEMBL:ENSP00000220592:human:Eukaryotic translation initiation factor 2C, 2:E=24.3768 | ENSEMBL:ENSP00000257131:…
173574_at	T10F2.3	T10F2.3	WBGene00006736	ulp-1	active						2	III-2N21	173574_at|176753_s_at		tm1174	Sck|Stp|WT|Bmd|Gro|Stp	Molecular_function:cysteine-type peptidase activity|Biological_process:proteolysis and peptidolysis|Biological_process:body morphogenesis (sensu Nematoda)|Biological_process:positive regulation of growth rate|Biological_process:physiological processes|Biological_process:gametogenesis	Protease, Ulp1 family	ENSEMBL:ENSP00000004980:human:Sentrin/SUMO-specific protease 1:E=58.0269 | ENSEMBL:ENSP00000296257:human:SUMO1/sentrin/SMT3 specific protease 2:E=51.1871 | ENSEMBL:ENSP00000327197:human:Similar to SUMO-1 specific protease 3:E=30 | ENSEMBL:ENSP00000314029:human:Sentrin-specific protease 3:E=27.7959 | ENSEMBL:ENSP00000347607:human:Splice Isoform 1 Of Sentrin-specific protease 6:E=10.3872 | ENSEMBL:…
186626_s_at	Y77E11A.1	Y77E11A.1	WBGene00022306	Y77E11A.1	active								-			WT|WT	Molecular_function:hexokinase activity|Molecular_function:ATP binding|Biological_process:glycolysis	Hexokinase	ENSEMBL:ENSP00000298648:human:Hexokinase domain containing 1:E=79.585 | ENSEMBL:ENSP00000313148:human:Hexokinase, type I:E=76.2076 | ENSEMBL:ENSP00000353995:human:100 kDa protein:E=76.1871 | ENSEMBL:ENSP00000292432:human:Hexokinase type III:E=76.0915 | ENSEMBL:ENSP00000298649:human:Splice Isoform 2 Of Hexokinase, type I:E=75.4559 | ENSEMBL:ENSP00000348697:human:Splice Isoform 3 Of Hexokinase, typ…
184582_s_at	F57B9.10a	F57B9.10	WBGene00004462	rpn-6	active						20	III-3N05	-	rpn-6 is predicted to encode a non-ATPase subunit of the 19S regulatory complex of the proteasome that affects adult viability, larval viability, embryonic viability, fertility, and osmoregulation.		Emb|Emb|Adl|Clr|Lvl|Ste|Emb|Emb	Biological_process:determination of adult life span|Biological_process:physiological processes|Biological_process:osmoregulation|Biological_process:embryonic development (sensu Animalia)|Biological_process:larval development (sensu Nematoda)|Biological_process:reproduction	26S proteasome regulatory complex, subunit RPN6/PSMD11	ENSEMBL:ENSP00000261712:human:Proteasome 26S non-ATPase subunit 11:E=108.699 | ENSEMBL:ENSP00000299259:human:Splice Isoform 1 Of COP9 signalosome complex subunit 2:E=13.4815 | FLYBASE:CG10149-PA:fly:Flybase gene name is Rpn6-PA:E=119.328 | FLYBASE:CG9556-PB:fly:Flybase gene name is alien-PB:E=12.4815 |
193176_s_at	M05B5.5a	M05B5.5	WBGene00001949	hlh-2	active	neurons | neuronal precursors | head neuronal precursors | Rn cells | seam cells | tail | gonad | ventral nerve cord | intestinal | distal tip cells | neurons | head | tail | gonad | ventral nerve cord | intestinal | distal tip cells | neurons | head | tail | gonad | ventral nerve cord | intestinal | distal tip cells | neurons | head	Antibody staining: nuclear stained blastomeres from at least 2 cell stage on. All blastomeres stain up to about the 200 cell stage. Pattern then becomes dynamic. Dorsal blastomere expression turns off, leaving strong expression in head, ventral cord region, and tail at comma stage. As embryogenesis continues, expression fades in most cells so that by hatching, only ~12 cells positive for expressi…	| "At all developmental stages, CeE/DA antibody staining is nuclear (except in the germline)." | "At all developmental stages, CeE/DA antibody staining is nuclear (except in the germline)." | "At all developmental stages, CeE/DA antibody staining is nuclear (except in the germline)." | "While HLH-2 accumulation in the DTCs is nuclear, as expected for a transcription factor, HLH-2 is detectable in…	1	1	5	I-3D23	173461_at|193176_s_at	hlh-2 encodes a Class I basic helix-loop-helix (bHLH) transcription factor that is the C. elegans ortholog of the mammalian E and Drosophila Daughterless transcriptional activators; HLH-2 activity is required for cell fate specifications occuring during e	bx108	Emb|Pvl|Stp|Unc	Biological_process:embryonic development (sensu Animalia)|Biological_process:hermaphrodite genital morphogenesis|Biological_process:gametogenesis|Biological_process:locomotory behavior	Helix loop helix transcription factor	ENSEMBL:ENSP00000262965:human:Splice Isoform 1 Of Transcription factor E2-alpha:E=23.7213 | ENSEMBL:ENSP00000344375:human:Splice Isoform 2 Of Transcription factor E2-alpha:E=22.0706 | ENSEMBL:ENSP00000342459:human:Hypothetical protein DKFZp686K1352:E=21.7447 | ENSEMBL:ENSP00000267811:human:Transcription factor 12:E=21.3372 | ENSEMBL:ENSP00000331057:human:Transcription factor 12, isoform a:E=21.29…
173382_s_at	T05C12.7	T05C12.7	WBGene00000377	cct-1	active	vulva | nerve ring | hypodermis | tail | ventral nerve cord | neurons | muscle	Male and hermaphrodite. Staining detected at all stages (embryo, L1-L4 and adults). Strong expression detected in the head and near the pharynx where numerous muscle and neuronal cells are present. Tail expression prominent near the anal sphincter. Many cells from ventral nerve cord and nerve ring stained prominently. Occasionally beta-gal was visible in hypodermal cells and in some vulval cells …		1	1		II-6C15	173381_at|173382_s_at|192243_at	eukaryotic cytosolic chaperonin; affects viability and fertility, and is expressed in various muscle and neuronal cells: near the pharynx, near the anal sphincter, in the ventral nerve cord and the nerve ring; occasionally the expression is visible in hypodermal cells and in some vulval cells.	pk58	Emb|Ste|Clr|Emb|Gro|Pvl|Sck|Ste|Emb|Lva|Ste	Molecular_function:ATP binding|Molecular_function:unfolded protein binding|Biological_process:protein folding|Biological_process:osmoregulation|Biological_process:embryonic development (sensu Animalia)|Biological_process:positive regulation of growth rate|Biological_process:larval development (sensu Nematoda)|Biological_process:growth|Biological_process:hermaphrodite genital morphogenesis|Biologi…	Chaperonin complex component, TCP-1 alpha subunit (CCT1)	ENSEMBL:ENSP00000239585:human:T-complex protein 1, alpha subunit:E=196.041 | ENSEMBL:ENSP00000317334:human:46 kDa protein:E=100.585 | ENSEMBL:ENSP00000258091:human:T-complex protein 1, eta subunit:E=76.9208 | ENSEMBL:ENSP00000233836:human:T-complex protei
175228_at	W04H10.3	W04H10.3	WBGene00003599	nhl-3	active						1	II-1E24	175228_at|190138_at			WT	Molecular_function:zinc ion binding|Cellular_component:intracellular|Molecular_function:ubiquitin-protein ligase activity|Biological_process:protein ubiquitination|Cellular_component:ubiquitin ligase complex	Predicted E3 ubiquitin ligase	ENSEMBL:ENSP00000337094:human:Splice Isoform 1 Of Tripartite motif protein 3:E=26 | ENSEMBL:ENSP00000348370:human:Tripartite motif protein 2:E=20.0809 | ENSEMBL:ENSP00000352508:human:Splice Isoform 3 Of Tripartite motif protein 3:E=16.0605 | FLYBASE:CG15105-PB:fly:Flybase gene name is CG15105-PB:E=10.9586 |
175052_at	F55A12.9b	F55A12.9	WBGene00004131	pqn-44	active	vulva other | neurons along body | head neurons | Reproductive System | nerve ring | seam cells | pharynx | nervous system | ventral nerve cord | pharyngeal neurons | vulval muscle | tail neurons	Adult Expression: pharynx; Reproductive System; vulval muscle; vulva other; seam cells; Nervous System; nerve ring; ventral nerve cord; head neurons; pharyngeal neurons; neurons along body; tail neurons;		1	1		I-2M06	175052_at|187849_at	The protein product of this gene is predicted to contain a glutamine/asparagine (Q/N)-rich ('prion') domain, by the algorithm of Michelitsch and Weissman (as of the WS77 release of WormBase, i.e., in wormpep77).		WT		Uncharacterized conserved protein	ENSEMBL:ENSP00000331315:human:Conserved hypothetical protein:E=74.1135 | ENSEMBL:ENSP00000318298:human:Chromosome 6 open reading frame 37:E=74.0915 | ENSEMBL:ENSP00000342730:human:Hypothetical protein DKFZp686D0623:E=72.585 | ENSEMBL:ENSP00000351491:human:Conserved hypothetical protein:E=71.7959 | FLYBASE:CG30497-PA:fly:Flybase gene name is CG30497-PA:E=78.3372 |
180169_at	C54D2.2	C54D2.2	WBGene00016916	C54D2.2	active						6	X-4E13	-			WT
185973_at	Y52B11C.1	Y52B11C.1	WBGene00013131	Y52B11C.1	active						2	I-5H17	-			WT		N-acetylglucosaminyl phosphatidylinositol de-N-acetylase	ENSEMBL:ENSP00000225609:human:N-acetylglucosaminyl-phosphatidylinositol de-N-acetylase:E=23.8239 | FLYBASE:CG4433-PB:fly:Flybase gene name is CG4433-PB:E=22.3872 |
176055_at	Y41D4B.10	Y41D4B.10	WBGene00001105	dsl-3	active		No expression observed in VPCs.		5	1			-			WT	Biological_process:cell communication|Cellular_component:membrane	Proteins containing Ca2+-binding EGF-like domains
192915_at	R04F11.4	R04F11.4	WBGene00006668	twk-13	active						15	V-8C08	-	twk-13 encodes one of 44 C. elegans TWK (two-P domain K+) potassium channel subunits that contain two pore-forming domains and four transmembrane domains; as loss of TWK-13 function via RNA-mediated interference (RNAi) does not result in any abnormalities, the precise role of TWK-13 in C. elegans development and/or behavior is not yet known; however, TWK-13 likely functions redundantly with other…		WT	Molecular_function:ion channel activity|Biological_process:ion transport|Cellular_component:membrane|Molecular_function:potassium channel activity|Biological_process:potassium ion transport	Tandem pore domain K+ channel	ENSEMBL:ENSP00000244085:human:Potassium channel subfamily K member 15:E=22.2007 | ENSEMBL:ENSP00000306275:human:Potassium channel subfamily K member 3:E=20.3768 | ENSEMBL:ENSP00000334650:human:TWIK-related individual K+ channel:E=19.9586 | ENSEMBL:ENSP000
176959_at	Y105E8A.10a	Y105E8A.10	WBGene00013670	Y105E8A.10	active								-		ok1130	WT|WT|WT			ENSEMBL:ENSP00000320297:human:Bile acid beta-glucosidase:E=166.377 | FLYBASE:CG33090-PB:fly:Flybase gene name is CG33090-PB:E=150.432 |
174497_at	ZC262.1	ZC262.1	WBGene00022578	ZC262.1	active						4	III-4M18	-			WT|WT		Unnamed protein
173203_at	C53H9.1	C53H9.1	WBGene00004441	rpl-27	active								172865_x_at|173203_at	rpl-27 encodes a large ribosomal subunit L27 protein.			Molecular_function:structural constituent of ribosome|Biological_process:protein biosynthesis|Cellular_component:intracellular|Cellular_component:ribosome	60S ribosomal protein L27	ENSEMBL:ENSP00000253788:human:Ribosomal pRotein L27:E=48.1367 | FLYBASE:CG4759-PA:fly:Flybase gene name is CG4759-PA:E=38.2757 |
184305_at	C41D11.4	C41D11.4	WBGene00016563	C41D11.4	active						5	I-1P16	-			WT
179967_s_at	M01D1.8	M01D1.8	WBGene00019703	M01D1.8	active						12	II-1N23	-	This gene encodes a protein containing an F-box, a motif predicted to mediate protein-protein interactions either with homologs of yeast Skp-1p or with other proteins; its encoded protein also contains a Pfam-B45 motif of presently unknown function.		WT|WT		Predicted transposase
176724_s_at	C36B7.6	C36B7.6	WBGene00016469	C36B7.6	active						5	X-3B08	173525_at|176724_s_at			WT|WT		Transmembrane protein	ENSEMBL:ENSP00000336994:human:Similar to Cleft lip and palate associated transmembrane protein 1:E=170 | ENSEMBL:ENSP00000270281:human:Cleft lip and palate associated transmembrane protein 1:E=169.959 | ENSEMBL:ENSP00000313854:human:Hypothetical protein FLJ14400:E=81.7959 | ENSEMBL:ENSP00000315196:human:Cisplatin resistance related protein CRR9p:E=74 | FLYBASE:CG3702-PA:fly:Flybase gene name is C…
190673_s_at	F47A4.1a	F47A4.1	WBGene00009799	F47A4.1	active							X-4H16	-			WT	Molecular_function:GABA-A receptor activity|Molecular_function:extracellular ligand-gated ion channel activity|Biological_process:ion transport|Cellular_component:integral to membrane|Cellular_component:postsynaptic membrane|Biological_process:transport|Cellular_component:membrane|Molecular_function:neurotransmitter receptor activity		ENSEMBL:ENSP00000229606:human:Gamma-aminobutyric-acid receptor rho-2 subunit precursor:E=55.2924 | ENSEMBL:ENSP00000275066:human:Gamma-aminobutyric-acid receptor rho-1 subunit precursor:E=54.1427 | ENSEMBL:ENSP00000345284:human:Splice Isoform 2 Of Glycine
179475_s_at	F28F8.5	F28F8.5	WBGene00009223	F28F8.5	active	hypodermis | intestine | somatic gonad	Nuclear-localised expression is seen from late embryonic stages until adulthood in many, or all, cells of the intestine, somatic gonad, and hypodermis.		0	1	2	V-10A22	-			Pvl|Rup|Unc|Gro|Pvl|Slu|Stp	Biological_process:positive regulation of growth rate|Biological_process:hermaphrodite genital morphogenesis|Biological_process:morphogenesis of an epithelium|Biological_process:positive regulation of locomotion|Biological_process:gametogenesis|Biological_process:locomotory behavior
173472_s_at	Y57A10C.6	Y57A10C.6	WBGene00013284	Y57A10C.6	active						24	II-8E22	-		ok693	WT|WT		Peroxisomal 3-ketoacyl-CoA-thiolase P-44/SCP2	ENSEMBL:ENSP00000262668:human:Nonspecific lipid-transfer protein, mitochondrial precursor:E=129.699 | FLYBASE:CG17597-PA:fly:Flybase gene name is CG17597-PA:E=125.013 | FLYBASE:CG17320-PA:fly:Flybase gene name is ScpX-PA:E=122.276 |
172103_x_at	W03F9.5	W03F9.5	WBGene00006648	ttb-1	active								172103_x_at|192210_at				Molecular_function:transcription factor activity|Molecular_function:zinc ion binding|Biological_process:transcription initiation|Biological_process:regulation of transcription, DNA-dependent|Cellular_component:transcription factor complex	Transcription initiation factor TFIIB	ENSEMBL:ENSP00000260511:human:Transcription initiation factor IIB:E=102.229 | ENSEMBL:ENSP00000329029:human:Splice Isoform 1 Of Transcription factor IIIB 90 kDa subunit:E=10.0862 | FLYBASE:CG5193-PA:fly:Flybase gene name is TfIIB-PA:E=102.538 | FLYBASE:CG31256-PA:fly:Flybase gene name is Brf-PA:E=10.6576 |
174427_s_at	F35G12.2	F35G12.2	WBGene00009440	F35G12.2	active						5		174427_s_at|190914_at	This gene encodes a protein predicted by Eisenberg and coworkers, with 52% accuracy, to be mitochondrial.		Emb|Pvl|Stp|Stp	Molecular_function:oxidoreductase activity|Biological_process:metabolism|Molecular_function:isocitrate dehydrogenase (NAD) activity|Biological_process:tricarboxylic acid cycle|Cellular_component:mitochondrion|Biological_process:embryonic development (sensu Animalia)|Biological_process:hermaphrodite genital morphogenesis|Biological_process:gametogenesis	Isocitrate dehydrogenase, gamma subunit	ENSEMBL:ENSP00000217901:human:Isocitrate dehydrogenase [NAD] subunit gamma, mitochondrial precursor:E=96.7213 | ENSEMBL:ENSP00000332270:human:IsocItrate dehydrogenase 3 (NAD+) gamma Isoform b precursor:E=91.6021 | ENSEMBL:ENSP00000245969:human:Isocitrate
172915_x_at	F44G3.3	F44G3.3	WBGene00014756	F44G3.3	active						1	V-10B06	-
189945_at	T01G9.3	T01G9.3	WBGene00011345	T01G9.3	active						1	I-4G01	-			WT		Leucine rich repeat	ENSEMBL:ENSP00000215539:human:Insulin-like growth factor binding protein complex acid labile chain precursor:E=24.1675 | ENSEMBL:ENSP00000326759:human:SAPS287:E=19.8539 | ENSEMBL:ENSP00000266674:human:Leucine-rich repeat-containing G protein-coupled recep
184134_at	F49E8.1	F49E8.1	WBGene00018635	F49E8.1	active							IV-3F08	184134_at|184135_s_at			WT		Nitrogen permease regulator NLRG/NPR2	ENSEMBL:ENSP00000232501:human:Similar to G21 protein:E=37.5086 | ENSEMBL:ENSP00000352237:human:Splice Isoform 2 Of Tumor suppressor candidate 4:E=11.4815 | FLYBASE:CG9104-PA:fly:Flybase gene name is CG9104-PA:E=43.1079 |
181791_at	T06A1.5	T06A1.5	WBGene00020280	T06A1.5	active						21	V-1N24	-			WT	Molecular_function:molecular_function unknown	Extracellular protein with conserved cysteines	FLYBASE:CG12910-PA:fly:Flybase gene name is CG12910-PA:E=10.2518 |
171802_s_at	Y75B8A.24	Y75B8A.24	WBGene00013557	Y75B8A.24	active								171802_s_at|194115_s_at			Stp|WT	Molecular_function:structural molecule activity|Biological_process:microtubule-based movement|Cellular_component:microtubule|Molecular_function:inositol/phosphatidylinositol kinase activity|Molecular_function:phosphotransferase activity, alcohol group as acceptor|Biological_process:gametogenesis	Phosphatidylinositol 4-kinase	ENSEMBL:ENSP00000255882:human:Splice Isoform 1 Of Phosphatidylinositol 4-kinase alpha:E=1000 | ENSEMBL:ENSP00000330676:human:Hypothetical protein:E=144.886 | ENSEMBL:ENSP00000354044:human:Em:AP000557.3 protein:E=142.886 | ENSEMBL:ENSP00000329661:human:Hyp
178970_at	T02E1.2	T02E1.2	WBGene00011375	T02E1.2	active						11	I-4C15	-			WT|WT
188735_at	Y116F11A.1	Y116F11A.1	WBGene00013816	Y116F11A.1	active								-			WT|WT	Molecular_function:nucleotide binding|Molecular_function:nucleoside triphosphatase activity	DNA helicase PIF1/RRM3
188558_s_at	C18A11.7a	C18A11.7	WBGene00001000	dim-1	active		Expressed throughout development from the 1.5-fold stage of embryogenesis and appears to be limited to bodywall muscles. Anti-GFP immunofluorescence was not observed in any of the other muscle types.	UNC-112 and PAT-3 integrin colocalize at muscle cell dense bodies, at M-lines, and at the regions of contact between adjacent muscle cells. The GFP-tagged DIM-1(S) isoform is localized at the basal membrane region of bodywall muscle cells, but does not appear to colocalize with PAT-3 integrin or, by inference, with UNC-112.	0	1	16	X-4K03	173656_at|188558_s_at		gk54	WT		Immunoglobin and related proteins	ENSEMBL:ENSP00000271588:human:Hemicentin:E=15.6198 | ENSEMBL:ENSP00000261509:human:Myoneurin:E=13.4559 | ENSEMBL:ENSP00000346369:human:Hypothetical protein DKFZp451M023:E=13.3979 | ENSEMBL:ENSP00000340967:human:153 kDa protein:E=13.3665 | ENSEMBL:ENSP00000351790:human:Myopalladin:E=13.3098 | ENSEMBL:ENSP00000336735:human:KIAA0992 protein:E=11.8539 | ENSEMBL:ENSP00000352154:human:TiTin isoform nov…
191820_s_at	K07C5.4	K07C5.4	WBGene00010627	K07C5.4	active						20	V-7M19	174915_s_at|191820_s_at			Gro|Lva|Ste|Stp|Emb|Gro|Sma|Stp|Let|Lva	Biological_process:embryonic development (sensu Animalia)|Biological_process:positive regulation of growth rate|Biological_process:larval development (sensu Nematoda)|Biological_process:growth|Biological_process:positive regulation of body size|Biological_process:reproduction|Biological_process:gametogenesis	Ribosome biogenesis protein - Nop56p/Sik1p	ENSEMBL:ENSP00000343111:human:Nucleolar protein Nop56:E=140.013 | ENSEMBL:ENSP00000264279:human:Nucleolar protein NOP5:E=74.4685 | ENSEMBL:ENSP00000263436:human:Similar to U4/U6 snRNP-associated 61 kDa protein:E=28.4089 | ENSEMBL:ENSP00000324122:human:U4/U6 snRNP-associated 61 kDa protein:E=27.0044 | FLYBASE:CG13849-PA:fly:Flybase gene name is Nop56-PA:E=140.041 | FLYBASE:CG10206-PA:fly:Flybase g…
173980_at	C34F6.9	C34F6.9	WBGene00007943	C34F6.9	active						1	X-5K20	173980_at|193551_s_at			WT|WT	Molecular_function:cysteine-type endopeptidase activity|Molecular_function:ubiquitin thiolesterase activity|Biological_process:ubiquitin-dependent protein catabolism	Ubiquitin-specific protease	FLYBASE:CG6004-PB:fly:Flybase gene name is CG6004-PB:E=12.5528 |
192666_s_at	VF13D12L.1	VF13D12L.1	WBGene00012148	VF13D12L.1	active						1	II-7P12	-			Unc|Unclassified|Gro|Lvl|Unc	Molecular_function:inositol-3-phosphate synthase activity|Biological_process:myo-inositol biosynthesis|Biological_process:phospholipid biosynthesis|Biological_process:positive regulation of growth rate|Biological_process:larval development (sensu Nematoda)|Biological_process:physiological processes|Biological_process:locomotory behavior	Myo-inositol-1-phosphate synthase	ENSEMBL:ENSP00000315147:human:Myo-inositol 1-phosphate synthase A1:E=146.131 | ENSEMBL:ENSP00000337746:human:58 kDa protein:E=144.092 | ENSEMBL:ENSP00000349558:human:Similar to Myo-inositol 1-phosphate synthase A1:E=132.013 | FLYBASE:CG11143-PA:fly:Flybase gene name is Inos-PA:E=136.921 |
177517_at	F58D5.1	F58D5.1	WBGene00002000	hrp-2	active		HRP-2 is expressed in all cells of the early embryo commencing between the 28- and 64-cell stages, with staining of the large gut cell nuclei being particularly prominent by the 3-fold stage of development. This ubiquitous pattern of expression continues throughout larval development and into the adult worm. As transgenes are typically poorly expressed in the germline, the gonad was dissected fro…	In all stages, the GFP was nuclear localised despite the absence of a NLS in the vector, implying that sequences within HRP-2 can direct nuclear localisation. While the nuclear fluorescence observed in some tissues such as the gut was largely homogeneous, a punctate pattern of fluorescence was particularly obvious in neuronal cells of larval stages. Both the tissue and subcellular localisation pa…	3	1			175331_at|177517_at		ok1278		Molecular_function:nucleic acid binding	Heterogeneous nuclear ribonucleoprotein R (RRM superfamily)	ENSEMBL:ENSP00000257767:human:Splice Isoform 1 Of Heterogeneous nuclear ribonucleoprotein Q:E=113.959 | ENSEMBL:ENSP00000304405:human:HNRPR protein:E=113.229 | ENSEMBL:ENSP00000257768:human:Similar to hnRNP Q2:E=108.194 | ENSEMBL:ENSP00000347380:human:Spl
190324_at	E02H1.6	E02H1.6	WBGene00008458	E02H1.6	active						2	II-6J10	-			WT|WT	Molecular_function:ATP binding	Predicted nucleotide kinase/nuclear protein involved oxidative stress response	ENSEMBL:ENSP00000261565:human:UPF0101 protein CGI-137:E=44.6383 | FLYBASE:CG8816-PA:fly:Flybase gene name is CG8816-PA:E=43.6778 |
191253_at	C36B1.7	C36B1.7	WBGene00007974	C36B1.7	active						18	I-4G10	-			WT	Molecular_function:dihydrofolate reductase activity|Biological_process:glycine biosynthesis|Biological_process:nucleotide biosynthesis	Dihydrofolate reductase	ENSEMBL:ENSP00000302637:human:Dihydrofolate reductase:E=29.1308 | ENSEMBL:ENSP00000343033:human:DihyDrofolate reDuctase:E=29 | ENSEMBL:ENSP00000319170:human:LOC200895 protein:E=25.4949 | FLYBASE:CG14887-PA:fly:Flybase gene name is Dhfr-PA:E=30.2441 |
184027_at	C01G5.9	C01G5.9	WBGene00015311	C01G5.9	active								-				Molecular_function:molecular_function unknown	Extracellular protein with conserved cysteines	FLYBASE:CG12910-PA:fly:Flybase gene name is CG12910-PA:E=20.284 |
184763_s_at	Y111B2A.I	Y111B2A.I	WBGene00043904		deprecated								-
178393_at	ZK899.1	ZK899.1	WBGene00014140	ZK899.1	active						8	X-4P19	-			WT
194090_s_at	F21D12.1a	F21D12.1	WBGene00003620	nhr-21	active							II-5F23	-			WT	Molecular_function:transcription factor activity|Molecular_function:steroid hormone receptor activity|Biological_process:regulation of transcription, DNA-dependent|Cellular_component:nucleus|Molecular_function:DNA binding|Molecular_function:ligand-dependent nuclear receptor activity		ENSEMBL:ENSP00000339908:human:OTTHUMP00000031062:E=24.0605 | ENSEMBL:ENSP00000312987:human:Hepatocyte nuclear factor 4 alpHa isoform b:E=23.6198 | ENSEMBL:ENSP00000343807:human:OTTHUMP00000031064:E=23.4202 | ENSEMBL:ENSP00000346339:human:HNF4G protein:E=2
173326_s_at	Y43F8B.2a	Y43F8B.2	WBGene00012813	Y43F8B.2	active								172568_x_at|172578_x_at|173326_s_at			WT|WT|WT		Uncharacterized conserved protein	ENSEMBL:ENSP00000330180:human:UPF0279 protein C14orf129:E=15.5528 |
178707_at	C56A3.5	C56A3.5	WBGene00008344	C56A3.5	active						11	V-8N16	-			WT|WT		Unnamed protein
176772_s_at	Y50D7A.5	Y50D7A.5	WBGene00021755	Y50D7A.5	active								176771_at|176772_s_at			WT
187337_at	C32D5.7	C32D5.7	WBGene00016315	C32D5.7	active						6	II-4N24	-			WT
187307_at	C02F5.1	C02F5.1	WBGene00002231	knl-1	active			KNL-1 colocalized with CeCENP-C, a bona fide kinetochore marker, throughout mitosis. KNL-1 is detected on chromosomes from early prophase until late anaphase. At metaphase, KNL-1 colocalizes with CeCENP-C on the poleward face of the mitotic chromosomes. Between prometaphase and early anaphase, KNL-1 also localizes to the spindle region but does not coalign with spindle microtubules. A similar "ma…	5	1	5	III-4I12	174889_s_at|187307_at	knl-1 encodes a novel acidic protein with a coiled-coil region at its C-terminus; KNL-1 is an essential kinetochore component that is required for proper spindle elongation and chromosome separation, and in the kinetochore assembly pathway, plays a key role in linking the initiation of kinetochore formation with the construction of a functional microtubule-binding interface; in the assembly pathw…		Emb|Emb|Emb	Biological_process:embryonic development (sensu Animalia)
189665_at	R06F6.6	R06F6.6	WBGene00011069	R06F6.6	active	neuronal	Expression is seen in a few neuronal cells around the pharynx of elongated embryos and young larvae. Expression is also seen in a few cells in early embryos.		1	1	13	II-7D05	-		tm479	WT	Molecular_function:DNA binding|Molecular_function:transcription factor activity|Biological_process:regulation of transcription, DNA-dependent|Cellular_component:nucleus	Transcription factor zerknullt and related HOX domain proteins	ENSEMBL:ENSP00000353151:human:Homeobox protein Hox-A4:E=11.6778 | ENSEMBL:ENSP00000302548:human:Homeobox protein Hox-D4:E=11.5376 | ENSEMBL:ENSP00000297537:human:PREDICTED: similar to gastrulation brain homeobox 1:E=11.4815 | ENSEMBL:ENSP00000302251:human:Homeobox protein GBX-2:E=11.2441 | ENSEMBL:ENSP00000297375:human:Homeobox protein engrailed-2:E=10.9586 | ENSEMBL:ENSP00000342203:human:PREDICT…
186566_s_at	F58A4.2	F58A4.2	WBGene00010227	F58A4.2	active						7		-			WT
178713_at	D1046.5	D1046.5	WBGene00008366	D1046.5	active						15	IV-4H03	175297_at|178713_at			WT		Predicted membrane protein	ENSEMBL:ENSP00000347748:human:TPRA40 protein:E=45.6021 | ENSEMBL:ENSP00000296210:human:Hypothetical protein:E=27.2518 |
189271_s_at	C29A12.4	C29A12.4	WBGene00007799	nrx-1	active								-			WT	Molecular_function:structural molecule activity|Biological_process:cell adhesion	Neurexin III-alpha	ENSEMBL:ENSP00000331705:human:Neurexin 3-alpha precursor:E=133.161 | ENSEMBL:ENSP00000323023:human:Splice Isoform 2 Of Neurexin 2-alpha precursor:E=124.097 | ENSEMBL:ENSP00000331508:human:Neurexin 3-alpha:E=124.065 | ENSEMBL:ENSP00000338349:human:Similar
193035_at	F23B12.7	F23B12.7	WBGene00009084	F23B12.7	active						2	V-9B21	-			Gro|Stp|Lva	Biological_process:positive regulation of growth rate|Biological_process:larval development (sensu Nematoda)|Biological_process:growth|Biological_process:gametogenesis	CAATT-binding transcription factor/60S ribosomal subunit biogenesis protein	ENSEMBL:ENSP00000234170:human:CCAAT/enhancer binding protein zeta:E=114.301 | ENSEMBL:ENSP00000348087:human:Splice Isoform 3 Of Bromodomain adjacent to zinc finger domain 2B:E=12.5376 | ENSEMBL:ENSP00000294905:human:Splice Isoform 1 Of Bromodomain adjacent to zinc finger domain 2B:E=12.5229 | ENSEMBL:ENSP00000349410:human:Similar to Nucleolin:E=10.3979 | ENSEMBL:ENSP00000318195:human:Nucleolin:E=…
172473_at	F28F5.4	F28F5.4	WBGene00043297		deprecated						6	III-3H15	-
192238_s_at	C34B4.1	C34B4.1	WBGene00003143	max-1	active	neurons	neurons	GFP was enriched in the neuronal processes of the ventral, dorsal, and sublateral nerve cords and the circumferential processes, but excluded from neuron cell bodies. In contrast, when the FERM domain was deleted to create MAX-1 FERM::GFP, the expression was no longer restricted to neuronal processes, rather was diffusely distributed in cell bodies.	1	1	6	V-8P05	-		cy1	WT|WT	Cellular_component:cytoskeleton	Cytoplasmic protein Max-1, contains PH, MyTH4 and FERM domains	ENSEMBL:ENSP00000330278:human:KIAA1200 protein:E=52.1427 | ENSEMBL:ENSP00000282406:human:Conserved hypothetical protein:E=41.8539 | FLYBASE:CG12467-PA:fly:Flybase gene name is CG12467-PA:E=58.2518 |
190250_at	F28C12.7	F28C12.7	WBGene00005048	sra-22	active	head neurons | nervous system	Adult Expression: Nervous System; head neurons;		1	1	13	I-6O12	-			WT	Molecular_function:transmembrane receptor activity|Biological_process:chemosensory perception|Cellular_component:integral to membrane	Sra family integral membrane protein
179619_at	T12G3.5	T12G3.5	WBGene00011740	T12G3.5	active						18	IV-6K18	-			Gro|Gro	Biological_process:positive regulation of growth rate	Uncharacterized conserved protein	FLYBASE:CG13098-PA:fly:Flybase gene name is mRpL51-PA:E=16.2366 |
190238_at	F54D8.4	F54D8.4	WBGene00000279	cah-1	active						3	III-2N03	-	cah-1 encodes a member of the carbonic anhydrase family.		WT|WT|WT	Molecular_function:carbonate dehydratase activity|Molecular_function:zinc ion binding|Biological_process:one-carbon compound metabolism	Carbonic anhydrase	ENSEMBL:ENSP00000285273:human:Carbonic anhydrase-related protein 10:E=44.3098 | ENSEMBL:ENSP00000084798:human:Carbonic anhydrase-related protein 2 precursor:E=38.2219 | ENSEMBL:ENSP00000256119:human:CarboniC anhydrase I:E=33.9208 | ENSEMBL:ENSP00000318912
188874_s_at	R07B7.9	R07B7.9	WBGene00011093	R07B7.9	active						8	V-8I11	-			WT|Unclassified|Unclassified|WT|WT	Molecular_function:catalytic activity	Phospholipase	ENSEMBL:ENSP00000330442:human:PREDICTED: phospholipase B1:E=26.6576 | ENSEMBL:ENSP00000330729:human:PREDICTED: similar to phospholipase B:E=26.4089 | ENSEMBL:ENSP00000296108:human:Hypothetical protein FLJ30866:E=12.6198 | FLYBASE:CG7365-PA:fly:Flybase gene name is CG7365-PA:E=20.6778 |
173787_at	Y47G7B.2	Y47G7B.2	WBGene00021654	Y47G7B.2	active						11	II-2P19	173787_at|184998_s_at			WT		Unnamed protein
174682_at	M03C11.8	M03C11.8	WBGene00010845	M03C11.8	active						5	III-5H13	174682_at|188471_at			WT|WT	Molecular_function:calcium ion binding|Molecular_function:nucleic acid binding|Molecular_function:helicase activity|Molecular_function:ATP binding|Molecular_function:DNA binding	SNF2 family DNA-dependent ATPase	ENSEMBL:ENSP00000322562:human:Splice Isoform 1 Of SWI/SNF-related, matrix associated, actin-dependent regulator of chromatin subfamily A containing DEAD/H box 1:E=142.149 | ENSEMBL:ENSP00000351947:human:Similar to Enhancer TRAP locus 1:E=142.051 | ENSEMBL
192651_s_at	Y48A6C.3	Y48A6C.3	WBGene00012976	Y48A6C.3	active							III-5J24	-			WT|WT	Molecular_function:nucleic acid binding|Molecular_function:zinc ion binding|Cellular_component:nucleus	Uncharacterized conserved protein
191739_at	C16A3.2	C16A3.2	WBGene00015807	C16A3.2	active						2	III-3I24	-			WT|WT	Molecular_function:protein tyrosine/serine/threonine phosphatase activity|Biological_process:protein amino acid dephosphorylation|Molecular_function:protein phosphatase activity	Dual specificity phosphatase	ENSEMBL:ENSP00000296483:human:Dual-specificity phosphatase 7 PYST2-L:E=17.4559 | ENSEMBL:ENSP00000345281:human:Mitogen-activated protein kinase phosphatase x:E=17.4318 | ENSEMBL:ENSP00000279488:human:Splice Isoform 1 Of Dual specificity protein phosphatas
182053_at	B0205.5	B0205.5	WBGene00015020	B0205.5	active							I-5M12	-			WT
186056_s_at	Y71H2B.2	Y71H2B.2	WBGene00022192	Y71H2B.2	active								-					Mediator of U snRNA nuclear export PHAX	ENSEMBL:ENSP00000297540:human:Similar to Phosphorylated adaptor for RNA export:E=13.9208 | FLYBASE:CG8069-PB:fly:Flybase gene name is CG8069-PB:E=11.2291 |
190588_s_at	F54F3.1	F54F3.1	WBGene00003738	nid-1	active	ventral nerve cord | intestinal | distal tip cells | vulva | spermathecae | nerve ring | pharynx | gonad | somatic gonad | intestinal | distal tip cells | uterus	Expression is first detected in late gastrulation by the cephalic, inner labial, and outer labial cells. As the embryo elongates and morphogenesis begins, expression in body wall muscle cells is detected by in situ hybridization and is observed by using the GFP reporter. In addition, GFP is observed in the left and right lateral ALM neurons and the anal depressor and intestinal muscle cells. As e…	| membranes | basement membrane | "At the light microscope level, it is not possible to determine whether NID-1 or CLE-1 is present within or excluded from synaptic clefts. However, these molecules are present at higher concentrations along the lateral r	1	1	1	V-8J05	-		cg118	WT	Molecular_function:calcium ion binding|Cellular_component:membrane|Biological_process:cell-matrix adhesion	Nidogen and related basement membrane protein proteins	ENSEMBL:ENSP00000216286:human:Nidogen-2 precursor:E=95.2676 | ENSEMBL:ENSP00000334108:human:Nidogen:E=89.9586 | ENSEMBL:ENSP00000320738:human:NID2 protein:E=76 | ENSEMBL:ENSP00000264187:human:Nidogen precursor:E=68.4559 | ENSEMBL:ENSP00000263816:human:Low
182989_at	Y22F5A.4	Y22F5A.4	WBGene00003090	lys-1	active	IL2 neurons | head ganglia | intestinal | IL1 neurons | intestine	In uninfected transgenic worms, the lys-1 promoter drove expression of a lys-1::GFP fusion construct in the intestinal cells and in the six IL1 and six IL2 neurons as well as in a few unidentified neurons in the head ganglia. | Expressed in intestine	On a cellular level, the LYS-1::GFP fusion protein was found to have a vesicular localization. In the intestinal cells, these vesicles are distinct from the auto-fluorescent secondary lysosomes and appear to be concentrated toward the apical surface.	1	1	19	V-7K05	-			WT		N-acetylmuraminidase/lysozyme
192169_s_at	K01C8.10	K01C8.10	WBGene00000379	cct-4	active	head neurons | intestine | tail | pharynx | nervous system | pharyngeal gland cells | renal gland cells | head	Adult Expression: pharynx; pharyngeal gland cells; intestine; renal gland cells; unidentified cells in head; unidentified cells in tail ;		1	1	20	II-6G17	192169_s_at|194250_x_at	cct-4 encodes a putative T complex chaperonin that affects fertility and body morphology and intergrity; expressed in touch receptor neurons.		Emb|Ste|Bmd|Emb|Pch|Rup|Stp|Emb|Lva|Ste	Molecular_function:ATP binding|Molecular_function:unfolded protein binding|Biological_process:protein folding|Biological_process:body morphogenesis (sensu Nematoda)|Biological_process:embryonic development (sensu Animalia)|Biological_process:larval development (sensu Nematoda)|Biological_process:growth|Biological_process:morphogenesis of an epithelium|Biological_process:reproduction|Biological_pr…	Chaperonin complex component, TCP-1 delta subunit (CCT4)	ENSEMBL:ENSP00000233836:human:T-complex protein 1, delta subunit:E=178.959 | ENSEMBL:ENSP00000280326:human:T-complex protein 1, epsilon subunit:E=89.5376 | ENSEMBL:ENSP00000295688:human:OTTHUMP00000060343:E=74.4815 | ENSEMBL:ENSP00000239585:human:T-comple
177113_at	DY3.5	DY3.5	WBGene00004115	pqn-26	active						14	I-4I06	-	The protein product of this gene is predicted to contain a glutamine/asparagine (Q/N)-rich ('prion') domain, by the algorithm of Michelitsch and Weissman (as of the WS77 release of WormBase, i.e., in wormpep77).		WT		Glutaredoxin and related proteins	ENSEMBL:ENSP00000292733:human:Positive cofactor 2 glutamine/Q-rich-associated protein:E=33.6383 | ENSEMBL:ENSP00000263205:human:Similar to Positive cofactor 2 glutamine/Q-rich-associated protein:E=29.9586 | ENSEMBL:ENSP00000353758:human:Splice Isoform 2 O
192872_at	R10H10.1	R10H10.1	WBGene00003064	lpd-8	active						2	IV-5B21	-	lpd-8 encodes a homolog of human and mouse HIRA-interacting protein-5; LPD-8 has C-terminal similarity to a domain of NifU observed in thioredoxin-like proteins and domains (COG0694), and is predicted to be mitochondrial on phylogenetic grounds.		Emb|Lva|Pch|Sck|Lpd|Gro	Biological_process:embryonic development (sensu Animalia)|Biological_process:positive regulation of growth rate|Biological_process:lipid metabolism|Biological_process:larval development (sensu Nematoda)|Biological_process:growth|Biological_process:physiological processes	NifU-like domain-containing proteins	ENSEMBL:ENSP00000306965:human:Cytosolic iron-sulfur cluster scaffold protein Nfu:E=58.5376 | FLYBASE:CG32857-PA:fly:Flybase gene name is CG32857-PA:E=61.7959 | FLYBASE:CG32500-PA:fly:Flybase gene name is CG32500-PA:E=61.7959 | FLYBASE:CG33502-PA:fly:Flybase gene name is CG33502-PA:E=61.7959 |
177809_s_at	F25H5.5	F25H5.5	WBGene00009127	F25H5.5	active						11	I-4F11	-		tm1468	Emb|WT	Biological_process:embryonic development (sensu Animalia)	Claspin, protein mediating phosphorylation and activation of Chk1 protein kinase in the DNA replication checkpoint response	ENSEMBL:ENSP00000251195:human:Claspin homolog:E=24.8539 | ENSEMBL:ENSP00000312995:human:Claspin:E=24.7447 | ENSEMBL:ENSP00000218364:human:HIV TAT specific factor 1:E=11.8539 | ENSEMBL:ENSP00000311513:human:Remodeling and spacing factoR 1:E=10.5086 | ENSEMBL:ENSP00000353511:human:Splice Isoform 3 Of Hepatitis B virus x associated protein:E=10.1938 | FLYBASE:CG13185-PA:fly:Flybase gene name is CG13…
183619_at	C15C7.6	C15C7.6	WBGene00015792	C15C7.6	active						10	X-2K01	-			WT
173364_s_at	E01A2.2a	E01A2.2	WBGene00017085	E01A2.2	active								173364_s_at|176109_at			WT|WT|Egl|WT	Biological_process:oviposition	C2H2 Zn-finger protein	ENSEMBL:ENSP00000314491:human:Splice Isoform 1 Of Arsenite-resistance protein 2:E=98.8861 | ENSEMBL:ENSP00000344670:human:26 kDa protein:E=33.585 | FLYBASE:CG7843-PA:fly:Flybase gene name is CG7843-PA:E=108.638 |
178168_at	T01G9.1	T01G9.1	WBGene00011343	T01G9.1	active						10	I-4E21	-			WT
175125_at	yk702d9.3	yk702d9.3	-	-	not a gene								-
175409_at	C09H10.10	C09H10.10	WBGene00007504	C09H10.10	active								175409_at|185875_at			Emb|Lva|Ste	Biological_process:embryonic development (sensu Animalia)|Biological_process:larval development (sensu Nematoda)|Biological_process:growth|Biological_process:reproduction
193052_at	Y53C12B.1	Y53C12B.1	WBGene00013143	Y53C12B.1	active	body wall muscle	Adult Expression: body wall muscle | Larval Expression: body wall muscle		0	1	5	II-6P02	-			Emb|Gro|Stp|Gro|Pch	Biological_process:embryonic development (sensu Animalia)|Biological_process:positive regulation of growth rate|Biological_process:gametogenesis	WD40-repeat-containing subunit of the 18S rRNA processing complex	ENSEMBL:ENSP00000331815:human:TBL3 protein:E=69.8861 | ENSEMBL:ENSP00000347194:human:WD-repeat protein SAZD:E=50.1805 | ENSEMBL:ENSP00000351446:human:WD-repeat protein 5:E=22.6198 | ENSEMBL:ENSP00000330381:human:WD repeat domain 5B:E=19.1308 | ENSEMBL:ENS
187622_s_at	B0495.10a	B0495.10	WBGene00015209	B0495.10	active	neuronal	Expression is seen in the nuclei of eight neurons in the adult, two pairs in the head and two pairs in the tail. However, not each member of each pair is seen in every expressing worm. The identity of these neurons is uncertain. The head neurons may be ADLL/R or ASKL/R and IL1DL/R or IL1L/R. The tail neurons may be PVQL/R or PVCL/R and PVNR/L. This gene is similar to human copine I, a calcium-dep…		1	1	1	II-5D16	-		tm716	WT		Copine	ENSEMBL:ENSP00000329748:human:Copine VIII:E=60.0915 | ENSEMBL:ENSP00000244751:human:Copine V:E=59.8861 | ENSEMBL:ENSP00000323391:human:Copine family member:E=58.4202 | ENSEMBL:ENSP00000336945:human:Copine I:E=56.5686 | ENSEMBL:ENSP00000216775:human:Copine VI:E=52.699 | ENSEMBL:ENSP00000273027:human:Hypothetical protein:E=51.8239 | ENSEMBL:ENSP00000350649:human:Splice Isoform 1 Of Copine IV:E=51.4…
192132_at	F38B7.3	F38B7.3	WBGene00009534	F38B7.3	active						9	V-7J02	-			WT			ENSEMBL:ENSP00000309558:human:Splice Isoform 1 Of TATA-binding protein associated factor 2N:E=17.5229 | ENSEMBL:ENSP00000315205:human:Splice Isoform 1 Of Interleukin enhancer-binding factor 3:E=16.3566 | ENSEMBL:ENSP00000246662:human:Keratin 9:E=15.7696 |
172218_x_at	T20G5.7	T20G5.7	WBGene00011869	dod-6	active						6	III-5B07	-			WT|WT		Secreted surface protein
174838_at	ZK524.4	ZK524.4	WBGene00013994	ZK524.4	active						5		174838_at|190630_at			WT	Molecular_function:protein kinase activity|Molecular_function:ATP binding|Biological_process:protein amino acid phosphorylation|Molecular_function:protein serine/threonine kinase activity	Serine/threonine protein kinase	ENSEMBL:ENSP00000296088:human:Hypothetical protein DKFZp779A1866:E=117.244 | ENSEMBL:ENSP00000270162:human:Probable serine/threonine-protein kinase SNF1LK:E=70.5086 | ENSEMBL:ENSP00000329894:human:MARK:E=69.5686 | ENSEMBL:ENSP00000265458:human:MARK2 prote
184493_at	M01E11.1	M01E11.1	WBGene00019710	M01E11.1	active						2	I-2F05	-			WT	Molecular_function:protein-S-isoprenylcysteine O-methyltransferase activity|Biological_process:C-terminal protein amino acid methylation|Cellular_component:integral to membrane	Farnesyl cysteine-carboxyl methyltransferase	ENSEMBL:ENSP00000313340:human:Protein-S-isoprenylcysteine O-methyltransferase:E=46.6576 | ENSEMBL:ENSP00000354894:human:Similar to Protein-S isoprenylcysteine O-methyltransferase:E=46.6198 | FLYBASE:CG11268-PA:fly:Flybase gene name is CG11268-PA:E=54.5229 |
174585_at	F26A1.1	F26A1.1	WBGene00017801	F26A1.1	active	intestinal	Adult Expression: intestinal | Larval Expression: intestinal		0	1	7	III-2O12	174585_at|181348_at			WT|WT|WT
176126_at	F10E9.4	F10E9.4	WBGene00017356	F10E9.4	active						2	III-4M06	-			WT|WT|WT
191208_s_at	F55G1.8	F55G1.8	WBGene00004044	plk-3	active						7	IV-3B20	-			WT|WT|WT	Molecular_function:protein serine/threonine kinase activity|Molecular_function:ATP binding|Biological_process:protein amino acid phosphorylation|Biological_process:cell cycle|Molecular_function:protein kinase activity	Polo-like serine/threonine protein kinase	ENSEMBL:ENSP00000300093:human:Serine/threonine-protein kinase PLK1:E=114.055 | ENSEMBL:ENSP00000310097:human:Serine/threonine-protein kinase PLK3:E=86.9586 | ENSEMBL:ENSP00000274289:human:Serine/threonine-protein kinase SNK:E=82.3468 | ENSEMBL:ENSP0000027
193062_s_at	C27H6.1	C27H6.1	WBGene00000167	apt-10	active	nerve ring | ventral nerve cord	Adult Expression: nerve ring; ventral nerve cord | Larval Expression: nerve ring; ventral nerve cord		1	1	1	V-6P04	173890_at|193062_s_at	apt-10 encodes the C. elegans ortholog of the mammalian Stonins and Drosophila Stoned B, membrane-associated proteins that contain three distinct domains: a proline-rich domain, a stonin homology domain, and a domain paralogous to the mu-adaptin subunits of adaptor protein complexes 1-3; by homology, APT-10 is predicted to regulate the activity of the heteromeric AP-1 and AP-2 clathrin adaptor pr…		WT		Stoned B synaptic vesicle biogenesis protein	ENSEMBL:ENSP00000267540:human:Splice Isoform 1 Of Stonin 2:E=63.1739 | ENSEMBL:ENSP00000310969:human:Stonin 1:E=36.5229 | ENSEMBL:ENSP00000311493:human:Stoned B/TFIIA-alpha/beta-like factor:E=34.0969 | ENSEMBL:ENSP00000250244:human:Adaptor-related protein complex 1, mu 2 subunit (Mu-adaptin 2) (Adaptor protein complex AP-1 mu-2 subunit) (Golgi adaptor HA1/AP1 adaptin mu-2 subunit) (Clathrin assem…
191856_s_at	K12F2.1	K12F2.1	WBGene00003515	myo-3	active	male sex-specific muscle | intestinal | vulval muscle	Antibody staining is detected in the anal depressor, anal sphincter and intestinal muscles and in the contractile sheath in proximal region of the somatic gonad. Staining is also observed in the vulval muscle cells and neighbouring body wall muscle cells. In addition, staining is observed in the adult male sex muscles along the lateral and ventral surfaces. | 7.5 kb single band present in mixed s…	| Sharply defined brigh lines of fluorescence represent the reaction of 5-6. Antibody 5-14 also produced this pattern. These bright lines correspond to the central region of the A band.	0	1	1	V-8O03	-	myo-3 encodes MHC A, the minor isoform of MHC (myosin heavy chain) that is essential for thick filament formation, and for viability, movement, and embryonic elongation; expressed in body muscle, the somatic sheath cell covering the hermaphrodite gonad, and also expressed in enteric muscle, vulval muscles of the hermaphrodite and the diagonal muscles of the male tail.	e1390	Emb|Slu|Stp|Bmd|Lva|Unc	Molecular_function:motor activity|Molecular_function:ATP binding|Cellular_component:myosin|Biological_process:body morphogenesis (sensu Nematoda)|Biological_process:embryonic development (sensu Animalia)|Biological_process:larval development (sensu Nematoda)|Biological_process:growth|Biological_process:positive regulation of locomotion|Biological_process:gametogenesis|Biological_process:locomotor…	Myosin class II heavy chain	ENSEMBL:ENSP00000355048:human:224 kDa protein:E=1000 | ENSEMBL:ENSP00000351200:human:Myosin heavy chain, nonmuscle type A:E=1000 | ENSEMBL:ENSP00000252172:human:Myosin heavy chain, skeletal muscle, extraocular:E=1000 | ENSEMBL:ENSP00000226209:human:Myosin
183535_at	F46C8.3	F46C8.3	WBGene00018485	F46C8.3	active							X-3N04	-			WT|WT
191198_at	F35B12.4	F35B12.4	WBGene00009384	F35B12.4	active						1	V-7L04	-			WT	Molecular_function:serine protease inhibitor activity	Serine proteinase inhibitor (KU family)	FLYBASE:CG33103-PB:fly:Flybase gene name is Ppn-PB:E=10.301 |
188022_s_at	ZK858.3	ZK858.3	WBGene00014117	ZK858.3	active						7		-			WT	Molecular_function:sugar binding	C-type lectin
177228_at	Y61A9LA.11	Y61A9LA.11	WBGene00022022	Y61A9LA.11	active								-					GTP-binding protein AARP2 involved in 40S ribosome biogenesis
185705_at	Y62E10A.2	Y62E10A.2	WBGene00013373	Y62E10A.2	active								-			Gro|Pch|Lva	Biological_process:positive regulation of growth rate|Biological_process:larval development (sensu Nematoda)|Biological_process:growth		ENSEMBL:ENSP00000304353:human:Ribonuclease P protein subunit p20:E=13.4949 | FLYBASE:CG32530-PB:fly:Flybase gene name is CG32530-PB:E=15.7959 |
191970_at	C34H3.2	C34H3.2	WBGene00003846	odd-2	active	intestine	Transgenic lines expressing odd-2::GFP also contained signal within the intestine of embryos, larvae, and adults. At all stages, transgenic animals expressed the highest levels of GFP in the most anterior and most posterior portions of the intestine, as well as signal in cells that appeared to be outside the intestine, near the anus.		0	1			-	odd-2 encodes a protein with homology to the Drosophila ODD-SKIPPED family members and affects larval viability; expressed in the intestine.	tm1128	WT|Gro|Unc|Lva|Unc	Molecular_function:nucleic acid binding|Molecular_function:zinc ion binding|Cellular_component:nucleus|Biological_process:positive regulation of growth rate|Biological_process:larval development (sensu Nematoda)|Biological_process:growth|Biological_process:locomotory behavior	Zn-finger	ENSEMBL:ENSP00000297565:human:Hypothetical protein FLJ90037:E=41.3979 | ENSEMBL:ENSP00000272223:human:Odd-skipped related 1:E=39.7447 | ENSEMBL:ENSP00000336719:human:Zinc finger protein 226:E=21.1675 | ENSEMBL:ENSP00000307774:human:Zinc finger protein 239
188068_at	F37A8.4	F37A8.4	WBGene00003748	nlp-10	active	head neurons | male nervous system | lateral ganglia | pharyngeal neurons | tail neurons	Reporter construct is expressed primarily or exclusively in neurons or "endocrine/secretory" cells. GFP expression in non-neuronal tissues include the gut (frequently), specific somatic gonad cells, and in pharyngeal or vulval muscles (rarely). No expression is detected in hypodermal, body wall muscle or germ tissues. nlp-10 is expressed at head neurons. | "Expressed in ASK, ADL, CAN, 2 lateral n…		1	1	6		-	nlp-10 encodes four predicted neuropeptide-like proteins; nlp-10 is part of a GGxY neuropeptide family that has members in several other nematode species; nlp-10 is expressed in a variety of neurons, including ASK, ADL, CAN, two lateral neurons, two anterior pharyngeal neurons, one tail neuron, and one male tail neuron; as loss of nlp-10 activity via large-scale RNAi screens does not result in an…		WT
175809_at	F28H6.1	F28H6.1	WBGene00000103	akt-2	active	rectal gland | head neurons | motor neurons | spermathecae | hypodermis | intestine | dorsal nerve cord | P lineage | pharyngeal muscle | ventral nerve cord | pharyngeal neurons | tail neurons | muscle	AKT-2/GFP full-length protein fusion gene is expressed at the same times as AKT-1/GFP and in the same tissues that express AKT-1/GFP although AKT-2/GFP seems to be less abundant.		1	1	6		175809_at|194014_s_at	akt-2 encodes a homolog of the serine/threonine kinase Akt/PKB, AKT-2, that is required for progression through the dauer stage of development and for the negative regulation of adult lifespan; inactivation of akt-2 causes animals to arrest constitutively	ok393	WT	Molecular_function:protein serine/threonine kinase activity|Molecular_function:ATP binding|Biological_process:protein amino acid phosphorylation|Molecular_function:protein kinase activity|Biological_process:insulin receptor signaling pathway|Biological_process:determination of adult life span	Serine/threonine protein kinase	ENSEMBL:ENSP00000263826:human:Splice Isoform 1 Of RAC-gamma serine/threonine-protein kinase:E=145.301 | ENSEMBL:ENSP00000336943:human:Splice Isoform 2 Of RAC-gamma serine/threonine-protein kinase:E=143.387 | ENSEMBL:ENSP00000309428:human:RAC-beta serine/t
191113_s_at	F07C4.8	F07C4.8	WBGene00005109	srd-31	active							V-5F23	191112_at|191113_s_at			WT	Molecular_function:G-protein coupled receptor activity|Cellular_component:membrane	Chemoreceptor/7TM receptor
177018_s_at	Y94H6A.5a	Y94H6A.5	WBGene00022378	Y94H6A.5	active								177017_at|177018_s_at				Molecular_function:nucleic acid binding|Molecular_function:helicase activity|Molecular_function:ATP binding		ENSEMBL:ENSP00000304072:human:Similar to ATP-dependent RNA helicase:E=170.174 | ENSEMBL:ENSP00000339633:human:Splice Isoform 1 Of Probable ATP-dependent RNA helicase DDX27:E=64.0506 | ENSEMBL:ENSP00000350698:human:Similar to ATP-dependent RNA-helicase:E=5
189828_s_at	C15H9.6	C15H9.6	WBGene00002007	hsp-3	active	stomato-intestinal muscle | head neurons | intestine | tail | nervous system | pharyngeal gland cells | tail neurons | coelomocytes	Adult Expression: pharyngeal gland cells; intestine; stomato-intestinal muscle; coelomocytes; Nervous System; head neurons; tail neurons; unidentified cells in tail ;		1	1		X-3G06	-	hsp-3 encodes a heat shock response 70 (hsp70) protein orthologous to human glucose regulated protein 78 (grp78/BiP, OMIM:138120); HSP-3 likely functions as a molecular chaperone, and is expressed constitutively (expression is not heat inducible) throughout development with greatest abundance during the L1 larval stage; HSP-3 contains a long hydrophobic amino terminus and a carboxyl terminal KDEL…	ok1083	Dpy|Lva	Molecular_function:ATP binding|Biological_process:positive regulation of body size|Biological_process:larval development (sensu Nematoda)|Biological_process:growth|Cellular_component:endoplasmic reticulum lumen|Biological_process:response to stress|Molecular_function:Hsp70/Hsp90 organizing protein activity|Biological_process:protein secretion|Biological_process:response to chemical substance	Molecular chaperones GRP78/BiP/KAR2, HSP70 superfamily	ENSEMBL:ENSP00000265959:human:78 kDa glucose-regulated protein precursor:E=274.959 | ENSEMBL:ENSP00000324173:human:72 kDa protein:E=244.113 | ENSEMBL:ENSP00000227378:human:Splice Isoform 1 Of Heat shock cognate 71 kDa protein:E=216.886 | ENSEMBL:ENSP00000
194123_s_at	F32B6.1	F32B6.1	WBGene00003603	nhr-4	active	amphids | head neurons | nervous system | phasmids | tail neurons	Adult Expression: Nervous System; head neurons; amphids; tail neurons; phasmids;		1	1	6	IV-5K05	-		tm1068	WT	Molecular_function:transcription factor activity|Molecular_function:steroid hormone receptor activity|Biological_process:regulation of transcription, DNA-dependent|Cellular_component:nucleus|Molecular_function:DNA binding|Molecular_function:ligand-dependent nuclear receptor activity	Hormone receptors	ENSEMBL:ENSP00000339908:human:OTTHUMP00000031062:E=38.2076 | ENSEMBL:ENSP00000312987:human:Hepatocyte nuclear factor 4 alpHa isoform b:E=35.284 | ENSEMBL:ENSP00000343807:human:OTTHUMP00000031064:E=34.3372 | ENSEMBL:ENSP00000346339:human:HNF4G protein:E=31
187224_at	F02A9.1a	F02A9.1	WBGene00008513	F02A9.1	active						3		187172_at|187224_at|187225_s_at			WT|WT		Unnamed protein
194262_x_at	W05H9.2	W05H9.2	WBGene00021049	W05H9.2	active						2	X-3K06	180519_at|194262_x_at			WT
191512_at	T22G5.5	T22G5.5	WBGene00011932	sptl-3	active						5	V-9K15	174295_at|191512_at	This gene encodes a protein predicted by Eisenberg and coworkers, with 68% accuracy, to be mitochondrial.		Ste|Stp|WT	Molecular_function:transferase activity, transferring nitrogenous groups|Biological_process:biosynthesis|Molecular_function:transferase activity|Biological_process:metabolism|Biological_process:reproduction|Biological_process:gametogenesis	Serine palmitoyltransferase	ENSEMBL:ENSP00000216484:human:Serine palmitoyltransferase 2:E=125.721 | ENSEMBL:ENSP00000217206:human:OTTHUMP00000030292:E=114 | ENSEMBL:ENSP00000248924:human:2-amino-3-ketobutyrate coenzyme A ligase, mitochondrial precursor:E=41.5229 | ENSEMBL:ENSP000002
175909_at	C06E1.1	C06E1.1	WBGene00015518	C06E1.1	active						12	III-4F23	-			WT|WT		Protein involved in membrane traffic (YOP1/TB2/DP1/HVA22 family)
182336_at	C54D10.5	C54D10.5	WBGene00008300	C54D10.5	active						6	V-8G14	-			WT	Molecular_function:rhodopsin-like receptor activity|Biological_process:G-protein coupled receptor protein signaling pathway|Cellular_component:integral to membrane	7-transmembrane receptor
177579_at	K03D3.5	K03D3.5	WBGene00010531	K03D3.5	active						26	IV-7L14	-			WT		Unnamed protein
191189_at	C55B7.8	C55B7.8	WBGene00000937	dbr-1	active						2	I-3K07	-	dbr-1 encodes a homolog of the RNA lariat-debranching enzyme; DBR-1 is predicted to function in RNA processing by hydrolyzing the 2'-5' phosphodiester bond at the branchpoint of excised lariat intron RNA, thus converting the introns into linear molecules that can subsequently be degraded by exonucleases; in C. elegans, DBR-1 activity is required for embryonic and germline development, as well as …		WT|Emb|Gro|Stp|Gro|Unc|Unclassified|Gro|Unclassified	Molecular_function:hydrolase activity, acting on ester bonds|Biological_process:mRNA processing|Molecular_function:hydrolase activity|Molecular_function:structural constituent of ribosome|Biological_process:protein biosynthesis|Cellular_component:intracellular|Cellular_component:ribosome|Biological_process:embryonic development (sensu Animalia)|Biological_process:positive regulation of growth rat…	RNA lariat debranching enzyme	ENSEMBL:ENSP00000260803:human:Debranching enzyme homolog 1:E=92.2924 | ENSEMBL:ENSP00000349649:human:61 kDa protein:E=92.284 | FLYBASE:CG7942-PA:fly:Flybase gene name is CG7942-PA:E=86.2218 |
185355_at	C53C11.1	C53C11.1	WBGene00016899	C53C11.1	active						10	X-7D18	-			WT
184254_at	C46H11.7	C46H11.7	WBGene00016731	C46H11.7	active						14	I-2C02	-			WT		Secreted surface protein	FLYBASE:CG31439-PA:fly:Flybase gene name is CG31439-PA:E=14.2924 | FLYBASE:CG13990-PA:fly:Flybase gene name is CG13990-PA:E=13.1805 |
190563_at	F39D8.3	F39D8.3	WBGene00009561	F39D8.3	active						14	X-7G23	-			WT		Unnamed protein
192072_s_at	D2030.1	D2030.1	WBGene00008411	D2030.1	active						11	I-3B14	-			WT	Molecular_function:mannosyl-oligosaccharide 1,2-alpha-mannosidase activity|Molecular_function:calcium ion binding|Biological_process:N-linked glycosylation|Cellular_component:membrane	Mannosyl-oligosaccharide alpha-1,2-mannosidase and related glycosyl hydrolases	ENSEMBL:ENSP00000265493:human:Mannosyl-oligosaccharide 1,2-alpha-mannosidase IA:E=130.854 | ENSEMBL:ENSP00000346334:human:Mannosyl-oligosaccharide 1,2-alpha-mannosidase IB:E=129.161 | ENSEMBL:ENSP00000348959:human:73 kDa protein:E=129.161 | ENSEMBL:ENSP00
188820_s_at	H24K24.3a	H24K24.3	WBGene00019240	H24K24.3	active								188819_at|188820_s_at			WT	Molecular_function:alcohol dehydrogenase activity, zinc-dependent|Molecular_function:zinc ion binding	Alcohol dehydrogenase, class III	ENSEMBL:ENSP00000296412:human:ADH5 protein:E=146.071 | ENSEMBL:ENSP00000311351:human:40 kDa protein:E=140.131 | ENSEMBL:ENSP00000265512:human:Class II alCohol dehydrogenase 4 pi subunit:E=107 | ENSEMBL:ENSP00000306606:human:Alcohol dehydrogenase beta chain:E=105.921 | ENSEMBL:ENSP00000209668:human:Class I alCohol dehydrogenase, alpha subunit:E=104.854 | ENSEMBL:ENSP00000209665:human:Alcohol dehyd…
189631_at	T26C11.1	T26C11.1	WBGene00006560	tbx-41	active						10	X-1J15	-		ok1231	WT	Molecular_function:transcription factor activity|Biological_process:regulation of transcription, DNA-dependent|Cellular_component:nucleus	TBX2 and related T-box transcription factors
183524_at	F31F7.2	F31F7.2	WBGene00017965	F31F7.2	active							V-4L09	183524_at|183525_s_at			WT|WT		Unnamed protein	ENSEMBL:ENSP00000311809:human:Splice Isoform 2 Of Collagen alpha 1:E=11.2366 | ENSEMBL:ENSP00000325146:human:Splice Isoform 1 Of Collagen alpha 1(XII) chain precursor:E=10.2518 | ENSEMBL:ENSP00000351767:human:Splice Isoform 3 Of Protein KIAA1510 precursor:E=10.2007 | ENSEMBL:ENSP00000346302:human:Splice Isoform 2 Of Protein KIAA1510 precursor:E=10.2007 | ENSEMBL:ENSP00000323077:human:Splice Isofo…
179103_at	F19H6.6	F19H6.6	WBGene00008961	F19H6.6	active						26	X-5N08	-			WT
184786_at	Y49E10.17	Y49E10.17	WBGene00013036	Y49E10.17	active							III-6E14	-			WT|WT		Uncharacterized protein	ENSEMBL:ENSP00000322097:human:Hypothetical protein FLJ35107:E=21.9586 | ENSEMBL:ENSP00000282478:human:Dentin sialophosphoprotein precursor:E=17.6021 | FLYBASE:CG4090-PA:fly:Flybase gene name is CG4090-PA:E=16.7696 | FLYBASE:CG31901-PA:fly:Flybase gene name is CG31901-PA:E=13.3098 | FLYBASE:CG4124-PC:fly:Flybase gene name is CG4124-PC:E=12.0706 | FLYBASE:CG6004-PB:fly:Flybase gene name is CG6004-P…
173250_s_at	C05D11.9	C05D11.9	WBGene00015486	C05D11.9	active						2	III-3M10	173250_s_at|187687_s_at		tm704	Bmd|Gro|WT|WT|Emb|Gro|Gro|Lva	Molecular_function:ribonuclease P activity|Biological_process:tRNA 5'-leader removal|Biological_process:body morphogenesis (sensu Nematoda)|Biological_process:embryonic development (sensu Animalia)|Biological_process:positive regulation of growth rate|Biological_process:larval development (sensu Nematoda)|Biological_process:growth	Ribonucleases P/MRP protein subunit	ENSEMBL:ENSP00000339529:human:Ribonucleases P/MRP protein subunit POP1:E=40.699 | FLYBASE:CG32763-PA:fly:Flybase gene name is CG32763-PA:E=37.0177 |
181697_at	C08E3.6	C08E3.6	WBGene00015598	C08E3.6	active						15	II-1N14	-	This gene encodes a protein containing an F-box, a motif predicted to mediate protein-protein interactions either with homologs of yeast Skp-1p or with other proteins; this gene's encoded protein also contains an FTH/DUF38 motif, which may also mediate protein-protein interaction.		WT		Uncharacterized protein
173701_s_at	T03D3.5	T03D3.5	WBGene00020183	T03D3.5	active						7	V-2F17	173700_at|173701_s_at			WT		Unnamed protein
180722_at	F40F9.11	F40F9.11	WBGene00014754	F40F9.11	active								-
190947_s_at	Y39A1A.15a	Y39A1A.15	WBGene00000566	cnt-2	active	intestinal muscle | body wall muscle | pharynx | intestinal	Adult Expression: pharynx; intestinal muscle; unidentified | Larval Expression: pharynx; intestinal; intestinal muscle; body wall muscle; unidentified		0	1		III-5N23	-			WT|WT	Biological_process:regulation of GTPase activity|Molecular_function:GTP binding|Biological_process:small GTPase mediated signal transduction	GTPase-activating protein Centaurin gamma (contains Ras-like GTPase, PH and ankyrin repeat domains)	ENSEMBL:ENSP00000338378:human:Splice Isoform 2 Of Centaurin gamma 2:E=141.824 | ENSEMBL:ENSP00000334157:human:MRIP-1:E=133.187 | ENSEMBL:ENSP00000257897:human:Centaurin gamma 1:E=121.013 | ENSEMBL:ENSP00000328160:human:PI 3-kinase enhancer long isoform:E=
184774_at	Y9C9A.13	Y9C9A.13	WBGene00021180	Y9C9A.13	active								-			WT		ZYG-1-like serine/threonine protein kinases
189105_s_at	C56C10.6	C56C10.6	WBGene00016963	C56C10.6	active						4	II-5G23	-			WT|WT		Casein kinase (serine/threonine/tyrosine protein kinase)	ENSEMBL:ENSP00000259750:human:OTTHUMP00000016425:E=55.2924 | ENSEMBL:ENSP00000263802:human:TTBK2 protein:E=54.4437 | ENSEMBL:ENSP00000267890:human:TTBK2 protein:E=54.0862 | ENSEMBL:ENSP00000353904:human:Splice Isoform 2 Of Casein kinase I, gamma 3 isoform
183088_at	Y39B6A.36	Y39B6A.36	WBGene00012694	Y39B6A.36	active								-			WT|Gro|Stp|Gro|Rup|Stp	Molecular_function:RNA polymerase II transcription factor activity|Molecular_function:ATP binding|Biological_process:transcription initiation from Pol II promoter|Cellular_component:transcription factor TFIIF complex|Biological_process:positive regulation of growth rate|Biological_process:morphogenesis of an epithelium|Biological_process:gametogenesis	Transcription initiation factor IIF, small subunit (RAP30)	ENSEMBL:ENSP00000340823:human:Transcription initiation factor IIF, beta subunit:E=36.7447 | ENSEMBL:ENSP00000351886:human:28 kDa protein:E=36.6383 | FLYBASE:CG6538-PA:fly:Flybase gene name is TfIIFbeta-PA:E=40.1805 |
181721_at	C27C12.1	C27C12.1	WBGene00007771	C27C12.1	active						7	X-6J24	-			WT|WT		CLIP-associating protein
191289_s_at	C32B5.2	C32B5.2	WBGene00005479	srh-274	active							II-1H15	191288_at|191289_s_at			WT	Molecular_function:G-protein coupled receptor activity|Cellular_component:membrane	Predicted olfactory G-protein coupled receptor
185943_at	F57B10.4	F57B10.4	WBGene00019002	F57B10.4	active						7	I-3M15	-			WT|WT|WT		Uncharacterized protein	ENSEMBL:ENSP00000324020:human:Kinesin-like protein 2:E=12.1308 | FLYBASE:CG14692-PA:fly:Flybase gene name is CG14692-PA:E=10.1487 |
173502_s_at	C03E10.4	C03E10.4	WBGene00001645	gly-20	active							V-7N19	-	gly-20 is orthologous to the human gene MANNOSYL (ALPHA-1,6-)-GLYCOPROTEIN BETA-1,2-N-ACETYLGLUCOSAMINYLTRANSFERASE (MGAT2; OMIM:602616), which when mutated leads to carbohydrate-deficient glycoprotein syndrome, type II.	ok826	WT	Molecular_function:alpha-1,6-mannosylglycoprotein 2-beta-N-acetylglucosaminyltransferase activity|Biological_process:oligosaccharide biosynthesis|Cellular_component:Golgi stack|Cellular_component:integral to membrane	N-acetylglucosaminyltransferase	ENSEMBL:ENSP00000307423:human:Alpha-1,6-mannosyl-glycoprotein 2-beta-N-acetylglucosaminyltransferase:E=80.7695 | FLYBASE:CG7921-PA:fly:Flybase gene name is Mgat2-PA:E=80.9208 |
182235_at	T05C1.1	T05C1.1	WBGene00020248	T05C1.1	active								-
189068_at	C33A12.11	C33A12.11	WBGene00005666	sru-3	active							IV-4N06	-			WT		Uncharacterized protein
174808_at	T24B8.4	T24B8.4	WBGene00011978	T24B8.4	active						1	II-6D23	174808_at|179487_at			WT			ENSEMBL:ENSP00000317862:human:Wiskott-Aldrich syndrome protein:E=19.8861 | ENSEMBL:ENSP00000253811:human:Diaphanous 1:E=19.1367 | ENSEMBL:ENSP00000354885:human:Mucin 2 precursor:E=16.8239 | ENSEMBL:ENSP00000289115:human:Wiskott-Aldrich syndrome protein fa
176087_at	C07H6.2	C07H6.2	WBGene00015579	C07H6.2	active	intestine | pharynx	Adult Expression: pharynx; intestine;		0	1		III-4A11	-			WT|WT|Gro	Biological_process:positive regulation of growth rate	Uncharacterized conserved protein	ENSEMBL:ENSP00000230260:human:HCG V:E=12.699 | FLYBASE:CG13994-PA:fly:Flybase gene name is CG13994-PA:E=12.8239 | FLYBASE:CG11233-PA:fly:Flybase gene name is CG11233-PA:E=12.6383 |
188242_at	T06H11.1a	T06H11.1	WBGene00006792	unc-58	active	motor neurons | interneurons	Expressed in motor neurons and interneurons.		1	1	6	X-4P24	188242_at|194049_at	unc-58 encodes one of 44 C. elegans TWK (two-P domain K+) potassium channel subunits that contain two pore-forming domains and four transmembrane domains; unc-58 was originally defined by gain-of-function (gf) mutations that result in paralysis and a shortened (dumpy) body morphology due to hypercontraction of body wall muscle; unc-58 gf mutations also result in constitutive egg-laying; as loss o…	e415	WT	Molecular_function:potassium channel activity|Biological_process:potassium ion transport|Cellular_component:membrane|Biological_process:regulation of muscle contraction|Biological_process:oviposition|Biological_process:locomotion	Tandem pore domain K+ channel	ENSEMBL:ENSP00000334650:human:TWIK-related individual K+ channel:E=14.1938 | ENSEMBL:ENSP00000306275:human:Potassium channel subfamily K member 3:E=12.0915 | ENSEMBL:ENSP00000211196:human:Splice Isoform 1 Of Potassium channel subfamily K member 16:E=11.8239 | ENSEMBL:ENSP00000244085:human:Potassium channel subfamily K member 15:E=10.9208 | ENSEMBL:ENSP00000302166:human:Potassium channel subfamily…
185194_at	F09E5.11	F09E5.11	WBGene00017289	F09E5.11	active						18	II-4I06	-			Clr|Gro|Prz|Unc|Lva|Lvl	Biological_process:osmoregulation|Biological_process:positive regulation of growth rate|Biological_process:larval development (sensu Nematoda)|Biological_process:growth|Biological_process:physiological processes|Biological_process:locomotion|Biological_process:locomotory behavior
185994_at	C50H11.2	C50H11.2	WBGene00016850	srt-8	active						9	V-2B16	-		pkP730	WT		7-transmembrane receptor
183027_at	R07C3.5	R07C3.5	WBGene00019921	R07C3.5	active						12	II-1F19	-			WT		F-box domain
188688_s_at	R06A4.3	R06A4.3	WBGene00011048	R06A4.3	active						9	II-9I17	-			WT	Molecular_function:nucleic acid binding|Cellular_component:nucleus	DNA-binding centromere protein B (CENP-B)
188116_at	F57H12.3	F57H12.3	WBGene00003879	ora-1	active						17	IV-4E17	-			WT		Unnamed protein
175245_at	F53F4.5	F53F4.5	WBGene00001479	fmo-4	active	head neurons | Reproductive System | hypodermis | intestine | nervous system | vulval muscle | developing vulva	Adult Expression: intestine - posterior cells; Reproductive System; vulval muscle; hypodermis; Nervous System; head neurons;		1	1	8	V-8P18	175245_at|191646_at	fmo-14 encodes a protein with homology to human hepatic flavin-containing monooxygenase 5.	ok294	WT|WT	Biological_process:electron transport|Molecular_function:disulfide oxidoreductase activity|Molecular_function:monooxygenase activity|Molecular_function:dimethylaniline monooxygenase (N-oxide-forming) activity|Cellular_component:microsome|Molecular_function:oxidoreductase activity	Flavin-containing monooxygenase	ENSEMBL:ENSP00000254090:human:Flavin containing monooxygenase 5:E=113.468 | ENSEMBL:ENSP00000008553:human:Dimethylaniline monooxygenase [N-oxide forming] 3:E=96.2007 | ENSEMBL:ENSP00000337586:human:Novel protein similar to flavin-containing monoxygenase proteins:E=93.7959 | ENSEMBL:ENSP00000209929:human:Similar to Dimethylaniline monooxygenase [N-oxide forming] 2:E=93.5229 | ENSEMBL:ENSP000000139…
191725_s_at	K11D9.3	K11D9.3	WBGene00010772	K11D9.3	active						8	III-5D04	-			WT|WT|WT	Molecular_function:transporter activity|Biological_process:transport|Cellular_component:integral to membrane|Cellular_component:membrane	Synaptic vesicle transporter SVOP and related transporters (major facilitator superfamily)	ENSEMBL:ENSP00000295587:human:Putative transmembrane transporter FLIPT 1:E=30.0757 | ENSEMBL:ENSP00000328583:human:Carnitine transporter 2:E=24.6383 | ENSEMBL:ENSP00000265599:human:Putative transmembrane transporter FLIPT 2:E=24.0915 | ENSEMBL:ENSP0000027
191554_at	F22A3.4	F22A3.5	WBGene00017690	ceh-60	merged							X-3B19	190371_at|191554_at			WT|WT|Unclassified|Unclassified|WT
175176_at	T21C9.12	T21C9.12	WBGene00011897	T21C9.12	active								175176_at|193813_at					TFIIF-interacting CTD phosphatase, including NLI-interacting factor (involved in RNA polymerase II regulation)	ENSEMBL:ENSP00000318115:human:Translocase of inner miTochondrial membrane 50 homolog:E=57.6021 | ENSEMBL:ENSP00000273062:human:Carboxy-terminal domain RNA polymerase II polypeptide A small phosphatase 1:E=15.1367 | ENSEMBL:ENSP00000273179:human:Splice Isoform 2 Of CTD small phosphatase-like protein:E=14.0969 | ENSEMBL:ENSP00000309934:human:Nuclear LIM iNteractor-iNteractiNg factor 2:E=12.7212 | E…
189480_at	F13E6.4	F13E6.4	WBGene00008748	F13E6.4	active						8	X-5M19	-		tm1416	WT|WT|WT|Pvl	Biological_process:hermaphrodite genital morphogenesis		ENSEMBL:ENSP00000331023:human:65 kDa Yes-associated protein:E=11.4437 |
176873_s_at	ZK616.6	ZK616.6	WBGene00022776	ZK616.6	active								-					Predicted membrane protein	ENSEMBL:ENSP00000267750:human:HSPC184:E=29.8239 | ENSEMBL:ENSP00000249209:human:LOC51234 protein:E=14.4815 | FLYBASE:CG11137-PA:fly:Flybase gene name is CG11137-PA:E=28.8239 |
192115_at	Y6B3B.5a	Y6B3B.5	WBGene00012390	Y6B3B.5	active						1	I-6P12	-	This gene encodes a protein predicted by Eisenberg and coworkers, with 68% accuracy, to be mitochondrial.		WT	Molecular_function:inositol/phosphatidylinositol phosphatase activity|Molecular_function:4-diphosphocytidyl-2C-methyl-D-erythritol synthase activity|Biological_process:isoprenoid biosynthesis		ENSEMBL:ENSP00000262644:human:Hypothetical protein FLJ20421:E=46.8539 | ENSEMBL:ENSP00000318852:human:Splice Isoform 1 Of 3':E=29.4202 | ENSEMBL:ENSP00000346862:human:3'(2'), 5'-bisphosphate nucleotidase 1:E=25.7959 | ENSEMBL:ENSP00000307087:human:Similar to Bisphosphate 3'-nucleotidase:E=25.5686 | FLYBASE:CG15743-PA:fly:Flybase gene name is CG15743-PA:E=46.6383 | FLYBASE:CG7789-PA:fly:Flybase ge…
177132_s_at	Y48G1BL.1	Y48G1BL.1	WBGene00021662	Y48G1BL.1	active								177130_s_at|177132_s_at			WT|WT|WT|WT|Ste|WT	Biological_process:reproduction	Small nuclear RNA activating protein complex - 50kD subunit (SNAP50)
172649_x_at	F55G1.10	F55G1.10	WBGene00001935	his-61	active	head neurons | intestine | nervous system	Adult Expression: Nervous System; head neurons;		1	1	18	IV-3B24	-	his-61 encodes an H2A histone.		Gro|Ste	Molecular_function:DNA binding|Biological_process:nucleosome assembly|Biological_process:chromosome organization and biogenesis (sensu Eukarya)|Cellular_component:nucleosome|Cellular_component:nucleus|Biological_process:positive regulation of growth rate|Biological_process:reproduction	Histone 2A	ENSEMBL:ENSP00000332790:human:Histone H2A:E=52.5686 | ENSEMBL:ENSP00000297012:human:Histone 1, H2aa:E=51.6198 | ENSEMBL:ENSP00000332194:human:H2A histone family, member Q:E=51.3979 | ENSEMBL:ENSP00000321389:human:H2A histone family, member L:E=51.3979 | ENSEMBL:ENSP00000328644:human:Histone H2A.o:E=51.2291 | ENSEMBL:ENSP00000341094:human:Histone H2A.c/d/i/n/p:E=51.1367 | ENSEMBL:ENSP00000314530:h…
182323_at	C02H6.2	C02H6.2	WBGene00015362	C02H6.2	active						6	V-5G18	-	This gene encodes a protein containing an F-box, a motif predicted to mediate protein-protein interactions either with homologs of yeast Skp-1p or with other proteins; this gene's encoded protein also contains an FTH/DUF38 motif, which may also mediate protein-protein interaction.		WT		Uncharacterized protein
172323_x_at	C03A7.7	C03A7.7	WBGene00000029	abu-6	active						29	V-4G23	-	abu-6 encodes a transmembrane protein with a predicted signal sequence, a glutamine/asparagine-rich domain and multiple cysteine-rich repeats (DUF139); abu-6 expression is induced by blockage of the unfolded-protein response in the endoplasmic reticulum, and ABU-6 may help protect the organism from damage by improperly folded nascent protein.		WT|WT		Uncharacterized protein	ENSEMBL:ENSP00000334197:human:Keratin-associated protein 10-6:E=19.6198 | ENSEMBL:ENSP00000333987:human:27 kDa protein:E=14.284 | ENSEMBL:ENSP00000334922:human:Keratin-associated protein 9-4:E=11.1308 | ENSEMBL:ENSP00000292733:human:Positive cofactor 2 gl
190170_s_at	W09D12.1	W09D12.1	WBGene00012364	W09D12.1	active						8	V-9B22	-			WT|WT|WT	Molecular_function:metallopeptidase activity|Biological_process:proteolysis and peptidolysis|Molecular_function:metalloendopeptidase activity|Cellular_component:extracellular matrix|Molecular_function:zinc ion binding	Gelatinase A and related matrix metalloproteases	ENSEMBL:ENSP00000260302:human:Collagenase 3 precursor:E=18.4559 | ENSEMBL:ENSP00000339672:human:Collagenase-3 splice variant COL3-9B-2:E=17.1675 | ENSEMBL:ENSP00000340652:human:Matrix metalloproteinase-28 precursor:E=16.9208 | ENSEMBL:ENSP00000313437:human:Splice Isoform 1 Of Matrix metalloproteinase-19 precursor:E=16.699 | ENSEMBL:ENSP00000322788:human:Interstitial collagenase precursor:E=16.075…
193091_at	T02C1.1	T02C1.1	WBGene00011365	T02C1.1	active						12	III-4P14	-			WT|WT|WT	Molecular_function:ubiquitin-protein ligase activity|Molecular_function:zinc ion binding|Biological_process:protein ubiquitination|Cellular_component:ubiquitin ligase complex	Predicted E3 ubiquitin ligase
190293_at	B0495.4	B0495.4	WBGene00003730	nhx-2	active	intestine	Diffuse non-nuclear staining is seen in the intestine from the 3-fold embryonic stage onwards. Staining in young larvae is very strong and extends from the pharyngeo-intestinal valve to the anus. Expression is less frequently observed, and is less extensive, in L4 larvae and adults. Although non-nuclear localised, staining is centred on sub-cellular foci, possibly in intestinal granules. This gen…	| Apical membrane of the intestine	0	1	24	II-5D04	-	nhx-2 encodes a sodium/proton exchanger expressed in the apical membranes of intestinal cells; NHX-2 is required for normally high growth rates, and for propagation or maintenance of the germline, NHX-2 is thought to prevent intracellular acidification by catalysing the electroneutral exchange of extracellular sodium for an intracellular proton.	ok553	Gro|Stp|Lva	Molecular_function:sodium:hydrogen antiporter activity|Biological_process:sodium ion transport|Biological_process:regulation of pH|Cellular_component:integral to membrane|Molecular_function:solute:hydrogen antiporter activity|Biological_process:positive regulation of growth rate|Biological_process:larval development (sensu Nematoda)|Biological_process:growth|Biological_process:gametogenesis	Sodium/hydrogen exchanger protein	ENSEMBL:ENSP00000264938:human:Sodium/hydrogen exchanger 3:E=112.921 | ENSEMBL:ENSP00000233969:human:Sodium/hydrogen exchanger 2:E=111.745 | ENSEMBL:ENSP00000299798:human:Sodium/hydrogen exchanger 5:E=108.187 | ENSEMBL:ENSP00000263980:human:Sodium/hydrogen exchanger 1:E=107.086 | ENSEMBL:ENSP00000295269:human:Hypothetical protein DKFZp313B031:E=103.678 | ENSEMBL:ENSP00000354966:human:Similar to Na…
190177_at	R05H10.6	R05H10.6	WBGene00000399	cdh-7	active						14	II-9G10	-	cdh-7 encodes a protein that contains a cadherin domain.	ok428	WT	Molecular_function:calcium ion binding|Biological_process:homophilic cell adhesion|Cellular_component:membrane		ENSEMBL:ENSP00000298047:human:PREDICTED: similar to fat3:E=28.5376 | ENSEMBL:ENSP00000260147:human:Cadherin-related tumor suppressor homolog precursor:E=28.1549 | ENSEMBL:ENSP00000335169:human:Fat-like cadherin FATJ protein:E=25.3372 | ENSEMBL:ENSP0000026
175410_at	F52D2.7	F52D2.7	WBGene00018689	F52D2.7	active							X-1N19	175410_at|181593_at
191250_at	F35G8.1	F35G8.1	WBGene00018067	F35G8.1	active						3	X-4N13	-		ok527	WT	Molecular_function:rhodopsin-like receptor activity|Biological_process:G-protein coupled receptor protein signaling pathway|Cellular_component:integral to membrane|Molecular_function:neuropeptide Y receptor activity		ENSEMBL:ENSP00000322063:human:Splice Isoform 3 Of Neuropeptide FF receptor 2:E=32.3098 | ENSEMBL:ENSP00000351599:human:Splice Isoform 2 Of Neuropeptide FF receptor 2:E=32.301 | ENSEMBL:ENSP00000307822:human:Splice Isoform 1 Of Neuropeptide FF receptor 2:E
183116_s_at	W05H7.3	W05H7.3	WBGene00021046	sedl-1	active						2	X-1O06	-			WT	Molecular_function:intracellular transporter activity|Biological_process:ER to Golgi transport|Cellular_component:intracellular	TRAPP 20 K subunit	ENSEMBL:ENSP00000310153:human:Splice Isoform 1 Of Sedlin:E=38.5086 | ENSEMBL:ENSP00000350966:human:17 kDa protein:E=36 | ENSEMBL:ENSP00000352708:human:17 kDa protein:E=35.8539 | FLYBASE:CG5161-PA:fly:Flybase gene name is CG5161-PA:E=38.9208 |
176514_at	Y71G12B.5	Y71G12B.5	WBGene00022145	Y71G12B.5	active								-					C-type lectin
172271_x_at	F56H9.2	F56H9.2	WBGene00010174	F56H9.2	active						15		-
189763_at	C25D7.7	C25D7.7	WBGene00004308	rap-2	active						5		-	rap-2 encodes a Ras-related GTPase that is most similar to the RAP2 members of the Ras GTPase superfamily; by homology, RAP-2 is predicted to function as a membrane-localized GTPase that likely plays a role in signal transduction; as animals homozygous for a rap-2 deletion mutation show no obvious abnormalities, the precise role of RAP-2 in C. elegans development and/or behavior is not yet known.	gk11		Molecular_function:GTP binding|Biological_process:small GTPase mediated signal transduction|Biological_process:protein transport|Biological_process:intracellular protein transport	Ras-related GTPase	ENSEMBL:ENSP00000245304:human:Ras-related protein Rap-2a:E=64.2676 | ENSEMBL:ENSP00000340274:human:Ras-related protein Rap-2c:E=63.9586 | ENSEMBL:ENSP00000319096:human:Ras-related protein Rap-2b:E=63.8539 | ENSEMBL:ENSP00000235108:human:Ras-related protei
179272_at	C06B3.6	C06B3.6	WBGene00007365	C06B3.6	active						15	V-9M07	-		ok569	WT		Uncharacterized protein
171815_x_at	C06G8.2	C06G8.2	WBGene00003876	opt-1	active		A gradual increase in the expression level of CPTA during the development from embryo through larva L1-2 and L3-4 to adults was clearly evident. The relative intensities of the CPTA-specific product with respect to actin IV were 2.7, 2.7, 7.0 and 7.8 for the eggs, L1-2, L3-4 and mixed stage animals respectively.		5	1	8	IV-5P09	171815_x_at|192953_s_at	opt-1 encodes a high-affinity, proton-coupled oligopeptide transporter; when expressed in Xenopus ooctyes, OPT-1 exhibits proton-coupled transport activity for a broad spectrum of peptide substrates; opt-1 mRNA is detected at all stages of development, but is expressed at highest levels in late larval and adult stages; additionally, an opt-1::GFP reporter exhibits expression primarily in vulval, …	ok1192	WT	Molecular_function:oligopeptide transporter activity|Biological_process:oligopeptide transport|Cellular_component:integral to membrane|Molecular_function:transporter activity|Cellular_component:membrane	H+/oligopeptide symporter	ENSEMBL:ENSP00000349221:human:Oligopeptide transporter, small intestine isoform:E=117.061 | ENSEMBL:ENSP00000295605:human:Solute carrier family 15 (H+/peptide transporter), member 2:E=110.102 | ENSEMBL:ENSP00000318937:human:PH-sensing regulatory factor of peptide transporter:E=40.2366 | ENSEMBL:ENSP00000266771:human:Peptide/histidine transporter:E=28.2518 | ENSEMBL:ENSP00000227880:human:Solute ca…
173788_at	Y54E10A.16a	Y54E10A.16	WBGene00021834	Y54E10A.16	active								173788_at|187201_s_at			WT|WT|Egl|Prz|WT|Egl	Biological_process:oviposition|Biological_process:locomotion
192830_s_at	T01C3.3	T01C3.3	WBGene00011320	T01C3.3	active						7	V-9D16	-			WT|WT|WT	Molecular_function:ubiquitin-protein ligase activity|Molecular_function:zinc ion binding|Biological_process:protein ubiquitination|Cellular_component:ubiquitin ligase complex	Predicted E3 ubiquitin ligase
185394_at	F21C10.6	F21C10.6	WBGene00017656	F21C10.6	active						10	V-6M24	-			WT		Uncharacterized protein, contains CX module
172191_x_at	C27C7.2	C27C7.2	WBGene00007767	C27C7.2	active						14	I-5P15	-			WT		Unnamed protein
191801_s_at	F33C8.1a	F33C8.1	WBGene00006432	tag-53	active							X-6H10	-	tag-53 encodes a protein with high similarity to human Attractin, and affects fertility and locomotion.	gk163	Ste|WT|WT|Unc|Unc	Molecular_function:structural molecule activity|Biological_process:development|Molecular_function:receptor activity|Cellular_component:membrane|Biological_process:reproduction|Biological_process:locomotory behavior	Attractin and platelet-activating factor acetylhydrolase	ENSEMBL:ENSP00000262919:human:Splice Isoform 1 Of Attractin precursor:E=191.854 | ENSEMBL:ENSP00000344367:human:Splice Isoform 2 Of Attractin precursor:E=177.959 | ENSEMBL:ENSP00000349745:human:OTTHUMP00000030104:E=177.745 | ENSEMBL:ENSP00000347152:human:
192335_at	C05C10.6a	C05C10.6	WBGene00007333	C05C10.6	active						2	II-7G01	-			WT|WT		Phospholipase A2-activating protein (contains WD40 repeats)	ENSEMBL:ENSP00000259584:human:Phospholipase A-2-activating protein:E=47.2441 | FLYBASE:CG5105-PA:fly:Flybase gene name is Plap-PA:E=66.9586 |
189188_at	C49C3.4	C49C3.4	WBGene00008194	C49C3.4	active						27	IV-8C10	-		pkP696	WT		Unnamed protein	ENSEMBL:ENSP00000304549:human:Intestinal mucin 3:E=11.2366 | ENSEMBL:ENSP00000347118:human:Mucin 5:E=10.9586 | ENSEMBL:ENSP00000302716:human:Membrane mucin MUC17:E=10.3372 | ENSEMBL:ENSP00000352007:human:MUC3B mucin:E=10.0177 | FLYBASE:CG31439-PA:fly:Flybase gene name is CG31439-PA:E=17.6198 | FLYBASE:CG3047-PA:fly:Flybase gene name is Sgs1-PA:E=16.1549 | FLYBASE:CG31901-PA:fly:Flybase gene name …
188274_at	K03B4.3a	K03B4.3	WBGene00006392	taf-10	active						7	V-3D22	-			Bmd|Emb|Bmd|Dpy|Emb|Stp|Unc	Molecular_function:transcription factor activity|Biological_process:transcription initiation|Cellular_component:nucleus|Biological_process:body morphogenesis (sensu Nematoda)|Biological_process:positive regulation of body size|Biological_process:embryonic development (sensu Animalia)|Biological_process:gametogenesis|Biological_process:locomotory behavior	Transcription initiation factor TFIID, subunit TAF10 (also component of histone acetyltransferase SAGA)	ENSEMBL:ENSP00000299424:human:Transcription initiation factor TFIID subunit 10:E=21.3188 | FLYBASE:CG2859-PA:fly:Flybase gene name is Taf10-PA:E=16.5376 | FLYBASE:CG3069-PA:fly:Flybase gene name is Taf10b-PA:E=15.6383 |
172833_x_at	T10C6.13	T10C6.13	WBGene00001876	his-2	active	Reproductive System | developing vulva	Larval Expression: Reproductive System; developing vulva;		0	1	32	V-10N07	-	his-2 encodes an H3 histone; his-2 is contained within the histone gene cluster HIS1.		Emb|Gro|Unc	Molecular_function:DNA binding|Biological_process:nucleosome assembly|Biological_process:chromosome organization and biogenesis (sensu Eukarya)|Cellular_component:nucleosome|Cellular_component:nucleus|Biological_process:embryonic development (sensu Animalia)|Biological_process:positive regulation of growth rate|Biological_process:locomotory behavior	Histones H3 and H4	ENSEMBL:ENSP00000333277:human:Similar to Histone H3:E=64.7959 | ENSEMBL:ENSP00000352252:human:PREDICTED: similar to CG31613-PA:E=64.7695 | ENSEMBL:ENSP00000254810:human:H3 histone, family 3A:E=63.1805 | ENSEMBL:ENSP00000305353:human:H3 histone family, member T:E=63.1805 | ENSEMBL:ENSP00000305245:human:15 kDa protein:E=61.9208 | ENSEMBL:ENSP00000339835:human:Hypothetical protein:E=58.8239 | ENSEMB…
174588_at	T22H6.6	T22H6.6	WBGene00001560	gei-3	active						38	X-6E19	174588_at|178044_at|192981_at	gei-3 encodes a member of the high mobility group (HMG) protein family; interacts with GEX-3 in yeast two-hybrid assays.		WT|WT|WT	Molecular_function:DNA binding|Biological_process:regulation of transcription, DNA-dependent	HMG-box transcription factor Capicua and related proteins	ENSEMBL:ENSP00000160740:human:Capicua protein:E=42.1739 | ENSEMBL:ENSP00000319742:human:Hypothetical protein DKFZp434I1116:E=15.2366 | ENSEMBL:ENSP00000319974:human:HMG-box containing protein:E=15.2147 | ENSEMBL:ENSP00000308927:human:Similar to SOX5:E=11.5086 | ENSEMBL:ENSP00000344823:human:Splice Isoform 7 Of Transcription factor 7-like 2:E=11.2366 | ENSEMBL:ENSP00000282111:human:Transcription f…
182276_at	T10B10.4a	T10B10.4	WBGene00011681	T10B10.4	active						6	X-7C17	-			WT		Unnamed protein
172321_x_at	C03A7.8	C03A7.8	WBGene00000030	abu-7	active						29	V-4I01	-	abu-7 encodes a transmembrane protein with a predicted signal sequence, a glutamine/asparagine-rich domain and multiple cysteine-rich repeats (DUF139); abu-7 expression is induced by blockage of the unfolded-protein response in the endoplasmic reticulum, and ABU-7 may help protect the organism from damage by improperly folded nascent protein.		WT		Uncharacterized protein	ENSEMBL:ENSP00000334197:human:Keratin-associated protein 10-6:E=15.7696 | ENSEMBL:ENSP00000333987:human:27 kDa protein:E=14.6576 | ENSEMBL:ENSP00000292733:human:Positive cofactor 2 glutamine/Q-rich-associated protein:E=11.7212 | ENSEMBL:ENSP00000334922:hu
193225_s_at	F43G9.9	F43G9.9	WBGene00000777	cpn-1	active						7	I-4C06	173983_at|193225_s_at	cpn-1 encodes a calponin homolog, more closely related to calponin per se than to its paralogs transgelin (SM22 alpha) or neuronal protein NP25, that is is dispensable for viability and gross morphology in mass RNAi screens, and that has no obvious mutant phenotype in a rearrangement that probably disrupts cpn-1.		WT		Calponin	ENSEMBL:ENSP00000273368:human:Neuronal protein NP25:E=29.585 | ENSEMBL:ENSP00000309775:human:Transgelin-2:E=27.2147 | ENSEMBL:ENSP00000278968:human:TAGLN protein:E=26.1549 | ENSEMBL:ENSP00000252456:human:Calponin 1:E=26.1135 | ENSEMBL:ENSP00000281863:human:Calponin-3:E=26.0506 | ENSEMBL:ENSP00000263097:human:Calponin 2 isoform a:E=26.0269 | ENSEMBL:ENSP00000340129:human:Calponin 2 isoform b:E=21.…
175701_at	F29F11.5	F29F11.5	WBGene00000445	ceh-22	active	m4 | m7 | pharynx | m3 | m5 | m1 | pharynx	Antibody staining limited to nuclei within pharynx and is detected from beginning of morphogenesis onwards. CEH-22 first detected approx. 330 minutes after fertilization (the lima bean stage) in 11-14 pharyngeal muscle nuclei (probably pharyngeal muscle). At 1.5-fold stage, 14-23 pharyngeal nuclei stain. Cells identified as m3, m4, m5 and m7. In embryos that have completed elongation (pretzel sta…		0	1		V-7I18	175701_at|193693_s_at	The ceh-22 gene encodes a NK-2 family homeodomain factor homologous to Drosophila TINMAN and vertebrate Nkx2-5 proteins.	cc8266	WT|Gro|Gro	Molecular_function:DNA binding|Molecular_function:transcription factor activity|Biological_process:regulation of transcription, DNA-dependent|Cellular_component:nucleus|Biological_process:positive regulation of growth rate	Transcription factor tinman/NKX2-3, contains HOX domain	ENSEMBL:ENSP00000246017:human:Homeobox protein Nkx-2.2:E=26.7213 | ENSEMBL:ENSP00000258829:human:NK2 transcription factor related, locus 8:E=24.6383 | ENSEMBL:ENSP00000327758:human:Homeobox protein Nkx-2.5:E=24.4559 | ENSEMBL:ENSP00000246013:human:OTTHUMP
185914_at	Y48C3A.20	Y48C3A.20	WBGene00012998	Y48C3A.20	active								-					Predicted pseudouridylate synthase	ENSEMBL:ENSP00000326003:human:Conserved hypothetical protein:E=51.4815 | FLYBASE:CG3709-PA:fly:Flybase gene name is CG3709-PA:E=36.301 |
177970_at	F33H2.6	F33H2.6	WBGene00009369	F33H2.6	active						2	I-7M20	-		ok1440	Him	Biological_process:chromosome segregation	Uncharacterized conserved protein	ENSEMBL:ENSP00000318024:human:CGI-90 protein:E=40.4437 | ENSEMBL:ENSP00000346549:human:PYST9371:E=25.4089 | ENSEMBL:ENSP00000260385:human:Cerebral protein-10:E=24.8239 | ENSEMBL:ENSP00000234195:human:Hypothetical protein FLJ32954:E=24.699 | ENSEMBL:ENSP00000350460:human:Hypothetical protein FLJ38143:E=17.699 |
175747_at	C41G7.2	C41G7.2	WBGene00002226	klp-16	active	nervous system | head	1-cell, 2-cell and 4-cell embryos show uniform expression pattern. Expression in later embryos and young larvae is predominant in the head region.		1	1	7	I-4P13	175747_at|193446_s_at	klp-16 encodes a C-terminal motor kinesin orthologous to the Drosophila melanogaster Ncd and Saccharomyces cerevisiae Kar3; however KLP-16 along with KLP-3, KLP-15 and KLP-17 form an unique subgroup based on amino acid sequence and secondary structure analysis; klp-16 is involved in development of the nervous system in embryos and in chromosome segregation; in situ RNA hybridization experiments i…		Emb|Him|Mei|Emb|Emb|Him|Emb|Emb	Molecular_function:microtubule motor activity|Molecular_function:ATP binding|Biological_process:microtubule-based movement|Cellular_component:microtubule associated complex|Biological_process:embryonic development (sensu Animalia)|Biological_process:chromosome segregation|Biological_process:meiosis	Kinesin (KAR3 subfamily)	ENSEMBL:ENSP00000268514:human:Kinesin-like protein KIFC3:E=61.2518 | ENSEMBL:ENSP00000244365:human:PREDICTED: kinesin family member C1:E=53.7447 | ENSEMBL:ENSP00000340076:human:Chromosome-associated kinesin KIF4A:E=42.0969 | ENSEMBL:ENSP00000332546:human:
184867_s_at	C18F10.7a	C18F10.7	WBGene00015978	C18F10.7	active	neurons along body | head neurons | Reproductive System | nerve ring | hypodermis | anal depressor muscle | intestine | body wall muscle | pharynx | nervous system | head mesodermal cell | ventral nerve cord | vulval muscle | renal gland cells | developing vulva | tail neurons	Adult Expression: pharynx; intestine; renal gland cells; anal depressor muscle; Reproductive System; vulval muscle; body wall muscle; head mesodermal cell; hypodermis; Nervous System; nerve ring; ventral nerve cord; head neurons; neurons along body; tail neurons;		1	1	11	III-3G08	-			WT|WT		Ankyrin repeat protein	ENSEMBL:ENSP00000354806:human:74 kDa protein:E=96.7447 | ENSEMBL:ENSP00000354546:human:Hypothetical protein FLJ25555:E=96.2924 | ENSEMBL:ENSP00000310874:human:Ankyrin repeat containing protein:E=90.5086 | ENSEMBL:ENSP00000261739:human:Ankyrin repeat domain protein 13:E=85.8539 | ENSEMBL:ENSP00000323885:human:DKFZP566D1346 protein:E=47.7696 | ENSEMBL:ENSP00000335391:human:ANKRD13 protein:E=42.7959…
191315_at	R09F10.6	R09F10.6	WBGene00005237	srh-11	active	head neurons	Adult Expression: head neurons; unidentified | Larval Expression: head neurons; unidentified		1	1		X-4C06	-		pkP5285	Emb	Molecular_function:G-protein coupled receptor activity|Cellular_component:membrane|Biological_process:embryonic development (sensu Animalia)	Predicted olfactory G-protein coupled receptor
180253_at	C18E3.3	C18E3.3	WBGene00015972	C18E3.3	active						1	I-1H16	-			Emb|Lva|WT	Biological_process:embryonic development (sensu Animalia)|Biological_process:larval development (sensu Nematoda)|Biological_process:growth
178868_at	F53B2.3	F53B2.3	WBGene00009955	F53B2.3	active						3	IV-6N13	-			WT		Unnamed protein
183352_at	C43H8.2	C43H8.2	WBGene00016622	C43H8.2	active						5	I-5I04	-			WT|Gro|Gro	Biological_process:positive regulation of growth rate	Mod5 protein sorting/negative effector of RNA Pol III synthesis	ENSEMBL:ENSP00000318604:human:Repressor of RNA polymerase III transcription MAF1 homolog:E=22.9586 |
183306_at	F40F11.4	F40F11.4	WBGene00009589	F40F11.4	active						3	IV-6M15	-			WT
179041_at	C09G9.2	C09G9.2	WBGene00007493	C09G9.2	active						9	IV-4D17	-			WT		Nucleoporin	FLYBASE:CG7671-PA:fly:Flybase gene name is CG7671-PA:E=11.699 |
186013_at	Y87G2A.11	Y87G2A.11	WBGene00013599	Y87G2A.11	active								-			WT		WD repeat protein TSSC1, WD repeat superfamily	ENSEMBL:ENSP00000263884:human:Tumor suppressing STF cDNA 1:E=45.5086 | ENSEMBL:ENSP00000344622:human:Splice Isoform 1 Of U4/U6 small nuclear ribonucleoprotein Prp4:E=11.6198 | FLYBASE:CG10646-PA:fly:Flybase gene name is CG10646-PA:E=53.6383 | FLYBASE:CG12792-PA:fly:Flybase gene name is l(2)09851-PA:E=10.2007 |
175123_at	Y73B6BL.33	Y73B6BL.33	WBGene00022253	Y73B6BL.33	active								-			Emb|Sck|Sma	Molecular_function:nucleic acid binding|Biological_process:embryonic development (sensu Animalia)|Biological_process:physiological processes|Biological_process:positive regulation of body size	Splicing factor hnRNP-F and related RNA-binding proteins	ENSEMBL:ENSP00000352526:human:48 kDa protein:E=48.8539 | ENSEMBL:ENSP00000327539:human:HNRPH1 protein:E=46.6778 | ENSEMBL:ENSP00000247376:human:Heterogeneous nuclear ribonucleoprotein H':E=46.3372 | ENSEMBL:ENSP00000349573:human:Hypothetical protein DKFZp
186032_at	Y48C3A.14	Y48C3A.14	WBGene00012995	Y48C3A.14	active	intestine | head	Adult Expression: intestine;		0	1			185129_at|186032_at		ok929	WT	Molecular_function:DNA binding|Molecular_function:DNA topoisomerase activity|Biological_process:DNA unwinding|Molecular_function:DNA topoisomerase type I activity|Biological_process:DNA topological change|Molecular_function:N-methyltransferase activity|Biological_process:DNA methylation|Molecular_function:nucleic acid binding|Biological_process:DNA modification	DNA topoisomerase III beta	ENSEMBL:ENSP00000215840:human:Splice Isoform 1 Of DNA topoisomerase III beta-1:E=237.229 | ENSEMBL:ENSP00000321636:human:Splice Isoform 1 Of DNA topoisomerase III alpha:E=97.5376 | ENSEMBL:ENSP00000353166:human:112 kDa protein:E=97.3188 | FLYBASE:CG3458-PA:fly:Flybase gene name is Top3beta-PA:E=219.149 | FLYBASE:CG10123-PA:fly:Flybase gene name is Top3alpha-PA:E=101.796 | FLYBASE:CG32745-PB:fly:F…
186165_s_at	Y48C3A.18	Y48C3A.18	WBGene00012997	Y48C3A.18	active								186164_at|186165_s_at			WT	Molecular_function:molecular_function unknown	RNA binding/translational regulation protein of the SUA5 family	ENSEMBL:ENSP00000350144:human:Sua5/YciO/YrdC/YwlC protein family protein:E=27.1675 | FLYBASE:CG33005-PB:fly:Flybase gene name is CG33005-PB:E=24.8861 |
183676_s_at	F08F8.5	F08F8.5	WBGene00017270	F08F8.5	active							III-3N18	-			WT|WT		Unnamed protein
187700_at	F58H1.3	F58H1.3	WBGene00010286	F58H1.3	active						11	V-8C19	-			WT	Molecular_function:catalytic activity|Biological_process:metabolism	Enolase-phosphatase E-1	ENSEMBL:ENSP00000273920:human:E-1 enzyme:E=42.585 | ENSEMBL:ENSP00000342846:human:MasA:E=28.9208 | FLYBASE:CG12173-PA:fly:Flybase gene name is CG12173-PA:E=45.2518 |
175541_at	C24A3.6	C24A3.6	WBGene00006672	twk-18	active		Expressed in body-wall muscle. | "Four independent twk-18::gfp lines were generated, which displayed a GFP signal only in body wall muscle."		0	1	25	X-4F11	175541_at|192785_at	twk-18 encodes one of 44 C. elegans TWK (two-P domain K+) potassium channel subunits that contain two pore-forming domains and four transmembrane domains; TWK-18 was originally defined by gain-of-function mutations that result in embryonic lethality at the two-fold stage, locomotion defects, longer than normal body length, abnormal egg-laying, and temperature-sensitive paralysis; as loss of TWK-1…	cn110	WT|WT	Molecular_function:potassium channel activity|Biological_process:potassium ion transport|Cellular_component:membrane|Biological_process:muscle contraction|Biological_process:locomotion	Tandem pore domain K+ channel	ENSEMBL:ENSP00000334650:human:TWIK-related individual K+ channel:E=18.6778 | ENSEMBL:ENSP00000264101:human:Two-pore domain potassium channel TREK-1:E=16.7447 | ENSEMBL:ENSP00000341696:human:Similar to Potassium channel TASK-4:E=15.7212 | ENSEMBL:ENSP00000
176820_at	R05D3.11	R05D3.11	WBGene00019883	R05D3.11	active						2	III-4O24	171803_x_at|176820_at			Pvl|Stp|WT|WT|WT	Molecular_function:DNA binding|Molecular_function:zinc ion binding|Molecular_function:histone-lysine N-methyltransferase activity|Biological_process:chromatin modification|Cellular_component:nucleus|Biological_process:hermaphrodite genital morphogenesis|Biological_process:gametogenesis	Predicted histone methyl transferase	ENSEMBL:ENSP00000326477:human:Similar to CLLL8 protein:E=43.7212 | ENSEMBL:ENSP00000346175:human:Splice Isoform 1 Of Probable histone-lysine N-methyltransferase, H3 lysine-9 specific:E=43.699 | ENSEMBL:ENSP00000271640:human:Splice Isoform 1 Of Histone-lys
190805_at	C50F4.13	C50F4.13	WBGene00001909	his-35	active							V-6N23	-	his-35 encodes an H2A histone.	tm905	WT	Molecular_function:DNA binding|Biological_process:nucleosome assembly|Biological_process:chromosome organization and biogenesis (sensu Eukarya)|Cellular_component:nucleosome|Cellular_component:nucleus	Histone 2A	ENSEMBL:ENSP00000332790:human:Histone H2A:E=52.6778 | ENSEMBL:ENSP00000297012:human:Histone 1, H2aa:E=51.6198 | ENSEMBL:ENSP00000332194:human:H2A histone family, member Q:E=51.5086 | ENSEMBL:ENSP00000321389:human:H2A histone family, member L:E=51.3979 | ENSEMBL:ENSP00000328644:human:Histone H2A.o:E=51.2291 | ENSEMBL:ENSP00000341094:human:Histone H2A.c/d/i/n/p:E=51.1367 | ENSEMBL:ENSP00000344507:h…
192112_s_at	C28H8.11a	C28H8.11	WBGene00016201	C28H8.11	active	hypodermis | hypodermis | body wall muscle | hypodermis | body wall muscle | hypodermis | body wall muscle | hypodermis | body wall muscle	Adult Expression: hypodermis | Embryo Expression: hypodermis | Larval Expression: hypodermis | Adult Expression: body wall muscle; hypodermis | Adult Expression: body wall muscle; hypodermis | Larval Expression: body wall muscle; hypodermis | Larval Expression: body wall muscle; hypodermis		0	1	38	III-3I21	-			WT|WT|Gro|Gro	Molecular_function:tryptophan 2,3-dioxygenase activity|Biological_process:tryptophan metabolism|Biological_process:positive regulation of growth rate	Tryptophan 2,3-dioxygenase	ENSEMBL:ENSP00000281525:human:Tryptophan 2,3-dioxygenase:E=106.569 | FLYBASE:CG2155-PA:fly:Flybase gene name is v-PA:E=104.959 |
185988_at	F01G12.2b	F01G12.2	WBGene00006353	sur-7	active	vulva | hypodermal | tail | pharynx | neurons | muscle	SUR-7HGFP was expressed in most tissues with the notable exception of intestinal cells. Under a UV-light dissecting microscope, GFP was seen to be strongly expressed in the pharynx, some tail cells and the vulva. Under higher magnification, GFP was observed in many if not all neurons, muscles and hypodermal cells.	SUR-7HGFP was not localized to the plasma membrane, as was the case for a CDF-1HGFP construct, but was enriched at the nuclear periphery and throughout the cytoplasm in a fenestrated pattern. This localization is endoplasmic reticular for two reasons. First, this expression pattern is indistinguishable from that of a C. elegans YFPHTRAM construct (TRAM is an endoplosmic recticulum (ER) transmembr…	1	1		X-7K14	185979_s_at|185988_at		ku119	WT|WT|WT|Gro	Biological_process:positive regulation of growth rate
172942_x_at	C03G6.19	C03G6.19	WBGene00005647	srp-6	active						8	V-5G14	-		ok319	WT	Molecular_function:serine protease inhibitor activity	Serpin	ENSEMBL:ENSP00000329498:human:43 kDa protein:E=44.7696 | ENSEMBL:ENSP00000264677:human:Serpin I2 precursor:E=43.3098 | ENSEMBL:ENSP00000283752:human:Squamous cell carcinoma antigen 2:E=41.9208 | ENSEMBL:ENSP00000348795:human:SCCA-PD variant:E=40.7447 | EN
182367_at	K02A6.2	K02A6.2	WBGene00019293	K02A6.2	active						6	X-4O11	-			WT
173694_s_at	F55F8.6	F55F8.6	WBGene00018894	F55F8.6	active						18	I-2J03	-			WT		Unnamed protein
182974_at	T01C8.3	T01C8.3	WBGene00020144	T01C8.3	active							X-7D09	-			WT		Unnamed protein
181849_at	C53D5.3	C53D5.3	WBGene00016904	C53D5.3	active								-		tm1733
183868_at	K12H6.8	K12H6.8	WBGene00019688	K12H6.8	active							II-2H02	-			WT|WT		Unnamed protein
187798_s_at	F01F1.1a	F01F1.1	WBGene00017158	F01F1.1	active	all somatic cells	Very weak expression is seen in many cells, possibly all somatic cells, throughout the worm from early embryonic stages to adulthood.		3	1	2	III-3E23	-			WT|WT|WT		Leucine permease transcriptional regulator	ENSEMBL:ENSP00000318374:human:Leukocyte receptor cluster (LRC) member 8:E=68.3372 | ENSEMBL:ENSP00000301196:human:KIAA1932 protein:E=66.1249 | FLYBASE:CG6700-PA:fly:Flybase gene name is CG6700-PA:E=72.8861 |
183996_s_at	F59A3.9	F59A3.9	WBGene00019082	F59A3.9	active						12	I-2D15	-			WT|WT		S-M checkpoint control protein CID1 and related nucleotidyltransferases	ENSEMBL:ENSP00000311339:human:OTTHUMP00000021593:E=21.0044 | ENSEMBL:ENSP00000296783:human:Hypothetical protein FLJ38499:E=17.8239 | ENSEMBL:ENSP00000257177:human:OTTHUMP00000046687:E=16.2366 | ENSEMBL:ENSP00000277141:human:Zn-finger, CCHC type family protein:E=10.5086 | FLYBASE:CG5732-PA:fly:Flybase gene name is CG5732-PA:E=18.7959 | FLYBASE:CG15737-PA:fly:Flybase gene name is CG15737-PA:E=13.74…
177271_at	DH11.5a	DH11.5	WBGene00008438	DH11.5	active						6	II-5N04	-			WT
177371_s_at	M02B7.3a	M02B7.3	WBGene00003884	osm-3	active	IL2 neurons | IL2 neurons | neurons | sensory neurons | amphid neurons | phasmid neurons | inner labial neurons	Fusion gene expression can be observed in early larvae in a small number of sensory neurons. In the head, the fusion gene expressing cells include the set of eight pairs of amphid neurons (ADF, ADL, ASE, ASG, ASH, ASI, ASJ, and ASK) situated in the bilaterally symmetrical lateral ganglia just in front of the second pharyngeal bulb. Amphids are two large sensilla located laterally in the head and …	| "Stained the cell body cytoplasm, dendrites, and ciliated endings of the amphid, inner labial, and phasmid chemosensory neurons. Antibody demonstrated a perinuclear, punctate staining in cell bodies and a punctate staining along corresponding dendrites of amphid neurons."	1	1		IV-1N20	-	osm-3 encodes a homolog of the heavy chain subunit of heteromeric anterograde motor kinesins; OSM-3 is required for formation of the distal segment of amphid channel cilia, for responses to osmotic stimuli, for normal dauer formation, and for sensitivity to caffeine.	e1806	WT	Molecular_function:microtubule motor activity|Molecular_function:ATP binding|Biological_process:microtubule-based movement|Cellular_component:microtubule associated complex		ENSEMBL:ENSP00000247986:human:Splice Isoform 1 Of Kinesin-like protein KIF17:E=167.509 | ENSEMBL:ENSP00000318133:human:Splice Isoform 2 Of Kinesin-like protein KIF17:E=167.509 | ENSEMBL:ENSP00000262652:human:Kinesin-like protein KIF3B:E=110.658 | ENSEMBL:
187808_s_at	F42A10.2a	F42A10.2	WBGene00003593	nfm-1	active	pharyngeal muscle	Expression is seen from elongated embryos until adulthood in two components. The first component consists of expression in the excretory gland cells, although due to mosaicism expression is in only one of the two gland cells. The second component consists of faint expression in the musculature of the pharynx, particularly the anterior pharynx. | "Expressed in embryos, larvae, and adults. NFM-1-GF…	| Enriched at the basolateral surfaces.	0	1	6	III-3A08	175443_at|187808_s_at	nfm-1 encodes a homolog of human merlin/schwannomin (NF2), which when mutated leads to neurofibromatosis, type 2 (OMIM:101000); at the same time, it is also homologous to the ERM family of cytoskeletal linkers with approximately equal similarity to ezrin, radixin and moesin.	ok754	WT|WT|WT	Cellular_component:cytoskeleton|Molecular_function:cytoskeletal protein binding|Cellular_component:cytoplasm|Cellular_component:membrane	Radixin, moesin and related proteins of the ERM family	ENSEMBL:ENSP00000335652:human:Splice Isoform 2 Of Merlin:E=103.276 | ENSEMBL:ENSP00000344666:human:Splice Isoform 1 Of Merlin:E=102.62 | ENSEMBL:ENSP00000354529:human:Splice Isoform 3 Of Merlin:E=102.409 | ENSEMBL:ENSP00000275995:human:Moesin:E=97.2291 |
191063_at	F10C2.4	F10C2.4	WBGene00008645	F10C2.4	active						11	V-8G11	-	F10C2.4 encodes a homolog of the DNA polymerase delta complex subunit A that is required in embryos for the normal timing of embryonic cell divisions (much as DIV-1 is) and, also, for normal chromosome segregation (probably because of defective DNA replication).		Emb|Emb|Emb	Molecular_function:nucleotide binding|Molecular_function:DNA binding|Molecular_function:DNA-directed DNA polymerase activity|Molecular_function:3'-5' exonuclease activity|Biological_process:DNA replication|Cellular_component:nucleus|Biological_process:embryonic development (sensu Animalia)	DNA polymerase delta, catalytic subunit	ENSEMBL:ENSP00000262266:human:DNA polymerase delta catalytic subunit:E=278.678 | ENSEMBL:ENSP00000351697:human:REV3-like, catalytic subunit of DNA polymerase zeta:E=84.9586 | ENSEMBL:ENSP00000352783:human:DNA polymerase zeta catalytic subunit:E=84.9586 | ENSEMBL:ENSP00000314415:human:DNA polymerase alpha catalytic subunit:E=38.6198 | ENSEMBL:ENSP00000229465:human:REV3-like, catalytic subunit of D…
181811_at	C54G7.4	C54G7.4	WBGene00016935	C54G7.4	active	head neurons | nerve ring | nervous system	Adult Expression: Nervous System; nerve ring; head neurons;		1	1	3	X-3I05	-			WT			ENSEMBL:ENSP00000314444:human:G-protein beta WD-40 repeat containing protein:E=171 | ENSEMBL:ENSP00000281405:human:Splice Isoform 2 Of WD-repeat protein 35:E=167.252 | ENSEMBL:ENSP00000345271:human:Splice Isoform 2 Of Tubby-like protein 4:E=17.9586 | ENSEMBL:ENSP00000349991:human:OTTHUMP00000017502:E=17.7696 | FLYBASE:CG2069-PA:fly:Flybase gene name is CG2069-PA:E=157.387 |
182148_s_at	F22G12.5	F22G12.5	WBGene00009065	F22G12.5	active						5	I-6N09	-			WT|WT	Molecular_function:guanyl-nucleotide exchange factor activity|Molecular_function:GTP binding|Molecular_function:GTPase binding	PH domain-containing protein	ENSEMBL:ENSP00000341086:human:Splice Isoform 4 Of Dedicator of cytokinesis protein 9:E=173.886 | ENSEMBL:ENSP00000276202:human:Cdc42-associated guanine nucleotide exchange factor ACG/DOCK11:E=161.149 | ENSEMBL:ENSP00000258390:human:Splice Isoform 1 Of Ded
189390_at	B0304.3	B0304.3	WBGene00015135	cyp-23A1	active						1	II-3J08	171727_x_at|189390_at	The B0304.3 gene encodes a homolog of the human gene CYP7B1, which when mutated leads to giant cell hepatitis (OMIM:231100).	gk253	WT	Biological_process:electron transport|Molecular_function:monooxygenase activity	Cytochrome P450 CYP2 subfamily	ENSEMBL:ENSP00000257149:human:Cytochrome P450 2J2:E=68.3098 | ENSEMBL:ENSP00000324648:human:Cytochrome P450 2B6:E=65.2218 | ENSEMBL:ENSP00000351927:human:Cytochrome P450, subfamily IID, polypeptide 6:E=63.3188 | ENSEMBL:ENSP00000350008:human:Cytochrome P4
183136_at	R05G6.9	R05G6.9	WBGene00019901	R05G6.9	active						14		-					Fibrillins and related proteins containing Ca2+-binding EGF-like domains	ENSEMBL:ENSP00000256646:human:Neurogenic locus notch homolog protein 2 precursor:E=34.3768 | ENSEMBL:ENSP00000263388:human:Neurogenic locus notch homolog protein 3 precursor:E=33.7212 | ENSEMBL:ENSP00000344557:human:NOTCH2 protein:E=33.3188 | ENSEMBL:ENSP
192753_at	H01G02.2	H01G02.2	WBGene00010349	H01G02.2	active	head neurons | tail neurons	Adult Expression: head neurons; tail neurons | Larval Expression: tail neurons		1	1	3	IV-6E02	-		ok200	WT	Molecular_function:protein kinase activity|Molecular_function:ATP binding|Biological_process:protein amino acid phosphorylation|Molecular_function:protein serine/threonine kinase activity|Molecular_function:protein-tyrosine kinase activity	Cdk activating kinase (CAK)/RNA polymerase II transcription initiation/nucleotide excision repair factor TFIIH/TFIIK, kinase subunit CDK7	ENSEMBL:ENSP00000256443:human:Cell division protein kinase 7:E=45.6778 | ENSEMBL:ENSP00000322343:human:Cell cycle related kinase:E=44.6198 | ENSEMBL:ENSP00000349458:human:Splice Isoform 1 Of Serine/threonine kinase ICK:E=43.9208 | ENSEMBL:ENSP00000308912:
189472_at	C32C4.1	C32C4.1	WBGene00007862	C32C4.1	active						9	V-7I04	-	This gene encodes a protein predicted by Eisenberg and coworkers, with 52% accuracy, to be mitochondrial.		WT|Unclassified|Unclassified|WT|Unclassified	Molecular_function:ion channel activity|Biological_process:ion transport|Cellular_component:membrane|Molecular_function:potassium channel activity|Biological_process:potassium ion transport|Molecular_function:voltage-gated potassium channel activity|Cellular_component:voltage-gated potassium channel complex|Molecular_function:cation channel activity|Biological_process:cation transport		ENSEMBL:ENSP00000289405:human:Potassium voltage-gated channel subfamily B member 1:E=69.1611 | ENSEMBL:ENSP00000329426:human:Potassium voltage-gated channel subfamily B member 2:E=67.8239 | ENSEMBL:ENSP00000295082:human:Potassium voltage-gated channel sub
185193_at	Y50E8A.12	Y50E8A.12	WBGene00013055	Y50E8A.12	active								-			WT|Unclassified|WT|Unclassified|Unclassified
185741_at	C47E12.10	C47E12.10	WBGene00008153	C47E12.10	active	intestinal	Adult Expression: intestinal | Larval Expression: intestinal		0	1	4	IV-5O09	-			WT		Uncharacterized protein
179038_at	F26A3.5	F26A3.5	WBGene00009143	F26A3.5	active	neuronal | intestine	Expression consists of two main components, that are both highly mosaic and are seen from early larval to adult stages. One component consists of two pairs of neurons in the dorso-rectal ganglion, between one and four pairs of neurons either side of the pharynx, and a single neuron in the mid-body region of the worm. As staining of these neurons is purely nuclear, i.e. no processes are visible, t…		1	1	4	I-3D22	-			WT
187694_s_at	W06E11.4	W06E11.4	WBGene00021063	W06E11.4	active						2	III-1M15	-			WT|WT	Molecular_function:molecular_function unknown	Predicted exosome subunit	ENSEMBL:ENSP00000246868:human:Shwachman-Bodian-Diamond syndrome protein:E=72.7695 | FLYBASE:CG8549-PA:fly:Flybase gene name is CG8549-PA:E=71.2924 |
182632_at	R03H4.4	R03H4.4	WBGene00019850	srt-18	active							V-6I10	-			WT
189323_at	F02E9.7	F02E9.7	WBGene00008531	F02E9.7	active						7	I-4K09	-			WT	Molecular_function:hydrolase activity	Purple (tartrate-resistant) acid phosphatase	ENSEMBL:ENSP00000218758:human:Tartrate-resistant acid phosphatase type 5 precursor:E=52.1135 |
172595_x_at	F38A5.5	F38A5.5	WBGene00018162	nspb-3	active							IV-3A18	172417_x_at|172595_x_at			Sck|Ste|Emb|Lva|Ste	Biological_process:embryonic development (sensu Animalia)|Biological_process:larval development (sensu Nematoda)|Biological_process:growth|Biological_process:physiological processes|Biological_process:reproduction	Unnamed protein
180145_s_at	Y51H4A.7	Y51H4A.7	WBGene00013103	Y51H4A.7	active								-			WT	Molecular_function:urocanate hydratase activity|Biological_process:histidine catabolism	Urocanate hydratase	ENSEMBL:ENSP00000290868:human:Urocanase family protein:E=218.387 |
190760_at	B0395.2	B0395.2	WBGene00007174	B0395.2	active	head neurons | seam cells | vulval muscle	Adult Expression: vulval muscle; seam cells; head neurons; unidentified | Larval Expression: seam cells; head neurons; unidentified		1	1	14	X-7E08	-			WT|Unc|Unc	Biological_process:locomotory behavior	Sterol O-acyltransferase/Diacylglycerol O-acyltransferase	ENSEMBL:ENSP00000317525:human:Sterol O-acyltransferase 1:E=73.2518 | ENSEMBL:ENSP00000301466:human:Sterol O-acyltransferase 2:E=66.5229 | ENSEMBL:ENSP00000332258:human:Diacylglycerol O-acyltransferase 1:E=22.4949 | FLYBASE:CG8112-PA:fly:Flybase gene name is CG8112-PA:E=55.9586 | FLYBASE:CG31991-PA:fly:Flybase gene name is mdy-PA:E=21.6383 |
174784_at	F56B6.2a	F56B6.2	WBGene00004350	rgs-7	active			For RGS-7, no subcellularly localized fluorescence can be visualized in the zygote, but, at the two-cell stage and later, RGS-7::GFP fluorescence was seen at the cell cortex at the junctions between all cells.	5	1			174784_at|180987_at|192158_at		vs92	WT	Molecular_function:signal transducer activity	G protein signaling regulators	ENSEMBL:ENSP00000259406:human:Hypothetical protein FLJ46248:E=29.6576 | ENSEMBL:ENSP00000294855:human:OTTHUMP00000060696:E=27.4089 | ENSEMBL:ENSP00000297897:human:RGS3 isoform RGS3S:E=26.6576 | ENSEMBL:ENSP00000340284:human:RGS3 protein:E=26.1739 | ENSEMB
192743_s_at	C10H11.9	C10H11.9	WBGene00002694	let-502	active	gonad sheath cells | seam cells | pharynx | vulval muscle | tail neurons | hyp7 | hypodermis | seam cells | somatic gonad | hypodermal seam cells | intestine | pharynx | seam cells | hypodermal	Adult Expression: pharynx; vulval muscle; gonad sheath cells; tail neurons | Larval Expression: pharynx; seam cells; unidentified | "let-502 gfp is expressed strongly in the lateral cells but not detectable in dorsal and ventral epidermis. L4-young adult show weak to intermediate expression in many cells of somatic gonad, such as vulval and sheath cells and the fused uterine seam cell. Strong exp…	| let-502 is expressed in the nuclei. | "Prior to elongation, LET-502 and MEL-11 showed extensive colocalization in the cytoplasm with punctate staining at epidermal cell boundaries. As elongation proceeded, LET-502 remained primarily cytoplasmic."	1	1	9	I-2I07	173436_at|192743_s_at	let-502 encodes Rho-binding Ser/Thr kinase orthologous to human myotonic dystrophy kinase (DM-kinase), and is required for early embryonic cleavages, embryonic elongation, migration of hypodermal P cells to a ventral position, normal spermathecal contraction, and fertility; LET-502 is required for hypodermal cells to properly change their shape, and is expressed in those cells, during embryonic e…	ca201	Dpy|Emb|Led|Lvl|Rol|Emb|Bmd|Dpy|Emb|Rol|Ste|Bmd|Emb|Lva|Lvl	Biological_process:intracellular signaling cascade|Molecular_function:protein serine/threonine kinase activity|Molecular_function:ATP binding|Biological_process:protein amino acid phosphorylation|Molecular_function:protein kinase activity|Biological_process:body morphogenesis (sensu Nematoda)|Biological_process:positive regulation of body size|Biological_process:embryonic development (sensu Anima…	Rho-associated, coiled-coil containing protein kinase	ENSEMBL:ENSP00000261535:human:Rho-associated protein kinase 1:E=158.699 | ENSEMBL:ENSP00000317985:human:Rho-associated protein kinase 2:E=151.721 | ENSEMBL:ENSP00000261833:human:Splice Isoform 1 Of Citron Rho-interacting kinase:E=109.721 | ENSEMBL:ENSP000
183235_at	K10B4.2	K10B4.2	WBGene00019614	srt-54	active						3	II-1E21	-			WT		7-transmembrane receptor
189635_at	C42C1.5	C42C1.5	WBGene00016583	C42C1.5	active	hypodermis	Larval Expression: hypodermis;		0	1	5	IV-6D17	-			Adl|Clr|Emb|Lvl|Lva	Biological_process:determination of adult life span|Biological_process:physiological processes|Biological_process:osmoregulation|Biological_process:embryonic development (sensu Animalia)|Biological_process:larval development (sensu Nematoda)|Biological_process:growth	GDP-mannose pyrophosphorylase/mannose-1-phosphate guanylyltransferase	ENSEMBL:ENSP00000311130:human:GDP-mannose pyrophosphorylase B, isoform 2:E=119.658 | ENSEMBL:ENSP00000309092:human:Hypothetical protein FLJ14257:E=103.699 | ENSEMBL:ENSP00000315925:human:GDP-mannose pyrophosphorylase A:E=42.4815 | ENSEMBL:ENSP00000340760:human:GDP-mannose pyrophosphorylase A:E=42.1871 | FLYBASE:CG1129-PB:fly:Flybase gene name is CG1129-PB:E=122.432 | FLYBASE:CG8207-PA:fly:Flybase…
177558_at	F41E7.2	F41E7.2	WBGene00009618	F41E7.2	active						6	X-5E03	-			WT	Molecular_function:solute:hydrogen antiporter activity|Biological_process:regulation of pH|Cellular_component:integral to membrane	Na+/H+ antiporter	ENSEMBL:ENSP00000354574:human:Hypothetical protein FLJ23984:E=40.3565 | ENSEMBL:ENSP00000354172:human:Hypothetical protein:E=40.3468 | ENSEMBL:ENSP00000331938:human:PREDICTED: similar to hypothetical protein:E=34.8539 | ENSEMBL:ENSP00000296422:human:PREDICTED: similar to hypothetical protein:E=31.0223 | ENSEMBL:ENSP00000345241:human:Hypothetical protein:E=27.4815 | FLYBASE:CG10806-PB:fly:Flybase …
190287_at	F16B4.12a	F16B4.12	WBGene00003707	nhr-117	active						6		-				Molecular_function:transcription factor activity|Molecular_function:steroid hormone receptor activity|Biological_process:regulation of transcription, DNA-dependent|Cellular_component:nucleus	Hormone receptors	ENSEMBL:ENSP00000264330:human:Splice Isoform 1 Of Retinoic acid receptor beta:E=10.4949 | ENSEMBL:ENSP00000316769:human:Splice Isoform 2 Of Retinoic acid receptor alpha:E=10.4318 | ENSEMBL:ENSP00000352036:human:Splice Isoform 1 Of Retinoic acid receptor alpha:E=10.4202 | ENSEMBL:ENSP00000332296:human:RARB protein:E=10.3372 | ENSEMBL:ENSP00000337063:human:Splice Isoform 2 Of Peroxisome proliferato…
188700_at	Y49F6B.11	Y49F6B.11	WBGene00021722	srz-5	active								-			WT|WT
175238_s_at	EGAP2.3	EGAP2.3	WBGene00004020	pho-1	active							II-4E10	175238_s_at|182487_s_at	pho-1 encodes the major C. elegans intestinal acid phosphatase; as loss of PHO-1 function via RNA-mediated interference (RNAi) does not result in any abnormalities, PHO-1 may function redundantly with other acid phosphatases; PHO-1 intestinal expression appears to be positively regulated by CKI-1, a cyclin-dependent kinase inhibitor, and negatively regulated by POP-1, a TCF/LEF transcription fact…	ca101	WT	Molecular_function:acid phosphatase activity	Lysosomal & prostatic acid phosphatases	ENSEMBL:ENSP00000337471:human:Prostatic acid phosphatase precursor:E=33.2007 | ENSEMBL:ENSP00000323036:human:ACPP protein:E=30.8239 | ENSEMBL:ENSP00000256997:human:Lysosomal acid phosphatase precursor:E=27 | ENSEMBL:ENSP00000270593:human:Acid phosphatase:E=18.6198 | FLYBASE:CG7899-PA:fly::E=29.4089 | FLYBASE:CG9451-PA:fly:Flybase gene name is CG9451-PA:E=15.4949 | FLYBASE:CG6656-PA:fly:Flybase ge…
192234_s_at	C38C10.2	C38C10.2	WBGene00008000	C38C10.2	active	head neurons | intestinal | tail neurons	Adult Expression: intestinal; head neurons; tail neurons | Larval Expression: intestinal; head neurons; tail neurons		1	1	2	III-5A23	-	C38C10.2 is orthologous to the human gene SOLUTE CARRIER FAMILY 17 (ANION/SUGAR TRANSPORTER), MEMBER 5 (SLC17A5; OMIM:604322), which when mutated leads to disease.		WT|WT	Molecular_function:transporter activity|Biological_process:transport|Cellular_component:integral to membrane	Permease of the major facilitator superfamily	ENSEMBL:ENSP00000311506:human:Splice Isoform 1 Of Sialin:E=99.6576 | ENSEMBL:ENSP00000351776:human:64 kDa protein:E=77.4815 | ENSEMBL:ENSP00000263160:human:Differentiation-associated Na-dependent inorganic phosphate cotransporter:E=76.9586 | ENSEMBL:ENSP0
191891_at	T19D2.2	T19D2.2	WBGene00004184	prl-1	active						1	X-2B03	-			WT|Unclassified|Unclassified|Unclassified|WT	Molecular_function:protein phosphatase activity|Biological_process:protein amino acid dephosphorylation	Protein tyrosine phosphatase IVA1	ENSEMBL:ENSP00000229983:human:Protein tyrosine phosphatase PTPCAAX1:E=47.4949 | ENSEMBL:ENSP00000331887:human:Protein tyrosine phosphatase PTPCAAX2:E=45.7959 | ENSEMBL:ENSP00000332274:human:HPRL-3:E=45.4815 | ENSEMBL:ENSP00000310608:human:19 kDa protein:E=38.3768 | ENSEMBL:ENSP00000331730:human:Protein tyrosine phosphatase type IVA, member 3, isoform 2:E=33.8861 | ENSEMBL:ENSP00000329526:human:Pr…
183167_at	C10A4.5	C10A4.5	WBGene00015666	C10A4.5	active						3	X-3J14	-			WT
189129_at	T14B4.1	T14B4.1	WBGene00020498	T14B4.1	active						2	II-5M11	-	This gene encodes a protein predicted by Eisenberg and coworkers, with 52% accuracy, to be mitochondrial.		Emb|WT	Molecular_function:RNA binding|Molecular_function:RNA methyltransferase activity|Biological_process:RNA processing|Biological_process:embryonic development (sensu Animalia)	RNA Methylase, SpoU family	ENSEMBL:ENSP00000040877:human:TAR RNA loop binding protein:E=39.8539 | FLYBASE:CG18596-PA:fly:Flybase gene name is CG18596-PA:E=29.3372 |
192261_s_at	F58A4.9	F58A4.9	WBGene00010230	F58A4.9	active						2	III-5K21	-			WT|WT|WT	Molecular_function:DNA binding|Molecular_function:DNA-directed RNA polymerase activity|Biological_process:transcription	DNA-directed RNA polymerase, subunit L	ENSEMBL:ENSP00000302478:human:DNA-directed RNA polymerase I 16 kDa polypeptide:E=13.3665 | FLYBASE:CG10685-PA:fly:Flybase gene name is CG10685-PA:E=11.8861 |
180068_s_at	B0334.11a	B0334.11	WBGene00003868	ooc-3	active			Overall, OOC-3 is localized to a membrane compartment that had a dynamic distribution through the cell cycle. From fertilization until the beginning of pronuclear migration OOC-3 is uniformly enriched at the cortex of P0 in 75% of the embryos (n=36). At t	5	1	11	II-7J08	-	ooc-3 encodes a nematode-specific protein with a predicted signal sequence, four predicted transmembrane domains, and two putative PEST sequences; OOC-3 is probably localized to the endoplasmic reticulum (ER), and is maternally required for correct localization of PAR-2 and PAR-3 in the P1 blastomere of the two-cell stage embryo; specifically, OOC-3 is required for restricting PAR-3 to the anteri…	b310	WT	Biological_process:mitotic spindle orientation|Molecular_function:molecular_function unknown|Cellular_component:endoplasmic reticulum|Biological_process:establishment and/or maintenance of cell polarity|Biological_process:asymmetric protein localization
190192_s_at	M110.5a	M110.5	WBGene00000894	dab-1	active	sheath_cells | hypodermis | intestine | VPC descendants	L2 stage worms showed GFP fluorescence in the ventral hypodermis. Expression of Ce-dab-1 within the VPCs and their descendants continued through vulval development, and became restricted to the descendants of P5.p and P7.p by mid-L4. Ce-dab-1 was also expressed in the anchor cell (AC), sheath cells surrounding the amphid neurons in the head, the gut, and several unidentified cells in the anus and…	| "Ce-DAB-1 localized to vesicular structures, including AP-1-containing, wheat germ agglutinin-positive structures near the Golgi. Ce-DAB-1 did not localize with late endosomes (Lamp-1 marker) and localized poorly with concanavalin A-positive membranes." | Ce-DAB-1 is localized to vesicular structures in the P6.p descendants of animals expressing a Ce-DAB-1 GFP fusion protein.	0	1		II-6E07	-		gk291	Emb|Gro|Slu|Unc|Emb|Gro|Slu	Biological_process:embryonic development (sensu Animalia)|Biological_process:positive regulation of growth rate|Biological_process:positive regulation of locomotion|Biological_process:locomotory behavior		ENSEMBL:ENSP00000345508:human:Splice Isoform 2 Of Disabled homolog 2:E=41.1487 | ENSEMBL:ENSP00000313391:human:Splice Isoform 1 Of Disabled homolog 2:E=39.2076 | ENSEMBL:ENSP00000329120:human:Disabled homolog 1:E=31.3468 | ENSEMBL:ENSP00000272801:human:PTB domain adaptor protein CED-6:E=12.8239 | FLYBASE:CG9695-PA:fly:Flybase gene name is Dab-PA:E=47.4559 |
192859_at	C39E9.10	C39E9.10	WBGene00008033	C39E9.10	active						14	IV-6P22	-			Emb|Gro|Lva|Ste|WT	Molecular_function:transporter activity|Biological_process:transport|Cellular_component:integral to membrane|Molecular_function:tumor necrosis factor receptor binding|Biological_process:immune response|Cellular_component:membrane|Biological_process:embryonic development (sensu Animalia)|Biological_process:positive regulation of growth rate|Biological_process:larval development (sensu Nematoda)|Bi…	Sugar transporter/spinster transmembrane protein	ENSEMBL:ENSP00000309945:human:Spinster:E=87.5086 | ENSEMBL:ENSP00000335494:human:SPINL protein:E=81.6383 | ENSEMBL:ENSP00000333292:human:Similar to spinster-like protein:E=81.2218 | ENSEMBL:ENSP00000347721:human:Hypothetical protein FLJ23993:E=72.9586 | ENSEMBL:ENSP00000306050:human:Hypothetical protein DKFZp727E151:E=69.284 | ENSEMBL:ENSP00000333207:human:Hypothetical protein:E=51.5528 | FLYBASE…
177899_at	T03D8.7	T03D8.7	WBGene00011394	T03D8.7	active								-
175822_at	C48A7.1	C48A7.1	WBGene00001187	egl-19	active	head neurons | hypodermis | pharynx | ventral nerve cord | intestinal | hypodermis | pharynx | intestinal | hypodermis | pharynx | intestinal | hypodermis | pharynx | intestinal | m4 | head neurons | m7 | m3 | ventral nerve cord | m5 | preanal ganglion | ventral cord neurons | ring neurons | preanal ganglion | neurons	Adult Expression: pharynx; intestinal; ventral nerve cord; head neurons; unidentified | Larval Expression: pharynx; intestinal; hypodermis; ventral nerve cord; head neurons; unidentified | Adult Expression: pharynx; intestinal; hypodermis; unidentified | Embryo Expression: intestinal | Larval Expression: pharynx; intestinal; hypodermis; unidentified | "In transgenic animals carrying the fusion ge…		1	1	1	IV-3P03	175822_at|193238_s_at	egl-19 encodes an ortholog of the alpha subunit of mammalian L-type calcium ion channels that affects muscle contraction in late embryonic morphogenesis, movement, egg-laying, mating and feeding; egl-19 is expressed in muscle cells and some neurons.	ad695	WT|Clr|Egl|Pvl|Stp	Molecular_function:cation channel activity|Biological_process:cation transport|Cellular_component:membrane|Molecular_function:voltage-gated calcium channel activity|Biological_process:calcium ion transport|Cellular_component:voltage-gated calcium channel complex|Molecular_function:ion channel activity|Biological_process:ion transport|Cellular_component:integral to membrane|Biological_process:osmo…	Voltage-gated Ca2+ channels, alpha1 subunits	ENSEMBL:ENSP00000349520:human:Splice Isoform 5 Of Voltage-dependent P/Q-type calcium channel alpha-1A subunit:E=1000 | ENSEMBL:ENSP00000288139:human:Splice Isoform 2 Of Voltage-dependent L-type calcium channel alpha-1D subunit:E=1000 | ENSEMBL:ENSP0000035
186177_s_at	W06F12.2a	W06F12.2	WBGene00012306	W06F12.2	active								-			WT		Unnamed protein	ENSEMBL:ENSP00000282007:human:OTTHUMP00000040990:E=18.2441 | ENSEMBL:ENSP00000261973:human:RNA binding motif protein 25:E=17.8239 | ENSEMBL:ENSP00000344032:human:Splice Isoform 1 Of Splicing factor, arginine/serine-rich 12:E=15.7212 | ENSEMBL:ENSP00000334
174880_at	T23F2.1	T23F2.1	WBGene00020734	tag-249	active						14	X-3G13	174880_at|190020_at		tm1410	Bmd|Lvl|Mlt|Dpy|Gro|Prz|Pvl|Unc	Biological_process:biosynthesis|Biological_process:body morphogenesis (sensu Nematoda)|Biological_process:positive regulation of body size|Biological_process:positive regulation of growth rate|Biological_process:larval development (sensu Nematoda)|Biological_process:physiological processes|Biological_process:molting cycle (sensu Invertebrata)|Biological_process:locomotion|Biological_process:herma…	Glycosyltransferase	ENSEMBL:ENSP00000238477:human:Similar to CG1291 protein:E=37.7212 | ENSEMBL:ENSP00000326609:human:Hypothetical protein FLJ90507:E=35.6778 | FLYBASE:CG1291-PA:fly:Flybase gene name is CG1291-PA:E=30.2924 |
180555_at	C48B6.4	C48B6.4	WBGene00016742	C48B6.4	active						4	I-3I22	-			WT	Molecular_function:protein tyrosine phosphatase activity|Biological_process:protein amino acid dephosphorylation
190413_at	F25G6.6	F25G6.6	WBGene00003816	nrs-2	active						29	V-6I17	-	nrs-2 encodes a predicted asparaginyl-tRNA synthetase (AsnRS), a class II aminoacyl-tRNA synthetase that catalyzes the attachment of asparagine to its cognate tRNA and is thus required for protein biosynthesis; loss of nrs-2 function via RNA-mediated interference (RNAi) does not result in any obvious abnormalities.		WT|Unc|Gro|Unc	Molecular_function:asparagine synthase (glutamine-hydrolyzing) activity|Biological_process:asparagine biosynthesis|Biological_process:metabolism|Biological_process:positive regulation of growth rate|Biological_process:locomotory behavior	Asparagine synthase (glutamine-hydrolyzing)	ENSEMBL:ENSP00000343224:human:Asparagine synthetase:E=79.4949 | FLYBASE:CG33486-PA:fly:Flybase gene name is CG33486-PA:E=73.4437 |
177796_at	C11H1.9a	C11H1.9	WBGene00023500	C11H1.9	active						1		-			WT	Molecular_function:protein carrier activity|Biological_process:intracellular protein transport|Cellular_component:membrane	Phosphatidylinositol transfer protein SEC14 and related proteins	ENSEMBL:ENSP00000215812:human:SEC14-like protein 3:E=11.0088 |
173945_s_at	B0303.7	B0303.7	WBGene00015128	B0303.7	active						5		-			WT		Sorbin and SH3 domain-containing protein	ENSEMBL:ENSP00000302913:human:Hypothetical protein:E=29.6778 | ENSEMBL:ENSP00000322182:human:Arg/Abl-interacting protein ArgBP2a:E=19.9586 | ENSEMBL:ENSP00000321983:human:Similar to Arg/Abl-interacting protein ArgBP2b:E=18.8539 | ENSEMBL:ENSP00000347852:h
174905_at	F58E10.1	F58E10.1	WBGene00010259	F58E10.1	active							V-9A06	174905_at|183244_at			WT
172685_x_at	K06C4.4	K06C4.4	WBGene00001894	his-20	active								-	his-20 encodes an H2B histone; by homology, HIS-20 is predicted to function as a nucleosome component required for packaging of DNA into chromatin.			Molecular_function:DNA binding|Biological_process:nucleosome assembly|Biological_process:chromosome organization and biogenesis (sensu Eukarya)|Cellular_component:nucleosome|Cellular_component:nucleus		ENSEMBL:ENSP00000330559:human:H2B histone family, member C:E=47.4685 | ENSEMBL:ENSP00000289316:human:Similar to H2B histone family, member A:E=47.3979 | ENSEMBL:ENSP00000348531:human:Histone H2B:E=47.3872 | ENSEMBL:ENSP00000348706:human:H2B histone family, member A:E=47.3565 | ENSEMBL:ENSP00000352156:human:H2B histone family, member D:E=47.3565 | ENSEMBL:ENSP00000336417:human:Histone H2B.q:E=47.2…
177799_at	Y7A5A.2	Y7A5A.2	WBGene00012408	Y7A5A.2	active						3	X-7O21	-			WT
180159_at	C32B5.9	C32B5.9	WBGene00016302	C32B5.9	active						8	II-1J05	-			WT		F-box domain
172378_x_at	C32H11.7	C32H11.7	WBGene00007870	C32H11.7	active						7	IV-6J08	-			WT		Unnamed protein
190251_s_at	CD4.6	CD4.6	WBGene00003927	pas-6	active						20	V-4G08	-	pas-6 encodes a type 1 alpha subunit of the 26S proteasome's 20S protease core particle (CP); PAS-6 is required for embryonic, larval, and germline development and by homology, is predicted to comprise the outer rings of the proteasome and to play a role in selective degradation of ubiquitinated proteins during development; in vitro, PAS-6 interacts with BRP-1, a glutamine/asparagine (Q/N)-rich d…		Emb|Ste|Sck|Ste|Emb|Lva|Lvl|Unc	Molecular_function:endopeptidase activity|Biological_process:ubiquitin-dependent protein catabolism|Cellular_component:proteasome core complex (sensu Eukarya)|Biological_process:embryonic development (sensu Animalia)|Biological_process:larval development (sensu Nematoda)|Biological_process:growth|Biological_process:physiological processes|Biological_process:reproduction|Biological_process:locomot…	20S proteasome, regulatory subunit alpha type PSMA1/PRE5	ENSEMBL:ENSP00000249924:human:Splice Isoform 1 Of Proteasome subunit alpha type 1:E=71 | ENSEMBL:ENSP00000315309:human:Proteasome subunit alpha type 1:E=70.0809 | ENSEMBL:ENSP00000217153:human:Proteasome subunit alpha type 7:E=27.3566 | ENSEMBL:ENSP000003
178448_at	C03D6.1	C03D6.1	WBGene00007275	C03D6.1	active						6	I-4F18	-			Gro|Gro|Lva|Lva|Dpy|Emb|Lva|Emb|Gro|Pvl|Stp	Biological_process:positive regulation of body size|Biological_process:embryonic development (sensu Animalia)|Biological_process:positive regulation of growth rate|Biological_process:larval development (sensu Nematoda)|Biological_process:growth|Biological_process:hermaphrodite genital morphogenesis|Biological_process:gametogenesis	Translation initiation factor 2C (eIF-2C) and related proteins
188752_at	D1022.6	D1022.6	WBGene00005641	sro-1	active	neurons | SIA neurons	ADL SIA		1	1	1	II-5L05	-			WT	Molecular_function:rhodopsin-like receptor activity|Biological_process:G-protein coupled receptor protein signaling pathway|Cellular_component:integral to membrane	7 transmembrane receptor
173445_s_at	F44B9.6	F44B9.6	WBGene00003021	lin-36	active	germ-line cells | head neurons | hypodermal | P lineage | ventral nerve cord | intestinal | tail neurons	lin-36::GFP was expressed in the nuclei of the P(3-8).p cells and their descendants during vulval cell determination, division and invagination. Similar observations have been made with an independently constructed lin-36::GFP reporter. Besides the P(3-8).p cells, many other cells expressed GFP in strains bearing this reporter construct. Most notably, neurons of the head, tail and ventral cord ex…	lin-36::GFP expression in all cases was localized to nuclei. The GFP reporter gene used in the construction of this reporter construct did not contain a nuclear localization sequence, but as mentioned above, the lin-36 coding region contains a potential nuclear localization sequence.	1	1	11	III-4A10	172020_x_at|173445_s_at|176610_s_at		n747	WT|WT|WT|WT	Molecular_function:nucleic acid binding|Molecular_function:zinc ion binding|Cellular_component:nucleus
189883_at	F53H8.3	F53H8.3	WBGene00018779	F53H8.3	active	E lineage | intestine	Expression is seen in the E-cell lineage and intestinal cells throughout embryonic development and in early larval stages. This gene has homology to hexose transporters.		0	1	24	X-1O15	-			WT	Molecular_function:transporter activity|Biological_process:transport|Cellular_component:integral to membrane|Molecular_function:sugar porter activity|Biological_process:carbohydrate transport|Cellular_component:membrane	Permease of the major facilitator superfamily	ENSEMBL:ENSP00000270929:human:Solute carrier family 2, facilitated glucose transporter, member 1:E=70.8861 | ENSEMBL:ENSP00000075120:human:Solute carrier family 2, facilitated glucose transporter, member 3:E=60.2007 | ENSEMBL:ENSP00000320935:human:Solute
172072_x_at	C04A2.7a	C04A2.7	WBGene00001023	dnj-5	active							II-5C02	172072_x_at|187648_s_at	This gene encodes a protein containing a DnaJ ('J') domain.			Molecular_function:heat shock protein binding|Molecular_function:unfolded protein binding|Biological_process:protein folding		ENSEMBL:ENSP00000316240:human:DnaJ protein:E=23.2924 | ENSEMBL:ENSP00000319797:human:Similar to J-domain protein Jiv:E=22.8539 | ENSEMBL:ENSP00000317500:human:LYST-interacting protein LIP6:E=14.4559 | FLYBASE:CG14650-PA:fly:Flybase gene name is CG14650-PA:E=26.6576 |
192051_at	Y71F9AL.4	Y71F9AL.4	WBGene00022110	Y71F9AL.4	active								-			WT	Molecular_function:protein phosphatase activity|Biological_process:protein amino acid dephosphorylation|Molecular_function:protein tyrosine phosphatase activity	Protein tyrosine phosphatase	ENSEMBL:ENSP00000349544:human:Tyrosine-protein phosphatase, non-receptor type 1:E=30.6198 | ENSEMBL:ENSP00000311857:human:Splice Isoform 1 Of Tyrosine-protein phosphatase, non-receptor type 2:E=27.4437 | ENSEMBL:ENSP00000320298:human:Splice Isoform 2 Of T
174953_s_at	F52E10.1	F52E10.1	WBGene00004745	sdc-1	active		sdc-1 transcript is preferentially expressed at embryo stages. The expression level decrease as development proceeds through the larval stages and then increase in adults.		5	1	13	X-7I12	174953_s_at|193642_at	sdc-1 encodes a zinc-finger protein of the C2H2-type that affects egg laying and vulval development, and hermaphrodite sex determination; expressed at highest levels in embryos and in adults.	e2426	WT	Molecular_function:nucleic acid binding|Molecular_function:zinc ion binding|Cellular_component:nucleus|Molecular_function:transcription regulator activity|Biological_process:hermaphrodite germ-line sex determination (sensu Nematoda)|Biological_process:dosage compensation, by hypoactivation of X chromosome	Zn-finger
173054_at	C09E9.1	C09E9.1	WBGene00007476	C09E9.1	active	head neurons | anal sphincter/depressor muscle | body wall muscle | pharynx | ventral nerve cord | intestinal | vulval muscle	Adult Expression: pharynx; intestinal; anal sphincter/depressor muscle; vulval muscle; body wall muscle; ventral nerve cord; head neurons; unidentified | Larval Expression: pharynx; body wall muscle; ventral nerve cord; head neurons; unidentified		1	1		IV-1K20	-			WT		Uncharacterized conserved protein	ENSEMBL:ENSP00000232496:human:Tumor suppressor candidaTe 2:E=10.4202 |
179325_at	T10G3.1	T10G3.1	WBGene00011692	T10G3.1	active						6	V-8L14	-			WT
186247_at	H04M03.3	H04M03.3	WBGene00019153	H04M03.3	active						7	IV-3C15	-			WT	Molecular_function:oxidoreductase activity|Biological_process:metabolism	Dehydrogenases with different specificities (related to short-chain alcohol dehydrogenases)
174390_s_at	W09C5.7	W09C5.7	WBGene00012353	W09C5.7	active						5	I-6N12	174390_s_at|178417_s_at			WT		Phosphoinositide phosphatase SAC1	ENSEMBL:ENSP00000354905:human:KIAA0966 protein:E=103.036 | ENSEMBL:ENSP00000354519:human:Inositol polyphosphate-5-phosphatase F:E=103.032 | ENSEMBL:ENSP00000349903:human:KIAA0910 protein:E=40.7959 | ENSEMBL:ENSP00000322234:human:Splice Isoform 1 Of Synaptojanin 1:E=40.6021 | ENSEMBL:ENSP00000347792:human:Synaptojanin 2:E=35.0862 | ENSEMBL:ENSP00000241842:human:Synaptojanin 2:E=35.0809 | ENSEMBL:E…
173039_s_at	K07A12.2	K07A12.2	WBGene00010621	K07A12.2	active						7	I-4E02	173039_s_at|194069_s_at			Emb|WT|Emb|Emb	Biological_process:embryonic development (sensu Animalia)	Leucine rich repeat	ENSEMBL:ENSP00000306276:human:Leucine-rich repeat-containing protein 15 precursor:E=38.0088 | ENSEMBL:ENSP00000355396:human:Leucine-rich repeats and immunoglobulin-like domains protein 2 precursor:E=30.9208 | ENSEMBL:ENSP00000273261:human:Splice Isoform 1
190470_at	Y48A6B.3	Y48A6B.3	WBGene00012964	Y48A6B.3	active						20	III-5H12	-			Gro|Gro|Gro	Molecular_function:structural constituent of ribosome|Biological_process:protein biosynthesis|Cellular_component:ribosome|Biological_process:positive regulation of growth rate	Box H/ACA snoRNP component, involved in ribosomal RNA pseudouridinylation	ENSEMBL:ENSP00000274606:human:Hypothetical protein FLJ20479:E=31.5528 | ENSEMBL:ENSP00000215956:human:NHP2-like protein 1:E=16.2147 | FLYBASE:CG5258-PA:fly:Flybase gene name is NHP2-PA:E=34.6383 | FLYBASE:CG3949-PA:fly:Flybase gene name is hoip-PA:E=15.4685 |
189387_at	T11B7.3	T11B7.3	WBGene00000692	col-118	active						16	IV-4D09	-			WT	Biological_process:phosphate transport|Cellular_component:cytoplasm|Molecular_function:structural constituent of cuticle	Collagens (type IV and type XIII), and related proteins	ENSEMBL:ENSP00000341752:human:COL22A1 protein:E=40.9208 | ENSEMBL:ENSP00000303153:human:Alpha 1 type XXII collagen:E=40.6198 | ENSEMBL:ENSP00000347458:human:Pro-alpha-1 type V collagen:E=37.5086 | ENSEMBL:ENSP00000327520:human:Collagen alpha 1(V) chain pr
174088_at	C14F11.7	C14F11.7	WBGene00015782	C14F11.7	active								-
173186_s_at	Y38F1A.2	Y38F1A.2	WBGene00012606	Y38F1A.2	active								173186_s_at|192982_at				Molecular_function:ubiquitin-protein ligase activity|Molecular_function:zinc ion binding|Biological_process:protein ubiquitination|Cellular_component:ubiquitin ligase complex	Predicted E3 ubiquitin ligase	ENSEMBL:ENSP00000331710:human:Hypothetical protein:E=27.5528 | ENSEMBL:ENSP00000240159:human:DKFZP564A022 protein:E=13.3979 |
182646_s_at	T23B3.1	T23B3.1	WBGene00020709	T23B3.1	active						7	I-3C06	-			WT
190216_s_at	F23H11.3	F23H11.3	WBGene00017759	F23H11.3	active						2	III-1G02	-	This gene encodes a protein predicted by Eisenberg and coworkers, with 68% accuracy, to be mitochondrial.		WT|WT	Molecular_function:catalytic activity|Biological_process:metabolism	Succinyl-CoA synthetase, alpha subunit	ENSEMBL:ENSP00000295783:human:Succinyl-CoA ligase [GDP-forming] alpha-chain, mitochondrial precursor:E=116.77 | ENSEMBL:ENSP00000345398:human:ATP citrate lyase isoform 2:E=16.8861 | ENSEMBL:ENSP00000253792:human:ATP-citrate:E=16.8539 | FLYBASE:CG1065-PA:fly:Flybase gene name is Scsalpha-PA:E=114.114 | FLYBASE:CG6255-PA:fly:Flybase gene name is CG6255-PA:E=104.377 | FLYBASE:CG8322-PA:fly:Flybase g…
193915_s_at	F54B3.3	F54B3.3	WBGene00010015	F54B3.3	active						20	II-7A04	-			Emb|Gro|Lva|Ste|Emb|Lva|Stp|Emb|Lva	Molecular_function:nucleotide binding|Molecular_function:nucleoside triphosphatase activity|Molecular_function:ATP binding|Biological_process:embryonic development (sensu Animalia)|Biological_process:positive regulation of growth rate|Biological_process:larval development (sensu Nematoda)|Biological_process:growth|Biological_process:reproduction|Biological_process:gametogenesis	AAA+-type ATPase	ENSEMBL:ENSP00000291384:human:Similar to TOB3:E=166.456 | ENSEMBL:ENSP00000263746:human:Hypothetical protein FLJ33825:E=156.041 | ENSEMBL:ENSP00000311766:human:KIAA1273 protein:E=149.027 | ENSEMBL:ENSP00000353678:human:Hypothetical protein DKFZp761L1023:E
173692_at	E04A4.5	E04A4.5	WBGene00017119	E04A4.5	active						41	IV-2M24	173692_at|187200_s_at			Emb|Gro|Emb|Lva	Molecular_function:protein translocase activity|Biological_process:intracellular protein transport|Cellular_component:mitochondrial inner membrane pre-sequence translocase complex|Molecular_function:protein transporter activity|Biological_process:protein transport|Cellular_component:mitochondrial inner membrane|Biological_process:embryonic development (sensu Animalia)|Biological_process:positive …	Mitochondrial import inner membrane translocase, subunit TIM17	ENSEMBL:ENSP00000263235:human:Mitochondrial import inner membrane translocase subunit Tim17 B:E=40.6021 | ENSEMBL:ENSP00000295635:human:Mitochondrial import inner membrane translocase subunit Tim17 A:E=38.0605 | FLYBASE:CG15257-PB:fly:Flybase gene name is Tim17b2-PB:E=38.0809 | FLYBASE:CG1724-PA:fly:Flybase gene name is CG1724-PA:E=35.4437 | FLYBASE:CG1158-PA:fly:Flybase gene name is Tim17b1-PA:E…
182643_at	C41H7.5	C41H7.5	WBGene00016575	C41H7.5	active						2	II-2L12	182643_at|182644_s_at			WT		Uncharacterized protein
193232_at	ZK512.4	ZK512.4	WBGene00013984	ZK512.4	active								-			WT	Molecular_function:RNA binding|Biological_process:protein targeting|Biological_process:negative regulation of translational elongation|Cellular_component:signal recognition particle	Signal recognition particle, subunit Srp9	ENSEMBL:ENSP00000305230:human:Similar to Signal recognition particle 9 kDa protein:E=15.9586 | FLYBASE:CG8268-PA:fly:Flybase gene name is CG8268-PA:E=14.7212 |
174001_s_at	K07H8.10	K07H8.10	WBGene00019510	K07H8.10	active							IV-4O05	-			Emb|Gro|WT	Molecular_function:nucleic acid binding|Biological_process:embryonic development (sensu Animalia)|Biological_process:positive regulation of growth rate		ENSEMBL:ENSP00000349410:human:Similar to Nucleolin:E=41.2757 | ENSEMBL:ENSP00000318195:human:Nucleolin:E=41.0362 | ENSEMBL:ENSP00000309558:human:Splice Isoform 1 Of TATA-binding protein associated factor 2N:E=30.0706 | ENSEMBL:ENSP00000319617:human:Simila
180466_s_at	C05C8.1	C05C8.1	WBGene00015460	C05C8.1	active	amphids | head neurons | intestine | nervous system | renal gland cells	Adult Expression: intestine; Nervous System; head neurons; amphids;		1	1	7	V-5O05	180465_at|180466_s_at					Uncharacterized conserved protein	ENSEMBL:ENSP00000245448:human:ATP synthase coupling factor B, mitochondrial precursor:E=16.5376 | ENSEMBL:ENSP00000351258:human:ATP synthase coupling factor B-like 1:E=11.9208 | FLYBASE:CG33038-PB:fly:Flybase gene name is CG33038-PB:E=18.5376 |
187852_at	F41B4.4a	F41B4.4	WBGene00001617	glr-6	active		Only one neuron, RIA.		1	1	9	X-3J17	-			WT|WT	Molecular_function:inotropic glutamate receptor activity|Molecular_function:glutamate-gated ion channel activity|Cellular_component:membrane|Molecular_function:receptor activity|Molecular_function:ion channel activity|Biological_process:ion transport|Molecular_function:transporter activity|Biological_process:transport	Glutamate-gated kainate-type ion channel receptor subunit GluR5 and related subunits	ENSEMBL:ENSP00000296893:human:Glutamate receptor, ionotropic kainate 2 precursor:E=86.585 | ENSEMBL:ENSP00000313276:human:GluR6 kainate receptor:E=86.1367 | ENSEMBL:ENSP00000301218:human:Kainate receptor subunit KA2a:E=84.1739 | ENSEMBL:ENSP00000327687:hu
178832_at	R07E3.7	R07E3.7	WBGene00011108	R07E3.7	active						1	X-5G05	-			WT
177398_at	W01A8.4	W01A8.4	WBGene00012166	W01A8.4	active						18	I-3O12	-			Bmd|Emb|Lva|Emb|Lva|Lva	Molecular_function:NADH dehydrogenase (ubiquinone) activity|Biological_process:electron transport|Cellular_component:mitochondrion|Biological_process:body morphogenesis (sensu Nematoda)|Biological_process:embryonic development (sensu Animalia)|Biological_process:larval development (sensu Nematoda)|Biological_process:growth
175981_at	ZK370.4a	ZK370.4	WBGene00022718	ZK370.4	active	head neurons | intestine | pharynx | intestine - . cells | nervous system | ventral nerve cord | tail neurons	Adult Expression: pharynx; intestine - . cells; Nervous System; ventral nerve cord; head neurons; tail neurons;		1	1	5	III-4N07	174583_at|175981_at		ok1107	WT|WT	Molecular_function:catalytic activity|Molecular_function:nutrient reservoir activity|Molecular_function:molecular_function unknown	Predicted esterase of the alpha-beta hydrolase superfamily (Neuropathy target esterase), contains cAMP-binding domains	ENSEMBL:ENSP00000277531:human:OTTHUMP00000064771:E=217.143 | ENSEMBL:ENSP00000221249:human:Neuropathy target esterase:E=205.482 | FLYBASE:CG2212-PA:fly:Flybase gene name is sws-PA:E=178.143 |
188521_at	R11E3.2	R11E3.2	WBGene00020004	R11E3.2	active							IV-2B03	-			WT	Molecular_function:transporter activity|Biological_process:transport|Cellular_component:membrane	Xanthine/uracil transporters	ENSEMBL:ENSP00000302701:human:Splice Isoform 1 Of Solute carrier family 23, member 1:E=78.9586 | ENSEMBL:ENSP00000344322:human:Solute carrier family 23, member 2:E=69.7959 | ENSEMBL:ENSP00000302851:human:Splice Isoform 2 Of Solute carrier family 23, member 1:E=64.2518 | ENSEMBL:ENSP00000343584:human:Similar to Yolk sac permease-like molecule 3:E=21.4949 | ENSEMBL:ENSP00000295738:human:Solute carr…
171745_x_at	F56C11.2	F56C11.2	WBGene00004225	ptr-11	active						1	I-1A07	171745_x_at|188390_at			WT	Molecular_function:hedgehog receptor activity|Cellular_component:membrane	Predicted membrane protein (patched superfamily)	ENSEMBL:ENSP00000332353:human:Patched protein homolog 1:E=24.3372 | ENSEMBL:ENSP00000236083:human:Patched 2:E=22.2676 | ENSEMBL:ENSP00000289547:human:Niemann-Pick C1-like protein 1:E=20.3665 | ENSEMBL:ENSP00000269228:human:Niemann-Pick C1 protein precursor:E=19.3098 | ENSEMBL:ENSP00000327376:human:Hypothetical protein FLJ44037:E=15.4559 | ENSEMBL:ENSP00000297890:human:Patched family protein:E=14.…
178325_at	R05D7.2	R05D7.2	WBGene00011027	R05D7.2	active						4	I-6G21	-			WT		Uncharacterized protein
180376_s_at	M03A1.7	M03A1.7	WBGene00000928	dao-2	active						6		-	dao-2 encodes a (putatively) secreted protein with a DB module; dao-2 is down-regulated in daf-2 mutant adults by comparison with normal adults, and thus may be involved in dauer formation.
184773_s_at	Y66H1B.3	Y66H1B.3	WBGene00022049	Y66H1B.3	active						5	IV-1I09	-		tm545	WT|Bmd|Emb|Stp	Biological_process:body morphogenesis (sensu Nematoda)|Biological_process:embryonic development (sensu Animalia)|Biological_process:gametogenesis	Actin-binding cytoskeleton protein, filamin	ENSEMBL:ENSP00000349819:human:Splice Isoform 4 Of Filamin B:E=122.032 | ENSEMBL:ENSP00000351339:human:Filamin B:E=121.721 | ENSEMBL:ENSP00000232447:human:Splice Isoform 3 Of Filamin B:E=121.721 | ENSEMBL:ENSP00000347882:human:278 kDa protein:E=121.699 | E
190969_at	Y106G6D.4	Y106G6D.8|Y106G6D.4	-	-	multiple						4	I-5G01	-			WT	Molecular_function:protein kinase activity|Molecular_function:ATP binding|Biological_process:protein amino acid phosphorylation|Molecular_function:protein serine/threonine kinase activity|Molecular_function:protein-tyrosine kinase activity	Glycogen synthase kinase-3	ENSEMBL:ENSP00000264235:human:Splice Isoform 1 Of Glycogen synthase kinase-3 beta:E=36.3279 | ENSEMBL:ENSP00000222330:human:Glycogen synthase kinase-3 alpha:E=35.2291 | ENSEMBL:ENSP00000324806:human:Splice Isoform 2 Of Glycogen synthase kinase-3 beta:E=34
186756_s_at	Y53C12B.3a	Y53C12B.3	WBGene00003785	nos-3	active	germ-line cells	NOS-3 protein detected throughout the germ-line tissue during larval development. In addition to staining in the larval gonad, NOS-3 expression was also observed in embryos. Specifically, NOS-3 was found in P1P4, and later in germ-line progenitor cells, Z2 and Z3. | "nos-3 mRNA was present throughout development, increasing in abundance at the L4 larval stage, just before oocytes first appear."	At all stages of germ-line development, NOS-3 was predominantly cytoplasmic: this was evidenced by the dark, non-staining `holes' corresponding to nuclei in the germ line at the larval L3 stage. The distribution of NOS-3 overlapped with regions of the cytoplasm containing P granules, detected using anti-PGL-1 antibodies; however, within the cytoplasm, NOS-3 staining was uniform and diffuse throug…	0	1		II-6P06	174793_at|186756_s_at	nos-3 encodes a homolog of Drosophila NANOS that physically interacts with FBF-1 (similar, though not orthologous, to Drosophila PUMILIO); NOS-3 is required in development of the hermaphrodite germ-line to promote the switch from sperm to oocyte production, perhaps by forming a complex with FBF-1 that controls fem-3 mRNA.	q650	WT|WT	Molecular_function:RNA binding|Molecular_function:zinc ion binding|Biological_process:regulation of translation	Unnamed protein	ENSEMBL:ENSP00000254108:human:RNA-binding protein FUS (Oncogene FUS) (Oncogene TLS) (Translocated in liposarcoma protein) (POMp75) (75 kDa DNA-pairing protein). SPLICE ISOFORM SHORT ISOFORM:E=17.585 | ENSEMBL:ENSP00000346746:human:Splice Isoform 2 Of RNA-
176913_at	K06H7.6	K06H7.6	WBGene00000143	apc-2	active						7	III-4C20	176913_at|187508_at			WT|Emb|Emb|Emb|Mei|Ste|Mei|Ste|Emb|Emb|Pvl|Stp	Biological_process:cell cycle|Biological_process:embryonic development (sensu Animalia)|Biological_process:meiosis|Biological_process:hermaphrodite genital morphogenesis|Biological_process:reproduction|Biological_process:gametogenesis	Anaphase-promoting complex (APC), subunit 2	ENSEMBL:ENSP00000314004:human:Splice Isoform 1 Of Anaphase promoting complex subunit 2:E=55.0315 | FLYBASE:CG3060-PA:fly:Flybase gene name is mr-PA:E=48.8861 |
184053_at	C01F1.5	C01F1.5	WBGene00015300	C01F1.5	active						14	II-3D08	-			WT
186924_at	F37C12.12	F37C12.12	WBGene00003176	mec-14	active						10	III-3H02	-	mec-14 encodes a protein with similarity to the beta-subunits of Shaker-type potassium channels, which are members of the aldo-keto reductase superfamily; MEC-14 is required for response to gentle touch by the six touch receptor neurons, and likely functions to regulate activity of the MEC-4 and MEC-10 degenerin channels; mec-14 expression is detected solely in the touch receptor neurons and is d…	u55	WT|WT|WT	Molecular_function:oxidoreductase activity	Predicted oxidoreductase	FLYBASE:CG18547-PA:fly:Flybase gene name is CG18547-PA:E=62.1024 | FLYBASE:CG3397-PA:fly:Flybase gene name is CG3397-PA:E=48.8539 | FLYBASE:CG12224-PA:fly:Flybase gene name is CG12224-PA:E=28.5528 |
177871_at	C27B7.2	C27B7.2	WBGene00007760	C27B7.2	active						2	IV-4F07	-			WT|WT		Uncharacterized conserved protein	FLYBASE:CG16787-PA:fly:Flybase gene name is CG16787-PA:E=12.1549 |
193308_at	W01G7.3	W01G7.3	WBGene00012187	W01G7.3	active						18	II-9A23	-			Emb|Lva|Emb|Gro|Ste|Stp|Emb|Emb|Gro|Pvl	Molecular_function:DNA binding|Molecular_function:DNA-directed RNA polymerase activity|Biological_process:transcription|Biological_process:embryonic development (sensu Animalia)|Biological_process:positive regulation of growth rate|Biological_process:larval development (sensu Nematoda)|Biological_process:growth|Biological_process:hermaphrodite genital morphogenesis|Biological_process:reproduction…	RNA polymerase, subunit L	ENSEMBL:ENSP00000315849:human:17 kDa protein:E=35.3768 | ENSEMBL:ENSP00000292614:human:RPB11a protein:E=35.284 | ENSEMBL:ENSP00000344732:human:DNA-directed RNA polymerase II subunit 11:E=35.2676 | ENSEMBL:ENSP00000314125:human:MGC13098 protein:E=33.5229 | ENSEMBL:ENSP00000242224:human:MGC13098 protein:E=33.4815 | ENSEMBL:ENSP00000305383:human:13 kDa protein:E=33.3372 | ENSEMBL:ENSP00000330898:hum…
189902_at	C06G3.1a	C06G3.1	WBGene00003695	nhr-105	active						6	IV-3O12	-		ok473	WT		Hormone receptors	ENSEMBL:ENSP00000238459:human:Splice Isoform 1 Of Orphan nuclear receptor NR4A3:E=15.3767 | ENSEMBL:ENSP00000333122:human:Nuclear receptor subfamily 4, group A, member 3 isoform b:E=15.3566 | ENSEMBL:ENSP00000346339:human:HNF4G protein:E=14.7696 | ENSEMBL
173175_s_at	ZK512.3	ZK512.3	WBGene00000425	ced-11	active	hypodermal	Expression begins in early embryos and continues into young larval stages. In older embryos and young larvae extensive nuclear expression is seen in hypodermal cells. In young embryos mosaic nuclear-localised and diffuse expression is seen in a variable number of cells (from a few to most cells in the embryo).		0	1	5		173175_s_at|188420_at	The ced-11 gene encodes a predicted transmembrane ion channel related to the long transient receptor potential channel (LTRPC) subfamily of TRP channels found in Drosophila and mammals; CED-11 functions as a downstream effector in the programmed cell death pathway and may play a role in affecting the morphological changes seen in the nucleus, cytoplasm, and plasma membrane of apoptotic cells.	n2744	WT|WT	Molecular_function:cation channel activity|Biological_process:cation transport|Cellular_component:membrane|Biological_process:apoptotic program|Biological_process:positive regulation of programmed cell death	Ca2+/Mg2+-permeable cation channels (LTRPC family)	ENSEMBL:ENSP00000300482:human:Splice Isoform 1 Of Transient receptor potential cation channel subfamily M member 2:E=26.3279 | ENSEMBL:ENSP00000300481:human:Splice Isoform 2 Of Transient receptor potential cation channel subfamily M member 2:E=24.2366 | E
192825_at	F38H4.10	F38H4.10	WBGene00009551	F38H4.10	active						2		-					Cell cycle-associated protein Mob1-1	ENSEMBL:ENSP00000264089:human:Splice Isoform 1 Of Mps one binder kinase activator-like 1B:E=42.5086 | ENSEMBL:ENSP00000310189:human:Mps one binder kinase activator-like 1A:E=41.3372 | ENSEMBL:ENSP00000355095:human:OTTHUMP00000046608:E=33.7959 | ENSEMBL:ENSP00000271139:human:MOB3C protein:E=33.7447 | ENSEMBL:ENSP00000262244:human:Mps one binder kinase activator-like 2B:E=31.7959 | ENSEMBL:ENSP0000…
185886_at	F37C12.3	F37C12.3	WBGene00018151	F37C12.3	active						2	III-3F12	-	This gene encodes a protein predicted by Eisenberg and coworkers, with 52% accuracy, to be mitochondrial.		Emb|Lva|Sma|Stp|WT|Emb|Gro|Gro	Molecular_function:acyl carrier activity|Biological_process:fatty acid biosynthesis|Molecular_function:cofactor binding|Biological_process:embryonic development (sensu Animalia)|Biological_process:positive regulation of growth rate|Biological_process:larval development (sensu Nematoda)|Biological_process:growth|Biological_process:positive regulation of body size|Biological_process:gametogenesis	Acyl carrier protein/NADH-ubiquinone oxidoreductase, NDUFAB1/SDAP subunit	ENSEMBL:ENSP00000007516:human:Acyl carrier protein, mitochondrial precursor:E=16.7213 | FLYBASE:CG9160-PB:fly:Flybase gene name is mtacp1-PB:E=17.2147 |
191603_at	C50H11.9	C50H11.9	WBGene00006271	str-244	active						13	V-2D06	-			WT	Molecular_function:G-protein coupled receptor activity|Cellular_component:membrane	7-transmembrane olfactory receptor
191229_at	F48G7.11	F48G7.11	WBGene00018622	F48G7.11	active						1	V-1G24	-		tm1188	WT		Hormone receptors	ENSEMBL:ENSP00000339908:human:OTTHUMP00000031062:E=12.4949 | ENSEMBL:ENSP00000312987:human:Hepatocyte nuclear factor 4 alpHa isoform b:E=12.4202 | ENSEMBL:ENSP00000343807:human:OTTHUMP00000031064:E=12.3979 | ENSEMBL:ENSP00000346339:human:HNF4G protein:E=11.3767 |
176260_at	Y58A7A.1	Y58A7A.1	WBGene00021975	Y58A7A.1	active								-				Molecular_function:copper ion transporter activity|Biological_process:copper ion transport|Cellular_component:integral to membrane	Copper transporter	FLYBASE:CG3977-PA:fly:Flybase gene name is CG3977-PA:E=18.0315 | FLYBASE:CG15551-PB:fly:Flybase gene name is CG15551-PB:E=17.5086 | FLYBASE:CG7459-PA:fly:Flybase gene name is CG7459-PA:E=11.9586 |
188537_s_at	ZK20.6	ZK20.6	WBGene00013926	nep-1	active						1	II-7N18	173014_at|188537_s_at	ZK20.6 encodes a neprilysin; neprilysins are thermolysin-like zinc metallopeptidases, found on the outer surface of animal cells, that negatively regulate small signalling peptides (e.g., enkephalin, tachykinin, insulin, and natriuretic peptides) by cleaving them; ZK20.6 is closely paralogous to F18A12.8, and orthologous to CG9761 in Drosophila melanogaster; more generally, ZK20.6 falls into a gr…		Ste|WT	Molecular_function:neprilysin activity|Biological_process:proteolysis and peptidolysis|Cellular_component:membrane|Molecular_function:metallopeptidase activity|Molecular_function:zinc ion binding|Biological_process:reproduction	M13 family peptidase	ENSEMBL:ENSP00000349581:human:Splice Isoform 4 Of Endothelin-converting enzyme 1:E=123.276 | ENSEMBL:ENSP00000264205:human:Splice Isoform 1 Of Endothelin-converting enzyme 1:E=123.276 | ENSEMBL:ENSP00000350066:human:Splice Isoform 2 Of Endothelin-converti
180758_at	T23E7.4	T23E7.4	WBGene00003744	nlp-6	active	head neurons | IL2 neurons | IL1 neurons | head neurons | intestine | tail neurons	Reporter construct is expressed primarily or exclusively in neurons or "endocrine/secretory" cells. GFP expression in non-neuronal tissues include the gut (frequently), specific somatic gonad cells, and in pharyngeal or vulval muscles (rarely). No expression is detected in hypodermal, body wall muscle or germ tissues. nlp-6 is expressed at head neurons and ILx neurons. | "Expressed in ASI, IL2, 2…		1	1	6	X-7L08	-			WT
178206_at	T26H2.7	T26H2.7	WBGene00012068	T26H2.7	active							V-12M24	-			WT	Molecular_function:transferase activity, transferring groups other than amino-acyl groups	Predicted transposase
173359_at	Y37E3.4	Y37E3.4	WBGene00021348	Y37E3.4	active								-					Small EDRK-rich protein H4F5
185395_at	C17G10.1	C17G10.1	WBGene00015915	C17G10.1	active	hypodermis	This mosaic expression pattern is seen in late larvae and adults in a number of nuclei of the head and tail hypodermis.		0	1	2	II-4D09	-			WT|WT	Molecular_function:oxidoreductase activity|Biological_process:metabolism|Molecular_function:oxidoreductase activity, acting on paired donors, with incorporation or reduction of molecular oxygen, 2-oxoglutarate as one donor, and incorporation of one atom each of oxygen into both donors|Biological_process:protein metabolism	Predicted component of NuA3 histone acetyltransferase complex	ENSEMBL:ENSP00000337196:human:2OG-Fe(II) oxygenase superfamily protein:E=50.8539 | ENSEMBL:ENSP00000350013:human:2OG-Fe(II) oxygenase superfamily protein:E=33.2924 | FLYBASE:CG31120-PA:fly:Flybase gene name is CG31120-PA:E=39.0362 |
172416_x_at	B0391.10	B0391.10	WBGene00007165	B0391.10	active						28	V-10C18	-			WT
187191_at	C04A2.1	C04A2.1	WBGene00015410	C04A2.1	active						21	II-5A20	-			WT		Ypt/Rab GTPase activating protein	ENSEMBL:ENSP00000321850:human:OTTHUMP00000040670:E=43.0269 | ENSEMBL:ENSP00000341567:human:Similar to Prostate antigen PARIS-1:E=26.5528 | ENSEMBL:ENSP00000300584:human:KIAA1055 protein:E=24.1427 | ENSEMBL:ENSP00000310193:human:FLJ00332 protein:E=23.4685
182547_at	R05D8.5	R05D8.5	WBGene00005919	srx-28	active								-					7-transmembrane receptor
191989_at	F20D1.9	F20D1.9	WBGene00008979	F20D1.9	active	vulva other | gonad sheath cells | intestine	Adult Expression: vulva other; gonad sheath cells;		0	1	2	X-6P14	-			WT|Unclassified|Unclassified|WT|WT	Molecular_function:transporter activity|Biological_process:transport|Cellular_component:mitochondrial inner membrane|Molecular_function:binding|Cellular_component:membrane	Mitochondrial solute carrier protein	ENSEMBL:ENSP00000329033:human:Mitochondrial glutamate carrier 2:E=70.9208 | ENSEMBL:ENSP00000322020:human:Mitochondrial glutamate carrier 1:E=39.1871 | ENSEMBL:ENSP00000265631:human:Calcium-binding mitochondrial carrier protein Aralar2:E=38.3098 | ENSEMBL
175522_s_at	F01F1.11	F01F1.11	WBGene00017165	F01F1.11	active						11	III-3G19	-			WT|Emb|WT	Biological_process:embryonic development (sensu Animalia)	Small secreted protein with conserved cysteines
192922_s_at	F26E4.8	F26E4.8	WBGene00006528	tba-1	active	germ-line cells | DB neurons | VA neurons | hypodermal | intestine | gonad | nervous system | DA neurons | muscle | VB neurons | germ-line cells | hypodermal | intestine | gonad | nervous system | muscle | neurons	Fusion gene selectively expressed in a subset of the nervous system and is not expressed at detectable levels in non neural tissues such as muscle hypodermal tissues, gonad and intestine. Expression is observed in both embryonic and postembryonic development. At 44-cell stage, staining seen in a subset of cells, descendants of the AB founder cell which will form the cells of the nervous system. D…	| Stained in neuronal processes and cell bodies. Spindles are stained more strongly.	1	1	5	I-4L06	-		ok1123	Emb|Spd|Emb|Emb	Molecular_function:structural molecule activity|Biological_process:microtubule-based movement|Cellular_component:microtubule|Molecular_function:GTP binding|Cellular_component:cytoplasm|Molecular_function:GTPase activity|Biological_process:microtubule polymerization|Cellular_component:tubulin|Biological_process:embryonic development (sensu Animalia)|Biological_process:embryonic cleavage|Biological…	Alpha tubulin	ENSEMBL:ENSP00000301071:human:Tubulin alpha-3 chain:E=222.229 | ENSEMBL:ENSP00000336799:human:Tubulin alpha-ubiquitous chain:E=222.229 | ENSEMBL:ENSP00000301072:human:Tubulin alpha-6 chain:E=221.167 | ENSEMBL:ENSP00000347462:human:Splice Isoform 1 Of Tubu
182185_at	B0554.2	B0554.2	WBGene00015255	B0554.2	active							V-1K11	-			WT		Unnamed protein
175089_at	Y71H2AM.1	Y71H2AM.1	WBGene00022166	Y71H2AM.1	active								-			WT	Molecular_function:O-sialoglycoprotein endopeptidase activity|Biological_process:proteolysis and peptidolysis		ENSEMBL:ENSP00000206542:human:Probable O-sialoglycoprotein endopeptidase:E=124.187 | ENSEMBL:ENSP00000264151:human:Putative sialoglycoprotease type 2:E=20.7447 | FLYBASE:CG4933-PA:fly:Flybase gene name is CG4933-PA:E=119.222 | FLYBASE:CG14231-PA:fly:Flybase gene name is CG14231-PA:E=16.8539 |
179745_at	F29G9.2a	F29G9.2	WBGene00017931	F29G9.2	active						2	V-4D23	-			WT|WT		Uncharacterized conserved proteins (Hepatitis delta antigen-interacting protein A)	ENSEMBL:ENSP00000233161:human:KIAA1912 protein:E=28 | ENSEMBL:ENSP00000311695:human:Hepatitis delta antigen-interacting protein A:E=17.0315 | FLYBASE:CG17265-PA:fly:Flybase gene name is CG17265-PA:E=26.9208 |
175168_at	R74.5	R74.5	WBGene00011279	R74.5	active	pharynx	Adult Expression: pharynx;		0	1		III-2G15	175168_at|189470_at	R74.5 encodes a putative RNA-binding protein, with both an RNA recognition motif and a glutamine/asparagine-rich domain.		WT|WT	Molecular_function:nucleic acid binding	Ataxin 2-binding protein (RRM superfamily)	ENSEMBL:ENSP00000344689:human:PREDICTED: similar to ataxin 2-binding protein 1 isoform 4:E=31.3768 | ENSEMBL:ENSP00000344196:human:Ataxin 2-binding protein 1:E=31.0655 | ENSEMBL:ENSP00000322925:human:Ataxin 2-binding protein variant 1:E=31.0362 | ENSEMBL:
173361_s_at	Y105E8A.24a	Y105E8A.24	WBGene00013681	Y105E8A.24	active								173361_s_at|176435_s_at			WT|Sck|Ste	Biological_process:physiological processes|Biological_process:reproduction		ENSEMBL:ENSP00000319200:human:KIAA0521 protein:E=15.6021 | ENSEMBL:ENSP00000348720:human:GEF-H1 protein:E=15.5086 | ENSEMBL:ENSP00000314787:human:101 kDa protein:E=15.1805 | ENSEMBL:ENSP00000354837:human:Similar to GEF-H1 protein:E=15.1192 | ENSEMBL:ENSP00000352995:human:Hypothetical protein FLJ45102:E=14.6576 | ENSEMBL:ENSP00000354718:human:A-kinase anchoring protein:E=12.7212 | ENSEMBL:ENSP0000…
190624_s_at	R74.1	R74.1	WBGene00003073	lrs-1	active							III-2G07	-	lrs-1 encodes a predicted cytoplasmic leucyl-tRNA synthetase (LeuRS), a class I aminoacyl-tRNA synthetase that catalyzes the attachment of leucine to its cognate tRNA and is thus required for protein biosynthesis; LRS-1 activity is required for embryonic, larval, and germline development, as well as normal body morphology and rates of postembryonic growth.		Emb|Bmd|Emb|Gro|Lvl|Ste|Lva	Molecular_function:leucine-tRNA ligase activity|Molecular_function:ATP binding|Biological_process:protein biosynthesis|Cellular_component:cytoplasm|Molecular_function:tRNA ligase activity|Biological_process:amino acid activation|Biological_process:body morphogenesis (sensu Nematoda)|Biological_process:embryonic development (sensu Animalia)|Biological_process:positive regulation of growth rate|Bio…	Leucyl-tRNA synthetase	ENSEMBL:ENSP00000274562:human:Leucyl-tRNA synthetase archae/euk cytosolic, class Ia family protein:E=1000 | ENSEMBL:ENSP00000354186:human:18 kDa protein:E=42.8539 | ENSEMBL:ENSP00000265537:human:Probable leucyl-tRNA synthetase, mitochondrial precursor:E=10.5229 | FLYBASE:CG33123-PA:fly:Flybase gene name is CG33123-PA:E=1000 | FLYBASE:CG11471-PA:fly::E=12.8861 |
180227_at	F21H7.10	F21H7.10	WBGene00009032	F21H7.10	active						12	V-10J02	-			WT		Predicted glycosyltransferase	FLYBASE:CG3253-PA:fly:Flybase gene name is BEST:GH04269-PA:E=12.7447 | FLYBASE:CG9171-PA:fly:Flybase gene name is CG9171-PA:E=10.2076 |
181558_at	C30B5.5	C30B5.5	WBGene00016246	C30B5.5	active						6		-				Molecular_function:rhodopsin-like receptor activity|Biological_process:G-protein coupled receptor protein signaling pathway|Cellular_component:integral to membrane	7-transmembrane receptor	FLYBASE:CG2114-PA:fly:Flybase gene name is FR-PA:E=18.7447 | FLYBASE:CG6986-PA:fly:Flybase gene name is CG6986-PA:E=11.3566 | FLYBASE:CG8985-PA:fly::E=11.1739 |
193329_at	F41E6.6	F41E6.6	WBGene00018287	F41E6.6	active	neurons along body | head neurons | Reproductive System | nerve ring | intestine | tail | body wall muscle | pharynx | nervous system | ventral nerve cord | vulval muscle | developing vulva | tail neurons	Adult Expression: pharynx; intestine; Reproductive System; vulval muscle; body wall muscle; Nervous System; nerve ring; ventral nerve cord; head neurons; neurons along body; tail neurons; unidentified cells in tail ;		1	1	15	V-6K19	-		ok822	WT		Cysteine proteinase Cathepsin F	ENSEMBL:ENSP00000310832:human:Cathepsin F precursor:E=79 | ENSEMBL:ENSP00000311300:human:Cathepsin W precursor:E=52.1487 | ENSEMBL:ENSP00000259470:human:Cathepsin L2 precursor:E=52.0223 | ENSEMBL:ENSP00000257498:human:Cathepsin L precursor:E=51.4949 | ENS
193884_at	T04A8.12	T04A8.12	WBGene00011413	T04A8.12	active						2	III-2K04	-			WT|WT		FGF receptor activating protein 1	ENSEMBL:ENSP00000300730:human:Similar to FGF receptor activating protein FRAG1:E=43.1487 | ENSEMBL:ENSP00000278243:human:FGF receptor activating protein 1:E=41.7212 | ENSEMBL:ENSP00000311944:human:Hypothetical protein DKFZp434C192:E=36.5086 | FLYBASE:CG3876-PA:fly:Flybase gene name is CG3876-PA:E=38.3372 | FLYBASE:CG7990-PB:fly:Flybase gene name is CG7990-PB:E=26.3979 |
180760_at	EGAP4.1	EGAP4.1	WBGene00017149	EGAP4.1	active								-					Unnamed protein
189557_at	B0228.5a	B0228.5	WBGene00015062	B0228.5	active	intestinal	Adult Expression: intestinal | Larval Expression: intestinal		0	1		II-5F02	-	This gene encodes a protein predicted by Eisenberg and coworkers, with 52% accuracy, to be mitochondrial.	ok1449	WT	Molecular_function:electron transporter activity|Biological_process:electron transport	Thioredoxin	ENSEMBL:ENSP00000259332:human:Thioredoxin:E=17.0458 | ENSEMBL:ENSP00000304908:human:Hypothetical protein FLJ40337:E=15.2757 | ENSEMBL:ENSP00000350419:human:Sperm-specific thioredoxin:E=15.2291 | ENSEMBL:ENSP00000216185:human:Thioredoxin, mitochondrial pre
182180_at	C50D2.6	C50D2.6	WBGene00016809	C50D2.6	active						10	II-1E13	-			WT|WT		Unnamed protein
173630_s_at	T12E12.2	T12E12.2	WBGene00020463	T12E12.2	active						2	IV-2L08	-			WT|WT|WT	Molecular_function:chromatin binding|Biological_process:chromatin assembly/disassembly|Cellular_component:chromatin|Cellular_component:nucleus	Heterochromatin-associated protein HP1 and related CHROMO domain proteins
188625_at	C54G4.6	C54G4.6	WBGene00008316	dod-18	active						2	I-3P10	-	This gene encodes a protein predicted by Eisenberg and coworkers, with 68% accuracy, to be mitochondrial.		WT		Predicted nucleic acid-binding protein ASMTL	ENSEMBL:ENSP00000346619:human:Acetylserotonin O-methyltrAnsferAse-like:E=22.4559 | ENSEMBL:ENSP00000344560:human:ASMTL protein:E=21.699 | ENSEMBL:ENSP00000313165:human:Similar to ASMTL protein:E=16.7447 | FLYBASE:CG33085-PC:fly:Flybase gene name is CG33085-PC:E=20.7696 |
193922_at	F38C2.5	F38C2.5	WBGene00009537	F38C2.5	active						12	IV-7J20	-			WT|WT|WT	Molecular_function:nucleic acid binding	CCCH-type Zn-finger protein	ENSEMBL:ENSP00000248673:human:Tristetraproline:E=16.6576 | ENSEMBL:ENSP00000337386:human:Butyrate response factor 1:E=14.8861 | ENSEMBL:ENSP00000282388:human:Butyrate response factor 2:E=14.8861 | FLYBASE:CG4070-PB:fly:Flybase gene name is Tis11-PB:E=15.5686 |
187871_s_at	R102.4a	R102.4	WBGene00011291	R102.4	active							IV-5L15	-			WT	Molecular_function:carbon-carbon lyase activity|Biological_process:aromatic amino acid family metabolism	Threonine aldolase	ENSEMBL:ENSP00000331953:human:30 kDa protein:E=43.7696 | ENSEMBL:ENSP00000333211:human:27 kDa protein:E=36.4318 | ENSEMBL:ENSP00000327913:human:PREDICTED: similar to L-threonine aldolase:E=32.4815 | FLYBASE:CG10184-PA:fly:Flybase gene name is CG10184-PA:E=64.3767 |
188380_at	K08F9.3	K08F9.3	WBGene00010686	K08F9.3	active						7	V-9L18	-			WT	Molecular_function:hydrolase activity|Biological_process:metabolism	Chitinase
175937_at	C30A5.4	C30A5.4	WBGene00016239	C30A5.4	active						4	III-4I02	175937_at|175938_s_at			WT|WT|WT	Molecular_function:hydrolase activity	Serine/threonine specific protein phosphatase PP1, catalytic subunit	ENSEMBL:ENSP00000326031:human:Serine/threonine protein phosphatase PP1-alpha catalytic subunit:E=42.6383 | ENSEMBL:ENSP00000296122:human:Serine/threonine protein phosphatase PP1-beta catalytic subunit:E=42.5229 | ENSEMBL:ENSP00000341779:human:Splice Isofo
188113_s_at	T06D8.5	T06D8.5	WBGene00011526	T06D8.5	active						2	II-7P09	-	This gene encodes a protein predicted by Eisenberg and coworkers, with 52% accuracy, to be mitochondrial.		Clr|Gro|Gro|Stp|Unclassified	Biological_process:protein complex assembly|Cellular_component:membrane|Biological_process:osmoregulation|Biological_process:positive regulation of growth rate|Biological_process:gametogenesis	Cytochrome oxidase assembly factor COX15	ENSEMBL:ENSP00000016171:human:Splice Isoform 1 Of Cytochrome c oxidase assembly protein COX15 homolog:E=98 | ENSEMBL:ENSP00000224291:human:COX15 homolog cytochrome c oxidase assembly protein:E=83.3468 | FLYBASE:CG3803-PA:fly:Flybase gene name is CG3803-PA:E=91.1938 |
174636_at	yk5a11.3	yk5a11.3	-	-	not a gene								-
172650_x_at	K06C4.10	K06C4.10	WBGene00001892	his-18	active								-	his-18 encodes an H4 histone; by homology, HIS-18 is predicted to function as a nucleosome component required for packaging of DNA into chromatin; his-18 is a replication-dependent histone locus that resides in the HIS4 cluster on chromosome V.			Molecular_function:DNA binding|Biological_process:nucleosome assembly|Biological_process:chromosome organization and biogenesis (sensu Eukarya)|Cellular_component:nucleosome|Cellular_component:nucleus	Histone H4	ENSEMBL:ENSP00000350767:human:H4 histone family, member M:E=49.4949 | ENSEMBL:ENSP00000244537:human:Histone H4:E=35.1675 | FLYBASE:CG3379-PA:fly:Flybase gene name is His4r-PA:E=49.1805 | FLYBASE:CG31611-PA:fly:Flybase gene name is His4:CG31611-PA:E=49.1805 |
190084_at	C33G8.8	C33G8.8	WBGene00016365	C33G8.8	active						2	V-5E21	-		tm1281	WT	Molecular_function:transcription factor activity|Molecular_function:steroid hormone receptor activity|Biological_process:regulation of transcription, DNA-dependent|Cellular_component:nucleus	Hormone receptors
172293_x_at	Y26D4A.5	Y26D4A.5	WBGene00012503	Y26D4A.5	active						3		-
183488_s_at	F25B4.5	F25B4.5	WBGene00017768	F25B4.5	active						2	V-4I24	-			WT	Biological_process:RNA processing|Cellular_component:intracellular	mRNA processing protein	ENSEMBL:ENSP00000326210:human:Hypothetical protein:E=58.7447 | ENSEMBL:ENSP00000348010:human:PRP39 pre-mRNA processing factor 39 homolog:E=46.3979 | FLYBASE:CG1646-PA:fly:Flybase gene name is CG1646-PA:E=69.1871 |
172157_x_at	Y67D8C.2	Y67D8C.2	WBGene00022066	Y67D8C.2	active								-			WT		Uncharacterized conserved protein
183076_at	T15B7.1	T15B7.1	WBGene00020516	T15B7.1	active						8	V-4P16	-			WT|WT	Molecular_function:sugar binding		ENSEMBL:ENSP00000263525:human:Tenascin-R:E=25.8861 | ENSEMBL:ENSP00000221204:human:Fibrinogen-like protein 1 precursor:E=24.585 | ENSEMBL:ENSP00000315813:human:Fibrinogen C domain containing 1:E=22.6198 | ENSEMBL:ENSP00000248598:human:Fibroleukin precurso
180597_at	F40E10.6	F40E10.6	WBGene00009574	F40E10.6	active	vulva | intestino-rectal valve | pharynx | tail hypodermis | pharyngo-intestinal valve | circumpharyngeal nerve ring | vulval muscle	Expression begins in young larvae and is seen in a number of tissues i.e. pharynx, circumphanryngeal nerve ring, vulva and vulval muscle, tail hypodermis, pharyngeo-intestinal and intestino-rectal valves.		1	1	1	X-6H08	-		tm307	WT		Predicted seven transmembrane receptor - rhodopsin family	ENSEMBL:ENSP00000355210:human:Putative MAP kinase activating protein C22orf5:E=118.553 | ENSEMBL:ENSP00000354441:human:Chromosome 22 open reading frame 5:E=118.509 | ENSEMBL:ENSP00000326348:human:Protein of unknown function family protein:E=112.658 | ENSEMBL:ENSP00000296582:human:Hypothetical protein FLJ10846:E=43.0269 | ENSEMBL:ENSP00000325945:human:Hypothetical protein FLJ90562:E=26.4949 | FLYB…
184629_at	Y74E4A.1a	Y74E4A.1	WBGene00022283	Y74E4A.1	active								-			WT	Molecular_function:extracellular ligand-gated ion channel activity|Biological_process:transport|Cellular_component:membrane	Acetylcholine receptor	ENSEMBL:ENSP00000292212:human:Neuronal acetylcholine receptor protein, beta-2 chain precursor:E=11 |
178440_at	F10A3.9	F10A3.9	WBGene00006280	str-254	active						9	V-10D12	-			WT	Molecular_function:G-protein coupled receptor activity|Cellular_component:membrane	7-transmembrane olfactory receptor
176131_at	Y119D3B.13	Y119D3B.13	WBGene00022490	Y119D3B.13	active								171763_x_at|171913_x_at|175112_s_at|176131_at			WT|WT		Uncharacterized protein
186719_s_at	ZK1248.11	ZK1248.11	WBGene00022881	ZK1248.11	active						2	II-4N11	-			WT		Protein involved in DNA repair
176255_s_at	Y71H2AM.10	Y71H2AM.10	WBGene00022175	Y71H2AM.10	active								-			Ste|WT	Biological_process:reproduction	Uncharacterized conserved protein	ENSEMBL:ENSP00000324458:human:PREDICTED: similar to hypothetical protein:E=25.4685 | ENSEMBL:ENSP00000316532:human:Hypothetical protein:E=23.6778 | ENSEMBL:ENSP00000244879:human:GBP protein isoform b:E=19.5229 | ENSEMBL:ENSP00000005286:human:GBP protein isoform a:E=19.5229 | ENSEMBL:ENSP00000299038:human:KIAA1944 protein:E=18.0655 | ENSEMBL:ENSP00000266765:human:Conserved hypothetical protein:E=1…
173873_at	F53E4.1	F53E4.1	WBGene00009978	F53E4.1	active	vulva other | head neurons | spermatheca | Reproductive System | nerve ring | hypodermis | gonad sheath cells | seam cells | intestine | tail | pharynx | nervous system | ventral nerve cord | arcade cells | distal tip cell	Adult Expression: pharynx; arcade cells; intestine; Reproductive System; distal tip cell; vulva other; spermatheca; gonad sheath cells; hypodermis; seam cells; Nervous System; nerve ring; ventral nerve cord; head neurons; unidentified cells in tail ;		1	1		V-10E16	173873_at|192885_s_at			WT|WT		Uncharacterized conserved protein, contains kelch repeat	ENSEMBL:ENSP00000313995:human:Testis intracellular mediator protein:E=79.3098 | ENSEMBL:ENSP00000331562:human:Hypothetical protein FLJ40400:E=50.5229 | ENSEMBL:ENSP00000244670:human:KLHDC3 protein:E=37.8239 | ENSEMBL:ENSP00000229330:human:Host cell factor
192098_at	F42G9.5a	F42G9.5	WBGene00000117	alh-11	active						2	III-1A16	-			WT|WT	Molecular_function:oxidoreductase activity|Biological_process:metabolism	Aldehyde dehydrogenase	ENSEMBL:ENSP00000271359:human:Aldehyde dehydrogenase, E3 isozyme:E=122.77 | ENSEMBL:ENSP00000346827:human:53 kDa protein:E=121.387 | ENSEMBL:ENSP00000249750:human:Aldehyde dehydrogenAse 1A2 isoform 1:E=84.7447 | ENSEMBL:ENSP00000273450:human:Hypothetical
189019_at	C31E10.7	C31E10.7	WBGene00007848	C31E10.7	active						21	X-6F17	-	C31E10.7 is orthologous to the human gene UNKNOWN (PROTEIN FOR MGC:10230) (CYB5; OMIM:250790), which when mutated leads to disease.		Clr|Gro|Lvl|Unc|Gro|Lvl|Unc	Biological_process:osmoregulation|Biological_process:positive regulation of growth rate|Biological_process:larval development (sensu Nematoda)|Biological_process:physiological processes|Biological_process:locomotory behavior		ENSEMBL:ENSP00000341625:human:Cytochrome b5:E=24.1367 | ENSEMBL:ENSP00000299438:human:CytoChrome b-5:E=22.6576 | ENSEMBL:ENSP00000308430:human:Cytochrome b5 outer mitochondrial membrane isoform precursor:E=21.6778 | ENSEMBL:ENSP00000278840:human:Delta-6 fatty acid desaturase:E=10.8239 | FLYBASE:CG2140-PB:fly::E=25.3468 | FLYBASE:CG3566-PB:fly:Flybase gene name is CG3566-PB:E=18.8239 | FLYBASE:CG6…
174403_at	K11G9.4	K11G9.4	WBGene00001210	egl-46	active	male sensory rays | ventral cord neurons | ventral cord neurons | Q lineage | touch cells | tail | head	Expressed in male sensory rays. | "In male, egl-46 expressed in FLP cells, ventral cord neurons and PVD. egl-46::cfp was expressed in the HOB neuron beginning at the L4 stage and continuing throughout adulthood. No detectable expression was seen in the HOA hook neuron." | "Fluorescence was first seen in some embryonic cells after gastrulation. All expression was confined to nuclei. Several cells …	| All expression was confined to nuclei.	1	1	12	V-4L02	174403_at|192272_at	egl-46 encodes a predicted transcription factor and conserved member of a TFIIA-like zinc finger protein family that affects coordinated locomotion, morphology and process formation of the touch cells, male mating efficiency, HSN cell migration, differentiation, and axonal outgrowth, serotonin production and also affects terminal divisions of the Q neuroblasts; acts to inhibit touch cell fate in …	n1075	Gro|Lvl|Sck|WT	Molecular_function:nucleic acid binding|Molecular_function:zinc ion binding|Cellular_component:nucleus|Biological_process:positive regulation of growth rate|Biological_process:larval development (sensu Nematoda)|Biological_process:physiological processes|Biological_process:neuronal migration|Molecular_function:transcription factor activity|Biological_process:axon guidance|Biological_process:neuro…	Transcription factor (contains Zn finger)	ENSEMBL:ENSP00000306523:human:Insulinoma-associated protein IA-6:E=21.7213 | ENSEMBL:ENSP00000312631:human:Zinc finger protein IA-1:E=20.6383 | FLYBASE:CG13906-PA:fly::E=30.8539 |
181287_at	C37H5.2	C37H5.2	WBGene00016506	C37H5.2	active						15	V-3J10	-			WT	Molecular_function:hydrolase activity|Biological_process:aromatic compound metabolism|Molecular_function:catalytic activity	Predicted hydrolase/acyltransferase (alpha/beta hydrolase superfamily)	ENSEMBL:ENSP00000216327:human:Esterase/lipase/thioesterase, active site family protein:E=60.6383 | ENSEMBL:ENSP00000013894:human:Esterase/lipase/thioesterase, active site family protein:E=55.8861 | FLYBASE:CG1882-PA:fly:Flybase gene name is CG1882-PA:E=54.4815 |
187262_at	T16H12.3a	T16H12.3	WBGene00011813	T16H12.3	active						2	III-5M10	-			WT|WT|WT
187189_at	EEED8.1	EEED8.1	WBGene00017132	udr-1	active						7	II-4I12	-			Emb|WT	Molecular_function:nucleic acid binding|Biological_process:embryonic development (sensu Animalia)
179894_at	F47B10.9	F47B10.9	WBGene00009820	F47B10.9	active						7	X-5C18	-			WT		Unnamed protein
190639_s_at	R07E5.10	R07E5.10	WBGene00011116	R07E5.10	active						2	III-2O17	-	This gene encodes a homolog of mammalian PROGRAMMED CELL DEATH 2 (PDCD2).		Emb|Lva|Lvl|Emb|Emb|Gro|Pch|Stp|Gro|Pvl|Stp	Biological_process:apoptosis|Cellular_component:cytoplasm|Biological_process:embryonic development (sensu Animalia)|Biological_process:positive regulation of growth rate|Biological_process:larval development (sensu Nematoda)|Biological_process:growth|Biological_process:physiological processes|Biological_process:hermaphrodite genital morphogenesis|Biological_process:gametogenesis	Uncharacterized MYND Zn-finger protein	ENSEMBL:ENSP00000167218:human:Programmed cell death protein 2:E=35.4318 | ENSEMBL:ENSP00000246535:human:Hypothetical protein MGC13096:E=15.4815 | FLYBASE:CG3260-PA:fly:Flybase gene name is Zfrp8-PA:E=30.5229 |
186156_at	T13A10.9	T13A10.9	WBGene00005742	srv-31	active						3	IV-3O01	186085_at|186156_at			WT|WT	Molecular_function:rhodopsin-like receptor activity|Biological_process:G-protein coupled receptor protein signaling pathway|Cellular_component:integral to membrane|Molecular_function:structural constituent of ribosome|Biological_process:protein biosynthesis|Cellular_component:intracellular|Cellular_component:ribosome
179457_at	B0024.4	B0024.4	WBGene00007097	B0024.4	active						9	V-7K17	-			Gro	Biological_process:positive regulation of growth rate	Uncharacterized protein
192106_at	C34C6.3	C34C6.3	WBGene00007916	C34C6.3	active						14	II-6G10	-			WT	Molecular_function:dopamine beta-monooxygenase activity|Biological_process:catecholamine metabolism	Unnamed protein	FLYBASE:CG12781-PA:fly:Flybase gene name is nahoda-PA:E=43.5528 |
185096_at	Y71H2B.6	Y71H2B.6	WBGene00007019	mdt-19	active								-			Emb|WT	Biological_process:embryonic development (sensu Animalia)	Uncharacterized conserved protein	ENSEMBL:ENSP00000337340:human:Mediator of RNA polymerase II transcription, subunit 19 homolog:E=16.8239 | ENSEMBL:ENSP00000287174:human:Lung cancer metastasis-related protein:E=16.7696 | FLYBASE:CG5546-PA:fly:Flybase gene name is CG5546-PA:E=17.1739 |
190959_s_at	F37B1.5	F37B1.5	WBGene00001764	gst-16	active						1	II-8F16	-			WT		Glutathione S-transferase	ENSEMBL:ENSP00000295256:human:Prostaglandin-D synthase:E=23.0809 | ENSEMBL:ENSP00000211122:human:Glutathione S-transferase A3-3:E=16.6021 | ENSEMBL:ENSP00000335620:human:Glutathione S-transferase A1:E=14.9586 | ENSEMBL:ENSP00000211309:human:Glutathione S-transferase A2:E=14.8539 | ENSEMBL:ENSP00000284562:human:Glutathione S-transferase A5-5:E=14.7447 | ENSEMBL:ENSP00000306378:human:Glutathione S-…
191162_s_at	C32F10.8a	C32F10.8	WBGene00016333	C32F10.8	active	head neurons | nerve ring | intestinal muscle | gonad sheath cells | body wall muscle | pharynx | intestinal | vulval muscle | tail neurons | pharynx | intestinal | pharynx | intestinal	Adult Expression: pharynx; intestinal; intestinal muscle; vulval muscle; gonad sheath cells; body wall muscle; nerve ring; head neurons; tail neurons | Larval Expression: pharynx; intestinal; head neurons | Adult Expression: pharynx; intestinal | Larval Expression: pharynx; intestinal		1	1	8	I-2P01	191161_at|191162_s_at			WT|WT	Molecular_function:transferase activity, transferring nitrogenous groups|Biological_process:biosynthesis|Molecular_function:catalytic activity	Alanine aminotransferase	ENSEMBL:ENSP00000346821:human:Glutamic-pyruvate transaminase (alanine aminotransferase):E=145.959 | ENSEMBL:ENSP00000345282:human:Alanine aminotransferase 2:E=137.62 | ENSEMBL:ENSP00000348234:human:Tyrosine aminotransferase:E=10.2219 | FLYBASE:CG1640-PB:fly:Flybase gene name is CG1640-PB:E=151.77 | FLYBASE:CG1461-PA:fly:Flybase gene name is CG1461-PA:E=10.9586 |
186658_at	F44G4.2	F44G4.2	WBGene00009712	F44G4.2	active								-			Emb|Lva	Biological_process:embryonic development (sensu Animalia)|Biological_process:larval development (sensu Nematoda)|Biological_process:growth	Unnamed protein
188434_at	K07G5.3	K07G5.3	WBGene00010642	K07G5.3	active	head neurons | tail neurons	Adult Expression: head neurons; tail neurons | Larval Expression: head neurons; tail neurons		1	1	9	I-3D09	-			WT		C2 Ca2+-binding motif-containing protein	ENSEMBL:ENSP00000053084:human:PREDICTED: KIAA1345 protein:E=37.1675 | FLYBASE:CG18631-PA:fly:Flybase gene name is CG18631-PA:E=15.3279 |
184395_at	Y56A3A.22	Y56A3A.22	WBGene00013239	Y56A3A.22	active								-			WT|WT|WT		Uncharacterized conserved protein	ENSEMBL:ENSP00000323635:human:MGC24180 protein:E=10.0862 | FLYBASE:CG14613-PA:fly:Flybase gene name is CG14613-PA:E=17.5528 |
175027_at	F14D12.1a	F14D12.1	WBGene00017463	F14D12.1	active							X-3I09	175027_at|185659_at			WT		Unnamed protein
180002_at	T02G5.1	T02G5.1	WBGene00020161	T02G5.1	active						2	II-5K04	-			WT
187736_s_at	T03F1.6a	T03F1.6	WBGene00020188	T03F1.6	active	AB cells	In older embryos staining is generally more diffuse and is located at the anterior. | In pre-comma stage embryos a region of anterior staining (possibly comprising cells of the AB lineage) is seen to divide.		0	1	1	I-1L11	175358_s_at|187736_s_at			WT		Unnamed protein
182111_at	D2024.4	D2024.4	WBGene00017052	D2024.4	active						14	IV-3J03	-			WT
189138_s_at	W03G1.6a	W03G1.6	WBGene00021012	W03G1.6	active						11	IV-1M15	-		tm1510	WT|WT	Molecular_function:protein serine/threonine kinase activity|Molecular_function:ATP binding|Biological_process:protein amino acid phosphorylation|Molecular_function:protein kinase activity	Serine/threonine protein kinase	ENSEMBL:ENSP00000298048:human:Maternal embryonic leucine zipper kinase:E=118.468 | ENSEMBL:ENSP00000329894:human:MARK:E=70.4815 | ENSEMBL:ENSP00000320853:human:Splice Isoform 1 Of Probable serine/threonine-protein kinase KIAA1811:E=65.1024 | ENSEMBL:ENSP0
193007_s_at	K08E7.9	K08E7.9	WBGene00003995	pgp-1	active	intestinal | intestine | anus | pharyngo-intestinal valve | pharynx | intestinal	Active in the intestinal cells. | "Staining of large nuclei localized alongside intestine, posteriorly of the pharyngo-intestinal valve and anteriorly of the anus. pPD26pgp3.BP strains are detectable in embryonic intestinal cells. pPD26pgp1.X stains with low intensity. Most uniform staining seen in early larval stages. The fraction of L3 and L4 and adult animals that are stained is smaller and st…	| membrane	0	1		IV-6P19	-	pgp-1 encodes a transmembrane protein that is a member of the P-glycoprotein subclass of the ATP-binding cassette (ABC) transporter superfamily; along with PGP-3, PGP-1 is required for defense against the pathogenic Pseudomonas aeruginosa strain PA14, and may facilitate ATP-dependent efflux of the toxic phenazine compounds produced by the bacteria; PGP-1 is expressed in the apical membrane of int…	pk17	WT	Molecular_function:nucleotide binding|Molecular_function:nucleoside triphosphatase activity|Molecular_function:ATP binding|Molecular_function:ATPase activity, coupled to transmembrane movement of substances|Biological_process:transport|Cellular_component:integral to membrane|Molecular_function:ATPase activity	Multidrug/pheromone exporter, ABC superfamily	ENSEMBL:ENSP00000265724:human:Multidrug resistance protein 1:E=289.553 | ENSEMBL:ENSP00000352135:human:Multidrug resistance protein 3:E=272 | ENSEMBL:ENSP00000351172:human:ATP-binding cassette, subfamily B, member 4 isoform C:E=267.377 | ENSEMBL:ENSP00000
192383_s_at	R151.2a	R151.2	WBGene00020107	R151.2	active	amphids | head neurons | spermatheca | Reproductive System | nerve ring | hypodermis | intestine | nervous system | ventral nerve cord | mechanosensory neurons | phasmids | tail neurons	Adult Expression: intestine; Reproductive System; spermatheca; hypodermis; Nervous System; nerve ring; ventral nerve cord; head neurons; amphids; mechanosensory neurons; tail neurons; phasmids;		1	1	2		172975_at|192383_s_at		pkP598	WT	Molecular_function:ribose-phosphate diphosphokinase activity|Molecular_function:lipoate-protein ligase B activity|Biological_process:ribonucleoside monophosphate biosynthesis|Biological_process:nucleoside metabolism|Biological_process:nucleotide biosynthesis	Ribose-phosphate pyrophosphokinase	ENSEMBL:ENSP00000276174:human:PhosPhoribosyl PyroPhosPhate synthetase 1:E=134.959 | ENSEMBL:ENSP00000218027:human:PhosPhoribosyl PyroPhosPhate synthetase 2:E=134.77 | ENSEMBL:ENSP00000283289:human:PhosPhoribosyl PyroPhosPhate synthetase 1-like 1:E=132.538 | ENSEMBL:ENSP00000268835:human:Phosphoribosyl pyrophosphate synthetase-associated protein 2:E=72.4685 | ENSEMBL:ENSP00000342562:human:Phosphor…
181961_at	T22H9.4	T22H9.4	WBGene00020708	T22H9.4	active	amphid sensory neurons	Expression is seen in all larval stages and adults in a pair of amphid sensory neurons located midway between the pharyngeal metacorpus and grinder.		1	1			-		ok1294		Molecular_function:DNA binding|Molecular_function:transcription factor activity|Biological_process:regulation of transcription, DNA-dependent|Biological_process:sex differentiation|Cellular_component:nucleus	Transcription factor Doublesex
189712_s_at	ZK593.5	ZK593.5	WBGene00001017	dnc-1	active		Staining of DNC-1 in one-cell and two-cell embryos revealed a striking accumulation at the cell-division remnant (also known as the residual body or midbody).	Centrosomal and kinetochore staining was also seen. In addition, cytoplasmic staining was seen. Initially, the accumulation of DNC-1 at cell-division remnants appeared upon completion of the first meiosis during polar-body formation. This spot persisted until the end of the first mitosis. DNC-1 appeared at the leading edge of the cleavage furrow of one-cell stage embryos, and persisted at the cel…	5	1	5	IV-5D24	174591_at|174592_s_at|189712_s_at	DNC-1 encodes a dynactin, orthologous to Drosophila GLUED, that is required for pronuclear migration and centrosome separation in one-cell embryos and for the correct alignment of mitotic spindles in early embryos; DNC-1 shares embryonic functions with DNC-2, DHC-1, LIS-1 and NUD-1; DNC-1 is located at cortical microtubule attachment sites.	or404	Clr|Emb|Rup|Sck	Biological_process:osmoregulation|Biological_process:embryonic development (sensu Animalia)|Biological_process:morphogenesis of an epithelium|Biological_process:physiological processes	Microtubule-associated protein dynactin DCTN1/Glued	ENSEMBL:ENSP00000354791:human:Splice Isoform 1 Of Dynactin 1:E=110.569 | ENSEMBL:ENSP00000351961:human:Splice Isoform 2 Of Dynactin 1:E=109.143 | ENSEMBL:ENSP00000354516:human:137 kDa protein:E=108.538 | ENSEMBL:ENSP00000351665:human:Splice Isoform 1 Of R
173314_at	Y48G8AL.1	Y48G8AL.1	WBGene00021685	Y48G8AL.1	active								-	The Y48G8AL.1 gene encodes a homolog of human E6-AP ubiquitin-protein ligase, (UBE3A; OMIM:601623) which when mutated leads to one form of Angelman syndrome (OMIM:105830).		WT|WT|WT|WT|WT|Ste|WT	Molecular_function:ubiquitin-protein ligase activity|Biological_process:protein modification|Biological_process:ubiquitin cycle|Cellular_component:intracellular|Molecular_function:cysteine protease inhibitor activity|Biological_process:reproduction	E3 ubiquitin protein ligase	ENSEMBL:ENSP00000264345:human:HECT domain and RCC1-like domain protein 3:E=149.553 | ENSEMBL:ENSP00000325896:human:Hect domain and RLD 4:E=145.854 | ENSEMBL:ENSP00000277817:human:KIAA1593 protein:E=135.585 | ENSEMBL:ENSP00000264346:human:HERC6 protein:E=1
176740_at	M04F3.2	M04F3.2	WBGene00019768	M04F3.2	active								176740_at|186014_at					Unnamed protein
172064_x_at	K08H10.7	K08H10.7	WBGene00004323	rde-1	active						11	V-6P22	172064_x_at|173452_s_at		ne219	WT		Translation initiation factor 2C (eIF-2C) and related proteins	ENSEMBL:ENSP00000220592:human:Eukaryotic translation initiation factor 2C, 2:E=29.8239 | ENSEMBL:ENSP00000246314:human:Eukaryotic translation initiation factor 2C, 3 isoform b:E=29.7696 | ENSEMBL:ENSP00000315528:human:Eukaryotic translation initiation factor 2C 3:E=29.2218 | ENSEMBL:ENSP00000207451:human:Similar to Eukaryotic translation initiation factor 2C 1:E=28.5528 | ENSEMBL:ENSP00000257131:…
178795_at	F20G4.2	F20G4.2	WBGene00008991	F20G4.2	active						2	I-3L22	-			WT|WT
189150_at	ZC416.4	ZC416.4	WBGene00002188	kgb-2	active						8	IV-1L22	-			WT	Molecular_function:MAP kinase activity|Molecular_function:ATP binding|Biological_process:protein amino acid phosphorylation|Molecular_function:protein kinase activity|Molecular_function:protein serine/threonine kinase activity	Jun-N-terminal kinase (JNK)	ENSEMBL:ENSP00000345524:human:Splice Isoform 4 Of Mitogen-activated protein kinase 9:E=83.6021 | ENSEMBL:ENSP00000352157:human:Mitogen-activated protein kinase 10 isoforM 3:E=83.3872 | ENSEMBL:ENSP00000353483:human:Splice Isoform 1 Of Mitogen-activated pr
178873_at	C43F9.4	C43F9.4	WBGene00008072	C43F9.4	active						17	IV-5H21	-			WT
190329_at	C11E4.1	C11E4.1	WBGene00007516	C11E4.1	active	hypodermis | intestine | pharynx | renal gland cells | head	Adult Expression: pharynx; intestine; renal gland cells; unidentified cells in head;		0	1	6	X-4D10	-			WT	Molecular_function:glutathione peroxidase activity|Biological_process:response to oxidative stress		ENSEMBL:ENSP00000338969:human:Epididymal secretory glutathione peroxidase precursor:E=24.5086 | ENSEMBL:ENSP00000328545:human:Similar to Epididymal secretory glutathione peroxidase precursor:E=24.0177 | ENSEMBL:ENSP00000288332:human:Plasma glutathione per
184907_at	C34D4.14	C34D4.14	WBGene00016405	C34D4.14	active						5	IV-3F03	174913_s_at|184907_at		ok1437	WT	Molecular_function:ubiquitin-protein ligase activity|Biological_process:protein modification|Biological_process:ubiquitin cycle|Cellular_component:intracellular	Predicted hormone receptor interactor	ENSEMBL:ENSP00000261312:human:E3 ligase for inhibin receptor:E=1000 | ENSEMBL:ENSP00000283943:human:Thyroid receptor interacting protein 12:E=75.9208 | ENSEMBL:ENSP00000262903:human:HECT domain and ankyrin repeat containing, E3 ubiquitin protein ligase 1:
191618_s_at	T05E11.1	T05E11.1	WBGene00004474	rps-5	active						23	IV-5L14	174085_s_at|191618_s_at	rps-5 encodes a small ribosomal subunit S5 protein.		Ste|Ste	Molecular_function:structural constituent of ribosome|Biological_process:protein biosynthesis|Cellular_component:intracellular|Cellular_component:ribosome|Cellular_component:small ribosomal subunit|Biological_process:reproduction	Ribosomal protein S7	ENSEMBL:ENSP00000196551:human:40S ribosomal protein S5:E=88.1549 | ENSEMBL:ENSP00000351521:human:22 kDa protein:E=78.2757 | FLYBASE:CG8922-PA:fly:Flybase gene name is RpS5-PA:E=83.7447 | FLYBASE:CG7014-PA:fly:Flybase gene name is CG7014-PA:E=82.7959 |
176316_at	Y71G12B.14	Y71G12B.14	WBGene00003080	lsm-6	active	mu_herm_ut | sheath_cells | distal tip cells | muscle	GFP is seen throughout the body wall and sex muscle cells. Confocal microscopy of dissected gonad arms shows GFP expression in the DTC and in the gonad sheath cells. | muscle	| "Talin is a component of the body wall muscle dense bodies. Talin was positioned in a thin line between the dense bodies in the center of muscle A band, a position corresponding to M line. All adult animals showed staining in the dense body, while only 10% of animals showed staining in the M line."	0	1			-			Emb|Bmd|Emb|Lvl|Rol|Gro|Unc|WT	Biological_process:mRNA processing|Cellular_component:ribonucleoprotein complex|Molecular_function:pre-mRNA splicing factor activity|Cellular_component:nucleus|Cellular_component:small nucleolar ribonucleoprotein complex|Biological_process:body morphogenesis (sensu Nematoda)|Biological_process:embryonic development (sensu Animalia)|Biological_process:positive regulation of growth rate|Biological_…	Small nuclear ribonucleoprotein F	ENSEMBL:ENSP00000296581:human:U6 snRNA-associated Sm-like protein LSm6:E=30.2076 | ENSEMBL:ENSP00000266735:human:Hypothetical protein:E=14.699 | FLYBASE:CG9344-PA:fly:Flybase gene name is CG9344-PA:E=26.9208 | FLYBASE:CG16792-PA:fly:Flybase gene name is DebB-PA:E=12.8861 |
174456_at	C06A8.9	C06A8.9	WBGene00001615	glr-4	active	DB neurons	AVA (faint), RMD (all), SMD (all), SAA (all), SIB (all), RIB, RIM, AVH, FLP, RMG, DVA, AUA, PVD, URY, URA, SAB, RIF, DB in ventral cord(?), PVU(?)		1	1	1	II-5H04	174456_at|189846_at|190059_at			WT|WT	Molecular_function:inotropic glutamate receptor activity|Molecular_function:glutamate-gated ion channel activity|Cellular_component:membrane|Molecular_function:potassium channel activity|Biological_process:potassium ion transport|Molecular_function:transporter activity|Biological_process:transport	Glutamate-gated kainate-type ion channel receptor subunit GluR5 and related subunits	ENSEMBL:ENSP00000311646:human:Splice Isoform 1 Of Glutamate receptor, ionotropic kainate 1 precursor:E=123.509 | ENSEMBL:ENSP00000278723:human:Glutamate receptor, ionotropic kainate 4 precursor:E=120.409 | ENSEMBL:ENSP00000296212:human:OTTHUMP00000042446:
189962_at	C15F1.5	C15F1.5	WBGene00015796	C15F1.5	active								-			WT	Molecular_function:ubiquitin-protein ligase activity|Molecular_function:zinc ion binding|Biological_process:protein ubiquitination|Cellular_component:ubiquitin ligase complex
175452_at	M176.5	M176.5	WBGene00010944	M176.5	active						26	II-6B06	-
188038_s_at	F26G5.9	F26G5.9	WBGene00006523	tam-1	active	all somatic cells | germ-line cells	The two antisera gave identical patterns, with staining in the nuclei of most, if not all, somatic cells in wild-type embryos. The nuclear distribution was uniform, with staining beginning at about the 20-cell stage and persisting throughout development. There was also nuclear staining (albeit somewhat fainter) in larval and adult cells and germ-line and oocyte nuclei. Antibody specificity was ve…	Expressed in nuclei. | staining in the nuclei	3	1	5	V-4A07	173460_s_at|188038_s_at	tam-1 encodes a broadly expressed nuclear protein with RING finger, B-box, and glutamine/asparagine-rich domains that promotes signalling in the class B synthetic-multivulva gene pathway (which includes the lin-35/RB gene), and also promotes the activity of genes in multicopy transgenic arrays; the normal role of TAM-1's class B activity is presumably to inhibit RAS pathway activity in vulval dev…	cc567	WT	Molecular_function:ubiquitin-protein ligase activity|Molecular_function:zinc ion binding|Biological_process:protein ubiquitination|Cellular_component:ubiquitin ligase complex|Biological_process:reproduction|Cellular_component:nucleus|Biological_process:chromosome segregation|Biological_process:negative regulation of vulval development (sensu Nematoda)|Cellular_component:germ cell nucleus|Biologic…	Predicted E3 ubiquitin ligase	ENSEMBL:ENSP00000353758:human:Splice Isoform 2 Of Myeloid/lymphoid or mixed-lineage leukemia protein 2:E=14.4685 | ENSEMBL:ENSP00000301067:human:565 kDa protein:E=13.6021 | ENSEMBL:ENSP00000319149:human:Hypothetical protein FLJ41606:E=13.4685 | ENSEMBL:EN
188868_at	F14H3.1	F14H3.1	WBGene00005598	srj-10	active						13		-				Molecular_function:G-protein coupled receptor activity|Cellular_component:membrane	7-transmembrane olfactory receptor
177760_at	W01B6.9	W01B6.9	WBGene00003576	ndc-80	active						11	IV-5C16	-	ndc-80 encodes a member of the HEC/Ndc80p family that affects metaphase plate formation in embryos (thus affecting chromosome segregation), kinetochore-microtubule interactions, locomotion, vulval development, body morphology, and embryonic viability; interacts in vivo with KNL-1, HIM-10, and a homolog of Nuf2p, and NDC-80 and HIM-10 are codependent for kinetochore assembly.		Emb|Pvl|Rup|Unc	Biological_process:embryonic development (sensu Animalia)|Biological_process:hermaphrodite genital morphogenesis|Biological_process:morphogenesis of an epithelium|Biological_process:locomotory behavior	Centromere-associated protein HEC1	ENSEMBL:ENSP00000261597:human:Retinoblastoma-associated protein HEC:E=23.8539 | ENSEMBL:ENSP00000268079:human:Golgi autoantigen, golgin subfamily a, 6:E=10.6778 | ENSEMBL:ENSP00000300576:human:PREDICTED: similar to Golgi autoantigen, golgin subfamily A member 6 (Golgin linked to PML) (Golgin-like protein):E=10.5086 | ENSEMBL:ENSP00000290438:human:PREDICTED: similar to Golgi autoantigen, golgin su…
175306_at	F35A5.8b	F35A5.8	WBGene00001335	erp-1	active	head neurons | body wall muscle | pharynx | ventral nerve cord | vulval muscle | tail neurons	Adult Expression: pharynx; vulval muscle; body wall muscle; head neurons; tail neurons | Larval Expression: pharynx; body wall muscle; ventral nerve cord; head neurons; tail neurons		1	1		X-2M14	175306_at|179774_s_at	erp-1 is homologous to the human gene endophilin B1 (also called SH3GLB1, for SH3 domain GRB2-like endophilin B1).	ok462	WT	Molecular_function:protein binding|Cellular_component:cytoplasm		ENSEMBL:ENSP00000291931:human:Similar to SH3GLB2:E=66.6576 | ENSEMBL:ENSP00000212369:human:Splice Isoform 2 Of SH3 domain GRB2-like protein B1:E=66.4949 | ENSEMBL:ENSP00000284056:human:CGI-61 protein:E=65.5376 | ENSEMBL:ENSP00000352659:human:Splice Isoform 2 Of SH3 domain GRB2-like protein B2:E=50.6198 | ENSEMBL:ENSP00000269886:human:SH3-domain GRB2-like 1:E=13.6383 | ENSEMBL:ENSP00000321799:huma…
182413_at	R13A1.8	R13A1.8	WBGene00020045	R13A1.8	active						6	IV-3H19	-			WT	Molecular_function:binding|Biological_process:transport
188353_s_at	C05E11.8	C05E11.8	WBGene00001455	flp-12	active	nerve ring	Nerve ring and other neuronal processes. | Expressed in all stages | "Expressed in AVH/AVJ, BAG, PDA, PVR, SAA, SDQ, SMB. Faint or variable expression observed in BDU. Male specific expression in Rays 1, 4, 5, 7, CP9."	In wild-type animals, FaRPs immunostaining was most concentrated in the nerve ring and other neuronal processes, whereas neuronal cell bodies had lower levels of expression.	1	1	6	X-2B12	-	flp-12 encodes a predicted FMRFamide-like peptide neurotransmitter that affects locomotion when injected into A. suum; expressed in the ASE and PVM sensory neurons.		WT
191896_at	H06I04.5	H06I04.5	WBGene00019169	H06I04.5	active								177026_at|191896_at		pkP724	WT|WT|WT|WT|WT|WT	Molecular_function:protein phosphatase activity|Biological_process:protein amino acid dephosphorylation|Molecular_function:protein tyrosine phosphatase activity	Protein tyrosine phosphatase, contains WSN domain	ENSEMBL:ENSP00000340944:human:Tyrosine-protein phosphatase, non-receptor type 11:E=15.2147 | ENSEMBL:ENSP00000265220:human:Splice Isoform 1 Of Receptor-type tyrosine-protein phosphatase zeta precursor:E=14.6576 | ENSEMBL:ENSP00000295874:human:Receptor-typ
174849_at	F58G11.2	F58G11.2	WBGene00010280	F58G11.2	active						13	V-9A19	174849_at|192162_at			WT	Molecular_function:ATP binding|Molecular_function:ATP dependent helicase activity|Molecular_function:nucleic acid binding|Molecular_function:helicase activity	RNA helicase	ENSEMBL:ENSP00000310870:human:DEAD/H (Asp-Glu-Ala-Asp/His) box polypeptide 3:E=52.6021 | ENSEMBL:ENSP00000336725:human:DDX3Y protein:E=50.3279 | ENSEMBL:ENSP00000334167:human:Splice Isoform 2 Of DEAD-box protein 4:E=48.8539 | ENSEMBL:ENSP00000350168:human
180150_at	F54E2.1	F54E2.1	WBGene00018823	F54E2.1	active						19	V-2D21	-			WT		Uncharacterized protein
191921_s_at	F35H8.6	F35H8.6	WBGene00009450	F35H8.6	active	head neurons | hypodermis | body neurons | intestinal | tail neurons	Adult Expression: intestinal; hypodermis; head neurons; body neurons; tail neurons | Larval Expression: intestinal; hypodermis; head neurons; body neurons; tail neurons		1	1	1	II-6H20	-		tm950	WT	Molecular_function:transferase activity, transferring hexosyl groups|Biological_process:metabolism	UDP-glucuronosyl and UDP-glucosyl transferase	ENSEMBL:ENSP00000311648:human:2-hydroxyacylsphingosine 1-beta-galactosyltransferase precursor:E=54.3468 | ENSEMBL:ENSP00000303174:human:UDP-glucuronosyltransferase 1-6 precursor, microsomal:E=52.3279 | ENSEMBL:ENSP00000320401:human:UDP-glucuronosyltransfe
191483_at	F17C8.4	F17C8.4	WBGene00004311	ras-2	active						6		-		ok682	WT	Molecular_function:GTP binding|Biological_process:small GTPase mediated signal transduction	Ras-related GTPase	ENSEMBL:ENSP00000289104:human:Ras-related protein M-Ras:E=57.9586 | ENSEMBL:ENSP00000256196:human:Ras-related protein R-Ras2:E=53.9208 | ENSEMBL:ENSP00000246792:human:Ras-related protein R-Ras:E=47.6021 | ENSEMBL:ENSP00000308495:human:Splice Isoform 2 Of
172075_x_at	Y82E9BL.G	Y82E9BL.G	-	-	not a gene								-
184419_at	Y56A3A.14	Y56A3A.14	WBGene00013233	Y56A3A.14	active		Expressed ubiquitously starting at the 12-cell stage.		3	1	12	III-6K03	-	This gene encodes a protein containing an F-box, a motif predicted to mediate protein-protein interactions either with homologs of yeast Skp-1p or with other proteins.	tm1210	WT|WT		Predicted transposase
180089_at	C50F2.8	C50F2.8	WBGene00016841	C50F2.8	active	pharynx | intestinal	Adult Expression: pharynx; intestinal; unidentified | Larval Expression: pharynx; intestinal; unidentified		0	1	12	I-1N13	-		ok533	WT	Molecular_function:protein binding	Calcium/calmodulin-dependent serine protein kinase/membrane-associated guanylate kinase	ENSEMBL:ENSP00000222644:human:MAGUK p55 subfamily member 6:E=46.7212 | ENSEMBL:ENSP00000269095:human:Splice Isoform 2 Of MAGUK p55 subfamily member 2:E=46.5376 | ENSEMBL:ENSP00000225995:human:Splice Isoform 1 Of MAGUK p55 subfamily member 2:E=46.3979 | EN
181108_at	F01F1.5	F01F1.5	WBGene00001057	dpf-4	active		Expression is seen in a few unidentified cells in early and late stage embryos.		5	1	2	III-3G07	-		tm619	WT|WT	Molecular_function:catalytic activity	Dipeptidyl aminopeptidase	ENSEMBL:ENSP00000296456:human:Acylamino-acid-releasing enzyme:E=13.4685 |
185032_at	C17H11.5	C17H11.5	WBGene00015925	C17H11.5	active						3	X-4O01	-			WT
187199_at	C02B8.3	C02B8.3	WBGene00015322	C02B8.3	active						6	X-4M01	-			WT		Unnamed protein
188998_s_at	C05A9.1	C05A9.1	WBGene00003999	pgp-5	active						21	X-5A10	-	pgp-5 encodes a transmembrane protein that is a member of the P-glycoprotein subclass of the ATP-binding cassette (ABC) transporter superfamily; by homology, PGP-5 is predicted to function as an ATP-dependent efflux pump that protects C. elegans by exporting exogenous toxins; however, as loss of pgp-5 activity via large-scale RNAi screens does not result in any obvious abnormalities, the precise …	ok856	WT|WT	Molecular_function:nucleotide binding|Molecular_function:nucleoside triphosphatase activity|Molecular_function:ATP binding|Molecular_function:ATPase activity, coupled to transmembrane movement of substances|Biological_process:transport|Cellular_component:integral to membrane|Molecular_function:ATPase activity	Multidrug/pheromone exporter, ABC superfamily	ENSEMBL:ENSP00000352135:human:Multidrug resistance protein 3:E=200.113 | ENSEMBL:ENSP00000265724:human:Multidrug resistance protein 1:E=200.004 | ENSEMBL:ENSP00000351172:human:ATP-binding cassette, subfamily B, member 4 isoform C:E=194.854 | ENSEMBL:ENSP0
174989_at	W06B11.2	W06B11.2	WBGene00004245	puf-9	active	somatic cells	Northern analysis revealed that puf-9 is expressed primarily in the soma.		0	1	5	X-3O11	174989_at|191234_at	The puf-9 gene encodes a predicted RNA binding protein orthologous to Drosophila PUMILIO and human PUMILIO 2 (OMIM:607205); PUF-9 is required for normal locomotion and fluid balance, and is expressed primarily in somatic tissues; PUF-9 contains a glutamine/asparagine-rich domain.	tm1520	Clr|Slu|Unc|Gro	Molecular_function:RNA binding|Biological_process:mRNA metabolism|Biological_process:osmoregulation|Biological_process:positive regulation of growth rate|Biological_process:positive regulation of locomotion|Biological_process:locomotory behavior|Molecular_function:mRNA 3' UTR binding|Biological_process:mRNA catabolism|Biological_process:negative regulation of translation	Translational repressor Pumilio/PUF3 and related RNA-binding proteins (Puf superfamily)	ENSEMBL:ENSP00000347265:human:Splice Isoform 3 Of Pumilio homolog 2:E=112.468 | ENSEMBL:ENSP00000354370:human:Splice Isoform 1 Of Pumilio homolog 2:E=111.31 | ENSEMBL:ENSP00000326746:human:Splice Isoform 2 Of Pumilio homolog 2:E=111.276 | ENSEMBL:ENSP00000257075:human:Pumilio homolog 1:E=111.161 | FLYBASE:CG9755-PA:fly:Flybase gene name is pum-PA:E=111.886 |
182882_at	C48E7.8	C48E7.8	WBGene00016753	C48E7.8	active						4	I-3A07	-			WT	Molecular_function:transferase activity, transferring groups other than amino-acyl groups	Predicted acyltransferase	FLYBASE:CG14219-PA:fly:Flybase gene name is CG14219-PA:E=24.7696 | FLYBASE:CG10182-PA:fly:Flybase gene name is CG10182-PA:E=24.3979 | FLYBASE:CG32645-PB:fly:Flybase gene name is CG32645-PB:E=23.7696 | FLYBASE:CG10183-PA:fly:Flybase gene name is CG10183-PA:E=22.5686 | FLYBASE:CG13325-PA:fly:Flybase gene name is CG13325-PA:E=22.4949 | FLYBASE:CG3106-PA:fly:Flybase gene name is CG3106-PA:E=19.7959 |…
187065_s_at	ZC434.4	ZC434.4	WBGene00013892	ZC434.4	active								-			Emb|Gro|Lva|Sle|Ste|Stp	Biological_process:embryonic development (sensu Animalia)|Biological_process:positive regulation of growth rate|Biological_process:larval development (sensu Nematoda)|Biological_process:growth|Biological_process:positive regulation of embryonic development|Biological_process:reproduction|Biological_process:gametogenesis		ENSEMBL:ENSP00000350451:human:Conserved hypothetical protein:E=15.7447 | ENSEMBL:ENSP00000321449:human:CGI-96 protein:E=15.699 | ENSEMBL:ENSP00000320179:human:36 kDa protein:E=11.3188 | FLYBASE:CG9107-PA:fly:Flybase gene name is CG9107-PA:E=11 |
187538_at	C09B8.1	C09B8.1	WBGene00002146	ipp-5	active	spermathecae	Expressed in the adult distal spermatheca and weakly in the proximal sheath in transgenic animals.		0	1	1	X-3C18	-	ipp-5 encodes a type I inositol 5-phosphatase homolog; ipp-5 acts downstream of let-23 to negatively regulate IP3 signaling and is involved in spermathecal contractions during ovulation; an ipp-5::gfp transcriptional reporter is expressed in the adult distal spermatheca and weakly in the proximal sheath.	sy605	WT	Molecular_function:inositol/phosphatidylinositol phosphatase activity|Molecular_function:inositol-polyphosphate 5-phosphatase activity|Biological_process:EGF receptor signaling pathway|Biological_process:ovulation|Biological_process:phosphoinositide dephosphorylation|Biological_process:inositol phosphate-mediated signaling	Inositol polyphosphate 5-phosphatase, type I	ENSEMBL:ENSP00000263169:human:Inositol polyphosphate-5-phosphatase, 40kDa:E=65.4202 | ENSEMBL:ENSP00000340707:human:INPP5A protein:E=59.3468 | ENSEMBL:ENSP00000322468:human:38 kDa protein:E=49.4685 | FLYBASE:CG31110-PA:fly:Flybase gene name is CG31110-PA:E=61.7447 |
182225_at	F37F2.2	F37F2.2	WBGene00018159	F37F2.2	active						1	I-1O21	-		tm1573	WT	Molecular_function:RNA binding|Molecular_function:7S RNA binding|Biological_process:protein targeting|Cellular_component:signal recognition particle	Signal recognition particle, subunit Srp19	ENSEMBL:ENSP00000282999:human:Signal recognition particle 19 kDa protein:E=25.699 | FLYBASE:CG4457-PA:fly:Flybase gene name is Srp19-PA:E=21.4949 |
173830_at	ZK809.4	ZK809.4	WBGene00001320	ent-1	active		The CeENT1-GFP fusion protein was produced throughout the life cycle, from late embryo stage through the larval stages to the adult, but only in a limited number of cell types. The CeENT1-GFP fusion protein was particularly abundant in the pharyngeal musculature, notably in the terminal bulb and procorpus. The fusion protein was also strongly evident in all of the intestinal cells both of larvae …	Fluorescence was most marked at the cell surfaces, suggesting that the fusion protein was correctly inserted and targeted to the plasma membranes.	0	1	5	IV-6O23	173830_at|192423_s_at	ent-1 encodes a predicted equilibrative nucleoside transporter 1 that affects growth.	ok743	Sck|WT	Molecular_function:nucleoside transporter activity|Biological_process:transport|Cellular_component:membrane|Biological_process:physiological processes	Nucleoside transporter	ENSEMBL:ENSP00000346799:human:Equilibrative nucleoside transporter 3:E=42.5376 | ENSEMBL:ENSP00000309614:human:Splice Isoform 1 Of Equilibrative nucleoside transporter 2:E=34.4202 | ENSEMBL:ENSP00000311603:human:Equilibrative nucleoside transporter 1:E=26.5528 | ENSEMBL:ENSP00000297195:human:Delayed-early response protein/equilibrative nucleoside transporter family protein:E=19.9208 | ENSEMBL:ENS…
187558_s_at	F38E1.9	F38E1.9	WBGene00018181	F38E1.9	active						18	V-6A17	-		ok591	WT		Predicted endoplasmic reticulum membrane protein Lec35/MPDU1 involved in monosaccharide-P-dolichol utilization	ENSEMBL:ENSP00000250124:human:Mannose-P-dolichol utilization defect 1 protein:E=46.1675 | ENSEMBL:ENSP00000352876:human:Mannose-P-dolichol utilization defect 1:E=45.5376 | FLYBASE:CG3792-PA:fly:Flybase gene name is CG3792-PA:E=41.4089 |
186079_at	ZC239.12	ZC239.12	WBGene00022570	ZC239.12	active							II-3E05	-		tm1617	WT	Molecular_function:protein binding|Molecular_function:voltage-gated potassium channel activity|Biological_process:potassium ion transport|Cellular_component:voltage-gated potassium channel complex|Cellular_component:membrane	Polymerase delta-interacting protein PDIP1 and related proteins, contain BTB/POZ domain	ENSEMBL:ENSP00000228495:human:Similar to Tumor necrosis factor, alpha-induced protein 1, endothelial:E=18.9208 | ENSEMBL:ENSP00000311202:human:Potassium channel tetramerization domain containing protein 13:E=16.0555 | ENSEMBL:ENSP00000226225:human:Tumor necrosis factor, alpha-induced protein 1, endothelial:E=15.7959 | ENSEMBL:ENSP00000349035:human:Hypothetical protein FLJ90576:E=10.284 | FLYBASE:…
176805_at	H31G24.1	H31G24.1	WBGene00019253	H31G24.1	active								-			WT
184574_at	Y54G11B.1	Y54G11B.1	WBGene00013222	Y54G11B.1	active							II-9K21	-			WT|WT	Molecular_function:rhodopsin-like receptor activity|Biological_process:G-protein coupled receptor protein signaling pathway|Cellular_component:integral to membrane	Unnamed protein	FLYBASE:CG8985-PA:fly::E=32.9586 | FLYBASE:CG6986-PA:fly:Flybase gene name is CG6986-PA:E=10.5528 | FLYBASE:CG13229-PA:fly:Flybase gene name is CG13229-PA:E=19.6021 | FLYBASE:CG16752-PA:fly:Flybase gene name is CG16752-PA:E=11.9208 |
193629_at	F52F12.7	F52F12.7	WBGene00009940	F52F12.7	active						18		-	F52F12.7 is orthologous to the human gene STEROIDOGENIC ACUTE REGULATORY PROTEIN (STAR; OMIM:600617), which when mutated leads to disease.			Molecular_function:cholesterol binding|Molecular_function:cholesterol transporter activity|Biological_process:steroid biosynthesis	MLN, STAR and related lipid-binding proteins	ENSEMBL:ENSP00000276449:human:Steroidogenic acute regulatory protein, mitochondrial precursor:E=12.6021 |
184003_s_at	C09F12.1	C09F12.1	WBGene00000522	clc-1	active	pharynx	Intense GFP signals were detected as lines from the pharyngeal region of the digestive tubes in addition to other types of cells. The pharyngeal region of the digestive tubes can be subdivided into four portions: procorpus, metacorpus, isthmus, and terminal bulb. Among them, the procorpus and isthmus portions are elongated. In both portions, three parallel GFP-positive lines (occasionally one or …	Intercellular junctions located at the most apical portion of the lateral membranes.	0	1	8	X-5G08	184002_at|184003_s_at	clc-1 encodes a claudin homolog, closely similar to CLC-2, that is required for normal cohesion of apical junctions in epithelia; claudins are integral membrane proteins with four transmembrane sequences that are found in mammalian tight junctions (TJs),		WT|WT		Unnamed protein
184684_at	Y53F4B.27	Y53F4B.27	WBGene00013173	Y53F4B.27	active								-			WT
173241_at	C11G6.4a	C11G6.4	WBGene00003624	nhr-28	active	hypodermis | intestine | pharynx	Pharynx; intestine; hypodermis		0	1	10		173241_at|193665_s_at				Molecular_function:transcription factor activity|Molecular_function:steroid hormone receptor activity|Biological_process:regulation of transcription, DNA-dependent|Cellular_component:nucleus|Molecular_function:DNA binding|Molecular_function:ligand-dependent nuclear receptor activity	Hormone receptors	ENSEMBL:ENSP00000339908:human:OTTHUMP00000031062:E=18.1487 | ENSEMBL:ENSP00000312987:human:Hepatocyte nuclear factor 4 alpHa isoform b:E=18 | ENSEMBL:ENSP00000343807:human:OTTHUMP00000031064:E=17.9586 | ENSEMBL:ENSP00000320447:human:Nuclear receptor subfa
192904_at	R07B5.9	R07B5.9	WBGene00011086	R07B5.9	active						1		174973_at|192904_at			Pvl|Sma|WT|Pvl|Stp|Unc|Pvl|Stp|Unc	Biological_process:hermaphrodite genital morphogenesis|Biological_process:positive regulation of body size|Biological_process:gametogenesis|Biological_process:locomotory behavior		ENSEMBL:ENSP00000265713:human:MYST histone acetyltransferase 3:E=14.2924 | ENSEMBL:ENSP00000262367:human:CREB-binding protein:E=10.4318 | FLYBASE:CG32394-PA:fly:Flybase gene name is CG32394-PA:E=11.8861 | FLYBASE:CG6004-PB:fly:Flybase gene name is CG6004-PB:E=10.1079 |
174201_s_at	Y119C1B.5	Y119C1B.5	WBGene00022471	Y119C1B.5	active								-				Molecular_function:ubiquitin-protein ligase activity|Molecular_function:zinc ion binding|Biological_process:protein ubiquitination|Cellular_component:ubiquitin ligase complex	E3 ubiquitin ligase	ENSEMBL:ENSP00000274542:human:Zn-finger, RING domain containing protein:E=76.4318 | ENSEMBL:ENSP00000304051:human:Multiple membrane spanning receptor TRC8:E=39.3768 | ENSEMBL:ENSP00000330191:human:24 kDa protein:E=20.2147 | ENSEMBL:ENSP00000290649:human:Autocrine motility factor receptor, isoform 2:E=14.3872 | ENSEMBL:ENSP00000294256:human:Hypothetical protein DKFZp761J117:E=12.4318 | ENSEMBL:ENS…
182067_at	T23B3.3	T23B3.3	WBGene00020711	T23B3.3	active						4	I-3C10	-			WT		Uncharacterized conserved protein	ENSEMBL:ENSP00000350460:human:Hypothetical protein FLJ38143:E=13.0362 | ENSEMBL:ENSP00000346549:human:PYST9371:E=11.8861 | ENSEMBL:ENSP00000318024:human:CGI-90 protein:E=11.8239 | ENSEMBL:ENSP00000234195:human:Hypothetical protein FLJ32954:E=11.7447 | ENSEMBL:ENSP00000260385:human:Cerebral protein-10:E=10.3566 |
193659_at	F47G4.3	F47G4.3	WBGene00009824	F47G4.3	active						21	I-7E09	-			WT	Molecular_function:oxidoreductase activity, acting on CH-OH group of donors|Biological_process:carbohydrate metabolism|Molecular_function:glycerol-3-phosphate dehydrogenase (NAD) activity|Biological_process:glycerol-3-phosphate metabolism|Cellular_component:glycerol-3-phosphate dehydrogenase complex	Glycerol-3-phosphate dehydrogenase/dihydroxyacetone 3-phosphate reductase	ENSEMBL:ENSP00000301149:human:Glycerol-3-phosphate dehydrogenase [NAD+], cytoplasmic:E=88.0809 | ENSEMBL:ENSP00000282541:human:KIAA0089 protein:E=84.3279 | FLYBASE:CG9042-PC:fly:Flybase gene name is Gpdh-PC:E=91.1487 | FLYBASE:CG3215-PA:fly:Flybase gene name is CG3215-PA:E=67 | FLYBASE:CG31169-PB:fly:Flybase gene name is CG31169-PB:E=60.1549 |
189593_at	ZK1098.3	ZK1098.3	WBGene00014220	ZK1098.3	active						12	III-5G15	-	This gene encodes a protein predicted by Eisenberg and coworkers, with 52% accuracy, to be mitochondrial.	ok203	WT|WT	Molecular_function:nucleic acid binding|Molecular_function:3'-5' exonuclease activity|Cellular_component:intracellular	Predicted 3'-5' exonuclease	FLYBASE:CG9247-PA:fly:Flybase gene name is CG9247-PA:E=17.8239 |
176091_s_at	C50C3.6	C50C3.6	WBGene00004187	prp-8	active	pharynx | intestinal	Adult Expression: pharynx; intestinal | Larval Expression: pharynx; intestinal		0	1	5	III-4G10	-	prp-8 is orthologous to the human gene SIMILAR TO U5 SNRNP-SPECIFIC PROTEIN (220 KD), ORTHOLOG OF S.		Emb|Clr|Pvl|Ste|Emb	Biological_process:osmoregulation|Biological_process:embryonic development (sensu Animalia)|Biological_process:hermaphrodite genital morphogenesis|Biological_process:reproduction	U5 snRNP spliceosome subunit	ENSEMBL:ENSP00000304350:human:PRP8 protein:E=1000 | ENSEMBL:ENSP00000308435:human:32 kDa protein:E=94.7213 | FLYBASE:CG8877-PA:fly:Flybase gene name is CG8877-PA:E=1000 |
193619_at	F45G2.6	F45G2.6	WBGene00006612	trf-1	active						10		-	The trf-1 gene encodes a protein with a meprin-associated Traf homology (MATH) domain that may be involved in apoptosis.	nr2014	WT	Molecular_function:nucleic acid binding|Molecular_function:zinc ion binding|Cellular_component:nucleus|Molecular_function:ubiquitin-protein ligase activity|Biological_process:protein ubiquitination|Cellular_component:ubiquitin ligase complex		ENSEMBL:ENSP00000332468:human:TNF receptor associated factor 3:E=51.6576 | ENSEMBL:ENSP00000336825:human:TNF receptor associated factor 5:E=49.0862 | ENSEMBL:ENSP00000328003:human:TNF receptor-associated factor 3 isoform 2:E=39.9586 | ENSEMBL:ENSP00000262
194209_x_at	Y25C1A.7a	Y25C1A.7	WBGene00021294	Y25C1A.7	active								172631_x_at|174312_at|186645_s_at|194209_x_at			WT|WT		Uncharacterized conserved protein	ENSEMBL:ENSP00000253031:human:Hypothetical protein MGC3262:E=39.7696 | ENSEMBL:ENSP00000072644:human:Similar to AK000823-like protein:E=25.2924 | FLYBASE:CG4645-PA:fly:Flybase gene name is CG4645-PA:E=16 |
184213_s_at	F53G12.8	F53G12.8	WBGene00018773	F53G12.8	active						4	I-1C05	-		tm1590	WT|WT			ENSEMBL:ENSP00000333119:human:Hypothetical protein:E=11.7959 | ENSEMBL:ENSP00000296755:human:Microtubule-associated protein 1B:E=10.585 | ENSEMBL:ENSP00000311997:human:Neurofilament triplet H protein:E=10 |
173717_s_at	C26H9A.1	C26H9A.1	WBGene00006916	vha-7	active	spermathecae | oocytes | gonad	The vha-7 gene was silent during embryogenesis and the first larval stages. Its expression was first observed at the L3 stage and was limited to areas of the developing and mature gonad corresponding to the spermatheca and the region where meiotic oocytes are in the pachytene and early diakinesis stages. It vanished abruptly in mature oocytes.		0	1	7	IV-6B08	-			WT|WT	Molecular_function:oxidoreductase activity|Biological_process:proton transport|Cellular_component:membrane	Vacuolar H+-ATPase V0 sector, subunit a	ENSEMBL:ENSP00000308122:human:Vacuolar proton translocating ATPase 116 kDa subunit a isoform 4:E=181.699 | ENSEMBL:ENSP00000342951:human:Similar to Vacuolar proton translocating ATPase 116 kDa subunit A isoform 1:E=177.071 | ENSEMBL:ENSP00000332247:human:ATPase, H+ transporting, lysosomal V0 subunit a isoform 2:E=156.824 | ENSEMBL:ENSP00000265686:human:T-cell, immune regulator 1, isoform a:E=141.…
186897_at	B0285.4	B0285.4	WBGene00007137	B0285.4	active						18	III-2M03	-			WT|WT|WT		Carboxymethyl transferase	ENSEMBL:ENSP00000307214:human:Leucine carboxyl methyltransferase 2:E=37.7212 | FLYBASE:CG3793-PA:fly:Flybase gene name is CG3793-PA:E=61.4559 |
178196_at	F14F8.6	F14F8.6	WBGene00005791	srw-44	active							V-11M07	-			WT	Molecular_function:rhodopsin-like receptor activity|Biological_process:G-protein coupled receptor protein signaling pathway|Cellular_component:integral to membrane	7-transmembrane olfactory receptor	FLYBASE:CG8985-PA:fly::E=10.2596 |
192359_s_at	K08E7.7	K08E7.7	WBGene00000841	cul-6	active						9	IV-6P15	-	cul-6 encodes a member of the cullin family that may physically interact with SKR-3.		WT	Biological_process:cell cycle	Cullins	ENSEMBL:ENSP00000326804:human:Splice Isoform 1 Of Cullin homolog 1:E=96.8861 | ENSEMBL:ENSP00000279431:human:Cullin homolog 2:E=85.8861 | ENSEMBL:ENSP00000182065:human:Splice Isoform 2 Of Cullin homolog 1:E=72.699 | ENSEMBL:ENSP00000338919:human:Splice Is
177691_at	C53A5.8	C53A5.8	WBGene00005204	srg-47	active						9	V-9F21	-			WT		Predicted membrane protein
173903_at	B0280.8	B0280.8	WBGene00003609	nhr-10	active	circumpharyngeal nerve ring | intestinal | neuronal | tail ganglia	Two nuclei express in precomma stage embryos. Expression is then seen in L3 and L4 larvae as a few neuronal cell bodies, probably lateral processes as they are seen often in pairs on either side of the animal. The most common pair seen are anterior to the vulva (possibly CANL/R). There are also some neurons expressing in the head and tail ganglia, and in the circumpharyngeal nerve ring. Expressio…		1	1	1	III-3D10	173903_at|191884_s_at	nhr-10 encodes a predicted nuclear hormone receptor diverged from nuclear hormone receptors in other phyla; its mRNA is expressed throughout development with possibly lower expression from the L4 larval to adult stages, and the protein is expressed in neuronal processes.	tm1022	WT|WT|WT	Molecular_function:transcription factor activity|Molecular_function:steroid hormone receptor activity|Biological_process:regulation of transcription, DNA-dependent|Cellular_component:nucleus|Molecular_function:DNA binding|Molecular_function:ligand-dependent nuclear receptor activity	Hormone receptors	ENSEMBL:ENSP00000339908:human:OTTHUMP00000031062:E=35.5528 | ENSEMBL:ENSP00000312987:human:Hepatocyte nuclear factor 4 alpHa isoform b:E=35.1079 | ENSEMBL:ENSP00000343807:human:OTTHUMP00000031064:E=35.0044 | ENSEMBL:ENSP00000230234:human:Splice Isoform 1
193679_s_at	H01A20.1	H01A20.1	WBGene00003602	nhr-3	active						1	X-6D16	175726_s_at|193679_s_at		gk258	WT	Molecular_function:transcription factor activity|Molecular_function:steroid hormone receptor activity|Biological_process:regulation of transcription, DNA-dependent|Cellular_component:nucleus|Molecular_function:DNA binding|Molecular_function:ligand-dependent nuclear receptor activity	Hormone receptors	ENSEMBL:ENSP00000335676:human:RXRA protein:E=27.1487 | ENSEMBL:ENSP00000230234:human:Splice Isoform 1 Of Retinoic acid receptor RXR-beta:E=26.2757 | ENSEMBL:ENSP00000339908:human:OTTHUMP00000031062:E=24.4089 | ENSEMBL:ENSP00000346339:human:HNF4G protein:E
188192_at	T07H8.6	T07H8.6	WBGene00004229	ptr-15	active						14	V-5E03	-	ptr-15 encodes a member of the Patched superfamily.		WT	Molecular_function:hedgehog receptor activity|Cellular_component:membrane	Predicted membrane protein (patched superfamily)	ENSEMBL:ENSP00000327376:human:Hypothetical protein FLJ44037:E=46.0315 | ENSEMBL:ENSP00000297890:human:Patched family protein:E=34.2441 | ENSEMBL:ENSP00000269228:human:Niemann-Pick C1 protein precursor:E=27.7447 | ENSEMBL:ENSP00000289547:human:Niemann-Pick C1-like protein 1:E=26.4815 | ENSEMBL:ENSP00000244795:human:PREDICTED: similar to dJ402H5.2 (novel protein similar to worm and fly proteins):E=…
192694_s_at	R08A2.2	R08A2.2	WBGene00011133	R08A2.2	active								192693_at|192694_s_at				Molecular_function:calcium ion binding|Molecular_function:hydrolase activity	Serine/threonine specific protein phosphatase PP1, catalytic subunit	ENSEMBL:ENSP00000341779:human:Splice Isoform 2 Of Serine/threonine protein phosphatase PP1-gamma catalytic subunit:E=59.6576 | ENSEMBL:ENSP00000335084:human:Splice Isoform 1 Of Serine/threonine protein phosphatase PP1-gamma catalytic subunit:E=59.6383 | E
186568_s_at	Y102A5C.13	Y102A5C.13	WBGene00013619	Y102A5C.13	active						3	V-11G12	-			WT		Uncharacterized protein
173845_at	T24H10.3	T24H10.3	WBGene00001041	dnj-23	active						11	II-6F15	173845_at|188951_s_at	This gene encodes a protein containing a DnaJ ('J') domain.		WT|WT|Unc|Unc	Molecular_function:heat shock protein binding|Molecular_function:unfolded protein binding|Biological_process:protein folding|Biological_process:locomotory behavior	Molecular chaperone (DnaJ superfamily)	ENSEMBL:ENSP00000299416:human:Similar to Genomic DNA, chromosome 3, BAC clone:F1D9:E=37.0132 | ENSEMBL:ENSP00000246083:human:DJ1099D15.1:E=31.3372 | ENSEMBL:ENSP00000316053:human:DnaJ homolog subfamily B member 8:E=10.4815 | FLYBASE:CG6693-PA:fly:Flybase gene name is CG6693-PA:E=23.5686 |
190419_s_at	F47G9.1	F47G9.1	WBGene00009829	F47G9.1	active	neurons along body | stomato-intestinal muscle | head neurons | anal depressor muscle | seam cells | body wall muscle | pharynx | vulval muscle | distal tip cell	Adult Expression: pharynx; stomato-intestinal muscle; anal depressor muscle; distal tip cell; vulval muscle; body wall muscle; seam cells; head neurons; neurons along body;		1	1			-					emp24/gp25L/p24 family of membrane trafficking proteins	ENSEMBL:ENSP00000303145:human:Transmembrane protein Tmp21 precursor:E=56.6383 | ENSEMBL:ENSP00000330945:human:Emp24/gp25L/p24 family protEin:E=22.0969 | ENSEMBL:ENSP00000289577:human:Putative NFkB activating protein HNLF:E=21.5528 | ENSEMBL:ENSP00000325889:human:24 kDa protein:E=13.0315 | ENSEMBL:ENSP00000299705:human:P24B protein precursor:E=11.3872 | ENSEMBL:ENSP00000262225:human:Cop-coated ves…
172583_x_at	F54D10.2	F54D10.2	WBGene00018803	F54D10.2	active						15	II-3D07	-			WT		Uncharacterized protein
187318_at	F48E8.1a	F48E8.1	WBGene00003055	lon-1	active	hypodermal | intestinal | hypodermal | intestine | tail | head	Expression was detected in almost all hypodermal and intestinal cells. The expression pattern persisted through the subsequent larva stages to the adult stage. | "Similar patterns of expression was seen from early larval stages through the adult stage. In L1 hermaphrodites, expression can be seen in the intestine, with the posterior gut showing more expression than the anterior gut. In the poster…	Stained at the adheren junction of the hypodermal cells. All signals were observed at the surface of the cell membrane.	1	1			-	The lon-1 gene encodes a protein belonging to the PR-protein superfamily that is a target of DBL-1 (TGF-beta) signaling, and that regulates polyploidization and body length.	ct410	Emb|Sck|WT|WT	Cellular_component:extracellular|Biological_process:embryonic development (sensu Animalia)|Biological_process:physiological processes	Defense-related protein containing SCP domain	ENSEMBL:ENSP00000297048:human:Hypothetical protein PSEC0164:E=20.5086 | ENSEMBL:ENSP00000263045:human:Cysteine-rich secretory protein-3 precursor:E=19.8861 | ENSEMBL:ENSP00000262424:human:Hypothetical protein DKFZp434B044:E=19.6778 | ENSEMBL:ENSP00000266659:human:Glioma pathogenesis-related protein:E=18.6778 | ENSEMBL:ENSP00000310770:human:ALKN2972:E=16.1938 | ENSEMBL:ENSP00000346636:human:Cystei…
191444_at	F58G4.5	F58G4.5	WBGene00006178	str-129	active							V-5H02	-			WT	Molecular_function:G-protein coupled receptor activity|Cellular_component:membrane	7-transmembrane olfactory receptor
193810_at	F59D12.1	F59D12.1	WBGene00010329	F59D12.1	active						10	X-7M11	175328_at|193810_at			WT	Molecular_function:rhodopsin-like receptor activity|Biological_process:G-protein coupled receptor protein signaling pathway|Cellular_component:integral to membrane	7 transmembrane receptor	ENSEMBL:ENSP00000335544:human:Gastrin/cholecystokinin type B receptor:E=17.7213 | ENSEMBL:ENSP00000302811:human:Melatonin receptor type 1A:E=17.2292 | ENSEMBL:ENSP00000332591:human:Neuropeptide Y receptor type 2:E=16.2218 | ENSEMBL:ENSP00000218316:human:M
191639_s_at	Y45G12B.1a	Y45G12B.1	WBGene00021562	Y45G12B.1	active						2	V-2O04	175200_s_at|191639_s_at	Y45G12B.1 is orthologous to human NADH-UBIQUINONE OXIDOREDUCTASE Fe-S PROTEIN 1 (NDUFS1; OMIM:157655), which when mutated leads to mitochondrial complex I deficiency.		Emb|Gro|Lva	Molecular_function:NADH dehydrogenase (ubiquinone) activity|Biological_process:mitochondrial electron transport, NADH to ubiquinone|Molecular_function:electron transporter activity|Biological_process:electron transport|Molecular_function:oxidoreductase activity|Molecular_function:iron ion binding|Molecular_function:oxidoreductase activity, acting on NADH or NADPH|Biological_process:embryonic deve…	NADH-ubiquinone oxidoreductase, NDUFS1/75 kDa subunit	ENSEMBL:ENSP00000233190:human:NADH-ubiquinone oxidoreductase 75 kDa subunit, mitochondrial precursor:E=225.301 | FLYBASE:CG2286-PA:fly:Flybase gene name is ND75-PA:E=211.854 |
175613_at	F43C1.2a	F43C1.2	WBGene00003401	mpk-1	active	head neurons | pharyngeal-intestinal valve | nervous system	Adult Expression: Nervous System; head neurons;		1	1		III-2I01	175613_at|193948_s_at		ga110	Ste|Ste|Ste|Emb|Ste|Emb	Molecular_function:MAP kinase activity|Molecular_function:ATP binding|Biological_process:protein amino acid phosphorylation|Molecular_function:protein kinase activity|Molecular_function:protein serine/threonine kinase activity|Biological_process:embryonic development (sensu Animalia)|Biological_process:reproduction		ENSEMBL:ENSP00000215832:human:Mitogen-activated protein kinase 1:E=153.886 | ENSEMBL:ENSP00000263025:human:Mitogen-activated protein kinase 3:E=147.658 | ENSEMBL:ENSP00000327293:human:Extracellular signal-related kinase 1c:E=131.31 | ENSEMBL:ENSP000003167
176390_at	F28A10.5	F28A10.5	WBGene00017873	F28A10.5	active						10	II-1B21	-			WT		Uncharacterized protein
186581_at	Y116F11A.6	Y116F11A.6	WBGene00013819	Y116F11A.6	active								-			WT
185071_at	F26D11.2	F26D11.2	WBGene00017819	F26D11.2	active						17		-
188947_at	T09F5.9	T09F5.9	WBGene00011668	clec-47	active						8	V-9N12	-			WT	Molecular_function:sugar binding	C-type lectin
180232_at	M02B7.5	M02B7.5	WBGene00019726	M02B7.5	active	head neurons | nerve ring | ventral nerve cord | body neurons | intestinal | tail neurons	Adult Expression: intestinal; nerve ring; ventral nerve cord; head neurons; body neurons; tail neurons | Larval Expression: intestinal; nerve ring; ventral nerve cord; head neurons; body neurons; tail neurons		1	1		IV-1N24	-	This gene encodes a protein predicted by Eisenberg and coworkers, with 52% accuracy, to be mitochondrial.		WT		Predicted guanine nucleotide exchange factor, contains Sec7 domain	ENSEMBL:ENSP00000312739:human:KIAA0522 protein:E=71.2147 | ENSEMBL:ENSP00000273221:human:Brefeldin resistant Arf-GEF 2b isoform:E=70.5229 | ENSEMBL:ENSP00000339789:human:IQSEC1 protein:E=68.3767 | ENSEMBL:ENSP00000315662:human:KIAA1110 protein:E=58.5086 | ENSEMBL:ENSP00000354398:human:46 kDa protein:E=20.2518 | ENSEMBL:ENSP00000262763:human:Splice Isoform 2 Of Cytohesin 1:E=20.2366 | ENSEMBL:ENSP…
188156_at	C52A10.1	C52A10.1	WBGene00016862	C52A10.1	active						8	V-4I17	-			WT	Molecular_function:catalytic activity	Carboxylesterase and related proteins	ENSEMBL:ENSP00000290567:human:FLJ31547 protein:E=53.3188 | ENSEMBL:ENSP00000324271:human:Hypothetical protein FLJ31547:E=50.8239 | ENSEMBL:ENSP00000342535:human:Splice Isoform 1 Of Neuroligin 4, Y linked precursor:E=49.1938 | ENSEMBL:ENSP00000275857:human
191871_s_at	K01D12.11	K01D12.11	WBGene00010470	cdr-4	active						5	V-8E20	-		ok748	WT		Failed axon connections (fax) protein/glutathione S-transferase-like protein	ENSEMBL:ENSP00000275057:human:Conserved hypothetical protein:E=18.0655 | FLYBASE:CG4609-PA:fly:Flybase gene name is fax-PA:E=28.699 |
173810_at	F13E6.1	F13E6.1	WBGene00008745	F13E6.1	active	head neurons | pharynx | tail neurons	Adult Expression: pharynx; head neurons; tail neurons; unidentified | Larval Expression: pharynx		1	1	1	X-5M13	173810_at|189052_s_at			WT|WT|Unclassified|WT|WT		Coiled-coil protein TPD52	ENSEMBL:ENSP00000263850:human:N8 protein long isoform:E=20.1024 | ENSEMBL:ENSP00000343554:human:Splice Isoform 2 Of Tumor protein D54:E=19.3372 | ENSEMBL:ENSP00000344647:human:Tumor protein D52-like 2:E=15.9208 | ENSEMBL:ENSP00000217121:human:Tumor proTein D52-like 2 isoform a:E=15.9208 | ENSEMBL:ENSP00000343547:human:Splice Isoform 1 Of Tumor protein D54:E=15.8861 | ENSEMBL:ENSP00000351350:human…
194210_x_at	F47B7.2a	F47B7.2	WBGene00018533	F47B7.2	active	Reproductive System | hypodermis | anal depressor muscle | seam cells | intestine | body wall muscle | pharynx | head | uterine muscle	Adult Expression: pharynx; intestine; anal depressor muscle; Reproductive System; uterine muscle; body wall muscle; hypodermis; unidentified cells in head;		0	1		X-2K16	174388_at|187796_at|194210_x_at			WT|Gro|Slu|Gro|Unc	Molecular_function:electron transporter activity|Biological_process:electron transport|Biological_process:positive regulation of growth rate|Biological_process:positive regulation of locomotion|Biological_process:locomotory behavior	FAD-dependent sulfhydryl oxidase/quiescin and related proteins	ENSEMBL:ENSP00000337420:human:Quiescin Q6:E=66.2518 | ENSEMBL:ENSP00000351536:human:Putative sulfhydryl oxidase precursor:E=53.0223 | ENSEMBL:ENSP00000298493:human:66 kDa protein:E=37.1487 | FLYBASE:CG4670-PA:fly:Flybase gene name is CG4670-PA:E=56.4318 | FLYBASE:CG17843-PA:fly:Flybase gene name is CG17843-PA:E=46.5229 |
173443_s_at	F57B10.12	F57B10.12	WBGene00003184	mei-2	active		mei-2 expression was highest in the gravid adult stage, with very low levels present in L1 and L4 larval stages.		5	1	7	I-3O07	-		ct98	Emb|Mei|Emb|Emb|Emb	Biological_process:embryonic development (sensu Animalia)|Biological_process:meiosis|Biological_process:meiotic spindle assembly|Cellular_component:spindle pole|Molecular_function:protein binding|Biological_process:microtubule depolymerization|Biological_process:embryonic development	Unnamed protein
173949_s_at	F37D6.2a	F37D6.2	WBGene00009508	F37D6.2	active								-		tm556		Molecular_function:nucleic acid binding|Molecular_function:zinc ion binding|Cellular_component:nucleus	Zn-finger	ENSEMBL:ENSP00000267807:human:KIAA1584 protein:E=13.3872 | ENSEMBL:ENSP00000353586:human:Suppressor of hairy wing homolog 2:E=13.3372 | ENSEMBL:ENSP00000260435:human:Similar to Y chromosome repeat region OY11.1 DNA sequence:E=13.0132 | ENSEMBL:ENSP00000247503:human:Hypothetical protein DKFZp434P2272:E=12.1427 | ENSEMBL:ENSP00000302855:human:Suppressor of hairy wing homolog 1:E=12.0177 |
189934_at	Y57G11C.3	Y57G11C.3	WBGene00013301	Y57G11C.3	active						18		-				Biological_process:carbohydrate metabolism|Molecular_function:6-phosphogluconolactonase activity|Biological_process:pentose-phosphate shunt	6-phosphogluconolactonase - like protein	ENSEMBL:ENSP00000252603:human:6-phosphogluconolactonase:E=23.7213 | ENSEMBL:ENSP00000054661:human:Hypothetical protein DKFZp686A01246:E=18.2757 |
172659_x_at	T23F2.5	T23F2.5	WBGene00020738	T23F2.5	active						7	X-3G21	-			WT	Molecular_function:molecular_function unknown|Cellular_component:integral to membrane	Stress responsive protein
175340_at	F28B12.2	F28B12.2	WBGene00001208	egl-44	active	hyp7 | retrovesicular ganglion | hypodermal | intestine | tail | lumbar neurons | pharyngeal muscle | hyp6 | intestinal | ventral ganglia | preanal ganglion | head | hyp3 | tail neurons | hyp4	GFP was detected in various nuclei starting from before gastrulation through adulthood. Newly hatched larvae expressed GFP in nuclei of the hypodermis (hyp3, hyp4, hyp6, and hyp7), intestine, pharyngeal muscle cells, and neurons (in the head and in the ventral, retrovesicular, preanal, and lumbar ganglia). In the second larval stage (L2), more hypodermal nuclei fluoresced in the body and the tail…	nuclei.	1	1	1	II-4B10	175340_at|193230_at	The egl-44 gene encodes a putative transcription regulatory protein of 471 amino acids similar to vertebrate transcription enhancer factor (TEF) proteins.	n998	WT		TEF-1 and related transcription factor, TEAD family	ENSEMBL:ENSP00000351184:human:Transcriptional enhancer factor TEF-3:E=73.1871 | ENSEMBL:ENSP00000352926:human:TEA domain family member 4 isoform 1:E=72.585 | ENSEMBL:ENSP00000345772:human:OTTHUMP00000016262:E=69.9208 | ENSEMBL:ENSP00000349828:human:OTTHUMP00000016264:E=69 | ENSEMBL:ENSP00000354588:human:Similar to Transcriptional enhancer factor TEF-1:E=68.1308 | ENSEMBL:ENSP00000334754:human:TEA…
192460_at	K08H2.8	K08H2.8	WBGene00003626	nhr-32	active						15		-				Molecular_function:transcription factor activity|Molecular_function:steroid hormone receptor activity|Biological_process:regulation of transcription, DNA-dependent|Cellular_component:nucleus|Molecular_function:DNA binding|Molecular_function:ligand-dependent nuclear receptor activity	Hormone receptors	ENSEMBL:ENSP00000346339:human:HNF4G protein:E=29.1871 | ENSEMBL:ENSP00000339908:human:OTTHUMP00000031062:E=28.9586 | ENSEMBL:ENSP00000312987:human:Hepatocyte nuclear factor 4 alpHa isoform b:E=28.4202 | ENSEMBL:ENSP00000343807:human:OTTHUMP00000031064:E=2
178342_s_at	T20D3.9	T20D3.9	WBGene00011861	T20D3.9	active							IV-4H06	-			WT		Uncharacterized conserved protein	ENSEMBL:ENSP00000301015:human:Protein FAM38A:E=117.387 | ENSEMBL:ENSP00000285141:human:Conserved hypothetical protein:E=78.301 | ENSEMBL:ENSP00000333704:human:KIAA0233 protein:E=14.2291 | ENSEMBL:ENSP00000287674:human:OTTHUMP00000031423:E=10.3872 |
185440_s_at	ZK973.10	ZK973.10	WBGene00003061	lpd-5	active								-	lpd-5 is orthologous to the human gene NADH DEHYDROGENASE (UBIQUINONE) FE-S PROTEIN 4 (18KD) (NADH-COENZYME Q REDUCTASE) (NDUFS4; OMIM:602694), which when mutated leads to NADH:ubiquinone oxidoreductase (complex I) deficiency.			Molecular_function:oxidoreductase activity, acting on NADH or NADPH|Biological_process:electron transport	NADH:ubiquinone oxidoreductase, NDUFS4/18 kDa subunit	ENSEMBL:ENSP00000296684:human:NADH-ubiquinone oxidoreductase 18 kDa subunit, mitochondrial precursor:E=34.3768 | FLYBASE:CG12203-PA:fly:Flybase gene name is CG12203-PA:E=30.0362 |
193050_at	C28H8.4	C28H8.4	WBGene00016195	C28H8.4	active						20	III-3I09	-			WT|WT	Molecular_function:receptor activity|Biological_process:protein transport|Cellular_component:integral to membrane	ER lumen protein retaining receptor	ENSEMBL:ENSP00000329471:human:ER lumen protein retaining receptor 1:E=78.1024 | ENSEMBL:ENSP00000258739:human:ER lumen protein retaining receptor 2:E=77.2596 | ENSEMBL:ENSP00000216014:human:ER lumen protein retaining receptor 3:E=70.3767 | FLYBASE:CG5183-PA:fly:Flybase gene name is KdelR-PA:E=75.7695 |
176111_at	Y105E8A.22	Y105E8A.22	WBGene00001365	exc-4	active	rectal gland | vulva | hypodermis | accessory cell | rectal epithelium | pharyngeal muscle | excretory system	The gfp-tagged genomic exc-4 locus, which is capable of rescuing the exc-4 mutant phenotype, shows expression in the excretory system, hypodermis, vulva, pharyngeal muscle, rectal gland, tubular rectal epithelial cells, and tubular neuronal support cells in the head and tail. EXC-4 protein showed highly specific patterns of subcellular localization. Taken together, EXC-4 localizes to very distinc…	In the excretory system, EXC-4 localizes to the lumenal membrane of the excretory cell, the duct, and the pore cell. Apical lumenal localization is also observed in the tubeforming cells generating the anus. In the lateral seam cells of the hypodermis, EXC-4 localizes directly adjacent to the adherens junction marker AJM-1 to a compact subapical belt of plasma membrane called the apical junction.…	0	1			-	exc-4 encodes a highly conserved member of the chloride intracellular channel (CLIC) family of anion channels; EXC-4 is required during early stages of excretory cell tubulogenesis and appears also to play a role in vulval and seam cell development, which subsequently affects viability, fertility, and locomotion; EXC-4 is localized to the apical/lumenal membrane of the excretory cell and is also …	n561			Intracellular Cl- channel CLIC, contains GST domain	ENSEMBL:ENSP00000306292:human:Chloride intracellular channel protein 4:E=17.0362 | ENSEMBL:ENSP00000286431:human:Chloride intraCellular Channel 2:E=15.3279 | ENSEMBL:ENSP00000211475:human:Chloride intraCellular Channel 1:E=14.4949 | ENSEMBL:ENSP00000344165:human:Splice Isoform 2 Of Chloride intracellular channel protein 5:E=14.1024 | ENSEMBL:ENSP00000290332:human:Splice Isoform 2 Of Chloride intr…
184666_at	Y47G6A.6	Y47G6A.6	WBGene00021636	pcaf-1	active				0	1			173325_s_at|184666_at			WT	Molecular_function:N-acetyltransferase activity	Histone acetyltransferase SAGA/ADA, catalytic subunit PCAF/GCN5 and related proteins	ENSEMBL:ENSP00000263754:human:P300/CBP-associated factor:E=92.0506 | ENSEMBL:ENSP00000225916:human:Splice Isoform 1 Of General control of amino acid synthesis protein 5-like 2:E=89.0862 | ENSEMBL:ENSP00000343837:human:Similar to Bromodomain PHD finger transcription factor:E=12.1938 | ENSEMBL:ENSP00000334351:human:Fetal Alzheimer antigen isoForm 2:E=11.8539 | ENSEMBL:ENSP00000307208:human:Fetal Al…
188054_at	B0464.4	B0464.4	WBGene00000268	bre-3	active	neurons	Five neural nuclei of the anterior ganglion in the head express in transgenic adults. Two are already expressing in late embryogenesis, the other three can be seen at later stages of (larval) development. | "B0464.4::gfp gave expression in a small number of nerve cells in the head,"	| BRE-3::HA protein localizes to a punctate intracellular compartment. No detectable protein was seen at the plasma membrane.	1	1		III-5E11	-	bre-3 encodes a protein similar to beta-glycosyltransferases from bacteria that is required for the toxicity of Bacillus thuringiensis Cry5B; BRE-3 may act in a pathway with bre-5 and is expressed and functions in the gut epithelium.	ye9	WT|WT		Unnamed protein	FLYBASE:CG9659-PC:fly:Flybase gene name is egh-PC:E=150.699 |
174978_at	K03C7.2a	K03C7.2	WBGene00001441	fkh-9	active	head neurons | intestino-rectal valve | intestine | pharynx | pharyngo-intestinal valve | tail neurons	Expression in the nervous system was extensive, possibly including all nerve cells in the head and tail ganglia and the nerve cord. Expression was also observed throughout the digestive system: in all cells of the pharynx, in the pharyngeal-intestinal valve, in all cells of the intestine and in the intestinal-rectal valve. Both neuronal and non-neuronal expression was observed through all larval …		1	1			174978_at|188781_at	fkh-9 encodes a member of the forkhead domain transcription factor family.			Molecular_function:transcription factor activity|Biological_process:regulation of transcription, DNA-dependent|Cellular_component:nucleus		ENSEMBL:ENSP00000326272:human:Forkhead box protein L1:E=19.3768 | ENSEMBL:ENSP00000259806:human:Forkhead box protein F2:E=18.4089 | ENSEMBL:ENSP00000326371:human:Forkhead box protein C2:E=18.2596 | ENSEMBL:ENSP00000304004:human:Hepatocyte nuclear factor 3
184317_at	C04E12.1	C04E12.1	WBGene00015432	srbc-4	active								-
172741_x_at	F41F3.3	F41F3.3	WBGene00018297	F41F3.3	active						1	V-3D08	-			WT		Unnamed protein	ENSEMBL:ENSP00000269576:human:Keratin 10:E=11.3767 | ENSEMBL:ENSP00000252996:human:Transcription initiation factor TFIID subunit 4:E=10.3098 | ENSEMBL:ENSP00000259848:human:FB19 protein:E=10.2219 | FLYBASE:CG13214-PA:fly:Flybase gene name is CG13214-PA:E=15.7696 | FLYBASE:CG15112-PA:fly:Flybase gene name is ena-PA:E=12.5528 | FLYBASE:CG17108-PA:fly:Flybase gene name is CG17108-PA:E=11.6198 | FLYB…
179266_at	F15D4.5	F15D4.5	WBGene00008862	F15D4.5	active							II-8L21	-			WT		Unnamed protein
175262_at	F23H12.9	F23H12.9	WBGene00009097	F23H12.9	active						9		-
173683_s_at	F09G2.8	F09G2.8	WBGene00017316	F09G2.8	active	head neurons | intestine | tail | pharynx | nervous system | arcade cells	Adult Expression: pharynx; Nervous System; head neurons;		1	1	2	V-5M13	-			WT|WT	Molecular_function:catalytic activity|Biological_process:metabolism	Predicted phospholipase D	ENSEMBL:ENSP00000348901:human:PLD3 protein:E=82.284 | ENSEMBL:ENSP00000338894:human:HU-K4:E=81.4949 | ENSEMBL:ENSP00000299538:human:Phospholipase D/Transphosphatidylase family protein:E=68.0969 | ENSEMBL:ENSP00000314729:human:Hypothetical protein FLJ40773:E=54.585 | ENSEMBL:ENSP00000314748:human:Phospholipase D/Transphosphatidylase family protein:E=46.6576 | FLYBASE:CG9248-PA:fly:Flybase gene nam…
172856_x_at	R12E2.10	R12E2.10	WBGene00020035	R12E2.10	active						7	I-1F24	-			Ste|Emb|Ste|Ste|Lva|Ste	Molecular_function:protein phosphatase activity|Biological_process:protein amino acid dephosphorylation|Molecular_function:protein tyrosine phosphatase activity|Biological_process:embryonic development (sensu Animalia)|Biological_process:larval development (sensu Nematoda)|Biological_process:growth|Biological_process:reproduction	Protein tyrosine phosphatase	ENSEMBL:ENSP00000309116:human:Tyrosine-protein phosphatase, non-receptor type 7:E=19.0757 | ENSEMBL:ENSP00000303350:human:Splice Isoform 2 Of Receptor-type tyrosine-protein phosphatase epsilon precursor:E=18.7447 | ENSEMBL:ENSP00000353431:human:Splice Iso
172749_x_at	W04G5.1	W04G5.1	WBGene00012263	W04G5.1	active		All six ORFs (C52D10.5, F26H9.3, H28G03.4, K03H6.3, T14G12.1 and W04G5.1) are transcribed throughout the development of C. elegans in all tissues examined,		3	1	9	I-5H10	-				Biological_process:development|Cellular_component:nucleus	Transposase
186990_s_at	T09A5.5	T09A5.5	WBGene00011634	T09A5.5	active						2	II-5H24	-			Clr|Emb|Lva|Lva	Biological_process:osmoregulation|Biological_process:embryonic development (sensu Animalia)|Biological_process:larval development (sensu Nematoda)|Biological_process:growth
188706_at	D1081.2	D1081.2	WBGene00006844	unc-120	active	anal sphincter/depressor muscle | intestinal muscle | body wall muscle	Adult Expression: intestinal muscle; anal sphincter/depressor muscle; body wall muscle | Larval Expression: intestinal muscle; anal sphincter/depressor muscle; body wall muscle		0	1	1	I-4M01	-	unc-120 encodes a member of the MADS-box family of transcription factors that contains human and Drosophila serum response factor (SRF) and Saccharomyces cerevisiae MCM1 and ARG80; UNC-120 is required for locomotion and muscle development and for formation of the normal number of muscle A and I bands; UNC-120 is also required for maintaining wild-type expression levels of the muscle components ac…	st364	Prl|Unc|Gro|Prz|Unclassified|Prz|Stp	Molecular_function:transcription factor activity|Biological_process:regulation of transcription, DNA-dependent|Cellular_component:nucleus|Biological_process:positive regulation of growth rate|Biological_process:locomotion|Biological_process:gametogenesis|Biological_process:locomotory behavior	Regulator of arginine metabolism and related MADS box-containing transcription factors	ENSEMBL:ENSP00000265354:human:Serum response factor:E=39.2757 | FLYBASE:CG3411-PA:fly:Flybase gene name is bs-PA:E=38.9208 |
177730_s_at	C53A5.1	C53A5.1	WBGene00008262	C53A5.1	active						23	V-9F07	-			Emb|Gro|Emb|Lva	Biological_process:embryonic development (sensu Animalia)|Biological_process:positive regulation of growth rate|Biological_process:larval development (sensu Nematoda)|Biological_process:growth
191285_at	ZK678.1	ZK678.1	WBGene00023498	lin-15A	active						7		-		e1763			Unnamed protein
174955_at	T13C2.6a	T13C2.6	WBGene00020481	T13C2.6	active								174955_at|174956_s_at|191869_at|191870_s_at			WT	Molecular_function:calcium ion binding|Cellular_component:membrane	Low-density lipoprotein receptors containing Ca2+-binding EGF-like domains	ENSEMBL:ENSP00000327160:human:Splice Isoform 1 Of Very low-density lipoprotein receptor precursor:E=106.699 | ENSEMBL:ENSP00000256991:human:Low-density lipoprotein receptor-related protein 4 precursor:E=105.886 | ENSEMBL:ENSP00000344715:human:Splice Isofo
186067_s_at	C32D5.11	C32D5.11	WBGene00016318	C32D5.11	active						5	II-4P08	-			WT|WT|Unclassified|WT|Unclassified|Unclassified	Molecular_function:ubiquitin-protein ligase activity|Molecular_function:zinc ion binding|Biological_process:protein ubiquitination|Cellular_component:ubiquitin ligase complex	Predicted E3 ubiquitin ligase
188066_at	C24B5.3	C24B5.3	WBGene00004216	ptr-1	active						14	V-6B07	-			WT	Molecular_function:hedgehog receptor activity|Cellular_component:membrane	Predicted membrane protein (patched superfamily)	ENSEMBL:ENSP00000327376:human:Hypothetical protein FLJ44037:E=39.6383 | ENSEMBL:ENSP00000297890:human:Patched family protein:E=35.6021 | ENSEMBL:ENSP00000289547:human:Niemann-Pick C1-like protein 1:E=32.5229 | ENSEMBL:ENSP00000269228:human:Niemann-Pick C1 protein precursor:E=32.2147 | ENSEMBL:ENSP00000332353:human:Patched protein homolog 1:E=31.585 | ENSEMBL:ENSP00000236083:human:Patched 2:E=25.8…
181446_s_at	C07E3.1a	C07E3.1	WBGene00007412	C07E3.1	active							II-7C04	172339_s_at|181446_s_at			Emb	Molecular_function:nucleic acid binding|Cellular_component:intracellular|Biological_process:embryonic development (sensu Animalia)	Tuftelin-interacting protein TIP39, contains G-patch domain	ENSEMBL:ENSP00000263115:human:Splice Isoform 1 Of Tuftelin-interacting protein 11:E=108.678 | FLYBASE:CG7238-PA:fly:Flybase gene name is sip1-PA:E=110.065 |
193537_s_at	K02A2.3	K02A2.3	WBGene00019289	K02A2.3	active						1	II-5J07	-		ok228	Emb|WT	Molecular_function:amino acid-polyamine transporter activity|Biological_process:amino acid transport|Cellular_component:membrane|Biological_process:transport|Biological_process:embryonic development (sensu Animalia)	K+/Cl- cotransporter KCC1 and related transporters	ENSEMBL:ENSP00000318557:human:Splice Isoform 1 Of Solute carrier family 12 member 4:E=180.538 | ENSEMBL:ENSP00000243964:human:Solute carrier family 12 member 5:E=178.854 | ENSEMBL:ENSP00000264930:human:Splice Isoform 1 Of Solute carrier family 12 member 7
192941_at	K08D10.4	K08D10.4	WBGene00004385	rnp-2	active						18	IV-2I15	-		tm1480	WT	Molecular_function:nucleic acid binding	Spliceosomal protein snRNP-U1A/U2B	ENSEMBL:ENSP00000243563:human:Small nuclear ribonucleoprotein polypeptide A:E=53.3872 | ENSEMBL:ENSP00000246071:human::E=50.4559 | FLYBASE:CG4528-PA:fly:Flybase gene name is snf-PA:E=50.8861 |
179794_at	T05E11.8	T05E11.8	WBGene00011484	T05E11.8	active							IV-5N04	-			WT		Predicted alpha-helical protein
190105_at	C54A12.4	C54A12.4	WBGene00016911	drn-1	active						6	II-4E22	-		ok400	WT	Molecular_function:GTP binding|Biological_process:small GTPase mediated signal transduction	Ras-related GTPase	ENSEMBL:ENSP00000297682:human:Di-Ras2:E=60.0605 | ENSEMBL:ENSP00000325836:human:BC41195_1:E=57.8239 | ENSEMBL:ENSP00000294603:human:Rho-related GTP-binding protein RhoI:E=34.3768 | ENSEMBL:ENSP00000245304:human:Ras-related protein Rap-2a:E=33.6383 | ENSEM
173556_s_at	C06A8.1a	C06A8.1	WBGene00015512	C06A8.1	active	head neurons | intestinal	Adult Expression: intestinal; unidentified | Larval Expression: intestinal; head neurons; unidentified		1	1		II-5F12	-	C06A8.1 is orthologous to human MSH HOMEO BOX HOMOLOG 1 (MTHFR; OMIM:142983, mutated in homocystinuria).		Gro|Gro	Molecular_function:methylenetetrahydrofolate reductase (NADPH) activity|Biological_process:methionine metabolism|Biological_process:positive regulation of growth rate	5,10-methylenetetrahydrofolate reductase	ENSEMBL:ENSP00000315965:human:5,10-methylenetetrahydrofolate reductase:E=168.161 | FLYBASE:CG7560-PA:fly:Flybase gene name is CG7560-PA:E=18.1611 |
179551_at	F31D4.2	F31D4.2	WBGene00009290	F31D4.2	active						5		-					Uncharacterized conserved protein	ENSEMBL:ENSP00000275299:human:Hypothetical protein FLJ12910:E=74.8239 | FLYBASE:CG4161-PA:fly:Flybase gene name is CG4161-PA:E=59.699 | FLYBASE:CG11474-PA:fly:Flybase gene name is CG11474-PA:E=51.6021 | FLYBASE:CG2921-PA:fly:Flybase gene name is CG2921-PA:E=51.5376 | FLYBASE:CG11475-PA:fly:Flybase gene name is CG11475-PA:E=35 |
176323_at	Y38F2AR.5	Y38F2AR.5	WBGene00021423	Y38F2AR.5	active								176179_at|176323_at|176399_at|176661_at			WT|WT			ENSEMBL:ENSP00000348510:human:Splice Isoform 2 Of General transcription factor 3C polypeptide 1:E=18.1611 | ENSEMBL:ENSP00000170629:human:Hypothetical protein DKFZp686O0870:E=13.9208 |
173290_at	Y67D2.3	Y67D2.3	WBGene00022053	Y67D2.3	active								-					Uncharacterized conserved protein containing CDGSH-type Zn-finger	ENSEMBL:ENSP00000344439:human:PREDICTED: similar to CG3420-PA:E=14 | FLYBASE:CG3420-PA:fly:Flybase gene name is CG3420-PA:E=16.4559 |
192469_at	C06B3.4	C06B3.4	WBGene00007363	stdh-1	active	head neurons | nerve ring | body wall muscle | ventral nerve cord | body neurons | tail neurons	Adult Expression: body wall muscle; nerve ring; ventral nerve cord; head neurons; body neurons; tail neurons; unidentified | Larval Expression: body wall muscle; nerve ring; ventral nerve cord; head neurons; body neurons; tail neurons; unidentified		1	1	8	V-9M03	-	This gene encodes a protein predicted by Eisenberg and coworkers, with 68% accuracy, to be mitochondrial.	ok569	WT	Molecular_function:oxidoreductase activity|Biological_process:metabolism	17 beta-hydroxysteroid dehydrogenase type 3, HSD17B3	ENSEMBL:ENSP00000278353:human:Steroid dehydrogenase homolog:E=43.4089 | ENSEMBL:ENSP00000253260:human:Estradiol 17-beta-dehydrogenase 3:E=38.4202 | ENSEMBL:ENSP00000219439:human:Hypothetical protein FLJ90397:E=38.0269 | ENSEMBL:ENSP00000353759:human:Splic
191881_at	F35E12.3	F35E12.3	WBGene00009427	F35E12.3	active						7	V-9C21	-	This gene encodes a protein containing an F-box, a motif predicted to mediate protein-protein interactions either with homologs of yeast Skp-1p or with other proteins; this gene's encoded protein also contains an FTH/DUF38 motif, which may also mediate protein-protein interaction.		WT		Uncharacterized protein
181223_at	C34D4.10	C34D4.9|C34D4.10	-	-	multiple						3	IV-3D19	-			WT
191545_at	T01C3.6	T01C3.6	WBGene00004485	rps-16	active						2	V-9D22	173329_s_at|191545_at	rps-16 encodes a small ribosomal subunit S16 protein.		Sck|Ste|Lva|Ste	Molecular_function:structural constituent of ribosome|Biological_process:protein biosynthesis|Cellular_component:intracellular|Cellular_component:ribosome|Biological_process:larval development (sensu Nematoda)|Biological_process:growth|Biological_process:physiological processes|Biological_process:reproduction	40S ribosomal protein S16	ENSEMBL:ENSP00000251453:human:Similar to 40S ribosomal protein S16:E=54.3188 | ENSEMBL:ENSP00000344777:human:PREDICTED: similar to 40S ribosomal protein S16:E=52 | ENSEMBL:ENSP00000346677:human:PREDICTED: similar to 40S ribosomal protein S16:E=51.4685 | FLYBASE:CG4046-PA:fly:Flybase gene name is CG4046-PA:E=54.9586 |
174844_at	F40F12.5a	F40F12.5	WBGene00009594	F40F12.5	active							III-5G02	174844_at|186348_s_at|193696_at
180185_at	F57A10.1	F57A10.1	WBGene00006077	str-9	active						9		180185_at|180186_s_at				Molecular_function:G-protein coupled receptor activity|Cellular_component:membrane	7-transmembrane olfactory receptor
178923_at	C01H6.3	C01H6.3	WBGene00007253	C01H6.3	active						6	I-3F07	-			WT
186594_at	F45C12.16	F45C12.16	WBGene00018447	F45C12.16	active						9	II-2E21	-			WT	Molecular_function:transmembrane receptor protein tyrosine kinase activity|Molecular_function:epidermal growth factor receptor activity|Cellular_component:membrane	Predicted receptor
185531_at	Y53F4B.20	Y53F4B.20	WBGene00013166	Y53F4B.20	active								-			WT	Molecular_function:membrane alanyl aminopeptidase activity|Biological_process:proteolysis and peptidolysis	Puromycin-sensitive aminopeptidase and related aminopeptidases	ENSEMBL:ENSP00000350541:human:Laeverin:E=24.6383 | ENSEMBL:ENSP00000300060:human:MeMbrane alanine aMinopeptidase precursor:E=16 | ENSEMBL:ENSP00000231368:human:Splice Isoform 1 Of Leucyl-cystinyl aminopeptidase:E=14.5086 | ENSEMBL:ENSP00000320324:human:Pu
184957_at	Y9C9A.18	Y9C9A.18	WBGene00006204	str-159	active								-				Molecular_function:G-protein coupled receptor activity|Cellular_component:membrane	7-transmembrane olfactory receptor
180485_s_at	C45B2.7	C45B2.7	WBGene00004219	ptr-4	active						14	X-3E18	172991_at|180485_s_at			Emb|Lva|Lvl|Unc|Dpy|Lva|Prz|Unc	Molecular_function:hedgehog receptor activity|Cellular_component:membrane|Biological_process:positive regulation of body size|Biological_process:embryonic development (sensu Animalia)|Biological_process:larval development (sensu Nematoda)|Biological_process:growth|Biological_process:physiological processes|Biological_process:locomotion|Biological_process:locomotory behavior	Predicted membrane protein (patched superfamily)	ENSEMBL:ENSP00000269228:human:Niemann-Pick C1 protein precursor:E=27.3979 | ENSEMBL:ENSP00000289547:human:Niemann-Pick C1-like protein 1:E=26.1549 | ENSEMBL:ENSP00000297890:human:Patched family protein:E=25.5086 | ENSEMBL:ENSP00000332353:human:Patched protein homolog 1:E=21.4559 | ENSEMBL:ENSP00000236083:human:Patched 2:E=18.3566 | ENSEMBL:ENSP00000244795:human:PREDICTED: similar to dJ402H5.2 (no…
190135_at	F07C3.10	F07C3.10	WBGene00017198	F07C3.10	active						6		-		tm1279			Nuclear hormone receptor	ENSEMBL:ENSP00000339908:human:OTTHUMP00000031062:E=17.4559 | ENSEMBL:ENSP00000312987:human:Hepatocyte nuclear factor 4 alpHa isoform b:E=17.2292 | ENSEMBL:ENSP00000343807:human:OTTHUMP00000031064:E=17.1675 | ENSEMBL:ENSP00000346339:human:HNF4G protein:E=1
192135_at	B0272.4	B0272.4	WBGene00007130	B0272.4	active	all cells | rectum | vulva	Post-embryonic expression. All cells, higher level in hypodermis. Gravid adults high level of signal persists in hypodermal cells of vulva, rectum and surrounding buccal cavity.		3	1	24	X-4P15	-			WT	Molecular_function:catalytic activity|Biological_process:metabolism	Enoyl-CoA hydratase/isomerase	ENSEMBL:ENSP00000354737:human:Peroxisomal 3,2-trans-enoyl-CoA isomerase:E=40.1249 | ENSEMBL:ENSP00000354799:human:Splice Isoform 1 Of Testis-specific chromodomain protein Y 1:E=26.6576 | ENSEMBL:ENSP00000250836:human:Testis-specific chromodomain protein Y
174207_s_at	C25D7.10	C25D7.10	WBGene00007720	C25D7.10	active						2	V-9H14	-			Ste|WT	Biological_process:reproduction
193542_at	T06C12.7	T06C12.7	WBGene00003674	nhr-84	active	pharyngeal motor neurons | intestine | pharynx | neurons | interneurons	Neurons in anterior, lateral, lumbar ganglia; pharyngeal motorneurons and interneurons; pharynx; intestine.		1	1	6	V-10B23	-		ok792	WT	Molecular_function:transcription factor activity|Molecular_function:steroid hormone receptor activity|Biological_process:regulation of transcription, DNA-dependent|Cellular_component:nucleus	Hormone receptors	ENSEMBL:ENSP00000332695:human:RARG protein:E=15.7696 | ENSEMBL:ENSP00000343698:human:Retinoic acid receptor gamma-2:E=15.7212 | ENSEMBL:ENSP00000316769:human:Splice Isoform 2 Of Retinoic acid receptor alpha:E=15.0132 | ENSEMBL:ENSP00000352036:human:Splice
190979_at	F37B1.2	F37B1.2	WBGene00001760	gst-12	active						1	II-8F10	-			WT		Glutathione S-transferase	ENSEMBL:ENSP00000295256:human:Prostaglandin-D synthase:E=23.2924 | ENSEMBL:ENSP00000196968:human:Glutathione S-transferase P:E=14.6576 | ENSEMBL:ENSP00000211122:human:Glutathione S-transferase A3-3:E=13.8539 | ENSEMBL:ENSP00000284562:human:Glutathione S-transferase A5-5:E=13.585 | ENSEMBL:ENSP00000241337:human:Glutathione S-transferase M1:E=13.585 | ENSEMBL:ENSP00000335620:human:Glutathione S-tra…
192384_s_at	F56B3.9	F56B3.9	WBGene00018933	F56B3.9	active						3	IV-1E18	181899_at|192384_s_at		ok1275	WT|WT
174448_s_at	F28D1.9	F28D1.9	WBGene00009218	F28D1.9	active	hypodermis | pharynx | intestinal | vulval muscle	Adult Expression: pharynx; intestinal; vulval muscle; hypodermis | Larval Expression: pharynx; hypodermis; unidentified		0	1	9	IV-6H23	174448_s_at|191612_at			WT|WT	Molecular_function:catalytic activity|Biological_process:metabolism	Very long-chain acyl-CoA synthetase/fatty acid transporter	ENSEMBL:ENSP00000300456:human:Solute carrier family 27 (Fatty acid transporter), member 4:E=131.77 | ENSEMBL:ENSP00000252595:human:AMP-dependent synthetase and ligase family protein:E=127.018 | ENSEMBL:ENSP00000300457:human:Fatty acid transport protein:E=
186242_at	T24A6.10	T24A6.10	WBGene00020749	srbc-67	active							V-3K23	-			WT		Unnamed protein
177661_at	F56H6.7	F56H6.7	WBGene00010168	F56H6.7	active						15	I-6M03	-			WT		Uncharacterized conserved protein
178292_at	F57G9.2	F57G9.2	WBGene00010218	sre-30	active							II-8E08	-			WT	Molecular_function:transmembrane receptor activity|Biological_process:chemosensory perception|Cellular_component:integral to membrane	Sre G protein-coupled chemoreceptor
186879_s_at	C43E11.10	C43E11.10	WBGene00000382	cdc-6	active						7	I-1J24	-	cdc-6 encodes a homolog of an origin complex component (CDC6) which in yeast controls the start of DNA replication, and also has a distant paralog (Y39A1A.12) within the C. elegans genome; CDC-6 is superficially dispensable for embryonic viability, perhaps because of redundancy with Y39A1A.12.		WT	Molecular_function:nucleotide binding|Molecular_function:nucleoside triphosphatase activity	Pre-initiation complex, subunit CDC6, AAA+ superfamily ATPase	ENSEMBL:ENSP00000209728:human:Cell division control protein 6 homolog:E=32.8861 | ENSEMBL:ENSP00000345877:human:Origin recognition complex subunit 1:E=23.5686 | FLYBASE:CG5971-PA:fly:Flybase gene name is CG5971-PA:E=39.6383 | FLYBASE:CG10667-PA:fly:Flybase gene name is Orc1-PA:E=21.0915 |
177629_at	ZK593.3	ZK593.3	WBGene00014003	ZK593.3	active						8	IV-5D20	-			WT|Unclassified|Unclassified|Unclassified|Unclassified
183340_at	ZC449.5	ZC449.5	WBGene00022615	ZC449.5	active						1	X-2L24	174308_at|183340_at			WT			ENSEMBL:ENSP00000282478:human:Dentin sialophosphoprotein precursor:E=23.7959 | ENSEMBL:ENSP00000333119:human:Hypothetical protein:E=20.2366 | ENSEMBL:ENSP00000311997:human:Neurofilament triplet H protein:E=18.6383 | ENSEMBL:ENSP00000221166:human:Neurofila
183468_s_at	C26B2.1	C26B2.1	WBGene00016124	C26B2.1	active						5		-					Dynactin, subunit p62	ENSEMBL:ENSP00000255263:human:Similar to Dynactin subunit P62:E=35.5229 | FLYBASE:CG12042-PA:fly:Flybase gene name is CG12042-PA:E=14.5528 |
189121_s_at	F53F10.2a	F53F10.2	WBGene00018764	F53F10.2	active						30	I-1J17	-			WT	Molecular_function:catalytic activity|Biological_process:polyamine biosynthesis	Ornithine decarboxylase	ENSEMBL:ENSP00000234111:human:Ornithine decarboxylase:E=39.1249 | ENSEMBL:ENSP00000309580:human:Similar to Ornithine decarboxylase-like protein variant 4:E=36.0132 | ENSEMBL:ENSP00000337180:human:Ornithine decarboxylase antizyme inhibitor:E=27.6576 | ENSEMBL:ENSP00000294517:human:Splice Isoform 3 Of Ornithine decarboxylase-like protein:E=25.699 | ENSEMBL:ENSP00000339901:human:Splice Isoform 4 Of …
177583_at	T22C8.8	T22C8.8	WBGene00006875	vab-9	active	nerve ring | hypodermis | vulva | spermathecae | hypodermis | intestine | pharynx | uterus	VAB-9GFP was expressed in the nerve ring. VAB-9 expression was undetectable when epithelia initially form, was weakly expressed in dorsal and ventral hypodermis, and ultimately was more strongly expressed in the lateral (seam) hypodermis during elongation. | "VAB-9 was expressed at the apical region of the lateral membrane region in all epithelia, including hypodermis, pharynx, intestine, vulva, …	| Expressed at the apical region of the lateral membrane region in all epithelia.	1	1	6	II-6E14	-	vab-9 encodes a claudin homolog orthologous to human brain cell membrane protein 1 (BCMP1) and Drosophila CG6982; VAB-9 colocalizes with HMP-1 to an apical layer of the adherens junctions of all epithelial cells, one layer more apically than AJM-1; vab-9 mutants have disorganized F-actin at the adherens junction, implying that VAB-9 links junctions to circumferential actin filaments; VAB-9 is als…	e1744	WT		Brain cell membrane protein 1 (BCMP1)	ENSEMBL:ENSP00000275954:human:Transmembrane 4 superfamily member 10:E=12.9586 | FLYBASE:CG6982-PA:fly:Flybase gene name is CG6982-PA:E=38.7696 |
173993_s_at	F47H4.1	F47H4.1	WBGene00009834	F47H4.1	active							V-11J03	-		tm593	WT	Molecular_function:nucleic acid binding|Molecular_function:zinc ion binding|Cellular_component:nucleus	Zn-finger
183401_at	C25H3.7a	C25H3.7	WBGene00016116	C25H3.7	active						2	II-4H13	-			WT			ENSEMBL:ENSP00000275057:human:Conserved hypothetical protein:E=11.1611 |
193478_s_at	C56G7.1	C56G7.1	WBGene00003372	mlc-4	active						11		-		or253	Emb	Molecular_function:calcium ion binding|Biological_process:embryonic development (sensu Animalia)	Myosin regulatory light chain, EF-Hand protein superfamily	ENSEMBL:ENSP00000237500:human:Myosin regulatory light chain:E=64.2366 | ENSEMBL:ENSP00000279022:human:MYL9 protein:E=63.3872 | ENSEMBL:ENSP00000217652:human:SHUJUN-1:E=56.2219 | ENSEMBL:ENSP00000296740:human:PREDICTED: similar to myosin:SUBUNIT=regulatory
192720_at	K07G5.2	K07G5.2	WBGene00006963	xpa-1	active		A single band (at ~800 bases) of Ce-XPA mRNA was detected in the total RNA from embryos. The transcript was also detected in total RNA and mRNA from mixed-stage worms.		5	1	11	I-3D07	-	xpa-1 encodes an ortholog of human XPA, the xeroderma pigmentosum complementation group A protein (OMIM:278700, mutations are associated with sensitivity to ultraviolet light and carcinomata at an early age); by homology, XPA-1 is predicted to function as a DNA-binding protein that is required for nucleotide excision repair of damaged DNA; in C. elegans, loss of xpa-1 activity via mutation or RNA…	ok698	WT	Molecular_function:damaged DNA binding|Biological_process:nucleotide-excision repair|Cellular_component:nucleus	DNA excision repair protein XPA/XPAC/RAD14	ENSEMBL:ENSP00000259463:human:DNA-repair protein complementing XP-A cells:E=42.0809 | FLYBASE:CG6358-PA:fly:Flybase gene name is Xpac-PA:E=40.7447 |
185283_at	C40A11.3	C40A11.3	WBGene00016546	C40A11.3	active								-				Molecular_function:protein binding|Molecular_function:voltage-gated potassium channel activity|Biological_process:potassium ion transport|Cellular_component:voltage-gated potassium channel complex|Cellular_component:membrane	Polymerase delta-interacting protein PDIP1 and related proteins, contain BTB/POZ domain	ENSEMBL:ENSP00000228495:human:Similar to Tumor necrosis factor, alpha-induced protein 1, endothelial:E=16.4437 | ENSEMBL:ENSP00000311202:human:Potassium channel tetramerization domain containing protein 13:E=15.6021 | ENSEMBL:ENSP00000226225:human:Tumor necrosis factor, alpha-induced protein 1, endothelial:E=14.8539 | ENSEMBL:ENSP00000259154:human:OTTHUMP00000061080:E=11.9586 | ENSEMBL:ENSP000003…
182419_at	W05F2.5	W05F2.5	WBGene00021037	W05F2.5	active						2	I-1B19	-	This gene encodes a protein containing an F-box, a motif predicted to mediate protein-protein interactions either with homologs of yeast Skp-1p or with other proteins; this gene's encoded protein also contains an FTH/DUF38 motif, which may also mediate protein-protein interaction.		WT		Uncharacterized protein
187148_at	Y97E10B.6	Y97E10B.6	WBGene00005902	srx-11	active								-
183493_at	B0432.3	B0432.3	WBGene00015185	B0432.3	active						2	II-1I17	-		tm918	Emb|Lva|Lvl|Sck|Stp|Clr|Gro|Lva	Biological_process:osmoregulation|Biological_process:embryonic development (sensu Animalia)|Biological_process:positive regulation of growth rate|Biological_process:larval development (sensu Nematoda)|Biological_process:growth|Biological_process:physiological processes|Biological_process:gametogenesis	Mitochondrial ribosomal protein L27
173705_s_at	K06A1.5	K06A1.5	WBGene00019427	K06A1.5	active						15	II-5C01	-			WT		WD40 repeat protein TipD	ENSEMBL:ENSP00000287735:human:APG16L beta:E=55.1427 | ENSEMBL:ENSP00000326340:human:G-protein beta WD-40 repeat containing protein:E=45.4089 | ENSEMBL:ENSP00000334016:human:Hypothetical protein FLJ23854:E=44.5528 | ENSEMBL:ENSP00000351446:human:WD-repeat
185166_s_at	Y48D7A.2a	Y48D7A.2	WBGene00001461	flp-18	active	head neurons | ventral nerve cord | nerve ring	Adult Expression: ventral nerve cord; head neurons; unidentified | Larval Expression: head neurons; unidentified | Nerve ring and other neuronal processes. | "Expressed in AVA, AIY, RIG, RIM, M2. Faint or variable expression observed in M3, two extra pairs of cells in the head. Male specific expression in Rays 2, 6." | "flp-18::gfp expressed in AVA, AIY and RIG, the motor neuron RIM and the phary…	| "In wild-type animals, FaRPs immunostaining was most concentrated in the nerve ring and other neuronal processes, whereas neuronal cell bodies had lower levels of expression."	1	1			185166_s_at|188323_s_at	flp-18 encodes the only FMRFamide-related neuropeptide (FaRP) encoded by the C. elegans genome, other than flp-21, that activates the solitary (215V) form of NPR-1 in Xenopus oocytes; in addition, FLP-18 can activated the social (215F) form of NPR-1 in pharyngeal assays; FLP-18 is expressed in the interneurons AVA, AIY and RIG, the motor neuron RIM and the pharyngeal neurons M2 and M3.	pkP5143	Emb|WT	Biological_process:embryonic development (sensu Animalia)	Unnamed protein
193296_at	C15H11.3	C15H11.3	WBGene00003834	nxf-1	active								-	nxf-1 encodes a homolog of human TAP protein, a member of the NXF family of shuttling transport receptors for nuclear export of mRNA; binds RNA directly and its function has been shown to be conserved with the NXF family.	ok611		Molecular_function:protein transporter activity|Biological_process:protein-nucleus import|Cellular_component:intracellular|Cellular_component:nucleus	mRNA export factor TAP/MEX67	ENSEMBL:ENSP00000294172:human:Nuclear RNA export factor 1:E=55 | ENSEMBL:ENSP00000331471:human:Nuclear RNA export factor 2:E=48.6198 | ENSEMBL:ENSP00000354940:human:Splice Isoform 2 Of Nuclear RNA export factor 5:E=24.284 | ENSEMBL:ENSP00000263032:human:Splice Isoform 1 Of Nuclear RNA export factor 5:E=23.1675 | ENSEMBL:ENSP00000354539:human:Splice Isoform 4 Of Nuclear RNA export factor 5:E=22.56…
178381_at	F32B4.7	F32B4.7	WBGene00009317		deprecated						1	I-5D20	-
184601_at	Y39C12A.8	Y39C12A.8	WBGene00001044	dnj-26	active								-	This gene encodes a protein containing a DnaJ ('J') domain.			Molecular_function:heat shock protein binding|Molecular_function:unfolded protein binding|Biological_process:protein folding	Molecular chaperone (DnaJ superfamily)	ENSEMBL:ENSP00000338405:human:Similar to DnaJ homolog subfamily B member 12:E=15.1938 | ENSEMBL:ENSP00000345575:human:DnaJ homolog subfamily B member 12:E=12.8861 | ENSEMBL:ENSP00000335249:human:DnaJ-like:E=12.2291 | ENSEMBL:ENSP00000302843:human:Similar to Chaperone protein dnaJ:E=11.0458 | FLYBASE:CG3061-PA:fly:Flybase gene name is CG3061-PA:E=14.3767 |
179718_at	H24D24.2	H24D24.2	WBGene00005805	srw-58	active						3	V-10H09	-			WT	Molecular_function:rhodopsin-like receptor activity|Biological_process:G-protein coupled receptor protein signaling pathway|Cellular_component:integral to membrane	7-transmembrane olfactory receptor
174657_s_at	F56H1.1	F56H1.1	WBGene00000493	che-14	active	rectum | vulva | seam cells | hypodermal | excretory system	In wild-type animals, GFP fluorescence was observed in all hypodermal cells and support cells, starting at mid-embryogenesis (comma stage). Expression was stronger in the lateral seam cells, excretory system, vulva and rectum.	The CHE-14GFP fusion protein was enriched at the apical surface in hypodermal cells or in the equivalent area where support cells form a channel, but could also be detected at low levels in the cytoplasm, where it often looked punctate.	0	1	14	I-2L07	174657_s_at|188090_at	che-14 encodes a protein with a sterol-sensing domain; CHE-14 protein is involved in the exocytotic secretion of lipid-modified proteins at the apical surface of certain epithelial cells.	e1960	WT	Molecular_function:serine-type peptidase activity|Biological_process:proteolysis and peptidolysis|Cellular_component:membrane	Predicted patched transmembrane receptor	ENSEMBL:ENSP00000284476:human:171 kDa protein:E=46.3768 | ENSEMBL:ENSP00000343850:human:DispatcheD A:E=46.3768 | ENSEMBL:ENSP00000267889:human:DispatcheD B:E=23.6383 | ENSEMBL:ENSP00000332353:human:Patched protein homolog 1:E=10.3188 | FLYBASE:CG2019-PA:fly:Flybase gene name is disp-PA:E=41.6778 |
183208_at	F34D10.3	F34D10.3	WBGene00009373	F34D10.3	active						6	III-1J14	-			Emb|WT|WT	Biological_process:embryonic development (sensu Animalia)
181010_s_at	K04G7.3	K04G7.3	WBGene00003858	ogt-1	active			Indirect immunofluorescence of OGT using this antiserum in wild-type C. elegans embryos showed a punctate perinuclear and nuclear pattern. In embryos overexpressing the enzyme, OGT was found within the nucleus in the gut. In other regions of the embryos, the overexpressed OGT exhibited a distinct perinuclear localization. This was particularly striking in the neurons. Thus, the enzyme was found i…	1	1	1	III-3D24	173433_s_at|181010_s_at	ogt-1 encodes an ortholog of O-linked N-acetylglucosamine (O-GlcNAc) transferase (OGT; OMIM:300255) with 12 N-terminal tetratricopeptide (TPR) domains (generally thought to enable protein-protein interactions) and a C-terminal putative catalytic domain; O	ok430	WT|WT|WT		O-linked N-acetylglucosamine transferase OGT	ENSEMBL:ENSP00000341535:human:Splice Isoform 2 Of UDP-N-acetylglucosamine--peptide N-acetylglucosaminyltransferase 110 kDa subunit:E=1000 | ENSEMBL:ENSP00000276103:human:Hypothetical protein FLJ23071:E=48.3665 | ENSEMBL:ENSP00000324869:human:RNA-processin
172154_x_at	Y48G1BM.H_rc	Y48G1BM.H	-	-	not a gene								-
191976_at	K02F2.6	K02F2.6	WBGene00004778	ser-3	active	head neurons | nerve ring | intestinal | tail neurons | head neurons | tail neurons	Adult Expression: intestinal; nerve ring; head neurons; tail neurons | Larval Expression: intestinal; nerve ring; head neurons; tail neurons | The reporter gene construct showed a very restricted expression pattern almost exclusively in a subset of head and tail neurons.		1	1	1	I-3I06	-	ser-3 encodes a predicted G protein-coupled receptor that is a candidate metabotropic serotonin receptor; SER-3 activity is required for fertility and for embryonic development; to date, SER-3 expression has been detected in the pharynx.	ad1774	Emb|Ste|WT	Molecular_function:rhodopsin-like receptor activity|Biological_process:G-protein coupled receptor protein signaling pathway|Cellular_component:integral to membrane|Biological_process:embryonic development (sensu Animalia)|Biological_process:reproduction	7 transmembrane receptor	ENSEMBL:ENSP00000348729:human:Splice Isoform 2 Of Alpha-1A adrenergic receptor:E=53.4685 | ENSEMBL:ENSP00000276393:human:Splice Isoform 1 Of Alpha-1A adrenergic receptor:E=53.4318 | ENSEMBL:ENSP00000346557:human:Splice Isoform 4 Of Alpha-1A adrenergic rec
187441_at	Y110A2AL.2	Y110A2AL.2	WBGene00022439	Y110A2AL.2	active								-					Unnamed protein
193468_at	F30F8.8	F30F8.8	WBGene00006386	taf-5	active	head neurons | nerve ring | nervous system | ventral nerve cord | tail neurons	Adult Expression: Nervous System; nerve ring; ventral nerve cord; head neurons; tail neurons;		1	1	2	I-3J16	-			Emb|Led|Emb|Emb|Sck|Emb|Unclassified|Emb|Emb	Molecular_function:transcription regulator activity|Biological_process:regulation of transcription|Cellular_component:nucleus|Biological_process:embryonic development (sensu Animalia)|Biological_process:embryonic morphogenesis|Biological_process:gastrulation (sensu Protostomia)|Biological_process:physiological processes|Biological_process:transcription	Transcription initiation factor TFIID, subunit TAF5 (also component of histone acetyltransferase SAGA)	ENSEMBL:ENSP00000278063:human:Splice Isoform 1 Of Transcription initiation factor TFIID subunit 5:E=71.7447 | ENSEMBL:ENSP00000311024:human:Splice Isoform 2 Of Transcription initiation factor TFIID subunit 5:E=55.0088 | ENSEMBL:ENSP00000258281:human:Splic
178876_at	F56A8.5	F56A8.5	WBGene00010141	F56A8.5	active						2	III-6H05	-	This gene encodes a protein containing an F-box, a motif predicted to mediate protein-protein interactions either with homologs of yeast Skp-1p or with other proteins.		WT|WT		Uncharacterized protein
193474_s_at	W02B12.9	W02B12.9	WBGene00012204	W02B12.9	active	lateral nerve cords | head neurons | intestine | dorsal nerve cord | nervous system | ventral nerve cord	Adult Expression: intestine; Nervous System; ventral nerve cord; dorsal nerve cord; lateral nerve cords; head neurons;		1	1	2	II-7H04	174015_at|193474_s_at			Emb|Emb|Gro	Molecular_function:transporter activity|Biological_process:transport|Cellular_component:mitochondrial inner membrane|Molecular_function:binding|Cellular_component:membrane|Biological_process:embryonic development (sensu Animalia)|Biological_process:positive regulation of growth rate	Mitochondrial carrier protein MRS3/4	ENSEMBL:ENSP00000285646:human:SLC25A28 protein:E=79.3188 | ENSEMBL:ENSP00000290075:human:HT015 protein:E=70.8861 | ENSEMBL:ENSP00000306328:human:Mitochondrial carrier protein MGC4399:E=25.1135 | ENSEMBL:ENSP00000243148:human:35 kDa protein:E=24.7447 | ENS
180999_at	T20B5.2	T20B5.2	WBGene00020595	T20B5.2	active								-
175298_s_at	C41C4.10	C41C4.10	WBGene00044049	C41C4.10	active								-						ENSEMBL:ENSP00000272433:human:Sideroflexin 5:E=86.4685 | ENSEMBL:ENSP00000224807:human:Hypothetical protein FLJ90226:E=48.301 | ENSEMBL:ENSP00000316905:human:Sideroflexin 1:E=47.4437 | ENSEMBL:ENSP00000286939:human:Sideroflexin 2:E=44.2676 | ENSEMBL:ENSP00000347924:human:Sideroflexin 4, isoform 3:E=23.2007 | ENSEMBL:ENSP00000333200:human:Sideroflexin:E=15.0132 | FLYBASE:CG11739-PC:fly:Flybase gen…
185948_at	F45F2.11	F45F2.11	WBGene00018483	F45F2.11	active						7	V-6I01	-			WT|WT		Unnamed protein
178778_s_at	T13H5.6	T13H5.6	WBGene00011760	T13H5.6	active	head neurons | intestinal	Adult Expression: intestinal; head neurons | Larval Expression: intestinal; head neurons		1	1			-			Lva	Biological_process:larval development (sensu Nematoda)|Biological_process:growth	Predicted membrane protein
179200_at	T28C6.7	T28C6.7	WBGene00012121	T28C6.7	active	excretory cell | neurons along body | stomato-intestinal muscle | head neurons | hypodermis | intestine | body wall muscle | pharynx | nervous system | developing vulva | tail neurons	Adult Expression: pharynx; intestine; stomato-intestinal muscle; body wall muscle; hypodermis; excretory cell; Nervous System; head neurons; neurons along body; tail neurons;		1	1		IV-4D01	174505_at|174685_at|179200_at			WT|WT			ENSEMBL:ENSP00000348401:human:Splice Isoform 1 Of Centrosomal protein 2:E=53.9586 | ENSEMBL:ENSP00000341554:human:Splice Isoform 3 Of Golgi autoantigen, golgin subfamily A member 4:E=51.8239 | ENSEMBL:ENSP00000265148:human:Centromeric protein E:E=50.9586
178128_at	F01D5.3	F01D5.3	WBGene00008494	F01D5.3	active						19	II-9A03	-			WT	Molecular_function:receptor activity	Secreted surface protein
173259_at	Y37E3.17a	Y37E3.17	WBGene00021355	Y37E3.17	active								-	Y37E3.17 is orthologous to the human gene UNKNOWN (PROTEIN FOR IMAGE:4608862) (DMGDH; OMIM:605849), which when mutated leads to disease.			Molecular_function:oxidoreductase activity|Biological_process:electron transport|Molecular_function:aminomethyltransferase activity|Biological_process:glycine catabolism|Cellular_component:cytoplasm|Molecular_function:transporter activity|Biological_process:transport|Cellular_component:membrane	Dimethylglycine dehydrogenase precursor	ENSEMBL:ENSP00000255189:human:Dimethylglycine dehydrogenase, mitochondrial precursor:E=128.201 | ENSEMBL:ENSP00000313313:human:Hypothetical protein:E=95.2007 | ENSEMBL:ENSP00000288050:human:KIAA1990 protein:E=62.8239 | ENSEMBL:ENSP00000302152:human:Sarcosine dehydrogenase, mitochondrial precursor:E=59.3768 | ENSEMBL:ENSP00000304439:human:PREDICTED: similar to KIAA1990 protein:E=36.3665 | ENSEMBL:…
173306_s_at	C04G2.6	C04G2.6	WBGene00001001	dis-3	active						5	IV-5E02	173306_s_at|193043_at		ok357	Sck|Sma|Stp|Gro|Stp	Molecular_function:electron transporter activity|Biological_process:electron transport|Molecular_function:RNA binding|Molecular_function:ribonuclease activity|Biological_process:positive regulation of growth rate|Biological_process:physiological processes|Biological_process:positive regulation of body size|Biological_process:gametogenesis	Exosomal 3'-5' exoribonuclease complex, subunit Rrp44/Dis3	ENSEMBL:ENSP00000304580:human:OTTHUMP00000040836:E=209.244 | ENSEMBL:ENSP00000342476:human:Exosome complex exonuclease RRP44:E=198.959 | ENSEMBL:ENSP00000321583:human:Ribonuclease II domain containing protein:E=82.6383 | ENSEMBL:ENSP00000321711:human:Hypo
192446_s_at	W04G3.5	W04G3.5	WBGene00012258	W04G3.5	active	intestine | pharynx	Adult Expression: pharynx; intestine; unidentified cells;		0	1	5	X-5G20	-			WT	Biological_process:nucleoside metabolism|Molecular_function:ribose-phosphate diphosphokinase activity|Biological_process:nucleotide biosynthesis	Phosphoribosylpyrophosphate synthetase-associated protein	ENSEMBL:ENSP00000268835:human:Phosphoribosyl pyrophosphate synthetase-associated protein 2:E=109.398 | ENSEMBL:ENSP00000342562:human:Phosphoribosypyrophosphate synthetase-associated protein 39:E=105.569 | ENSEMBL:ENSP00000218027:human:PhosPhoribosyl PyroPhosPhate synthetase 2:E=65.0223 | ENSEMBL:ENSP00000283289:human:PhosPhoribosyl PyroPhosPhate synthetase 1-like 1:E=64.284 | ENSEMBL:ENSP00000276…
173168_s_at	T10G3.6	T10G3.6	WBGene00001808	gut-2	active						18	V-8L24	-	gut-2 encodes a member of the Sm protein family with highest similarity to human U6 snRNA-associated Sm-like protein, LSm2, that affects embryonic viability.	it92	WT|Gro|Stp|Unc|Gro|Stp	Molecular_function:pre-mRNA splicing factor activity|Cellular_component:nucleus|Cellular_component:small nucleolar ribonucleoprotein complex|Biological_process:positive regulation of growth rate|Biological_process:gametogenesis|Biological_process:locomotory behavior		ENSEMBL:ENSP00000229715:human:Similar to snRNP core protein SMX5d:E=39.4202 | FLYBASE:CG10418-PA:fly:Flybase gene name is CG10418-PA:E=37.6021 |
192820_at	R03D7.6	R03D7.6	WBGene00001753	gst-5	active						1	II-7H21	-			WT		Glutathione S-transferase	ENSEMBL:ENSP00000295256:human:Prostaglandin-D synthase:E=27.7447 | ENSEMBL:ENSP00000211122:human:Glutathione S-transferase A3-3:E=16.1739 | ENSEMBL:ENSP00000306378:human:Glutathione S-transferase A4-4:E=15.699 | ENSEMBL:ENSP00000335620:human:Glutathione S-transferase A1:E=15.6021 | ENSEMBL:ENSP00000284562:human:Glutathione S-transferase A5-5:E=15.284 | ENSEMBL:ENSP00000211309:human:Glutathione S-…
177769_at	D1086.7	D1086.7	WBGene00008394	D1086.7	active						22	V-9E04	-			WT		Uncharacterized protein
173485_s_at	B0546.4a	B0546.4	WBGene00015251	B0546.4	active							IV-1D20	-			WT		Predicted Yippee-type zinc-binding protein	ENSEMBL:ENSP00000261353:human:Yippee-like protein 5:E=21.2757 | ENSEMBL:ENSP00000300022:human:Yippee-like protein 4:E=17.3768 | ENSEMBL:ENSP00000342832:human:Yippee-like protein 1:E=16.8239 | ENSEMBL:ENSP00000312272:human:Yippee-like protein 2:E=16.8239 | ENSEMBL:ENSP00000204279:human:Yippee-like 3:E=15.6576 | FLYBASE:CG1989-PA:fly:Flybase gene name is Yippee-PA:E=21.585 | FLYBASE:CG15309-PA:fly:…
185857_at	H34C03.1	H34C03.1	WBGene00019258	H34C03.1	active						2	IV-3G04	-			WT|WT
187090_at	F59E11.11	F59E11.11	WBGene00019116	F59E11.11	active						6	V-6G16	-			WT	Molecular_function:transcription factor activity|Molecular_function:steroid hormone receptor activity|Biological_process:regulation of transcription, DNA-dependent|Cellular_component:nucleus	Hormone receptors	ENSEMBL:ENSP00000291442:human:Orphan nuclear receptor EAR-2:E=11.2676 | ENSEMBL:ENSP00000339908:human:OTTHUMP00000031062:E=11.1611 | ENSEMBL:ENSP00000312987:human:Hepatocyte nuclear factor 4 alpHa isoform b:E=11 | ENSEMBL:ENSP00000343807:human:OTTHUMP00000031064:E=10.9586 | ENSEMBL:ENSP00000346339:human:HNF4G protein:E=10.7212 | ENSEMBL:ENSP00000352077:human:Splice Isoform 2 Of Estrogen-related r…
172262_x_at	F35E8.4	F35E8.4	WBGene00009419	F35E8.4	active							V-10D21	-			WT		Secreted surface protein
188563_s_at	C23G10.1a	C23G10.1	WBGene00016010	C23G10.1	active						4	III-3A22	188562_at|188563_s_at			WT|WT|WT	Molecular_function:hydrolase activity	Serine/threonine specific protein phosphatase PP1, catalytic subunit	ENSEMBL:ENSP00000326031:human:Serine/threonine protein phosphatase PP1-alpha catalytic subunit:E=67.7959 | ENSEMBL:ENSP00000341779:human:Splice Isoform 2 Of Serine/threonine protein phosphatase PP1-gamma catalytic subunit:E=67.0706 | ENSEMBL:ENSP000003350
[truncated: 9,269 more rows]

## Sheet: Embryonic Pan-neural EGs
Embryonic Pan-neural Expressed Genes
[truncated: 7,182 more rows]

[truncated: 1 more sheets: Embryonic A-class EGs]
