# Supplementary material for: Cell-specific microarray profiling experiments reveal a comprehensive picture of gene expression in the C. elegans nervous system
Source: Genome Biol. 2007 Jul 5;8(7):R135. doi: 10.1186/gb-2007-8-7-r135 (PMC2323220; doi:10.1186/gb-2007-8-7-r135)
Supplement: Additional data file 13 — EGs from the larval pan-neural (LP), larval A-class (LA), and larval reference (LR) datasets. [file gb-2007-8-7-r135-S13.xls]

## Sheet: Larval Control IP (N2) EGs
Larval Control IP (N2) Expressed Genes
Expression data extracted from WormBase release WS146									Neuron expression Key
Other annotation extracted from WormBase release WS140									0	Not annotated as expressed in neurons
									1	In neurons
									3	In all cells
									4	male specific
									5	No spatial expression data
WS146														WS140
Affy ID	Affy cosmid	WB cosmid	WB ID	Common name	WB status	Cell group	Expression pattern	Subcellular location	Neuron expression	Expression data present	MicroArray map positions	RNAi clones	Other probes	Brief id	Mutant	RNAi phenotype	GO list	KOG	Blast Hits (hit|species|description|E_val)
Larval Control IP (N2) EGs	F13H10.3a	F13H10.3	WBGene00008774	F13H10.3	active						2	IV-5H12	173849_at|191408_s_at			WT	Molecular_function:amino acid-polyamine transporter activity|Biological_process:amino acid transport|Cellular_component:membrane	Amino acid transporter protein	ENSEMBL:ENSP00000316596:human:Hypothetical protein FLJ90709:E=100.456 |
174339_at	yk442f5.3	yk442f5.3	-	-	not a gene								-
191782_s_at	F35C12.2	F35C12.2	WBGene00003569	ncx-4	active						6	I-4L20	-			WT	Cellular_component:integral to membrane	K+-dependent Ca2+/Na+ exchanger NCKX1 and related proteins	ENSEMBL:ENSP00000344801:human:Splice Isoform 1 Of Sodium/potassium/calcium exchanger 2 precursor:E=130.125 | ENSEMBL:ENSP00000286344:human:Splice Isoform 2 Of Sodium/potassium/calcium exchanger 2 precursor:E=130.009 | ENSEMBL:ENSP00000261892:human:Splice
191504_at	T14G10.1	T14G10.1	WBGene00004091	pps-1	active	head neurons	Adult Expression: head neurons | Larval Expression: head neurons		1	1	2		-	pps-1 is orthologous to human PAPSS1 (OMIM:603262) and human PAPSS2 (OMIM:603005, mutated in spondyloepimetaphyseal dysplasia).			Molecular_function:ATP binding|Molecular_function:kinase activity|Molecular_function:transferase activity, transferring phosphorus-containing groups|Biological_process:sulfate assimilation|Molecular_function:sulfate adenylyltransferase (ATP) activity	Bifunctional ATP sulfurylase/adenosine 5'-phosphosulfate kinase	ENSEMBL:ENSP00000265174:human:Bifunctional 3'-phosphoadenosine 5'-phosphosulfate synthethase 1:E=195.42 | ENSEMBL:ENSP00000354436:human:Splice Isoform 2 Of Bifunctional 3'-phosphoadenosine 5'-phosphosulfate synthethase 2:E=127 | ENSEMBL:ENSP00000354273:human:Splice Isoform 1 Of Bifunctional 3'-phosphoadenosine 5'-phosphosulfate synthethase 2:E=111.745 | FLYBASE:CG8363-PD:fly:Flybase gene name is …
181421_at	F52B11.7	F52B11.7	WBGene00009928	F52B11.7	active						5	IV-7M14	-			WT|WT		Na+/K+ symporter	ENSEMBL:ENSP00000262461:human:Bumetanide-sensitive sodium-:E=29.9208 | ENSEMBL:ENSP00000351762:human:131 kDa protein:E=29.9208 | ENSEMBL:ENSP00000340878:human:Splice Isoform 3 Of Solute carrier family 12 member 2:E=29.9208 | ENSEMBL:ENSP00000219891:human:Splice Isoform 1 Of Solute carrier family 12 member 1:E=28.7696 | ENSEMBL:ENSP00000262502:human:Solute carrier family 12 (Sodium/chloride tranSp…
187493_at	T28D9.3a	T28D9.3	WBGene00020895	T28D9.3	active						24	II-5C09	-		ok555	WT		Lipid phosphate phosphatase and related enzymes of the PAP2 family	ENSEMBL:ENSP00000264775:human:Splice Isoform 2 Of Lipid phosphate phosphohydrolase 1:E=33.6198 | ENSEMBL:ENSP00000302229:human:Splice Isoform 1 Of Lipid phosphate phosphohydrolase 1:E=33.0862 | ENSEMBL:ENSP00000269812:human:Lipid phosphate phosphohydrolas
187567_at	ZK177.2	ZK177.2	WBGene00022670	ZK177.2	active						5	II-4O08	-			WT		Serine/threonine kinase (haspin family)
189160_at	ZK896.7	ZK896.7	WBGene00014138	ZK896.7	active						19	IV-6H02	-			WT	Molecular_function:sugar binding	C-type lectin	ENSEMBL:ENSP00000354885:human:Mucin 2 precursor:E=10.6383 | ENSEMBL:ENSP00000332124:human:Mannose receptor, C type 1-like 1:E=10 | ENSEMBL:ENSP00000239761:human:Macrophage mannose receptor precursor:E=10 | FLYBASE:CG31439-PA:fly:Flybase gene name is CG31439-PA:E=10.6383 | FLYBASE:CG6912-PA:fly:Flybase gene name is CG6912-PA:E=10.3979 |
173782_at	M60.5	M60.5	WBGene00002234	kqt-2	active						27	X-4O23	173782_at|191010_s_at	kqt-2 encodes a predicted M-type potassium channel for which mutations in humans are associated with heredity diseases that affect epithelial cells, cardiac muscle and neurons, and affects defecation cycle intervals in C. elegans; may function as a heterotrimeric channel with KQT-3 based on genetic evidence and is expressed in intestinal cells.	ok732	WT|WT	Molecular_function:ion channel activity|Biological_process:ion transport|Cellular_component:membrane|Molecular_function:potassium channel activity|Biological_process:potassium ion transport|Molecular_function:voltage-gated potassium channel activity|Cellular_component:voltage-gated potassium channel complex|Molecular_function:cation channel activity|Biological_process:cation transport|Biological_…	Voltage-gated K+ channel KCNQ	ENSEMBL:ENSP00000345055:human:Splice Isoform 3 Of Potassium voltage-gated channel subfamily KQT member 5:E=32.3188 | ENSEMBL:ENSP00000347853:human:102 kDa protein:E=31.8539 | ENSEMBL:ENSP00000155840:human:Splice Isoform 1 Of Potassium voltage-gated channe
185341_s_at	M7.3	M7.3	WBGene00000246	bcc-1	active						8		185341_s_at|185400_at|185549_at|192902_at	bcc-1 encodes a homolog of Drosophila and vertebrate Bicaudal C (BICC) that contains KH RNA-binding domains, a serine-rich region, and a SAM (sterile alpha motif) domain; by homology, BCC-1 is predicted to function as a cytoplasmic RNA-binding protein that is required for translational regulation and/or mRNA stability during embryonic or germline development; however, as loss of bcc-1 activity vi…		WT|WT	Molecular_function:nucleic acid binding	Vigilin	FLYBASE:CG4824-PA:fly:Flybase gene name is BicC-PA:E=41.8861 |
189021_at	C41C4.8	C41C4.8	WBGene00008053	cdc-48.2	active	intestine	In adult worms C41C4.8 was expressed mainly in the intestine.		0	1	20	II-6A11	172014_x_at|189021_at		tm659	Emb|Gro|Unc	Molecular_function:nucleotide binding|Molecular_function:nucleoside triphosphatase activity|Molecular_function:ATP binding|Molecular_function:hydrolase activity|Biological_process:embryonic development (sensu Animalia)|Biological_process:positive regulation of growth rate|Biological_process:locomotory behavior	AAA+-type ATPase	ENSEMBL:ENSP00000298001:human:Valosin-containing protein:E=1000 | ENSEMBL:ENSP00000351777:human:89 kDa protein:E=1000 | ENSEMBL:ENSP00000274008:human:Spermatogenesis associated factor:E=143.051 | ENSEMBL:ENSP00000342961:human:Splice Isoform 1 Of Nuclear v
192177_s_at	ZK632.4	ZK632.4	WBGene00014013	ZK632.4	active						8		-	ZK632.4 is orthologous to the human gene PHOSPHOMANNOSE ISOMERASE (MPI; OMIM:154550), which when mutated leads to disease.		WT	Molecular_function:mannose-6-phosphate isomerase activity|Molecular_function:zinc ion binding|Biological_process:carbohydrate metabolism	Mannose-6-phosphate isomerase	ENSEMBL:ENSP00000318318:human:Mannose-6- phosphate isoMerase:E=71.8239 | ENSEMBL:ENSP00000318192:human:Similar to Mannose-6-phosphate isomerase:E=66.7695 | FLYBASE:CG8417-PA:fly:Flybase gene name is CG8417-PA:E=54.8539 |
178889_at	T04A8.4	T04A8.4	WBGene00011406	T04A8.4	active	body wall muscle	Adult Expression: body wall muscle | Larval Expression: body wall muscle		0	1	6	III-2I14	-			WT|WT|WT		Uncharacterized conserved protein	ENSEMBL:ENSP00000311436:human:STARS:E=18.6576 | FLYBASE:CG3630-PA:fly:Flybase gene name is CG3630-PA:E=27.0605 | FLYBASE:CG2113-PA:fly:Flybase gene name is CG2113-PA:E=20.1805 |
194180_x_at	B0273.4a	B0273.4	WBGene00006745	unc-5	active	DD neurons | AS neurons | outer labial quadrant sensilla | neurons | VD neurons | motor neurons | dorsal nerve cord | ventral nerve cord | distal tip cells | motor neurons | dorsal nerve cord | ventral nerve cord | distal tip cells | sensory neurons | motor neurons | IL2 neurons | DB neurons | DD neurons | AS neurons | DA neurons | distal tip cells | interneurons | VD neurons	AS DAl DBl DD VD HMC EXC DTC ACm OLQ L2 RIA ASE [J. Culotti(personal communication to Shawn Lockery)] | "The tagged versions of UNC-5 appear to be expressed in all of the same cell types and with the same timing as previously described for unc-5 transcrip	| "UNC-5::GFP was punctate in all tissues in which it was detected. In neurons, punctate expression is distributed in cell bodies and along axons. Punctate expression was also observed in the veil-like extensions of the following portion of the DTC, whic	1	1		IV-2L02	192494_s_at|194180_x_at	The unc-5 gene encodes a netrin receptor required to guide cellular and axonal migrations along the body wall.	bx8	WT|WT|WT	Molecular_function:protein binding|Biological_process:signal transduction		ENSEMBL:ENSP00000334329:human:Splice Isoform 2 Of Netrin receptor UNC5B precursor:E=93.9586 | ENSEMBL:ENSP00000349775:human:Splice Isoform 1 Of Netrin receptor UNC5B precursor:E=92.9208 | ENSEMBL:ENSP00000328673:human:Splice Isoform 1 Of Netrin receptor UNC5C precursor:E=92.8539 | ENSEMBL:ENSP00000261961:human:Splice Isoform 3 Of Netrin receptor UNC5A precursor:E=58 | ENSEMBL:ENSP00000287272:huma…
176271_at	C52D10.1	C52D10.1	WBGene00016875	C52D10.1	active						14	IV-8K15	-			WT		Unnamed protein
191396_s_at	C04G6.3	C04G6.3	WBGene00004040	pld-1	active	head neurons | nerve ring | hypodermis | body wall muscle | pharynx | dorsal nerve cord | ventral nerve cord | intestinal | renal gland cells | tail neurons | nerve ring | hypodermis | body wall muscle | pharynx | intestinal | tail neurons | nerve ring | hypodermis | body wall muscle | pharynx | intestinal | tail neurons	Adult Expression: pharynx; renal gland cells; body wall muscle; hypodermis; nerve ring; ventral nerve cord; dorsal nerve cord; head neurons; tail neurons; unidentified | Larval Expression: pharynx; intestinal; body wall muscle; hypodermis; nerve ring; ventral nerve cord; head neurons; tail neurons | Adult Expression: pharynx; body wall muscle; nerve ring; tail neurons | Larval Expression: pharynx…		1	1	9	IV-5E18	175702_s_at|191396_s_at		ok986	WT|WT|WT	Molecular_function:catalytic activity|Biological_process:metabolism|Biological_process:intracellular signaling cascade	Phospholipase D1	ENSEMBL:ENSP00000342793:human:Splice Isoform 1 Of Phospholipase D1:E=219.699 | ENSEMBL:ENSP00000348681:human:Splice Isoform 2 Of Phospholipase D1:E=219.569 | ENSEMBL:ENSP00000340326:human:Splice Isoform 4 Of Phospholipase D1:E=197.538 | ENSEMBL:ENSP00000263088:human:Phospholipase D2:E=193.658 | ENSEMBL:ENSP00000339936:human:Splice Isoform 3 Of Phospholipase D1:E=106.854 | FLYBASE:CG12110-PA:fly:F…
193712_s_at	C14F11.6	C14F11.6	WBGene00015781	C14F11.6	active						14		-				Molecular_function:dTDP-4-dehydrorhamnose 3,5-epimerase activity|Biological_process:lipopolysaccharide biosynthesis
175497_at	F56A11.3	F56A11.3	WBGene00001165	efn-4	active	head neurons | pharynx | lateral ganglia | tail neurons | Rn.a cells	Indistinguishable expression patterns were observed using both methods. EFN-4 was first detected at about the 100-cell stage in a large number of ventral surface cells, identified as neural or epidermal precursors. During and after enclosure of the epider	EFN-4 was localized throughout the neuronal cell body and in axonal processes.	1	1	12	IV-1O03	175497_at|185839_at	efn-4 encodes a member of the ephrin family of ligands that affects neuroblast migrations during closure of the ventral gastrulation cleft and subsequent epidermal morphogenesis, possibly functioning independently of EFN-1, EFN-2, EFN-3, and the VAB-1 receptor during morphogenesis; can interact with VAB-1 in vitro, and is expressed in neural and epidermal precursors at the 100-cell stage, in head…	bx80	WT	Cellular_component:membrane	Ephrin, ligand for Eph receptor tyrosine kinase	ENSEMBL:ENSP00000245323:human:Ephrin-B2 precursor:E=10.2291 |
173746_s_at	F15C11.2a	F15C11.2	WBGene00008852	F15C11.2	active	hypodermis | intestine | pharynx	Adult Expression: pharynx;		0	1		I-3O04	171866_x_at|173746_s_at		ok997	WT|WT	Biological_process:protein modification	Ubiquitin-like protein	ENSEMBL:ENSP00000257468:human:Splice Isoform 2 Of Ubiquilin 1:E=68.0362 | ENSEMBL:ENSP00000345195:human:Ubiquilin 2:E=60.585 | ENSEMBL:ENSP00000297810:human:Splice Isoform 1 Of Ubiquilin 1:E=48.8861 | ENSEMBL:ENSP00000347997:human:Ubiquilin 3:E=47.9586 | ENSEMBL:ENSP00000292319:human:Ubiquilin 4:E=45.3872 | ENSEMBL:ENSP00000312046:human:Hypothetical protein FLJ46103:E=24.9208 | FLYBASE:CG14224-PA…
175762_at	ZC84.2	ZC84.2	WBGene00006526	tax-4	active	neurons	The GFP expression was detected in cell bodies of sensory neurons including the AFD thermosensory neurons, the AWC olfactory neurons, and the ASE, ASG, ASK, ASI, and ASJ gustatory neurons. Also observed expression in BAG and URX.		1	1	13		175762_at|193093_s_at	tax-4 is orthologous to the human gene ROD PHOTORECEPTOR CGMP-GATED CHANNEL (CNGA1; OMIM:123825), which when mutated leads to disease.	e2861	WT	Molecular_function:ion channel activity|Biological_process:ion transport|Cellular_component:membrane|Molecular_function:potassium channel activity|Biological_process:potassium ion transport	Cyclic nucleotide-gated cation channel CNGA1-3 and related proteins	ENSEMBL:ENSP00000351320:human:CyCliC nuCleotide gated Channel alpha 1:E=149.585 | ENSEMBL:ENSP00000272602:human:Cyclic-nucleotide-gated cation channel alpha 3:E=146.523 | ENSEMBL:ENSP00000328478:human:CyCliC nuCleotide gated Channel alpha 2:E=139.108 | EN
191046_s_at	F48E8.5	F48E8.5	WBGene00003901	paa-1	active	body wall muscle | pharynx | intestinal	Adult Expression: pharynx; intestinal; body wall muscle; unidentified | Larval Expression: pharynx; intestinal; unidentified		0	1	30	III-2J10	-	paa-1 encodes a homolog of PR65, the structural subunit of protein phosphatase 2A (PP2A); PAA-1 protein is bound by SMG-5; PAA-1 is required in mass RNAi assays for embryonic viability, fertility, and cuticular integrity.		Emb|Emb|Emb|Rup|Ste|Emb	Biological_process:embryonic development (sensu Animalia)|Biological_process:morphogenesis of an epithelium|Biological_process:reproduction	Protein phosphatase 2A regulatory subunit A and related proteins	ENSEMBL:ENSP00000324804:human:PPP2R1A protein:E=188.658 | ENSEMBL:ENSP00000343317:human:Serine/threonine protein phosphatase 2A, 65 kDa regulatory subunit A, beta isoform:E=188.237 | ENSEMBL:ENSP00000311344:human:Similar to Serine/threonine protein phosphatase 2A, 65 kDa regulatory subunit A, beta isoform:E=188.18 | ENSEMBL:ENSP00000354405:human:Similar to Serine/threonine protein phosphatase 2A,…
172032_x_at	B0414.2	B0414.2	WBGene00004393	rnt-1	active	head neurons | hypodermis | seam cells | ventral nerve cord | intestinal | tail neurons | seam cells | intestine | lateral hypodermis	Adult Expression: intestinal; hypodermis; seam cells; head neurons; tail neurons | Larval Expression: intestinal; hypodermis; seam cells; ventral nerve cord; head neurons; tail neurons | "Run is expressed in the lateral hypodermis and intestine of C. eleg	| nuclei	1	1	10	I-2L23	172032_x_at|188003_s_at	rnt-1 is homologous to RUNT and LOZENGE in Drosophila melanogaster, and to human RUNX1 (AML1, OMIM:151385, mutated in familial platelet disorder and acute myeloid leukemia), RUNX2 (OMIM:600211, mutated in cleidocranial dysplasia), and RUNX3 (OMIM:600210).	e1241	WT|WT	Molecular_function:DNA binding|Molecular_function:ATP binding|Biological_process:regulation of transcription, DNA-dependent|Cellular_component:nucleus	Runt and related transcription factors	ENSEMBL:ENSP00000319087:human:Splice Isoform 3 Of Runt-related transcription factor 2:E=36.0915 | ENSEMBL:ENSP00000352514:human:OTTHUMP00000016533:E=32.585 | ENSEMBL:ENSP00000343477:human:Splice Isoform 2 Of Runt-related transcription factor 3:E=30.0915 |
181829_at	C43H8.1	C43H8.1	WBGene00016621	C43H8.1	active						2	I-5I02	-			WT		Uncharacterized conserved protein	ENSEMBL:ENSP00000316787:human:Archease:E=33.2076 | FLYBASE:CG6353-PA:fly:Flybase gene name is CG6353-PA:E=31.6576 |
181417_at	F18A1.8	F18A1.8	WBGene00017549	F18A1.8	active								-
184169_s_at	C01G12.3	C01G12.3	WBGene00007244	C01G12.3	active						4	II-9O13	-			WT|WT		Unnamed protein
184479_s_at	Y51H1A.3a	Y51H1A.3	WBGene00013094	Y51H1A.3	active								-				Molecular_function:NADH dehydrogenase activity|Molecular_function:NADH dehydrogenase (ubiquinone) activity|Biological_process:electron transport|Cellular_component:mitochondrion	NADH:ubiquinone oxidoreductase, NDUFB8/ASHI subunit	ENSEMBL:ENSP00000299166:human:NADH-ubiquinone oxidoreductase ASHI subunit, mitochondrial precursor:E=12.2441 | FLYBASE:CG3192-PA:fly:Flybase gene name is CG3192-PA:E=12.5376 |
185243_at	B0336.11a	B0336.11	WBGene00015148	B0336.11	active						6	III-3C07	-			WT|WT	Molecular_function:structural molecule activity	VAMP-associated protein involved in inositol metabolism	ENSEMBL:ENSP00000252430:human:Motile sperm domain containing 2:E=38.8539 | FLYBASE:CG32407-PA:fly:Flybase gene name is CG32407-PA:E=21.7696 | FLYBASE:CG32410-PA:fly:Flybase gene name is CG32410-PA:E=16.3188 |
174125_at	C26D10.2a	C26D10.2	WBGene00001840	hel-1	active	spermatheca | anal sphincter/depressor muscle | body wall muscle | pharynx | vulval muscle	Adult Expression: pharynx; anal sphincter/depressor muscle; vulval muscle; spermatheca; body wall muscle; unidentified | Larval Expression: pharynx; anal sphincter/depressor muscle; body wall muscle; unidentified		0	1		II-6I01	173455_s_at|174125_at		gk191	Bmd|Emb|Stp|Adl|Clr|Emb|Sck|Ste|Emb	Molecular_function:ATP binding|Molecular_function:ATP dependent helicase activity|Molecular_function:nucleic acid binding|Molecular_function:helicase activity|Biological_process:determination of adult life span|Biological_process:physiological processes|Biological_process:body morphogenesis (sensu Nematoda)|Biological_process:osmoregulation|Biological_process:embryonic development (sensu Animalia…	ATP-dependent RNA helicase	ENSEMBL:ENSP00000242776:human:Nuclear RNA helicase:E=175.824 | ENSEMBL:ENSP00000266122:human:Probable ATP-dependent RNA helicase p47:E=174.854 | ENSEMBL:ENSP00000322749:human:Similar to Nuclear RNA helicase:E=112.119 | ENSEMBL:ENSP00000264018:human:Probab
188965_at	F55H12.3	F55H12.3	WBGene00010134	F55H12.3	active						9	I-4M02	-		pkP5061	WT	Molecular_function:calcium ion binding|Molecular_function:structural molecule activity|Molecular_function:sugar binding	Fibrillins and related proteins containing Ca2+-binding EGF-like domains	ENSEMBL:ENSP00000344557:human:NOTCH2 protein:E=62.9586 | ENSEMBL:ENSP00000263388:human:Neurogenic locus notch homolog protein 3 precursor:E=60.4202 | ENSEMBL:ENSP00000256646:human:Neurogenic locus notch homolog protein 2 precursor:E=59.3979 | ENSEMBL:ENSP
175160_at	R04F11.5	R04F11.5	WBGene00011017	R04F11.5	active								-					Uncharacterized conserved protein	ENSEMBL:ENSP00000270502:human:Conserved hypothetical protein:E=10.3098 |
188084_s_at	K04B12.1	K04B12.1	WBGene00004048	plx-2	active	VPC | male sensory rays | neurons	plx-2 expression occurs predominantly in the nervous system from embryonic to adult stages. The onset of plx-2 reporter expression coincides with the normal timing of outgrowth or migration (e.g., CAN) of these neurons. Several nonneuronal tissues also ex		1	1	1	II-9K15	-		nc7	WT|WT	Biological_process:development|Molecular_function:receptor activity|Cellular_component:membrane	Plexins (functional semaphorin receptors)	ENSEMBL:ENSP00000352288:human:PREDICTED: plexin B2:E=136 | ENSEMBL:ENSP00000355378:human:207 kDa protein:E=130.585 | ENSEMBL:ENSP00000355029:human:Plexin B3 precursor:E=130.585 | ENSEMBL:ENSP00000351242:human:Splice Isoform 2 Of Plexin B1 precursor:E=129.796 | ENSEMBL:ENSP00000351338:human:Splice Isoform 1 Of Plexin B1 precursor:E=129.398 | ENSEMBL:ENSP00000296440:human:233 kDa protein:E=129.387 …
183411_at	ZC449.4	ZC449.4	WBGene00022614	ZC449.4	active						6		-
176607_s_at	C30C11.4	C30C11.4	WBGene00016250	C30C11.4	active						5	III-4D13	173610_at|176607_s_at			Bmd|Gro|Bmd|Gro|Emb|Lva|Bmd|Emb|Gro|Lvl|Rup|Gro|Pvl|Rup|Unc	Molecular_function:ATP binding|Biological_process:body morphogenesis (sensu Nematoda)|Biological_process:embryonic development (sensu Animalia)|Biological_process:positive regulation of growth rate|Biological_process:larval development (sensu Nematoda)|Biological_process:growth|Biological_process:physiological processes|Biological_process:hermaphrodite genital morphogenesis|Biological_process:mor…	Molecular chaperones HSP105/HSP110/SSE1, HSP70 superfamily	ENSEMBL:ENSP00000296464:human:Heat shock 70 kDa protein 4L:E=171.854 | ENSEMBL:ENSP00000239887:human:Splice Isoform 2 Of Heat-shock protein 105 kDa:E=169.921 | ENSEMBL:ENSP00000318687:human:Splice Isoform 1 Of Heat-shock protein 105 kDa:E=134.553 | ENSEMB
174633_at	F54E2.3a	F54E2.3	WBGene00004130	ketn-1	active	Reproductive System | anal depressor muscle | body wall muscle | pharynx | vulval muscle | developing vulva	Adult Expression: pharynx; anal depressor muscle; Reproductive System; vulval muscle; body wall muscle;		0	1		V-2F01	174633_at|179937_s_at	The protein product of this gene is predicted to contain a glutamine/asparagine (Q/N)-rich ('prion') domain, by the algorithm of Michelitsch and Weissman (as of the WS77 release of WormBase, i.e., in wormpep77).		WT|WT|WT|WT|WT|WT|WT|WT|WT|Gro|Gro|Gro|WT|WT|WT|WT|Gro|Gro|Gro|Gro|Gro	Biological_process:positive regulation of growth rate	Unnamed protein	ENSEMBL:ENSP00000352154:human:TiTin isoform novex-1:E=146.292 | ENSEMBL:ENSP00000286104:human:Titin, heart isoform N2-B:E=141.62 | ENSEMBL:ENSP00000354117:human:Novex-3 Titin Isoform:E=109.187 | ENSEMBL:ENSP00000284548:human:OTTHUMP00000061415:E=85.3372 |
192025_s_at	F54C8.4	F54C8.4	WBGene00010037	F54C8.4	active	pharynx	Expression begins in precomma stage embryos in many cells. In older embryos and young larvae, expression is less extensive but is seen in the pharynx and other cells, especially in the anterior of the worm. In adult worms, expression is generally restricted to the pharynx.		0	1	11	III-5C21	173801_at|192025_s_at			WT|Emb|WT	Molecular_function:protein phosphatase activity|Biological_process:protein amino acid dephosphorylation|Biological_process:embryonic development (sensu Animalia)	mRNA capping enzyme, guanylyltransferase (alpha) subunit	ENSEMBL:ENSP00000272444:human:Dual specificity protein phosphatase 11:E=30.7696 | ENSEMBL:ENSP00000265607:human:Splice Isoform 2 Of mRNA capping enzyme:E=28.699 | ENSEMBL:ENSP00000339517:human:Splice Isoform 1 Of mRNA capping enzyme:E=28.6198 | FLYBASE:CG13197-PA:fly:Flybase gene name is CG13197-PA:E=33.6198 | FLYBASE:CG1810-PA:fly::E=21.1249 |
192528_at	C35A5.3	C35A5.3	WBGene00007947	C35A5.3	active						19	V-7C12	-			WT	Molecular_function:transporter activity|Biological_process:transport|Cellular_component:integral to membrane		ENSEMBL:ENSP00000311506:human:Splice Isoform 1 Of Sialin:E=21.8861 | ENSEMBL:ENSP00000274755:human:Na/PO4 cotransporter homolog:E=18.6576 | ENSEMBL:ENSP00000348019:human:Splice Isoform 2 Of Sialin:E=14.4437 | ENSEMBL:ENSP00000297013:human:Sodium-dependent
187412_at	C18H9.6	C18H9.6	WBGene00016004	C18H9.6	active						24	II-5M05	-			WT		Unnamed protein
187956_at	ZK593.4	ZK593.4	WBGene00004319	rbr-2	active						5	IV-5D22	174561_at|174562_s_at|187956_at		tm1231	WT|WT	Molecular_function:DNA binding|Cellular_component:intracellular	DNA-binding protein jumonji/RBP2/SMCY, contains JmjC domain	ENSEMBL:ENSP00000235790:human:RB-binding protein:E=178.721 | ENSEMBL:ENSP00000255407:human:Retinoblastoma binding protein 2 homolog 1:E=178.602 | ENSEMBL:ENSP00000261253:human:Retinoblastoma-binding protein 2:E=172.284 | ENSEMBL:ENSP00000322408:human:Spli
182844_s_at	ZK973.6	ZK973.6	WBGene00000140	anc-1	active	all somatic cells	ANC-1 was first detected in L1 larvae and was observed through adult stages where antibodies localized to the cytoplasm of all postembryonic somatic cells. Peripheral nuclear localization of ANC-1 was observed in a variety of cells, including uterine cells. | Expressed in body wall muscles.	cytoplasm, perinuclear. | "When subjected to a short heat shock at 33C for 2 hours, the NH2-terminal ANC-1::GFP completely colocalized with actin in body wall muscles."	3	1			174489_at|174791_s_at|179827_at|181623_at|182844_s_at|188397_at	anc-1 encodes a 8546-residue protein, orthologous of Drosophila Msp-300 and mammalian Syne proteins, which may extend more than 0.5 micrometers in vivo; ANC-1 has coiled regions, a nuclear envelope localization domain (the KASH domain) and an actin-binding domain; ANC-1 affects the positioning of nuclei and mitochondria within the cytoskeleton; ANC-1 is expressed in the cytoplasm, but localized t…	e1753	WT|WT|WT|WT|WT|WT|Lvl|Mlt|Lvl|Mlt|WT|Lvl|Mlt|WT|WT|Gro|WT|Gro|WT|WT|Gro|WT|Gro|WT|WT|Gro	Molecular_function:actin binding|Biological_process:positive regulation of growth rate|Biological_process:larval development (sensu Nematoda)|Biological_process:physiological processes|Biological_process:molting cycle (sensu Invertebrata)|Biological_process:cytoskeleton organization and biogenesis	Dystonin, GAS (Growth-arrest-specific protein), and related proteins	ENSEMBL:ENSP00000308157:human:Splice Isoform 4 Of Nesprin 1:E=90.7695 | ENSEMBL:ENSP00000350719:human:Splice Isoform 2 Of Nesprin 2:E=84.8539 | ENSEMBL:ENSP00000341781:human:Splice Isoform 1 Of Nesprin 2:E=84.1427 | ENSEMBL:ENSP00000265368:human:Splice Is
171898_x_at	F57G12.1	F57G12.1	WBGene00010221	F57G12.1	active						1	X-5F12	171898_x_at|180157_at			WT|WT
173706_at	ZK154.6a	ZK154.6	WBGene00022668	ZK154.6	active						3	X-4C21	173706_at|182929_s_at			WT|WT
174372_s_at	Y102A11A.3	Y102A11A.3	WBGene00022413	Y102A11A.3	active								174372_s_at|174399_at|176441_at			WT|Sck|Ste	Biological_process:physiological processes|Biological_process:reproduction
192946_s_at	C14B1.1	C14B1.1	WBGene00003962	pdi-1	active	hypodermal	The cuticle synthesizing hypodermal cells consistently stain. The lateral hypodermal syncytial cell nuclei staining was found in early larval through to adult life cycle stages. This staining pattern was predominantly restricted to the mid-body and posterior end of the nematodes, and was reproducibly found with both vectors pPD21-28 and pPD95-03. The lateral hypodermal expression pattern was foun…		0	1		III-1H16	174408_s_at|192946_s_at	This gene encodes a protein predicted by Eisenberg and coworkers, with 52% accuracy, to be mitochondrial.	gk271	WT|WT	Molecular_function:isomerase activity|Cellular_component:endoplasmic reticulum|Molecular_function:electron transporter activity|Biological_process:electron transport	Protein disulfide isomerase (prolyl 4-hydroxylase beta subunit)	ENSEMBL:ENSP00000327801:human:Protein disulfide-isomerase precursor:E=107.62 | ENSEMBL:ENSP00000344468:human:Protein:E=98.2924 | ENSEMBL:ENSP00000219406:human:Protein disulfide-isomerase A2 precursor:E=76.585 | ENSEMBL:ENSP00000286091:human:Protein disulf
192863_at	C05E4.1	C05E4.1	WBGene00005643	srp-2	active	seam | socket_cells | sheath_cells | hypodermis | seam cells | phasmid neurons | intestinal	Nuclear localised expression in a restricted subset of hypodermal cells. A strain generated with a pool of plasmids gave expression in the anterior and posterior seam cells only. | "SRP-2 expression is evident in numerous cells of the C. elegans embryo in		1	1	8	V-1M06	-	srp-2 encodes an ovalbumin-like serpin (ov-serpin) member of the serine protease inhibitor superfamily that is orthologous to human NEUROSERPIN (OMIM:602445, mutated in familial encephalopathy with neuroserpin inclusion bodies); SRP-2 is predicted to function as a suicide substrate that inhibits the proteolytic activity of serine proteases, and in vitro, recombinant SRP-2 is able to inhibit granz…	ok350	WT|WT	Molecular_function:serine protease inhibitor activity	Serpin	ENSEMBL:ENSP00000295777:human:Neuroserpin precursor:E=50.5229 | ENSEMBL:ENSP00000264677:human:Serpin I2 precursor:E=48.2924 | ENSEMBL:ENSP00000329498:human:43 kDa protein:E=46.5686 | ENSEMBL:ENSP00000331599:human:45 kDa protein:E=43.9208 | ENSEMBL:ENSP000
171809_s_at	F55A3.3	F55A3.3	WBGene00018849	F55A3.3	active						11	I-5O08	171809_s_at|190137_s_at			Emb|Led|Emb|Emb|Emb|Emb|Emb|Emb|Emb	Molecular_function:metalloexopeptidase activity|Biological_process:proteolysis and peptidolysis|Biological_process:embryonic development (sensu Animalia)|Biological_process:embryonic morphogenesis|Biological_process:gastrulation (sensu Protostomia)	Global transcriptional regulator, cell division control protein	ENSEMBL:ENSP00000216297:human:Similar to Chromatin-specific transcription elongation factor FACT 140 kDa subunit:E=266.796 | FLYBASE:CG1828-PB:fly:Flybase gene name is dre4-PB:E=266.102 |
174416_at	F56F10.4	F56F10.4	WBGene00018987	F56F10.4	active						1	X-1M17	174416_at|184753_at			WT|WT		Tomosyn and related SNARE-interacting proteins	ENSEMBL:ENSP00000167462:human:LLGL2 protein:E=33.3188 | ENSEMBL:ENSP00000321993:human:109 kDa protein:E=22.9586 | ENSEMBL:ENSP00000321537:human:LLGL protein:E=22.4089 | FLYBASE:CG2671-PD:fly:Flybase gene name is l(2)gl-PD:E=20.4559 |
174278_s_at	M04F3.3	M04F3.3	WBGene00019769	M04F3.3	active							I-2I15	174278_s_at|187916_s_at			WT	Molecular_function:protein kinase activity|Molecular_function:ATP binding|Biological_process:protein amino acid phosphorylation|Molecular_function:protein serine/threonine kinase activity	Casein kinase (serine/threonine/tyrosine protein kinase)	ENSEMBL:ENSP00000259750:human:OTTHUMP00000016425:E=32.301 | ENSEMBL:ENSP00000267890:human:TTBK2 protein:E=28.5686 | ENSEMBL:ENSP00000263802:human:TTBK2 protein:E=27.7959 | ENSEMBL:ENSP00000261798:human:Casein kinase I, alpha isoform:E=22.3566 | ENSEMBL:EN
193326_s_at	T05H10.6a	T05H10.6	WBGene00011510	T05H10.6	active						2	II-5P10	171859_x_at|193326_s_at	T05H10.6 encodes an ortholog of the human gene PYRUVATE DEHYDROGENASE (LIPOAMIDE) ALPHA 1 (PDHA1; OMIM:312170), which when mutated leads to Leigh syndrome (OMIM:256000); the T05H10.6 protein is predicted to be mitochondrial with 68% accuracy.		Emb|Clr|Emb|Gro	Molecular_function:oxidoreductase activity, acting on the aldehyde or oxo group of donors, disulfide as acceptor|Biological_process:metabolism|Biological_process:osmoregulation|Biological_process:embryonic development (sensu Animalia)|Biological_process:positive regulation of growth rate		ENSEMBL:ENSP00000254142:human:Pyruvate dehydrogenase E1 component alpha subunit, somatic form, mitochondrial precursor:E=120.658 | ENSEMBL:ENSP00000295266:human:PDHA2 protein:E=114.409 | ENSEMBL:ENSP00000269980:human:2-oxoisovalerate dehydrogenase alpha subunit, mitochondrial precursor:E=32.0132 | FLYBASE:CG7010-PA:fly:Flybase gene name is CG7010-PA:E=121.921 | FLYBASE:CG7024-PA:fly:Flybase gene …
174544_at	C11E4.6	C11E4.6	WBGene00007520	C11E4.6	active	neurons	Expression is seen in elongated embryos and young larvae in several pairs of neuronal cells located between the terminal bulb and metacorpus of the pharynx.		1	1	1	X-4D20	174544_at|189237_at			Ste|WT	Biological_process:reproduction	CASK-interacting adaptor protein (caskin) and related proteins with ankyrin repeats and SAM domain	ENSEMBL:ENSP00000345436:human:Cask-interacting protein 1:E=30.6198 | ENSEMBL:ENSP00000325355:human:Cask-interacting protein 2:E=29.7447 | ENSEMBL:ENSP00000331381:human:AIDA-1b:E=29.1675 | ENSEMBL:ENSP00000353518:human:Sterile alpha motif SAM domain containing protein:E=27.7696 | ENSEMBL:ENSP00000332683:human:Putative 47 kDa protein:E=17.9586 | ENSEMBL:ENSP00000331256:human:Cajalin 2, isoform b:E=…
192280_s_at	ZK131.9	ZK131.9	WBGene00001889	his-15	active						32	II-8J24	-	his-15 encodes an H2B histone.			Molecular_function:DNA binding|Biological_process:nucleosome assembly|Biological_process:chromosome organization and biogenesis (sensu Eukarya)|Cellular_component:nucleosome|Cellular_component:nucleus	Histone H2B	ENSEMBL:ENSP00000330559:human:H2B histone family, member C:E=47.4685 | ENSEMBL:ENSP00000289316:human:Similar to H2B histone family, member A:E=47.3979 | ENSEMBL:ENSP00000348531:human:Histone H2B:E=47.3872 | ENSEMBL:ENSP00000348706:human:H2B histone family, member A:E=47.3565 | ENSEMBL:ENSP00000352156:human:H2B histone family, member D:E=47.3565 | ENSEMBL:ENSP00000336417:human:Histone H2B.q:E=47.2…
189796_s_at	K05G3.3	K05G3.3	WBGene00000281	cah-3	active	intestine | head	Head and intestine		0	1	19	X-7M16	173294_at|189796_s_at	carbonic anhydrase 2.		WT	Molecular_function:carbonate dehydratase activity|Molecular_function:zinc ion binding|Biological_process:one-carbon compound metabolism	Carbonic anhydrase	ENSEMBL:ENSP00000345659:human:Similar to Carbonic anhydrase 2:E=36.0555 | ENSEMBL:ENSP00000285379:human:Carbonic anhydrase II:E=35.2007 | ENSEMBL:ENSP00000314099:human:Carbonic anhydrase VB, mitochondrial precursor:E=33.1367 | ENSEMBL:ENSP00000285381:huma
189529_at	T26E3.2	T26E3.2	WBGene00003578	ndx-1	active						6	I-6M08	-	The ndx-1 gene encodes a NUDIX hydrolase.	tm929	WT		Predicted NUDIX hydrolase FGF-2 and related proteins	ENSEMBL:ENSP00000307852:human:Hypothetical protein FLJ42455:E=29.5086 | FLYBASE:CG10898-PA:fly:Flybase gene name is CG10898-PA:E=26.3872 |
191832_at	VW06B3R.1a	VW06B3R.1	WBGene00012158	VW06B3R.1	active						1	X-5B16	-			WT		Ubiquinol cytochrome c reductase, subunit QCR2	ENSEMBL:ENSP00000268379:human:Ubiquinol-cytochrome-c reductase complex core protein 2, mitochondrial precursor:E=25.4089 | ENSEMBL:ENSP00000203407:human:Ubiquinol-cytochrome C reductase complex core protein I, mitochondrial precursor:E=11.1611 | ENSEMBL:ENSP00000298536:human:Mitochondrial processing peptidase alpha subunit, mitochondrial precursor:E=10.585 | FLYBASE:CG4169-PA:fly:Flybase gene nam…
187087_at	D2005.3	D2005.3	WBGene00008398	D2005.3	active						18	I-3H20	-			WT		Apoptosis-related protein/predicted DNA-binding protein	ENSEMBL:ENSP00000221784:human:Programmed cell death protein 5:E=20.6576 | FLYBASE:CG13072-PA:fly::E=18.3468 |
183240_s_at	H37A05.1	H37A05.1	WBGene00010425	H37A05.1	active	Reproductive System | vulval muscle	Adult Expression: Reproductive System; vulval muscle;		0	1	25	V-9A13	173511_at|175344_at|183240_s_at			Emb|Emb	Biological_process:embryonic development (sensu Animalia)	Protein involved in plasmid maintenance/nuclear protein involved in lipid metabolism	ENSEMBL:ENSP00000261596:human:Lipin 2:E=102.553 | ENSEMBL:ENSP00000255145:human:PREDICTED: similar to LPIN3:E=99.0969 | ENSEMBL:ENSP00000256720:human:Similar to Lpin1:E=90.2596 | FLYBASE:CG8709-PA:fly:Flybase gene name is CG8709-PA:E=108.409 |
180551_at	F42A9.6	F42A9.6	WBGene00018335	F42A9.6	active						7	IV-4I24	-			WT		Unnamed protein
186500_s_at	ZK688.8	ZK688.8	WBGene00001628	gly-3	active	Reproductive System | hypodermis | seam cells | intestine | renal gland cells | developing vulva	Larval Expression: intestine; renal gland cells; Reproductive System; developing vulva; hypodermis; seam cells;		0	1	2	III-4M07	175237_at|186500_s_at	gly-3 encodes an N-acetylgalactosaminyltransferase that is functional in vitro.	gk353	WT|WT|WT		Polypeptide N-acetylgalactosaminyltransferase	ENSEMBL:ENSP00000269195:human:Splice Isoform 1 Of Polypeptide N-acetylgalactosaminyltransferase 1:E=156.046 | ENSEMBL:ENSP00000347911:human:Splice Isoform 1 Of Polypeptide N-acetylgalactosaminyltransferase 13:E=153.292 | ENSEMBL:ENSP00000271965:human:Poly
191868_at	T22C1.3	T22C1.3	WBGene00011914	T22C1.3	active						2		-				Biological_process:GPI anchor biosynthesis|Cellular_component:endoplasmic reticulum membrane|Cellular_component:integral to membrane	Major facilitator superfamily permease - Cdc91p	ENSEMBL:ENSP00000217446:human:Conserved hypothetical protein:E=30.0915 | ENSEMBL:ENSP00000346854:human:Splice Isoform 2 Of GPI transamidase component PIG-U:E=28.4949 | FLYBASE:CG13089-PA:fly:Flybase gene name is CG13089-PA:E=23.8539 |
184162_at	T14B4.6	T14B4.6	WBGene00001064	dpy-2	active						14	II-5M21	173355_s_at|184162_at	The dpy-2 gene encodes an unusual cuticular collagen that is required for maintaining the normal body length of the animal in later larval stages; dpy-2 interacts with other cuticular collagens such as dpy-10 and sqt-1, and suppresses mutations in glp-1, mup-1, and emb-5.	e8	Bmd|Dpy	Molecular_function:structural constituent of cuticle|Biological_process:phosphate transport|Cellular_component:cytoplasm|Biological_process:body morphogenesis (sensu Nematoda)|Biological_process:positive regulation of body size|Cellular_component:collagen|Biological_process:regulation of body size|Molecular_function:structural constituent of cuticle (sensu Nematoda) activity	Collagens (type IV and type XIII), and related proteins	ENSEMBL:ENSP00000331902:human:69 kDa protein:E=39.6778 | ENSEMBL:ENSP00000354505:human:Splice Isoform 1 Of Collagen alpha 5(IV) chain precursor:E=39.1192 | ENSEMBL:ENSP00000225964:human:Collagen alpha 1(I) chain precursor:E=38.6198 | ENSEMBL:ENSP000003152
186681_at	Y37E11B.6	Y37E11B.6	WBGene00021378	Y37E11B.6	active								-
175708_s_at	ZK1248.16	ZK1248.16	WBGene00002268	lec-5	active						8	II-4N21	-		tm1178	WT	Molecular_function:sugar binding	Galectin, galactose-binding lectin	ENSEMBL:ENSP00000302100:human:Galectin-4:E=26.0969 | ENSEMBL:ENSP00000312259:human:Galectin-9:E=25.5686 | ENSEMBL:ENSP00000306228:human:Splice Isoform 2 Of Galectin-9:E=25.5528 | ENSEMBL:ENSP00000318214:human:Splice Isoform 1 Of Galectin-9:E=25.2292 | ENSEMBL:ENSP00000335454:human:27 kDa protein:E=24.6383 | ENSEMBL:ENSP00000328797:human:35 kDa protein:E=23.1805 | ENSEMBL:ENSP00000342977:human:32 …
190995_at	F01F1.6	F01F1.6	WBGene00000115	alh-9	active	hypodermal seam cells	Expression is confined to the embryo, and consists of two components. In pre-comma stage embryos strong expression is seen in a number of anteriorly located cells. These cells are possibly descendants of ABa. In 3-fold embryos a distinct component consists of expression in the hypodermal seam cells. This gene has homology to aldehyde dehydrogenases.		0	1		III-3G09	-			WT|WT	Molecular_function:oxidoreductase activity|Biological_process:metabolism	Aldehyde dehydrogenase	ENSEMBL:ENSP00000297542:human:Antiquitin:E=185.959 | ENSEMBL:ENSP00000332256:human:Aldehyde dehydrogenase 1A3:E=54.9586 | ENSEMBL:ENSP00000249750:human:Aldehyde dehydrogenAse 1A2 isoform 1:E=51.5686 | ENSEMBL:ENSP00000265605:human:Aldehyde dehydrogenase 1
174999_at	F42A10.5	F42A10.5	WBGene00018341	F42A10.5	active						20	III-3A14	174999_at|185571_at			WT|WT
189374_s_at	F45H7.6	F45H7.6	WBGene00009738	F45H7.6	active							III-1P21	189373_at|189374_s_at		ok1347	WT	Molecular_function:ubiquitin-protein ligase activity|Biological_process:protein modification|Biological_process:ubiquitin cycle|Cellular_component:intracellular	Ubiquitin protein ligase RSP5/NEDD4	ENSEMBL:ENSP00000265522:human:KIAA0322 protein:E=110.854 | ENSEMBL:ENSP00000260983:human:KIAA1301 protein:E=107.244 | ENSEMBL:ENSP00000350569:human:NEDD4.2:E=84.7959 | ENSEMBL:ENSP00000348847:human:NEDD4-like ubiquitin ligase 3:E=84.6778 | ENSEMBL:ENSP000
177057_s_at	R53.5	R53.5	WBGene00011274	R53.5	active							II-7G11	-			WT|WT		Uncharacterized conserved protein	ENSEMBL:ENSP00000343652:human:Conserved hypothetical protein:E=28.8861 |
174804_at	T07D3.7b	T07D3.7	WBGene00000106	alg-2	active							II-1F05	174804_at|179952_at	alg-2 encodes a PAZ and PIWI-domain containing protein that is a member of the highly conserved eukaryotic RDE-1/AGO1/PIWI family of proteins that regulate posttranscriptional gene silencing (PTGS); ALG-2 functions with ALG-1 to control specific developmental timing events by positively regulating expression of small temporal RNAs (stRNAs) encoded by lin-4 and let-7; ALG-2 and ALG-1 are also requ…	ok215	WT	Biological_process:larval development (sensu Nematoda)|Biological_process:embryonic development	Translation initiation factor 2C (eIF-2C) and related proteins	ENSEMBL:ENSP00000220592:human:Eukaryotic translation initiation factor 2C, 2:E=1000 | ENSEMBL:ENSP00000207451:human:Similar to Eukaryotic translation initiation factor 2C 1:E=1000 | ENSEMBL:ENSP00000257131:human:Similar to Eukaryotic translation initiatio
186930_s_at	F19F10.10	F19F10.10	WBGene00017606	F19F10.10	active						11	V-5D03	-			WT		Tam3-transposase (Ac family)
185498_at	Y106G6D.6	Y106G6D.6	WBGene00013702	Y106G6D.6	active						8	I-5G05	-			WT		Unnamed protein
190693_at	K08B4.3	K08B4.3	WBGene00019515	K08B4.3	active						24	IV-3G23	-			WT	Molecular_function:transferase activity, transferring hexosyl groups|Biological_process:metabolism	UDP-glucuronosyl and UDP-glucosyl transferase	ENSEMBL:ENSP00000327082:human:UDP-glucuronosyltransferase 1-3 precursor, microsomal:E=40.3565 | ENSEMBL:ENSP00000343838:human:UDP-glucuronosyltransferase 1-7 precursor, microsomal:E=39.7212 | ENSEMBL:ENSP00000311648:human:2-hydroxyacylsphingosine 1-beta-g
183013_at	T07C12.12	T07C12.12	WBGene00011576	T07C12.12	active						7		-			Emb|WT	Biological_process:embryonic development (sensu Animalia)	Uncharacterized conserved protein	ENSEMBL:ENSP00000342583:human:Hypothetical protein FLJ12888:E=21.3768 |
192312_s_at	T21C12.1a	T21C12.1	WBGene00006784	unc-49	active	head body wall muscle | sphincter muscle | head ganglia	Fluorescence was detected mainly on head muscles and body wall muscles on both the dorsal and ventral sides. Strong spincter muscle GFP was observed in unc-49B::gfp but not unc-49C::gfp animals. Both constructs produce variable, weak fluorescence in head ganglia.	Faint GFP was observed in the plasma membrane of the cell soma and muscle arms while intense GFP was observed where the motor neuron and muscles contact.	1	1	1	III-5J21	172061_x_at|175835_at|175836_s_at|192312_s_at		e382	WT|WT|WT	Molecular_function:GABA-A receptor activity|Molecular_function:extracellular ligand-gated ion channel activity|Biological_process:ion transport|Cellular_component:integral to membrane|Cellular_component:postsynaptic membrane|Biological_process:transport|Cellular_component:membrane|Molecular_function:neurotransmitter receptor activity	GABA receptor	ENSEMBL:ENSP00000274093:human:Splice Isoform 1 Of Glycine receptor alpha-3 chain precursor:E=75.8861 | ENSEMBL:ENSP00000274576:human:Glycine receptor alpha-1 chain precursor:E=74.3665 | ENSEMBL:ENSP00000295454:human:Gamma-aminobutyric-acid receptor beta-1
174105_at	F55A4.5	F55A4.5	WBGene00018857	F55A4.5	active	stomato-intestinal muscle | head neurons | nerve ring | anal depressor muscle | body wall muscle | pharynx | nervous system | ventral nerve cord | tail neurons	Adult Expression: pharynx; stomato-intestinal muscle; anal depressor muscle; body wall muscle; Nervous System; nerve ring; ventral nerve cord; head neurons; tail neurons;		1	1	1	X-1A18	174105_at|183302_at			WT	Molecular_function:double-stranded RNA binding|Cellular_component:intracellular	Staufen and related double-stranded-RNA-binding proteins	ENSEMBL:ENSP00000344030:human:Hypothetical protein FLJ11290:E=24.7447 | ENSEMBL:ENSP00000345425:human:Splice Isoform 2 Of Double-stranded RNA-binding protein Staufen homolog:E=23.8861 | ENSEMBL:ENSP00000346163:human:Splice Isoform 1 Of Double-stranded RNA-binding protein Staufen homolog:E=23.585 | ENSEMBL:ENSP00000348026:human:STAU2 protein:E=20.1308 | FLYBASE:CG5753-PA:fly:Flybase gene name is s…
173214_s_at	W10C8.5	W10C8.5	WBGene00021128	W10C8.5	active						19	I-1M02	-			WT|WT	Molecular_function:kinase activity|Molecular_function:transferase activity, transferring phosphorus-containing groups	Creatine kinases	ENSEMBL:ENSP00000300283:human:Similar to Creatine kinase, ubiquitous mitochondrial precursor:E=61.8539 | ENSEMBL:ENSP00000299198:human:Creatine kinase, B chain:E=60.7696 | ENSEMBL:ENSP00000221476:human:Creatine kinase, M chain:E=59.8539 | ENSEMBL:ENSP00000254035:human:Creatine kinase, sarcomeric mitochondrial precursor:E=58.1805 | ENSEMBL:ENSP00000339085:human:37 kDa protein:E=28.699 | FLYBASE:CG…
175993_at	C29E4.7	C29E4.7	WBGene00016204	C29E4.7	active						2	III-4M19	-			WT|WT|Emb|Gro|Unc|Egl|Emb|Pvl|Rup|Unc	Molecular_function:glutathione transferase activity|Biological_process:metabolism|Cellular_component:cytoplasm|Biological_process:oviposition|Biological_process:embryonic development (sensu Animalia)|Biological_process:positive regulation of growth rate|Biological_process:hermaphrodite genital morphogenesis|Biological_process:morphogenesis of an epithelium|Biological_process:locomotory behavior	Glutathione S-transferase	ENSEMBL:ENSP00000278062:human:Hypothetical protein DKFZp686H13163:E=31.9208 | ENSEMBL:ENSP00000345023:human:Glutathione transferase omega 2:E=29 | ENSEMBL:ENSP00000334683:human:26 kDa protein:E=20.7959 | FLYBASE:CG6776-PA:fly:Flybase gene name is CG6776-PA:E=27.2924 | FLYBASE:CG6673-PA:fly:Flybase gene name is CG6673-PA:E=24.2366 | FLYBASE:CG6781-PA:fly:Flybase gene name is CG6781-PA:E=23.1675 | …
178156_at	T04H1.5	T04H1.5	WBGene00011451	T04H1.5	active						2	V-8O15	-			WT	Molecular_function:nucleic acid binding|Cellular_component:intracellular|Molecular_function:zinc ion binding|Cellular_component:nucleus	Predicted RNA binding protein, contains G-patch and Zn-finger domains	FLYBASE:CG10053-PA:fly:Flybase gene name is CG10053-PA:E=24.699 |
190335_s_at	C01H6.2	C01H6.2	WBGene00007252	C01H6.2	active						13		-	This gene encodes a protein predicted by Eisenberg and coworkers, with 52% accuracy, to be mitochondrial.				Ankyrin repeat	ENSEMBL:ENSP00000289734:human:Ankyrin:E=16.2596 | ENSEMBL:ENSP00000264366:human:Splice Isoform 2 Of Ankyrin 2:E=15.041 | ENSEMBL:ENSP00000351681:human:Alt. ankyrin:E=14.2518 | ENSEMBL:ENSP00000265709:human:205 kDa protein:E=14.2076 | ENSEMBL:ENSP000003396
179264_at	K06G5.1a	K06G5.1	WBGene00010605	K06G5.1	active						19	X-6L07	-			WT|WT		Unnamed protein
173665_at	T26A5.9	T26A5.9	WBGene00001005	dlc-1	active	head neurons | body wall muscle | pharynx | ventral nerve cord | intestinal | tail neurons	Adult Expression: pharynx; intestinal; ventral nerve cord; head neurons; tail neurons | Larval Expression: pharynx; intestinal; body wall muscle; ventral nerve cord; head neurons; tail neurons		1	1	18	III-3O12	173606_s_at|173665_at	dlc-1 encodes a dynein light chain type 1 that affects pronuclear migrations and thus affects embryonic viability; also affects fertility, body wall morphology and integrity.		Emb|Emb|Bmd|Dpy|Emb|Rup|Ste|Bmd|Dpy|Emb|Gro|Pvl|Unc	Molecular_function:microtubule motor activity|Biological_process:microtubule-based process|Cellular_component:microtubule associated complex|Biological_process:body morphogenesis (sensu Nematoda)|Biological_process:positive regulation of body size|Biological_process:embryonic development (sensu Animalia)|Biological_process:positive regulation of growth rate|Biological_process:hermaphrodite genita…	Dynein light chain type 1	ENSEMBL:ENSP00000240343:human:Dynein light chain 2, cytoplasmic:E=43.6021 | ENSEMBL:ENSP00000242577:human:Dynein light chain 1, cytoplasmic:E=42.2291 | ENSEMBL:ENSP00000244841:human:Putative dynein light chain protein DJ8B22.1:E=35.9586 | ENSEMBL:ENSP00000297220:human:PREDICTED: similar to dynein, cytoplasmic, light peptide:E=14.3872 | ENSEMBL:ENSP00000216068:human:Dynein light chain 4, axonemal:…
180063_at	F08C6.3	F08C6.3	WBGene00017242	F08C6.3	active						1	X-3N22	-		ok853	WT|WT		Vacuolar sorting protein VPS52/suppressor of actin Sac2	ENSEMBL:ENSP00000293739:human:Suppressor of actin mutations 2-like, isoform a:E=108 | ENSEMBL:ENSP00000230240:human:DJ1033B10.5.2:E=98.7695 | FLYBASE:CG7371-PA:fly:Flybase gene name is CG7371-PA:E=99.9208 |
188577_at	H14A12.2a	H14A12.2	WBGene00001503	fum-1	active						2	III-3P22	-	fum-1 is orthologous to human FUMARASE (FH; OMIM:136850), which when mutated leads to fumarase deficiency; FUM-1A and FUM-1B are predicted to be mitochondrial.		WT|Emb|Gro|Emb|Gro	Molecular_function:fumarate hydratase activity|Biological_process:fumarate metabolism|Cellular_component:TCA cycle enzyme complex|Molecular_function:catalytic activity|Biological_process:embryonic development (sensu Animalia)|Biological_process:positive regulation of growth rate	Fumarase	ENSEMBL:ENSP00000205832:human:Fumarate hydratase, mitochondrial precursor:E=188.377 | ENSEMBL:ENSP00000230686:human:Alpha-methylacyl-CoA racemase IIB:E=17.0269 | FLYBASE:CG4094-PA:fly:Flybase gene name is CG4094-PA:E=192.602 | FLYBASE:CG4095-PA:fly:Flybase gene name is CG4095-PA:E=183.398 | FLYBASE:CG6140-PA:fly:Flybase gene name is CG6140-PA:E=174.137 | FLYBASE:CG31874-PA:fly:Flybase gene name i…
189822_s_at	F23H12.1	F23H12.1	WBGene00004898	snb-2	active						6	V-8C10	-			WT	Biological_process:vesicle-mediated transport|Cellular_component:integral to membrane	Synaptobrevin/VAMP-like protein	ENSEMBL:ENSP00000314214:human:Vesicle-associated membrane protein 2:E=23.4815 | ENSEMBL:ENSP00000354018:human:12 kDa protein:E=23.3665 | ENSEMBL:ENSP00000347664:human:13 kDa protein:E=22.6383 | ENSEMBL:ENSP00000355122:human:Vesicle-associated membrane protein 1, isoform 2:E=22.1079 | ENSEMBL:ENSP00000324623:human:Splice Isoform 2 Of Vesicle-associated membrane protein 1:E=22.1024 | ENSEMBL:ENSP00…
194186_x_at	F28C6.7a	F28C6.7	WBGene00004440	rpl-26	active								193251_s_at|194186_x_at	rpl-26 encodes a large ribosomal subunit L26 protein; by homology, RPL-26 is predicted to function in protein biosynthesis; in C. elegans, RPL-26 activity is required for embryonic and germline development and normal rates of postembryonic growth.		Emb|Gro|Stp|Emb|Lva|Ste	Molecular_function:structural constituent of ribosome|Biological_process:protein biosynthesis|Cellular_component:intracellular|Cellular_component:ribosome|Cellular_component:large ribosomal subunit|Biological_process:embryonic development (sensu Animalia)|Biological_process:positive regulation of growth rate|Biological_process:larval development (sensu Nematoda)|Biological_process:growth|Biologic…	60S ribosomal protein L26	ENSEMBL:ENSP00000293842:human:60S ribosomal protein L26:E=44.6576 | ENSEMBL:ENSP00000265100:human:60S ribosomal protein L26-like 1:E=44.1367 | ENSEMBL:ENSP00000351505:human:18 kDa protein:E=32.1805 | ENSEMBL:ENSP00000350750:human:18 kDa protein:E=31.0223 | FLYBASE:CG6846-PA:fly:Flybase gene name is CG6846-PA:E=43.7212 |
191936_at	C06A1.5	C06A1.5	WBGene00007355	C06A1.5	active						5	II-7K10	-			Emb|Ste|WT	Molecular_function:DNA binding|Molecular_function:DNA-directed RNA polymerase activity|Biological_process:transcription, DNA-dependent|Biological_process:embryonic development (sensu Animalia)|Biological_process:reproduction	RNA polymerase subunit K	ENSEMBL:ENSP00000215960:human:DNA-directed RNA polymerases I, II, and III 14.4 kDa polypeptide:E=34.6383 | FLYBASE:CG1163-PA:fly:Flybase gene name is RpII18-PA:E=34.7696 |
182018_at	K07H8.1	K07H8.1	WBGene00019503	K07H8.1	active						2	IV-4M11	-			Emb|WT	Biological_process:embryonic development (sensu Animalia)	Beta-tubulin folding cofactor E	ENSEMBL:ENSP00000264180:human:Beta-tubulin cofactor E:E=46 | ENSEMBL:ENSP00000284259:human:Catastrophin:E=14.301 | FLYBASE:CG7861-PB:fly:Flybase gene name is CG7861-PB:E=32.6576 |
182880_at	ZK1067.3	ZK1067.3	WBGene00014209	ZK1067.3	active						2	II-6J03	-			WT
181410_s_at	F26G1.5	F26G1.5	WBGene00017841	F26G1.5	active						16	II-4C01	-			WT		Fibronectin
179424_at	F27C8.4	F27C8.4	WBGene00005003	spp-18	active						8	IV-4P24	-			WT
177515_at	K04G2.7	K04G2.7	WBGene00010566	K04G2.7	active						42	I-4A05	-			WT
190439_s_at	C56A3.7	C56A3.7	WBGene00000302	cav-2	active		Similar levels of cav-2 message were detected in eggs and mixed-stage animals		5	1	6	V-8N20	-	cav-2 encodes one of two C. elegans proteins related to caveolins, integral transmembrane proteins that are believed to function in regulation of signal transduction and that are the major component of caveolae, specialized lipid rafts found in the plasma membrane of most cell types; as loss of cav-2 function via large-scale RNA-mediated interference (RNAi) screens does not result in any obvious …	hc191	WT	Cellular_component:caveolar membrane|Molecular_function:signal transducer activity|Biological_process:cell surface receptor linked signal transduction	Caveolin	ENSEMBL:ENSP00000339191:human:Similar to Caveolin-1:E=16.2218 | ENSEMBL:ENSP00000222693:human:Caveolin-2:E=15.1611 |
181137_at	F46G10.1	F46G10.1	WBGene00009796	F46G10.1	active						2	X-6C06	-			WT	Molecular_function:protein binding|Molecular_function:voltage-gated potassium channel activity|Biological_process:potassium ion transport|Cellular_component:voltage-gated potassium channel complex|Cellular_component:membrane	Uncharacterized conserved protein, contains BTB/POZ domain
189385_s_at	C29F7.3	C29F7.3	WBGene00007812	C29F7.3	active	hypodermis | intestine	Strong expression is seen in many cells in adults and probably include all hypodermal cells and intestinal cells. This gene has homology to uridylate kinases.		0	1	24	X-6E16	-	This gene encodes a protein predicted by Eisenberg and coworkers, with 52% accuracy, to be mitochondrial.		WT	Molecular_function:ATP binding|Molecular_function:phosphotransferase activity, phosphate group as acceptor	Uridylate kinase/adenylate kinase	ENSEMBL:ENSP00000294340:human:UMP-CMP kinase:E=52.3872 | ENSEMBL:ENSP00000223836:human:Adenylate kinase isoenzyme 1:E=32.4949 | ENSEMBL:ENSP00000341430:human:Adenylate kinase 5, isoform 1:E=26.5686 | ENSEMBL:ENSP00000346577:human:Hypothetical protein:E=26
174171_at	F09G2.9	F09G2.9	WBGene00017317	F09G2.9	active						5	V-5M15	174171_at|184089_s_at			WT|Emb|Ste|WT	Biological_process:embryonic development (sensu Animalia)|Biological_process:reproduction		ENSEMBL:ENSP00000311997:human:Neurofilament triplet H protein:E=17.6383 | ENSEMBL:ENSP00000348587:human:Splice Isoform 2 Of Nucleolar phosphoprotein p130:E=14.585 | ENSEMBL:ENSP00000221166:human:NeurofilameNt 3 (150kDa medium):E=14.5229 | ENSEMBL:ENSP0000
186734_s_at	Y105C5B.28	Y105C5B.28	WBGene00001604	gln-3	active								-				Molecular_function:glutamate-ammonia ligase activity|Biological_process:glutamine biosynthesis|Biological_process:nitrogen metabolism|Biological_process:nitrogen fixation	Glutamine synthetase	ENSEMBL:ENSP00000307900:human:Glutamine synthetase:E=132.602 | FLYBASE:CG1743-PB:fly:Flybase gene name is Gs2-PB:E=135.143 | FLYBASE:CG2718-PB:fly:Flybase gene name is Gs1-PB:E=121.721 |
180081_s_at	W05F2.7	W05F2.7	WBGene00021039	W05F2.7	active						9	I-1B23	180080_at|180081_s_at			WT		Unnamed protein	ENSEMBL:ENSP00000354885:human:Mucin 2 precursor:E=34.3188 | ENSEMBL:ENSP00000343037:human:Mucin 5B precursor:E=26.699 | ENSEMBL:ENSP00000333437:human:PREDICTED: similar to submaxillary apomucin:E=26.4949 | ENSEMBL:ENSP00000302716:human:Membrane mucin MUC1
172739_at	F45H11.2	F45H11.2	WBGene00003587	ned-8	active		Immunoblotting showed that NED-8 was present throughout C. elegans development. In contrast, the 90-kDa protein was very prominent in embryos, but was nearly absent in the first three larval stages and the dauer larvae. The 90-kDa protein reappeared in fourth stage larvae and was also present in adult nematodes. | In two-cell stage embryos. NED-8 localized to the nucleus and the cytoplasm in wild…	| Expressed in nucleus and cytoplasm.	5	1	18	I-5O03	-	The ned-8 gene encodes a ubiquitin-like protein that is required for both embryogenesis and terminal hypodermal differentiation.		WT|Gro|Pvl|Rup|Stp|Unc|Lon|Pvl	Biological_process:protein modification|Biological_process:positive regulation of growth rate|Biological_process:negative regulation of body size|Biological_process:hermaphrodite genital morphogenesis|Biological_process:morphogenesis of an epithelium|Biological_process:gametogenesis|Biological_process:locomotory behavior	Ubiquitin-like protein	ENSEMBL:ENSP00000250495:human:Neddylin:E=31.585 | ENSEMBL:ENSP00000304697:human:UBC protein:E=21.4685 | ENSEMBL:ENSP00000344818:human:UBC protein:E=20.9208 | ENSEMBL:ENSP00000320067:human:9 kDa protein:E=17.2596 | FLYBASE:CG10679-PA:fly:Flybase gene name is Nedd8-PA:E=31.4949 | FLYBASE:CG11624-PA:fly::E=20.7447 |
172241_x_at	C37A5.8	C37A5.8	WBGene00007992	C37A5.8	active						15	I-7I03	-			WT		Unnamed protein
186780_at	F10B5.2	F10B5.2	WBGene00008639	F10B5.2	active						2		-					mRNA splicing factor	ENSEMBL:ENSP00000313674:human:Protein C20orf4:E=55.8861 | FLYBASE:CG12320-PA:fly:Flybase gene name is CG12320-PA:E=33.1079 |
192699_s_at	C01G6.1a	C01G6.1	WBGene00000170	aqp-2	active								171910_x_at|192699_s_at				Molecular_function:transporter activity|Biological_process:transport|Cellular_component:membrane	Aquaporin (major intrinsic protein family)	ENSEMBL:ENSP00000297991:human:MIP family protein:E=52.9586 | ENSEMBL:ENSP00000219919:human:Aquaporin 9:E=51.7447 | ENSEMBL:ENSP00000318355:human:Splice Isoform 1 Of Aquaporin 10:E=50.6021 | ENSEMBL:ENSP00000297988:human:Aquaporin 7:E=45.2518 | ENSEMBL:ENSP00000347330:human:Splice Isoform 2 Of Aquaporin 10:E=41.9586 | ENSEMBL:ENSP00000323912:human:BA251O17.3:E=40.4815 | ENSEMBL:ENSP00000335588:hum…
182919_at	F59B1.2	F59B1.2	WBGene00019097	F59B1.2	active						8	V-3A06	-			WT
190554_at	K09A9.1	K09A9.1	WBGene00010700	K09A9.1	active	head neurons | spermatheca | intestine | nervous system | tail neurons	Adult Expression: intestine; spermatheca; Nervous System; head neurons; tail neurons;		1	1	1	X-7K15	175475_s_at|190554_at		ok378	WT|WT|Gro|Gro|Sma|Stp	Molecular_function:protein kinase activity|Molecular_function:ATP binding|Biological_process:protein amino acid phosphorylation|Biological_process:positive regulation of growth rate|Biological_process:positive regulation of body size|Biological_process:gametogenesis
191661_s_at	T13F2.3a	T13F2.3	WBGene00004031	pis-1	active							IV-5E17	-	pis-1 encodes an ortholog of mammalian Pax transcription activation domain interacting protein PTIP; PIS-1 has an N-terminal glutamine/asparagine-rich domain and four C-terminal BRCT domains, and is dispensable for obvious functions in mass RNAi assays; mammalian PTIP binds to the activation domain of Pax2 and other Pax proteins, and colocalizes with Pax2 to actively expressed chromatin, and appe…	tm1566	WT|Sma|Sma	Cellular_component:intracellular|Biological_process:positive regulation of body size	Signaling protein SWIFT and related BRCT domain proteins	ENSEMBL:ENSP00000319149:human:Hypothetical protein FLJ41606:E=40.4949 | ENSEMBL:ENSP00000349606:human:CAGF28:E=36.2757 | ENSEMBL:ENSP00000292733:human:Positive cofactor 2 glutamine/Q-rich-associated protein:E=23.0862 | ENSEMBL:ENSP00000263205:human:Simila
187971_at	C09G4.4	C09G4.4|C09G4.5	-	-	multiple						7	IV-4I10	-			Lvl|Sck|Stp	Biological_process:larval development (sensu Nematoda)|Biological_process:physiological processes|Biological_process:gametogenesis
181761_at	C47D12.3	C47D12.3	WBGene00008137	C47D12.3	active						4	II-7N24	-			WT	Molecular_function:cation transporter activity|Biological_process:cation transport|Cellular_component:membrane	Sideroflexin	ENSEMBL:ENSP00000224807:human:Hypothetical protein FLJ90226:E=85.6021 | ENSEMBL:ENSP00000316905:human:Sideroflexin 1:E=83.4815 | ENSEMBL:ENSP00000286939:human:Sideroflexin 2:E=71.2924 | ENSEMBL:ENSP00000272433:human:Sideroflexin 5:E=50.6576 | ENSEMBL:ENSP00000347924:human:Sideroflexin 4, isoform 3:E=13.2676 | FLYBASE:CG11739-PC:fly:Flybase gene name is CG11739-PC:E=79.6576 | FLYBASE:CG6812-PA:fly…
177875_at	F52B5.5	F52B5.5	WBGene00000467	cep-1	active	pharynx | embryos	zygotic expression of a CEP-1::GFP fusion reporter is first detected at the 50-cell stage and appears to be ubiquitous throughout embryonic development. Near the end of embryogenesis, GFP fluorescence decreases; after hatching, expression is restricted to a subset of pharynx cells, becoming concentrated in nucleoli.	nucleoli	0	1	7	I-4G17	177604_at|177875_at	cep-1 encodes an ortholog of the human tumor suppressor p53 (OMIM:191170, mutated in Li-Fraumeni syndrome) that promotes DNA damage-induced apoptosis and is required for normal meiotic segregation in the germ line, and affects sensitivity to hypoxia-induced lethality and longevity in response to starvation; CEP-1 is expressed ubiquitously in embryos and in the nucleoli of a subset of pharyngeal c…	gk138	WT|WT	Molecular_function:transcription factor activity|Cellular_component:nucleus|Cellular_component:nucleolus|Biological_process:response to stress|Biological_process:DNA damage response, signal transduction resulting in induction of apoptosis|Biological_process:meiotic chromosome segregation|Biological_process:regulation of transcription
175462_s_at	T12A7.1	T12A7.1	WBGene00001577	gem-4	active	spermathecae | spermathecal valves | uterine epithelial cells | pharyngo-intestinal valve | intestinal	Expression of GEM-4::GFP within Z1 and Z4 becomes progressively more difficult to detect as the animals progress through L1 and is not detectable within the progeny of Z1 and Z4. GEM-4::GFP expresion within somatic gonadal tissues does not resume until ea	In cells that express GEM-4::GFP, fluorescence is typically brightest at the plasma membrane. In some cases, punctate staining is also evident within the cytoplasm, possibly due to association with vesicular structures.	0	1	9	IV-6C14	-	gem-4 encodes a Ca[2+]-dependent phosphatidylserine binding protein (copine) that antagonizes GON-2 in gonadal cell division, with no other obvious function in normal animals; GEM-4 is highly similar to three human proteins, copine I, copine III, and KIA1599 (40% identity over 590 residues); GEM-4 is also similar to its C. elegans paralog, F26D10.4 (73% identity over 637 residues), with at least …	dx63			Copine	ENSEMBL:ENSP00000244751:human:Copine V:E=117.658 | ENSEMBL:ENSP00000329748:human:Copine VIII:E=107.244 | ENSEMBL:ENSP00000198765:human:Copine III:E=103.62 | ENSEMBL:ENSP00000290776:human:Copine II:E=101.959 | ENSEMBL:ENSP00000323391:human:Copine family member:E=101.409 | ENSEMBL:ENSP00000350649:human:Splice Isoform 1 Of Copine IV:E=95 | ENSEMBL:ENSP00000317374:human:Splice Isoform 2 Of Copine VII…
183178_at	T22E5.1	T22E5.1	WBGene00020690	T22E5.1	active						6	X-3M18	-			WT
175240_at	C03F11.4	C03F11.4	WBGene00015390	C03F11.4	active							X-3E17	175240_at|176779_s_at					Uncharacterized conserved protein
193893_at	ZK909.3	ZK909.3	WBGene00014148	ZK909.3	active						14	I-7K24	-	This gene encodes a protein predicted by Eisenberg and coworkers, with 52% accuracy, to be mitochondrial.		WT|WT|WT|WT|Unclassified	Molecular_function:catalytic activity	Predicted guanosine polyphosphate pyrophosphohydrolase/synthase	ENSEMBL:ENSP00000330721:human:Metal dependent phosphohydrolase, HD region domain containing protein:E=34.9208 | FLYBASE:CG11900-PA:fly:Flybase gene name is CG11900-PA:E=38.8239 |
189372_s_at	Y32H12A.3	Y32H12A.3	WBGene00000973	dhs-9	active	nerve ring | intestinal | tail neurons	Adult Expression: intestinal; nerve ring; tail neurons | Larval Expression: intestinal; nerve ring; tail neurons		1	1			-	dhs-9 encodes a member of the short-chain dehydrogenases/reductases family (SDR).		WT|WT|WT	Molecular_function:oxidoreductase activity|Biological_process:metabolism	Reductases with broad range of substrate specificities	ENSEMBL:ENSP00000288111:human:Dehydrogenase/reductase SDR family member 1:E=69.2676 | ENSEMBL:ENSP00000256216:human:Peroxisomal multifunctional enzyme type 2:E=12.2924 | ENSEMBL:ENSP00000262542:human:Hydroxysteroid dehydrogenase-like protein:E=11 | FLYBASE:CG3699-PA:fly:Flybase gene name is EG:BACR7A4.14-PA:E=15.1938 | FLYBASE:CG31548-PA:fly:Flybase gene name is CG31548-PA:E=14.3566 | FLYBASE:CG3…
191263_at	ZK1307.8	ZK1307.8	WBGene00014249	ZK1307.8	active						18		-		tm1586		Molecular_function:calcium ion binding	Protein kinase C substrate, 80 KD protein, heavy chain	ENSEMBL:ENSP00000252455:human:Protein kinase C substrate 80K-H isoform 1:E=55.3979 | ENSEMBL:ENSP00000204679:human:C316G12.3:E=12.5229 | FLYBASE:CG6453-PA:fly:Flybase gene name is CG6453-PA:E=48 | FLYBASE:CG7685-PA:fly:Flybase gene name is CG7685-PA:E=23.0132 |
193676_s_at	F33D4.2a	F33D4.2	WBGene00002173	itr-1	active	m4 | rectum | vulva | hypodermal | intestine | tail | pharynx | rectal epithelium | metacorpus | somatic gonad | m5 | m6 | neurons | head | pharyngeal isthmus | intestine | pharynx | pharyngo-intestinal valve | pharyngeal isthmus | spermathecae | spermathecal valves | intestine | uterine | socket_cells | spermathecae | socket_set | spermathecae | intestine | pharynx | pharyngo-intestinal valve | …	Transgenic animals that carry this construct show GFP expression in a variety of tissue types. GFP expression is observed in the intestine, and the posterior cells express GFP more intensely than the remaining intestinal cells. Other cells include the rec	| ITR-1 present in membrane preparations by Western blotting. | ITR-1 present in membrane preparations by Western blotting.	1	1		IV-3J16	172953_s_at|193676_s_at|193688_s_at|193703_s_at	itr-1 encodes a putative inositol (1,4,5) trisphosphate receptor that affects the defecation cycle and pharyngeal pumping, and also affects ovulation in a pathway downstream of LET-23; interacts with UNC-54 in vivo, and is expressed in the adult intestine, pharynx, excretory cell, germ line, and spermatheca, with limited neuronal expression.	cj5	WT|Ste|Unclassified|Unclassified|Ste	Molecular_function:calcium channel activity|Biological_process:calcium ion transport|Cellular_component:membrane|Molecular_function:cation channel activity|Biological_process:cation transport|Molecular_function:inositol 1,4,5-triphosphate-sensitive calcium-release channel activity|Cellular_component:endoplasmic reticulum|Molecular_function:ion channel activity|Biological_process:ion transport|Bio…		ENSEMBL:ENSP00000244411:human:Inositol 1,4,5-trisphosphate receptor type 3:E=1000 | ENSEMBL:ENSP00000346595:human:Splice Isoform 6 Of Inositol 1,4,5-trisphosphate receptor type 1:E=1000 | ENSEMBL:ENSP00000349597:human:Splice Isoform 1 Of Inositol 1,4,5-tr
187715_at	ZK1098.2	ZK1098.2	WBGene00014219	ZK1098.2	active							III-5G13	187715_at|187716_at|187717_s_at			WT|WT		Unnamed protein
176746_s_at	R05D3.9	R05D3.9	WBGene00019882	R05D3.9	active							III-4O20	-		tm565	WT|WT|WT|WT|WT
176181_s_at	Y69A2AR.18a	Y69A2AR.18	WBGene00022089	Y69A2AR.18	active	anal sphincter/depressor muscle | hypodermis | body wall muscle | pharynx	Adult Expression: pharynx; anal sphincter/depressor muscle; body wall muscle; hypodermis; unidentified | Larval Expression: pharynx; anal sphincter/depressor muscle; body wall muscle; hypodermis		0	1			171917_x_at|176181_s_at				Molecular_function:hydrogen-transporting ATP synthase activity, rotational mechanism|Molecular_function:hydrogen-transporting ATPase activity, rotational mechanism|Biological_process:ATP synthesis coupled proton transport|Cellular_component:membrane|Cellular_component:proton-transporting two-sector ATPase complex	F0F1-type ATP synthase, gamma subunit	ENSEMBL:ENSP00000338568:human:Splice Isoform 2 Of ATP synthase gamma chain, mitochondrial precursor:E=81.7447 | ENSEMBL:ENSP00000349142:human:Splice Isoform 1 Of ATP synthase gamma chain, mitochondrial precursor:E=78.699 | ENSEMBL:ENSP00000298449:human:34 kDa protein:E=78.699 | FLYBASE:CG7610-PA:fly::E=83.4437 |
174275_at	K08B12.2a	K08B12.2	WBGene00019521	K08B12.2	active								174275_at|185876_at			WT	Molecular_function:DNA binding|Molecular_function:transcription factor activity|Biological_process:regulation of transcription, DNA-dependent|Biological_process:sex differentiation|Cellular_component:nucleus	Transcription factor Doublesex
175613_at	F43C1.2a	F43C1.2	WBGene00003401	mpk-1	active	head neurons | pharyngeal-intestinal valve | nervous system	Adult Expression: Nervous System; head neurons;		1	1		III-2I01	175613_at|193948_s_at		ga110	Ste|Ste|Ste|Emb|Ste|Emb	Molecular_function:MAP kinase activity|Molecular_function:ATP binding|Biological_process:protein amino acid phosphorylation|Molecular_function:protein kinase activity|Molecular_function:protein serine/threonine kinase activity|Biological_process:embryonic development (sensu Animalia)|Biological_process:reproduction		ENSEMBL:ENSP00000215832:human:Mitogen-activated protein kinase 1:E=153.886 | ENSEMBL:ENSP00000263025:human:Mitogen-activated protein kinase 3:E=147.658 | ENSEMBL:ENSP00000327293:human:Extracellular signal-related kinase 1c:E=131.31 | ENSEMBL:ENSP000003167
173026_at	F46G11.4	F46G11.4	WBGene00018517	F46G11.4	active								-			WT	Molecular_function:serine protease inhibitor activity
192069_s_at	F35G12.8	F35G12.8	WBGene00004874	smc-4	active	intestinal	Adult Expression: unidentified | Larval Expression: intestinal; unidentified | Larval Expression: unidentified	| "SMC-4 antibody staining showed that SMC-4 localized to mitotic chromosomes in a dynamic pattern with two striking features. First, SMC-4 localized to chromosomes only at times of the cell cycle when they were condensed. Little or no SMC-4 was observed	0	1	11	III-2E18	-	The smc-4 gene encodes a homolog of the SMC4 subunit of mitotic condensin; SMC-4 acts with MIX-1 to enable chromosome segregation.		Emb|Emb|Emb|Emb|Lva|Emb|Pvl|Emb|Emb	Molecular_function:ATP binding|Molecular_function:ATPase activity|Biological_process:chromosome organization and biogenesis|Cellular_component:chromosome|Molecular_function:protein binding|Biological_process:embryonic development (sensu Animalia)|Biological_process:larval development (sensu Nematoda)|Biological_process:growth|Biological_process:hermaphrodite genital morphogenesis	Structural maintenance of chromosome protein 4 (chromosome condensation complex Condensin, subunit C)	ENSEMBL:ENSP00000349961:human:Splice Isoform 1 Of Structural maintenance of chromosomes 4-like 1 protein:E=114.921 | ENSEMBL:ENSP00000353225:human:Splice Isoform 2 Of Structural maintenance of chromosomes 4-like 1 protein:E=112.237 | ENSEMBL:ENSP000003234
175095_at	B0410.3	B0410.3	WBGene00015172	B0410.3	active								-			WT
188144_s_at	C30G12.7	C30G12.7	WBGene00004244	puf-8	active	germ-line cells | sperm	Northern analysis revealed that puf-8 is expressed primarily in the germline. | Expressed strongly in sperm.		0	1	7	II-5F09	-		ga145	WT|Fgc|Tum|WT|WT|Tum|WT|WT	Molecular_function:RNA binding|Biological_process:mRNA metabolism|Biological_process:gametogenesis|Biological_process:regulation of meiosis|Biological_process:regulation of translation|Biological_process:meiosis|Biological_process:spermatogenesis		ENSEMBL:ENSP00000347265:human:Splice Isoform 3 Of Pumilio homolog 2:E=84.7213 | ENSEMBL:ENSP00000354370:human:Splice Isoform 1 Of Pumilio homolog 2:E=84.0969 | ENSEMBL:ENSP00000326746:human:Splice Isoform 2 Of Pumilio homolog 2:E=84.0655 | ENSEMBL:ENSP00000257075:human:Pumilio homolog 1:E=81.301 | FLYBASE:CG9755-PA:fly:Flybase gene name is pum-PA:E=77.0655 |
175327_at	F49D11.9b	F49D11.9	WBGene00018632	tag-296	active							I-5D15	175327_at|184379_at		ok1190	WT			ENSEMBL:ENSP00000341113:human:24 kDa protein:E=18.7696 | ENSEMBL:ENSP00000343890:human:Novel protein:E=18.0223 | ENSEMBL:ENSP00000315263:human:Glycolipid transfer protein:E=10.6576 | FLYBASE:CG30392-PA:fly:Flybase gene name is CG30392-PA:E=27.2596 |
175254_at	C05D10.3	C05D10.3	WBGene00015479	C05D10.3	active	intestinal	Adult Expression: intestinal | Larval Expression: intestinal		0	1	9	III-3O09	175254_at|175255_s_at|187614_at		tm688	WT|WT	Molecular_function:nucleotide binding|Molecular_function:nucleoside triphosphatase activity|Molecular_function:ATP binding|Molecular_function:ATPase activity|Molecular_function:permease activity|Biological_process:transport	Transporter, ABC superfamily (Breast cancer resistance protein)	ENSEMBL:ENSP00000354995:human:Splice Isoform 1 Of ATP-binding cassette, sub-family G, member 1:E=75.7447 | ENSEMBL:ENSP00000343820:human:Splice Isoform 8 Of ATP-binding cassette, sub-family G, member 1:E=75.4089 | ENSEMBL:ENSP00000304111:human:ATP-binding
175423_at	T06D10.1	T06D10.1	WBGene00011531	T06D10.1	active								175423_at|180048_at
183562_s_at	K02B2.4	K02B2.4	WBGene00002129	inx-7	active		No GFP detected.		5	1	11	IV-3E23	-			WT	Cellular_component:gap junction	Innexin-type channels	FLYBASE:CG32508-PC:fly:Flybase gene name is shakB-PC:E=21.1367 | FLYBASE:CG1448-PA:fly:Flybase gene name is inx3-PA:E=17.699 | FLYBASE:CG3039-PA:fly:Flybase gene name is ogre-PA:E=14.6778 | FLYBASE:CG7537-PB:fly:Flybase gene name is inx5-PB:E=14.0969 | FLYBASE:CG10125-PA:fly:Flybase gene name is zpg-PA:E=13.1871 | FLYBASE:CG17063-PA:fly:Flybase gene name is inx6-PA:E=12.5229 | FLYBASE:CG2977-PB:f…
192145_s_at	F33A8.3	F33A8.3	WBGene00000472	cey-1	active	germ-line cells | muscle	At 1 through 30-cell stage, maintained in germ line, lost from somatic cells. At 30-cell stage, staining was in 2 then 4 posterior cells. Staining was ubiquitous at 100 through 550-cell stage. Staining was seen in muscle and other tissues at bean through pretzel stages.		0	1	1	II-7J15	173932_at|173933_s_at|192145_s_at	cey-1 encodes a protein with a cold-shock/Y-box domain that is expressed in early embryonic blastomeres (at the 15-cell stage, i.e., pre-gastrulation), but is normally repressed in early germline blastomeres by PIE-1; it is predicted to be mitochondrial by phylogenetic profiling.	pk81	WT	Molecular_function:DNA binding|Biological_process:regulation of transcription, DNA-dependent	Predicted RNA-binding protein containing PIN domain and invovled in translation or RNA processing	ENSEMBL:ENSP00000228251:human:DNA-binding protein A:E=38.2518 | ENSEMBL:ENSP00000279550:human:DNA-binding protein A (Cold shock domain protein A) (Single-strand DNA binding protein NF-GMB). SPLICE ISOFORM 2:E=37.4318 | ENSEMBL:ENSP00000350099:human:34 kDa
192299_s_at	ZC116.3	ZC116.3	WBGene00013855	ZC116.3	active	vulva other | Reproductive System | hypodermis | intestine | tail | pharynx | developing vulva	Adult Expression: pharynx; intestine; Reproductive System; vulva other; hypodermis; unidentified cells in tail ;		0	1	9		192298_at|192299_s_at	ZC116.3 is orthologous to the human gene CUBILIN (CUBN; OMIM:602997), which when mutated leads to hereditary megaloblastic anaemia 1 (OMIM:261100).			Molecular_function:calcium ion binding	Cubilin, multiligand receptor mediating cobalamin absorption	ENSEMBL:ENSP00000265929:human:Intrinsic factor-B12 receptor precursor:E=217.523 | ENSEMBL:ENSP00000343124:human:Splice Isoform 4 Of CUB and sushi multiple domains protein 3 precursor:E=52.8239 | ENSEMBL:ENSP00000340835:human:Splice Isoform 3 Of CUB and su
193412_s_at	ZK328.5b	ZK328.5	WBGene00003796	npp-10	active							III-3M13	-	npp-10 is orthologous to the human gene NUCLEOPORIN, 98-KD (NUP98; OMIM:601021), which can promote leukemias (myelodysplastic syndromes, AML, or CML) when chromosomally rearranged.	ok467	Emb|Emb|Emb|Emb|Ste|Emb	Biological_process:transport|Cellular_component:nuclear pore|Biological_process:embryonic development (sensu Animalia)|Biological_process:reproduction	Nuclear pore complex, Nup98 component (sc Nup145/Nup100/Nup116)	ENSEMBL:ENSP00000316032:human:Splice Isoform 5 Of Nuclear pore complex protein Nup98-Nup96 precursor:E=64.3767 | ENSEMBL:ENSP00000352091:human:185 kDa protein:E=63.9208 | ENSEMBL:ENSP00000347404:human:NucleoporiN 98kD isoform 4:E=51.4949 | FLYBASE:CG10198-PA:fly:Flybase gene name is Nup98-PA:E=43.6021 |
193485_at	CC4.3	CC4.3	WBGene00004895	smu-1	active	all somatic | germ-line cells	The transgenes were ubiquitously expressed throughout development. In hermaphrodite larvae, expression of the rescuing transgenes was seen in all types of somatic nuclei and in the nuclei of the female germ line. Occasionally neuronal nuclei failed to sta	The protein products were found localized to nuclei.	3	1	3	I-6J07	-		mn415	WT		Conserved WD40 repeat-containing protein	ENSEMBL:ENSP00000263222:human:Similar to Brain-enriched WD-repeat protein:E=173.77 | ENSEMBL:ENSP00000351446:human:WD-repeat protein 5:E=33.2676 | ENSEMBL:ENSP00000330381:human:WD repeat domain 5B:E=32.9586 | ENSEMBL:ENSP00000006951:human:Platelet-activat
173219_s_at	R13F6.6a	R13F6.6	WBGene00006971	zak-1	active							III-3J03	173219_s_at|191806_s_at		km13	WT|WT|WT|WT|WT	Molecular_function:protein kinase activity|Molecular_function:ATP binding|Biological_process:protein amino acid phosphorylation|Molecular_function:protein-tyrosine kinase activity	Tyrosine kinase specific for activated (GTP-bound) p21cdc42Hs	ENSEMBL:ENSP00000267079:human:Similar to Mitogen-activated protein kinase kinase kinase 12:E=12.2007 | ENSEMBL:ENSP00000334011:human:MAP3K12 protein:E=12.0915 | ENSEMBL:ENSP00000257785:human:Ephrin type-A receptor 7 precursor:E=11.7447 | ENSEMBL:ENSP00000309597:human:Serine/threonine protein kinase:E=11.6576 | ENSEMBL:ENSP00000275815:human:Ephrin type-A receptor 1 precursor:E=11.6383 | ENSEMBL:EN…
175535_at	yk613d11.3	yk613d11.3	-	-	not a gene								-
183546_s_at	K02F2.3	K02F2.3	WBGene00019323	tag-203	active						5	I-3G24	-		ok883	Emb|Led|Pvl|Emb|Ste|Emb|Emb	Molecular_function:nucleic acid binding|Cellular_component:nucleus|Biological_process:embryonic development (sensu Animalia)|Biological_process:embryonic morphogenesis|Biological_process:gastrulation (sensu Protostomia)|Biological_process:hermaphrodite genital morphogenesis|Biological_process:reproduction	Splicing factor 3b, subunit 3	ENSEMBL:ENSP00000305790:human:Splicing factor 3B subunit 3:E=1000 | ENSEMBL:ENSP00000311296:human:SF3B3 protein:E=93.4815 | ENSEMBL:ENSP00000301764:human:DNA damage binding protein 1:E=38.4949 | FLYBASE:CG13900-PA:fly:Flybase gene name is CG13900-PA:E=1000 | FLYBASE:CG7769-PA:fly:Flybase gene name is DDB1-PA:E=44.2147 | FLYBASE:CG10110-PA:fly:Flybase gene name is cpsf-PA:E=12.8861 |
193030_s_at	R11H6.1	R11H6.1	WBGene00003982	pes-9	active	hypodermal | intestinal | intestinal	Expression was also observed in the head and tail of adults, which is thought to be in hypodermal nuclei. The tail expression is weaker. | "Restricted nuclear localised embryonic expression, the individual staining cells have not been identified. Staining was initially observed as two strongly staining nuclei at the perimeter of the embryo at the 28-cell stage with the number of staining nuclei i…		0	1	19	V-9H13	-	pes-9 encodes a zinc metallopeptidase; pes-9 was originally identified in a promoter trap screen for sequences that direct reporter gene expression in specific cell types during C. elegans development; pes-9 sequences direct expression in a limited number of cells in the early embryo and in putative head and tail hypodermal cells in adults; after some confusion, the pes-9 reporter gene fusion was…	ok1037	WT	Molecular_function:metallopeptidase activity|Biological_process:proteolysis and peptidolysis	Metalloexopeptidases	ENSEMBL:ENSP00000325548:human:Cytosolic nonspecific dipeptidase:E=143.62 | ENSEMBL:ENSP00000351682:human:DPKL1915:E=117.886 | ENSEMBL:ENSP00000325238:human:Similar to Glutamate carboxypeptidase-like protein 2:E=117.796 | ENSEMBL:ENSP00000325756:human:Peptidase M20/M25/M40 family protein:E=110.678 | FLYBASE:CG17337-PA:fly:Flybase gene name is CG17337-PA:E=143.523 |
189586_s_at	K01G5.7	K01G5.7	WBGene00006536	tbb-1	active						20	III-5B12	-	This gene encodes a homolog of mammalian beta-tubulin (TUBB) that is expressed at high levels in the germline; TBB-1 is redundant for embryonic viability, due to its paralog TBB-2.	gk207	Emb|Emb|Emb	Molecular_function:structural molecule activity|Biological_process:microtubule-based movement|Cellular_component:microtubule|Molecular_function:GTPase activity|Molecular_function:GTP binding|Biological_process:microtubule polymerization|Cellular_component:tubulin|Biological_process:embryonic development (sensu Animalia)	Beta tubulin	ENSEMBL:ENSP00000341289:human:Tubulin beta-? chain:E=224.131 | ENSEMBL:ENSP00000264071:human:Similar to Tubulin, beta 4:E=223.42 | ENSEMBL:ENSP00000259925:human:Tubulin beta-2 chain:E=223.387 | ENSEMBL:ENSP00000259818:human:Tubulin, beta polypeptide paral
175476_s_at	Y56A3A.19	Y56A3A.19	WBGene00013237	Y56A3A.19	active	pharynx | intestinal	Adult Expression: pharynx | Larval Expression: intestinal		0	1	18	III-6K15	172842_x_at|175476_s_at			WT|Gro|Lva	Molecular_function:acyl carrier activity|Biological_process:fatty acid biosynthesis|Molecular_function:cofactor binding|Biological_process:positive regulation of growth rate|Biological_process:larval development (sensu Nematoda)|Biological_process:growth	Acyl carrier protein/NADH-ubiquinone oxidoreductase, NDUFAB1/SDAP subunit	ENSEMBL:ENSP00000007516:human:Acyl carrier protein, mitochondrial precursor:E=29.4318 | FLYBASE:CG9160-PA:fly:Flybase gene name is mtacp1-PA:E=29.9586 |
192463_s_at	R11A8.4	R11A8.4	WBGene00004800	sir-2.1	active						2	IV-5B13	-	sir-2.1 encodes a homolog of the S. cerevisiae gene SIR2.	ok434	WT	Molecular_function:DNA binding|Biological_process:chromatin silencing|Biological_process:regulation of transcription, DNA-dependent|Cellular_component:chromatin silencing complex	Sirtuin 5 and related class III sirtuins (SIR2 family)	ENSEMBL:ENSP00000212015:human:NAD-dependent deacetylase sirtuin 1:E=90.7959 | ENSEMBL:ENSP00000270025:human:NAD-dependent deacetylase sirtuin 3, mitochondrial precursor:E=50.0862 | ENSEMBL:ENSP00000249396:human:Splice Isoform 1 Of NAD-dependent deacetylas
191691_at	C40H1.5	C40H1.5	WBGene00008040	C40H1.5	active							III-5A09	-			WT|WT	Molecular_function:molecular_function unknown	Uncharacterized protein with conserved cysteine
193709_at	M18.7	M18.7	WBGene00000122	aly-3	active						2	IV-6O08	-			WT|WT	Molecular_function:nucleic acid binding	RRM motif-containing protein	ENSEMBL:ENSP00000343198:human:Protein:E=10.4089 | FLYBASE:CG1101-PA:fly:Flybase gene name is Aly-PA:E=15.0458 |
174941_s_at	Y105E8A.23	Y105E8A.23	WBGene00013680	Y105E8A.23	active								174941_s_at|176309_at			WT|Gro|Gro|Stp|WT	Molecular_function:DNA binding|Molecular_function:DNA-directed RNA polymerase activity|Biological_process:transcription|Biological_process:positive regulation of growth rate|Biological_process:gametogenesis	Mitochondrial/chloroplast DNA-directed RNA polymerase RPO41, provides primers for DNA replication-initiation	ENSEMBL:ENSP00000215591:human:DNA-directed RNA polymerase, mitochondrial precursor:E=52.7696 | FLYBASE:CG4644-PA:fly:Flybase gene name is CG4644-PA:E=69.8861 |
176730_at	Y111B2A.2	Y111B2A.2	WBGene00013728	Y111B2A.2	active								-			WT		Unnamed protein
173937_at	F30F8.1	F30F8.1	WBGene00009270	F30F8.1	active							I-3J04	173937_at|178648_s_at			WT
188709_s_at	W05B10.2	W05B10.2	WBGene00012277	W05B10.2	active								-				Molecular_function:nucleic acid binding	Unnamed protein
187635_at	C05E11.1	C05E11.1	WBGene00015492	C05E11.1	active						1	X-2P21	-		tm733	WT|Unclassified|WT|WT|WT|WT|WT|Lon	Biological_process:negative regulation of body size	Predicted membrane protein	ENSEMBL:ENSP00000272748:human:KIAA1715 protein:E=15.0315 | FLYBASE:CG8735-PA:fly:Flybase gene name is CG8735-PA:E=13.2596 |
174484_s_at	Y55D9A.1b	Y55D9A.1	WBGene00013223	Y55D9A.1	active							IV-6P21	174484_s_at|188768_at			WT|WT		Guanine nucleotide exchange factor EFA6	ENSEMBL:ENSP00000245796:human:Tic:E=63.7696 | ENSEMBL:ENSP00000352851:human:KIAA2011 protein:E=60.8239 | ENSEMBL:ENSP00000020673:human:BA18I14.3:E=60.041 | ENSEMBL:ENSP00000274710:human:Hypothetical protein DKFZp761B0514:E=59.2757 | ENSEMBL:ENSP00000286485:human:ADP-ribosylation factor guanine nucleotide factor 6 isoform b:E=42 | ENSEMBL:ENSP00000348981:human:Hepatocellular carcinoma-associated a…
173604_at	C14A11.6	C14A11.6	WBGene00015751	C14A11.6	active							X-2A09	173604_at|173605_s_at			WT|WT
183401_at	C25H3.7a	C25H3.7	WBGene00016116	C25H3.7	active						2	II-4H13	-			WT			ENSEMBL:ENSP00000275057:human:Conserved hypothetical protein:E=11.1611 |
188624_at	F22B7.10	F22B7.10	WBGene00001078	dpy-19	active	hyp7 | V lineage | P lineage	This construct was expressed faintly in QL and QR, more strongly in the neighboring epidermal cells (dorsal hyp7 cells, ventral P cells and lateral V cells), and in dorsal and ventral body muscle cells.	| "At the time of the Q cell migrations, many cells faintly expressed GFP-tagged DPY-19 in a reticular pattern, with the brightest staining localized at the periphery of cell nuclei."	1	1	14	III-4J19	-	The dpy-19 gene encodes a novel transmembrane protein whose human homolog is expressed in brain, and that is required for correct polarization and migration of the neuroblasts QL and QR.	e1259	WT|WT		Predicted membrane protein	ENSEMBL:ENSP00000308695:human:PREDICTED: KIAA0877 protein:E=139.061 | ENSEMBL:ENSP00000315988:human:Hypothetical protein FLJ32949:E=127.398 | ENSEMBL:ENSP00000344937:human:Hypothetical protein FLJ25986:E=65.7959 | ENSEMBL:ENSP00000302521:human:Hypothetical protein FLJ16377:E=48.7959 | ENSEMBL:ENSP00000352991:human:45 kDa protein:E=44.8539 | ENSEMBL:ENSP00000315672:human:Hypothetical protein DKFZp…
175274_s_at	ZK287.7	ZK287.7	WBGene00013967	ZK287.7	active						7	V-6D12	175274_s_at|179680_at			WT
174727_at	C32D5.10	C32D5.10	WBGene00016317	C32D5.10	active						2	II-4P06	174727_at|187637_at			WT|WT	Molecular_function:ubiquitin-protein ligase activity|Molecular_function:zinc ion binding|Biological_process:protein ubiquitination|Cellular_component:ubiquitin ligase complex	Predicted E3 ubiquitin ligase
176788_at	Y51H7C.4	Y51H7C.4	WBGene00021782	Y51H7C.4	active								-					DNA alkylation damage repair protein	ENSEMBL:ENSP00000324141:human:AlkB, AlkylAtion repAir homolog:E=10.2757 | FLYBASE:CG33250-PA:fly:Flybase gene name is AlkB-PA:E=11.301 |
175143_s_at	R06C1.4	R06C1.4	WBGene00011059	R06C1.4	active						24	I-6A07	-			WT	Molecular_function:nucleic acid binding	mRNA cleavage and polyadenylation factor I complex, subunit RNA15	ENSEMBL:ENSP00000348689:human:53 kDa protein:E=16.6198 | ENSEMBL:ENSP00000332444:human:60 kDa protein:E=16.5686 | ENSEMBL:ENSP00000325616:human:Similar to Variant polyadenylation protein CSTF-64:E=16.5229 | ENSEMBL:ENSP00000263028:human:Cleavage stimulation factor, 64 kDa subunit:E=16.4437 | ENSEMBL:ENSP00000342323:human:37 kDa protein:E=12.3665 | ENSEMBL:ENSP00000218440:human:Putative RNA-bindin…
182995_at	F45H11.3	F45H11.3	WBGene00009744	F45H11.3	active						9	I-5O05	174543_at|182995_at			WT|WT|WT|WT|Emb	Biological_process:embryonic development (sensu Animalia)	Unnamed protein
193302_at	K08E7.8	K08E7.8	WBGene00010675	K08E7.8	active	anal sphincter/depressor muscle | body wall muscle | pharynx | vulval muscle	Adult Expression: pharynx; anal sphincter/depressor muscle; vulval muscle; body wall muscle | Larval Expression: pharynx; body wall muscle		0	1	16	IV-6P17	-			WT		Leucine-rich repeat (LRR) protein associated with apoptosis in muscle tissue	ENSEMBL:ENSP00000311543:human:FLJ10751 protein, isoform 1:E=12.8861 | ENSEMBL:ENSP00000183657:human:Leucine-rich repeat, typical subtype containing protein:E=10.2924 | FLYBASE:CG2471-PA:fly:Flybase gene name is CG2471-PA:E=24.8861 |
184393_at	C33H5.13	C33H5.13	WBGene00016379	C33H5.13	active						6	IV-3P08	-			WT
173698_s_at	F01D5.9	F01D5.9	WBGene00008499	cyp-37A1	active	head neurons | pharyngeal-intestinal valve | intestine | pharynx | nervous system | renal gland cells	Adult Expression: pharynx; intestine;		1	1		II-9A13	-		ok673	WT|WT	Biological_process:electron transport|Molecular_function:monooxygenase activity	Cytochrome P450 CYP4/CYP19/CYP26 subfamilies	ENSEMBL:ENSP00000274118:human:Similar to Cytochrome P450 4c3:E=99.4685 | ENSEMBL:ENSP00000221307:human:60 kDa protein:E=70.0177 | ENSEMBL:ENSP00000011989:human:Cytochrome P450 4F3:E=69.4815 | ENSEMBL:ENSP00000221700:human:Cytochrome P450 4F2:E=69.1675 | E
184174_at	ZC204.12	ZC204.12	WBGene00022562	ZC204.12	active						8	II-2A03	-			WT		Unnamed protein
180913_at	F32A5.5a	F32A5.5	WBGene00000169	aqp-1	active						8	II-5D15	-			WT	Molecular_function:transporter activity|Biological_process:transport|Cellular_component:membrane	Aquaporin (major intrinsic protein family)	ENSEMBL:ENSP00000318355:human:Splice Isoform 1 Of Aquaporin 10:E=44.5528 | ENSEMBL:ENSP00000219919:human:Aquaporin 9:E=43.699 | ENSEMBL:ENSP00000297988:human:Aquaporin 7:E=38.3665 | ENSEMBL:ENSP00000329634:human:Novel protein similar to aquaporin 7:E=37.8861 | ENSEMBL:ENSP00000316510:human:OTTHUMP00000032358:E=37.8861 | ENSEMBL:ENSP00000347330:human:Splice Isoform 2 Of Aquaporin 10:E=37.2924 | EN…
183993_at	C16C4.5	C16C4.5	WBGene00015829	C16C4.5	active						24	II-2M03	-			WT		Uncharacterized protein, contains BTB/POZ domain
174364_at	yk453f3.3	yk453f3.3	-	-	not a gene								-
174613_at	F08B4.2b	F08B4.2	WBGene00000397	cdh-5	active							IV-4K20	174613_at|192569_at	a homolog of cadherin.	hc181	WT|WT	Molecular_function:calcium ion binding|Biological_process:homophilic cell adhesion|Cellular_component:membrane	Cadherin repeats	ENSEMBL:ENSP00000335169:human:Fat-like cadherin FATJ protein:E=49.5686 | ENSEMBL:ENSP00000261800:human:Protocadherin Fat 2 precursor:E=46.4089 | ENSEMBL:ENSP00000298047:human:PREDICTED: similar to fat3:E=46.1367 | ENSEMBL:ENSP00000260147:human:Cadherin-re
194212_x_at	F37C4.5a	F37C4.5	WBGene00018145	F37C4.5	active							IV-1P20	171919_x_at|181941_s_at|194212_x_at			WT		Unnamed protein
178521_s_at	T05D4.3	T05D4.3	WBGene00011476	T05D4.3	active						1	III-6B22	178520_at|178521_s_at			WT|WT|WT|WT|Unc	Biological_process:locomotory behavior
172888_x_at	C40D2.2	C40D2.2	WBGene00016555	C40D2.2	active						31	II-2C14	-	The C40D2.2 gene encodes a protein closely similar to C46F9.3, which has a meprin-associated Traf homology (MATH) domain and may be involved in apoptosis.		WT		Uncharacterized protein, contains BTB/POZ domain
188575_s_at	F44E7.4a	F44E7.4	WBGene00018426	F44E7.4	active						5	V-4M08	-	This gene encodes a protein predicted by Eisenberg and coworkers, with 68% accuracy, to be mitochondrial.		WT	Molecular_function:metalloendopeptidase activity|Biological_process:proteolysis and peptidolysis	N-arginine dibasic convertase NRD1 and related Zn2+-dependent endopeptidases, insulinase superfamily	ENSEMBL:ENSP00000265986:human:OTTHUMP00000043243:E=207.886 | ENSEMBL:ENSP00000262679:human:132 kDa protein:E=97.2147 | ENSEMBL:ENSP00000262680:human:OTTHUMP00000046689:E=96.9208 | ENSEMBL:ENSP00000346890:human:125 kDa protein:E=90.7959 | FLYBASE:CG5517-PA:fly:Flybase gene name is Ide-PA:E=144.276 | FLYBASE:CG2025-PA:fly:Flybase gene name is CG2025-PA:E=92.8861 |
179120_s_at	F49E2.2a	F49E2.2	WBGene00009886	F49E2.2	active						31	X-4D02	174191_at|179120_s_at			WT|WT
179983_at	F35A5.3	F35A5.3	WBGene00000033	abu-10	active						29	X-2M08	179983_at|188148_at	abu-10 encodes a transmembrane protein with a predicted signal sequence, a glutamine/asparagine-rich domain and a cysteine-rich repeat (DUF139); abu-10 expression is induced by blockage of the unfolded-protein response in the endoplasmic reticulum (ER), and ABU-10 may function within the ER to protect the organism from damage by improperly folded nascent protein.		WT		Uncharacterized protein	ENSEMBL:ENSP00000334197:human:Keratin-associated protein 10-6:E=24.6198 | ENSEMBL:ENSP00000333987:human:27 kDa protein:E=24.4815 | ENSEMBL:ENSP00000335565:human:Keratin-associated protein 10-8:E=16.6021 | ENSEMBL:ENSP00000349260:human:PREDICTED: similar t
193803_s_at	C26F1.4	C26F1.4	WBGene00004499	rps-30	active						23	V-5L09	193802_at|193803_s_at	rps-30 encodes two proteins, a small ribosomal subunit S30 protein and ubiquitin, which is cleaved from the ribosomal protein posttranslationally; by homology, S30 is predicted to function in protein biosynthesis and ubiquitin in protein degradation; in C. elegans, loss of rps-30 function via RNA-mediated interference (RNAi) does not result in any obvious abnormalities.		WT|WT|Gro|Gro	Molecular_function:structural constituent of ribosome|Biological_process:protein biosynthesis|Cellular_component:intracellular|Cellular_component:ribosome|Biological_process:protein modification|Biological_process:positive regulation of growth rate	Ubiquitin and ubiquitin-like proteins	ENSEMBL:ENSP00000279259:human:UbiqUitin-like protein fUbi and ribosomal protein S30 precUrsor:E=30.4318 | ENSEMBL:ENSP00000335590:human:14 kDa protein:E=22.4685 | FLYBASE:CG15697-PA:fly:Flybase gene name is CG15697-PA:E=26.2924 |
173725_s_at	F41H10.8	F41H10.8	WBGene00001244	elo-6	active		GFP fluorescence was detected in the gut and several head neurons, including amphid neurons. --precise ends.		1	1	19	IV-2H04	-	The elo-6 gene encodes a paralog of elo-1 and elo-2, each of which encodes a polyunsaturated fatty acid (PUFA) elongase; ELO-6 may be required for a normally high growth rate.	gk233	Gro|WT|Gro	Cellular_component:integral to membrane|Biological_process:positive regulation of growth rate	Long chain fatty acid elongase	ENSEMBL:ENSP00000238970:human:Elongation of very long chain fatty acids protein 3:E=37.8239 | ENSEMBL:ENSP00000304736:human:Hypothetical protein FLJ23378:E=37.6198 | ENSEMBL:ENSP00000163344:human:Elongation of very long chain fatty acids protein 1:E=21.21
192988_at	W02D3.5	W02D3.5	WBGene00002258	lbp-6	active						19	I-3E02	-			WT	Molecular_function:binding|Molecular_function:lipid binding|Biological_process:transport|Molecular_function:transporter activity	Fatty acid-binding protein FABP	ENSEMBL:ENSP00000241156:human:Fatty acid binding protein 3:E=28.6198 | ENSEMBL:ENSP00000256104:human:Fatty acid binding protein 4, adipocyte:E=27.2441 | ENSEMBL:ENSP00000296918:human:FABP7 protein:E=25.5528 | ENSEMBL:ENSP00000256103:human:PeriPheral myelin Protein 2:E=25.0223 | ENSEMBL:ENSP00000271558:human:Cellular retinoiC aCid binding protein 2:E=23.3468 | ENSEMBL:ENSP00000348931:human:Hypothe…
188975_at	C15A11.7	C15A11.7	WBGene00007599	C15A11.7	active						8	I-3N15	-			WT|WT		Unnamed protein
174032_s_at	F17E5.1a	F17E5.1	WBGene00002991	lin-2	active							X-5N10	174032_s_at|194033_s_at	lin-2 encodes a protein belonging to the membrane associated guanylate kinase (MAGUK) family, with several domains (L27, PDZ, SH3, and guanylate kinase) thought to assemble specific multiprotein complexes in particular regions of the cell; in vivo, LIN-2 is required for the correct localization of LET-23 (and, presumably, other membrane proteins) to specific regions of the plasma membrane.	ad527	WT|WT	Molecular_function:protein binding|Molecular_function:protein kinase activity|Molecular_function:ATP binding|Biological_process:protein amino acid phosphorylation|Molecular_function:protein serine/threonine kinase activity|Molecular_function:protein-tyrosine kinase activity	Ca2+/calmodulin-dependent protein kinase, EF-Hand protein superfamily	ENSEMBL:ENSP00000322727:human:Calcium/calmodulin-dependent serine protein kinase:E=230.398 | ENSEMBL:ENSP00000354641:human:Peripheral plasma membrane protein CASK:E=230.398 | ENSEMBL:ENSP00000347218:human:Calcium/calmodulin-dependent serine protein kinase
190244_s_at	F01D4.4	F01D4.4	WBGene00001189	egl-21	active	head neurons | ventral cord motor neurons | nerve ring | preanal ganglion | tail neurons	egl-21 immunostaining was found in ~100 cells in the head and several neurons in the tail ganglia (15+/-3) and pre-anal ganglion (7+/-1) and motor neurons of the ventral cord (38+/-4). The subset of the egl-21 CPE-expressing cells include the following: the mechanosensory neurons ALM, AVM, and PVM; the interneurons BDU, SDQ; and the HSN egg-laying motor neurons. | "Immunostaining in wild-type ani…	In wild-type animals, egl-21 immunostaining was most concentrated in the nerve ring and other neuronal processes, whereas neuronal cell bodies had lower levels of expression.	1	1	6		-	Uncloned locus that affects egg laying.	n476		Molecular_function:carboxypeptidase A activity|Biological_process:proteolysis and peptidolysis	Zinc carboxypeptidase	ENSEMBL:ENSP00000352733:human:Carboxypeptidase E precursor:E=90.6383 | ENSEMBL:ENSP00000266047:human:Carboxypeptidase N catalytic chain precursor:E=83.3098 | ENSEMBL:ENSP00000225719:human:Carboxypeptidase D precursor:E=82.7959 | ENSEMBL:ENSP00000315074:human:Similar to Carboxypeptidase Z precursor:E=81.7695 | ENSEMBL:ENSP00000354255:human:Similar to Carboxypeptidase Z precursor:E=81.699 | ENSEMBL…
189666_s_at	T08H10.1	T08H10.1	WBGene00020369	T08H10.1	active						4	V-3B06	-		tm931	WT	Molecular_function:oxidoreductase activity	Aldo/keto reductase family proteins	ENSEMBL:ENSP00000352584:human:Aldo-keto reductase family 1 member B10:E=62.3872 | ENSEMBL:ENSP00000285930:human:Aldose reductase:E=62.2007 | ENSEMBL:ENSP00000312606:human:Aldo-keto reductAse fAmily 1, member A1:E=60.699 | ENSEMBL:ENSP00000328745:human:PRE
193547_at	F27D4.1	F27D4.1	WBGene00009187	F27D4.1	active	intestinal	Adult Expression: intestinal | Larval Expression: intestinal		0	1	2	I-3F22	-	The F27D4.1 gene encodes an ortholog of the human gene ELECTRON-TRANSFER-FLAVOPROTEIN, ALPHA POLYPEPTIDE (ETFA), which when mutated leads to glutaricaciduria type IIA (OMIM:231680).		Emb|Stp|WT|Emb|Emb	Molecular_function:electron transporter activity|Biological_process:electron transport|Biological_process:embryonic development (sensu Animalia)|Biological_process:gametogenesis	Electron transfer flavoprotein, alpha subunit	ENSEMBL:ENSP00000267950:human:Electron transfer flavoprotein alpha-subunit, mitochondrial precursor:E=102.678 | FLYBASE:CG8996-PA:fly:Flybase gene name is wal-PA:E=106.276 |
176592_at	Y97E10AL.2	Y97E10AL.2	WBGene00022393	Y97E10AL.2	active								-			WT	Molecular_function:catalytic activity	Predicted alpha/beta hydrolase	ENSEMBL:ENSP00000341408:human:Splice Isoform 1 Of Protein C20orf22:E=62.699 | ENSEMBL:ENSP00000251700:human:Splice Isoform 2 Of Protein C20orf22:E=60.8861 | ENSEMBL:ENSP00000336693:human:Splice Isoform 1 Of Protein C14orf29:E=42.5229 | ENSEMBL:ENSP00000343951:human:Splice Isoform 2 Of Protein C14orf29:E=39.8861 | FLYBASE:CG15111-PB:fly:Flybase gene name is CG15111-PB:E=49.0315 |
185013_at	T06C12.14	T06C12.14	WBGene00011521	T06C12.14	active								-					Secreted surface protein
178251_s_at	T13F2.7	T13F2.7	WBGene00011747	T13F2.7	active						11	IV-5G01	-			Emb|Emb|Emb|Emb|Gro|Emb|Lva	Biological_process:embryonic development (sensu Animalia)|Biological_process:positive regulation of growth rate|Biological_process:larval development (sensu Nematoda)|Biological_process:growth
180845_s_at	R07G3.8	R07G3.8	WBGene00019944	R07G3.8	active	neurons along body | head neurons | Reproductive System | nervous system | ventral nerve cord | vulval muscle | tail neurons	Adult Expression: Reproductive System; vulval muscle; Nervous System; ventral nerve cord; head neurons; neurons along body; tail neurons;		1	1	6	II-5B04	173666_at|180845_s_at			WT		Uncharacterized conserved protein	ENSEMBL:ENSP00000347744:human:Protein FAM49A:E=52.8539 | ENSEMBL:ENSP00000311651:human:Protein FAM49B:E=50.2076 | FLYBASE:CG32066-PC:fly:Flybase gene name is CG32066-PC:E=45.0132 |
181668_at	F25F8.1	F25F8.1	WBGene00017795	F25F8.1	active						1	I-2M03	-		gk179	WT
175109_at	Y34B4A.9	Y34B4A.9	WBGene00021325	Y34B4A.9	active								-					Uncharacterized protein
184504_s_at	Y73C8B.3	Y73C8B.3	WBGene00022260	Y73C8B.3	active								174467_s_at|184504_s_at			WT|WT	Molecular_function:catalytic activity	Unnamed protein
172625_x_at	B0464.3	B0464.3	WBGene00007185	B0464.3	active						19	III-5E09	-			WT		Unnamed protein
193544_s_at	F45D3.5	F45D3.5	WBGene00004759	sel-1	active	intestine	SEL-1 appeared in all tissues except the pharynx at L1 larva through adult. | "SEL-1 detected in all larval stages and adult tissues, except pharynx. SEL-1 staining located in intra-cellular vesicles (SEL-1 staining present in P5.p and P7.p (and other vul	intracellular vesicles.	0	1	5		175610_at|193544_s_at	sel-1 encodes two isoforms of a highly conserved transmembrane protein orthologous to human SEL1 (OMIM:602329) and Saccharomyces cerevisiae HRD3, a member of the HMG-CoA Reductase Degradation (HRD) complex that degrades malfolded endoplasmic reticulum (ER)-resident proteins; SEL-1 functions as a key negative regulator of the LIN-12/Notch-like signaling pathway in C. elegans where it appears to fu…	ar23	WT		Extracellular protein SEL-1 and related proteins	ENSEMBL:ENSP00000337053:human:Sel-1 homolog precursor:E=143.959 | ENSEMBL:ENSP00000284951:human:OTTHUMP00000030307:E=116.065 | ENSEMBL:ENSP00000261258:human:19 kDa protein:E=35.6778 | ENSEMBL:ENSP00000264868:human:KIAA0746 protein:E=26.8239 | ENSEMBL:ENSP00000355104:human:Hypothetical protein DKFZp761O0113:E=10.6198 | ENSEMBL:ENSP00000354846:human:KIAA1325 protein:E=10.6021 | FLYBASE:CG10221-PA:f…
176604_at	R13F6.3	R13F6.3	WBGene00005712	srv-1	active						8	III-3H21	-			WT|WT		Uncharacterized protein
173839_at	K02G10.5	K02G10.5	WBGene00019346	K02G10.5	active						14	X-2D16	173839_at|192258_s_at			WT	Molecular_function:transporter activity|Biological_process:transport|Cellular_component:membrane	Organic anion transporter	ENSEMBL:ENSP00000309741:human:OATP-H:E=71.7447 | ENSEMBL:ENSP00000217159:human:Splice Isoform 1 Of Solute carrier organic anion transporter family member 4A1:E=71.3279 | ENSEMBL:ENSP00000260126:human:Solute carrier organic anion transporter family member
174217_at	F31A3.5	F31A3.5	WBGene00017939	F31A3.5	active						3	X-7J04	174217_at|180387_at		tm915	WT|WT
185389_at	D2096.10	D2096.10	WBGene00017077	D2096.10	active						3	IV-4C18	-			WT		Unnamed protein
174166_at	ZK892.1a	ZK892.1	WBGene00002266	lec-3	active							II-7G19	174166_at|189338_at			WT	Molecular_function:sugar binding	Galectin, galactose-binding lectin	ENSEMBL:ENSP00000302100:human:Galectin-4:E=38.6383 | ENSEMBL:ENSP00000353913:human:36 kDa protein:E=34.6576 | ENSEMBL:ENSP00000311415:human:39 kDa protein:E=34.3279 | ENSEMBL:ENSP00000329932:human:Hypothetical protein:E=34.1805 | ENSEMBL:ENSP00000315564:human:40 kDa protein:E=34 | ENSEMBL:ENSP00000311999:human:40 kDa protein:E=33.9586 | ENSEMBL:ENSP00000306228:human:Splice Isoform 2 Of Galectin-9…
177411_s_at	T21C9.5	T21C9.5	WBGene00003065	lpd-9	active						5	V-7G06	-			Emb|Lva|Lvl|Gro|Lpd|Lva	Biological_process:embryonic development (sensu Animalia)|Biological_process:positive regulation of growth rate|Biological_process:lipid metabolism|Biological_process:larval development (sensu Nematoda)|Biological_process:growth|Biological_process:physiological processes
178125_at	C54C6.5	C54C6.5	WBGene00008287	C54C6.5	active						6	III-1F14	-			WT|WT
183902_at	F43E2.5	F43E2.5	WBGene00018393	F43E2.5	active						24	II-5H15	-		tm1421	WT	Molecular_function:protein-methionine-S-oxide reductase activity|Biological_process:protein modification	Peptide methionine sulfoxide reductase	ENSEMBL:ENSP00000313921:human:Peptide methionine sulfoxide reductase:E=19.5528 | FLYBASE:CG7266-PA:fly:Flybase gene name is Eip71CD-PA:E=29.8539 |
190043_s_at	T04C12.4	T04C12.4	WBGene00000065	act-3	active	head neurons | body wall muscle | pharynx	Adult Expression: pharynx; body wall muscle; head neurons; unidentified | Larval Expression: pharynx; body wall muscle; head neurons; unidentified		1	1	27	V-7H05	173992_at|190043_s_at	act-3 encodes an invertebrate actin, highly similar to ACT-1, ACT-2, and ACT-4, that functions in body wall muscle.	ad767	Ste	Molecular_function:motor activity|Molecular_function:structural constituent of cytoskeleton|Cellular_component:actin filament|Cellular_component:actin cytoskeleton|Biological_process:reproduction	Actin and related proteins	ENSEMBL:ENSP00000158302:human:Actin, cytoplasmic 1:E=199.367 | ENSEMBL:ENSP00000331514:human:Actin, cytoplasmic 2:E=198.721 | ENSEMBL:ENSP00000345455:human:Actin, gamma-enteric smooth muscle:E=194.495 | ENSEMBL:ENSP00000290378:human:Actin, alpha cardiac:E
193009_at	T21C12.2	T21C12.2	WBGene00001993	hpd-1	active	hypodermis | intestine	Adult Expression: intestine; hypodermis;		0	1		III-5J23	-	hpd-1 encodes a 4-hydroxyphenylpyruvate dioxygenase that is required for normally short lifespan and negative regulation of the dauer larval stage, with loss of hpd-1 function prolonging lifespan and promoting dauer formation; hpd-1 is a (perhaps evolutionarily conserved) target of transcriptional activation by DAF-16; HPD-1 is orthologous to human HPD (OMIM:276710, mutated in tyrosinemia type II…		WT|WT	Molecular_function:4-hydroxyphenylpyruvate dioxygenase activity|Biological_process:aromatic amino acid family metabolism	4-hydroxyphenylpyruvate dioxygenase	ENSEMBL:ENSP00000289004:human:4-hydroxyphenylpyruvate dioxygenase:E=125.444 | ENSEMBL:ENSP00000335060:human:Hypothetical protein MGC15668:E=28.2218 | FLYBASE:CG11796-PA:fly:Flybase gene name is CG11796-PA:E=136.108 |
178964_s_at	F53B7.3	F53B7.3	WBGene00009966	F53B7.3	active						18	V-7F03	-			Emb|Emb	Biological_process:embryonic development (sensu Animalia)	mRNA splicing factor	ENSEMBL:ENSP00000317477:human:KIAA1160 protein:E=62.4318 | ENSEMBL:ENSP00000273541:human:KIAA1160 protein:E=39.9208 | FLYBASE:CG9667-PA:fly:Flybase gene name is CG9667-PA:E=58.9208 |
177019_s_at	Y54G2A.18	Y54G2A.18	WBGene00021883	Y54G2A.18	active	excretory cell | Reproductive System | anal depressor muscle | intestine | body wall muscle | vulval muscle | developing vulva	Adult Expression: intestine; anal depressor muscle; Reproductive System; vulval muscle; body wall muscle; excretory cell;		0	1			171831_x_at|177019_s_at				Biological_process:intracellular protein transport|Biological_process:apoptosis|Cellular_component:endoplasmic reticulum|Cellular_component:integral to membrane	B-cell receptor-associated protein and related proteins	ENSEMBL:ENSP00000343458:human:B-cell receptor-associated protein 31:E=29.4815 | ENSEMBL:ENSP00000005259:human:B-cell receptor-associated protein BAP29:E=27.3279 | FLYBASE:CG13887-PC:fly:Flybase gene name is CG13887-PC:E=36.699 |
191287_at	F52E1.8	F52E1.8	WBGene00018696	F52E1.8	active						6		-				Molecular_function:acid phosphatase activity	Lysosomal & prostatic acid phosphatases	ENSEMBL:ENSP00000256997:human:Lysosomal acid phosphatase precursor:E=43.4318 | ENSEMBL:ENSP00000337471:human:Prostatic acid phosphatase precursor:E=41.3768 | ENSEMBL:ENSP00000323036:human:ACPP protein:E=41.3098 | ENSEMBL:ENSP00000270593:human:Acid phosphatase:E=38.0315 | ENSEMBL:ENSP00000270594:human:Acid phosphatase variant 3:E=21.3665 | FLYBASE:CG7899-PA:fly::E=42.9208 | FLYBASE:CG9451-PA:fly:F…
178918_at	T06D8.1a	T06D8.1	WBGene00011522	T06D8.1	active						14		174748_at|178918_at			WT			ENSEMBL:ENSP00000302716:human:Membrane mucin MUC17:E=64.7213 | ENSEMBL:ENSP00000354885:human:Mucin 2 precursor:E=53.585 | ENSEMBL:ENSP00000333437:human:PREDICTED: similar to submaxillary apomucin:E=51.8539 | ENSEMBL:ENSP00000343037:human:Mucin 5B precurso
185051_at	F09E10.7a	F09E10.7	WBGene00017297	F09E10.7	active						6	X-1B07	-			WT
175783_s_at	R07G3.1	R07G3.1	WBGene00000390	cdc-42	active	all embryonic cells	Ubiquitously expressed throughout embryogenesis. However, at the stage when hypodermal cell fusion was occurring CDC42Ce was found to localize with CePAK at the cell boundaries.	cell boundaries	0	1	5	II-5P13	175783_s_at|188912_s_at	The cdc-42 gene encodes a RHO GTPase which controls polarity of both individual cells and developing embryos by regulating the localization of PAR proteins; it is expressed at hypodermal cell boundaries.	ok825	Emb|Emb|Bmd|Emb|Muv|Stp|Emb|Lva|Unc	Biological_process:body morphogenesis (sensu Nematoda)|Biological_process:embryonic development (sensu Animalia)|Biological_process:larval development (sensu Nematoda)|Biological_process:growth|Biological_process:negative regulation of vulval development (sensu Nematoda)|Biological_process:gametogenesis|Biological_process:locomotory behavior|Biological_process:mitotic spindle orientation|Biologic…	Ras-related small GTPase, Rho type	ENSEMBL:ENSP00000337669:human:Splice Isoform 2 Of Cell division control protein 42 homolog:E=90.1367 | ENSEMBL:ENSP00000251252:human:Splice Isoform 1 Of Cell division control protein 42 homolog:E=89.9208 | ENSEMBL:ENSP00000282947:human:21 kDa protein:E=88
174210_at	C02B8.6	C02B8.6	WBGene00015324	C02B8.6	active								174210_at|193294_at			WT	Molecular_function:ubiquitin-protein ligase activity|Molecular_function:zinc ion binding|Biological_process:protein ubiquitination|Cellular_component:ubiquitin ligase complex	Predicted E3 ubiquitin ligase	ENSEMBL:ENSP00000349253:human:Hypothetical protein DKFZp434O1427:E=13.585 | FLYBASE:CG8786-PB:fly:Flybase gene name is CG8786-PB:E=11.8239 |
173476_s_at	C07H4.2	C07H4.2	WBGene00000532	clh-5	active	all cells | spermatheca | hypodermis | pharynx | intestinal | vulval muscle | spermatheca | hypodermis | pharynx | intestinal | vulval muscle	Ubiquitous | Adult Expression: pharynx; vulval muscle; spermatheca; hypodermis; unidentified | Larval Expression: pharynx; intestinal; hypodermis; unidentified		3	1		II-6F09	172048_x_at|173476_s_at|192506_s_at	The clh-5 gene encodes a chloride channel, whose human homologs include CLC1 and CLCN5; the latter homolog is imvolved in receptor-mediated endocytosis.	tm416	WT	Molecular_function:voltage-gated chloride channel activity|Biological_process:chloride transport|Cellular_component:membrane	Cl- channel CLC-3 and related proteins (CLC superfamily)	ENSEMBL:ENSP00000353857:human:Chloride channel protein 3:E=214.638 | ENSEMBL:ENSP00000261514:human:Chloride Channel 3 isoform e:E=213.509 | ENSEMBL:ENSP00000262649:human:Chloride channel protein 4:E=212.18 | ENSEMBL:ENSP00000304257:human:Chloride channel
184541_s_at	Y67A10A.6	Y67A10A.6	WBGene00013455	ssu-2	active								-		tm1633			Predicted molecular chaperone, contains DnaJ domain	ENSEMBL:ENSP00000339150:human:Fls485:E=31.2076 | ENSEMBL:ENSP00000324551:human:40 kDa protein:E=30.041 |
174570_s_at	R119.6	R119.6	WBGene00006385	taf-4	active						5	I-1E17	174570_s_at|187952_at	taf-4 encodes a TAFII (TBP(TATA-binding protein)-associated factor) that is orthologous to human TAF4 (hTAFII130); TAF-4 is predicted to be a component of the TFIID mRNA transcription complex and is generally required for early embryonic mRNA transcription; consistent with this observation, taf-4(RNAi) results in embryonic lethality at the ~100-cell stage with little cell differentiation, similar…		WT|Emb|Gro|Ste|Unc|Emb|Lva|Lvl	Biological_process:embryonic development (sensu Animalia)|Biological_process:positive regulation of growth rate|Biological_process:larval development (sensu Nematoda)|Biological_process:growth|Biological_process:physiological processes|Biological_process:reproduction|Biological_process:locomotory behavior	TATA box binding protein (TBP)-associated factor, RNA polymerase II	ENSEMBL:ENSP00000269142:human:PREDICTED: TAF4b RNA polymerase II, TATA box binding protein (TBP)-associated factor, 105kDa:E=24.7959 | ENSEMBL:ENSP00000252996:human:Transcription initiation factor TFIID subunit 4:E=14.4202 | FLYBASE:CG5444-PA:fly:Flybase gene name is Taf4-PA:E=28.4949 |
174283_s_at	F38B6.4	F38B6.4	WBGene00018174	F38B6.4	active	intestinal	Strong expression is seen in the large posterior nuclei of the intestine, in adults and late larval stages. There is some variability in the number of nuclei staining. Usually the extreme posterior nuclei stain first. Occasionally in 3-fold embryos a few nuclei show b-galactosidase expression. All injected lines show this expression. This fusion contains all the intergenic region, though this reg…		0	1	8	X-3F13	174283_s_at|189208_at			WT	Molecular_function:catalytic activity|Molecular_function:hydroxymethyl-, formyl- and related transferase activity|Biological_process:biosynthesis|Molecular_function:phosphoribosylamine-glycine ligase activity|Biological_process:purine base biosynthesis|Molecular_function:phosphoribosylformylglycinamidine cyclo-ligase activity|Biological_process:'de novo' IMP biosynthesis|Cellular_component:cytopl…	Glycinamide ribonucleotide synthetase (GARS)/Aminoimidazole ribonucleotide synthetase (AIRS)	ENSEMBL:ENSP00000290230:human:Splice Isoform 1 Of Trifunctional purine biosynthetic protein adenosine-3:E=208.482 | ENSEMBL:ENSP00000354388:human:Splice Isoform 2 Of Trifunctional purine biosynthetic protein adenosine-3:E=84.4559 | FLYBASE:CG31628-PA:fly:Flybase gene name is ade3-PA:E=187.086 |
184680_at	Y54E2A.10	Y54E2A.10	WBGene00013195	Y54E2A.10	active						3	II-9E10	-			WT|WT
184136_at	W01C8.1	W01C8.1	WBGene00020918	W01C8.1	active						3	X-3K11	-			WT
184433_at	K04F10.1	K04F10.1	WBGene00019394	K04F10.1	active						6	I-3C21	-	The K04F10.1 gene encodes a homolog of SCA1, which when mutated leads to spinocerebellar ataxia 1 (OMIM:164400).	ok1291	WT		Ataxin-1, involved in Ca2+ homeostasis	ENSEMBL:ENSP00000244769:human:Ataxin-1:E=20.301 |
179813_at	F17A9.2	F17A9.2	WBGene00017534	F17A9.2	active						11	V-4H11	-			WT|WT|WT	Molecular_function:hydrolase activity	Uncharacterized conserved protein	ENSEMBL:ENSP00000326411:human:Conserved hypothetical protein:E=109.252 | ENSEMBL:ENSP00000337646:human:Hypothetical protein FLJ13922:E=48.4949 | FLYBASE:CG7741-PA:fly:Flybase gene name is CG7741-PA:E=86.3566 |
177971_at	C06A1.2	C06A1.2	WBGene00007353	C06A1.2	active						3	II-7K04	-			WT
184098_s_at	Y73F4A.2	Y73F4A.2	WBGene00013515	Y73F4A.2	active	pharynx	Adult Expression: pharynx | Larval Expression: pharynx		0	1	6	IV-4J13	-			Emb|WT	Molecular_function:dopamine beta-monooxygenase activity|Biological_process:catecholamine metabolism|Biological_process:embryonic development (sensu Animalia)	Unnamed protein
176474_at	Y54F10AM.6	Y54F10AM.6	WBGene00021850	Y54F10AM.6	active								-			WT		Unnamed protein
179136_at	C45G3.5	C45G3.5	WBGene00044008	C45G3.5	active						40		-
183852_s_at	Y48E1B.5	Y48E1B.5	WBGene00013004	Y48E1B.5	active						13	II-8D14	-			Clr|Gro|Lva	Biological_process:osmoregulation|Biological_process:positive regulation of growth rate|Biological_process:larval development (sensu Nematoda)|Biological_process:growth
194213_x_at	H31G24.4	H31G24.4	WBGene00000867	cyb-2.2	active								172615_x_at|194213_x_at			Emb	Biological_process:regulation of cell cycle|Cellular_component:nucleus|Biological_process:embryonic development (sensu Animalia)	Cyclin B and related kinase-activating proteins	ENSEMBL:ENSP00000256442:human:G2/mitotic-specific cyclin B1:E=35.284 | ENSEMBL:ENSP00000288207:human:G2/mitotic-specific cyclin B2:E=32.9208 | ENSEMBL:ENSP00000274026:human:Cyclin A2:E=30.2007 | ENSEMBL:ENSP00000255465:human:Cyclin A1:E=28.2147 | ENSEMBL:
183323_at	K11C4.2	K11C4.2	WBGene00019643	K11C4.2	active	head neurons	Adult Expression: head neurons; unidentified | Larval Expression: head neurons; unidentified		1	1	1	V-5C09	-			WT	Cellular_component:integral to membrane	Predicted membrane proteins, contain hemolysin III domain	ENSEMBL:ENSP00000329071:human:Membrane progestin receptor alpha:E=17.4559 | ENSEMBL:ENSP00000353953:human:Membrane progestin receptor beta:E=15.6778 | ENSEMBL:ENSP00000354530:human:Hly-III related proteins family protein:E=15.6383 | ENSEMBL:ENSP00000343877:human:Membrane progestin receptor gamma:E=13.8861 | ENSEMBL:ENSP00000292291:human:Splice Isoform 1 Of Progestin and adipoQ receptor family mem…
192625_s_at	W02D7.7	W02D7.7	WBGene00004766	sel-9	active	head neurons | hypodermis | pharynx | intestinal | vulval muscle | tail neurons	Adult Expression: pharynx; intestinal; vulval muscle; hypodermis; head neurons; tail neurons; unidentified | Larval Expression: pharynx; intestinal; tail neurons; unidentified		1	1	23	V-5P16	-	sel-9 encodes a member of the p24 family of proteins that affects growth and locomotion and likely functions to negatively regulate the transport of lin-12 and glp-1 to the cell surface; genetically interacts with mutations in lin-12 that affect the extracellular domain with respect to egg laying, AC/VU fate decision, and vulval formation and interacts with glp-1 mutations with respect to proxima…	ar22	Gro|Unc|Pvl|Unc	Molecular_function:protein carrier activity|Biological_process:intracellular protein transport|Cellular_component:membrane|Biological_process:positive regulation of growth rate|Biological_process:hermaphrodite genital morphogenesis|Biological_process:locomotory behavior	Putative cargo transport protein EMP24 (p24 protein family)	ENSEMBL:ENSP00000262225:human:Cop-coated vesicle membrane protein p24 precursor:E=68.8539 | ENSEMBL:ENSP00000282382:human:Emp24/gp25L/p24 family protEin:E=27.2757 | ENSEMBL:ENSP00000348619:human:25 kDa protein:E=25.4559 | ENSEMBL:ENSP00000299705:human:P24
192796_at	T23G7.5	T23G7.5	WBGene00011967	T23G7.5	active						7	II-6H21	-			Emb|Rup|WT	Molecular_function:protein tyrosine/serine/threonine phosphatase activity|Biological_process:protein amino acid dephosphorylation|Molecular_function:protein phosphatase activity|Biological_process:embryonic development (sensu Animalia)|Biological_process:morphogenesis of an epithelium	mRNA capping enzyme, guanylyltransferase (alpha) subunit	ENSEMBL:ENSP00000272444:human:Dual specificity protein phosphatase 11:E=39.1308 | ENSEMBL:ENSP00000265607:human:Splice Isoform 2 Of mRNA capping enzyme:E=23.9208 | ENSEMBL:ENSP00000339517:human:Splice Isoform 1 Of mRNA capping enzyme:E=23.8861 | FLYBASE:CG13197-PA:fly:Flybase gene name is CG13197-PA:E=34.3565 | FLYBASE:CG1810-PA:fly::E=27 |
185667_s_at	Y48A6B.11a	Y48A6B.11	WBGene00012972	Y48A6B.11	active						4	III-5J04	174474_at|185666_at|185667_s_at			Emb|Emb|Gro|Pvl|Stp|Unc	Biological_process:embryonic development (sensu Animalia)|Biological_process:positive regulation of growth rate|Biological_process:hermaphrodite genital morphogenesis|Biological_process:gametogenesis|Biological_process:locomotory behavior
190920_at	Y69F12A.2a	Y69F12A.2	WBGene00000118	alh-12	active								-			WT|WT|WT	Molecular_function:oxidoreductase activity|Biological_process:metabolism	Aldehyde dehydrogenase	ENSEMBL:ENSP00000271359:human:Aldehyde dehydrogenase, E3 isozyme:E=117.796 | ENSEMBL:ENSP00000346827:human:53 kDa protein:E=117.252 | ENSEMBL:ENSP00000259658:human:Aldehyde dehydrogenase X, mitochondrial precursor:E=84.8861 | ENSEMBL:ENSP00000273450:human
172655_x_at	F47B7.1	F47B7.1	WBGene00018532	F47B7.1	active						8	X-2K14	-			WT|WT	Molecular_function:molecular_function unknown|Cellular_component:integral to membrane	Stress responsive protein
174111_at	T13B5.1	T13B5.1	WBGene00004902	snf-3	active						9	II-1B02	174111_at|193834_at		ok293	WT|WT	Molecular_function:neurotransmitter:sodium symporter activity|Biological_process:neurotransmitter transport|Cellular_component:integral to plasma membrane|Cellular_component:membrane	Sodium-neurotransmitter symporter	ENSEMBL:ENSP00000352702:human:Sodium- and chloride-dependent betaine transporter:E=129.745 | ENSEMBL:ENSP00000287766:human:Solute carrier family 6 (Neurotransmitter transporter, GABA), member 1:E=128.796 | ENSEMBL:ENSP00000339260:human:Solute carrier fami
192251_at	R07H5.2	R07H5.2	WBGene00011122	R07H5.2	active	intestinal	Adult Expression: intestinal | Larval Expression: intestinal		0	1	20	IV-5P12	-	R07H5.2 is orthologous to the human gene CARNITINE PALMITOYLTRANSFERASE II (CPT2; OMIM:600650), which when mutated leads to disease.		WT	Molecular_function:acyltransferase activity	Carnitine O-acyltransferase CPT2/YAT1	ENSEMBL:ENSP00000287862:human:Carnitine O-palmitoyltransferase II, mitochondrial precursor:E=143.444 | ENSEMBL:ENSP00000315013:human:Carnitine acetyltransferase:E=59.7447 | ENSEMBL:ENSP00000337103:human:Splice Isoform 1 Of Choline O-acetyltransferase:E=55
174057_s_at	W08A12.1a	W08A12.1	WBGene00021078	W08A12.1	active								174057_s_at|187809_at					Unnamed protein	FLYBASE:CG30118-PA:fly:Flybase gene name is CG30118-PA:E=95.6198 |
172325_x_at	C02E7.7	C02E7.7	WBGene00015340	C02E7.7	active						16	V-3P04	171807_x_at|172325_x_at			WT		Unnamed protein
191017_at	Y40D12A.2	Y40D12A.2	WBGene00021503	Y40D12A.2	active						24	III-3D13	-			WT|WT	Molecular_function:serine carboxypeptidase activity|Biological_process:proteolysis and peptidolysis|Molecular_function:catalytic activity	Serine carboxypeptidases (lysosomal cathepsin A)	ENSEMBL:ENSP00000191018:human:Lysosomal protective protein precursor:E=72.0088 | ENSEMBL:ENSP00000265394:human:Carboxypeptidase, vitellogenic-like:E=39.8539 | ENSEMBL:ENSP00000262288:human:Splice Isoform 1 Of Retinoid-inducible serine carboxypeptidase precursor:E=13.0458 | ENSEMBL:ENSP00000347497:human:Similar to Retinoid-inducible serine carboxypeptidase precursor:E=12.1739 | FLYBASE:CG4572-PA:f…
182626_at	F08F3.10	F08F3.10	WBGene00017266	F08F3.10	active						27		-
190579_at	C17G1.3	C17G1.3	WBGene00007650	C17G1.3	active						27	X-4L14	-			WT	Molecular_function:transferase activity, transferring hexosyl groups|Biological_process:metabolism	UDP-glucuronosyl and UDP-glucosyl transferase	ENSEMBL:ENSP00000303174:human:UDP-glucuronosyltransferase 1-6 precursor, microsomal:E=45.6576 | ENSEMBL:ENSP00000346768:human:UDP-glucuronosyltransferase 1-9 precursor, microsomal:E=44.585 | ENSEMBL:ENSP00000343838:human:UDP-glucuronosyltransferase 1-7 pr
177784_at	F07C6.3	F07C6.3	WBGene00008554	F07C6.3	active						10	IV-6D24	-			WT		Unnamed protein
173277_at	K07B1.8	K07B1.8	WBGene00019468	K07B1.8	active		No GFP expression detected.		5	1			173231_at|173277_at			WT
181782_at	F08F1.3	F08F1.3	WBGene00017257	F08F1.3	active							X-4E18	-			WT
193124_s_at	C07A12.4a	C07A12.4	WBGene00003963	pdi-2	active	hypodermal	Exclusively expressed in the hypodermal cells that synthesize cuticle collagens. | "Immunostaining patterns in the hypodermal cells were observed at pre-elongated 1.5-fold embryo stage when the collagenous cuticle has not been formed. In elongated embryos the first larval cuticle has been synthesized, the hypodermal ER location was maintained."	| The nuclear-excluded pattern observed probably represents an endoplasmic reticulum (ER) location.	0	1		X-2P15	172947_at|193124_s_at	This gene encodes a protein predicted by Eisenberg and coworkers, with 52% accuracy, to be mitochondrial.	gk313	Clr|Emb|Slu|Unc|Bmd|Dpy|Lva|Lvl|Unc	Molecular_function:isomerase activity|Cellular_component:endoplasmic reticulum|Molecular_function:electron transporter activity|Biological_process:electron transport|Biological_process:body morphogenesis (sensu Nematoda)|Biological_process:osmoregulation|Biological_process:positive regulation of body size|Biological_process:embryonic development (sensu Animalia)|Biological_process:larval developm…	Protein disulfide isomerase (prolyl 4-hydroxylase beta subunit)	ENSEMBL:ENSP00000327801:human:Protein disulfide-isomerase precursor:E=154.886 | ENSEMBL:ENSP00000344468:human:Protein:E=139.721 | ENSEMBL:ENSP00000219406:human:Protein disulfide-isomerase A2 precursor:E=103.921 | ENSEMBL:ENSP00000300289:human:Protein disu
186827_s_at	R03D7.4	R03D7.4	WBGene00010990	R03D7.4	active	head neurons | Reproductive System | nerve ring | gonad sheath cells | anal depressor muscle | intestine | body wall muscle | pharynx | nervous system | vulval muscle | uterine muscle | tail neurons	Adult Expression: pharynx; intestine; anal depressor muscle; Reproductive System; uterine muscle; vulval muscle; gonad sheath cells; body wall muscle; Nervous System; nerve ring; head neurons; tail neurons;		1	1	5	II-7H17	173532_at|186827_s_at			WT		RNA polymerase II transcription elongation factor Elongin/SIII, subunit elongin A	ENSEMBL:ENSP00000234697:human:Similar to Elongin A:E=14.1249 | ENSEMBL:ENSP00000328232:human:60 kDa protein:E=10.5528 | ENSEMBL:ENSP00000331302:human:RNA polymerase II transcription factor SIII subunit A2:E=10.1938 | FLYBASE:CG6755-PB:fly:Flybase gene name is CG6755-PB:E=15.9586 |
188104_s_at	F25H8.5a	F25H8.5	WBGene00001113	dur-1	active							IV-5M09	174446_s_at|188100_s_at|188104_s_at	The dur-1 ('Dauer UpRegulated') gene encodes proteins (DUR-1A and DUR-1C) that are predicted to be hydrophilic and heat-resistant, and that might participate in anhydrobiosis; expression of at least one dur-1 transcript is upregulated in dauer larvae and other transcripts may be specifically expressed in dauer larvae.	ok1010	WT|WT|WT|Unclassified		Unnamed protein	ENSEMBL:ENSP00000246043:human:Splice Isoform 1 Of Ribosome-binding protein 1:E=18.301 | ENSEMBL:ENSP00000240686:human:PRB2 protein:E=15.0655 | ENSEMBL:ENSP00000279575:human:Basic salivary proline-rich protein 4 allele S precursor:E=14.3566 | ENSEMBL:ENSP0
174939_s_at	Y37A1B.1a	Y37A1B.1	WBGene00003085	lst-3	active							IV-7I20	174939_s_at|180736_s_at		tm1538	WT|WT|Slu|Unc|Gro|Unc	Molecular_function:calcium ion binding|Molecular_function:DNA binding|Biological_process:positive regulation of growth rate|Biological_process:positive regulation of locomotion|Biological_process:locomotory behavior	Predicted DNA-binding protein, contains SAP domain	ENSEMBL:ENSP00000354989:human:Death inducer with SAP domain DIS:E=70.0506 | ENSEMBL:ENSP00000265872:human:133 kDa protein:E=68.5528 | ENSEMBL:ENSP00000310670:human:Conserved hypothetical protein:E=47.8239 | ENSEMBL:ENSP00000311997:human:Neurofilament trip
174511_s_at	C16A3.9	C16A3.9	WBGene00004482	rps-13	active						23	III-3K14	174109_at|174511_s_at	rps-13 encodes a small ribosomal subunit S13 protein; by homology, RPS-13 is predicted to function in protein biosynthesis; in C. elegans, RPS-13 activity is required for embryonic and germline development.		Emb|Ste|Lva|Ste	Molecular_function:structural constituent of ribosome|Biological_process:protein biosynthesis|Cellular_component:intracellular|Cellular_component:ribosome|Biological_process:embryonic development (sensu Animalia)|Biological_process:larval development (sensu Nematoda)|Biological_process:growth|Biological_process:reproduction	40S ribosomal protein S13	ENSEMBL:ENSP00000228140:human:40S ribosomal protein S13:E=61.4318 | FLYBASE:CG13389-PA:fly:Flybase gene name is RpS13-PA:E=57.3979 |
185154_at	Y39C12A.1	Y39C12A.1	WBGene00012704	Y39C12A.1	active								-			Clr|Lvl|Unc|Lva|Lvl|Unc	Biological_process:osmoregulation|Biological_process:larval development (sensu Nematoda)|Biological_process:growth|Biological_process:physiological processes|Biological_process:locomotory behavior		ENSEMBL:ENSP00000304586:human:Hypothetical protein FLJ41502:E=12.0655 |
192119_s_at	F52E4.1a	F52E4.1	WBGene00018701	F52E4.1	active	posterior body wall muscle | intestine	Diffuse expression seen in the intestine of larvae. | "Faint diffuse expression is observed in pre-comma-stage embryos, larval stages and adults. In larvae expression may be intestinal, whereas in adults it may correspond to body-wall muscle." | "Faint expression seen in body wall muscle (arrows), and in the adult head." | Weak expression seen in embryos.		0	1	1	X-2G13	173267_at|192119_s_at	F52E4.1 is orthologous to the human gene PROPIONYL-CoA CARBOXYLASE, BETA SUBUNIT (PCCB; OMIM:232050), which when mutated leads to propionicacidemia; F52E4.1 protein is predicted to be mitochondrial.		WT|WT	Molecular_function:biotin carboxylase activity|Cellular_component:biotin carboxylase complex	3-Methylcrotonyl-CoA carboxylase, non-biotin containing subunit/Acetyl-CoA carboxylase carboxyl transferase, subunit beta	ENSEMBL:ENSP00000251654:human:Propionyl-CoA carboxylase beta chain, mitochondrial precursor:E=213 | ENSEMBL:ENSP00000343657:human:Splice Isoform 1 Of Methylcrotonoyl-CoA carboxylase beta chain, mitochondrial precursor:E=58.2924 | ENSEMBL:ENSP00000327308:human:Splice Isoform 2 Of Methylcrotonoyl-CoA carboxylase beta chain, mitochondrial precursor:E=44.5376 | ENSEMBL:ENSP00000341044:human:Splice Is…
182411_at	Y37H2A.4	Y37H2A.4	WBGene00012564	Y37H2A.4	active								-	This gene encodes a protein containing an F-box, a motif predicted to mediate protein-protein interactions either with homologs of yeast Skp-1p or with other proteins; this gene's encoded protein also contains an FTH/DUF38 motif, which may also mediate protein-protein interaction.				Uncharacterized protein
173004_s_at	T02E9.2	T02E9.2	WBGene00001716	grl-7	active	hypodermis | seam cells | intestine	Adult Expression: intestine; hypodermis; seam cells;		0	1	14	V-7B06	173004_s_at|173567_s_at			WT		GROUND domains (extracellular cysteine-containing domain sometimes associated with HOG domains)
187937_s_at	F46B6.12	F46B6.3|F46B6.12	-	-	multiple						11		-					Uncharacterized conserved protein	ENSEMBL:ENSP00000294360:human:Conserved hypothetical protein:E=33.4089 | FLYBASE:CG4646-PA:fly:Flybase gene name is CG4646-PA:E=24.6778 |
176095_at	F09G8.3	F09G8.3	WBGene00017319	F09G8.3	active						5	III-4K10	-			Emb|Gro|Lva	Molecular_function:structural constituent of ribosome|Biological_process:protein biosynthesis|Cellular_component:intracellular|Cellular_component:ribosome|Biological_process:embryonic development (sensu Animalia)|Biological_process:positive regulation of growth rate|Biological_process:larval development (sensu Nematoda)|Biological_process:growth	Mitochondrial/chloroplast ribosomal protein S9	ENSEMBL:ENSP00000258455:human:28S ribosomal protein S9, mitochondrial precursor:E=29.1024 | FLYBASE:CG2957-PA:fly:Flybase gene name is mRpS9-PA:E=33.8539 |
176155_at	ZK688.3	ZK688.3	WBGene00022798	ZK688.3	active						8	III-4K21	174335_at|176155_at			WT|WT	Molecular_function:catalytic activity|Biological_process:metabolism	Predicted fumarylacetoacetate hydralase	ENSEMBL:ENSP00000314622:human:Hypothetical protein:E=51.2147 | ENSEMBL:ENSP00000233379:human:Fumarylacetoacetate hydrolase domain containing 2A:E=36.6383 | ENSEMBL:ENSP00000272610:human:Hypothetical protein DKFZp434N062:E=36.2076 | ENSEMBL:ENSP00000288917:human:35 kDa protein:E=35.8861 | ENSEMBL:ENSP00000350953:human:32 kDa protein:E=34.8861 | FLYBASE:CG5793-PA:fly:Flybase gene name is CG5793-PA:…
186544_s_at	C35D10.10	C35D10.10	WBGene00016446	C35D10.10	active						18	III-2D09	-			WT|WT	Molecular_function:electron transporter activity|Biological_process:electron transport	Thioredoxin-like protein	ENSEMBL:ENSP00000278422:human:CGI-31 protein:E=48.4815 | FLYBASE:CG11007-PA:fly:Flybase gene name is CG11007-PA:E=49.1739 |
174060_at	M02E1.2	M02E1.2	WBGene00019734	M02E1.2	active								-
174764_at	C54G4.1	C54G4.1	WBGene00008311	rskn-2	active	stomato-intestinal muscle | head neurons | spermatheca | Reproductive System | nerve ring | anal depressor muscle | body wall muscle | nervous system | ventral nerve cord | vulval muscle | developing vulva | uterine muscle | tail neurons	Adult Expression: stomato-intestinal muscle; anal depressor muscle; Reproductive System; uterine muscle; vulval muscle; spermatheca; body wall muscle; Nervous System; nerve ring; ventral nerve cord; head neurons; tail neurons;		1	1	8	I-3N24	174764_at|192218_at			WT|WT	Molecular_function:protein serine/threonine kinase activity|Molecular_function:ATP binding|Biological_process:protein amino acid phosphorylation|Molecular_function:protein kinase activity	Ribosomal protein S6 kinase	ENSEMBL:ENSP00000261991:human:Ribosomal protein S6 kinase alpha 5:E=182.108 | ENSEMBL:ENSP00000294261:human:Ribosomal protein S6 kinase alpha 4:E=176.796 | ENSEMBL:ENSP00000333896:human:RPS6KA4 protein:E=116.187 | ENSEMBL:ENSP00000265678:human:Ribosomal p
189262_at	W04C9.1	W04C9.1	WBGene00001814	haf-4	active	intestinal	Adult Expression: intestinal | Larval Expression: intestinal		0	1	1	I-1E23	171901_x_at|175347_s_at|189262_at	haf-4 encodes a member of the ABC transporter family.	gk240	Emb|Gro|WT|Gro|WT	Molecular_function:nucleotide binding|Molecular_function:nucleoside triphosphatase activity|Molecular_function:ATP binding|Molecular_function:ATPase activity, coupled to transmembrane movement of substances|Biological_process:transport|Cellular_component:integral to membrane|Molecular_function:ATPase activity|Molecular_function:transporter activity|Biological_process:embryonic development (sensu …	Peptide exporter, ABC superfamily	ENSEMBL:ENSP00000280560:human:KIAA1520 splice variant 1:E=150.208 | ENSEMBL:ENSP00000280559:human:Splice Isoform 2 Of ATP-binding cassette, sub-family B, member 9 precursor:E=138.509 | ENSEMBL:ENSP00000327433:human:ABC-transporter:E=103.959 | ENSEMBL:ENSP
185055_at	C10H11.6	C10H11.6	WBGene00015695	C10H11.6	active						21	I-2I01	-			WT	Molecular_function:transferase activity, transferring hexosyl groups|Biological_process:metabolism	UDP-glucuronosyl and UDP-glucosyl transferase	ENSEMBL:ENSP00000304845:human:UDP-glucuronosyltransferase 1-1 precursor, microsomal:E=39.7212 | ENSEMBL:ENSP00000346768:human:UDP-glucuronosyltransferase 1-9 precursor, microsomal:E=37.0706 | ENSEMBL:ENSP00000287677:human:60 kDa protein:E=36.6383 | ENSEMB
174911_at	ZK617.1a	ZK617.1	WBGene00006759	unc-22	active							IV-6K06	174911_at|194136_s_at	unc-22 encodes twitchin, a giant intracellular protein with multiple fibronectin- and immunoglobulin-like domains and a single protein kinase domain that is homologous to titin (OMIM:188840); UNC-22 is required in muscle for regulation of the actomyosin contraction-relaxation cycle and for maintenance of normal muscle morphology; UNC-22 associates with myosin and is localized to A-bands; in vitro…	ct37	Unc|Unc|Unc|Prz|Unc	Molecular_function:protein kinase activity|Molecular_function:ATP binding|Biological_process:protein amino acid phosphorylation|Molecular_function:protein serine/threonine kinase activity|Molecular_function:tRNA ligase activity|Biological_process:amino acid activation|Molecular_function:protein-tyrosine kinase activity|Biological_process:locomotion|Biological_process:locomotory behavior	Projectin/twitchin and related proteins	ENSEMBL:ENSP00000352154:human:TiTin isoform novex-1:E=1000 | ENSEMBL:ENSP00000286104:human:Titin, heart isoform N2-B:E=1000 | ENSEMBL:ENSP00000343764:human:Titin:E=1000 | ENSEMBL:ENSP00000353452:human:Myosin lignt chain polypeptide kinase isoform 1:E=131.
192515_at	F58B3.6	F58B3.6	WBGene00010232	F58B3.6	active						7	IV-6O09	-			WT|WT		Interferon-related protein PC4 like	ENSEMBL:ENSP00000005558:human:Interferon-related developmental regulator 1:E=27.8861 | ENSEMBL:ENSP00000347784:human:51 kDa protein:E=25.3768 | ENSEMBL:ENSP00000336936:human:Interferon-related developmental regulator 2:E=18.4202 | FLYBASE:CG31694-PA:fly:Flybase gene name is CG31694-PA:E=23.9586 |
191492_at	F42C5.2	F42C5.2	WBGene00018344	F42C5.2	active						3	IV-3L09	-			WT	Molecular_function:rhodopsin-like receptor activity|Biological_process:G-protein coupled receptor protein signaling pathway|Cellular_component:integral to membrane	7 transmembrane receptor	ENSEMBL:ENSP00000326616:human:Splice Isoform 2 Of Somatostatin receptor type 2:E=20.3768 | ENSEMBL:ENSP00000350198:human:Splice Isoform 1 Of Somatostatin receptor type 2:E=20.1249 | ENSEMBL:ENSP00000267377:human:Somatostatin receptor type 1:E=16.1249 | ENSEMBL:ENSP00000330138:human:Somatostatin receptor type 3:E=15.1675 | ENSEMBL:ENSP00000255008:human:Somatostatin receptor type 4:E=15.1427 | ENSE…
175019_at	K03B4.2	K03B4.2	WBGene00019354	K03B4.2	active						2	V-3D20	175019_at|180141_at			WT
177911_at	C01F6.9	C01F6.9	WBGene00007223	C01F6.9	active						18	IV-4L23	-	The C01F6.9 gene resides in an operon that also contains the genes icl-1 and lpl-1.		Gro|WT	Molecular_function:nucleic acid binding|Molecular_function:zinc ion binding|Cellular_component:nucleus|Biological_process:positive regulation of growth rate	Uncharacterized conserved protein	ENSEMBL:ENSP00000311768:human:HSPC038 protein:E=21.9208 | FLYBASE:CG15715-PA:fly:Flybase gene name is CG15715-PA:E=17.8861 | FLYBASE:CG18081-PA:fly:Flybase gene name is CG18081-PA:E=17.7959 |
180871_at	C44B7.4	C44B7.4	WBGene00016626	C44B7.4	active						1	II-5C10	-			WT		Unnamed protein	ENSEMBL:ENSP00000325894:human:Conserved hypothetical protein:E=20.5229 | ENSEMBL:ENSP00000260743:human:Hypothetical protein FLJ12133:E=18.1308 | ENSEMBL:ENSP00000339444:human:OTTHUMP00000017061:E=18 | ENSEMBL:ENSP00000331217:human:Family with sequence similarity 26, member A:E=11.0915 |
174978_at	K03C7.2a	K03C7.2	WBGene00001441	fkh-9	active	head neurons | intestino-rectal valve | intestine | pharynx | pharyngo-intestinal valve | tail neurons	Expression in the nervous system was extensive, possibly including all nerve cells in the head and tail ganglia and the nerve cord. Expression was also observed throughout the digestive system: in all cells of the pharynx, in the pharyngeal-intestinal valve, in all cells of the intestine and in the intestinal-rectal valve. Both neuronal and non-neuronal expression was observed through all larval …		1	1			174978_at|188781_at	fkh-9 encodes a member of the forkhead domain transcription factor family.			Molecular_function:transcription factor activity|Biological_process:regulation of transcription, DNA-dependent|Cellular_component:nucleus		ENSEMBL:ENSP00000326272:human:Forkhead box protein L1:E=19.3768 | ENSEMBL:ENSP00000259806:human:Forkhead box protein F2:E=18.4089 | ENSEMBL:ENSP00000326371:human:Forkhead box protein C2:E=18.2596 | ENSEMBL:ENSP00000304004:human:Hepatocyte nuclear factor 3
192958_at	W02A11.3	W02A11.3	WBGene00012194	W02A11.3	active	body wall muscle | pharynx | intestinal | vulval muscle	Adult Expression: pharynx; intestinal; vulval muscle; body wall muscle | Larval Expression: pharynx; intestinal; body wall muscle		0	1	1	I-6B13	-		tm1580	WT	Molecular_function:ubiquitin-protein ligase activity|Molecular_function:zinc ion binding|Biological_process:protein ubiquitination|Cellular_component:ubiquitin ligase complex	Predicted E3 ubiquitin ligase	ENSEMBL:ENSP00000274811:human:KIAA1100 protein:E=16 | ENSEMBL:ENSP00000288199:human:Hypothetical protein FLJ16278:E=14.041 | ENSEMBL:ENSP00000269439:human:Hypothetical protein FLJ45559:E=13.5086 | FLYBASE:CG6923-PA:fly:Flybase gene name is CG6923-PA:E=11.1024 | FLYBASE:CG9381-PA:fly:Flybase gene name is mura-PA:E=10.7447 |
193824_s_at	W04D2.6a	W04D2.6	WBGene00012245	W04D2.6	active							V-8I18	-			Gro|Lva|Sck|WT|Egl|Gro|Unc|Unclassified|Gro	Biological_process:mRNA processing|Molecular_function:nucleic acid binding|Biological_process:oviposition|Biological_process:positive regulation of growth rate|Biological_process:larval development (sensu Nematoda)|Biological_process:growth|Biological_process:physiological processes|Biological_process:locomotory behavior	U1 snRNP complex, subunit SNU71 and related PWI-motif proteins	ENSEMBL:ENSP00000261973:human:RNA binding motif protein 25:E=79.0223 | ENSEMBL:ENSP00000349672:human:32 kDa protein:E=35.4089 | ENSEMBL:ENSP00000344032:human:Splice Isoform 1 Of Splicing factor, arginine/serine-rich 12:E=18.6198 | ENSEMBL:ENSP00000334538:
193132_at	F40F4.2	F40F4.2	WBGene00002254	lbp-2	active						8	X-2K17	-	lbp-2 encodes a homolog of the novel fatty acid binding protein, As-p18, found in the parasitic nematode Ascaris suum; As-p18 is a member of a family of small intracellular fatty acid binding proteins (iFABPs); the expression pattern of lpb-2 is consistent with it being secreted into the perienteric fluid where it may play a role in lipid transport beween the intestine and body wall; a lbp-2 prom…		WT|WT	Molecular_function:binding|Molecular_function:lipid binding|Biological_process:transport	Fatty acid-binding protein FABP
174076_at	C17H12.2	C17H12.2	WBGene00015928	C17H12.2	active						7	IV-3G10	174076_at|184525_at			WT|WT		Uncharacterized conserved protein	ENSEMBL:ENSP00000329841:human:Hypothetical protein MGC33867:E=33.1871 | ENSEMBL:ENSP00000351580:human:KIAA2013 protein:E=32.8539 | ENSEMBL:ENSP00000332453:human:68 kDa protein:E=28.3979 | FLYBASE:CG7289-PA:fly:Flybase gene name is CG7289-PA:E=63.5376 |
183624_at	F55G11.5	F55G11.5	WBGene00010125	dod-22	active						8	IV-6L06	-			WT		Uncharacterized protein
190936_s_at	F21C3.5	F21C3.5	WBGene00009004	F21C3.5	active						18	I-3J01	-			Abs|Bmd|Emb|Gro|Unc|Bmd|Emb|Lva|Pvl|Stp|Unc|Gro	Biological_process:mitotic spindle positioning|Biological_process:embryonic cleavage|Biological_process:body morphogenesis (sensu Nematoda)|Biological_process:embryonic development (sensu Animalia)|Biological_process:positive regulation of growth rate|Biological_process:larval development (sensu Nematoda)|Biological_process:growth|Biological_process:hermaphrodite genital morphogenesis|Biological_…	Prefoldin subunit 6, KE2 family	ENSEMBL:ENSP00000230251:human:Prefoldin subunit 6:E=21.1938 | FLYBASE:CG7770-PA:fly:Flybase gene name is CG7770-PA:E=15.1427 |
190401_s_at	C43E11.4	C43E11.4	WBGene00007001	C43E11.4	active						41	I-1J12	-			Emb|Sck|Stp|Gro|Emb|Gro|Gro|Gro|Unclassified	Biological_process:embryonic development (sensu Animalia)|Biological_process:positive regulation of growth rate|Biological_process:physiological processes|Biological_process:gametogenesis	Mitochondrial translation elongation factor Tu	ENSEMBL:ENSP00000322439:human:Tu translation elongation factor, mitochondrial:E=93.699 | ENSEMBL:ENSP00000217182:human:Elongation factor 1-alpha 2:E=24.2441 | ENSEMBL:ENSP00000332874:human:Eukaryotic translation elongation factor 1 alpha-like 3:E=24.0223
173139_s_at	T27E9.3	T27E9.3	WBGene00000407	cdk-5	active							III-6P01	173139_s_at|193875_s_at	cdk-5 encodes a putative homolog of cyclin dependent kinase 5 that affects pronuclear migration and rotation in one-cell embryos and may affect neuronal development; expressed in neurons.	ok626	WT|WT	Molecular_function:protein kinase activity|Molecular_function:ATP binding|Biological_process:protein amino acid phosphorylation|Molecular_function:protein serine/threonine kinase activity	Cyclin-dependent kinase CDK5	ENSEMBL:ENSP00000297518:human:Cell division protein kinase 5:E=121.284 | ENSEMBL:ENSP00000266970:human:Cell division protein kinase 2:E=88.5376 | ENSEMBL:ENSP00000293215:human:Cell division protein kinase 3:E=88.1192 | ENSEMBL:ENSP00000306043:human:Cell d
175663_at	F11C1.6	F11C1.6	WBGene00003623	nhr-25	active	hyp7 | hypodermal | tail | pharynx | V lineage | P lineage | head | hypodermis | seam cells | tail | int_emb | hypodermis | intestine | gonad	In comma to 1.5-fold stage embryos, the nhr-25::GFP are expressed in the V cells, P cells and hyp7. Expression also observed in the head and tail hypodermal cells of embryos. The earliest expression is at ~250-300 min post fertilization. atEx32 and atEx35	nuclei | "Regardless of NLS, localized to nuclei." | Expressed in the nuclei of many epidermal cells	0	1		X-6I19	175663_at|193001_s_at	nhr-25 encodes a nuclear hormone receptor orthologous to Drosophila Ftz-F1; NHR-25 is required for embryogenesis, molting, vulval and gonadal development, and hypodermal expression of acn-1; nhr-25 is expressed in gonads and loaded into embryos as a maternal transcript; nhr-25 is zygotically expressed in progeny of the E cell, and then in hypodermis and gut; the role of NHR-25 in molting may be e…	jm2389	Clr|Egl|Unc|WT|Unclassified|Unclassified|Unclassified|Gro|Lvl|Sma|Unc	Molecular_function:transcription factor activity|Molecular_function:steroid hormone receptor activity|Biological_process:regulation of transcription, DNA-dependent|Cellular_component:nucleus|Molecular_function:DNA binding|Molecular_function:ligand-dependent nuclear receptor activity|Biological_process:osmoregulation|Biological_process:oviposition|Biological_process:positive regulation of growth r…	Nuclear hormone receptor betaFTZ-F1	ENSEMBL:ENSP00000349064:human:Splice Isoform 1 Of Orphan nuclear receptor NR5A2:E=59.4559 | ENSEMBL:ENSP00000236914:human:Splice Isoform 2 Of Orphan nuclear receptor NR5A2:E=59.4202 | ENSEMBL:ENSP00000259458:human:Steroidogenic factor 1:E=53.3979 | ENSEMB
174694_at	F30H5.1	F30H5.1	WBGene00006781	unc-45	active	mu_herm_ut | mu_male_diag | mu_male_gub | mu_male_long | mu_male_obl | mu_int | mu_male_spic | mu_herm_vul | pharyngeal muscle	UNC-45 function. In this transgenic line, GFP expression is detected in all muscle cells examined, including body wall muscle cells, pharyngeal muscle cells, anal-intestinal muscle cells, gonad sheath muscle cells, and sex-specific muscle cells in both ma	The GFP expression pattern resembles the pattern of A-bands of thick filaments. To confirm this, the same field was examined under polarized light microscopy and an identical pattern was seen. This indicates that functional UNC-45::GFP is associated with thick filaments in body wall muscles. | "UNC-45 expression pattern overlaps the MHC B(unc-54) expression pattern(expressed in two polar regions …	0	1	1	III-1K05	174694_at|193025_at		b131	WT|Prz|Slu|Ste|Unc|Slu|Unc|Emb|Gro|Prz|Unc	Biological_process:embryonic development (sensu Animalia)|Biological_process:positive regulation of growth rate|Biological_process:locomotion|Biological_process:positive regulation of locomotion|Biological_process:reproduction|Biological_process:locomotory behavior	Myosin assembly protein/sexual cycle protein and related proteins	ENSEMBL:ENSP00000268876:human:Striated muscle UNC45:E=125.161 | ENSEMBL:ENSP00000268159:human:SMAP-1b:E=123.678 | ENSEMBL:ENSP00000231238:human:Tetratricopeptide repeat protein 1:E=13.585 | ENSEMBL:ENSP00000005386:human:TPR repeat containing protein:E=10.5229 | ENSEMBL:ENSP00000216891:human:Translocase of outer mitochondrial membrane 34:E=10.1249 | FLYBASE:CG2708-PA:fly:Flybase gene name is Tom34…
193040_s_at	F46E10.8	F46E10.8	WBGene00006721	ubh-1	active						2	V-4F02	-	ubh-1 encodes a putative ubiquitin C-terminal hydrolase orthologous to human UCHL1 (OMIM:191342, mutated in Parkinson disease).	tm526	WT	Molecular_function:ubiquitin thiolesterase activity|Biological_process:ubiquitin-dependent protein catabolism|Cellular_component:intracellular	Ubiquitin C-terminal hydrolase UCHL1	ENSEMBL:ENSP00000284440:human:Ubiquitin carboxyl-terminal hydrolase isozyme L1:E=33.0915 | ENSEMBL:ENSP00000237800:human:Ubiquitin carboxyl-terminal hydrolase isozyme L3:E=33 | ENSEMBL:ENSP00000256761:human:Splice Isoform 1 Of Ubiquitin carboxyl-terminal hydrolase isozyme L5:E=13.2076 | FLYBASE:CG4265-PA:fly:Flybase gene name is Uch-PA:E=30.5528 | FLYBASE:CG3431-PA:fly::E=11.5528 |
193736_at	C01F6.5	C01F6.5	WBGene00000120	aly-1	active						1	IV-4L15	-			WT	Molecular_function:nucleic acid binding	RRM motif-containing protein	FLYBASE:CG1101-PA:fly:Flybase gene name is Aly-PA:E=12.8539 |
187188_s_at	F26H11.5	F26H11.5	WBGene00001371	exl-1	active	intestine | neurons | muscle	EXL-1::GFP localizes to lysosomal membranes in the intestine and to the Golgi apparatus in neurons and muscle.	EXL-1::GFP localizes to a variety of different membrane compartments in muscle, namely perinuclear vesicles of the Golgi and the plasma membrane of muscle arms. It also localizes to dense bodies, a transmembrane structure which links the muscle cytoskeleton to the neighboring hypodermis. EXL-1 localizes to the Golgi apparatus. RFP-tagged EXL-1 and the GFP-tagged Golgi marker clathrin heavy chain …	1	1	19	II-9K13	-		ok857	WT		Intracellular Cl- channel CLIC, contains GST domain	ENSEMBL:ENSP00000344165:human:Splice Isoform 2 Of Chloride intracellular channel protein 5:E=13.6383 | ENSEMBL:ENSP00000185206:human:OTTHUMP00000016537:E=13.1427 | ENSEMBL:ENSP00000290332:human:Splice Isoform 2 Of Chloride intracellular channel 6:E=11.2007 | ENSEMBL:ENSP00000353959:human:Splice Isoform 1 Of Chloride intracellular channel 6:E=11.1938 | FLYBASE:CG10997-PA:fly:Flybase gene name is C…
175617_at	K08B4.1a	K08B4.1	WBGene00002245	lag-1	active						11	IV-3G19	175617_at|192000_s_at	lag-1 encodes a transcription factor orthologous to members of the CSL (CBF1, Suppressor of Hairless, LAG-1) family that is highly conserved amongst metazoans; during development, LAG-1 functions as a downstream effector in both the lin-12- and glp-1-mediated Notch-like signaling pathways and accordingly, is required for such processes as germline induction, AC/VU lateral signaling, and embryonic…	om13	Emb|Bli|Emb|Lvl|Mlt|Unclassified|Emb|Lvl	Biological_process:cuticular attachment to epithelium (sensu Nematoda)|Biological_process:embryonic development (sensu Animalia)|Biological_process:larval development (sensu Nematoda)|Biological_process:physiological processes|Biological_process:molting cycle (sensu Invertebrata)	Recombination signal binding protein-J kappa(CBF1, Su(H), HS2NF5)	ENSEMBL:ENSP00000354528:human:Recombining binding pRotein suppRessoR of haiRless isofoRm 1:E=122.292 | ENSEMBL:ENSP00000339699:human:Recombining binding pRotein suppRessoR of haiRless isofoRm 2:E=122.284 | ENSEMBL:ENSP00000305815:human:Recombining binding protein suppressor of hairless, isoform 3:E=122.284 | ENSEMBL:ENSP00000340124:human:Recombining binding protein suppressor of hairless, isoform…
181156_at	T08A9.8	T08A9.8	WBGene00004989	spp-4	active						8	X-3H10	-			WT		Prosaposin
192393_at	F25B4.6	F25B4.6	WBGene00017769	F25B4.6	active						44	V-4K02	-	F25B4.6 is orthologous to the human gene 3-HYDROXY-3-METHYLGLUTARYL COA SYNTHASE (HMGCS2; OMIM:600234), which when mutated leads to disease.		Bmd|Emb|Gro|Lvl|Unc|Emb|Lva|Lvl|Unc	Molecular_function:hydroxymethylglutaryl-CoA synthase activity|Biological_process:acetyl-CoA metabolism|Biological_process:body morphogenesis (sensu Nematoda)|Biological_process:embryonic development (sensu Animalia)|Biological_process:positive regulation of growth rate|Biological_process:larval development (sensu Nematoda)|Biological_process:growth|Biological_process:physiological processes|Biol…	Hydroxymethylglutaryl-CoA synthase	ENSEMBL:ENSP00000322706:human:Hydroxymethylglutaryl-CoA synthase, cytoplasmic:E=74.1487 | ENSEMBL:ENSP00000256633:human:Hydroxymethylglutaryl-CoA synthase, mitochondrial precursor:E=74.0315 | FLYBASE:CG4311-PA:fly:Flybase gene name is Hmgs-PA:E=80.8861 |
190508_at	R03G5.5	R03G5.5	WBGene00019846	R03G5.5	active						8	X-4E07	-			WT	Molecular_function:glutathione peroxidase activity|Biological_process:response to oxidative stress	Glutathione peroxidase	ENSEMBL:ENSP00000346103:human:Phospholipid hydroperoxide glutathione peroxidase, mitochondrial precursor:E=29.8539 | ENSEMBL:ENSP00000262661:human:Glutathione peroxidase family protein:E=19.4815 | ENSEMBL:ENSP00000296734:human:Hypothetical protein FLJ2363
189134_s_at	C36E8.5	C36E8.5	WBGene00006537	tbb-2	active	gonad | neurons	TBB-2 was expressed throughout the female gonad, from the distal syncytial arm to maturing oocytes. TBB-2 expression was not germline and embryo specific, since the protein was also expressed in a glp-1 mutant, which lack germ line and fertilized embryos. TBB-2 was detected post-embryonically in larval and adult neuronal tissues. | "Ubiquitous staining until the 550-cell stage, decreasing with ag…	TBB-2 was expressed in every subset of spindle microtubules recognized by the generic anti-alpha-tubulin antibody, including spindle midzone and astral microtubules. TBB-2 expression persisted in mitotic spindles and asters throughout embryogenesis, beyond the end of the temperature-sensitive period of mei-1(ct46gf).	1	1	20	III-2A15	-	tbb-2 encodes a homolog of mammalian beta-tubulin (TUBB) that is expressed at high levels in the germline; TBB-2 is redundant for embryonic viability, due to its paralog TBB-1; however, unlike its paralog TBB-1 it is required for normal microtubule severing by the katanin complex MEI-1/MEI-2; TBB-2 is required together with TBB-1, TBA-1, and tba-2 to make spindle structures in embryos and TBB-2 a…	gk129	Emb|Emb|Emb	Molecular_function:structural molecule activity|Biological_process:microtubule-based movement|Cellular_component:microtubule|Molecular_function:GTPase activity|Molecular_function:GTP binding|Biological_process:microtubule polymerization|Cellular_component:tubulin|Biological_process:embryonic development (sensu Animalia)	Beta tubulin	ENSEMBL:ENSP00000341289:human:Tubulin beta-? chain:E=224.456 | ENSEMBL:ENSP00000259925:human:Tubulin beta-2 chain:E=223.699 | ENSEMBL:ENSP00000259818:human:Tubulin, beta polypeptide paralog:E=222.328 | ENSEMBL:ENSP00000264071:human:Similar to Tubulin, bet
193885_at	B0393.5	B0393.5	WBGene00007170	B0393.5	active						14	III-2M12	-		ok686	WT|WT|WT|WT	Molecular_function:calcium ion binding|Biological_process:cell-matrix adhesion	Mucin/alpha-tectorin	ENSEMBL:ENSP00000325527:human:Fibrillin 1:E=53.6576 | ENSEMBL:ENSP00000272273:human:Latent transforming growth factor beta binding protein, isoform 1L precursor:E=50.5086 | ENSEMBL:ENSP00000346467:human:Latent transforming growth factor beta binding prote
174327_at	K12B6.1	K12B6.1	WBGene00019666	K12B6.1	active	vulva other | head neurons | spermatheca | Reproductive System | seam cells | intestine | nervous system	Adult Expression: intestine; Reproductive System; vulva other; spermatheca; seam cells; Nervous System; head neurons;		1	1	8	V-4L13	174327_at|183483_at			WT|WT		Translation initiation factor 2C (eIF-2C) and related proteins	ENSEMBL:ENSP00000207451:human:Similar to Eukaryotic translation initiation factor 2C 1:E=25.5686 | ENSEMBL:ENSP00000246314:human:Eukaryotic translation initiation factor 2C, 3 isoform b:E=25.2218 | ENSEMBL:ENSP00000315528:human:Eukaryotic translation initiation factor 2C 3:E=25.0269 | ENSEMBL:ENSP00000220592:human:Eukaryotic translation initiation factor 2C, 2:E=24.3768 | ENSEMBL:ENSP00000257131:…
184203_at	Y47D3A.26	Y47D3A.26	WBGene00004873	smc-3	active								-			Emb|Emb|WT|Adl|Gro|Rup|Gro|Pvl|Stp|Unc	Molecular_function:ATP binding|Molecular_function:ATPase activity|Biological_process:chromosome organization and biogenesis|Cellular_component:chromosome|Molecular_function:protein binding|Biological_process:determination of adult life span|Biological_process:physiological processes|Biological_process:embryonic development (sensu Animalia)|Biological_process:positive regulation of growth rate|Bio…		ENSEMBL:ENSP00000353180:human:126 kDa protein:E=162.921 | ENSEMBL:ENSP00000354720:human:Structural maintenance of chromosome 3:E=162.051 | ENSEMBL:ENSP00000350226:human:139 kDa protein:E=158.959 | ENSEMBL:ENSP00000286398:human:Splice Isoform 1 Of Structur
192772_at	F30A10.6	F30A10.6	WBGene00009264	F30A10.6	active						7	I-4P01	-			Gro|Emb|Lva|Gro|Sma	Biological_process:embryonic development (sensu Animalia)|Biological_process:positive regulation of growth rate|Biological_process:larval development (sensu Nematoda)|Biological_process:growth|Biological_process:positive regulation of body size	Putative phosphoinositide phosphatase	ENSEMBL:ENSP00000354519:human:Inositol polyphosphate-5-phosphatase F:E=69.3372 | ENSEMBL:ENSP00000354905:human:KIAA0966 protein:E=69.2757 | ENSEMBL:ENSP00000349903:human:KIAA0910 protein:E=50.9586 | ENSEMBL:ENSP00000322234:human:Splice Isoform 1 Of Synaptojanin 1:E=50.5376 | ENSEMBL:ENSP00000347792:human:Synaptojanin 2:E=49.1871 | ENSEMBL:ENSP00000241842:human:Synaptojanin 2:E=49.1739 | ENSEMBL:E…
173574_at	T10F2.3	T10F2.3	WBGene00006736	ulp-1	active						2	III-2N21	173574_at|176753_s_at		tm1174	Sck|Stp|WT|Bmd|Gro|Stp	Molecular_function:cysteine-type peptidase activity|Biological_process:proteolysis and peptidolysis|Biological_process:body morphogenesis (sensu Nematoda)|Biological_process:positive regulation of growth rate|Biological_process:physiological processes|Biological_process:gametogenesis	Protease, Ulp1 family	ENSEMBL:ENSP00000004980:human:Sentrin/SUMO-specific protease 1:E=58.0269 | ENSEMBL:ENSP00000296257:human:SUMO1/sentrin/SMT3 specific protease 2:E=51.1871 | ENSEMBL:ENSP00000327197:human:Similar to SUMO-1 specific protease 3:E=30 | ENSEMBL:ENSP00000314029:human:Sentrin-specific protease 3:E=27.7959 | ENSEMBL:ENSP00000347607:human:Splice Isoform 1 Of Sentrin-specific protease 6:E=10.3872 | ENSEMBL:…
177015_at	Y34B4A.2	Y34B4A.2	WBGene00021319	Y34B4A.2	active						5		-			WT		UV radiation resistance associated protein
190840_at	R53.7a	R53.7	WBGene00011276	R53.7	active							II-7G15	174715_at|190840_at			WT|Emb|Pvl|Unc|Emb|Pvl|Unc	Biological_process:embryonic development (sensu Animalia)|Biological_process:hermaphrodite genital morphogenesis|Biological_process:locomotory behavior	5'-AMP-activated protein kinase, gamma subunit	ENSEMBL:ENSP00000323867:human:5'-AMP-activated protein kinase, gamma-1 subunit:E=15.585 | ENSEMBL:ENSP00000347551:human:PRKAG2 protein:E=15.3279 | ENSEMBL:ENSP00000287878:human:Splice Isoform 1 Of 5'-AMP-activated protein kinase, gamma-2 subunit:E=15.2147 | ENSEMBL:ENSP00000233944:human:AMP-activated protein kinase, non-catalytic gamma-3 subunit:E=13.7212 | FLYBASE:CG17299-PH:fly:Flybase gene nam…
174119_at	K08A2.5a	K08A2.5	WBGene00003678	nhr-88	active								174119_at|189858_at|190898_at		tm1033	WT|WT|WT|Unclassified|Unclassified|WT|WT	Molecular_function:transcription factor activity|Molecular_function:steroid hormone receptor activity|Biological_process:regulation of transcription, DNA-dependent|Cellular_component:nucleus|Molecular_function:DNA binding|Molecular_function:ligand-dependent nuclear receptor activity	Hormone receptors	ENSEMBL:ENSP00000346339:human:HNF4G protein:E=43.0757 | ENSEMBL:ENSP00000339908:human:OTTHUMP00000031062:E=42.8239 | ENSEMBL:ENSP00000312987:human:Hepatocyte nuclear factor 4 alpHa isoform b:E=41.3979 | ENSEMBL:ENSP00000335676:human:RXRA protein:E=34.5229
192774_s_at	Y41E3.4	Y41E3.4	WBGene00001336	ers-1	active						5	IV-7L19	171864_x_at|192774_s_at	ers-1 encodes a glutaminyl (Q) tRNA synthetase that affects growth and embryonic and larval viability in large-scale RNAi screens; it is predicted to be mitochondrial.		Gro|Emb|Lva	Molecular_function:glutamine-tRNA ligase activity|Molecular_function:ATP binding|Biological_process:glutamyl-tRNA aminoacylation|Molecular_function:glutamate-tRNA ligase activity|Molecular_function:tRNA ligase activity|Biological_process:amino acid activation|Biological_process:embryonic development (sensu Animalia)|Biological_process:positive regulation of growth rate|Biological_process:larval d…	Glutaminyl-tRNA synthetase	ENSEMBL:ENSP00000307567:human:Glutaminyl-tRNA synthetase:E=230.523 | ENSEMBL:ENSP00000259146:human:Bifunctional aminoacyl-tRNA synthetase:E=61.1308 | FLYBASE:CG10506-PA:fly::E=243.237 | FLYBASE:CG5394-PA:fly::E=55.1549 |
186626_s_at	Y77E11A.1	Y77E11A.1	WBGene00022306	Y77E11A.1	active								-			WT|WT	Molecular_function:hexokinase activity|Molecular_function:ATP binding|Biological_process:glycolysis	Hexokinase	ENSEMBL:ENSP00000298648:human:Hexokinase domain containing 1:E=79.585 | ENSEMBL:ENSP00000313148:human:Hexokinase, type I:E=76.2076 | ENSEMBL:ENSP00000353995:human:100 kDa protein:E=76.1871 | ENSEMBL:ENSP00000292432:human:Hexokinase type III:E=76.0915 | ENSEMBL:ENSP00000298649:human:Splice Isoform 2 Of Hexokinase, type I:E=75.4559 | ENSEMBL:ENSP00000348697:human:Splice Isoform 3 Of Hexokinase, typ…
190655_at	ZK863.7	ZK863.7	WBGene00004384	rnp-1	active						2	V-8M19	-		pk73	Stp|WT	Molecular_function:nucleic acid binding|Biological_process:gametogenesis	RNA-binding protein LARK, contains RRM and retroviral-type Zn-finger domains	ENSEMBL:ENSP00000310471:human:RNA binding motif protein 30:E=14.1249 | ENSEMBL:ENSP00000309166:human:Hlark:E=13.585 | ENSEMBL:ENSP00000311747:human:SYT interacting protein SIP:E=10.3188 | FLYBASE:CG8597-PA:fly:Flybase gene name is lark-PA:E=22.4559 |
189966_s_at	F57C7.2a	F57C7.2	WBGene00003733	nhx-5	active	neurons | retrovesicular ganglion | vulvaC | lateral ganglia | anterior ganglia | lumbar lateral ganglia | ventral nerve cord | dorso-rectal ganglion | ventral ganglia | preanal ganglion	Although a complicated mosaic pattern emerged for nhx-5::GFP, the nhx-5 promoter appeared to drive the pan-neural expression of GFP. In several cases, labeling of additional cells was observed. | "In general, the expression patterns found for the translational fusion constructs were similar to those reported above for the transcriptional fusions. Cells were labeled in the anterior, lateral and ve…	| NHX-5 appeared to be associated with intracellular membranes. NHX-5::GFP expression occurred primarily in neuronal cell bodies. Labeling was granular in the cytoplasm and extended weakly through the neuronal cell processes.	1	1	1	X-5K15	-	nhx-5 encodes a sodium/proton exchanger expressed intracellularly in many neurons, as well as in the vulC cells of the vulva and the excretory cell; nhx-5 has no obvious phenotype in mass RNAi screens; NHX-5 is thought to prevent intracellular acidification by catalysing the electroneutral exchange of vesicular sodium for an intracellular proton; the granular intracellular expression of NHX-5::GF…	ok661	WT	Molecular_function:sodium:hydrogen antiporter activity|Biological_process:sodium ion transport|Biological_process:regulation of pH|Cellular_component:integral to membrane|Molecular_function:solute:hydrogen antiporter activity		ENSEMBL:ENSP00000354847:human:Sodium/hydrogen exchanger 6:E=121.004 | ENSEMBL:ENSP00000163256:human:Sodium/hydrogen exchanger 7:E=119.745 | ENSEMBL:ENSP00000320246:human:Sodium/hydrogen exchanger 9:E=115.149 | ENSEMBL:ENSP00000330320:human:Similar to Sodium/hydrogen exchanger 6:E=88.9208 | ENSEMBL:ENSP00000354966:human:Similar to Na-H exchanger isoform NHE8:E=64.3468 | ENSEMBL:ENSP00000351216:hum…
182068_at	T05F1.11	T05F1.11	WBGene00011495	T05F1.11	active						8	I-4F14	-	This gene encodes a protein containing an F-box, a motif predicted to mediate protein-protein interactions either with homologs of yeast Skp-1p or with other proteins.		WT	Molecular_function:electron transporter activity|Biological_process:electron transport	Thioredoxin, nucleoredoxin and related proteins	ENSEMBL:ENSP00000337443:human:NucleoredoxiN:E=13.3468 | ENSEMBL:ENSP00000290632:human:Trichohyalin:E=12.8861 | ENSEMBL:ENSP00000341884:human:Splice Isoform 2 Of Chromatin assembly factor 1 subunit A:E=11.9208 | ENSEMBL:ENSP00000301280:human:Chromatin assembly factor 1, subunit A:E=11.8861 | ENSEMBL:ENSP00000328687:human:Conserved hypothetical protein:E=10.6576 | ENSEMBL:ENSP00000252329:human:Hypo…
181956_at	C09E8.2a	C09E8.2	WBGene00015645	C09E8.2	active						10	II-1C20	-			WT	Molecular_function:lipase activity|Biological_process:lipid catabolism|Molecular_function:catalytic activity	Triacylglycerol lipase
174077_at	C05D9.9	C05D9.9	WBGene00015476	C05D9.9	active								-			WT		Predicted membrane proteins, contain hemolysin III domain
179166_s_at	R148.5a	R148.5	WBGene00020104	R148.5	active						1		-			WT			ENSEMBL:ENSP00000226460:human:Proline-rich protein 5 precursor:E=12 | ENSEMBL:ENSP00000229204:human:HPBRII-4 mRNA:E=11.9586 | ENSEMBL:ENSP00000223023:human:Neural Wiskott-Aldrich syndrome protein:E=11.7959 | ENSEMBL:ENSP00000266679:human:CPSF6 protein:E=1
192243_at	T05C12.7	T05C12.7	WBGene00000377	cct-1	active	vulva | nerve ring | hypodermis | tail | ventral nerve cord | neurons | muscle	Male and hermaphrodite. Staining detected at all stages (embryo, L1-L4 and adults). Strong expression detected in the head and near the pharynx where numerous muscle and neuronal cells are present. Tail expression prominent near the anal sphincter. Many cells from ventral nerve cord and nerve ring stained prominently. Occasionally beta-gal was visible in hypodermal cells and in some vulval cells …		1	1		II-6C15	173381_at|173382_s_at|192243_at	eukaryotic cytosolic chaperonin; affects viability and fertility, and is expressed in various muscle and neuronal cells: near the pharynx, near the anal sphincter, in the ventral nerve cord and the nerve ring; occasionally the expression is visible in hypodermal cells and in some vulval cells.	pk58	Emb|Ste|Clr|Emb|Gro|Pvl|Sck|Ste|Emb|Lva|Ste	Molecular_function:ATP binding|Molecular_function:unfolded protein binding|Biological_process:protein folding|Biological_process:osmoregulation|Biological_process:embryonic development (sensu Animalia)|Biological_process:positive regulation of growth rate|Biological_process:larval development (sensu Nematoda)|Biological_process:growth|Biological_process:hermaphrodite genital morphogenesis|Biologi…	Chaperonin complex component, TCP-1 alpha subunit (CCT1)	ENSEMBL:ENSP00000239585:human:T-complex protein 1, alpha subunit:E=196.041 | ENSEMBL:ENSP00000317334:human:46 kDa protein:E=100.585 | ENSEMBL:ENSP00000258091:human:T-complex protein 1, eta subunit:E=76.9208 | ENSEMBL:ENSP00000233836:human:T-complex protei
172866_x_at	T01B11.7	T01B11.7	WBGene00003837	oat-1	active						1	IV-4G04	172063_x_at|172866_x_at|191435_s_at	oat-1 encodes a transmembrane organic anion transporter; although loss of oat-1 activity via large-scale RNAi screens results in no obvious abnormalities, when expressed in mammalian cells OAT-1 can transport a variety of structurally diverse organic anions via an anion exchange mechanism that is functionally coupled to a sodium-coupled dicarboxylate transporter; by homology with mammalian OAT1 t…		WT|WT	Molecular_function:transporter activity|Biological_process:transport|Cellular_component:integral to membrane|Cellular_component:membrane	Synaptic vesicle transporter SVOP and related transporters (major facilitator superfamily)	ENSEMBL:ENSP00000259734:human:OTTHUMP00000016426:E=31.9208 | ENSEMBL:ENSP00000295587:human:Putative transmembrane transporter FLIPT 1:E=31.6383 | ENSEMBL:ENSP00000350513:human:Liver-specific transporter:E=30.7447 | ENSEMBL:ENSP00000245407:human:Organic ca
189084_s_at	C15H11.4	C15H11.4	WBGene00000985	dhs-22	active						2		-	dhs-22 encodes a short-chain dehydrogenase predicted to be mitochondrial.		WT	Molecular_function:oxidoreductase activity|Biological_process:metabolism	Dehydrogenases with different specificities (related to short-chain alcohol dehydrogenases)	ENSEMBL:ENSP00000267502:human:Similar to Androgen-regulated short-chain dehydrogenase/reductase 1:E=45.5686 | ENSEMBL:ENSP00000237831:human:Retinol dehydrogenase 14:E=43.1249 | ENSEMBL:ENSP00000291892:human:RDH13:E=41.2076 | ENSEMBL:ENSP00000291979:human:
175228_at	W04H10.3	W04H10.3	WBGene00003599	nhl-3	active						1	II-1E24	175228_at|190138_at			WT	Molecular_function:zinc ion binding|Cellular_component:intracellular|Molecular_function:ubiquitin-protein ligase activity|Biological_process:protein ubiquitination|Cellular_component:ubiquitin ligase complex	Predicted E3 ubiquitin ligase	ENSEMBL:ENSP00000337094:human:Splice Isoform 1 Of Tripartite motif protein 3:E=26 | ENSEMBL:ENSP00000348370:human:Tripartite motif protein 2:E=20.0809 | ENSEMBL:ENSP00000352508:human:Splice Isoform 3 Of Tripartite motif protein 3:E=16.0605 | FLYBASE:CG15105-PB:fly:Flybase gene name is CG15105-PB:E=10.9586 |
192713_s_at	F12F6.6	F12F6.6	WBGene00004755	sec-24.1	active	intestinal	Adult Expression: intestinal | Larval Expression: intestinal		0	1	5	IV-6M01	174907_at|192713_s_at	sec-24.1 encodes one of two C. elegans Sec24 homologs; in Saccharomyces cerevisiae, Sec24 is a member of the Sec24-Sec23 subunit of the COPII coat complex, assembly of which is essential for the first step of secretory protein transport from the endoplasmic reticulum (ER) to the Golgi; by homology with Sec24, SEC-24.1 is predicted to facilitate vesicle cargo selection, and likely contains multipl…		Sck|Ste|Ste	Molecular_function:protein binding|Biological_process:intracellular protein transport|Biological_process:ER to Golgi transport|Cellular_component:COPII vesicle coat|Molecular_function:nucleic acid binding|Molecular_function:zinc ion binding|Cellular_component:nucleus|Biological_process:physiological processes|Biological_process:reproduction	Vesicle coat complex COPII, subunit SFB3	ENSEMBL:ENSP00000321845:human:Protein transport protein Sec24C:E=193.585 | ENSEMBL:ENSP00000280551:human:Sec24-related protein D:E=188.26 | ENSEMBL:ENSP00000265341:human:Protein transport protein Sec24A:E=99.585 | ENSEMBL:ENSP00000265175:human:Protein tra
192730_at	T22D1.3a	T22D1.3	WBGene00020682	T22D1.3	active	amphids | head neurons | anal sphincter/depressor muscle | lateral nerve cords/commissures | intestinal muscle | seam cells | dorsal nerve cord | ventral nerve cord | body neurons | intestinal | vulval muscle | uterine muscle | phasmids | tail neurons	Adult Expression: intestinal; intestinal muscle; anal sphincter/depressor muscle; uterine muscle; vulval muscle; seam cells; ventral nerve cord; dorsal nerve cord; lateral nerve cords/commissures; head neurons; amphids; body neurons; tail neurons; phasmids; unidentified | Larval Expression: ventral nerve cord; dorsal nerve cord; lateral nerve cords/commissures; head neurons; amphids; body neurons…		1	1	2	IV-3K12	-			WT	Molecular_function:catalytic activity|Molecular_function:IMP dehydrogenase activity|Biological_process:GMP biosynthesis	IMP dehydrogenase/GMP reductase	ENSEMBL:ENSP00000321584:human:Inosine-5'-monophosphate dehydrogenase 2:E=144.824 | ENSEMBL:ENSP00000342438:human:Similar to Inosine-5'-monophosphate dehydrogenase 1:E=142.167 | ENSEMBL:ENSP00000345096:human:64 kDa protein:E=125.824 | ENSEMBL:ENSP00000265385:human:60 kDa protein:E=125.796 | ENSEMBL:ENSP00000346219:human:55 kDa protein:E=125.745 | ENSEMBL:ENSP00000347473:human:30 kDa protein:E=75.0…
186044_at	H23L24.3a	H23L24.3	WBGene00019230	H23L24.3	active								-				Molecular_function:tubulin-tyrosine ligase activity|Biological_process:protein modification		ENSEMBL:ENSP00000338086:human:Hypothetical protein:E=56.1487 | ENSEMBL:ENSP00000345294:human:PREDICTED: similar to RIKEN cDNA 1700111A04:E=50.7696 | ENSEMBL:ENSP00000321346:human:Hypothetical protein FLJ43188:E=49.0088 | ENSEMBL:ENSP00000308518:human:Hypo
180169_at	C54D2.2	C54D2.2	WBGene00016916	C54D2.2	active						6	X-4E13	-			WT
189898_s_at	C44B7.8	C44B7.8	WBGene00004058	pmp-1	active	intestinal	Adult Expression: intestinal | Larval Expression: intestinal		0	1	24		-		ok773		Molecular_function:nucleotide binding|Molecular_function:nucleoside triphosphatase activity|Biological_process:transport|Cellular_component:membrane|Molecular_function:ATP binding|Molecular_function:ATPase activity, coupled to transmembrane movement of substances|Cellular_component:integral to membrane|Molecular_function:ATPase activity	Long-chain acyl-CoA transporter, ABC superfamily (involved in peroxisome organization and biogenesis)	ENSEMBL:ENSP00000263889:human:ATP-binding cassette, sub-family D, member 3:E=200.569 | ENSEMBL:ENSP00000326880:human:ABCD3 protein:E=166.602 | ENSEMBL:ENSP00000310688:human:ATP-binding cassette, sub-family D, member 2:E=91.2596 | ENSEMBL:ENSP00000218104:h
189267_s_at	F38B2.4	F38B2.4	WBGene00009531	F38B2.4	active						16	X-5M12	-	F38B2.4 is orthologous to the human gene ADENYLATE KINASE 1 (AK1; OMIM:103000), which when mutated leads to hemolytic anemia.		WT|WT	Molecular_function:ATP binding|Molecular_function:adenylate kinase activity|Biological_process:ATP metabolism|Cellular_component:cytoplasm	Uridylate kinase/adenylate kinase	ENSEMBL:ENSP00000223836:human:Adenylate kinase isoenzyme 1:E=55.9208 | ENSEMBL:ENSP00000341430:human:Adenylate kinase 5, isoform 1:E=44.9208 | ENSEMBL:ENSP00000346577:human:Hypothetical protein:E=44.9208 | ENSEMBL:ENSP00000294340:human:UMP-CMP kinase:E=37
173203_at	C53H9.1	C53H9.1	WBGene00004441	rpl-27	active								172865_x_at|173203_at	rpl-27 encodes a large ribosomal subunit L27 protein.			Molecular_function:structural constituent of ribosome|Biological_process:protein biosynthesis|Cellular_component:intracellular|Cellular_component:ribosome	60S ribosomal protein L27	ENSEMBL:ENSP00000253788:human:Ribosomal pRotein L27:E=48.1367 | FLYBASE:CG4759-PA:fly:Flybase gene name is CG4759-PA:E=38.2757 |
176724_s_at	C36B7.6	C36B7.6	WBGene00016469	C36B7.6	active						5	X-3B08	173525_at|176724_s_at			WT|WT		Transmembrane protein	ENSEMBL:ENSP00000336994:human:Similar to Cleft lip and palate associated transmembrane protein 1:E=170 | ENSEMBL:ENSP00000270281:human:Cleft lip and palate associated transmembrane protein 1:E=169.959 | ENSEMBL:ENSP00000313854:human:Hypothetical protein FLJ14400:E=81.7959 | ENSEMBL:ENSP00000315196:human:Cisplatin resistance related protein CRR9p:E=74 | FLYBASE:CG3702-PA:fly:Flybase gene name is C…
175539_s_at	K06A5.8a	K06A5.8	WBGene00019434	K06A5.8	active							I-3I15	174250_at|175539_s_at|176749_at|176750_s_at|180179_at			WT|WT|WT			ENSEMBL:ENSP00000332005:human:OTTHUMP00000059073:E=120.602 | ENSEMBL:ENSP00000350301:human:Splice Isoform 2 Of WD-repeat protein 47:E=106.244 | ENSEMBL:ENSP00000354339:human:34 kDa protein:E=35.1675 | ENSEMBL:ENSP00000351635:human:Splice Isoform 1 Of Guanine nucleotide-binding protein beta subunit 5:E=12.0269 | ENSEMBL:ENSP00000321555:human:34 kDa protein:E=10.6198 | ENSEMBL:ENSP00000263694:human…
193422_s_at	R10E11.2	R10E11.2	WBGene00006911	vha-2	active	rectum	GFP was strongly expressed in the H-shaped excretory cell. In addition to the excretory cell, the fusion protein was detected in cells of the rectum and a pair of cells with parallel orientation posterior to the anus. No signals were detected without the control regions of the vha gene. | "Highly expressed in the embryo and much lower during larval stages. The expression gradually increased again…		0	1	2	III-5A08	175633_at|193422_s_at		ok619	Ste|Emb	Molecular_function:hydrogen-transporting ATP synthase activity, rotational mechanism|Molecular_function:hydrogen-transporting ATPase activity, rotational mechanism|Biological_process:ATP synthesis coupled proton transport|Cellular_component:membrane|Cellular_component:proton-transporting two-sector ATPase complex|Biological_process:embryonic development (sensu Animalia)|Biological_process:reprodu…	Vacuolar H+-ATPase V0 sector, subunits c/c'	ENSEMBL:ENSP00000329757:human:Vacuolar ATP synthase 16 kDa proteolipid subunit:E=47.7696 | ENSEMBL:ENSP00000332264:human:14 kDa protein:E=27.4815 | ENSEMBL:ENSP00000236067:human:Vacuolar ATP synthase 21 kDa proteolipid subunit:E=18.1135 | FLYBASE:CG3161-PA:fly:Flybase gene name is Vha16-PA:E=51.4815 | FLYBASE:CG6737-PA:fly:Flybase gene name is CG6737-PA:E=43.2007 | FLYBASE:CG9013-PA:fly:Flybase g…
175731_s_at	C01C10.1	C01C10.1	WBGene00000523	clc-2	active	seam cells | hypodermal	CLC-2-GFP was detected in hypodermal seam cells, which fuse to form a single elongated syncytium. However, in contrast to CLC-1-GFP, under the expression condition used in this study, GFP signals did not appear to be concentrated at the borders between the seam cell syncytium and surrounding hypodermal cells. When adult wild-type worms were whole-mount stained with anti-CLC-2 pAb, the seam cell s…		0	1	2	X-3J22	175730_at|175731_s_at	clc-2 encodes a claudin homolog, closely similar to CLC-1, that is required for normal cohesion of apical junctions in epithelia; claudins are integral membrane proteins with four transmembrane sequences that are found in mammalian tight junctions (TJs), induce TJs when transgenically expressed in cells normally lacking them, and can mediate the specific conductance of of specific ions (e.g., mag…	ok1426	WT	Cellular_component:integral to membrane	Unnamed protein
179475_s_at	F28F8.5	F28F8.5	WBGene00009223	F28F8.5	active	hypodermis | intestine | somatic gonad	Nuclear-localised expression is seen from late embryonic stages until adulthood in many, or all, cells of the intestine, somatic gonad, and hypodermis.		0	1	2	V-10A22	-			Pvl|Rup|Unc|Gro|Pvl|Slu|Stp	Biological_process:positive regulation of growth rate|Biological_process:hermaphrodite genital morphogenesis|Biological_process:morphogenesis of an epithelium|Biological_process:positive regulation of locomotion|Biological_process:gametogenesis|Biological_process:locomotory behavior
173472_s_at	Y57A10C.6	Y57A10C.6	WBGene00013284	Y57A10C.6	active						24	II-8E22	-		ok693	WT|WT		Peroxisomal 3-ketoacyl-CoA-thiolase P-44/SCP2	ENSEMBL:ENSP00000262668:human:Nonspecific lipid-transfer protein, mitochondrial precursor:E=129.699 | FLYBASE:CG17597-PA:fly:Flybase gene name is CG17597-PA:E=125.013 | FLYBASE:CG17320-PA:fly:Flybase gene name is ScpX-PA:E=122.276 |
190987_at	R13H4.3	R13H4.3	WBGene00011262	R13H4.3	active						16	V-8A13	-			WT	Molecular_function:acid phosphatase activity	Lysosomal & prostatic acid phosphatases	ENSEMBL:ENSP00000337471:human:Prostatic acid phosphatase precursor:E=46.3665 | ENSEMBL:ENSP00000323036:human:ACPP protein:E=46.2924 | ENSEMBL:ENSP00000256997:human:Lysosomal acid phosphatase precursor:E=44.699 | ENSEMBL:ENSP00000270593:human:Acid phosphatase:E=33.2676 | ENSEMBL:ENSP00000270594:human:Acid phosphatase variant 3:E=16.1249 | FLYBASE:CG7899-PA:fly::E=37.6198 | FLYBASE:CG9451-PA:fly:Fl…
174798_at	Y110A7A.16	Y110A7A.16	WBGene00022463	Y110A7A.16	active								174798_at|187321_s_at	Y110A7A.16 is orthologous to the human gene INHIBITOR OF KAPPA LIGHT POLYPEPTIDE GENE ENHANCER IN B-CELLS, KINASE COMPLEX-ASSOCIATED PROTEIN (IKBKAP; OMIM:603722), which when mutated leads to disease.		WT		IkappaB kinase complex, IKAP component	ENSEMBL:ENSP00000262535:human:IkappaB kinase complex-associated protein:E=48.8861 | FLYBASE:CG10535-PA:fly:Flybase gene name is CG10535-PA:E=53.6576 |
190914_at	F35G12.2	F35G12.2	WBGene00009440	F35G12.2	active						5		174427_s_at|190914_at	This gene encodes a protein predicted by Eisenberg and coworkers, with 52% accuracy, to be mitochondrial.		Emb|Pvl|Stp|Stp	Molecular_function:oxidoreductase activity|Biological_process:metabolism|Molecular_function:isocitrate dehydrogenase (NAD) activity|Biological_process:tricarboxylic acid cycle|Cellular_component:mitochondrion|Biological_process:embryonic development (sensu Animalia)|Biological_process:hermaphrodite genital morphogenesis|Biological_process:gametogenesis	Isocitrate dehydrogenase, gamma subunit	ENSEMBL:ENSP00000217901:human:Isocitrate dehydrogenase [NAD] subunit gamma, mitochondrial precursor:E=96.7213 | ENSEMBL:ENSP00000332270:human:IsocItrate dehydrogenase 3 (NAD+) gamma Isoform b precursor:E=91.6021 | ENSEMBL:ENSP00000245969:human:Isocitrate
184135_s_at	F49E8.1	F49E8.1	WBGene00018635	F49E8.1	active							IV-3F08	184134_at|184135_s_at			WT		Nitrogen permease regulator NLRG/NPR2	ENSEMBL:ENSP00000232501:human:Similar to G21 protein:E=37.5086 | ENSEMBL:ENSP00000352237:human:Splice Isoform 2 Of Tumor suppressor candidate 4:E=11.4815 | FLYBASE:CG9104-PA:fly:Flybase gene name is CG9104-PA:E=43.1079 |
179263_at	C51F7.1	C51F7.1	WBGene00001493	frm-7	active						1	V-8A22	-			WT	Cellular_component:cytoskeleton	Membrane-associated protein tyrosine phosphatase PTP-BAS and related proteins, contain FERM domain	ENSEMBL:ENSP00000343899:human:Splice Isoform 2 Of Protein C14orf31:E=22.5376 | ENSEMBL:ENSP00000349909:human:Splice Isoform 4 Of Tyrosine-protein phosphatase, non-receptor type 13:E=19.8239 | ENSEMBL:ENSP00000350749:human:Splice Isoform 3 Of Tyrosine-protein phosphatase, non-receptor type 13:E=19.8239 | ENSEMBL:ENSP00000322675:human:Splice Isoform 2 Of Tyrosine-protein phosphatase, non-receptor t…
181791_at	T06A1.5	T06A1.5	WBGene00020280	T06A1.5	active						21	V-1N24	-			WT	Molecular_function:molecular_function unknown	Extracellular protein with conserved cysteines	FLYBASE:CG12910-PA:fly:Flybase gene name is CG12910-PA:E=10.2518 |
186124_at	T02B11.4	T02B11.4	WBGene00020156	T02B11.4	active						6		-					Small secreted protein with conserved cysteines
173899_at	ZC373.4	ZC373.4	WBGene00013869	ZC373.4	active						9		173899_at|193320_s_at		pkP976	WT	Molecular_function:protein kinase activity|Molecular_function:ATP binding|Biological_process:protein amino acid phosphorylation|Molecular_function:protein serine/threonine kinase activity	Ca2+/calmodulin-dependent protein kinase, EF-Hand protein superfamily	ENSEMBL:ENSP00000320622:human:Splice Isoform 2 Of Myosin light chain kinase, smooth muscle and non-muscle isozymes:E=71.3188 | ENSEMBL:ENSP00000353452:human:Myosin lignt chain polypeptide kinase isoform 1:E=69.6576 | ENSEMBL:ENSP00000268446:human:Myosin l
175205_s_at	F01D4.5a	F01D4.5	WBGene00008488	F01D4.5	active							IV-5F03	175205_s_at|179664_s_at			WT		Transcription factor TCF20
174826_at	B0034.3a	B0034.3	WBGene00000403	cdh-11	active	head neurons | nerve ring | ventral nerve cord | body neurons | tail neurons | head neurons | tail neurons | head neurons | tail neurons	Adult Expression: nerve ring; head neurons; body neurons; tail neurons; unidentified | Larval Expression: nerve ring; ventral nerve cord; head neurons; body neurons; tail neurons; unidentified | Adult Expression: head neurons; tail neurons | Larval Expression: head neurons; tail neurons		1	1		II-4B18	174826_at|187795_at	A homolog of a member of the cadherin superfamily which is involved in cell-cell adhesion.	ok739	WT	Molecular_function:calcium ion binding|Biological_process:homophilic cell adhesion|Cellular_component:membrane	Calsyntenin	ENSEMBL:ENSP00000331020:human:Calsyntenin-2 precursor:E=108.319 | ENSEMBL:ENSP00000354997:human:Alcadein alpha-1:E=105.055 | ENSEMBL:ENSP00000344003:human:Calsyntenin-1 precursor:E=104.959 | ENSEMBL:ENSP00000266546:human:Similar to Calsyntenin-3 precursor:E=56.699 | FLYBASE:CG11059-PA:fly:Flybase gene name is cals-PA:E=110.222 |
171802_s_at	Y75B8A.24	Y75B8A.24	WBGene00013557	Y75B8A.24	active								171802_s_at|194115_s_at			Stp|WT	Molecular_function:structural molecule activity|Biological_process:microtubule-based movement|Cellular_component:microtubule|Molecular_function:inositol/phosphatidylinositol kinase activity|Molecular_function:phosphotransferase activity, alcohol group as acceptor|Biological_process:gametogenesis	Phosphatidylinositol 4-kinase	ENSEMBL:ENSP00000255882:human:Splice Isoform 1 Of Phosphatidylinositol 4-kinase alpha:E=1000 | ENSEMBL:ENSP00000330676:human:Hypothetical protein:E=144.886 | ENSEMBL:ENSP00000354044:human:Em:AP000557.3 protein:E=142.886 | ENSEMBL:ENSP00000329661:human:Hyp
191996_s_at	F47G4.2	F47G4.2	WBGene00009823	F47G4.2	active						1	I-7E07	-			WT|WT|WT		ZYG-1-like serine/threonine protein kinases
186304_at	F18F11.1	F18F11.1	WBGene00017574	F18F11.1	active	hypodermis | intestinal | intestinal | intestinal	Adult Expression: intestinal | Larval Expression: intestinal; hypodermis; unidentified | Adult Expression: intestinal | Larval Expression: intestinal		0	1	24	IV-1G21	-			WT		Unnamed protein	ENSEMBL:ENSP00000217398:human:Similar to PMP24 protein:E=51.4559 |
178970_at	T02E1.2	T02E1.2	WBGene00011375	T02E1.2	active						11	I-4C15	-			WT|WT
182479_at	B0454.5	B0454.5	WBGene00015196	B0454.5	active							II-2N02	-			WT
187649_at	C05D11.5	C05D11.5	WBGene00015483	C05D11.5	active	Reproductive System | hypodermis | gonad sheath cells | intestine | body wall muscle | vulval muscle	Adult Expression: intestine; Reproductive System; vulval muscle; gonad sheath cells; body wall muscle; hypodermis;		0	1	8	III-3M02	-			WT|WT		Hydroxypyruvate isomerase	ENSEMBL:ENSP00000344050:human:OTTHUMP00000046507:E=37.7959 | ENSEMBL:ENSP00000319129:human:HT036 protein:E=25.6576 | FLYBASE:CG2227-PA:fly:Flybase gene name is Gip-PA:E=37.3979 |
179219_at	F25C8.3a	F25C8.3	WBGene00009105	F25C8.3	active						6	V-13C06	-			WT|WT|WT|WT|Slu	Biological_process:positive regulation of locomotion		ENSEMBL:ENSP00000272845:human:KIAA1843 protein:E=223.051 | ENSEMBL:ENSP00000329005:human:Hypothetical protein WUGSC:H_NH0436C12.1:E=141.125 | ENSEMBL:ENSP00000281753:human:Hypothetical protein:E=40.1739 | ENSEMBL:ENSP00000335576:human:Hypothetical protein:E=34.3979 | FLYBASE:CG18437-PA:fly:Flybase gene name is CG18437-PA:E=302.076 |
181514_s_at	Y39A1A.3	Y39A1A.3	WBGene00012643	Y39A1A.3	active						2	III-5L23	-			WT|WT	Molecular_function:molecular_function unknown	Zn-ribbon-containing protein implicated in mitosis	ENSEMBL:ENSP00000312318:human:Sjogren's syndrome/scleroderma autoantigen 1:E=13.9586 |
188478_at	M04D8.3	M04D8.3	WBGene00002106	ins-23	active	amphid sensory neurons | nerve ring | ventral nerve cord | labial sensilla	Expressed in four-fold elongated embryo, L1-L4, adult. Expressed in the nerve ring: 2 symmetric pairs of neurons. Expressed in sensory neurons: amphid sensory neurons, labial neurons. Expressed in other neurons: ventral nerve cord.		1	1	15	III-5K06	-	ins-23 encodes an insulin-like peptide of the insulin superfamily of proteins (OMIM:176730, 147440); INS-23 is one of 38 insulin-like peptides in C. elegans, and is expressed in amphid sensory neurons, labial neurons, the nerve ring, and ventral nerve cord neurons; as loss of INS-23 function via RNA-mediated interference does not results in any abnormalities, the precise role of INS-23 in C. eleg…		WT|WT	Molecular_function:hormone activity|Biological_process:physiological processes|Cellular_component:extracellular	Unnamed protein
176932_at	Y34D9A.3a	Y34D9A.3	WBGene00021329	Y34D9A.3	active								-			WT|WT
191820_s_at	K07C5.4	K07C5.4	WBGene00010627	K07C5.4	active						20	V-7M19	174915_s_at|191820_s_at			Gro|Lva|Ste|Stp|Emb|Gro|Sma|Stp|Let|Lva	Biological_process:embryonic development (sensu Animalia)|Biological_process:positive regulation of growth rate|Biological_process:larval development (sensu Nematoda)|Biological_process:growth|Biological_process:positive regulation of body size|Biological_process:reproduction|Biological_process:gametogenesis	Ribosome biogenesis protein - Nop56p/Sik1p	ENSEMBL:ENSP00000343111:human:Nucleolar protein Nop56:E=140.013 | ENSEMBL:ENSP00000264279:human:Nucleolar protein NOP5:E=74.4685 | ENSEMBL:ENSP00000263436:human:Similar to U4/U6 snRNP-associated 61 kDa protein:E=28.4089 | ENSEMBL:ENSP00000324122:human:U4/U6 snRNP-associated 61 kDa protein:E=27.0044 | FLYBASE:CG13849-PA:fly:Flybase gene name is Nop56-PA:E=140.041 | FLYBASE:CG10206-PA:fly:Flybase g…
178755_s_at	C25F9.5	C25F9.5	WBGene00007725	C25F9.5	active						25	V-12F01	-			WT|WT	Molecular_function:DNA binding|Molecular_function:ATP binding	Helicase-like transcription factor HLTF/DNA helicase RAD5, DEAD-box superfamily
175331_at	F58D5.1	F58D5.1	WBGene00002000	hrp-2	active		HRP-2 is expressed in all cells of the early embryo commencing between the 28- and 64-cell stages, with staining of the large gut cell nuclei being particularly prominent by the 3-fold stage of development. This ubiquitous pattern of expression continues throughout larval development and into the adult worm. As transgenes are typically poorly expressed in the germline, the gonad was dissected fro…	In all stages, the GFP was nuclear localised despite the absence of a NLS in the vector, implying that sequences within HRP-2 can direct nuclear localisation. While the nuclear fluorescence observed in some tissues such as the gut was largely homogeneous, a punctate pattern of fluorescence was particularly obvious in neuronal cells of larval stages. Both the tissue and subcellular localisation pa…	3	1			175331_at|177517_at		ok1278		Molecular_function:nucleic acid binding	Heterogeneous nuclear ribonucleoprotein R (RRM superfamily)	ENSEMBL:ENSP00000257767:human:Splice Isoform 1 Of Heterogeneous nuclear ribonucleoprotein Q:E=113.959 | ENSEMBL:ENSP00000304405:human:HNRPR protein:E=113.229 | ENSEMBL:ENSP00000257768:human:Similar to hnRNP Q2:E=108.194 | ENSEMBL:ENSP00000347380:human:Spl
182758_at	B0261.4	B0261.4	WBGene00015092	B0261.4	active						23	I-2G22	-			Bmd|Emb|Gro|Age|Gro|Ste|WT|Lva|Ste|Gro	Molecular_function:structural constituent of ribosome|Biological_process:protein biosynthesis|Cellular_component:mitochondrial ribosome|Cellular_component:intracellular|Cellular_component:ribosome|Biological_process:determination of adult life span|Biological_process:body morphogenesis (sensu Nematoda)|Biological_process:embryonic development (sensu Animalia)|Biological_process:positive regulatio…	Mitochondrial/chloroplast ribosomal protein L4/L29	ENSEMBL:ENSP00000259038:human:39S ribosomal protein L47, mitochondrial precursor:E=23.6021 | FLYBASE:CG9378-PB:fly:Flybase gene name is Rlc1-PB:E=26.284 |
192666_s_at	VF13D12L.1	VF13D12L.1	WBGene00012148	VF13D12L.1	active						1	II-7P12	-			Unc|Unclassified|Gro|Lvl|Unc	Molecular_function:inositol-3-phosphate synthase activity|Biological_process:myo-inositol biosynthesis|Biological_process:phospholipid biosynthesis|Biological_process:positive regulation of growth rate|Biological_process:larval development (sensu Nematoda)|Biological_process:physiological processes|Biological_process:locomotory behavior	Myo-inositol-1-phosphate synthase	ENSEMBL:ENSP00000315147:human:Myo-inositol 1-phosphate synthase A1:E=146.131 | ENSEMBL:ENSP00000337746:human:58 kDa protein:E=144.092 | ENSEMBL:ENSP00000349558:human:Similar to Myo-inositol 1-phosphate synthase A1:E=132.013 | FLYBASE:CG11143-PA:fly:Flybase gene name is Inos-PA:E=136.921 |
193551_s_at	C34F6.9	C34F6.9	WBGene00007943	C34F6.9	active						1	X-5K20	173980_at|193551_s_at			WT|WT	Molecular_function:cysteine-type endopeptidase activity|Molecular_function:ubiquitin thiolesterase activity|Biological_process:ubiquitin-dependent protein catabolism	Ubiquitin-specific protease	FLYBASE:CG6004-PB:fly:Flybase gene name is CG6004-PB:E=12.5528 |
187611_s_at	F53F10.3	F53F10.3	WBGene00018765	F53F10.3	active						2		-				Molecular_function:molecular_function unknown	Uncharacterized conserved protein	ENSEMBL:ENSP00000271373:human:Brain protein 44:E=25.9586 | FLYBASE:CG9399-PB:fly:Flybase gene name is CG9399-PB:E=28.4815 | FLYBASE:CG9396-PA:fly:Flybase gene name is CG9396-PA:E=27.4089 | FLYBASE:CG32832-PA:fly:Flybase gene name is CG32832-PA:E=20.6021 |
184027_at	C01G5.9	C01G5.9	WBGene00015311	C01G5.9	active								-				Molecular_function:molecular_function unknown	Extracellular protein with conserved cysteines	FLYBASE:CG12910-PA:fly:Flybase gene name is CG12910-PA:E=20.284 |
191253_at	C36B1.7	C36B1.7	WBGene00007974	C36B1.7	active						18	I-4G10	-			WT	Molecular_function:dihydrofolate reductase activity|Biological_process:glycine biosynthesis|Biological_process:nucleotide biosynthesis	Dihydrofolate reductase	ENSEMBL:ENSP00000302637:human:Dihydrofolate reductase:E=29.1308 | ENSEMBL:ENSP00000343033:human:DihyDrofolate reDuctase:E=29 | ENSEMBL:ENSP00000319170:human:LOC200895 protein:E=25.4949 | FLYBASE:CG14887-PA:fly:Flybase gene name is Dhfr-PA:E=30.2441 |
173635_at	F16F9.2	F16F9.2	WBGene00001068	dpy-6	active						14	X-4G10	173635_at|181248_s_at	dpy-6 was identified in screens for recessive mutations that affect body morphology; dpy-6 mutations result in animals that are smaller and stouter than wild type; the molecular identity of dpy-6 is not yet known.	e11	Dpy|Dpy	Biological_process:positive regulation of body size	Unnamed protein	ENSEMBL:ENSP00000354885:human:Mucin 2 precursor:E=80.7213 | ENSEMBL:ENSP00000343037:human:Mucin 5B precursor:E=61.8539 | ENSEMBL:ENSP00000302716:human:Membrane mucin MUC17:E=59.4437 | ENSEMBL:ENSP00000251819:human:Megakaryocyte stimulating factor:E=59.221
178707_at	C56A3.5	C56A3.5	WBGene00008344	C56A3.5	active						11	V-8N16	-			WT|WT		Unnamed protein
174424_at	R13F6.4a	R13F6.4	WBGene00006498	tag-152	active							III-3H23	174424_at|179853_at		ok641	WT|WT|WT		Uncharacterized conserved protein (Rhs family)	ENSEMBL:ENSP00000265121:human:PREDICTED: odz, odd Oz/ten-m homolog 3:E=182.678 | ENSEMBL:ENSP00000262800:human:305 kDa protein:E=169.167 | ENSEMBL:ENSP00000354667:human:Tenascin-M1:E=167.585 | ENSEMBL:ENSP00000322751:human:PREDICTED: odz, odd Oz/ten-m hom
172388_x_at	B0213.2	B0213.2	WBGene00003765	nlp-27	active	head neurons | spermathecae | hypodermis | intestine	Expressed in ASI, 3 head neurons, spermathecae, hypoderm, intestine.		1	1	8		-	nlp-27 encodes a predicted neuropeptide with homology to C. elegans nlp-28 through nlp-31.		WT		Unnamed protein
184730_at	Y49F6B.6	Y49F6B.6	WBGene00021718	Y49F6B.6	active								-			WT
187337_at	C32D5.7	C32D5.7	WBGene00016315	C32D5.7	active						6	II-4N24	-			WT
174889_s_at	C02F5.1	C02F5.1	WBGene00002231	knl-1	active			KNL-1 colocalized with CeCENP-C, a bona fide kinetochore marker, throughout mitosis. KNL-1 is detected on chromosomes from early prophase until late anaphase. At metaphase, KNL-1 colocalizes with CeCENP-C on the poleward face of the mitotic chromosomes. Between prometaphase and early anaphase, KNL-1 also localizes to the spindle region but does not coalign with spindle microtubules. A similar "ma…	5	1	5	III-4I12	174889_s_at|187307_at	knl-1 encodes a novel acidic protein with a coiled-coil region at its C-terminus; KNL-1 is an essential kinetochore component that is required for proper spindle elongation and chromosome separation, and in the kinetochore assembly pathway, plays a key role in linking the initiation of kinetochore formation with the construction of a functional microtubule-binding interface; in the assembly pathw…		Emb|Emb|Emb	Biological_process:embryonic development (sensu Animalia)
181255_s_at	K07F5.14	K07F5.14	WBGene00010638	K07F5.14	active						2	IV-5K03	-			Emb|Gro|Ste|Gro|Gro|Pvl|Stp	Biological_process:embryonic development (sensu Animalia)|Biological_process:positive regulation of growth rate|Biological_process:hermaphrodite genital morphogenesis|Biological_process:reproduction|Biological_process:gametogenesis	Uncharacterized conserved protein	ENSEMBL:ENSP00000351723:human:Hypothetical protein FLJ14183:E=18.1487 | ENSEMBL:ENSP00000354115:human:Chromosome 9 open reading frame 34:E=17.2076 | ENSEMBL:ENSP00000306471:human:44 kDa protein:E=11.1487 | ENSEMBL:ENSP00000338551:human:Cell division cycle 2-like 2:E=10.5528 | ENSEMBL:ENSP00000295321:human:Hypothetical protein DKFZp761G0123:E=10.4318 | FLYBASE:CG14230-PA:fly:Flybase gene name is C…
186566_s_at	F58A4.2	F58A4.2	WBGene00010227	F58A4.2	active						7		-			WT
175297_at	D1046.5	D1046.5	WBGene00008366	D1046.5	active						15	IV-4H03	175297_at|178713_at			WT		Predicted membrane protein	ENSEMBL:ENSP00000347748:human:TPRA40 protein:E=45.6021 | ENSEMBL:ENSP00000296210:human:Hypothetical protein:E=27.2518 |
179283_at	C46E1.1	C46E1.1	WBGene00008115	C46E1.1	active						6	X-7I15	-			WT
175718_s_at	B0523.5	B0523.5	WBGene00001443	fli-1	active						5	III-4L03	171873_x_at|175718_s_at|188452_s_at	fli-1 encodes a homolog of Drosophila flightless-I; can interact with human Ha-Ras and human actin in vitro; mRNA levels are highest in embryos.	pk227	WT|WT	Molecular_function:actin binding	Cytoskeletal regulator Flightless-I (contains leucine-rich and gelsolin repeats)	ENSEMBL:ENSP00000324573:human:Flightless-I protein homolog:E=255 | ENSEMBL:ENSP00000297029:human:Splice Isoform 1 Of Adseverin:E=63.6778 | ENSEMBL:ENSP00000257861:human:Advillin:E=58.0506 | ENSEMBL:ENSP00000340888:human:Similar to Gelsolin precursor, plas
189271_s_at	C29A12.4	C29A12.4	WBGene00007799	nrx-1	active								-			WT	Molecular_function:structural molecule activity|Biological_process:cell adhesion	Neurexin III-alpha	ENSEMBL:ENSP00000331705:human:Neurexin 3-alpha precursor:E=133.161 | ENSEMBL:ENSP00000323023:human:Splice Isoform 2 Of Neurexin 2-alpha precursor:E=124.097 | ENSEMBL:ENSP00000331508:human:Neurexin 3-alpha:E=124.065 | ENSEMBL:ENSP00000338349:human:Similar
182539_at	F29C4.2	F29C4.2	WBGene00017926	F29C4.2	active						23	IV-1C11	-			Gro|Gro	Biological_process:positive regulation of growth rate	Unnamed protein
176280_at	Y69A2AR.22	Y69A2AR.22	WBGene00022093	Y69A2AR.22	active								-
192873_s_at	B0564.11	B0564.11	WBGene00023421	B0564.11	active						2		-			WT	Molecular_function:nucleic acid binding|Molecular_function:zinc ion binding|Cellular_component:nucleus|Molecular_function:ubiquitin-protein ligase activity|Biological_process:protein ubiquitination|Cellular_component:ubiquitin ligase complex
192238_s_at	C34B4.1	C34B4.1	WBGene00003143	max-1	active	neurons	neurons	GFP was enriched in the neuronal processes of the ventral, dorsal, and sublateral nerve cords and the circumferential processes, but excluded from neuron cell bodies. In contrast, when the FERM domain was deleted to create MAX-1 FERM::GFP, the expression was no longer restricted to neuronal processes, rather was diffusely distributed in cell bodies.	1	1	6	V-8P05	-		cy1	WT|WT	Cellular_component:cytoskeleton	Cytoplasmic protein Max-1, contains PH, MyTH4 and FERM domains	ENSEMBL:ENSP00000330278:human:KIAA1200 protein:E=52.1427 | ENSEMBL:ENSP00000282406:human:Conserved hypothetical protein:E=41.8539 | FLYBASE:CG12467-PA:fly:Flybase gene name is CG12467-PA:E=58.2518 |
180766_at	F13B6.3	F13B6.3	WBGene00017418	F13B6.3	active						8	IV-3B04	-			WT		Hormone receptors	FLYBASE:CG3047-PA:fly:Flybase gene name is Sgs1-PA:E=12.8861 | FLYBASE:CG11720-PA:fly:Flybase gene name is Sgs3-PA:E=10.7696 | FLYBASE:CG31439-PA:fly:Flybase gene name is CG31439-PA:E=10.6198 | FLYBASE:CG13990-PA:fly:Flybase gene name is CG13990-PA:E=10.4559 | FLYBASE:CG32774-PA:fly:Flybase gene name is CG32774-PA:E=10.1079 |
183516_at	F40G9.2	F40G9.2	WBGene00018240	F40G9.2	active	Reproductive System | body | intestine | body wall muscle | developing vulva	Adult Expression: intestine; body wall muscle;		0	1	2		-			WT|WT|WT	Molecular_function:copper ion binding|Molecular_function:copper chaperone activity|Biological_process:copper ion transport|Cellular_component:mitochondrial intermembrane space	Cytochrome c oxidase assembly protein/Cu2+ chaperone COX17	ENSEMBL:ENSP00000261070:human:COX17 homolog, cytochrome c oxidase assembly protein:E=16.1135 | FLYBASE:CG9065-PA:fly:Flybase gene name is CG9065-PA:E=17.0044 |
172660_s_at	Y38E10A.24	Y38E10A.24	WBGene00012602	Y38E10A.24	active								-			Clr|Gro|Sck|Gro	Biological_process:osmoregulation|Biological_process:positive regulation of growth rate|Biological_process:physiological processes
180990_at	F14B8.4	F14B8.4	WBGene00017446	F14B8.4	active						9	X-3N05	-			WT
179619_at	T12G3.5	T12G3.5	WBGene00011740	T12G3.5	active						18	IV-6K18	-			Gro|Gro	Biological_process:positive regulation of growth rate	Uncharacterized conserved protein	FLYBASE:CG13098-PA:fly:Flybase gene name is mRpL51-PA:E=16.2366 |
190238_at	F54D8.4	F54D8.4	WBGene00000279	cah-1	active						3	III-2N03	-	cah-1 encodes a member of the carbonic anhydrase family.		WT|WT|WT	Molecular_function:carbonate dehydratase activity|Molecular_function:zinc ion binding|Biological_process:one-carbon compound metabolism	Carbonic anhydrase	ENSEMBL:ENSP00000285273:human:Carbonic anhydrase-related protein 10:E=44.3098 | ENSEMBL:ENSP00000084798:human:Carbonic anhydrase-related protein 2 precursor:E=38.2219 | ENSEMBL:ENSP00000256119:human:CarboniC anhydrase I:E=33.9208 | ENSEMBL:ENSP00000318912
188874_s_at	R07B7.9	R07B7.9	WBGene00011093	R07B7.9	active						8	V-8I11	-			WT|Unclassified|Unclassified|WT|WT	Molecular_function:catalytic activity	Phospholipase	ENSEMBL:ENSP00000330442:human:PREDICTED: phospholipase B1:E=26.6576 | ENSEMBL:ENSP00000330729:human:PREDICTED: similar to phospholipase B:E=26.4089 | ENSEMBL:ENSP00000296108:human:Hypothetical protein FLJ30866:E=12.6198 | FLYBASE:CG7365-PA:fly:Flybase gene name is CG7365-PA:E=20.6778 |
174682_at	M03C11.8	M03C11.8	WBGene00010845	M03C11.8	active						5	III-5H13	174682_at|188471_at			WT|WT	Molecular_function:calcium ion binding|Molecular_function:nucleic acid binding|Molecular_function:helicase activity|Molecular_function:ATP binding|Molecular_function:DNA binding	SNF2 family DNA-dependent ATPase	ENSEMBL:ENSP00000322562:human:Splice Isoform 1 Of SWI/SNF-related, matrix associated, actin-dependent regulator of chromatin subfamily A containing DEAD/H box 1:E=142.149 | ENSEMBL:ENSP00000351947:human:Similar to Enhancer TRAP locus 1:E=142.051 | ENSEMBL
177770_s_at	F32H2.3	F32H2.3	WBGene00004953	spd-2	active	gonad		SPD-2 not only associates with centrosomes, but it does so at nearly all of the developmental stages examined. In the hermaphrodite gonad, SPD-2 localizes as discrete perinuclear foci in the mitotic portion of the germline. These foci were also evident du	0	1	11	I-4O08	-	spd-2 encodes a protein with three predicted coiled-coil domains; SPD-2 activity is essential for centrosome maturation and duplication, and hence for proper mitotic spindle assembly; in regulating the early steps of centrosome maturation, SPD-2 acts together with the coiled-coil protein SPD-5, the Aurora-A kinase AIR-1, and the cytoplasmic dynein DHC-1; in regulating centrosome duplication, SPD-…	oj29	Emb|Spd|Emb|Lva|Emb|Emb	Biological_process:embryonic development (sensu Animalia)|Biological_process:larval development (sensu Nematoda)|Biological_process:growth|Biological_process:embryonic cleavage|Biological_process:spindle assembly
192157_at	C47E12.8	C47E12.8	WBGene00000964	dhp-2	active		Expression observed in body muscle quadrants from late gastrula to adult stages. Expression was seen in the whole cytoplasm of body wall muscle cells, confirmed using CeCRMP/DHP-2::GFP lacking NLS signal. | Signals of CeCRMP/DHP-2 were distributed in the lateral region at the late gastrula stage and the 2-fold embryo stage.	Expression was seen in the whole cytoplasm of body wall muscle cells | Expression was seen in the whole cytoplasm of body wall muscle cells, confirmed using CeCRMP/DHP-2::GFP lacking NLS signal.	0	1	1	IV-5O05	-	The dhp-2 gene encodes an ortholog of the human gene DIHYDROPYRIMIDINASE (DPYS), which when mutated leads to dihydropyrimidinuria (OMIM:222748).		WT	Molecular_function:hydrolase activity|Molecular_function:dihydropyrimidinase activity|Biological_process:pyrimidine base catabolism|Molecular_function:hydrolase activity, acting on carbon-nitrogen (but not peptide) bonds, in cyclic amides|Biological_process:nucleobase catabolism	Dihydroorotase and related enzymes	ENSEMBL:ENSP00000276651:human:Dihydropyrimidinase:E=155.638 | ENSEMBL:ENSP00000309539:human:Dihydropyrimidinase related protein-2:E=134.824 | ENSEMBL:ENSP00000343690:human:DPYSL3 protein:E=134.469 | ENSEMBL:ENSP00000342995:human:Similar to Dihydropyrimidinase related protein-1:E=128.886 | ENSEMBL:ENSP00000321606:human:Similar to Dihydropyrimidinase related protein-1:E=128.854 | ENSEMBL:ENSP000002…
188506_s_at	Y55F3BR.1	Y55F3BR.1	WBGene00021938	Y55F3BR.1	active						5		177081_at|188505_at|188506_s_at			WT|Gro|Stp|Gro|Stp|Unc	Molecular_function:ATP binding|Molecular_function:ATP dependent helicase activity|Molecular_function:nucleic acid binding|Molecular_function:helicase activity|Biological_process:positive regulation of growth rate|Biological_process:gametogenesis|Biological_process:locomotory behavior	Putative DEAD-box RNA helicase DDX1	ENSEMBL:ENSP00000233084:human:ATP-dependent helicase DDX1:E=179.745 | ENSEMBL:ENSP00000334167:human:Splice Isoform 2 Of DEAD-box protein 4:E=33.0269 | ENSEMBL:ENSP00000350168:human:Splice Isoform 1 Of DEAD-box protein 4:E=32.9586 | ENSEMBL:ENSP00000293831
177357_at	M176.3	M176.3	WBGene00010942	M176.3	active						20	II-6B02	-			Emb|WT	Biological_process:embryonic development (sensu Animalia)	Head-elevated expression protein
190588_s_at	F54F3.1	F54F3.1	WBGene00003738	nid-1	active	ventral nerve cord | intestinal | distal tip cells | vulva | spermathecae | nerve ring | pharynx | gonad | somatic gonad | intestinal | distal tip cells | uterus	Expression is first detected in late gastrulation by the cephalic, inner labial, and outer labial cells. As the embryo elongates and morphogenesis begins, expression in body wall muscle cells is detected by in situ hybridization and is observed by using t	| membranes | basement membrane | "At the light microscope level, it is not possible to determine whether NID-1 or CLE-1 is present within or excluded from synaptic clefts. However, these molecules are present at higher concentrations along the lateral r	1	1	1	V-8J05	-		cg118	WT	Molecular_function:calcium ion binding|Cellular_component:membrane|Biological_process:cell-matrix adhesion	Nidogen and related basement membrane protein proteins	ENSEMBL:ENSP00000216286:human:Nidogen-2 precursor:E=95.2676 | ENSEMBL:ENSP00000334108:human:Nidogen:E=89.9586 | ENSEMBL:ENSP00000320738:human:NID2 protein:E=76 | ENSEMBL:ENSP00000264187:human:Nidogen precursor:E=68.4559 | ENSEMBL:ENSP00000263816:human:Low
182989_at	Y22F5A.4	Y22F5A.4	WBGene00003090	lys-1	active	IL2 neurons | head ganglia | intestinal | IL1 neurons | intestine	In uninfected transgenic worms, the lys-1 promoter drove expression of a lys-1::GFP fusion construct in the intestinal cells and in the six IL1 and six IL2 neurons as well as in a few unidentified neurons in the head ganglia. | Expressed in intestine	On a cellular level, the LYS-1::GFP fusion protein was found to have a vesicular localization. In the intestinal cells, these vesicles are distinct from the auto-fluorescent secondary lysosomes and appear to be concentrated toward the apical surface.	1	1	19	V-7K05	-			WT		N-acetylmuraminidase/lysozyme
181223_at	C34D4.10	C34D4.9|C34D4.10	-	-	multiple						3	IV-3D19	-			WT
194250_x_at	K01C8.10	K01C8.10	WBGene00000379	cct-4	active	head neurons | intestine | tail | pharynx | nervous system | pharyngeal gland cells | renal gland cells | head	Adult Expression: pharynx; pharyngeal gland cells; intestine; renal gland cells; unidentified cells in head; unidentified cells in tail ;		1	1	20	II-6G17	192169_s_at|194250_x_at	cct-4 encodes a putative T complex chaperonin that affects fertility and body morphology and intergrity; expressed in touch receptor neurons.		Emb|Ste|Bmd|Emb|Pch|Rup|Stp|Emb|Lva|Ste	Molecular_function:ATP binding|Molecular_function:unfolded protein binding|Biological_process:protein folding|Biological_process:body morphogenesis (sensu Nematoda)|Biological_process:embryonic development (sensu Animalia)|Biological_process:larval development (sensu Nematoda)|Biological_process:growth|Biological_process:morphogenesis of an epithelium|Biological_process:reproduction|Biological_pr…	Chaperonin complex component, TCP-1 delta subunit (CCT4)	ENSEMBL:ENSP00000233836:human:T-complex protein 1, delta subunit:E=178.959 | ENSEMBL:ENSP00000280326:human:T-complex protein 1, epsilon subunit:E=89.5376 | ENSEMBL:ENSP00000295688:human:OTTHUMP00000060343:E=74.4815 | ENSEMBL:ENSP00000239585:human:T-comple
192872_at	R10H10.1	R10H10.1	WBGene00003064	lpd-8	active						2	IV-5B21	-	lpd-8 encodes a homolog of human and mouse HIRA-interacting protein-5; LPD-8 has C-terminal similarity to a domain of NifU observed in thioredoxin-like proteins and domains (COG0694), and is predicted to be mitochondrial on phylogenetic grounds.		Emb|Lva|Pch|Sck|Lpd|Gro	Biological_process:embryonic development (sensu Animalia)|Biological_process:positive regulation of growth rate|Biological_process:lipid metabolism|Biological_process:larval development (sensu Nematoda)|Biological_process:growth|Biological_process:physiological processes	NifU-like domain-containing proteins	ENSEMBL:ENSP00000306965:human:Cytosolic iron-sulfur cluster scaffold protein Nfu:E=58.5376 | FLYBASE:CG32857-PA:fly:Flybase gene name is CG32857-PA:E=61.7959 | FLYBASE:CG32500-PA:fly:Flybase gene name is CG32500-PA:E=61.7959 | FLYBASE:CG33502-PA:fly:Flybase gene name is CG33502-PA:E=61.7959 |
178554_s_at	C41G7.3	C41G7.3	WBGene00008061	C41G7.3	active						7	I-4P15	172999_s_at|174486_at|174487_s_at|178554_s_at			Him	Molecular_function:nucleic acid binding|Cellular_component:integral to membrane|Biological_process:chromosome segregation	Peripheral-type benzodiazepine receptor and related proteins	ENSEMBL:ENSP00000338004:human:Peripheral-type benzodiazepine receptor:E=12.6021 | ENSEMBL:ENSP00000328973:human:Peripheral benzodiazepine receptor:E=10.3372 | FLYBASE:CG2789-PA:fly:Flybase gene name is CG2789-PA:E=15.0177 |
180084_s_at	F10G7.5	F10G7.5	WBGene00017369	F10G7.5	active						1	II-3P08	180083_at|180084_s_at			Gro	Biological_process:positive regulation of growth rate	Monocarboxylate transporter	ENSEMBL:ENSP00000295190:human:Monocarboxylate transporter 14:E=10.5086 | FLYBASE:CG13907-PA:fly:Flybase gene name is CG13907-PA:E=10.9586 |
185418_at	Y73B6A.3	Y73B6A.3	WBGene00022230	Y73B6A.3	active								-			WT		Unnamed protein
193159_s_at	T05G5.5	T05G5.5	WBGene00011500	T05G5.5	active								-	This gene encodes a protein predicted by Eisenberg and coworkers, with 52% accuracy, to be mitochondrial.		WT	Molecular_function:ATP binding	Similar to bacterial dephospho-CoA kinase	ENSEMBL:ENSP00000341504:human:Hypothetical protein FLJ22955:E=37.8861 | ENSEMBL:ENSP00000308515:human:Hypothetical protein FLJ22955:E=18.4559 | ENSEMBL:ENSP00000163059:human:Bifunctional coenzyme A synthase:E=15.7959 | FLYBASE:CG1939-PA:fly:Flybase gene name is CG1939-PA:E=40.2147 | FLYBASE:CG10575-PA:fly:Flybase gene name is CG10575-PA:E=18.4559 |
183036_at	F32B5.6a	F32B5.6	WBGene00017979	F32B5.6	active						1	I-1I16	175000_at|183036_at			WT|WT|Emb|WT	Biological_process:embryonic development (sensu Animalia)	Unnamed protein
192367_at	M02A10.3a	M02A10.3	WBGene00004829	sli-1	active						1	X-1I23	175054_at|192367_at		sy102	WT	Molecular_function:signal transducer activity|Biological_process:cell surface receptor linked signal transduction|Cellular_component:nucleus|Molecular_function:calcium ion binding|Molecular_function:ubiquitin-protein ligase activity|Molecular_function:zinc ion binding|Biological_process:protein ubiquitination|Cellular_component:ubiquitin ligase complex	Tyrosine kinase negative regulator CBL	ENSEMBL:ENSP00000264122:human:Splice Isoform 1 Of Signal transduction protein CBL-B:E=123.854 | ENSEMBL:ENSP00000345698:human:Splice Isoform 3 Of Signal transduction protein CBL-B:E=123.824 | ENSEMBL:ENSP00000264033:human:CBL E3 ubiquitin protein ligase:E=123.081 | ENSEMBL:ENSP00000270279:human:Splice Isoform 1 Of Signal transduction protein CBL-C:E=87.9586 | ENSEMBL:ENSP00000340250:human:Signal …
180855_s_at	C52B9.7a	C52B9.7	WBGene00003907	paf-2	active		paf-2::GFP expression was observed in epidermal cells at the beginning of elongation. Strong paf-2::GFP was also visible in the intestine.		0	1	21	X-2J01	-	paf-2 encodes a homolog of vertebrate Type II Platelet-activating factor-acetylhydrolase (PAF-AH) that is 70% identical to PAF-2 that is required for embryogenesis and affects organization of the hypodermis.		Emb|Ste|Stp|WT	Molecular_function:catalytic activity|Molecular_function:1-alkyl-2-acetylglycerophosphocholine esterase activity|Biological_process:lipid catabolism|Cellular_component:2-acetyl-1-alkylglycerophosphocholine esterase complex|Biological_process:embryonic development (sensu Animalia)|Biological_process:reproduction|Biological_process:gametogenesis	Phospholipase A2 (platelet-activating factor acetylhydrolase in humans)	ENSEMBL:ENSP00000345063:human:Platelet-activating factor acetylhydrolase 2, cytoplasmic:E=55.9208 | ENSEMBL:ENSP00000352590:human:Platelet-activating factor acetylhydrolase precursor:E=49.3872 |
175125_at	yk702d9.3	yk702d9.3	-	-	not a gene								-
188744_s_at	C32D5.8a	C32D5.8	WBGene00016316	C32D5.8	active						2	II-4P02	-			WT|WT|WT|WT|Emb	Molecular_function:electron transporter activity|Biological_process:electron transport|Biological_process:embryonic development (sensu Animalia)	Thioredoxin, nucleoredoxin and related proteins	ENSEMBL:ENSP00000337443:human:NucleoredoxiN:E=24.3279 | ENSEMBL:ENSP00000305631:human:Thioredoxin type domain containing protein:E=16.2518 | ENSEMBL:ENSP00000252329:human:Hypothetical protein:E=10.5376 |
175409_at	C09H10.10	C09H10.10	WBGene00007504	C09H10.10	active								175409_at|185875_at			Emb|Lva|Ste	Biological_process:embryonic development (sensu Animalia)|Biological_process:larval development (sensu Nematoda)|Biological_process:growth|Biological_process:reproduction
181807_at	ZC328.4	ZC328.4	WBGene00004721	san-1	active			SAN-1 was detected in the nucleus during prophase and localized to the poleward faces of chromosomes in metaphase, overlapping with the kinetochore marker HCP-3. Staining with antibody against SAN-1 was absent in san-1(RNAi) embryos.	5	1	7	I-3G01	-			WT|WT		Mitotic checkpoint serine/threonine protein kinase
182933_at	C24B5.4	C24B5.4	WBGene00016046	C24B5.4	active						17	V-6B09	-			WT			ENSEMBL:ENSP00000346403:human:Hypothetical protein DKFZp564H1122:E=60.8861 | ENSEMBL:ENSP00000331209:human:PTD012 protein:E=47.4685 | FLYBASE:CG9119-PA:fly:Flybase gene name is CG9119-PA:E=50 | FLYBASE:CG32335-PA:fly:Flybase gene name is CG32335-PA:E=47.284 |
172218_x_at	T20G5.7	T20G5.7	WBGene00011869	dod-6	active						6	III-5B07	-			WT|WT		Secreted surface protein
192647_at	F39H2.2a	F39H2.2	WBGene00000890	cyn-14	active						2		175361_at|192647_at	cyp-14 encodes a predicted cyclophilin.			Biological_process:protein folding|Molecular_function:nucleic acid binding	Predicted peptidyl prolyl cis-trans isomerase	ENSEMBL:ENSP00000253329:human:Peptidyl-prolyl cis-trans isomerase, cyclophilin type domain containing protein:E=116.065 | ENSEMBL:ENSP00000344128:human:56 kDa protein:E=85.9586 | ENSEMBL:ENSP00000305602:human:SDCCAG10:E=31.4949 | ENSEMBL:ENSP00000334553:h
174838_at	ZK524.4	ZK524.4	WBGene00013994	ZK524.4	active						5		174838_at|190630_at			WT	Molecular_function:protein kinase activity|Molecular_function:ATP binding|Biological_process:protein amino acid phosphorylation|Molecular_function:protein serine/threonine kinase activity	Serine/threonine protein kinase	ENSEMBL:ENSP00000296088:human:Hypothetical protein DKFZp779A1866:E=117.244 | ENSEMBL:ENSP00000270162:human:Probable serine/threonine-protein kinase SNF1LK:E=70.5086 | ENSEMBL:ENSP00000329894:human:MARK:E=69.5686 | ENSEMBL:ENSP00000265458:human:MARK2 prote
174585_at	F26A1.1	F26A1.1	WBGene00017801	F26A1.1	active	intestinal	Adult Expression: intestinal | Larval Expression: intestinal		0	1	7	III-2O12	174585_at|181348_at			WT|WT|WT
176126_at	F10E9.4	F10E9.4	WBGene00017356	F10E9.4	active						2	III-4M06	-			WT|WT|WT
188900_at	B0464.2	B0464.2	WBGene00007184	B0464.2	active						5		-			Emb|Emb|Emb|Lva	Biological_process:embryonic development (sensu Animalia)|Biological_process:larval development (sensu Nematoda)|Biological_process:growth	TPR-containing nuclear phosphoprotein that regulates K(+) uptake	ENSEMBL:ENSP00000355168:human:KIAA0155 protein:E=158.796 | ENSEMBL:ENSP00000355013:human:SH2 domain binding protein 1:E=158.268 | ENSEMBL:ENSP00000282478:human:Dentin sialophosphoprotein precursor:E=10.0044 | FLYBASE:CG2469-PB:fly:Flybase gene name is CG2469-PB:E=193.071 | FLYBASE:CG9899-PA:fly:Flybase gene name is CG9899-PA:E=64.8861 | FLYBASE:CG5808-PA:fly:Flybase gene name is CG5808-PA:E=10.43…
191856_s_at	K12F2.1	K12F2.1	WBGene00003515	myo-3	active	male sex-specific muscle | intestinal | vulval muscle	Antibody staining is detected in the anal depressor, anal sphincter and intestinal muscles and in the contractile sheath in proximal region of the somatic gonad. Staining is also observed in the vulval muscle cells and neighbouring body wall muscle cells. In addition, staining is observed in the adult male sex muscles along the lateral and ventral surfaces. | 7.5 kb single band present in mixed s…	| Sharply defined brigh lines of fluorescence represent the reaction of 5-6. Antibody 5-14 also produced this pattern. These bright lines correspond to the central region of the A band.	0	1	1	V-8O03	-	myo-3 encodes MHC A, the minor isoform of MHC (myosin heavy chain) that is essential for thick filament formation, and for viability, movement, and embryonic elongation; expressed in body muscle, the somatic sheath cell covering the hermaphrodite gonad, and also expressed in enteric muscle, vulval muscles of the hermaphrodite and the diagonal muscles of the male tail.	e1390	Emb|Slu|Stp|Bmd|Lva|Unc	Molecular_function:motor activity|Molecular_function:ATP binding|Cellular_component:myosin|Biological_process:body morphogenesis (sensu Nematoda)|Biological_process:embryonic development (sensu Animalia)|Biological_process:larval development (sensu Nematoda)|Biological_process:growth|Biological_process:positive regulation of locomotion|Biological_process:gametogenesis|Biological_process:locomotor…	Myosin class II heavy chain	ENSEMBL:ENSP00000355048:human:224 kDa protein:E=1000 | ENSEMBL:ENSP00000351200:human:Myosin heavy chain, nonmuscle type A:E=1000 | ENSEMBL:ENSP00000252172:human:Myosin heavy chain, skeletal muscle, extraocular:E=1000 | ENSEMBL:ENSP00000226209:human:Myosin
193062_s_at	C27H6.1	C27H6.1	WBGene00000167	apt-10	active	nerve ring | ventral nerve cord	Adult Expression: nerve ring; ventral nerve cord | Larval Expression: nerve ring; ventral nerve cord		1	1	1	V-6P04	173890_at|193062_s_at	apt-10 encodes the C. elegans ortholog of the mammalian Stonins and Drosophila Stoned B, membrane-associated proteins that contain three distinct domains: a proline-rich domain, a stonin homology domain, and a domain paralogous to the mu-adaptin subunits of adaptor protein complexes 1-3; by homology, APT-10 is predicted to regulate the activity of the heteromeric AP-1 and AP-2 clathrin adaptor pr…		WT		Stoned B synaptic vesicle biogenesis protein	ENSEMBL:ENSP00000267540:human:Splice Isoform 1 Of Stonin 2:E=63.1739 | ENSEMBL:ENSP00000310969:human:Stonin 1:E=36.5229 | ENSEMBL:ENSP00000311493:human:Stoned B/TFIIA-alpha/beta-like factor:E=34.0969 | ENSEMBL:ENSP00000250244:human:Adaptor-related protein complex 1, mu 2 subunit (Mu-adaptin 2) (Adaptor protein complex AP-1 mu-2 subunit) (Golgi adaptor HA1/AP1 adaptin mu-2 subunit) (Clathrin assem…
192335_at	C05C10.6a	C05C10.6	WBGene00007333	C05C10.6	active						2	II-7G01	-			WT|WT		Phospholipase A2-activating protein (contains WD40 repeats)	ENSEMBL:ENSP00000259584:human:Phospholipase A-2-activating protein:E=47.2441 | FLYBASE:CG5105-PA:fly:Flybase gene name is Plap-PA:E=66.9586 |
191198_at	F35B12.4	F35B12.4	WBGene00009384	F35B12.4	active						1	V-7L04	-			WT	Molecular_function:serine protease inhibitor activity	Serine proteinase inhibitor (KU family)	FLYBASE:CG33103-PB:fly:Flybase gene name is Ppn-PB:E=10.301 |
174361_at	F43G6.4	F43G6.4	WBGene00009657	F43G6.4	active						8	II-8C03	-
191830_at	C52B11.5	C52B11.5	WBGene00016874	C52B11.5	active						10	X-1I10	-			WT	Molecular_function:GTP binding|Biological_process:small GTPase mediated signal transduction	GTPase Rab5/YPT51 and related small G protein superfamily GTPases	ENSEMBL:ENSP00000353444:human:Ras-related protein Rab-5B:E=12.6198 | ENSEMBL:ENSP00000273047:human:Ras-related protein Rab-5A:E=12 | ENSEMBL:ENSP00000272519:human:Ras-related protein Ral-B:E=11.1192 | ENSEMBL:ENSP00000243325:human:Ras-related protein Rab-9A:E=10.5229 | ENSEMBL:ENSP00000345689:human:Ras-related protein Rab-5C:E=10.3372 | FLYBASE:CG3664-PB:fly:Flybase gene name is Rab5-PB:E=12.6383…
177228_at	Y61A9LA.11	Y61A9LA.11	WBGene00022022	Y61A9LA.11	active								-					GTP-binding protein AARP2 involved in 40S ribosome biogenesis
185705_at	Y62E10A.2	Y62E10A.2	WBGene00013373	Y62E10A.2	active								-			Gro|Pch|Lva	Biological_process:positive regulation of growth rate|Biological_process:larval development (sensu Nematoda)|Biological_process:growth		ENSEMBL:ENSP00000304353:human:Ribonuclease P protein subunit p20:E=13.4949 | FLYBASE:CG32530-PB:fly:Flybase gene name is CG32530-PB:E=15.7959 |
194248_x_at	Y39G10AR.18a	Y39G10AR.18	WBGene00021474	Y39G10AR.18	active								172110_x_at|176493_at|176495_at|194248_x_at			WT			ENSEMBL:ENSP00000346170:human:Splice Isoform 2 Of Histone-lysine N-methyltransferase, H3 lysine-79 specific:E=43.9208 | ENSEMBL:ENSP00000221482:human:Splice Isoform 1 Of Histone-lysine N-methyltransferase, H3 lysine-79 specific:E=42.7447 | FLYBASE:CG10272-PA:fly:Flybase gene name is CG10272-PA:E=42.0605 |
191970_at	C34H3.2	C34H3.2	WBGene00003846	odd-2	active	intestine	Transgenic lines expressing odd-2::GFP also contained signal within the intestine of embryos, larvae, and adults. At all stages, transgenic animals expressed the highest levels of GFP in the most anterior and most posterior portions of the intestine, as well as signal in cells that appeared to be outside the intestine, near the anus.		0	1			-	odd-2 encodes a protein with homology to the Drosophila ODD-SKIPPED family members and affects larval viability; expressed in the intestine.	tm1128	WT|Gro|Unc|Lva|Unc	Molecular_function:nucleic acid binding|Molecular_function:zinc ion binding|Cellular_component:nucleus|Biological_process:positive regulation of growth rate|Biological_process:larval development (sensu Nematoda)|Biological_process:growth|Biological_process:locomotory behavior	Zn-finger	ENSEMBL:ENSP00000297565:human:Hypothetical protein FLJ90037:E=41.3979 | ENSEMBL:ENSP00000272223:human:Odd-skipped related 1:E=39.7447 | ENSEMBL:ENSP00000336719:human:Zinc finger protein 226:E=21.1675 | ENSEMBL:ENSP00000307774:human:Zinc finger protein 239
192808_at	K06A4.5	K06A4.5	WBGene00010595	K06A4.5	active						24	V-6L15	-			WT	Molecular_function:3-hydroxyanthranilate 3,4-dioxygenase activity|Molecular_function:iron ion binding|Biological_process:metabolism	3-hydroxyanthranilate oxygenase HAAO	ENSEMBL:ENSP00000294973:human:3-hydroxyanthranilate 3,4-dioxygenase:E=55.3768 |
188068_at	F37A8.4	F37A8.4	WBGene00003748	nlp-10	active	head neurons | male nervous system | lateral ganglia | pharyngeal neurons | tail neurons	Reporter construct is expressed primarily or exclusively in neurons or "endocrine/secretory" cells. GFP expression in non-neuronal tissues include the gut (frequently), specific somatic gonad cells, and in pharyngeal or vulval muscles (rarely). No expression is detected in hypodermal, body wall muscle or germ tissues. nlp-10 is expressed at head neurons. | "Expressed in ASK, ADL, CAN, 2 lateral n…		1	1	6		-	nlp-10 encodes four predicted neuropeptide-like proteins; nlp-10 is part of a GGxY neuropeptide family that has members in several other nematode species; nlp-10 is expressed in a variety of neurons, including ASK, ADL, CAN, two lateral neurons, two anterior pharyngeal neurons, one tail neuron, and one male tail neuron; as loss of nlp-10 activity via large-scale RNAi screens does not result in an…		WT
185082_at	T23B12.1	T23B12.1	WBGene00020716	T23B12.1	active						2	V-6C23	-		tm1259	WT	Molecular_function:DNA binding|Biological_process:regulation of transcription, DNA-dependent	Polycomb-like PHD Zn-finger protein
182966_at	ZK154.1	ZK154.1	WBGene00022665	ZK154.1	active						14	X-4C13	-			WT
189828_s_at	C15H9.6	C15H9.6	WBGene00002007	hsp-3	active	stomato-intestinal muscle | head neurons | intestine | tail | nervous system | pharyngeal gland cells | tail neurons | coelomocytes	Adult Expression: pharyngeal gland cells; intestine; stomato-intestinal muscle; coelomocytes; Nervous System; head neurons; tail neurons; unidentified cells in tail ;		1	1		X-3G06	-	hsp-3 encodes a heat shock response 70 (hsp70) protein orthologous to human glucose regulated protein 78 (grp78/BiP, OMIM:138120); HSP-3 likely functions as a molecular chaperone, and is expressed constitutively (expression is not heat inducible) throughout development with greatest abundance during the L1 larval stage; HSP-3 contains a long hydrophobic amino terminus and a carboxyl terminal KDEL…	ok1083	Dpy|Lva	Molecular_function:ATP binding|Biological_process:positive regulation of body size|Biological_process:larval development (sensu Nematoda)|Biological_process:growth|Cellular_component:endoplasmic reticulum lumen|Biological_process:response to stress|Molecular_function:Hsp70/Hsp90 organizing protein activity|Biological_process:protein secretion|Biological_process:response to chemical substance	Molecular chaperones GRP78/BiP/KAR2, HSP70 superfamily	ENSEMBL:ENSP00000265959:human:78 kDa glucose-regulated protein precursor:E=274.959 | ENSEMBL:ENSP00000324173:human:72 kDa protein:E=244.113 | ENSEMBL:ENSP00000227378:human:Splice Isoform 1 Of Heat shock cognate 71 kDa protein:E=216.886 | ENSEMBL:ENSP00000
191613_s_at	K04D7.4	K04D7.4	WBGene00010558	K04D7.4	active						1	IV-5K10	174187_s_at|191613_s_at			WT|WT	Molecular_function:protein phosphatase activity|Biological_process:protein amino acid dephosphorylation|Molecular_function:protein tyrosine phosphatase activity	Protein tyrosine phosphatase	ENSEMBL:ENSP00000269907:human:Splice Isoform 3 Of Receptor-type tyrosine-protein phosphatase S precursor:E=75.4437 | ENSEMBL:ENSP00000348321:human:Splice Isoform 4 Of Receptor-type tyrosine-protein phosphatase S precursor:E=75.2218 | ENSEMBL:ENSP000003471
193054_s_at	Y43C5A.6a	Y43C5A.6	WBGene00004297	rad-51	active	gonad	Expressed in gonad.	Immunostaining of RAD-51 showed that it forms distinct round or slightly elongated dots within nuclei of the gonad. RAD-51 spots was only occasionally observed in mitotic cells. No RAD-51 staining was observed in rad-51(lg08701) worms or when a pre-immune	0	1	7	IV-5O08	-	rad-51 encodes two isoforms of a protein orthologous to S. cerevisiae Rad51p and Dmc1p, and to E. coli RecA, and paralogous to C30A5.2; RAD-51 proteins are probably required for meiotic recombination; while dispensable for viability and meiotic synapsis, RAD-51A/B are required for normal chromosomal morphology, univalent formation, dissociation of chiasmata, hyperresistance of meiotic pachytene n…	lg08701	Emb	Molecular_function:nucleotide binding|Molecular_function:nucleoside triphosphatase activity|Molecular_function:DNA binding|Cellular_component:intracellular|Molecular_function:damaged DNA binding|Molecular_function:ATP binding|Molecular_function:DNA dependent ATPase activity|Biological_process:DNA repair|Biological_process:DNA recombination|Biological_process:embryonic development (sensu Animalia)	DNA repair protein RAD51/RHP55	ENSEMBL:ENSP00000267868:human:Splice Isoform 1 Of DNA repair protein RAD51 homolog 1:E=106.18 | ENSEMBL:ENSP00000216024:human:Meiotic recombination protein DMC1/LIM15 homolog:E=79.3665 | ENSEMBL:ENSP00000333370:human:Splice Isoform 2 Of DNA repair protein RAD51 homolog 2:E=26.5686 | ENSEMBL:ENSP00000343531:human:Splice Isoform 4 Of DNA repair protein RAD51 homolog 2:E=24.2147 | ENSEMBL:ENSP000003…
191965_at	T05E11.3	T05E11.3	WBGene00011480	T05E11.3	active	pharynx	Expressed in pharynx.		0	1		IV-5L18	173321_at|191965_at			Gro|Lva|Unc	Molecular_function:ATP binding|Molecular_function:unfolded protein binding|Biological_process:protein folding|Biological_process:positive regulation of growth rate|Biological_process:larval development (sensu Nematoda)|Biological_process:growth|Biological_process:locomotory behavior	Endoplasmic reticulum glucose-regulated protein (GRP94/endoplasmin), HSP90 family	ENSEMBL:ENSP00000299767:human:Endoplasmin precursor:E=258.854 | ENSEMBL:ENSP00000216281:human:Heat shock protein HSP 90-alpha:E=164.585 | ENSEMBL:ENSP00000325875:human:Heat shock protein HSP 90-beta:E=124.119 | ENSEMBL:ENSP00000329390:human:Heat shock protein HSP 90-beta:E=123.678 | ENSEMBL:ENSP00000246957:human:Heat shock protein Hsp90 family protein:E=86.7959 | ENSEMBL:ENSP00000319956:human:Hea…
193849_at	F13D11.4	F13D11.4	WBGene00017429	F13D11.4	active						14	X-3O07	-			WT
194262_x_at	W05H9.2	W05H9.2	WBGene00021049	W05H9.2	active						2	X-3K06	180519_at|194262_x_at			WT
191512_at	T22G5.5	T22G5.5	WBGene00011932	sptl-3	active						5	V-9K15	174295_at|191512_at	This gene encodes a protein predicted by Eisenberg and coworkers, with 68% accuracy, to be mitochondrial.		Ste|Stp|WT	Molecular_function:transferase activity, transferring nitrogenous groups|Biological_process:biosynthesis|Molecular_function:transferase activity|Biological_process:metabolism|Biological_process:reproduction|Biological_process:gametogenesis	Serine palmitoyltransferase	ENSEMBL:ENSP00000216484:human:Serine palmitoyltransferase 2:E=125.721 | ENSEMBL:ENSP00000217206:human:OTTHUMP00000030292:E=114 | ENSEMBL:ENSP00000248924:human:2-amino-3-ketobutyrate coenzyme A ligase, mitochondrial precursor:E=41.5229 | ENSEMBL:ENSP000002
175909_at	C06E1.1	C06E1.1	WBGene00015518	C06E1.1	active						12	III-4F23	-			WT|WT		Protein involved in membrane traffic (YOP1/TB2/DP1/HVA22 family)
188081_at	C05H8.1a	C05H8.1	WBGene00000518	ckk-1	active						6	III-2P18	181780_at|188081_at	ckk-1 encodes a calcium and calmodulin-dependent protein kinase kinase family member that affects CRE-dependent transcription in neurons.	ok1033	WT|WT	Molecular_function:protein kinase activity|Molecular_function:ATP binding|Biological_process:protein amino acid phosphorylation|Molecular_function:protein serine/threonine kinase activity	Ca2+/calmodulin-dependent protein kinase kinase beta and related serine/threonine protein kinases	ENSEMBL:ENSP00000323118:human:Similar to CA2+/calmodulin-dependent protein kinase IV kinase isoform:E=107.027 | ENSEMBL:ENSP00000336634:human:Similar to Calcium/calmodulin-dependent protein kinase kinase b1:E=106.824 | ENSEMBL:ENSP00000312741:human:Splice
191189_at	C55B7.8	C55B7.8	WBGene00000937	dbr-1	active						2	I-3K07	-	dbr-1 encodes a homolog of the RNA lariat-debranching enzyme; DBR-1 is predicted to function in RNA processing by hydrolyzing the 2'-5' phosphodiester bond at the branchpoint of excised lariat intron RNA, thus converting the introns into linear molecules that can subsequently be degraded by exonucleases; in C. elegans, DBR-1 activity is required for embryonic and germline development, as well as …		WT|Emb|Gro|Stp|Gro|Unc|Unclassified|Gro|Unclassified	Molecular_function:hydrolase activity, acting on ester bonds|Biological_process:mRNA processing|Molecular_function:hydrolase activity|Molecular_function:structural constituent of ribosome|Biological_process:protein biosynthesis|Cellular_component:intracellular|Cellular_component:ribosome|Biological_process:embryonic development (sensu Animalia)|Biological_process:positive regulation of growth rat…	RNA lariat debranching enzyme	ENSEMBL:ENSP00000260803:human:Debranching enzyme homolog 1:E=92.2924 | ENSEMBL:ENSP00000349649:human:61 kDa protein:E=92.284 | FLYBASE:CG7942-PA:fly:Flybase gene name is CG7942-PA:E=86.2218 |
179510_at	F58H1.2	F58H1.2	WBGene00010285	F58H1.2	active						14	V-8C17	-			WT|WT
178879_at	F43G9.5	F43G9.5	WBGene00009668	F43G9.5	active	hypodermis | intestine | body wall muscle | pharynx	Adult Expression: pharynx; body wall muscle; hypodermis;		0	1	5	I-4A22	-	F43G9.5 encodes a NUDIX hydrolase that is a (perhaps evolutionarily conserved) target of transcriptional activation by DAF-16; loss of F43G9.5 function has no obvious effect on lifespan, dauer formation, or fat storage.	tm1428	Emb|Sck|Stp|WT	Biological_process:embryonic development (sensu Animalia)|Biological_process:physiological processes|Biological_process:gametogenesis	mRNA cleavage factor I subunit	ENSEMBL:ENSP00000300291:human:Pre-mRNA cleavage factor I 25 kDa subunit:E=77.0757 | FLYBASE:CG3689-PB:fly:Flybase gene name is CG3689-PB:E=60.0706 |
173144_at	Y54G2A.6	Y54G2A.6	WBGene00021872	Y54G2A.6	active	intestine	Expressed in intestine | Intestine		0	1			-				Molecular_function:sugar binding	C-type lectin	ENSEMBL:ENSP00000330608:human:Splice Isoform 4 Of Mucin 1 precursor:E=11.1079 |
183897_s_at	C33H5.9	C33H5.9	WBGene00016376	C33H5.9	active						2	IV-3N24	-			Dpy|Egl|Unc|Gro|Rup|Sma|Stp|Unc	Biological_process:exocytosis|Biological_process:vesicle docking|Cellular_component:cytoplasm|Biological_process:positive regulation of body size|Biological_process:oviposition|Biological_process:positive regulation of growth rate|Biological_process:morphogenesis of an epithelium|Biological_process:gametogenesis|Biological_process:locomotory behavior	Exocyst subunit - Sec10p	ENSEMBL:ENSP00000342100:human:Exocyst complex component Sec10:E=118.367 | FLYBASE:CG6159-PA:fly:Flybase gene name is sec10-PA:E=108.721 |
179144_at	T25B9.3a	T25B9.3	WBGene00012009	T25B9.3	active						3		-
192072_s_at	D2030.1	D2030.1	WBGene00008411	D2030.1	active						11	I-3B14	-			WT	Molecular_function:mannosyl-oligosaccharide 1,2-alpha-mannosidase activity|Molecular_function:calcium ion binding|Biological_process:N-linked glycosylation|Cellular_component:membrane	Mannosyl-oligosaccharide alpha-1,2-mannosidase and related glycosyl hydrolases	ENSEMBL:ENSP00000265493:human:Mannosyl-oligosaccharide 1,2-alpha-mannosidase IA:E=130.854 | ENSEMBL:ENSP00000346334:human:Mannosyl-oligosaccharide 1,2-alpha-mannosidase IB:E=129.161 | ENSEMBL:ENSP00000348959:human:73 kDa protein:E=129.161 | ENSEMBL:ENSP00
175139_s_at	R05D11.5	R05D11.5	WBGene00011033	R05D11.5	active						2	I-4A06	-					Predicted membrane protein	ENSEMBL:ENSP00000340697:human:HSPC171 protein:E=20.2596 | FLYBASE:CG8320-PA:fly:Flybase gene name is CG8320-PA:E=19.4202 |
177914_s_at	K05C4.2	K05C4.2	WBGene00010579	K05C4.2	active						23	I-7E12	-			Unc|Gro|Gro	Biological_process:positive regulation of growth rate|Biological_process:locomotory behavior	Uncharacterized conserved protein	ENSEMBL:ENSP00000306106:human:Hypothetical protein GL009:E=18.699 | ENSEMBL:ENSP00000335607:human:21 kDa protein:E=16.8861 | FLYBASE:CG10978-PB:fly:Flybase gene name is CG10978-PB:E=20.5376 |
183412_at	Y39B6A.21	Y39B6A.21	WBGene00012680	Y39B6A.21	active						5		-
173250_s_at	C05D11.9	C05D11.9	WBGene00015486	C05D11.9	active						2	III-3M10	173250_s_at|187687_s_at		tm704	Bmd|Gro|WT|WT|Emb|Gro|Gro|Lva	Molecular_function:ribonuclease P activity|Biological_process:tRNA 5'-leader removal|Biological_process:body morphogenesis (sensu Nematoda)|Biological_process:embryonic development (sensu Animalia)|Biological_process:positive regulation of growth rate|Biological_process:larval development (sensu Nematoda)|Biological_process:growth	Ribonucleases P/MRP protein subunit	ENSEMBL:ENSP00000339529:human:Ribonucleases P/MRP protein subunit POP1:E=40.699 | FLYBASE:CG32763-PA:fly:Flybase gene name is CG32763-PA:E=37.0177 |
174632_at	F10D7.5e	F10D7.5	WBGene00017342	F10D7.5	active							X-7F10	174632_at|193199_at		pkP5192				ENSEMBL:ENSP00000349427:human:26 kDa protein:E=25.8861 | ENSEMBL:ENSP00000335002:human:50 kDa protein:E=25.8239 | ENSEMBL:ENSP00000348371:human:53 kDa protein:E=25.6576 | ENSEMBL:ENSP00000350069:human:PREDICTED: similar to neuralized 1:E=25.3872 | ENSEMBL:ENSP00000224944:human:Neuralized homolog:E=25.301 | ENSEMBL:ENSP00000244093:human:Neuralized-like protein 2:E=11.2291 | FLYBASE:CG11988-PD:fly:…
189316_at	T27A10.3a	T27A10.3	WBGene00000515	ckc-1	active						8	X-2E24	-			WT		Ethanolamine kinase	ENSEMBL:ENSP00000266517:human:Ethanolamine kinase:E=51.0915 | ENSEMBL:ENSP00000307514:human:Ethanolamine kinase-like protein EKI2:E=34.8239 | ENSEMBL:ENSP00000312189:human:Choline/ethanolamine kinase:E=28.2518 | ENSEMBL:ENSP00000348454:human:Splice Isoform 2 Of Choline kinase alpha:E=19.4949 | ENSEMBL:ENSP00000265689:human:Splice Isoform 1 Of Choline kinase alpha:E=19.4437 | ENSEMBL:ENSP000003340…
175766_s_at	F59G1.5	F59G1.5	WBGene00004214	ptp-2	active						5	II-4B04	175765_at|175766_s_at|193101_s_at		op194	Unc|WT|WT|Emb	Molecular_function:protein tyrosine phosphatase activity|Biological_process:intracellular signaling cascade|Molecular_function:protein phosphatase activity|Biological_process:protein amino acid dephosphorylation|Biological_process:embryonic development (sensu Animalia)|Biological_process:locomotory behavior	Protein tyrosine phosphatase Corkscrew and related SH2 domain enzymes	ENSEMBL:ENSP00000351285:human:70 kDa SHP-1L protein:E=92.7959 | ENSEMBL:ENSP00000326010:human:Splice Isoform 1 Of Tyrosine-protein phosphatase, non-receptor type 6:E=92.3468 | ENSEMBL:ENSP00000307961:human:68 kDa protein:E=92.3468 | ENSEMBL:ENSP0000034094
189971_at	F01G10.3	F01G10.3	WBGene00001158	ech-9	active						8	IV-5M06	-			WT	Molecular_function:oxidoreductase activity|Biological_process:fatty acid metabolism	Hydroxyacyl-CoA dehydrogenase/enoyl-CoA hydratase	ENSEMBL:ENSP00000231887:human:Enoyl-CoEnzymE A, hydratasE/3-hydroxyacyl CoEnzymE A dEhydrogEnasE:E=62.5686 | ENSEMBL:ENSP00000288682:human:Trifunctional enzyme alpha subunit, mitochondrial precursor:E=40.9586 | ENSEMBL:ENSP00000339020:human:42 kDa protein:E=33.4318 | ENSEMBL:ENSP00000312288:human:Short chain 3-hydroxyacyl-CoA dehydrogenase, mitochondrial precursor:E=29.6383 | ENSEMBL:ENSP00000265…
192028_at	F29G9.3	F29G9.3	WBGene00000159	aps-1	active						18	V-4F01	-	The apt-2 gene encodes an adaptin: specifically, it encodes an ortholog of the sigma1 subunit of adaptor protein complex 1 (AP-1).	tm935	Clr|Emb|Lvl|Sck|Ste|Emb|Lva|Lvl|Unc	Biological_process:intracellular protein transport|Cellular_component:clathrin vesicle coat|Biological_process:osmoregulation|Biological_process:embryonic development (sensu Animalia)|Biological_process:larval development (sensu Nematoda)|Biological_process:growth|Biological_process:physiological processes|Biological_process:reproduction|Biological_process:locomotory behavior	Clathrin adaptor complex, small subunit	ENSEMBL:ENSP00000328789:human:Adapter-related protein complex 1 sigma 1B subunit:E=63.6383 | ENSEMBL:ENSP00000223096:human:Splice Isoform 1 Of Adapter-related protein complex 1 sigma 1A subunit:E=61.8539 | ENSEMBL:ENSP00000300912:human:17 kDa protein:E=61
178798_s_at	K02B7.3	K02B7.3	WBGene00010491	K02B7.3	active						8	II-9C02	-			WT
184661_at	Y43F8C.11	Y43F8C.11	WBGene00012833	Y43F8C.11	active							V-12J19	-			WT
189023_at	W02B12.1	W02B12.1	WBGene00012201	W02B12.1	active						6		-		tm1366		Molecular_function:catalytic activity	Phospholipase	ENSEMBL:ENSP00000330729:human:PREDICTED: similar to phospholipase B:E=64.7959 | ENSEMBL:ENSP00000330442:human:PREDICTED: phospholipase B1:E=56.2441 | ENSEMBL:ENSP00000296108:human:Hypothetical protein FLJ30866:E=31.2676 | FLYBASE:CG7365-PA:fly:Flybase gene name is CG7365-PA:E=42.9208 |
187069_at	Y57A10A.26	Y57A10A.26	WBGene00013266	Y57A10A.26	active								-			WT		Failed axon connections (fax) protein/glutathione S-transferase-like protein	ENSEMBL:ENSP00000275057:human:Conserved hypothetical protein:E=32.3098 | FLYBASE:CG4609-PA:fly:Flybase gene name is fax-PA:E=41.7447 |
175009_at	C14A11.3a	C14A11.3	WBGene00006496	tag-150	active							X-2A03	175009_at|184775_at|192821_at		gk261	WT		Guanine nucleotide exchange factor for Rho and Rac GTPases	ENSEMBL:ENSP00000355405:human:Splice Isoform 1 Of Proto-oncogene DBL:E=40.5376 | ENSEMBL:ENSP00000342204:human:Splice Isoform 4 Of Proto-oncogene DBL:E=40.5376 | ENSEMBL:ENSP00000336855:human:Splice Isoform 3 Of Proto-oncogene DBL:E=40.4949 | ENSEMBL:ENSP
173346_at	Y37E3.15a	Y37E3.15	WBGene00003799	npp-13	active								-			Emb	Biological_process:transport|Cellular_component:nuclear pore|Biological_process:embryonic development (sensu Animalia)	Cullins	ENSEMBL:ENSP00000310668:human:Similar to An4a:E=59.5229 | FLYBASE:CG11092-PA:fly:Flybase gene name is CG11092-PA:E=42.4685 | FLYBASE:CG7262-PA:fly:Flybase gene name is CG7262-PA:E=35.2596 |
192086_s_at	Y51A2D.18	Y51A2D.18	WBGene00013083	Y51A2D.18	active								-			WT	Molecular_function:transporter activity|Biological_process:transport|Cellular_component:integral to membrane|Cellular_component:membrane	Synaptic vesicle transporter SVOP and related transporters (major facilitator superfamily)	ENSEMBL:ENSP00000310241:human:Organic-cation transporter like 3:E=19.3098 | ENSEMBL:ENSP00000259734:human:OTTHUMP00000016426:E=19.2007 | ENSEMBL:ENSP00000350513:human:Liver-specific transporter:E=18.5229 | ENSEMBL:ENSP00000245407:human:Organic cation/carn
173502_s_at	C03E10.4	C03E10.4	WBGene00001645	gly-20	active							V-7N19	-	gly-20 is orthologous to the human gene MANNOSYL (ALPHA-1,6-)-GLYCOPROTEIN BETA-1,2-N-ACETYLGLUCOSAMINYLTRANSFERASE (MGAT2; OMIM:602616), which when mutated leads to carbohydrate-deficient glycoprotein syndrome, type II.	ok826	WT	Molecular_function:alpha-1,6-mannosylglycoprotein 2-beta-N-acetylglucosaminyltransferase activity|Biological_process:oligosaccharide biosynthesis|Cellular_component:Golgi stack|Cellular_component:integral to membrane	N-acetylglucosaminyltransferase	ENSEMBL:ENSP00000307423:human:Alpha-1,6-mannosyl-glycoprotein 2-beta-N-acetylglucosaminyltransferase:E=80.7695 | FLYBASE:CG7921-PA:fly:Flybase gene name is Mgat2-PA:E=80.9208 |
172703_x_at	F57B1.4	F57B1.4	WBGene00000733	col-160	active						16	V-8B18	171725_x_at|172703_x_at			WT|WT	Biological_process:phosphate transport|Cellular_component:cytoplasm|Molecular_function:structural constituent of cuticle	Collagens (type IV and type XIII), and related proteins	ENSEMBL:ENSP00000304408:human:Collagen alpha 1(III) chain precursor:E=40.3279 | ENSEMBL:ENSP00000315243:human:COL3A1 protein:E=39.3372 | ENSEMBL:ENSP00000225964:human:Collagen alpha 1(I) chain precursor:E=39.2596 | ENSEMBL:ENSP00000341752:human:COL22A1 pr
174785_at	ZC101.2b	ZC101.2	WBGene00006787	unc-52	active	anal sphincter/depressor muscle | hypodermis | pharynx | intestinal | vulval muscle | pharynx | pharyngo-intestinal valve | pharyngeal muscle	Adult Expression: pharynx; intestinal; anal sphincter/depressor muscle; vulval muscle; hypodermis | Larval Expression: pharynx; intestinal; anal sphincter/depressor muscle; hypodermis; unidentified | "Staining is first observed in comma stage embryos and		0	1		II-9A20	172932_x_at|174785_at|193208_s_at|194141_at	The unc-52 gene encodes perlecan, a protein orthologous to human basement membrane-specific heparan sulfate proteoglycan core protein (HSPG2; OMIM:142461, which when mutated leads to Schwartz-Jampel syndrome or dyssegmental dysplasia); UNC-52 plays essential roles in muscle structure development and regulation of growth factor-like signaling pathways; UNC-52 is synthesized by the hypodermis and l…	cn10		Molecular_function:structural molecule activity|Biological_process:cell adhesion|Molecular_function:heparin sulfate proteoglycan|Cellular_component:basement membrane|Biological_process:EGF receptor signaling pathway|Biological_process:muscle development|Biological_process:cell migration|Biological_process:locomotion	Basement membrane-specific heparan sulfate proteoglycan (HSPG) core protein	ENSEMBL:ENSP00000270945:human:Basement membrane-specific heparan sulfate proteoglycan core protein precursor:E=164.796 | ENSEMBL:ENSP00000252999:human:Laminin alpha-5 chain precursor:E=82.0605 | ENSEMBL:ENSP00000217725:human:Laminin alpha-1 chain precurso
190287_at	F16B4.12a	F16B4.12	WBGene00003707	nhr-117	active						6		-				Molecular_function:transcription factor activity|Molecular_function:steroid hormone receptor activity|Biological_process:regulation of transcription, DNA-dependent|Cellular_component:nucleus	Hormone receptors	ENSEMBL:ENSP00000264330:human:Splice Isoform 1 Of Retinoic acid receptor beta:E=10.4949 | ENSEMBL:ENSP00000316769:human:Splice Isoform 2 Of Retinoic acid receptor alpha:E=10.4318 | ENSEMBL:ENSP00000352036:human:Splice Isoform 1 Of Retinoic acid receptor alpha:E=10.4202 | ENSEMBL:ENSP00000332296:human:RARB protein:E=10.3372 | ENSEMBL:ENSP00000337063:human:Splice Isoform 2 Of Peroxisome proliferato…
174808_at	T24B8.4	T24B8.4	WBGene00011978	T24B8.4	active						1	II-6D23	174808_at|179487_at			WT			ENSEMBL:ENSP00000317862:human:Wiskott-Aldrich syndrome protein:E=19.8861 | ENSEMBL:ENSP00000253811:human:Diaphanous 1:E=19.1367 | ENSEMBL:ENSP00000354885:human:Mucin 2 precursor:E=16.8239 | ENSEMBL:ENSP00000289115:human:Wiskott-Aldrich syndrome protein fa
176087_at	C07H6.2	C07H6.2	WBGene00015579	C07H6.2	active	intestine | pharynx	Adult Expression: pharynx; intestine;		0	1		III-4A11	-			WT|WT|Gro	Biological_process:positive regulation of growth rate	Uncharacterized conserved protein	ENSEMBL:ENSP00000230260:human:HCG V:E=12.699 | FLYBASE:CG13994-PA:fly:Flybase gene name is CG13994-PA:E=12.8239 | FLYBASE:CG11233-PA:fly:Flybase gene name is CG11233-PA:E=12.6383 |
190811_at	Y48E1C.4a	Y48E1C.4	WBGene00013017	Y48E1C.4	active								-
187745_at	C29E4.3a	C29E4.3	WBGene00004303	ran-2	active	intestinal	Expression is confined to embryos and young larvae. In elongated embryos and young larvae diffuse expression is seen within the intestine. In pre-comma stage embryos a few nuclei (possibly intestinal precursors) show expression.		0	1	9	III-4M13	174985_s_at|187745_at	ran-2 encodes the C. elegans RanGAP (GTPase activating protein) homolog, conserved amongst yeast, Drosophila (segregation distorter), Xenopus, and humans; by homology, RAN-2 is predicted to function as a key regulator of the Ran GTP/GDP cycle by stimulating the otherwise weak Ran GTPase activity; in C. elegans, RAN-2 activity is essential during early embryogenesis for comigration of centrosomes …		Ste|Emb	Biological_process:embryonic development (sensu Animalia)|Biological_process:reproduction		ENSEMBL:ENSP00000348577:human:KIAA1835 protein:E=72.4318 | ENSEMBL:ENSP00000352501:human:Ran GTPase-activating protein 1:E=72.3979 | ENSEMBL:ENSP00000301749:human:NOD3:E=14.3098 | FLYBASE:CG9999-PA:fly:Flybase gene name is Sd-PA:E=53.8239 |
183992_at	B0432.2	B0432.2	WBGene00015184	B0432.2	active						2	II-1I15	-		tm918	WT		Putative transcriptional regulator DJ-1	ENSEMBL:ENSP00000340278:human:DJ-1 protein:E=44.8861 | FLYBASE:CG1349-PA:fly::E=45.0269 | FLYBASE:CG6646-PA:fly:Flybase gene name is CG6646-PA:E=41.7696 |
173469_s_at	ZK829.2	ZK829.2	WBGene00001839	hdl-1	active						4		-		ok956		Molecular_function:carboxy-lyase activity|Biological_process:amino acid and derivative metabolism|Biological_process:amino acid metabolism	Aromatic-L-amino-acid/L-histidine decarboxylase	ENSEMBL:ENSP00000339928:human:54 kDa protein:E=94.8861 | ENSEMBL:ENSP00000350616:human:Aromatic-L-amino-acid decarboxylase:E=94.7695 | ENSEMBL:ENSP00000267845:human:Histidine decarboxylase:E=92.4815 | ENSEMBL:ENSP00000267085:human:CSAD protein:E=19.9208 |
175603_at	R12H7.1	R12H7.1	WBGene00006749	unc-9	active								175603_at|191823_s_at	unc-9 encodes an innexin, an integral transmembrane channel protein that is a structural component of invertebrate gap junctions; UNC-9 is required for normal forward locomotion and egg-laying and also plays a role in the response to antihelminthics and volatile anesthetics; UNC-9 may form a functional pair with UNC-7, another C. elegans innexin, as mutations in unc-7 result in defects nearly ide…	bx5		Cellular_component:gap junction	Innexin-type channels	FLYBASE:CG2977-PA:fly:Flybase gene name is inx7-PA:E=29.0362 | FLYBASE:CG1448-PA:fly:Flybase gene name is inx3-PA:E=28.4559 | FLYBASE:CG4590-PA:fly:Flybase gene name is inx2-PA:E=27.6778 | FLYBASE:CG32508-PC:fly:Flybase gene name is shakB-PC:E=27.5686 | FLYBASE:CG10125-PA:fly:Flybase gene name is zpg-PA:E=17.7213 | FLYBASE:CG7537-PB:fly:Flybase gene name is inx5-PB:E=13.4318 | FLYBASE:CG17063-PA:…
184330_at	C56C10.1	C56C10.1	WBGene00016960	C56C10.1	active						11	II-5G13	184330_at|187861_at		tm523	WT|WT|WT		Vacuolar sorting protein VPS33/slp1 (Sec1 family)	ENSEMBL:ENSP00000346336:human:71 kDa protein:E=37.2219 | ENSEMBL:ENSP00000327650:human:Vacuolar protein sorting 33B:E=36.6021 | ENSEMBL:ENSP00000267199:human:Vacuolar protein sorting 33A:E=34.9208 | FLYBASE:CG12230-PB:fly:Flybase gene name is car-PB:E=35.6576 |
189286_s_at	T23G5.2	T23G5.2	WBGene00011962	T23G5.2	active	head neurons | spermatheca | Reproductive System | intestine | nervous system | developing spermatheca	Adult Expression: intestine; Reproductive System; spermatheca; Nervous System; head neurons;		1	1	5	III-4P06	175445_at|189286_s_at		pk201	WT|WT|WT	Molecular_function:transporter activity|Biological_process:transport|Cellular_component:intracellular	Phosphatidylinositol transfer protein SEC14 and related proteins	ENSEMBL:ENSP00000262775:human:SEC14-like protein 1:E=174.013 | ENSEMBL:ENSP00000251170:human:PREDICTED: KIAA0420 gene product:E=165.699 | ENSEMBL:ENSP00000255858:human:Similar to SEC14-like protein 2:E=48.2757 | ENSEMBL:ENSP00000316203:human:Splice Isoform 1 Of SEC14-like protein 2:E=44.3872 | ENSEMBL:ENSP00000215812:human:SEC14-like protein 3:E=42.2291 | ENSEMBL:ENSP00000338065:human:CGI-107 pro…
184066_at	F09E5.11	F09E5.4|F09E5.17	-	-	multiple							II-4I06	-			Clr|Gro|Prz|Unc|Lva|Lvl	Biological_process:osmoregulation|Biological_process:positive regulation of growth rate|Biological_process:larval development (sensu Nematoda)|Biological_process:growth|Biological_process:physiological processes|Biological_process:locomotion|Biological_process:locomotory behavior
175449_s_at	Y38E10A.14	Y38E10A.14	WBGene00012592	Y38E10A.14	active								-			WT
177544_at	F58E6.11	F58E6.7|F58E6.11	-	-	multiple						24		-			WT
190148_s_at	C56E6.6	C56E6.6	WBGene00016974	C56E6.6	active							II-5E19	-			WT|WT			ENSEMBL:ENSP00000215539:human:Insulin-like growth factor binding protein complex acid labile chain precursor:E=33.9208 | ENSEMBL:ENSP00000308315:human:Podocan:E=33.3768 | ENSEMBL:ENSP00000266058:human:Slit-1 protein:E=32.5086 | ENSEMBL:ENSP00000347775:hum
184024_at	C18A3.2	C18A3.2	WBGene00015940	C18A3.2	active						2		-				Molecular_function:metal ion transporter activity|Biological_process:metal ion transport|Cellular_component:membrane	Fe2+/Zn2+ regulated transporter	ENSEMBL:ENSP00000269740:human:Solute carrier family 39 (Zinc transporter), member 3, isoform a:E=19.7959 | ENSEMBL:ENSP00000309710:human:Zinc transporter ZIP1:E=17.8861 | ENSEMBL:ENSP00000298681:human:Zinc transporter ZIP2:E=16.1487 | FLYBASE:CG6898-PA:fly:Flybase gene name is Zip3-PA:E=10.1367 |
175333_s_at	K02E10.2a	K02E10.2	WBGene00001844	hid-1	active	circumpharyngeal nerve ring | ventral nerve cord | head ganglia | neuronal | preanal ganglion | retrovesicular ganglion | head neurons | nerve ring | tail neurons	This neuronal pattern gives expression throughout all life stages of C. elegans. Staining is first seen in precomma stage embryos. In 3-fold embryos expression appears to be localised in nuclei around the pharynx and tail. In young larvae there is ext		1	1		X-1L04	175333_s_at|188269_s_at		sa691	WT		Proteins containing regions of low-complexity	ENSEMBL:ENSP00000306761:human:Similar to CG8841 protein:E=209.523 | ENSEMBL:ENSP00000317795:human:C17orf28 protein:E=171.194 | ENSEMBL:ENSP00000329346:human:Conserved hypothetical protein:E=138.886 | FLYBASE:CG8841-PC:fly:Flybase gene name is CG8841-PC:E=222.921 |
193611_at	R107.7	R107.7	WBGene00001749	gst-1	active						2	III-4J12	-	gst-1 encodes a putative glutathione S-transferase with highest similarity to the pi class.		WT|WT|WT	Molecular_function:glutathione transferase activity|Biological_process:metabolism	Glutathione S-transferase	ENSEMBL:ENSP00000196968:human:Glutathione S-transferase P:E=39.4437 | ENSEMBL:ENSP00000354357:human:Glutathione S-transferase Mu 3:E=23.5686 | ENSEMBL:ENSP00000286517:human:Glutathione S-transferase M4 isoform 1:E=21.9586 | ENSEMBL:ENSP00000311469:human:Glutathione S-transferase M1 isoform 1:E=21.6383 | ENSEMBL:ENSP00000241337:human:Glutathione S-transferase M1:E=20.8861 | ENSEMBL:ENSP00000316471…
188116_at	F57H12.3	F57H12.3	WBGene00003879	ora-1	active						17	IV-4E17	-			WT		Unnamed protein
191646_at	F53F4.5	F53F4.5	WBGene00001479	fmo-4	active	head neurons | Reproductive System | hypodermis | intestine | nervous system | vulval muscle | developing vulva	Adult Expression: intestine - posterior cells; Reproductive System; vulval muscle; hypodermis; Nervous System; head neurons;		1	1	8	V-8P18	175245_at|191646_at	fmo-14 encodes a protein with homology to human hepatic flavin-containing monooxygenase 5.	ok294	WT|WT	Biological_process:electron transport|Molecular_function:disulfide oxidoreductase activity|Molecular_function:monooxygenase activity|Molecular_function:dimethylaniline monooxygenase (N-oxide-forming) activity|Cellular_component:microsome|Molecular_function:oxidoreductase activity	Flavin-containing monooxygenase	ENSEMBL:ENSP00000254090:human:Flavin containing monooxygenase 5:E=113.468 | ENSEMBL:ENSP00000008553:human:Dimethylaniline monooxygenase [N-oxide forming] 3:E=96.2007 | ENSEMBL:ENSP00000337586:human:Novel protein similar to flavin-containing monoxygenase proteins:E=93.7959 | ENSEMBL:ENSP00000209929:human:Similar to Dimethylaniline monooxygenase [N-oxide forming] 2:E=93.5229 | ENSEMBL:ENSP000000139…
191725_s_at	K11D9.3	K11D9.3	WBGene00010772	K11D9.3	active						8	III-5D04	-			WT|WT|WT	Molecular_function:transporter activity|Biological_process:transport|Cellular_component:integral to membrane|Cellular_component:membrane	Synaptic vesicle transporter SVOP and related transporters (major facilitator superfamily)	ENSEMBL:ENSP00000295587:human:Putative transmembrane transporter FLIPT 1:E=30.0757 | ENSEMBL:ENSP00000328583:human:Carnitine transporter 2:E=24.6383 | ENSEMBL:ENSP00000265599:human:Putative transmembrane transporter FLIPT 2:E=24.0915 | ENSEMBL:ENSP0000027
192433_s_at	F55C5.5	F55C5.5	WBGene00010094	F55C5.5	active						20	V-8A12	-	F55C5.5 encodes a translational elongation factor Ts (EF-Ts) that binds two different EF-Tu proteins (EF-TU1/Y71H2AM.23 and EF-TU2/C43E11.4) in vitro, stimulating guanine-nucleotide exchange and mRNA translation; F55C5.5 is predicted to be mitochondrial and has a putative N-terminal transit peptide sequence; F55C5.5 is required in mass RNAi assays for normally rapid growth and for maintenance of …		Gro|Stp|Lva	Molecular_function:translation elongation factor activity|Biological_process:translational elongation|Biological_process:positive regulation of growth rate|Biological_process:larval development (sensu Nematoda)|Biological_process:growth|Biological_process:gametogenesis	Mitochondrial translation elongation factor EF-Tsmt, catalyzes nucleotide exchange on EF-Tumt	ENSEMBL:ENSP00000313877:human:Splice Isoform 2 Of Elongation factor Ts, mitochondrial precursor:E=32.2676 | ENSEMBL:ENSP00000242983:human:Similar to Elongation factor Ts, mitochondrial precursor:E=31.5686 | FLYBASE:CG6412-PA:fly:Flybase gene name is CG6412-PA:E=38.5376 |
193813_at	T21C9.12	T21C9.12	WBGene00011897	T21C9.12	active								175176_at|193813_at					TFIIF-interacting CTD phosphatase, including NLI-interacting factor (involved in RNA polymerase II regulation)	ENSEMBL:ENSP00000318115:human:Translocase of inner miTochondrial membrane 50 homolog:E=57.6021 | ENSEMBL:ENSP00000273062:human:Carboxy-terminal domain RNA polymerase II polypeptide A small phosphatase 1:E=15.1367 | ENSEMBL:ENSP00000273179:human:Splice Isoform 2 Of CTD small phosphatase-like protein:E=14.0969 | ENSEMBL:ENSP00000309934:human:Nuclear LIM iNteractor-iNteractiNg factor 2:E=12.7212 | E…
176873_s_at	ZK616.6	ZK616.6	WBGene00022776	ZK616.6	active								-					Predicted membrane protein	ENSEMBL:ENSP00000267750:human:HSPC184:E=29.8239 | ENSEMBL:ENSP00000249209:human:LOC51234 protein:E=14.4815 | FLYBASE:CG11137-PA:fly:Flybase gene name is CG11137-PA:E=28.8239 |
191454_at	F10G8.7	F10G8.7	WBGene00008665	F10G8.7	active						2	I-5C23	-			WT	Molecular_function:DNA binding|Molecular_function:damaged DNA binding|Molecular_function:endonuclease activity|Biological_process:DNA repair|Cellular_component:nucleus	Structure-specific endonuclease ERCC1-XPF, ERCC1 component	ENSEMBL:ENSP00000300853:human:DNA excision repair protein ERCC-1:E=30.5686 | ENSEMBL:ENSP00000013807:human:Excision repair cross-complementing 1, isoform 1:E=28.9208 | ENSEMBL:ENSP00000345203:human:Excision repair protein 1:E=26.9208 |
183824_s_at	F38A6.3a	F38A6.3	WBGene00001851	hif-1	active	all somatic	Express high levels of GFP in every somatic cell.		3	1		V-13O05	-	hif-1 encodes an ortholog of the mammalian hypoxia-induced factor HIF-1, and is required for survival in hypoxic environments (1% oxygen) that have no effect on wild-type C. elegans.	ia04	WT	Biological_process:regulation of transcription, DNA-dependent|Biological_process:signal transduction|Molecular_function:signal transducer activity|Biological_process:response to hypoxia|Molecular_function:transcription factor activity|Cellular_component:nucleus	Hypoxia-inducible factor 1/Neuronal PAS domain protein NPAS1	ENSEMBL:ENSP00000323326:human:Hypoxia-inducible factor 1, alpHa subunit isoform 2:E=41.8239 | ENSEMBL:ENSP00000338018:human:Splice Isoform 1 Of Hypoxia-inducible factor 1 alpha:E=41.6198 | ENSEMBL:ENSP00000263734:human:Endothelial PAS domain protein 1:E=3
172649_x_at	F55G1.10	F55G1.10	WBGene00001935	his-61	active	head neurons | intestine | nervous system	Adult Expression: Nervous System; head neurons;		1	1	18	IV-3B24	-	his-61 encodes an H2A histone.		Gro|Ste	Molecular_function:DNA binding|Biological_process:nucleosome assembly|Biological_process:chromosome organization and biogenesis (sensu Eukarya)|Cellular_component:nucleosome|Cellular_component:nucleus|Biological_process:positive regulation of growth rate|Biological_process:reproduction	Histone 2A	ENSEMBL:ENSP00000332790:human:Histone H2A:E=52.5686 | ENSEMBL:ENSP00000297012:human:Histone 1, H2aa:E=51.6198 | ENSEMBL:ENSP00000332194:human:H2A histone family, member Q:E=51.3979 | ENSEMBL:ENSP00000321389:human:H2A histone family, member L:E=51.3979 | ENSEMBL:ENSP00000328644:human:Histone H2A.o:E=51.2291 | ENSEMBL:ENSP00000341094:human:Histone H2A.c/d/i/n/p:E=51.1367 | ENSEMBL:ENSP00000314530:h…
175197_at	F19C6.1	F19C6.1	WBGene00001708	grk-1	active	intestinal	Adult Expression: intestinal | Larval Expression: intestinal		0	1		X-4N08	175197_at|192727_at		ok1239	WT	Molecular_function:G-protein coupled receptor kinase activity|Molecular_function:ATP binding|Biological_process:protein amino acid phosphorylation|Biological_process:signal transduction|Molecular_function:protein serine/threonine kinase activity|Molecular_function:protein kinase activity|Molecular_function:signal transducer activity	G protein-coupled receptor kinase	ENSEMBL:ENSP00000348230:human:Splice Isoform 1 Of G protein-coupled receptor kinase 6:E=173.602 | ENSEMBL:ENSP00000347655:human:G protein-coupled receptor kinase GRK6 (EC 2.7.1.-) (G-protein-coupled receptor kinase 6). SPLICE ISOFORM GRK6B:E=173.201 | ENS
193903_at	C47A10.1	C47A10.1	WBGene00004003	pgp-9	active	intestine | pharynx	Adult Expression: pharynx; intestine;		0	1	27	V-11J04	-			Emb|WT|WT	Molecular_function:nucleotide binding|Molecular_function:nucleoside triphosphatase activity|Molecular_function:ATP binding|Molecular_function:ATPase activity, coupled to transmembrane movement of substances|Biological_process:transport|Cellular_component:integral to membrane|Molecular_function:ATPase activity|Molecular_function:metallopeptidase activity|Molecular_function:zinc ion binding|Biologi…	Multidrug/pheromone exporter, ABC superfamily	ENSEMBL:ENSP00000265724:human:Multidrug resistance protein 1:E=301.42 | ENSEMBL:ENSP00000352135:human:Multidrug resistance protein 3:E=291.456 | ENSEMBL:ENSP00000265723:human:ATP-binding cassette, subfamily B, member 4 isoform B:E=289.444 | ENSEMBL:ENSP00
182323_at	C02H6.2	C02H6.2	WBGene00015362	C02H6.2	active						6	V-5G18	-	This gene encodes a protein containing an F-box, a motif predicted to mediate protein-protein interactions either with homologs of yeast Skp-1p or with other proteins; this gene's encoded protein also contains an FTH/DUF38 motif, which may also mediate protein-protein interaction.		WT		Uncharacterized protein
190170_s_at	W09D12.1	W09D12.1	WBGene00012364	W09D12.1	active						8	V-9B22	-			WT|WT|WT	Molecular_function:metallopeptidase activity|Biological_process:proteolysis and peptidolysis|Molecular_function:metalloendopeptidase activity|Cellular_component:extracellular matrix|Molecular_function:zinc ion binding	Gelatinase A and related matrix metalloproteases	ENSEMBL:ENSP00000260302:human:Collagenase 3 precursor:E=18.4559 | ENSEMBL:ENSP00000339672:human:Collagenase-3 splice variant COL3-9B-2:E=17.1675 | ENSEMBL:ENSP00000340652:human:Matrix metalloproteinase-28 precursor:E=16.9208 | ENSEMBL:ENSP00000313437:human:Splice Isoform 1 Of Matrix metalloproteinase-19 precursor:E=16.699 | ENSEMBL:ENSP00000322788:human:Interstitial collagenase precursor:E=16.075…
172323_x_at	C03A7.7	C03A7.7	WBGene00000029	abu-6	active						29	V-4G23	-	abu-6 encodes a transmembrane protein with a predicted signal sequence, a glutamine/asparagine-rich domain and multiple cysteine-rich repeats (DUF139); abu-6 expression is induced by blockage of the unfolded-protein response in the endoplasmic reticulum, and ABU-6 may help protect the organism from damage by improperly folded nascent protein.		WT|WT		Uncharacterized protein	ENSEMBL:ENSP00000334197:human:Keratin-associated protein 10-6:E=19.6198 | ENSEMBL:ENSP00000333987:human:27 kDa protein:E=14.284 | ENSEMBL:ENSP00000334922:human:Keratin-associated protein 9-4:E=11.1308 | ENSEMBL:ENSP00000292733:human:Positive cofactor 2 gl
174961_s_at	D2013.8a	D2013.8	WBGene00004744	scp-1	active						2	II-6N05	174961_s_at|187932_at	scp-1 encodes PTC-related protein that contains a sterol-sensing domain related to human Sterol regulatory element binding protein (SREBP) cleavage activating protein.		WT|Emb|WT|WT	Biological_process:embryonic development (sensu Animalia)	Cholesterol transport protein (Niemann-Pick C disease protein)	ENSEMBL:ENSP00000265565:human:Sterol regulatory element binding protein cleavage-activating protein:E=83.1427 | ENSEMBL:ENSP00000344800:human:Splice Isoform 3 Of Sterol regulatory element binding protein cleavage-activating protein:E=74.9208 | ENSEMBL:ENSP00000324296:human:Sterol-sensing 5TM box domain containing protein:E=25.8539 | ENSEMBL:ENSP00000354078:human:Splice Isoform 2 Of Sterol regulat…
190177_at	R05H10.6	R05H10.6	WBGene00000399	cdh-7	active						14	II-9G10	-	cdh-7 encodes a protein that contains a cadherin domain.	ok428	WT	Molecular_function:calcium ion binding|Biological_process:homophilic cell adhesion|Cellular_component:membrane		ENSEMBL:ENSP00000298047:human:PREDICTED: similar to fat3:E=28.5376 | ENSEMBL:ENSP00000260147:human:Cadherin-related tumor suppressor homolog precursor:E=28.1549 | ENSEMBL:ENSP00000335169:human:Fat-like cadherin FATJ protein:E=25.3372 | ENSEMBL:ENSP0000026
190293_at	B0495.4	B0495.4	WBGene00003730	nhx-2	active	intestine	Diffuse non-nuclear staining is seen in the intestine from the 3-fold embryonic stage onwards. Staining in young larvae is very strong and extends from the pharyngeo-intestinal valve to the anus. Expression is less frequently observed, and is less exte	| Apical membrane of the intestine	0	1	24	II-5D04	-	nhx-2 encodes a sodium/proton exchanger expressed in the apical membranes of intestinal cells; NHX-2 is required for normally high growth rates, and for propagation or maintenance of the germline, NHX-2 is thought to prevent intracellular acidification by catalysing the electroneutral exchange of extracellular sodium for an intracellular proton.	ok553	Gro|Stp|Lva	Molecular_function:sodium:hydrogen antiporter activity|Biological_process:sodium ion transport|Biological_process:regulation of pH|Cellular_component:integral to membrane|Molecular_function:solute:hydrogen antiporter activity|Biological_process:positive regulation of growth rate|Biological_process:larval development (sensu Nematoda)|Biological_process:growth|Biological_process:gametogenesis	Sodium/hydrogen exchanger protein	ENSEMBL:ENSP00000264938:human:Sodium/hydrogen exchanger 3:E=112.921 | ENSEMBL:ENSP00000233969:human:Sodium/hydrogen exchanger 2:E=111.745 | ENSEMBL:ENSP00000299798:human:Sodium/hydrogen exchanger 5:E=108.187 | ENSEMBL:ENSP00000263980:human:Sodium/hydrogen exchanger 1:E=107.086 | ENSEMBL:ENSP00000295269:human:Hypothetical protein DKFZp313B031:E=103.678 | ENSEMBL:ENSP00000354966:human:Similar to Na…
175410_at	F52D2.7	F52D2.7	WBGene00018689	F52D2.7	active							X-1N19	175410_at|181593_at
180474_at	F07C4.7	F07C4.7	WBGene00017201	F07C4.7	active						27	V-5F21	-			WT			ENSEMBL:ENSP00000246662:human:Keratin 9:E=30.1805 | ENSEMBL:ENSP00000309558:human:Splice Isoform 1 Of TATA-binding protein associated factor 2N:E=27.9586 | ENSEMBL:ENSP00000349865:human:57 kDa protein:E=25.8539 | ENSEMBL:ENSP00000341826:human:Heterogeneou
172271_x_at	F56H9.2	F56H9.2	WBGene00010174	F56H9.2	active						15		-
191610_s_at	C49A9.10	C49A9.10|C49A9.8	-	-	multiple						6		-
181713_s_at	M03F4.6	M03F4.6	WBGene00019759	M03F4.6	active						1	X-2J24	174254_at|180978_at|181713_s_at|181744_at			Emb|Clr|Unc|Clr|Egl|Unc|Gro|Pvl|Unc|Gro|Unc	Biological_process:osmoregulation|Biological_process:oviposition|Biological_process:embryonic development (sensu Animalia)|Biological_process:positive regulation of growth rate|Biological_process:hermaphrodite genital morphogenesis|Biological_process:locomotory behavior	Proteins containing Ca2+-binding EGF-like domains	ENSEMBL:ENSP00000309032:human:Splice Isoform 1 Of Tenascin X precursor:E=13.5086 | ENSEMBL:ENSP00000353919:human:Hypothetical protein DKFZp434L121:E=12.9586 | ENSEMBL:ENSP00000345861:human:Splice Isoform 6 Of Tenascin precursor:E=11.1427 | ENSEMBL:ENSP00000344555:human:Splice Isoform 5 Of Tenascin precursor:E=11.1367 | ENSEMBL:ENSP00000344400:human:Splice Isoform 3 Of Tenascin precursor:E=11.1308…
192629_s_at	F07C3.4	F07C3.4	WBGene00017195	glo-4	active	vm2 | posterior body wall muscle | vulval muscle | vm1	Expression is seen in all bodywall and vulval muscle cells from early larval to adult stage. In the bodywall muscle expression is localised to discrete subcellular organelles that are distributed throughout the cell, but are not associated with the thick filaments.		0	1	1	V-6D07	173917_at|184127_at|192629_s_at	The F07C3.4 gene encodes a guanine-nucleotide releasing factor homolog that is homologous to human RP3.	ok623	WT|WT|WT|Unclassified|WT|WT			ENSEMBL:ENSP00000261609:human:HERC2 protein:E=28.1079 | ENSEMBL:ENSP00000261887:human:P532:E=27.2757 | ENSEMBL:ENSP00000325896:human:Hect domain and RLD 4:E=26.4559 | ENSEMBL:ENSP00000264345:human:HECT domain and RCC1-like domain protein 3:E=24.2007 | ENS
185394_at	F21C10.6	F21C10.6	WBGene00017656	F21C10.6	active						10	V-6M24	-			WT		Uncharacterized protein, contains CX module
172706_x_at	F53F1.4	F53F1.4	WBGene00009982	F53F1.4	active						16	V-8H22	-			WT		Unnamed protein
171941_s_at	F44E5.5	F44E5.5	WBGene00009692	F44E5.5	active						36	II-8A19	-			WT|WT	Molecular_function:ATP binding	Molecular chaperones HSP70/HSC70, HSP70 superfamily	ENSEMBL:ENSP00000227378:human:Splice Isoform 1 Of Heat shock cognate 71 kDa protein:E=241.036 | ENSEMBL:ENSP00000247207:human:Heat shock-related 70 kDa protein 2:E=236.796 | ENSEMBL:ENSP00000310219:human:Heat shock 70 kDa protein 6:E=235.523 | ENSEMBL:ENS
172191_x_at	C27C7.2	C27C7.2	WBGene00007767	C27C7.2	active						14	I-5P15	-			WT		Unnamed protein
188392_s_at	C32F10.2	C32F10.2	WBGene00003020	lin-35	active	all embryonic cells | tail | VPC descendants | head	In wild-type animals, the nuclei of most if not all cells in embryos and newly hatched L1 larvae stained. In older larvae and adults, staining appeared diminished and became restricted to the nuclei of certain cells in the head and tail regions and of the P3.p to P8.p cells and their descendants. No staining during these stages in hyp7.	nuclei	1	1	11	I-2N15	175838_at|188392_s_at	lin-35 encodes the C. elegans retinoblastoma protein (Rb) ortholog; lin-35 was first identified in screens for synthetic multivulva (synMuv) genes and as a class B synMuv gene, functions redundantly with class A genes to antagonize Ras signaling and negatively regulate vulval development; in addition, LIN-35 activity is required redundantly with PHA-1 and UBC-18 for early steps in pharyngeal morp…	n373	WT|Rup|Gro|Egl|Gro|WT	Biological_process:oviposition|Biological_process:positive regulation of growth rate|Biological_process:morphogenesis of an epithelium	Rb (Retinoblastoma tumor suppressor)-related protein	ENSEMBL:ENSP00000262133:human:Retinoblastoma-like protein 2:E=45.5686 | ENSEMBL:ENSP00000262877:human:Retinoblastoma-like protein 1:E=42.8861 | ENSEMBL:ENSP00000343646:human:Similar to Retinoblastoma-like protein 1:E=42.6198 | ENSEMBL:ENSP00000267163:human:Retinoblastoma-associated protein:E=11.2676 | FLYBASE:CG7413-PA:fly:Flybase gene name is Rbf-PA:E=26.7959 |
188123_at	B0035.13	B0035.13	WBGene00007112	B0035.13	active						8	IV-6E09	-			WT|WT	Molecular_function:triacylglycerol lipase activity|Biological_process:lipid metabolism|Molecular_function:catalytic activity	Predicted lipase
189188_at	C49C3.4	C49C3.4	WBGene00008194	C49C3.4	active						27	IV-8C10	-		pkP696	WT		Unnamed protein	ENSEMBL:ENSP00000304549:human:Intestinal mucin 3:E=11.2366 | ENSEMBL:ENSP00000347118:human:Mucin 5:E=10.9586 | ENSEMBL:ENSP00000302716:human:Membrane mucin MUC17:E=10.3372 | ENSEMBL:ENSP00000352007:human:MUC3B mucin:E=10.0177 | FLYBASE:CG31439-PA:fly:Flybase gene name is CG31439-PA:E=17.6198 | FLYBASE:CG3047-PA:fly:Flybase gene name is Sgs1-PA:E=16.1549 | FLYBASE:CG31901-PA:fly:Flybase gene name …
174588_at	T22H6.6	T22H6.6	WBGene00001560	gei-3	active						38	X-6E19	174588_at|178044_at|192981_at	gei-3 encodes a member of the high mobility group (HMG) protein family; interacts with GEX-3 in yeast two-hybrid assays.		WT|WT|WT	Molecular_function:DNA binding|Biological_process:regulation of transcription, DNA-dependent	HMG-box transcription factor Capicua and related proteins	ENSEMBL:ENSP00000160740:human:Capicua protein:E=42.1739 | ENSEMBL:ENSP00000319742:human:Hypothetical protein DKFZp434I1116:E=15.2366 | ENSEMBL:ENSP00000319974:human:HMG-box containing protein:E=15.2147 | ENSEMBL:ENSP00000308927:human:Similar to SOX5:E=11.5086 | ENSEMBL:ENSP00000344823:human:Splice Isoform 7 Of Transcription factor 7-like 2:E=11.2366 | ENSEMBL:ENSP00000282111:human:Transcription f…
172833_x_at	T10C6.13	T10C6.13	WBGene00001876	his-2	active	Reproductive System | developing vulva	Larval Expression: Reproductive System; developing vulva;		0	1	32	V-10N07	-	his-2 encodes an H3 histone; his-2 is contained within the histone gene cluster HIS1.		Emb|Gro|Unc	Molecular_function:DNA binding|Biological_process:nucleosome assembly|Biological_process:chromosome organization and biogenesis (sensu Eukarya)|Cellular_component:nucleosome|Cellular_component:nucleus|Biological_process:embryonic development (sensu Animalia)|Biological_process:positive regulation of growth rate|Biological_process:locomotory behavior	Histones H3 and H4	ENSEMBL:ENSP00000333277:human:Similar to Histone H3:E=64.7959 | ENSEMBL:ENSP00000352252:human:PREDICTED: similar to CG31613-PA:E=64.7695 | ENSEMBL:ENSP00000254810:human:H3 histone, family 3A:E=63.1805 | ENSEMBL:ENSP00000305353:human:H3 histone family, member T:E=63.1805 | ENSEMBL:ENSP00000305245:human:15 kDa protein:E=61.9208 | ENSEMBL:ENSP00000339835:human:Hypothetical protein:E=58.8239 | ENSEMB…
193225_s_at	F43G9.9	F43G9.9	WBGene00000777	cpn-1	active						7	I-4C06	173983_at|193225_s_at	cpn-1 encodes a calponin homolog, more closely related to calponin per se than to its paralogs transgelin (SM22 alpha) or neuronal protein NP25, that is is dispensable for viability and gross morphology in mass RNAi screens, and that has no obvious mutant phenotype in a rearrangement that probably disrupts cpn-1.		WT		Calponin	ENSEMBL:ENSP00000273368:human:Neuronal protein NP25:E=29.585 | ENSEMBL:ENSP00000309775:human:Transgelin-2:E=27.2147 | ENSEMBL:ENSP00000278968:human:TAGLN protein:E=26.1549 | ENSEMBL:ENSP00000252456:human:Calponin 1:E=26.1135 | ENSEMBL:ENSP00000281863:human:Calponin-3:E=26.0506 | ENSEMBL:ENSP00000263097:human:Calponin 2 isoform a:E=26.0269 | ENSEMBL:ENSP00000340129:human:Calponin 2 isoform b:E=21.…
171933_at	Y37E3.11	Y37E3.11	WBGene00021352	Y37E3.11	active								-			WT	Molecular_function:nucleotidyltransferase activity|Biological_process:biosynthesis	Choline phosphate cytidylyltransferase/Predicted CDP-ethanolamine synthase	ENSEMBL:ENSP00000331719:human:Ethanolamine-phosphate cytidylyltransferase:E=112.097 | ENSEMBL:ENSP00000339551:human:Protein:E=106.018 | ENSEMBL:ENSP00000343828:human:Protein:E=104.824 | ENSEMBL:ENSP00000339676:human:Protein:E=102.959 | ENSEMBL:ENSP00000344205:human:Protein:E=100.569 | ENSEMBL:ENSP00000349211:human:Splice Isoform 2 Of Choline-phosphate cytidylyltransferase B:E=21.699 | ENSEMBL:ENS…
175701_at	F29F11.5	F29F11.5	WBGene00000445	ceh-22	active	m4 | m7 | pharynx | m3 | m5 | m1 | pharynx	Antibody staining limited to nuclei within pharynx and is detected from beginning of morphogenesis onwards. CEH-22 first detected approx. 330 minutes after fertilization (the lima bean stage) in 11-14 pharyngeal muscle nuclei (probably pharyngeal muscle). At 1.5-fold stage, 14-23 pharyngeal nuclei stain. Cells identified as m3, m4, m5 and m7. In embryos that have completed elongation (pretzel sta…		0	1		V-7I18	175701_at|193693_s_at	The ceh-22 gene encodes a NK-2 family homeodomain factor homologous to Drosophila TINMAN and vertebrate Nkx2-5 proteins.	cc8266	WT|Gro|Gro	Molecular_function:DNA binding|Molecular_function:transcription factor activity|Biological_process:regulation of transcription, DNA-dependent|Cellular_component:nucleus|Biological_process:positive regulation of growth rate	Transcription factor tinman/NKX2-3, contains HOX domain	ENSEMBL:ENSP00000246017:human:Homeobox protein Nkx-2.2:E=26.7213 | ENSEMBL:ENSP00000258829:human:NK2 transcription factor related, locus 8:E=24.6383 | ENSEMBL:ENSP00000327758:human:Homeobox protein Nkx-2.5:E=24.4559 | ENSEMBL:ENSP00000246013:human:OTTHUMP
186562_s_at	Y45F10B.13a	Y45F10B.13	WBGene00012875	Y45F10B.13	active						1	IV-7A04	-			Emb|WT|WT|WT	Biological_process:embryonic development (sensu Animalia)
193539_at	B0024.12	B0024.12	WBGene00001646	gna-1	active	head neurons | pharynx | nervous system	Adult Expression: pharynx; Nervous System; head neurons;		1	1	1	V-7M07	-	gna-1 encodes one of two C. elegans glucosamine 6-phosphate N-acetyltransferases (GNAs); by homology, GNA-1 is predicted to be required for the formation of UDP-N-acetylglucosamine, a substrate in chitin synthesis, Golgi and cytoplasmic glycosylation, and GPI anchoring; as loss of gna-1 activity via large-scale RNAi screens does not result in any obvious abnormalities, the precise role of GNA-1 i…		WT	Molecular_function:N-acetyltransferase activity|Molecular_function:glucosamine 6-phosphate N-acetyltransferase activity|Cellular_component:late endosome|Cellular_component:ER-Golgi intermediate compartment|Cellular_component:Golgi apparatus|Biological_process:UDP-N-acetylglucosamine biosynthesis	Glucosamine-phosphate N-acetyltransferase	ENSEMBL:ENSP00000216410:human:Similar to EMeg32 protein:E=29.9586 | FLYBASE:CG1969-PA:fly:Flybase gene name is CG1969-PA:E=27.8861 |
190547_at	Y110A7A.4	Y110A7A.4	WBGene00022455	Y110A7A.4	active								-			WT		Thymidylate synthase	ENSEMBL:ENSP00000315644:human:Thymidylate synthase:E=107.137 | ENSEMBL:ENSP00000314727:human:Thymidylate synthase:E=92.585 | ENSEMBL:ENSP00000314902:human:Thymidylate synthase:E=70.5686 | FLYBASE:CG3181-PA:fly:Flybase gene name is Ts-PA:E=96.5086 |
189163_at	C36A4.2	C36A4.2	WBGene00007964	cyp-25A2	active						21	III-1N02	-			WT|WT	Biological_process:electron transport|Molecular_function:monooxygenase activity		ENSEMBL:ENSP00000222982:human:Cytochrome P450 3A5:E=57.699 | ENSEMBL:ENSP00000337915:human:Cytochrome P450:E=57.284 | ENSEMBL:ENSP00000346887:human:Splice Isoform 1 Of Cytochrome P450 3A43:E=55.4815 | ENSEMBL:ENSP00000292414:human:Cytochrome P450 variant
174600_at	T26A8.4	T26A8.4	WBGene00020827	T26A8.4	active						5	IV-4E14	174600_at|183481_s_at			Emb|Lva|Sle|Sma|Gro|Emb|Gro|Pvl|Unc	Biological_process:embryonic development (sensu Animalia)|Biological_process:positive regulation of growth rate|Biological_process:larval development (sensu Nematoda)|Biological_process:growth|Biological_process:hermaphrodite genital morphogenesis|Biological_process:positive regulation of embryonic development|Biological_process:positive regulation of body size|Biological_process:locomotory behav…	Polyadenylation factor I complex, subunit, Yth1 (CPSF subunit)	ENSEMBL:ENSP00000253048:human:PREDICTED: chromosome 19 open reading frame 7:E=21.8239 | ENSEMBL:ENSP00000352705:human:Zinc finger CCCH type domain containing 6:E=19.9208 | ENSEMBL:ENSP00000340298:human:Zinc finger CCCH type domain containing protein 6:E=19.7213 | ENSEMBL:ENSP00000272570:human:Similar to Zinc finger protein:E=18.2147 |
185593_at	H23N18.5	H23N18.5	WBGene00019236	H23N18.5	active						14	V-3N14	-			WT	Molecular_function:phospholipase A2 activity|Molecular_function:calcium ion binding|Biological_process:lipid catabolism	Unnamed protein
192474_s_at	C31C9.2	C31C9.2	WBGene00007836	C31C9.2	active	head neurons | seam cells | intestine | nervous system	Adult Expression: seam cells; Nervous System; head neurons;		1	1	1	II-8F24	-	C31C9.2 is orthologous to the human gene PHOSPHOGLYCERATE DEHYDROGENASE (PHGDH; OMIM:606879), which when mutated leads to phosphoglycerate dehydrogenase deficiency.		Emb|WT|Gro	Molecular_function:oxidoreductase activity, acting on the CH-OH group of donors, NAD or NADP as acceptor|Biological_process:L-serine biosynthesis|Biological_process:embryonic development (sensu Animalia)|Biological_process:positive regulation of growth rate	D-3-phosphoglycerate dehydrogenase, D-isomer-specific 2-hydroxy acid dehydrogenase superfamily	ENSEMBL:ENSP00000263167:human:PhosPhoglycerate dehydrogenase:E=86.7695 | ENSEMBL:ENSP00000290921:human:C-terminal binding protein 1:E=30.9586 | ENSEMBL:ENSP00000308392:human:C-terminal binding protein 2:E=28.9586 | ENSEMBL:ENSP00000311825:human:C-terminal binding protein 2:E=28.3872 | ENSEMBL:ENSP00000313432:human:Glyoxylate reductase:E=26.8239 | FLYBASE:CG6287-PA:fly:Flybase gene name is CG6287-…
193651_s_at	F02A9.2	F02A9.2	WBGene00001385	far-1	active		Intermediate expression (0.5-1.0X of control ama-1 expression): embryo, L2 larva, L4 larva. | "Strong expression (>1.0X of control ama-1 expression): L1 larva, L3 larva, adult male." | Weak expression (<0.5X of control ama-1 expression): adult hermaphrodite.		5	1	23	III-4J18	-	far-1 encodes a fatty acid/retinol binding protein; expressed throughout development with highest expression levels in L3 stage larvae and in adult males.	eh7	WT|Bmd|Dpy	Biological_process:body morphogenesis (sensu Nematoda)|Biological_process:positive regulation of body size	Unnamed protein
187935_s_at	F44F4.4	F44F4.4	WBGene00004222	ptr-8	active	rectum | hypodermis	Diffuse expression is seen throughout the hypodermis of larvae and adults. Expression is also concentrated in some rectal structure.		0	1	8	II-7F17	-	ptr-8 encodes a member of the Patched superfamily.		WT|WT|WT	Molecular_function:hedgehog receptor activity|Cellular_component:membrane	Predicted membrane protein (patched superfamily)	ENSEMBL:ENSP00000269228:human:Niemann-Pick C1 protein precursor:E=18.2218 | ENSEMBL:ENSP00000289547:human:Niemann-Pick C1-like protein 1:E=17.3279 | ENSEMBL:ENSP00000327376:human:Hypothetical protein FLJ44037:E=16.699 | ENSEMBL:ENSP00000332353:human:Patched protein homolog 1:E=13.2366 | ENSEMBL:ENSP00000236083:human:Patched 2:E=11.3872 | FLYBASE:CG11212-PA:fly:Flybase gene name is Ptr-PA:E=42.552…
189677_s_at	C01G8.5a	C01G8.5	WBGene00001333	erm-1	active	head neurons | tail neurons | intestinal	Adult Expression: head neurons; tail neurons | Larval Expression: unidentified | "Expressed in embryos, larvae, and adults. ERM-1-GFP is enriched along the luminal surfaces of intestinal, excretory canal, and gonadal tubular epithelia, but not in the remaining organ lumina of the pharynx, rectum, and excretory pore cell, which all secrete cuticle."	| Enriched along the luminal surfaces. | "In wild type embryos, the first anti-ERM-1 staining was detect in the two-cell stage highlighting the cell cortex below contacting plasma membrane domains. This subcellular localization persists in most cells for	1	1		I-2I14	175003_at|189677_s_at	The erm-1 gene encodes an ortholog of the ERM family of cytoskeletal linkers with approximately equal similarity to ezrin, radixin and moesin.	tm677	Gro|Lvl|Unc|Lva|Lvl|Ste|Emb|Gro|Stp|Unc	Cellular_component:cytoskeleton|Molecular_function:cytoskeletal protein binding|Cellular_component:cytoplasm|Cellular_component:membrane|Biological_process:embryonic development (sensu Animalia)|Biological_process:positive regulation of growth rate|Biological_process:larval development (sensu Nematoda)|Biological_process:growth|Biological_process:physiological processes|Biological_process:reprodu…	Radixin, moesin and related proteins of the ERM family	ENSEMBL:ENSP00000275995:human:Moesin:E=164.268 | ENSEMBL:ENSP00000353408:human:68 kDa protein:E=163.745 | ENSEMBL:ENSP00000342830:human:Radixin:E=140.538 | ENSEMBL:ENSP00000335652:human:Splice Isoform 2 Of Merlin:E=119.367 | ENSEMBL:ENSP00000344666:human:
187496_at	T19C3.1	T19C3.1	WBGene00020559	T19C3.1	active						24	III-1K19	-			WT|WT	Molecular_function:molecular_function unknown	Bestrophin (Best vitelliform macular dystrophy-associated protein)	ENSEMBL:ENSP00000301774:human:Splice Isoform 1 Of Bestrophin 1:E=61.9208 | ENSEMBL:ENSP00000332413:human:Splice Isoform 2 Of Bestrophin 4:E=61.2366 | ENSEMBL:ENSP00000042931:human:Bestrophin 2:E=59.6198 | ENSEMBL:ENSP00000329064:human:Splice Isoform 1 Of Bestrophin 4:E=58.6778 | ENSEMBL:ENSP00000271137:human:Bestrophin 3:E=54.9208 | ENSEMBL:ENSP00000332708:human:Similar to Bestrophin (Vitelliform…
179041_at	C09G9.2	C09G9.2	WBGene00007493	C09G9.2	active						9	IV-4D17	-			WT		Nucleoporin	FLYBASE:CG7671-PA:fly:Flybase gene name is CG7671-PA:E=11.699 |
177993_at	F59F5.8	F59F5.8	WBGene00010346	F59F5.8	active						6		-			WT|Unclassified|Unclassified|Unclassified|Unclassified
175287_at	yk651h1.3	yk651h1.3	-	-	not a gene								-
175123_at	Y73B6BL.33	Y73B6BL.33	WBGene00022253	Y73B6BL.33	active								-			Emb|Sck|Sma	Molecular_function:nucleic acid binding|Biological_process:embryonic development (sensu Animalia)|Biological_process:physiological processes|Biological_process:positive regulation of body size	Splicing factor hnRNP-F and related RNA-binding proteins	ENSEMBL:ENSP00000352526:human:48 kDa protein:E=48.8539 | ENSEMBL:ENSP00000327539:human:HNRPH1 protein:E=46.6778 | ENSEMBL:ENSP00000247376:human:Heterogeneous nuclear ribonucleoprotein H':E=46.3372 | ENSEMBL:ENSP00000349573:human:Hypothetical protein DKFZp
176854_s_at	F56B3.11a	F56B3.11	WBGene00018934	F56B3.11	active								171722_x_at|172637_x_at|176854_s_at					Uncharacterized conserved protein	ENSEMBL:ENSP00000169551:human:HSPC154 protein:E=19.8861 | FLYBASE:CG7382-PA:fly:Flybase gene name is CG7382-PA:E=25.2757 |
192144_s_at	ZK455.4	ZK455.4	WBGene00000212	asm-2	active						8		-	asm-2 encodes an ortholog of human SPHINGOMYELIN PHOSPHODIESTERASE 1, ACID LYSOSOMAL (SMPD1; OMIM:607608), which when mutated leads to Niemann-Pick disease type B.		WT		Acid sphingomyelinase and PHM5 phosphate metabolism protein	ENSEMBL:ENSP00000340409:human:Splice Isoform 1 Of Sphingomyelin phosphodiesterase precursor:E=105.398 | ENSEMBL:ENSP00000299397:human:Splice Isoform 2 Of Sphingomyelin phosphodiesterase precursor:E=68.7695 | ENSEMBL:ENSP00000349203:human:Splice Isoform 3 Of Sphingomyelin phosphodiesterase precursor:E=68.0177 | ENSEMBL:ENSP00000253065:human:OTTHUMP00000044941:E=41.1249 | ENSEMBL:ENSP00000309517:hu…
186165_s_at	Y48C3A.18	Y48C3A.18	WBGene00012997	Y48C3A.18	active								186164_at|186165_s_at			WT	Molecular_function:molecular_function unknown	RNA binding/translational regulation protein of the SUA5 family	ENSEMBL:ENSP00000350144:human:Sua5/YciO/YrdC/YwlC protein family protein:E=27.1675 | FLYBASE:CG33005-PB:fly:Flybase gene name is CG33005-PB:E=24.8861 |
187700_at	F58H1.3	F58H1.3	WBGene00010286	F58H1.3	active						11	V-8C19	-			WT	Molecular_function:catalytic activity|Biological_process:metabolism	Enolase-phosphatase E-1	ENSEMBL:ENSP00000273920:human:E-1 enzyme:E=42.585 | ENSEMBL:ENSP00000342846:human:MasA:E=28.9208 | FLYBASE:CG12173-PA:fly:Flybase gene name is CG12173-PA:E=45.2518 |
192785_at	C24A3.6	C24A3.6	WBGene00006672	twk-18	active		Expressed in body-wall muscle. | "Four independent twk-18::gfp lines were generated, which displayed a GFP signal only in body wall muscle."		0	1	25	X-4F11	175541_at|192785_at	twk-18 encodes one of 44 C. elegans TWK (two-P domain K+) potassium channel subunits that contain two pore-forming domains and four transmembrane domains; TWK-18 was originally defined by gain-of-function mutations that result in embryonic lethality at the two-fold stage, locomotion defects, longer than normal body length, abnormal egg-laying, and temperature-sensitive paralysis; as loss of TWK-1…	cn110	WT|WT	Molecular_function:potassium channel activity|Biological_process:potassium ion transport|Cellular_component:membrane|Biological_process:muscle contraction|Biological_process:locomotion	Tandem pore domain K+ channel	ENSEMBL:ENSP00000334650:human:TWIK-related individual K+ channel:E=18.6778 | ENSEMBL:ENSP00000264101:human:Two-pore domain potassium channel TREK-1:E=16.7447 | ENSEMBL:ENSP00000341696:human:Similar to Potassium channel TASK-4:E=15.7212 | ENSEMBL:ENSP00000
188553_at	B0303.9	B0303.9	WBGene00015130	B0303.9	active						7	III-4L17	-		tm327	WT|WT	Biological_process:nonselective vesicle docking|Biological_process:vesicle-mediated transport	Vacuolar sorting protein VPS33/slp1 (Sec1 family)	ENSEMBL:ENSP00000267199:human:Vacuolar protein sorting 33A:E=44.1135 | ENSEMBL:ENSP00000221283:human:Syntaxin binding protein 2:E=15.5686 | ENSEMBL:ENSP00000327650:human:Vacuolar protein sorting 33B:E=12.7959 | ENSEMBL:ENSP00000346336:human:71 kDa protein:E=12.7212 | ENSEMBL:ENSP00000264125:human:Syntaxin-binding protein 3:E=11.7447 | ENSEMBL:ENSP00000344525:human:Splice Isoform 1 Of Syntaxin bin…
180220_at	F32D8.10	F32D8.10	WBGene00009333	F32D8.10	active						6	V-7B17	-			WT	Molecular_function:rhodopsin-like receptor activity|Biological_process:G-protein coupled receptor protein signaling pathway|Cellular_component:integral to membrane	7-transmembrane receptor
181940_at	T24H7.3	T24H7.3	WBGene00020782	T24H7.3	active							II-4J22	-			WT|WT|WT|Emb	Biological_process:embryonic development (sensu Animalia)	Uncharacterized conserved protein	ENSEMBL:ENSP00000330180:human:UPF0279 protein C14orf129:E=12.6383 |
187886_at	C06E1.10	C06E1.10	WBGene00015525	C06E1.10	active						9	III-4H17	-	The C06E1.10 gene encodes a DEAH helicase orthologous to the Drosophila KURZ, the human KIAA1517, and the S. cerevisiae ECM16 proteins.		Lva|Emb|Gro|Stp|Lva	Molecular_function:ATP binding|Molecular_function:ATP dependent helicase activity|Molecular_function:nucleic acid binding|Molecular_function:helicase activity|Biological_process:embryonic development (sensu Animalia)|Biological_process:positive regulation of growth rate|Biological_process:larval development (sensu Nematoda)|Biological_process:growth|Biological_process:gametogenesis	DEAH-box RNA helicase	ENSEMBL:ENSP00000311135:human:Probable ATP-dependent helicase DHX37:E=213 | ENSEMBL:ENSP00000262415:human:ATP-dependent helicase DHX8:E=83.6021 | ENSEMBL:ENSP00000225296:human:Hypothetical protein FLJ21972:E=80.3188 | ENSEMBL:ENSP00000259877:human:DEAH (A
190805_at	C50F4.13	C50F4.13	WBGene00001909	his-35	active							V-6N23	-	his-35 encodes an H2A histone.	tm905	WT	Molecular_function:DNA binding|Biological_process:nucleosome assembly|Biological_process:chromosome organization and biogenesis (sensu Eukarya)|Cellular_component:nucleosome|Cellular_component:nucleus	Histone 2A	ENSEMBL:ENSP00000332790:human:Histone H2A:E=52.6778 | ENSEMBL:ENSP00000297012:human:Histone 1, H2aa:E=51.6198 | ENSEMBL:ENSP00000332194:human:H2A histone family, member Q:E=51.5086 | ENSEMBL:ENSP00000321389:human:H2A histone family, member L:E=51.3979 | ENSEMBL:ENSP00000328644:human:Histone H2A.o:E=51.2291 | ENSEMBL:ENSP00000341094:human:Histone H2A.c/d/i/n/p:E=51.1367 | ENSEMBL:ENSP00000344507:h…
182733_at	C31A11.5	C31A11.5	WBGene00007833	C31A11.5	active						19	V-10L10	-			WT	Molecular_function:transferase activity, transferring groups other than amino-acyl groups	Predicted acyltransferase	FLYBASE:CG14219-PA:fly:Flybase gene name is CG14219-PA:E=62 | FLYBASE:CG32645-PB:fly:Flybase gene name is CG32645-PB:E=60.3872 | FLYBASE:CG14205-PA:fly:Flybase gene name is CG14205-PA:E=59.4559 | FLYBASE:CG10182-PA:fly:Flybase gene name is CG10182-PA:E=55.7447 | FLYBASE:CG33337-PA:fly:Flybase gene name is CG33337-PA:E=51.8239 | FLYBASE:CG13325-PA:fly:Flybase gene name is CG13325-PA:E=50.4318 | FL…
172942_x_at	C03G6.19	C03G6.19	WBGene00005647	srp-6	active						8	V-5G14	-		ok319	WT	Molecular_function:serine protease inhibitor activity	Serpin	ENSEMBL:ENSP00000329498:human:43 kDa protein:E=44.7696 | ENSEMBL:ENSP00000264677:human:Serpin I2 precursor:E=43.3098 | ENSEMBL:ENSP00000283752:human:Squamous cell carcinoma antigen 2:E=41.9208 | ENSEMBL:ENSP00000348795:human:SCCA-PD variant:E=40.7447 | EN
182367_at	K02A6.2	K02A6.2	WBGene00019293	K02A6.2	active						6	X-4O11	-			WT
191733_at	M05D6.2	M05D6.2	WBGene00010875	M05D6.2	active						2	II-6M21	-			WT		SOK1 kinase belonging to the STE20/SPS1/GC kinase family	ENSEMBL:ENSP00000335595:human:Hypothetical protein FLJ11336:E=50.6198 | ENSEMBL:ENSP00000299045:human:Hypothetical protein MGC40368:E=41.8239 | ENSEMBL:ENSP00000329781:human:Similar to TCP11b protein:E=38.9586 | ENSEMBL:ENSP00000333711:human:55 kDa protein:E=38.9208 | ENSEMBL:ENSP00000308708:human:T-complex 11:E=37.2366 | ENSEMBL:ENSP00000244645:human:TCP11:E=35.7212 | ENSEMBL:ENSP00000316279:hum…
184333_at	Y73F8A.27	Y73F8A.27	WBGene00013532	Y73F8A.27	active	neurons along body | head neurons | seam cells | intestine | body wall muscle | pharynx | nervous system | ventral nerve cord | vulval muscle | tail neurons	Adult Expression: pharynx; intestine; vulval muscle; body wall muscle; seam cells; Nervous System; ventral nerve cord; head neurons; neurons along body; tail neurons;		1	1			-				Molecular_function:electron transporter activity|Biological_process:electron transport	Ferredoxin	ENSEMBL:ENSP00000260270:human:Adrenodoxin, mitochondrial precursor:E=20.5086 | ENSEMBL:ENSP00000341665:human:Ferredoxin family protein:E=17.4318 | FLYBASE:CG4205-PA:fly:Flybase gene name is Fdxh-PA:E=47.8239 | FLYBASE:CG1319-PA:fly:Flybase gene name is CG1319-PA:E=19.585 |
173694_s_at	F55F8.6	F55F8.6	WBGene00018894	F55F8.6	active						18	I-2J03	-			WT		Unnamed protein
189618_at	B0035.4	B0035.4	WBGene00007107	tag-317	active						18	IV-6C15	-			WT		Molecular chaperone Prefoldin, subunit 4	ENSEMBL:ENSP00000217103:human:Prefoldin subunit 4:E=16.9586 | FLYBASE:CG10635-PA:fly:Flybase gene name is CG10635-PA:E=11.3665 |
173652_at	Y50E8A.4a	Y50E8A.4	WBGene00006795	unc-61	active	ventral cord neurons | nerve ring	Strong expression of the UNC-61 septin-GFP chimeras was observed in distal tip cells. UNC-61::GFP expression was continuous throughout larval development, its expression can be detected at least as early as the second larval stage. | "UNC-61 localized in	Developmentally regulated expression of UNC-61::GFP was observed in neuronal cytoplasm in cell bodies and axons, but was clearly excluded from nuclei. GFP were excluded from the distal tip cell nuclei, and in late L4 larvae and young adults, GFP appeared as fine puncta in the distal tip cell processes. | "UNC-61 and non-muscle myosin II (NMY-II) prominently co-localize to the leading edge of the …	1	1			173652_at|188230_s_at	unc-61, by alternative splicing, encodes two septin isoforms required (like the septin UNC-59) for normal axonal migration, distal tip cell migration, and postembryonic cytokinesis (at the cellular level) and for normal locomotion and formation of the postembryonic vulva, somatic gonad, and male tail (at the organismal level); both UNC-61A/B and UNC-59 are dispensable for embryonic cytokinesis an…	e228		Molecular_function:GTP binding|Biological_process:cell cycle		ENSEMBL:ENSP00000296873:human:PREDICTED: septin 8:E=97.9586 | ENSEMBL:ENSP00000341524:human:Septin 6:E=95.9208 | ENSEMBL:ENSP00000346169:human:Splice Isoform 4 Of Septin 6:E=95.8861 | ENSEMBL:ENSP00000346397:human:Splice Isoform 2 Of Septin 6:E=95.8861 |
175107_s_at	Y66D12A.22	Y66D12A.22	WBGene00006573	tin-10	active								-				Biological_process:protein-mitochondrial targeting|Biological_process:mitochondrial inner membrane protein import|Cellular_component:mitochondrial inner membrane protein insertion complex	Mitochondrial import inner membrane translocase, subunits TIM10/TIM12	ENSEMBL:ENSP00000257245:human:Mitochondrial import inner membrane translocase subunit TIM10:E=22.5229 | FLYBASE:CG9878-PA:fly:Flybase gene name is Tim10-PA:E=23.3768 |
191321_s_at	Y17G7B.5a	Y17G7B.5	WBGene00003154	mcm-2	active	head neurons | intestinal | intestine | uterus	Adult Expression: intestinal; head neurons | Larval Expression: intestinal; head neurons; unidentified | "Expression is seen in all stages from early embryo, but is mosaic and sporadic. Expression is seen in the intestine, uterus, excretory cell and other cells."		1	1	11	II-8I07	-			Emb|Emb	Molecular_function:nucleotide binding|Molecular_function:nucleoside triphosphatase activity|Molecular_function:DNA binding|Molecular_function:ATP binding|Molecular_function:DNA dependent ATPase activity|Biological_process:DNA replication initiation|Cellular_component:nucleus|Biological_process:embryonic development (sensu Animalia)	DNA replication licensing factor, MCM2 component	ENSEMBL:ENSP00000265056:human:DNA replication licensing factor MCM2:E=262.796 | ENSEMBL:ENSP00000262105:human:Similar to DNA replication licensing factor MCM4:E=92.1024 | ENSEMBL:ENSP00000307288:human:Similar to DNA replication licensing factor MCM7:E=85.
173560_s_at	H19N07.3	H19N07.3	WBGene00010407	H19N07.3	active						2	V-7H23	-			WT
191827_at	C54D1.1	C54D1.1	WBGene00004004	pgp-10	active	hypodermis | intestinal	Adult Expression: intestinal; hypodermis | Larval Expression: intestinal; hypodermis		0	1	1	X-3B12	-	This gene encodes a protein predicted by Eisenberg and coworkers, with 52% accuracy, to be mitochondrial.	ok991	WT|WT	Molecular_function:nucleotide binding|Molecular_function:nucleoside triphosphatase activity|Molecular_function:ATP binding|Molecular_function:ATPase activity, coupled to transmembrane movement of substances|Biological_process:transport|Cellular_component:integral to membrane|Molecular_function:ATPase activity	Multidrug/pheromone exporter, ABC superfamily	ENSEMBL:ENSP00000265724:human:Multidrug resistance protein 1:E=149.658 | ENSEMBL:ENSP00000352135:human:Multidrug resistance protein 3:E=144.215 | ENSEMBL:ENSP00000265723:human:ATP-binding cassette, subfamily B, member 4 isoform B:E=141.602 | ENSEMBL:ENSP0
189919_s_at	C27F2.5	C27F2.5	WBGene00016167	C27F2.5	active						2	III-2H23	-			WT|WT|WT		RNA polymerase II transcription factor complex subunit	ENSEMBL:ENSP00000290330:human:ELL complex EAP30 subunit:E=67.7213 | FLYBASE:CG6637-PA:fly:Flybase gene name is CG6637-PA:E=61.3372 |
190847_s_at	C09H10.2	C09H10.2	WBGene00004454	rpl-41	active						23	II-7L03	-	rpl-41 encodes a large ribosomal subunit L41 protein; by homology, RPL-41 is predicted to function in protein biosynthesis.		Emb|Lva|Ste	Molecular_function:structural constituent of ribosome|Biological_process:protein biosynthesis|Cellular_component:intracellular|Cellular_component:ribosome|Biological_process:embryonic development (sensu Animalia)|Biological_process:larval development (sensu Nematoda)|Biological_process:growth|Biological_process:reproduction	60S ribosomal protein L44	ENSEMBL:ENSP00000346012:human:Ribosomal protein L44:E=41.6198 | ENSEMBL:ENSP00000346013:human:Ribosomal pRotein L36a:E=41.5686 | ENSEMBL:ENSP00000335555:human:PREDICTED: similar to RIKEN cDNA 4930579E17:E=38.3279 | ENSEMBL:ENSP00000351550:human:PREDICTED: similar to large subunit ribosomal protein L36a:E=37.1135 | ENSEMBL:ENSP00000348200:human:12 kDa protein:E=36.6778 | ENSEMBL:ENSP00000351630:hu…
173322_at	Y82E9BR.14a	Y82E9BR.14	WBGene00022347	Y82E9BR.14	active	head neurons | intestinal | renal gland cells	Adult Expression: intestinal; renal gland cells; head neurons | Larval Expression: intestinal; renal gland cells; head neurons		1	1			-		ok1230	WT		Glycolipid transfer protein	ENSEMBL:ENSP00000315263:human:Glycolipid transfer protein:E=20.6383 | ENSEMBL:ENSP00000336073:human:Putative glycolipid transfer protein:E=17.4949 | ENSEMBL:ENSP00000258679:human:Phosphoinositol 4-phosphate adaptor protein-2:E=17.2676 | ENSEMBL:ENSP00000345158:human:24 kDa protein:E=16.7447 | ENSEMBL:ENSP00000341656:human:49 kDa protein:E=10.7959 | ENSEMBL:ENSP00000337725:human:Similar to Phospho…
191783_at	F53C11.3	F53C11.3	WBGene00009973	F53C11.3	active	intestine	Adult Expression: intestine;		0	1		V-9G03	-	This gene encodes a protein predicted by Eisenberg and coworkers, with 68% accuracy, to be mitochondrial.		WT	Molecular_function:oxidoreductase activity|Biological_process:metabolism	Reductases with broad range of substrate specificities	ENSEMBL:ENSP00000220764:human:2,4-dienoyl-CoA reductase, mitochondrial precursor:E=75.8539 | ENSEMBL:ENSP00000219481:human:Short-chain dehydrogenase/reductase SDR family protein:E=36.4318 | ENSEMBL:ENSP00000265322:human:HPDHase:E=34.9586 | ENSEMBL:ENSP000
191063_at	F10C2.4	F10C2.4	WBGene00008645	F10C2.4	active						11	V-8G11	-	F10C2.4 encodes a homolog of the DNA polymerase delta complex subunit A that is required in embryos for the normal timing of embryonic cell divisions (much as DIV-1 is) and, also, for normal chromosome segregation (probably because of defective DNA replication).		Emb|Emb|Emb	Molecular_function:nucleotide binding|Molecular_function:DNA binding|Molecular_function:DNA-directed DNA polymerase activity|Molecular_function:3'-5' exonuclease activity|Biological_process:DNA replication|Cellular_component:nucleus|Biological_process:embryonic development (sensu Animalia)	DNA polymerase delta, catalytic subunit	ENSEMBL:ENSP00000262266:human:DNA polymerase delta catalytic subunit:E=278.678 | ENSEMBL:ENSP00000351697:human:REV3-like, catalytic subunit of DNA polymerase zeta:E=84.9586 | ENSEMBL:ENSP00000352783:human:DNA polymerase zeta catalytic subunit:E=84.9586 | ENSEMBL:ENSP00000314415:human:DNA polymerase alpha catalytic subunit:E=38.6198 | ENSEMBL:ENSP00000229465:human:REV3-like, catalytic subunit of D…
186301_at	C09G12.6	C09G12.6	WBGene00015656	srz-70	active							IV-1H24	-			WT
175819_s_at	C50H2.1	C50H2.1	WBGene00008239	C50H2.1	active						8	V-6L18	-	C50H2.1 is orthologous to the human gene FORKHEAD BOX O1A (RHABDOMYOSARCOMA) (FSHR; OMIM:136533), which when mutated leads to disease.	ok778	Gro|Emb	Molecular_function:rhodopsin-like receptor activity|Biological_process:G-protein coupled receptor protein signaling pathway|Cellular_component:integral to membrane|Molecular_function:protein-hormone receptor activity|Molecular_function:structural constituent of ribosome|Biological_process:protein biosynthesis|Cellular_component:intracellular|Cellular_component:ribosome|Biological_process:embryoni…	Glycoprotein hormone receptor	ENSEMBL:ENSP00000306780:human:Splice Isoform 1 Of Follicle stimulating hormone receptor precursor:E=78.0362 | ENSEMBL:ENSP00000294954:human:Splice Isoform 1 Of Lutropin-choriogonadotropic hormone receptor precursor:E=77.3767 | ENSEMBL:ENSP00000298171:huma
175093_at	C26B9.7	C26B9.7	WBGene00016136	C26B9.7	active								-
183136_at	R05G6.9	R05G6.9	WBGene00019901	R05G6.9	active						14		-					Fibrillins and related proteins containing Ca2+-binding EGF-like domains	ENSEMBL:ENSP00000256646:human:Neurogenic locus notch homolog protein 2 precursor:E=34.3768 | ENSEMBL:ENSP00000263388:human:Neurogenic locus notch homolog protein 3 precursor:E=33.7212 | ENSEMBL:ENSP00000344557:human:NOTCH2 protein:E=33.3188 | ENSEMBL:ENSP
171727_x_at	B0304.3	B0304.3	WBGene00015135	cyp-23A1	active						1	II-3J08	171727_x_at|189390_at	The B0304.3 gene encodes a homolog of the human gene CYP7B1, which when mutated leads to giant cell hepatitis (OMIM:231100).	gk253	WT	Biological_process:electron transport|Molecular_function:monooxygenase activity	Cytochrome P450 CYP2 subfamily	ENSEMBL:ENSP00000257149:human:Cytochrome P450 2J2:E=68.3098 | ENSEMBL:ENSP00000324648:human:Cytochrome P450 2B6:E=65.2218 | ENSEMBL:ENSP00000351927:human:Cytochrome P450, subfamily IID, polypeptide 6:E=63.3188 | ENSEMBL:ENSP00000350008:human:Cytochrome P4
189004_at	F26F12.7	F26F12.7	WBGene00002637	let-418	active	VPC | hypodermal | tail | ventral nerve cord | head	Expressed in most if not all cells of the embryo. During larval development and in adults, expression of both reporters was observed in the nuclei of many cells, including the ventral nerve cord cells and the VPCs, the surrounding hypodermal cells and cells of the head and tail regions.	nuclei	1	1	5	V-4O16	-	The let-418 gene encodes a homolog of Mi-2/CHD3, a component of the nucleosome remodeling and histone deacetylase (NURD) complex; LET-418 is similar to DNA helicases, homologous to human AIRE (OMIM:607358, mutated in autoimmune polyendocrinopathy syndrome), and paralogous to CHD-3; with MEP-1, LET-418 is required to repress germline-specific genes in somatic cells, and also negatively regulates R…	ar113	Emb|Lva|WT	Molecular_function:chromatin binding|Biological_process:chromatin assembly/disassembly|Cellular_component:chromatin|Cellular_component:nucleus|Molecular_function:nucleic acid binding|Molecular_function:ATP binding|Molecular_function:ATP dependent helicase activity|Molecular_function:helicase activity|Molecular_function:DNA binding|Biological_process:regulation of transcription, DNA-dependent|Mole…	Predicted helicase	ENSEMBL:ENSP00000350907:human:Chromodomain heliCase DNA binding protein 3 isoform 2:E=1000 | ENSEMBL:ENSP00000262450:human:Chromodomain helicase-DNA-binding protein 5:E=1000 | ENSEMBL:ENSP00000332628:human:Zinc-finger helicase:E=1000 | ENSEMBL:ENSP0000031
183044_at	F38A5.7	F38A5.7	WBGene00018164	F38A5.7	active						5	IV-3A22	-			WT		Unnamed protein
180612_s_at	F53A9.8	F53A9.8	WBGene00018731	F53A9.8	active	intestine	Adult Expression: intestine;		0	1	8	X-4M20	-			WT|WT			FLYBASE:CG10449-PA:fly:Flybase gene name is Catsup-PA:E=13.5686 |
189088_at	F58E2.1	F58E2.1	WBGene00023301	F58E2.1	active								-
187163_at	Y65B4BR.4a	Y65B4BR.4	WBGene00007009	wwp-1	active								175034_at|187163_at		ok1102	WT|WT|WT|WT|Unclassified|Unclassified|WT|WT|WT|Unclassified|Unclassified	Molecular_function:ubiquitin-protein ligase activity|Biological_process:protein modification|Biological_process:ubiquitin cycle|Cellular_component:intracellular	Ubiquitin protein ligase RSP5/NEDD4	ENSEMBL:ENSP00000340564:human:Splice Isoform 3 Of Nedd-4-like E3 ubiquitin-protein ligase WWP1:E=232.959 | ENSEMBL:ENSP00000265428:human:Splice Isoform 1 Of Nedd-4-like E3 ubiquitin-protein ligase WWP1:E=230.495 | ENSEMBL:ENSP00000300467:human:Splice Isof
187694_s_at	W06E11.4	W06E11.4	WBGene00021063	W06E11.4	active						2	III-1M15	-			WT|WT	Molecular_function:molecular_function unknown	Predicted exosome subunit	ENSEMBL:ENSP00000246868:human:Shwachman-Bodian-Diamond syndrome protein:E=72.7695 | FLYBASE:CG8549-PA:fly:Flybase gene name is CG8549-PA:E=71.2924 |
176605_s_at	F18A1.3a	F18A1.3	WBGene00003044	lir-1	active	pharynx | intestinal | neurons | muscle | tail | head	Expression of the lir-1::lacZ construct pML169, which should reflect the expression of all lir-1 isoforms, and of the lir-1::lacZ construct pML165, which should reflect only the expression of lir-1 isoforms starting after the second exon, were first very		1	1	2	II-5B14	-	LIR-1 has no obvious effect on development when ectopically expressed in embryos, despite having a primary sequence closely similar to that of LIN-26.	mc33	Emb|Lvl|Mlt|Unc|Emb|Emb	Molecular_function:nucleic acid binding|Molecular_function:zinc ion binding|Cellular_component:nucleus|Biological_process:embryonic development (sensu Animalia)|Biological_process:larval development (sensu Nematoda)|Biological_process:physiological processes|Biological_process:molting cycle (sensu Invertebrata)|Biological_process:locomotory behavior
189323_at	F02E9.7	F02E9.7	WBGene00008531	F02E9.7	active						7	I-4K09	-			WT	Molecular_function:hydrolase activity	Purple (tartrate-resistant) acid phosphatase	ENSEMBL:ENSP00000218758:human:Tartrate-resistant acid phosphatase type 5 precursor:E=52.1135 |
180145_s_at	Y51H4A.7	Y51H4A.7	WBGene00013103	Y51H4A.7	active								-			WT	Molecular_function:urocanate hydratase activity|Biological_process:histidine catabolism	Urocanate hydratase	ENSEMBL:ENSP00000290868:human:Urocanase family protein:E=218.387 |
172595_x_at	F38A5.5	F38A5.5	WBGene00018162	nspb-3	active							IV-3A18	172417_x_at|172595_x_at			Sck|Ste|Emb|Lva|Ste	Biological_process:embryonic development (sensu Animalia)|Biological_process:larval development (sensu Nematoda)|Biological_process:growth|Biological_process:physiological processes|Biological_process:reproduction	Unnamed protein
183231_at	K01A2.3	K01A2.3	WBGene00019278	K01A2.3	active	intestine	Intestine		0	1	12	II-1K17	183231_at|183232_s_at			WT|WT		Unnamed protein
173436_at	C10H11.9	C10H11.9	WBGene00002694	let-502	active	gonad sheath cells | seam cells | pharynx | vulval muscle | tail neurons | hyp7 | hypodermis | seam cells | somatic gonad | hypodermal seam cells | intestine | pharynx | seam cells | hypodermal	Adult Expression: pharynx; vulval muscle; gonad sheath cells; tail neurons | Larval Expression: pharynx; seam cells; unidentified | "let-502 gfp is expressed strongly in the lateral cells but not detectable in dorsal and ventral epidermis. L4-young adult	| let-502 is expressed in the nuclei. | "Prior to elongation, LET-502 and MEL-11 showed extensive colocalization in the cytoplasm with punctate staining at epidermal cell boundaries. As elongation proceeded, LET-502 remained primarily cytoplasmic."	1	1		I-2I07	173436_at|192743_s_at	let-502 encodes Rho-binding Ser/Thr kinase orthologous to human myotonic dystrophy kinase (DM-kinase), and is required for early embryonic cleavages, embryonic elongation, migration of hypodermal P cells to a ventral position, normal spermathecal contraction, and fertility; LET-502 is required for hypodermal cells to properly change their shape, and is expressed in those cells, during embryonic e…	ca201	Dpy|Emb|Led|Lvl|Rol|Emb|Bmd|Dpy|Emb|Rol|Ste|Bmd|Emb|Lva|Lvl	Biological_process:intracellular signaling cascade|Molecular_function:protein serine/threonine kinase activity|Molecular_function:ATP binding|Biological_process:protein amino acid phosphorylation|Molecular_function:protein kinase activity|Biological_process:body morphogenesis (sensu Nematoda)|Biological_process:positive regulation of body size|Biological_process:embryonic development (sensu Anima…	Rho-associated, coiled-coil containing protein kinase	ENSEMBL:ENSP00000261535:human:Rho-associated protein kinase 1:E=158.699 | ENSEMBL:ENSP00000317985:human:Rho-associated protein kinase 2:E=151.721 | ENSEMBL:ENSP00000261833:human:Splice Isoform 1 Of Citron Rho-interacting kinase:E=109.721 | ENSEMBL:ENSP000
175641_at	F35C8.3	F35C8.3	WBGene00002177	jkk-1	active	dorsal nerve cord | circumpharyngeal nerve ring | ventral nerve cord | neurons | tail ganglia | nerve ring | dorsal nerve cord | ventral nerve cord | head ganglia | neurons	BDU SDQ ALM CAN HSN PDE PVD AVM other | "Expressed in most or all neurons and their processes, including the nerve ring, the head ganglions, the dorsal and ventral nerve cords, and the tail ganglions. Expressed in all stages of development."	| Also expressed in cell bodies and axons. Expression excluded from nucleus.	1	1			175641_at|188020_s_at		km2	WT|WT	Molecular_function:protein kinase activity|Molecular_function:ATP binding|Biological_process:protein amino acid phosphorylation|Molecular_function:protein serine/threonine kinase activity|Molecular_function:MAP kinase kinase activity|Biological_process:locomotion	Mitogen-activated protein kinase (MAPK) kinase MKK7/JNKK2	ENSEMBL:ENSP00000262445:human:Dual specificity mitogen-activated protein kinase kinase 4:E=57.3979 | ENSEMBL:ENSP00000314228:human:Splice Isoform 2 Of Dual specificity mitogen-activated protein kinase kinase 7:E=54.0706 | ENSEMBL:ENSP00000351997:human:Spl
180798_at	T08B2.8	T08B2.8	WBGene00020348	T08B2.8	active						2	I-2P08	-			Lva|Lva	Biological_process:larval development (sensu Nematoda)|Biological_process:growth	Predicted mitochondrial ribosomal protein L23	ENSEMBL:ENSP00000228013:human:18 kDa protein:E=15.6576 | FLYBASE:CG1320-PA:fly:Flybase gene name is mRpL23-PA:E=20.0969 |
174909_at	ZK783.4	ZK783.4	WBGene00001470	flt-1	active	head neurons | ventral cord neurons | tail ganglia | seam cells | hypodermal | VPC descendants | distal tip cells | AB lineage | neurons | head neurons | vulva | ventral cord neurons | distal tip cells | tail neurons | head neurons | vulva | ventral cord neurons | tail ganglia | hypodermal | head ganglia | distal tip cells | AB cells | vulva	GFP expression detected from the beginning of the comma stage throughout larval and adult stages. During embryonic stages, GFP expression was restricted to AB lineage cells which become hypodermis, head ganglia and ventral cord neurons. During the mid sta		1	1	5	III-4E11	174909_at|183840_at	flt-1 encodes a putative homolog of flectin, an extracellular matrix protein thought to provide a microenvironment of great elasticity; however, FLT-1 protein contains no similarity to other ECM components, instead mostly appearing to be made up of chromatin or DNA-binding domains; FLT-1 also contains a glutamine/asparagine-rich domain, which may mediate epigenetic regulation.	ok722	WT|WT|WT	Molecular_function:DNA binding|Biological_process:regulation of transcription, DNA-dependent	Chromatin remodeling complex WSTF-ISWI, large subunit (contains heterochromatin localization, PHD and BROMO domains)	ENSEMBL:ENSP00000339670:human:Splice Isoform 2 Of Bromodomain adjacent to zinc finger domain 2B:E=81.9208 | ENSEMBL:ENSP00000294905:human:Splice Isoform 1 Of Bromodomain adjacent to zinc finger domain 2B:E=78.7959 | ENSEMBL:ENSP00000348087:human:Splice Is
177422_s_at	F46B6.5a	F46B6.5	WBGene00009770	F46B6.5	active						3	V-6H14	173690_at|177422_s_at			WT			ENSEMBL:ENSP00000344032:human:Splice Isoform 1 Of Splicing factor, arginine/serine-rich 12:E=12.7212 | ENSEMBL:ENSP00000334538:human:Splice Isoform 2 Of Splicing factor, arginine/serine-rich 12:E=12.4685 | ENSEMBL:ENSP00000261973:human:RNA binding motif protein 25:E=12.0809 | ENSEMBL:ENSP00000282007:human:OTTHUMP00000040990:E=11.2441 | ENSEMBL:ENSP00000256579:human:Similar to CG1622 protein:E=10.…
187473_at	B0361.3	B0361.3	WBGene00015157	B0361.3	active						11	III-3J24	-			WT|WT		Synaptic vesicle transporter SVOP and related transporters (major facilitator superfamily)
189635_at	C42C1.5	C42C1.5	WBGene00016583	C42C1.5	active	hypodermis	Larval Expression: hypodermis;		0	1	5	IV-6D17	-			Adl|Clr|Emb|Lvl|Lva	Biological_process:determination of adult life span|Biological_process:physiological processes|Biological_process:osmoregulation|Biological_process:embryonic development (sensu Animalia)|Biological_process:larval development (sensu Nematoda)|Biological_process:growth	GDP-mannose pyrophosphorylase/mannose-1-phosphate guanylyltransferase	ENSEMBL:ENSP00000311130:human:GDP-mannose pyrophosphorylase B, isoform 2:E=119.658 | ENSEMBL:ENSP00000309092:human:Hypothetical protein FLJ14257:E=103.699 | ENSEMBL:ENSP00000315925:human:GDP-mannose pyrophosphorylase A:E=42.4815 | ENSEMBL:ENSP00000340760:human:GDP-mannose pyrophosphorylase A:E=42.1871 | FLYBASE:CG1129-PB:fly:Flybase gene name is CG1129-PB:E=122.432 | FLYBASE:CG8207-PA:fly:Flybase…
185767_at	H01M10.1	H01M10.1	WBGene00019143	H01M10.1	active						15		-
182487_s_at	EGAP2.3	EGAP2.3	WBGene00004020	pho-1	active						24	II-4E10	175238_s_at|182487_s_at	pho-1 encodes the major C. elegans intestinal acid phosphatase; as loss of PHO-1 function via RNA-mediated interference (RNAi) does not result in any abnormalities, PHO-1 may function redundantly with other acid phosphatases; PHO-1 intestinal expression appears to be positively regulated by CKI-1, a cyclin-dependent kinase inhibitor, and negatively regulated by POP-1, a TCF/LEF transcription fact…	ca101	WT	Molecular_function:acid phosphatase activity	Lysosomal & prostatic acid phosphatases	ENSEMBL:ENSP00000337471:human:Prostatic acid phosphatase precursor:E=33.2007 | ENSEMBL:ENSP00000323036:human:ACPP protein:E=30.8239 | ENSEMBL:ENSP00000256997:human:Lysosomal acid phosphatase precursor:E=27 | ENSEMBL:ENSP00000270593:human:Acid phosphatase:E=18.6198 | FLYBASE:CG7899-PA:fly::E=29.4089 | FLYBASE:CG9451-PA:fly:Flybase gene name is CG9451-PA:E=15.4949 | FLYBASE:CG6656-PA:fly:Flybase ge…
192234_s_at	C38C10.2	C38C10.2	WBGene00008000	C38C10.2	active	head neurons | intestinal | tail neurons	Adult Expression: intestinal; head neurons; tail neurons | Larval Expression: intestinal; head neurons; tail neurons		1	1	2	III-5A23	-	C38C10.2 is orthologous to the human gene SOLUTE CARRIER FAMILY 17 (ANION/SUGAR TRANSPORTER), MEMBER 5 (SLC17A5; OMIM:604322), which when mutated leads to disease.		WT|WT	Molecular_function:transporter activity|Biological_process:transport|Cellular_component:integral to membrane	Permease of the major facilitator superfamily	ENSEMBL:ENSP00000311506:human:Splice Isoform 1 Of Sialin:E=99.6576 | ENSEMBL:ENSP00000351776:human:64 kDa protein:E=77.4815 | ENSEMBL:ENSP00000263160:human:Differentiation-associated Na-dependent inorganic phosphate cotransporter:E=76.9586 | ENSEMBL:ENSP0
193127_s_at	K07E3.3	K07E3.3	WBGene00000929	dao-3	active	hypodermis | nervous system | tail neurons	Larval Expression: hypodermis; Nervous System; tail neurons;		1	1	1	X-4K11	-	dao-3 encodes a protein containing a tetrahydrofolate dehydrogenase/cyclohydrolase, NAD(P)-binding domain; expression is regulated by DAF-2.		WT	Molecular_function:catalytic activity|Biological_process:folic acid and derivative biosynthesis	C1-tetrahydrofolate synthase	ENSEMBL:ENSP00000216605:human:C-1-tetrahydrofolate synthase, cytoplasmic:E=77.9208 | ENSEMBL:ENSP00000264090:human:Bifunctional methylenetetrahydrofolate dehydrogenase/cyclohydrolase, mitochondrial precursor:E=45.1487 | ENSEMBL:ENSP00000321984:human:Similar to Bifunctional methylenetetrahydrofolate dehydrogenase/cyclohydrolase, mitochondrial precursor:E=33 | ENSEMBL:ENSP00000352012:human:Similar …
181172_s_at	C31H2.1	C31H2.1	WBGene00016292	C31H2.1	active						1	X-2N24	181171_at|181172_s_at			WT|WT		Probable Rab-GAPs	ENSEMBL:ENSP00000293970:human:KIAA1171 protein:E=37.3279 | FLYBASE:CG9339-PF:fly:Flybase gene name is CG9339-PF:E=50.4559 |
175684_at	R186.4	R186.4	WBGene00003031	lin-46	active							V-8L15	175650_s_at|175684_at		ma164		Biological_process:Mo-molybdopterin cofactor biosynthesis	Molybdopterin biosynthesis protein	ENSEMBL:ENSP00000312771:human:Gephyrin:E=27.5528 | ENSEMBL:ENSP00000303019:human:Gephyrin:E=27.5229 | FLYBASE:CG2945-PB:fly:Flybase gene name is cin-PB:E=16 |
190161_at	C07A9.4	C07A9.4	WBGene00003571	ncx-6	active						13	III-5M15	-			WT|WT	Cellular_component:integral to membrane	K+-dependent Na+:Ca2+ antiporter	ENSEMBL:ENSP00000202831:human:Hypothetical protein FLJ22233:E=35.2219 | ENSEMBL:ENSP00000286344:human:Splice Isoform 2 Of Sodium/potassium/calcium exchanger 2 precursor:E=27.0706 | ENSEMBL:ENSP00000344801:human:Splice Isoform 1 Of Sodium/potassium/calcium
174671_at	Y41D4B.19b	Y41D4B.19	WBGene00003794	npp-8	active								174671_at|175473_at|176045_at|176068_at|176075_at|176088_at|176102_at|176153_at			Emb|Emb|Pvl|Emb|Pvl|Emb|Emb|Emb|Emb|Emb	Molecular_function:nucleocytoplasmic transporter activity|Biological_process:nucleocytoplasmic transport|Cellular_component:nuclear pore|Biological_process:embryonic development (sensu Animalia)|Biological_process:hermaphrodite genital morphogenesis	Nuclear pore complex, Nup155 component (D Nup154, sc Nup157/Nup170)	ENSEMBL:ENSP00000231498:human:Nuclear pore complex protein Nup155:E=65.3566 | FLYBASE:CG4579-PA:fly:Flybase gene name is Nup154-PA:E=65.6778 |
191470_s_at	C31C9.1a	C31C9.1	WBGene00006404	tag-10	active						5		191469_at|191470_s_at		ok246
189129_at	T14B4.1	T14B4.1	WBGene00020498	T14B4.1	active						2	II-5M11	-	This gene encodes a protein predicted by Eisenberg and coworkers, with 52% accuracy, to be mitochondrial.		Emb|WT	Molecular_function:RNA binding|Molecular_function:RNA methyltransferase activity|Biological_process:RNA processing|Biological_process:embryonic development (sensu Animalia)	RNA Methylase, SpoU family	ENSEMBL:ENSP00000040877:human:TAR RNA loop binding protein:E=39.8539 | FLYBASE:CG18596-PA:fly:Flybase gene name is CG18596-PA:E=29.3372 |
192261_s_at	F58A4.9	F58A4.9	WBGene00010230	F58A4.9	active						2	III-5K21	-			WT|WT|WT	Molecular_function:DNA binding|Molecular_function:DNA-directed RNA polymerase activity|Biological_process:transcription	DNA-directed RNA polymerase, subunit L	ENSEMBL:ENSP00000302478:human:DNA-directed RNA polymerase I 16 kDa polypeptide:E=13.3665 | FLYBASE:CG10685-PA:fly:Flybase gene name is CG10685-PA:E=11.8861 |
182761_at	R04A9.1	R04A9.1	WBGene00019861	R04A9.1	active							X-1A15	-			WT
177899_at	T03D8.7	T03D8.7	WBGene00011394	T03D8.7	active								-
192859_at	C39E9.10	C39E9.10	WBGene00008033	C39E9.10	active						14	IV-6P22	-			Emb|Gro|Lva|Ste|WT	Molecular_function:transporter activity|Biological_process:transport|Cellular_component:integral to membrane|Molecular_function:tumor necrosis factor receptor binding|Biological_process:immune response|Cellular_component:membrane|Biological_process:embryonic development (sensu Animalia)|Biological_process:positive regulation of growth rate|Biological_process:larval development (sensu Nematoda)|Bi…	Sugar transporter/spinster transmembrane protein	ENSEMBL:ENSP00000309945:human:Spinster:E=87.5086 | ENSEMBL:ENSP00000335494:human:SPINL protein:E=81.6383 | ENSEMBL:ENSP00000333292:human:Similar to spinster-like protein:E=81.2218 | ENSEMBL:ENSP00000347721:human:Hypothetical protein FLJ23993:E=72.9586 | ENSEMBL:ENSP00000306050:human:Hypothetical protein DKFZp727E151:E=69.284 | ENSEMBL:ENSP00000333207:human:Hypothetical protein:E=51.5528 | FLYBASE…
175822_at	C48A7.1	C48A7.1	WBGene00001187	egl-19	active	head neurons | hypodermis | pharynx | ventral nerve cord | intestinal | hypodermis | pharynx | intestinal | hypodermis | pharynx | intestinal | hypodermis | pharynx | intestinal | m4 | head neurons | m7 | m3 | ventral nerve cord | m5 | preanal ganglion | ventral cord neurons | ring neurons | preanal ganglion | neurons	Adult Expression: pharynx; intestinal; ventral nerve cord; head neurons; unidentified | Larval Expression: pharynx; intestinal; hypodermis; ventral nerve cord; head neurons; unidentified | Adult Expression: pharynx; intestinal; hypodermis; unidentified |		1	1	1	IV-3P03	175822_at|193238_s_at	egl-19 encodes an ortholog of the alpha subunit of mammalian L-type calcium ion channels that affects muscle contraction in late embryonic morphogenesis, movement, egg-laying, mating and feeding; egl-19 is expressed in muscle cells and some neurons.	ad695	WT|Clr|Egl|Pvl|Stp	Molecular_function:cation channel activity|Biological_process:cation transport|Cellular_component:membrane|Molecular_function:voltage-gated calcium channel activity|Biological_process:calcium ion transport|Cellular_component:voltage-gated calcium channel complex|Molecular_function:ion channel activity|Biological_process:ion transport|Cellular_component:integral to membrane|Biological_process:osmo…	Voltage-gated Ca2+ channels, alpha1 subunits	ENSEMBL:ENSP00000349520:human:Splice Isoform 5 Of Voltage-dependent P/Q-type calcium channel alpha-1A subunit:E=1000 | ENSEMBL:ENSP00000288139:human:Splice Isoform 2 Of Voltage-dependent L-type calcium channel alpha-1D subunit:E=1000 | ENSEMBL:ENSP0000035
175999_at	K12H4.5	K12H4.5	WBGene00019680	K12H4.5	active	body wall muscle | pharynx | intestinal	Adult Expression: pharynx; intestinal; body wall muscle | Larval Expression: pharynx; intestinal; body wall muscle		0	1	23	III-4C02	-			Emb|Emb|Emb|Gro|Lva	Biological_process:embryonic development (sensu Animalia)|Biological_process:positive regulation of growth rate|Biological_process:larval development (sensu Nematoda)|Biological_process:growth
174880_at	T23F2.1	T23F2.1	WBGene00020734	tag-249	active						14	X-3G13	174880_at|190020_at		tm1410	Bmd|Lvl|Mlt|Dpy|Gro|Prz|Pvl|Unc	Biological_process:biosynthesis|Biological_process:body morphogenesis (sensu Nematoda)|Biological_process:positive regulation of body size|Biological_process:positive regulation of growth rate|Biological_process:larval development (sensu Nematoda)|Biological_process:physiological processes|Biological_process:molting cycle (sensu Invertebrata)|Biological_process:locomotion|Biological_process:herma…	Glycosyltransferase	ENSEMBL:ENSP00000238477:human:Similar to CG1291 protein:E=37.7212 | ENSEMBL:ENSP00000326609:human:Hypothetical protein FLJ90507:E=35.6778 | FLYBASE:CG1291-PA:fly:Flybase gene name is CG1291-PA:E=30.2924 |
189800_s_at	K08E5.3a	K08E5.3	WBGene00003482	mua-3	active	hypodermis	MUA-3 also localizes to sites where other striated muscles make adhesive contact and transmit force across the hypodermis. These include the vulval muscles, the anal depressor muscle, and the junctions between anal sphincter muscle and rectal cuticle that		0	1	14	III-5O18	189800_s_at|193680_at		ar62	Lva|Lvl|Lva|Unc|WT|Sck|Ste|WT|Lva|Lvl|Prz|Unc	Molecular_function:calcium ion binding|Biological_process:larval development (sensu Nematoda)|Biological_process:growth|Biological_process:physiological processes|Biological_process:locomotion|Biological_process:reproduction|Biological_process:locomotory behavior	Fibrillins and related proteins containing Ca2+-binding EGF-like domains	ENSEMBL:ENSP00000325527:human:Fibrillin 1:E=100.387 | ENSEMBL:ENSP00000262464:human:Fibrillin 2 precursor:E=89.6021 | ENSEMBL:ENSP00000270509:human:Similar to Fibrillin 2 precursor:E=79.3767 | ENSEMBL:ENSP00000256646:human:Neurogenic locus notch homolog p
174846_at	R02F2.7	R02F2.7	WBGene00019836	R02F2.7	active						5	III-2L04	174846_at|183762_at			Lva|Gro|Stp|Lva	Biological_process:positive regulation of growth rate|Biological_process:larval development (sensu Nematoda)|Biological_process:growth|Biological_process:gametogenesis
187939_at	ZK1010.3	ZK1010.3	WBGene00014177	ZK1010.3	active						18	III-6B11	-			WT|WT|WT|Gro|Lva	Biological_process:positive regulation of growth rate|Biological_process:larval development (sensu Nematoda)|Biological_process:growth		ENSEMBL:ENSP00000226798:human:FRG1 protein:E=43.7447 | ENSEMBL:ENSP00000278882:human:Hypothetical FRG1-like protein c20orf80:E=25.2676 | ENSEMBL:ENSP00000328195:human:Similar to FRG1 protein:E=10.7447 | FLYBASE:CG6480-PA:fly:Flybase gene name is CG6480-PA:E=37.1871 |
173945_s_at	B0303.7	B0303.7	WBGene00015128	B0303.7	active						5		-			WT		Sorbin and SH3 domain-containing protein	ENSEMBL:ENSP00000302913:human:Hypothetical protein:E=29.6778 | ENSEMBL:ENSP00000322182:human:Arg/Abl-interacting protein ArgBP2a:E=19.9586 | ENSEMBL:ENSP00000321983:human:Similar to Arg/Abl-interacting protein ArgBP2b:E=18.8539 | ENSEMBL:ENSP00000347852:h
174905_at	F58E10.1	F58E10.1	WBGene00010259	F58E10.1	active							V-9A06	174905_at|183244_at			WT
172685_x_at	K06C4.4	K06C4.4	WBGene00001894	his-20	active								-	his-20 encodes an H2B histone; by homology, HIS-20 is predicted to function as a nucleosome component required for packaging of DNA into chromatin.			Molecular_function:DNA binding|Biological_process:nucleosome assembly|Biological_process:chromosome organization and biogenesis (sensu Eukarya)|Cellular_component:nucleosome|Cellular_component:nucleus		ENSEMBL:ENSP00000330559:human:H2B histone family, member C:E=47.4685 | ENSEMBL:ENSP00000289316:human:Similar to H2B histone family, member A:E=47.3979 | ENSEMBL:ENSP00000348531:human:Histone H2B:E=47.3872 | ENSEMBL:ENSP00000348706:human:H2B histone family, member A:E=47.3565 | ENSEMBL:ENSP00000352156:human:H2B histone family, member D:E=47.3565 | ENSEMBL:ENSP00000336417:human:Histone H2B.q:E=47.2…
184845_at	F53E10.1	F53E10.1	WBGene00018758	F53E10.1	active	vulva other | excretory cell | Reproductive System | hypodermis | gonad sheath cells | intestine | head	Adult Expression: intestine; Reproductive System; vulva other; gonad sheath cells; hypodermis; excretory cell; unidentified cells in head;		0	1	1	V-2K06	-			WT		Uncharacterized Fe-S protein	ENSEMBL:ENSP00000236452:human:Similar to Unnamed protein product:E=41.6576 | ENSEMBL:ENSP00000263907:human:Hypothetical protein FLJ20605:E=40.585 | ENSEMBL:ENSP00000352266:human:Hypothetical protein DKFZp586G2122:E=24.8861 | ENSEMBL:ENSP00000261326:human:Similar to Molybdopterin cofactor sulfurase:E=13.7447 | FLYBASE:CG1665-PA:fly:Flybase gene name is CG1665-PA:E=27.9586 |
180159_at	C32B5.9	C32B5.9	WBGene00016302	C32B5.9	active						8	II-1J05	-			WT		F-box domain
190031_at	F21A10.1	F21A10.1	WBGene00008998	F21A10.1	active						8	X-5A21	-			WT	Molecular_function:calcium ion binding	Ca2+ sensor (EF-Hand superfamily)	ENSEMBL:ENSP00000354261:human:Calsenilin:E=30.9208 | ENSEMBL:ENSP00000329686:human:A-type potassium channel modulatory protein 1:E=29.8861 | ENSEMBL:ENSP00000346408:human:Potassium channel-interacting protein 4, isoform 1:E=29.5376 | ENSEMBL:ENSP000003327
190251_s_at	CD4.6	CD4.6	WBGene00003927	pas-6	active						20	V-4G08	-	pas-6 encodes a type 1 alpha subunit of the 26S proteasome's 20S protease core particle (CP); PAS-6 is required for embryonic, larval, and germline development and by homology, is predicted to comprise the outer rings of the proteasome and to play a role in selective degradation of ubiquitinated proteins during development; in vitro, PAS-6 interacts with BRP-1, a glutamine/asparagine (Q/N)-rich d…		Emb|Ste|Sck|Ste|Emb|Lva|Lvl|Unc	Molecular_function:endopeptidase activity|Biological_process:ubiquitin-dependent protein catabolism|Cellular_component:proteasome core complex (sensu Eukarya)|Biological_process:embryonic development (sensu Animalia)|Biological_process:larval development (sensu Nematoda)|Biological_process:growth|Biological_process:physiological processes|Biological_process:reproduction|Biological_process:locomot…	20S proteasome, regulatory subunit alpha type PSMA1/PRE5	ENSEMBL:ENSP00000249924:human:Splice Isoform 1 Of Proteasome subunit alpha type 1:E=71 | ENSEMBL:ENSP00000315309:human:Proteasome subunit alpha type 1:E=70.0809 | ENSEMBL:ENSP00000217153:human:Proteasome subunit alpha type 7:E=27.3566 | ENSEMBL:ENSP000003
175182_at	H27C11.1	H27C11.1	WBGene00003687	nhr-97	active						1	IV-5E11	175182_at|194122_at		tm1063	WT	Molecular_function:transcription factor activity|Molecular_function:steroid hormone receptor activity|Biological_process:regulation of transcription, DNA-dependent|Cellular_component:nucleus|Molecular_function:DNA binding|Molecular_function:ligand-dependent nuclear receptor activity	Hormone receptors	ENSEMBL:ENSP00000230234:human:Splice Isoform 1 Of Retinoic acid receptor RXR-beta:E=26.7696 | ENSEMBL:ENSP00000352900:human:51 kDa protein:E=26.5686 | ENSEMBL:ENSP00000271387:human:Retinoic acid receptor RXR-gamma:E=26.1549 | ENSEMBL:ENSP00000335676:human
178483_at	C14A4.1	C14A4.1	WBGene00007555	tag-242	active	intestine | head	Adult Expression: intestine;		0	1		II-7K14	-			Emb|Sck|Sma|Bmd|Clr|Gro|Pch|Unclassified|Gro	Biological_process:body morphogenesis (sensu Nematoda)|Biological_process:osmoregulation|Biological_process:embryonic development (sensu Animalia)|Biological_process:positive regulation of growth rate|Biological_process:physiological processes|Biological_process:positive regulation of body size	HEAT repeat-containing protein	ENSEMBL:ENSP00000250937:human:Hypothetical protein MGC4293:E=84.8239 | FLYBASE:CG2245-PA:fly:Flybase gene name is CG2245-PA:E=84 |
194006_at	Y37D8A.23a	Y37D8A.23	WBGene00006762	unc-25	active	DD neurons | neurons | DD neurons | RME neurons | neurons | VD neurons | GABAergic neurons | GABAergic neurons	DD, 20 non-DD | DD VD AVL DVB RME RIS. | "All of the GABAergic neurons and only these cells express unc-25, and the unc-25 expression was visible as soon as these neurons were generated. pSC317 and pSC100 were expressed in all 26 GABAergic neurons. pSC380, pSC379, pSC98, and pSC315 were not expressed in the RIS, AVL, and DVB neurons. pSC381 expressed GFP in all 26 GABAergic neurons." | "expressed…		1	1	6		-		e156	WT	Molecular_function:carboxy-lyase activity|Biological_process:amino acid metabolism	Glutamate decarboxylase and related proteins	ENSEMBL:ENSP00000350928:human:Splice Isoform 1 Of Glutamate decarboxylase, 67 kDa isoform:E=159 | ENSEMBL:ENSP00000259271:human:Glutamate decarboxylase, 65 kDa isoform:E=150.076 | ENSEMBL:ENSP00000347493:human:57 kDa protein:E=141 | ENSEMBL:ENSP0000026708
188752_at	D1022.6	D1022.6	WBGene00005641	sro-1	active	neurons | SIA neurons	ADL SIA		1	1	1	II-5L05	-			WT	Molecular_function:rhodopsin-like receptor activity|Biological_process:G-protein coupled receptor protein signaling pathway|Cellular_component:integral to membrane	7 transmembrane receptor
174357_s_at	T23F11.1	T23F11.1	WBGene00011953	T23F11.1	active							III-2G22	174357_s_at|189195_at			WT|WT|WT	Molecular_function:protein serine/threonine phosphatase activity|Biological_process:protein amino acid dephosphorylation|Cellular_component:protein serine/threonine phosphatase complex|Molecular_function:catalytic activity	Serine/threonine protein phosphatase	ENSEMBL:ENSP00000327255:human:Splice Isoform 1 Of Protein phosphatase 2C alpha isoform:E=52.2924 | ENSEMBL:ENSP00000314850:human:Splice Isoform 2 Of Protein phosphatase 2C alpha isoform:E=52.2219 | ENSEMBL:ENSP00000282412:human:Splice Isoform 1 Of Protein
180330_at	Y44A6D.6	Y44A6D.6	WBGene00012856	Y44A6D.6	active						3	V-13O17	-			WT
181230_at	K02F3.4	K02F3.4	WBGene00019327	K02F3.4	active						1	III-1C16	-			WT|WT
189883_at	F53H8.3	F53H8.3	WBGene00018779	F53H8.3	active	E lineage | intestine	Expression is seen in the E-cell lineage and intestinal cells throughout embryonic development and in early larval stages. This gene has homology to hexose transporters.		0	1	24	X-1O15	-			WT	Molecular_function:transporter activity|Biological_process:transport|Cellular_component:integral to membrane|Molecular_function:sugar porter activity|Biological_process:carbohydrate transport|Cellular_component:membrane	Permease of the major facilitator superfamily	ENSEMBL:ENSP00000270929:human:Solute carrier family 2, facilitated glucose transporter, member 1:E=70.8861 | ENSEMBL:ENSP00000075120:human:Solute carrier family 2, facilitated glucose transporter, member 3:E=60.2007 | ENSEMBL:ENSP00000320935:human:Solute
174953_s_at	F52E10.1	F52E10.1	WBGene00004745	sdc-1	active		sdc-1 transcript is preferentially expressed at embryo stages. The expression level decrease as development proceeds through the larval stages and then increase in adults.		5	1	13	X-7I12	174953_s_at|193642_at	sdc-1 encodes a zinc-finger protein of the C2H2-type that affects egg laying and vulval development, and hermaphrodite sex determination; expressed at highest levels in embryos and in adults.	e2426	WT	Molecular_function:nucleic acid binding|Molecular_function:zinc ion binding|Cellular_component:nucleus|Molecular_function:transcription regulator activity|Biological_process:hermaphrodite germ-line sex determination (sensu Nematoda)|Biological_process:dosage compensation, by hypoactivation of X chromosome	Zn-finger
176850_at	Y111B2A.20	Y111B2A.20	WBGene00013740	Y111B2A.20	active								-					UDP-galactose transporter related protein	ENSEMBL:ENSP00000240333:human:UGTrel1:E=67.7447 | ENSEMBL:ENSP00000288373:human:OTTHUMP00000016513:E=32.2596 | ENSEMBL:ENSP00000244767:human:44 kDa protein:E=20.1135 | ENSEMBL:ENSP00000345902:human:OTTHUMP00000039206:E=20.1079 | ENSEMBL:ENSP00000342455:human:Putative NFkB activating protein:E=14.5686 | ENSEMBL:ENSP00000348287:human:Hypothetical protein DKFZp779C1713:E=12.1739 | FLYBASE:CG5802-PA:…
192147_s_at	F54C9.2	F54C9.2	WBGene00006059	stc-1	active	intestine	Adult Expression: intestine;		0	1	40	II-6A08	-			WT|Lvl|Mlt|Unc|Emb|Lva|Unc	Molecular_function:ATP binding|Biological_process:embryonic development (sensu Animalia)|Biological_process:larval development (sensu Nematoda)|Biological_process:growth|Biological_process:physiological processes|Biological_process:molting cycle (sensu Invertebrata)|Biological_process:locomotory behavior	Molecular chaperones HSP70/HSC70, HSP70 superfamily	ENSEMBL:ENSP00000285667:human:Microsomal stress 70 protein ATPase core precursor:E=97.3566 | ENSEMBL:ENSP00000265959:human:78 kDa glucose-regulated protein precursor:E=76.2596 | ENSEMBL:ENSP00000227378:human:Splice Isoform 1 Of Heat shock cognate 71 kDa p
187696_s_at	C06G3.11a	C06G3.11	WBGene00006572	tin-9.1	active						18		-	tin-9 encodes a member of the Tim10/DDP family of zinc finger proteins, a family of proteins typically involved in mitochondrial protein import, and localized to the mitochondrial intermembrane space.			Biological_process:protein-mitochondrial targeting|Biological_process:mitochondrial inner membrane protein import|Cellular_component:mitochondrial inner membrane protein insertion complex	Mitochondrial import inner membrane translocase, subunit TIM9	ENSEMBL:ENSP00000216463:human:Mitochondrial import inner membrane translocase subunit TIM9 A:E=13.6198 | FLYBASE:CG1660-PA:fly:Flybase gene name is Tim9a-PA:E=16.5086 |
186247_at	H04M03.3	H04M03.3	WBGene00019153	H04M03.3	active						7	IV-3C15	-			WT	Molecular_function:oxidoreductase activity|Biological_process:metabolism	Dehydrogenases with different specificities (related to short-chain alcohol dehydrogenases)
185210_s_at	K11D12.5	K11D12.5	WBGene00019645	K11D12.5	active						24	V-4C15	-			WT	Molecular_function:molecular_function unknown|Cellular_component:membrane	Multitransmembrane protein	FLYBASE:CG8717-PA:fly:Flybase gene name is slv-PA:E=16.0362 |
174067_at	F33H1.4	F33H1.4	WBGene00009365	F33H1.4	active						9	II-7M17	174067_at|177568_at			Emb|Sck|WT|Lva|Unc|Lva|Unc	Molecular_function:nucleic acid binding|Molecular_function:zinc ion binding|Cellular_component:nucleus|Biological_process:embryonic development (sensu Animalia)|Biological_process:larval development (sensu Nematoda)|Biological_process:growth|Biological_process:physiological processes|Biological_process:locomotory behavior		ENSEMBL:ENSP00000295365:human:Involucrin:E=11.0605 | FLYBASE:CG1915-PC:fly:Flybase gene name is sls-PC:E=10.0044 |
174390_s_at	W09C5.7	W09C5.7	WBGene00012353	W09C5.7	active						5	I-6N12	174390_s_at|178417_s_at			WT		Phosphoinositide phosphatase SAC1	ENSEMBL:ENSP00000354905:human:KIAA0966 protein:E=103.036 | ENSEMBL:ENSP00000354519:human:Inositol polyphosphate-5-phosphatase F:E=103.032 | ENSEMBL:ENSP00000349903:human:KIAA0910 protein:E=40.7959 | ENSEMBL:ENSP00000322234:human:Splice Isoform 1 Of Synaptojanin 1:E=40.6021 | ENSEMBL:ENSP00000347792:human:Synaptojanin 2:E=35.0862 | ENSEMBL:ENSP00000241842:human:Synaptojanin 2:E=35.0809 | ENSEMBL:E…
173039_s_at	K07A12.2	K07A12.2	WBGene00010621	K07A12.2	active						7	I-4E02	173039_s_at|194069_s_at			Emb|WT|Emb|Emb	Biological_process:embryonic development (sensu Animalia)	Leucine rich repeat	ENSEMBL:ENSP00000306276:human:Leucine-rich repeat-containing protein 15 precursor:E=38.0088 | ENSEMBL:ENSP00000355396:human:Leucine-rich repeats and immunoglobulin-like domains protein 2 precursor:E=30.9208 | ENSEMBL:ENSP00000273261:human:Splice Isoform 1
190470_at	Y48A6B.3	Y48A6B.3	WBGene00012964	Y48A6B.3	active						20	III-5H12	-			Gro|Gro|Gro	Molecular_function:structural constituent of ribosome|Biological_process:protein biosynthesis|Cellular_component:ribosome|Biological_process:positive regulation of growth rate	Box H/ACA snoRNP component, involved in ribosomal RNA pseudouridinylation	ENSEMBL:ENSP00000274606:human:Hypothetical protein FLJ20479:E=31.5528 | ENSEMBL:ENSP00000215956:human:NHP2-like protein 1:E=16.2147 | FLYBASE:CG5258-PA:fly:Flybase gene name is NHP2-PA:E=34.6383 | FLYBASE:CG3949-PA:fly:Flybase gene name is hoip-PA:E=15.4685 |
189387_at	T11B7.3	T11B7.3	WBGene00000692	col-118	active						16	IV-4D09	-			WT	Biological_process:phosphate transport|Cellular_component:cytoplasm|Molecular_function:structural constituent of cuticle	Collagens (type IV and type XIII), and related proteins	ENSEMBL:ENSP00000341752:human:COL22A1 protein:E=40.9208 | ENSEMBL:ENSP00000303153:human:Alpha 1 type XXII collagen:E=40.6198 | ENSEMBL:ENSP00000347458:human:Pro-alpha-1 type V collagen:E=37.5086 | ENSEMBL:ENSP00000327520:human:Collagen alpha 1(V) chain pr
173186_s_at	Y38F1A.2	Y38F1A.2	WBGene00012606	Y38F1A.2	active								173186_s_at|192982_at				Molecular_function:ubiquitin-protein ligase activity|Molecular_function:zinc ion binding|Biological_process:protein ubiquitination|Cellular_component:ubiquitin ligase complex	Predicted E3 ubiquitin ligase	ENSEMBL:ENSP00000331710:human:Hypothetical protein:E=27.5528 | ENSEMBL:ENSP00000240159:human:DKFZP564A022 protein:E=13.3979 |
173600_s_at	R07E4.5	R07E4.5	WBGene00019938	R07E4.5	active						11	X-3C06	-			WT|WT|WT
190216_s_at	F23H11.3	F23H11.3	WBGene00017759	F23H11.3	active						2	III-1G02	-	This gene encodes a protein predicted by Eisenberg and coworkers, with 68% accuracy, to be mitochondrial.		WT|WT	Molecular_function:catalytic activity|Biological_process:metabolism	Succinyl-CoA synthetase, alpha subunit	ENSEMBL:ENSP00000295783:human:Succinyl-CoA ligase [GDP-forming] alpha-chain, mitochondrial precursor:E=116.77 | ENSEMBL:ENSP00000345398:human:ATP citrate lyase isoform 2:E=16.8861 | ENSEMBL:ENSP00000253792:human:ATP-citrate:E=16.8539 | FLYBASE:CG1065-PA:fly:Flybase gene name is Scsalpha-PA:E=114.114 | FLYBASE:CG6255-PA:fly:Flybase gene name is CG6255-PA:E=104.377 | FLYBASE:CG8322-PA:fly:Flybase g…
185678_at	Y53F4B.14	Y53F4B.14	WBGene00013161	Y53F4B.14	active								-			WT		Uncharacterized conserved protein
191944_at	K01C8.7	K01C8.7	WBGene00010459	K01C8.7	active						18	II-6G11	-			WT|Age|Gro|Gro	Molecular_function:transporter activity|Biological_process:transport|Cellular_component:mitochondrial inner membrane|Molecular_function:binding|Cellular_component:membrane|Biological_process:determination of adult life span|Biological_process:positive regulation of growth rate	Mitochondrial FAD carrier protein	ENSEMBL:ENSP00000297578:human:Mitochondrial folate transporter/carrier:E=61.1675 | ENSEMBL:ENSP00000320688:human:Similar to Mitochondrial carrier protein:E=29.2924 | ENSEMBL:ENSP00000306328:human:Mitochondrial carrier protein MGC4399:E=25.4318 | ENSEMBL:E
193915_s_at	F54B3.3	F54B3.3	WBGene00010015	F54B3.3	active						20	II-7A04	-			Emb|Gro|Lva|Ste|Emb|Lva|Stp|Emb|Lva	Molecular_function:nucleotide binding|Molecular_function:nucleoside triphosphatase activity|Molecular_function:ATP binding|Biological_process:embryonic development (sensu Animalia)|Biological_process:positive regulation of growth rate|Biological_process:larval development (sensu Nematoda)|Biological_process:growth|Biological_process:reproduction|Biological_process:gametogenesis	AAA+-type ATPase	ENSEMBL:ENSP00000291384:human:Similar to TOB3:E=166.456 | ENSEMBL:ENSP00000263746:human:Hypothetical protein FLJ33825:E=156.041 | ENSEMBL:ENSP00000311766:human:KIAA1273 protein:E=149.027 | ENSEMBL:ENSP00000353678:human:Hypothetical protein DKFZp761L1023:E
190345_s_at	Y71H10A.1a	Y71H10A.1	WBGene00022199	Y71H10A.1	active	neuronal | hypodermis | pharynx | ventral nerve cord	Expression is seen in cell bodies of the ventral nerve cord. | "In adults expression is seen in hypodermal cells throughout the body, in neurons of the head and tail ganglia, in cell bodies of the ventral nerve cord, and in muscle cells of the pharynx." | In adults expression is seen in nuclei of the vulval hypodermis. | "This multicomponent pattern first shows expression in pre-comma stage embry…		1	1	1	X-2C11	173265_at|190345_s_at	Y71H10A.1 is orthologous to the human gene PHOSPHOFRUCTOKINASE, MUSCLE TYPE (PFKM; OMIM:232800), which when mutated leads to glycogen storage disease VII.		Emb|WT	Molecular_function:6-phosphofructokinase activity|Biological_process:glycolysis|Cellular_component:cytoplasm|Cellular_component:6-phosphofructokinase complex|Biological_process:embryonic development (sensu Animalia)	Pyrophosphate-dependent phosphofructo-1-kinase	ENSEMBL:ENSP00000345771:human:Hypothetical protein FLJ44241:E=233.523 | ENSEMBL:ENSP00000263145:human:6-phosphofructokinase, type C:E=232.638 | ENSEMBL:ENSP00000269848:human:6-phosphofructokinase, liver type:E=228.824 | ENSEMBL:ENSP00000309438:human:Similar to 6-phosphofructokinase, liver type:E=224.086 | ENSEMBL:ENSP00000282439:human:Splice Isoform 2 Of 6-phosphofructokinase, muscle type:E=219.8…
174113_at	F26B1.2a	F26B1.2	WBGene00017816	F26B1.2	active							I-3C09	174113_at|189852_at			WT|Emb	Molecular_function:nucleic acid binding|Biological_process:embryonic development (sensu Animalia)	PolyC-binding hnRNP-K protein HRB57A/hnRNP, contains KH domain	ENSEMBL:ENSP00000333256:human:36 kDa protein:E=59.2147 | ENSEMBL:ENSP00000329822:human:Splice Isoform 1 Of Poly:E=38.9208 | ENSEMBL:ENSP00000330225:human:Splice Isoform 5 Of Poly:E=37.5229 | ENSEMBL:ENSP00000297818:human:Splice Isoform 1 Of Heterogeneous
177187_at	Y46C8AR.1	Y46C8AR.1	WBGene00021587	Y46C8AR.1	active								-			WT	Molecular_function:sugar binding	C-type lectin
187200_s_at	E04A4.5	E04A4.5	WBGene00017119	E04A4.5	active						41	IV-2M24	173692_at|187200_s_at			Emb|Gro|Emb|Lva	Molecular_function:protein translocase activity|Biological_process:intracellular protein transport|Cellular_component:mitochondrial inner membrane pre-sequence translocase complex|Molecular_function:protein transporter activity|Biological_process:protein transport|Cellular_component:mitochondrial inner membrane|Biological_process:embryonic development (sensu Animalia)|Biological_process:positive …	Mitochondrial import inner membrane translocase, subunit TIM17	ENSEMBL:ENSP00000263235:human:Mitochondrial import inner membrane translocase subunit Tim17 B:E=40.6021 | ENSEMBL:ENSP00000295635:human:Mitochondrial import inner membrane translocase subunit Tim17 A:E=38.0605 | FLYBASE:CG15257-PB:fly:Flybase gene name is Tim17b2-PB:E=38.0809 | FLYBASE:CG1724-PA:fly:Flybase gene name is CG1724-PA:E=35.4437 | FLYBASE:CG1158-PA:fly:Flybase gene name is Tim17b1-PA:E…
183975_s_at	F57B9.9	F57B9.9	WBGene00004133	pqn-46	active						14	III-3N03	-	The protein product of this gene is predicted to contain a glutamine/asparagine (Q/N)-rich ('prion') domain, by the algorithm of Michelitsch and Weissman (as of the WS77 release of WormBase, i.e., in wormpep77).		WT			FLYBASE:CG32190-PA:fly:Flybase gene name is NUCB1-PA:E=12.1192 | FLYBASE:CG14418-PA:fly:Flybase gene name is EG:BACR43E12.5-PA:E=11.4437 |
193232_at	ZK512.4	ZK512.4	WBGene00013984	ZK512.4	active								-			WT	Molecular_function:RNA binding|Biological_process:protein targeting|Biological_process:negative regulation of translational elongation|Cellular_component:signal recognition particle	Signal recognition particle, subunit Srp9	ENSEMBL:ENSP00000305230:human:Similar to Signal recognition particle 9 kDa protein:E=15.9586 | FLYBASE:CG8268-PA:fly:Flybase gene name is CG8268-PA:E=14.7212 |
174001_s_at	K07H8.10	K07H8.10	WBGene00019510	K07H8.10	active							IV-4O05	-			Emb|Gro|WT	Molecular_function:nucleic acid binding|Biological_process:embryonic development (sensu Animalia)|Biological_process:positive regulation of growth rate		ENSEMBL:ENSP00000349410:human:Similar to Nucleolin:E=41.2757 | ENSEMBL:ENSP00000318195:human:Nucleolin:E=41.0362 | ENSEMBL:ENSP00000309558:human:Splice Isoform 1 Of TATA-binding protein associated factor 2N:E=30.0706 | ENSEMBL:ENSP00000319617:human:Simila
175398_s_at	T05F1.10	T05F1.10	WBGene00000968	dhs-4	active						8	I-4F12	175398_s_at|193546_at	dhs-4 encodes a short-chain dehydrogenase predicted to be mitochondrial.	tm1533	WT	Molecular_function:oxidoreductase activity|Biological_process:metabolism	Hydroxysteroid 17-beta dehydrogenase 11	ENSEMBL:ENSP00000307607:human:Epidermal retinal dehydrogenase 2:E=56.5376 | ENSEMBL:ENSP00000240285:human:Retinol dehydrogenase 10:E=51.3665 | ENSEMBL:ENSP00000333300:human:17-beta hydroxysteroid dehydrogenase:E=46.6778 | ENSEMBL:ENSP00000351035:human:Ret
180466_s_at	C05C8.1	C05C8.1	WBGene00015460	C05C8.1	active	amphids | head neurons | intestine | nervous system | renal gland cells	Adult Expression: intestine; Nervous System; head neurons; amphids;		1	1	7	V-5O05	180465_at|180466_s_at					Uncharacterized conserved protein	ENSEMBL:ENSP00000245448:human:ATP synthase coupling factor B, mitochondrial precursor:E=16.5376 | ENSEMBL:ENSP00000351258:human:ATP synthase coupling factor B-like 1:E=11.9208 | FLYBASE:CG33038-PB:fly:Flybase gene name is CG33038-PB:E=18.5376 |
174615_at	T05A10.1a	T05A10.1	WBGene00004862	sma-9	active	all somatic cells | vulva | spermathecae | seam cells | intestine | pharynx | ventral nerve cord	Antibody staining detects SMA-9 protein in most, if not all, somatic nuclei of wild-type animals, but not in sma-9(wk55) animals. Furthermore, the immunolocalization confirms SMA-9 expression in the pharynx, intestine, hypodermis and ventral nerve cord. | "sma-9 promoter-driven GFP was expressed in the ventral nerve cord, pharynx and intestine, seam cells, excretory canal, vulva and spermatheca. …		3	1		X-5O15	174615_at|194009_at	sma-9 encodes, by alternative splicing, at least two large (~2000-residue) protein with at least three N-terminal involucrin domains, seven C-terminal zinc-finger domains, and a glutamine/asparagine-rich domain; SMA-9 is orthologous to human HIVEP1 (OMIM:194540), HIVEP2 (OMIM:143054), and HIVEP3 (OMIM:606649), and to Drosophila SCHNURRI (FBgn0003396); SMA-9 proteins are required for growth to nor…	qc1	WT|WT	Molecular_function:nucleic acid binding|Molecular_function:zinc ion binding|Cellular_component:nucleus		ENSEMBL:ENSP00000353758:human:Splice Isoform 2 Of Myeloid/lymphoid or mixed-lineage leukemia protein 2:E=33.4202 | ENSEMBL:ENSP00000324040:human:Zinc finger protein 40:E=33.284 | ENSEMBL:ENSP00000301067:human:565 kDa protein:E=33.284 | ENSEMBL:ENSP0000032
194173_s_at	ZK632.13	ZK632.13	WBGene00003035	lin-52	active							III-5C24	187296_at|194173_s_at	lin-52 encodes a novel protein that is most closely related to the Drosophila melanogaster CG15929 protein and the human protein XP_040376; lin-52 is a class B synthetic multivulva (synMuv) gene that appears to function with lin-35/Rb to negatively regulate vulval development; in addition, lin-52 is also required for germline and larval development.	n771	Egl|Lva|Stp|WT|WT|Stp|Stp	Biological_process:oviposition|Biological_process:larval development (sensu Nematoda)|Biological_process:growth|Biological_process:gametogenesis|Biological_process:embryonic development|Biological_process:negative regulation of signal transduction	Uncharacterized conserved protein
193144_at	Y69E1A.5	Y69E1A.5	WBGene00013477	Y69E1A.5	active						8	IV-5F18	-			WT		Phosphatidylethanolamine binding protein	ENSEMBL:ENSP00000261313:human:Phosphatidylethanolamine-binding protein:E=15.1871 | ENSEMBL:ENSP00000256404:human:PBP family protein precursor:E=15.0757 | FLYBASE:CG10298-PA:fly:Flybase gene name is CG10298-PA:E=26.0177 | FLYBASE:CG5430-PA:fly:Flybase gene name is a5-PA:E=23.3188 | FLYBASE:CG6180-PA:fly:Flybase gene name is CG6180-PA:E=22.6576 | FLYBASE:CG7054-PA:fly:Flybase gene name is CG7054-PA…
174984_at	K10B2.1	K10B2.1	WBGene00003009	lin-23	active	germ-line cells	The lin-23 cDNA hybridizes to a single transcript of approx. 2.8 kb with the highest level of expression in embryos and gravid adults. In situ hybridization revealed high levels of lin-23 mRNA in the germ line of adults and early embryos. Zygotes have high levels of lin-23 mRNA indicating the presence of maternally provided mRNA. The level of lin-23 mRNA decreases during embryogenesis and was und…		0	1	5	II-4P12	174984_at|190894_at	lin-23 encodes an F-box- and WD-repeat-containing protein that is orthologous to Saccharomyces cerevisiae MET30 and human beta TRCP (OMIM:603482), both components of the SCF (Skp1, Cullin, F-box) ubiquitin-ligase complex that regulates ubiquitin-mediated protein degradation; LIN-23 negatively regulates postembryonic cell divsions in all tissue types, and specifically, has been shown to function c…	e1521	Emb|Gro|Lon|Lvl|Unc|Emb|Lon|Lva|Pvl	Biological_process:embryonic development (sensu Animalia)|Biological_process:positive regulation of growth rate|Biological_process:negative regulation of body size|Biological_process:larval development (sensu Nematoda)|Biological_process:growth|Biological_process:physiological processes|Biological_process:hermaphrodite genital morphogenesis|Biological_process:locomotory behavior	Beta-TrCP (transducin repeats containing)/Slimb proteins	ENSEMBL:ENSP00000265094:human:Splice Isoform 1 Of F-box/WD-repeat protein 11:E=170.194 | ENSEMBL:ENSP00000296933:human:Splice Isoform 3 Of F-box/WD-repeat protein 11:E=170.187 | ENSEMBL:ENSP00000345442:human:Splice Isoform 2 Of F-box/WD-repeat protein 11:
177398_at	W01A8.4	W01A8.4	WBGene00012166	W01A8.4	active						18	I-3O12	-			Bmd|Emb|Lva|Emb|Lva|Lva	Molecular_function:NADH dehydrogenase (ubiquinone) activity|Biological_process:electron transport|Cellular_component:mitochondrion|Biological_process:body morphogenesis (sensu Nematoda)|Biological_process:embryonic development (sensu Animalia)|Biological_process:larval development (sensu Nematoda)|Biological_process:growth
185298_s_at	ZK1193.2	ZK1193.2	WBGene00022858	ZK1193.2	active						27	X-1C03	-			WT	Molecular_function:sugar binding	Unnamed protein	ENSEMBL:ENSP00000234388:human:CD207 antigen, langerin:E=10.8539 |
174612_at	C53B4.4a	C53B4.4	WBGene00008274	C53B4.4	active							IV-4H11	174612_at|194126_s_at			WT|WT	Biological_process:intracellular signaling cascade|Molecular_function:protein binding	Predicted protein kinase	ENSEMBL:ENSP00000298474:human:PDZ domain containing 8:E=59.5528 | ENSEMBL:ENSP00000334642:human:49 kDa protein:E=41.7447 | FLYBASE:CG10362-PA:fly:Flybase gene name is CG10362-PA:E=56.2441 |
174593_at	T04C9.1a	T04C9.1	WBGene00020209	T04C9.1	active							III-3K17	174593_at|180968_at|180969_s_at			WT|WT|WT|WT|WT|Unclassified		Oligophrenin-1 and related Rho GTPase-activating proteins	ENSEMBL:ENSP00000336923:human:Graf2:E=143.187 | ENSEMBL:ENSP00000320224:human:Oligophrenin 1:E=120.347 | ENSEMBL:ENSP00000274498:human:Splice Isoform 1 Of Rho-GTPase-activating protein 26:E=86.301 | ENSEMBL:ENSP00000298815:human:PREDICTED: hypothetical pr
188475_at	C44C10.1	C44C10.1	WBGene00000753	col-180	active		Diffuse expression is seen throughout the hypodermis of the worm. Strongest expression is seen predominantly at the L3 and L4 stages, with weaker expression seen at other larval stages and in adults.		0	1	16		-				Biological_process:phosphate transport|Cellular_component:cytoplasm|Molecular_function:structural constituent of cuticle	Collagens (type IV and type XIII), and related proteins	ENSEMBL:ENSP00000338213:human:AlphA 1 type II collAgen isoform 2, preproprotein:E=40.1249 | ENSEMBL:ENSP00000353204:human:COL2A1 protein:E=40.1249 | ENSEMBL:ENSP00000346511:human:Alpha-1 type II collagen:E=40.1135 | ENSEMBL:ENSP00000347458:human:Pro-alpha
187675_s_at	C06G3.10	C06G3.10	WBGene00000585	cgo-2	active						7	IV-3B05	174035_s_at|174112_at|187675_s_at			Emb|Gro|Emb|Gro|Lva	Biological_process:Golgi organization and biogenesis|Biological_process:protein transport|Cellular_component:membrane|Biological_process:embryonic development (sensu Animalia)|Biological_process:positive regulation of growth rate|Biological_process:larval development (sensu Nematoda)|Biological_process:growth	Low density lipoprotein receptor	ENSEMBL:ENSP00000258255:human:Conserved oligomeric Golgi complex component 2:E=33.1079 | FLYBASE:CG6177-PA:fly:Flybase gene name is ldlCp-PA:E=26.699 |
171745_x_at	F56C11.2	F56C11.2	WBGene00004225	ptr-11	active						1	I-1A07	171745_x_at|188390_at			WT	Molecular_function:hedgehog receptor activity|Cellular_component:membrane	Predicted membrane protein (patched superfamily)	ENSEMBL:ENSP00000332353:human:Patched protein homolog 1:E=24.3372 | ENSEMBL:ENSP00000236083:human:Patched 2:E=22.2676 | ENSEMBL:ENSP00000289547:human:Niemann-Pick C1-like protein 1:E=20.3665 | ENSEMBL:ENSP00000269228:human:Niemann-Pick C1 protein precursor:E=19.3098 | ENSEMBL:ENSP00000327376:human:Hypothetical protein FLJ44037:E=15.4559 | ENSEMBL:ENSP00000297890:human:Patched family protein:E=14.…
189801_s_at	C50B8.1	C50B8.1	WBGene00008224	C50B8.1	active						11	V-8N24	-			WT	Molecular_function:nucleic acid binding	RRM domain	ENSEMBL:ENSP00000238688:human:RNA-binding region RNP-1 (RNA recognition motif) domain containing protein:E=12.2676 |
173118_s_at	F08C6.2	F08C6.2	WBGene00017241	F08C6.2	active	head neurons | nervous system | head | tail neurons	Adult Expression: Nervous System; head neurons; tail neurons; unidentified cells in head;		1	1	5	X-3N20	173118_s_at|193162_s_at	F08C6.2 encodes a lipid-activated CTP:phosphocholine cytidylyltransferase (CCT), with CCT activity in vitro; recombinant F08C6.2 enzyme is most activated by a 1:1 mixture of phosphatidylcholine:oleate vesicles; a inhibitory 21-residue segment (residues 246-266) is critical for specific activation of F08C6.2 by lipids, since deletion or mutation of this segment causes F08C6.2 to be constitutively …	ok547	WT|WT|Lva|Unc|Lva|Unc	Molecular_function:nucleotidyltransferase activity|Biological_process:biosynthesis|Biological_process:larval development (sensu Nematoda)|Biological_process:growth|Biological_process:locomotory behavior	Phosphorylcholine transferase/cholinephosphate cytidylyltransferase	ENSEMBL:ENSP00000265783:human:Splice Isoform 1 Of Choline-phosphate cytidylyltransferase B:E=71.4089 | ENSEMBL:ENSP00000349211:human:Splice Isoform 2 Of Choline-phosphate cytidylyltransferase B:E=70.8239 | ENSEMBL:ENSP00000336902:human:Phosphate cytidylyltransferase 1, choline, alpha isoform:E=64.8861 | ENSEMBL:ENSP00000339676:human:Protein:E=24.8539 | ENSEMBL:ENSP00000339551:human:Protein:E=24.8…
194142_x_at	C05E4.9a	C05E4.9	WBGene00001564	gei-7	active						1	V-1M22	173301_s_at|191712_s_at|194142_x_at	gei-7 encodes a predicted isocitrate lyase/malate synthase, an enzyme known to function in the glyoxylate cycle; GEI-7 was identified in a screen for proteins that interact with GEX-3, a homolog of human HEM-2 which is required for embryonic development; GEI-7 is required for embryonic morphogenesis and appears to act downstream of DAF-16 to influence lifespan.	ok531	WT|WT|WT|WT	Molecular_function:isocitrate lyase activity|Biological_process:glyoxylate cycle|Molecular_function:catalytic activity|Biological_process:metabolism|Molecular_function:malate synthase activity|Biological_process:tricarboxylic acid cycle|Biological_process:determination of adult life span|Biological_process:embryonic morphogenesis	Malate synthase
180376_s_at	M03A1.7	M03A1.7	WBGene00000928	dao-2	active						6		-	dao-2 encodes a (putatively) secreted protein with a DB module; dao-2 is down-regulated in daf-2 mutant adults by comparison with normal adults, and thus may be involved in dauer formation.
191271_s_at	C32F10.1a	C32F10.1	WBGene00016331	obr-4	active	head neurons | spermatheca | nerve ring | vulval muscle	Adult Expression: vulval muscle; spermatheca; nerve ring; head neurons; unidentified | Larval Expression: nerve ring; head neurons; unidentified		1	1	5	I-2N13	-		tm1567	WT	Biological_process:steroid metabolism	Oxysterol-binding protein	ENSEMBL:ENSP00000337203:human:Oxysterol-binding protein:E=151.523 | ENSEMBL:ENSP00000354970:human:Splice Isoform 2 Of Oxysterol binding protein-related protein 9:E=151.509 | ENSEMBL:ENSP00000337265:human:Oxysterol-binding protein:E=150.854 | ENSEMBL:ENSP0
178386_s_at	C47E8.4	C47E8.4	WBGene00008143	C47E8.4	active						16	V-9J21	-			Emb|WT	Cellular_component:nucleus|Biological_process:embryonic development (sensu Animalia)	Uncharacterized conserved protein XAP-5	ENSEMBL:ENSP00000158526:human:XAP-5 protein:E=77.8861 | ENSEMBL:ENSP00000274639:human:XAP-5-like protein:E=75.2147 | FLYBASE:CG12259-PA:fly:Flybase gene name is CG12259-PA:E=60.2147 |
174793_at	Y53C12B.3	Y53C12B.3	WBGene00003785	nos-3	active	germ-line cells	NOS-3 protein detected throughout the germ-line tissue during larval development. In addition to staining in the larval gonad, NOS-3 expression was also observed in embryos. Specifically, NOS-3 was found in P1P4, and later in germ-line progenitor cells, Z2 and Z3. | "nos-3 mRNA was present throughout development, increasing in abundance at the L4 larval stage, just before oocytes first appear."	At all stages of germ-line development, NOS-3 was predominantly cytoplasmic: this was evidenced by the dark, non-staining `holes' corresponding to nuclei in the germ line at the larval L3 stage. The distribution of NOS-3 overlapped with regions of the cytoplasm containing P granules, detected using anti-PGL-1 antibodies; however, within the cytoplasm, NOS-3 staining was uniform and diffuse throug…	0	1		II-6P06	174793_at|186756_s_at	nos-3 encodes a homolog of Drosophila NANOS that physically interacts with FBF-1 (similar, though not orthologous, to Drosophila PUMILIO); NOS-3 is required in development of the hermaphrodite germ-line to promote the switch from sperm to oocyte production, perhaps by forming a complex with FBF-1 that controls fem-3 mRNA.	q650	WT|WT	Molecular_function:RNA binding|Molecular_function:zinc ion binding|Biological_process:regulation of translation	Unnamed protein	ENSEMBL:ENSP00000254108:human:RNA-binding protein FUS (Oncogene FUS) (Oncogene TLS) (Translocated in liposarcoma protein) (POMp75) (75 kDa DNA-pairing protein). SPLICE ISOFORM SHORT ISOFORM:E=17.585 | ENSEMBL:ENSP00000346746:human:Splice Isoform 2 Of RNA-
176913_at	K06H7.6	K06H7.6	WBGene00000143	apc-2	active						7	III-4C20	176913_at|187508_at			WT|Emb|Emb|Emb|Mei|Ste|Mei|Ste|Emb|Emb|Pvl|Stp	Biological_process:cell cycle|Biological_process:embryonic development (sensu Animalia)|Biological_process:meiosis|Biological_process:hermaphrodite genital morphogenesis|Biological_process:reproduction|Biological_process:gametogenesis	Anaphase-promoting complex (APC), subunit 2	ENSEMBL:ENSP00000314004:human:Splice Isoform 1 Of Anaphase promoting complex subunit 2:E=55.0315 | FLYBASE:CG3060-PA:fly:Flybase gene name is mr-PA:E=48.8861 |
175326_s_at	Y71H2AM.20a	Y71H2AM.20	WBGene00022185	Y71H2AM.20	active								-			Gro|Stp|Clr|WT|Emb|Lva	Molecular_function:phosphatase activator activity|Biological_process:osmoregulation|Biological_process:embryonic development (sensu Animalia)|Biological_process:positive regulation of growth rate|Biological_process:larval development (sensu Nematoda)|Biological_process:growth|Biological_process:gametogenesis	Phosphotyrosyl phosphatase activator	ENSEMBL:ENSP00000266101:human:Protein phosphatase 2A, regulatory subunit B':E=72.7695 | ENSEMBL:ENSP00000351885:human:Splice Isoform 1 Of Protein phosphatase 2A, regulatory subunit B':E=71.2924 | ENSEMBL:ENSP00000349726:human:Splice Isoform 3 Of Protein phosphatase 2A, regulatory subunit B':E=65 | ENSEMBL:ENSP00000337412:human:Splice Isoform 4 Of Protein phosphatase 2A, regulatory subunit B':E=62…
193533_s_at	F57A10.3	F57A10.3	WBGene00001813	haf-3	active							V-10K14	-	haf-3 encodes a member of the ABC transporter family with highest similarity to human ABCB10.	ok1086	WT	Molecular_function:nucleotide binding|Molecular_function:nucleoside triphosphatase activity|Molecular_function:ATP binding|Molecular_function:ATPase activity, coupled to transmembrane movement of substances|Biological_process:transport|Cellular_component:integral to membrane|Molecular_function:ATPase activity	Peptide exporter, ABC superfamily	ENSEMBL:ENSP00000258256:human:ATP-binding cassette, sub-family B, member 10, mitochondrial precursor:E=127.18 | ENSEMBL:ENSP00000297504:human:80 kDa protein:E=90.4089 | ENSEMBL:ENSP00000353867:human:78 kDa protein:E=90.3979 | ENSEMBL:ENSP00000348353:human
177871_at	C27B7.2	C27B7.2	WBGene00007760	C27B7.2	active						2	IV-4F07	-			WT|WT		Uncharacterized conserved protein	FLYBASE:CG16787-PA:fly:Flybase gene name is CG16787-PA:E=12.1549 |
193308_at	W01G7.3	W01G7.3	WBGene00012187	W01G7.3	active						18	II-9A23	-			Emb|Lva|Emb|Gro|Ste|Stp|Emb|Emb|Gro|Pvl	Molecular_function:DNA binding|Molecular_function:DNA-directed RNA polymerase activity|Biological_process:transcription|Biological_process:embryonic development (sensu Animalia)|Biological_process:positive regulation of growth rate|Biological_process:larval development (sensu Nematoda)|Biological_process:growth|Biological_process:hermaphrodite genital morphogenesis|Biological_process:reproduction…	RNA polymerase, subunit L	ENSEMBL:ENSP00000315849:human:17 kDa protein:E=35.3768 | ENSEMBL:ENSP00000292614:human:RPB11a protein:E=35.284 | ENSEMBL:ENSP00000344732:human:DNA-directed RNA polymerase II subunit 11:E=35.2676 | ENSEMBL:ENSP00000314125:human:MGC13098 protein:E=33.5229 | ENSEMBL:ENSP00000242224:human:MGC13098 protein:E=33.4815 | ENSEMBL:ENSP00000305383:human:13 kDa protein:E=33.3372 | ENSEMBL:ENSP00000330898:hum…
179704_at	C16D9.4	C16D9.4	WBGene00015859	C16D9.4	active						1	V-5L22	-			WT		Unnamed protein
182508_at	F10G2.1	F10G2.1	WBGene00017362	F10G2.1	active		Expressed in coelomocytes.		0	1	8	V-5C10	-			WT|WT		Predicted secreted cysteine rich protein found only in C.elegans
173175_s_at	ZK512.3	ZK512.3	WBGene00000425	ced-11	active	hypodermal	Expression begins in early embryos and continues into young larval stages. In older embryos and young larvae extensive nuclear expression is seen in hypodermal cells. In young embryos mosaic nuclear-localised and diffuse expression is seen in a variable number of cells (from a few to most cells in the embryo).		0	1	5		173175_s_at|188420_at	The ced-11 gene encodes a predicted transmembrane ion channel related to the long transient receptor potential channel (LTRPC) subfamily of TRP channels found in Drosophila and mammals; CED-11 functions as a downstream effector in the programmed cell death pathway and may play a role in affecting the morphological changes seen in the nucleus, cytoplasm, and plasma membrane of apoptotic cells.	n2744	WT|WT	Molecular_function:cation channel activity|Biological_process:cation transport|Cellular_component:membrane|Biological_process:apoptotic program|Biological_process:positive regulation of programmed cell death	Ca2+/Mg2+-permeable cation channels (LTRPC family)	ENSEMBL:ENSP00000300482:human:Splice Isoform 1 Of Transient receptor potential cation channel subfamily M member 2:E=26.3279 | ENSEMBL:ENSP00000300481:human:Splice Isoform 2 Of Transient receptor potential cation channel subfamily M member 2:E=24.2366 | E
173414_s_at	T07D1.4	T07D1.4	WBGene00001484	fox-1	active	tail | neurons | head	Ubiquitous in the embryo from 18-cell through 3-fold stage. Expressed in a few neurons in the head and tail of adult hermaphrodite. Present in a few, but different, neurons in head and tail of adult male. Present in L1 through L4 by Western analysis. | "Detected at some level throughout all stages of development (embryo-adult), predominant in embryo at 45000-D. All larval stages have all four for…		1	1	1	X-1J16	173414_s_at|192063_s_at		e2643	WT	Molecular_function:nucleic acid binding	Ataxin 2-binding protein (RRM superfamily)	ENSEMBL:ENSP00000262829:human:OTTHUMP00000028771:E=35.7447 | ENSEMBL:ENSP00000342831:human:40 kDa protein:E=35.6576 | ENSEMBL:ENSP00000344196:human:Ataxin 2-binding protein 1:E=35.4559 | ENSEMBL:ENSP00000353455:human:Splice Isoform 2 Of RNA-binding protein 9:E=35.3468 | ENSEMBL:ENSP00000309117:human:Hexaribonucleotide binding protein 1 isoform gamma:E=35.0605 | ENSEMBL:ENSP00000347855:human:Hexar…
192825_at	F38H4.10	F38H4.10	WBGene00009551	F38H4.10	active						2		-					Cell cycle-associated protein Mob1-1	ENSEMBL:ENSP00000264089:human:Splice Isoform 1 Of Mps one binder kinase activator-like 1B:E=42.5086 | ENSEMBL:ENSP00000310189:human:Mps one binder kinase activator-like 1A:E=41.3372 | ENSEMBL:ENSP00000355095:human:OTTHUMP00000046608:E=33.7959 | ENSEMBL:ENSP00000271139:human:MOB3C protein:E=33.7447 | ENSEMBL:ENSP00000262244:human:Mps one binder kinase activator-like 2B:E=31.7959 | ENSEMBL:ENSP0000…
185886_at	F37C12.3	F37C12.3	WBGene00018151	F37C12.3	active						2	III-3F12	-	This gene encodes a protein predicted by Eisenberg and coworkers, with 52% accuracy, to be mitochondrial.		Emb|Lva|Sma|Stp|WT|Emb|Gro|Gro	Molecular_function:acyl carrier activity|Biological_process:fatty acid biosynthesis|Molecular_function:cofactor binding|Biological_process:embryonic development (sensu Animalia)|Biological_process:positive regulation of growth rate|Biological_process:larval development (sensu Nematoda)|Biological_process:growth|Biological_process:positive regulation of body size|Biological_process:gametogenesis	Acyl carrier protein/NADH-ubiquinone oxidoreductase, NDUFAB1/SDAP subunit	ENSEMBL:ENSP00000007516:human:Acyl carrier protein, mitochondrial precursor:E=16.7213 | FLYBASE:CG9160-PB:fly:Flybase gene name is mtacp1-PB:E=17.2147 |
190678_s_at	K06A5.6	K06A5.6	WBGene00019433	K06A5.6	active	head neurons | intestine | pharynx | nervous system	Adult Expression: pharynx; intestine; Nervous System; head neurons;		1	1	18	I-3I11	-			Emb|WT	Molecular_function:acyl-CoA dehydrogenase activity|Biological_process:electron transport|Molecular_function:oxidoreductase activity|Biological_process:embryonic development (sensu Animalia)	Short-chain acyl-CoA dehydrogenase	ENSEMBL:ENSP00000346877:human:Acyl-CoA dehydrogenase, short/branched chain specific, mitochondrial precursor:E=128.553 | ENSEMBL:ENSP00000242592:human:Acyl-CoA dehydrogenase, short-chain specific, mitochondrial precursor:E=74.699 | ENSEMBL:ENSP00000312618
180700_at	F45F2.9	F45F2.9	WBGene00018481	F45F2.9	active	head neurons | intestine | nervous system | renal gland cells | tail neurons	Adult Expression: intestine; renal gland cells; Nervous System; head neurons; tail neurons;		1	1	2	V-6G21	-			WT		Predicted hydrolases of HD superfamily
176041_s_at	Y105E8A.16	Y105E8A.16	WBGene00004489	rps-20	active								171976_x_at|171977_x_at|176041_s_at	rps-20 encodes a small ribosomal subunit S20 protein.		Emb|Etv|Lva|Ste|Lva|Sma	Molecular_function:structural constituent of ribosome|Biological_process:protein biosynthesis|Cellular_component:intracellular|Cellular_component:ribosome|Cellular_component:small ribosomal subunit|Biological_process:embryonic development (sensu Animalia)|Biological_process:embryonic morphogenesis|Biological_process:larval development (sensu Nematoda)|Biological_process:growth|Biological_process:…	40S ribosomal protein S20	ENSEMBL:ENSP00000009589:human:40S ribosomal protein S20:E=40.6576 | ENSEMBL:ENSP00000348430:human:PREDICTED: similar to 40S ribosomal protein S20:E=36.3098 | ENSEMBL:ENSP00000352423:human:11 kDa protein:E=27.9586 | FLYBASE:CG15693-PA:fly:Flybase gene name is RpS20-PA:E=39.6021 |
186269_s_at	Y71F9B.16	Y71F9B.16	WBGene00001048	dnj-30	active								-	This gene encodes a protein containing a DnaJ ('J') domain.		WT	Molecular_function:heat shock protein binding|Molecular_function:unfolded protein binding|Biological_process:protein folding	Predicted molecular chaperone (DnaJ superfamily)	ENSEMBL:ENSP00000263697:human:DnaJ homolog subfamily C member 8:E=53.9208 | FLYBASE:CG10375-PA:fly:Flybase gene name is CG10375-PA:E=55.3979 |
186744_at	Y116F11B.1	Y116F11B.1	WBGene00000920	daf-28	active	hypodermal | intestine | pharyngeal muscle | head	From late L1 to L2, Pdaf-28 GFP is strongly expressed in two pairs of ciliated sensory neurons: ASI and ASJ. This expression pattern continues through L3, L4, and early adult stages. Pdaf-28 GFP is also expressed in the hindgut as well as a tail neuron identified as PQR. From late embryogenesis to early L1, Pdaf-28 GFP was seen in many cell types including pharyngeal muscle, hypodermal, and many …		1	1			-	Uncloned locus that affects dauer formation and life span.	sa191		Molecular_function:hormone activity|Biological_process:physiological processes|Cellular_component:extracellular	Insulin-like peptides
193654_at	F40F9.2	F40F9.2	WBGene00006470	tag-120	active						8	V-6D18	-	tag-120 encodes a predicted transmembrane protein; as loss of tag-120 activity via RNAi does not result in any abnormalities, the precise role of TAG-120 in C. elegans development and/or behavior is not yet known; however, TAG-120 is homologous to a Drosophila NMDA receptor-associated protein and mammalian transmembrane proteins that function in Fas-mediated cell death, so TAG-120 may play a role…	gk221	WT		N-methyl-D-aspartate receptor glutamate-binding subunit	ENSEMBL:ENSP00000321951:human:Lifeguard:E=44.1938 | ENSEMBL:ENSP00000314380:human:Putative MAPK activating protein:E=43.2757 | ENSEMBL:ENSP00000258412:human:RECS1 protein homolog:E=39.4815 | ENSEMBL:ENSP00000327659:human:23 kDa protein:E=27.0315 | ENSEMBL:ENSP00000323481:human:CGI-119 protein:E=18.3188 | ENSEMBL:ENSP00000350965:human:28 kDa protein:E=18 | ENSEMBL:ENSP00000286424:human:MDS013:E=17…
187532_s_at	F39B2.11	F39B2.11	WBGene00009559	F39B2.11	active						11	I-7I04	-			Ste|WT|WT	Biological_process:reproduction	Translocase of outer mitochondrial membrane complex, subunit TOM37/Metaxin 1	ENSEMBL:ENSP00000317106:human:Metaxin 1 isoforM 1:E=37.3279 | ENSEMBL:ENSP00000307845:human:Similar to Metaxin 1:E=32.7696 | ENSEMBL:ENSP00000331672:human:Hypothetical protein DKFZp686B0395:E=25.2596 | ENSEMBL:ENSP00000249442:human:Metaxin 2:E=18.4318 | FLYBASE:CG9393-PA:fly:Flybase gene name is CG9393-PA:E=22.9586 |
174184_at	Y54G2A.10a	Y54G2A.10	WBGene00021875	Y54G2A.10	active								-			WT		Unnamed protein
176260_at	Y58A7A.1	Y58A7A.1	WBGene00021975	Y58A7A.1	active								-				Molecular_function:copper ion transporter activity|Biological_process:copper ion transport|Cellular_component:integral to membrane	Copper transporter	FLYBASE:CG3977-PA:fly:Flybase gene name is CG3977-PA:E=18.0315 | FLYBASE:CG15551-PB:fly:Flybase gene name is CG15551-PB:E=17.5086 | FLYBASE:CG7459-PA:fly:Flybase gene name is CG7459-PA:E=11.9586 |
187733_s_at	C45G9.11	C45G9.11	WBGene00016682	C45G9.11	active	intestinal	Adult Expression: intestinal | Larval Expression: intestinal		0	1		III-2L17	-			WT|WT|WT|WT
188537_s_at	ZK20.6	ZK20.6	WBGene00013926	nep-1	active						1	II-7N18	173014_at|188537_s_at	ZK20.6 encodes a neprilysin; neprilysins are thermolysin-like zinc metallopeptidases, found on the outer surface of animal cells, that negatively regulate small signalling peptides (e.g., enkephalin, tachykinin, insulin, and natriuretic peptides) by cleaving them; ZK20.6 is closely paralogous to F18A12.8, and orthologous to CG9761 in Drosophila melanogaster; more generally, ZK20.6 falls into a gr…		Ste|WT	Molecular_function:neprilysin activity|Biological_process:proteolysis and peptidolysis|Cellular_component:membrane|Molecular_function:metallopeptidase activity|Molecular_function:zinc ion binding|Biological_process:reproduction	M13 family peptidase	ENSEMBL:ENSP00000349581:human:Splice Isoform 4 Of Endothelin-converting enzyme 1:E=123.276 | ENSEMBL:ENSP00000264205:human:Splice Isoform 1 Of Endothelin-converting enzyme 1:E=123.276 | ENSEMBL:ENSP00000350066:human:Splice Isoform 2 Of Endothelin-converti
183387_at	C25H3.14	C25H3.3|C25H3.14	-	-	multiple						2		-			WT	Molecular_function:catalytic activity	HGG motif-containing thioesterase	ENSEMBL:ENSP00000230048:human:Thioesterase superfamily member 2:E=22.7213 | FLYBASE:CG16985-PA:fly:Flybase gene name is CG16985-PA:E=13.9586 |
180758_at	T23E7.4	T23E7.4	WBGene00003744	nlp-6	active	head neurons | IL2 neurons | IL1 neurons | head neurons | intestine | tail neurons	Reporter construct is expressed primarily or exclusively in neurons or "endocrine/secretory" cells. GFP expression in non-neuronal tissues include the gut (frequently), specific somatic gonad cells, and in pharyngeal or vulval muscles (rarely). No expression is detected in hypodermal, body wall muscle or germ tissues. nlp-6 is expressed at head neurons and ILx neurons. | "Expressed in ASI, IL2, 2…		1	1	6	X-7L08	-			WT
173359_at	Y37E3.4	Y37E3.4	WBGene00021348	Y37E3.4	active								-					Small EDRK-rich protein H4F5
185395_at	C17G10.1	C17G10.1	WBGene00015915	C17G10.1	active	hypodermis	This mosaic expression pattern is seen in late larvae and adults in a number of nuclei of the head and tail hypodermis.		0	1	2	II-4D09	-			WT|WT	Molecular_function:oxidoreductase activity|Biological_process:metabolism|Molecular_function:oxidoreductase activity, acting on paired donors, with incorporation or reduction of molecular oxygen, 2-oxoglutarate as one donor, and incorporation of one atom each of oxygen into both donors|Biological_process:protein metabolism	Predicted component of NuA3 histone acetyltransferase complex	ENSEMBL:ENSP00000337196:human:2OG-Fe(II) oxygenase superfamily protein:E=50.8539 | ENSEMBL:ENSP00000350013:human:2OG-Fe(II) oxygenase superfamily protein:E=33.2924 | FLYBASE:CG31120-PA:fly:Flybase gene name is CG31120-PA:E=39.0362 |
192098_at	F42G9.5a	F42G9.5	WBGene00000117	alh-11	active						2	III-1A16	-			WT|WT	Molecular_function:oxidoreductase activity|Biological_process:metabolism	Aldehyde dehydrogenase	ENSEMBL:ENSP00000271359:human:Aldehyde dehydrogenase, E3 isozyme:E=122.77 | ENSEMBL:ENSP00000346827:human:53 kDa protein:E=121.387 | ENSEMBL:ENSP00000249750:human:Aldehyde dehydrogenAse 1A2 isoform 1:E=84.7447 | ENSEMBL:ENSP00000273450:human:Hypothetical
188523_at	R13F6.9	R13F6.9	WBGene00004857	sma-3	active	hypodermis | intestine | pharynx	C-terminal construct: Expression begins late in embryogenesis, and continues through larval stages into adulthood. In larvae, expression is strong in the hypodermis, pharynx and intestine. sma-3 expression in the hypodermis is seen throughout the large hypodermal syncytium hyp7, but not in the lateral hypodermal blast cells (the seam cell). | "Expression of the N-terminal construct is similar, al…	C-terminal construct: Nuclear accumulation in all of these tissues is strong. This nuclear localization does not depend on the activity of sma-6, however. When the integrated N-terminal construct array (qcIs6) was crossed into sma-4(e729) or sma-2(e502) mutant backgrounds, the nuclear localization did not change significantly. When the array is crossed into sma-6(wk7) mutants, the protein became …	0	1	1	III-3J09	-		e491	WT|Sma|Sma	Biological_process:regulation of transcription, DNA-dependent|Cellular_component:intracellular|Biological_process:positive regulation of body size	TGFbeta receptor signaling protein SMAD and related proteins	ENSEMBL:ENSP00000231589:human:Mothers against decapentaplegic homolog 5:E=96.7695 | ENSEMBL:ENSP00000239885:human:Splice Isoform 2 Of Mothers against decapentaplegic homolog 9:E=92.4559 | ENSEMBL:ENSP00000305769:human:Mothers against decapentaplegic homol
179167_at	M05D6.6	M05D6.6	WBGene00010879	M05D6.6	active						21	II-6O05	-			WT
193863_s_at	F15G9.4a	F15G9.4	WBGene00001863	him-4	active	body wall muscle | nerve ring | distal tip cells	Adult Expression: body wall muscle | Larval Expression: body wall muscle | "Excepting body wall muscles and gonadal leaders, described below, no other cells were observed to express SP-GFP-hemicentin. Body wall muscles: Beginning in late embryogenesis (a		1	1		X-4F24	174196_s_at|193863_s_at	The him-4 gene encodes a large (5198-residue) extracellular protein, called 'hemicentin', that belongs to the immunoglobulin superfamily.	e1266	WT|WT|Egl|Rup|Unc|Egl|Pvl|Rup|Unc	Molecular_function:calcium ion binding|Biological_process:oviposition|Biological_process:hermaphrodite genital morphogenesis|Biological_process:morphogenesis of an epithelium|Biological_process:locomotory behavior	Immunoglobin and related proteins	ENSEMBL:ENSP00000271588:human:Hemicentin:E=1000 | ENSEMBL:ENSP00000277491:human:PREDICTED: hemicentin-2:E=253.244 | ENSEMBL:ENSP00000284548:human:OTTHUMP00000061415:E=150.854 | ENSEMBL:ENSP00000352154:human:TiTin isoform novex-1:E=144.538 | ENSEMBL:ENSP00
190905_at	F58A3.5	F58A3.5	WBGene00010225	F58A3.5	active						16	X-5G06	-			WT	Molecular_function:oxidoreductase activity|Biological_process:metabolism|Molecular_function:molecular_function unknown	Uncharacterized protein with conserved cysteine
175489_at	F18E3.11	F18E3.11	WBGene00017567	F18E3.11	active								-
186137_at	Y44E3A.3	Y44E3A.3	WBGene00021548	Y44E3A.3	active						2	I-1B03	-	This gene encodes a protein predicted by Eisenberg and coworkers, with 52% accuracy, to be mitochondrial.		WT	Molecular_function:electron transporter activity|Biological_process:electron transport	Thioredoxin	ENSEMBL:ENSP00000259332:human:Thioredoxin:E=14.3979 | ENSEMBL:ENSP00000334444:human:11 kDa protein:E=13.7696 | ENSEMBL:ENSP00000216185:human:Thioredoxin, mitochondrial precursor:E=13.3566 | ENSEMBL:ENSP00000350419:human:Sperm-specific thioredoxin:E=10.5686 | ENSEMBL:ENSP00000304908:human:Hypothetical protein FLJ40337:E=10.2076 | FLYBASE:CG31884-PB:fly::E=20.8861 | FLYBASE:CG3315-PA:fly:Flybase ge…
191989_at	F20D1.9	F20D1.9	WBGene00008979	F20D1.9	active	vulva other | gonad sheath cells | intestine	Adult Expression: vulva other; gonad sheath cells;		0	1	2	X-6P14	-			WT|Unclassified|Unclassified|WT|WT	Molecular_function:transporter activity|Biological_process:transport|Cellular_component:mitochondrial inner membrane|Molecular_function:binding|Cellular_component:membrane	Mitochondrial solute carrier protein	ENSEMBL:ENSP00000329033:human:Mitochondrial glutamate carrier 2:E=70.9208 | ENSEMBL:ENSP00000322020:human:Mitochondrial glutamate carrier 1:E=39.1871 | ENSEMBL:ENSP00000265631:human:Calcium-binding mitochondrial carrier protein Aralar2:E=38.3098 | ENSEMBL
182559_at	C01G10.6	C01G10.6	WBGene00007233	C01G10.6	active						8	V-9J04	-			WT		Unnamed protein
189605_at	K08C7.3a	K08C7.3	WBGene00001328	epi-1	active	intestine | pharynx | mu_int | gonad | vulval muscle | distal tip cells | coelomocytes | somatic gonad | intestinal	epi-1 accumulates between the primary tissue layers near the completion of gastrulation (~250 minutes). epi-1 antiserum stains all the major basement membranes during the remainder of embryogenesis and throughout larval development and in the adult. Altho	Although the staining is diffuse within most basement membranes, at the muscle/epidermis membrane a distinct pattern is observed. On the muscle surface, a grid-like network that comprises regularly spaced bands running circumferentially and longitudinally is observed. The longitudinal bands correspond to the thin-filament-containing (I-band) region of the muscle myofilament lattice. epi-1 is also…	0	1	5	IV-5J23	-	epi-1 encodes a laminin alpha chain that affects oogenesis due to its affect on gonad development, and also affects cell migrations, axon extension and GABAergic defasciculation, morphology of the VD and DD motor neurons, body morphology, locomotion, gonad sheath epithelialization, body muscle structure, and germ cell proliferation.	gm57	Dpy|Muv|Ste|Unc	Biological_process:defense response|Molecular_function:structural molecule activity|Biological_process:cell adhesion|Cellular_component:basement membrane|Cellular_component:extracellular matrix|Molecular_function:receptor activity|Biological_process:positive regulation of body size|Biological_process:negative regulation of vulval development (sensu Nematoda)|Biological_process:reproduction|Biolog…	Extracellular matrix glycoprotein Laminin subunits alpha and gamma	ENSEMBL:ENSP00000350717:human:Similar to Laminin alpha-2 chain precursor:E=1000 | ENSEMBL:ENSP00000346769:human:343 kDa protein:E=1000 | ENSEMBL:ENSP00000252999:human:Laminin alpha-5 chain precursor:E=1000 | ENSEMBL:ENSP00000324532:human:Laminin alpha 3 s
175522_s_at	F01F1.11	F01F1.11	WBGene00017165	F01F1.11	active						11	III-3G19	-			WT|Emb|WT	Biological_process:embryonic development (sensu Animalia)	Small secreted protein with conserved cysteines
173520_at	T20B5.3	T20B5.3	WBGene00020596	T20B5.3	active	head neurons | spermatheca | hypodermis | gonad sheath cells | pharynx | vulval muscle | tail neurons	Adult Expression: pharynx; vulval muscle; spermatheca; gonad sheath cells; hypodermis; tail neurons; unidentified | Larval Expression: pharynx; hypodermis; head neurons; tail neurons | Occasional strong expression is seen in the excretory cell of larvae and adults. In larvae weak diffuse expression is seen throughout the worm.		1	1	1	X-4N19	171812_x_at|173520_at|181147_s_at	T20B5.3 encodes an ortholog of mammalian O-GlcNAc selective N-acetyl-beta-D-glucosaminidase (O-GlcNAcase), an enzyme distinct from lysosomal hexosaminidases that removes O-GlcNAc modifications from intracellular proteins; T20B5.3 has no obvious phenotype in mass RNAi screens; T20B5.3 is predicted to be located in both the cytoplasm and the nucleus, to counteract O-linked N-acetylglucosamine (O-Gl…	ok1207	WT|WT|WT			ENSEMBL:ENSP00000350445:human:MGEA5 protein:E=99 | ENSEMBL:ENSP00000355200:human:KIAA0679 protein:E=85.5229 | ENSEMBL:ENSP00000354850:human:Meningioma-expressed antigen 5:E=85.5229 | FLYBASE:CG5871-PA:fly:Flybase gene name is CG5871-PA:E=95.4685 |
192922_s_at	F26E4.8	F26E4.8	WBGene00006528	tba-1	active	germ-line cells | DB neurons | VA neurons | hypodermal | intestine | gonad | nervous system | DA neurons | muscle | VB neurons | germ-line cells | hypodermal | intestine | gonad | nervous system | muscle | neurons	Fusion gene selectively expressed in a subset of the nervous system and is not expressed at detectable levels in non neural tissues such as muscle hypodermal tissues, gonad and intestine. Expression is observed in both embryonic and postembryonic developm	| Stained in neuronal processes and cell bodies. Spindles are stained more strongly.	1	1	5	I-4L06	-		ok1123	Emb|Spd|Emb|Emb	Molecular_function:structural molecule activity|Biological_process:microtubule-based movement|Cellular_component:microtubule|Molecular_function:GTP binding|Cellular_component:cytoplasm|Molecular_function:GTPase activity|Biological_process:microtubule polymerization|Cellular_component:tubulin|Biological_process:embryonic development (sensu Animalia)|Biological_process:embryonic cleavage|Biological…	Alpha tubulin	ENSEMBL:ENSP00000301071:human:Tubulin alpha-3 chain:E=222.229 | ENSEMBL:ENSP00000336799:human:Tubulin alpha-ubiquitous chain:E=222.229 | ENSEMBL:ENSP00000301072:human:Tubulin alpha-6 chain:E=221.167 | ENSEMBL:ENSP00000347462:human:Splice Isoform 1 Of Tubu
175592_s_at	C06H2.3	C06H2.3	WBGene00007387	C06H2.3	active							V-7J07	175592_s_at|192038_at			WT	Molecular_function:N-acetyltransferase activity	Uncharacterized conserved protein, contains JmjC domain	ENSEMBL:ENSP00000286096:human:Hypothetical protein FLJ13798:E=62.3979 | ENSEMBL:ENSP00000299163:human:Factor inhibiting HIF1:E=15.1871 | ENSEMBL:ENSP00000302562:human:Similar to Protein associating with small stress protein PASS1:E=13.0809 | ENSEMBL:ENSP00000334326:human:Similar to Cytosolic phospholipase A2 beta:E=10.3665 | FLYBASE:CG13902-PA:fly:Flybase gene name is CG13902-PA:E=48.0655 | FLYBA…
174411_s_at	T01H3.2	T01H3.2	WBGene00011348	T01H3.2	active						2	II-5J18	173695_s_at|174411_s_at			WT	Cellular_component:integral to membrane	Uncharacterized conserved protein, contains dysferlin, TECPR and PH domains	FLYBASE:CG32226-PA:fly:Flybase gene name is CG32226-PA:E=39.699 |
189528_s_at	T09B4.8	T09B4.8	WBGene00020382	T09B4.8	active	head neurons | hypodermis | body wall muscle | intestinal	Adult Expression: intestinal; body wall muscle; hypodermis; head neurons | Larval Expression: intestinal; body wall muscle; head neurons; unidentified		1	1	27	I-2N04	189527_at|189528_s_at			WT|WT|Unclassified|WT|WT	Molecular_function:transaminase activity|Molecular_function:pyridoxal phosphate binding	Alanine-glyoxylate aminotransferase AGT2	ENSEMBL:ENSP00000231420:human:Alanine--glyoxylate aminotransferase 2, mitochondrial precursor:E=122.886 | ENSEMBL:ENSP00000310978:human:Hypothetical protein MGC15875:E=67.4949 | ENSEMBL:ENSP00000296486:human:Alanine-glyoxylate aminotransferase 2-like 1:E=50.3979 | ENSEMBL:ENSP00000224242:human:Ornithine aminotransferase, mitochondrial precursor:E=38.1135 | ENSEMBL:ENSP00000321290:human:Hypothetic…
175089_at	Y71H2AM.1	Y71H2AM.1	WBGene00022166	Y71H2AM.1	active								-			WT	Molecular_function:O-sialoglycoprotein endopeptidase activity|Biological_process:proteolysis and peptidolysis		ENSEMBL:ENSP00000206542:human:Probable O-sialoglycoprotein endopeptidase:E=124.187 | ENSEMBL:ENSP00000264151:human:Putative sialoglycoprotease type 2:E=20.7447 | FLYBASE:CG4933-PA:fly:Flybase gene name is CG4933-PA:E=119.222 | FLYBASE:CG14231-PA:fly:Flybase gene name is CG14231-PA:E=16.8539 |
190917_at	C53B4.7a	C53B4.7	WBGene00008276	C53B4.7	active	head neurons | body wall muscle	Adult Expression: body wall muscle; head neurons; unidentified | Larval Expression: body wall muscle; head neurons		1	1	14	IV-4H17	-			WT	Molecular_function:oxidoreductase activity|Biological_process:metabolism|Molecular_function:GDP-mannose 4,6-dehydratase activity|Biological_process:biosynthesis	GDP-mannose 4,6 dehydratase	ENSEMBL:ENSP00000324262:human:GDP-mannose 4,6 dehydratase:E=127.959 | ENSEMBL:ENSP00000261296:human:dTDP-D-glucose 4,6-dehydratase:E=10.4089 | FLYBASE:CG8890-PA:fly:Flybase gene name is Gmd-PA:E=130.509 |
182980_at	T08B1.4	T08B1.4	WBGene00020341	T08B1.4	active						6	V-1P12	-			WT
190624_s_at	R74.1	R74.1	WBGene00003073	lrs-1	active							III-2G07	-	lrs-1 encodes a predicted cytoplasmic leucyl-tRNA synthetase (LeuRS), a class I aminoacyl-tRNA synthetase that catalyzes the attachment of leucine to its cognate tRNA and is thus required for protein biosynthesis; LRS-1 activity is required for embryonic, larval, and germline development, as well as normal body morphology and rates of postembryonic growth.		Emb|Bmd|Emb|Gro|Lvl|Ste|Lva	Molecular_function:leucine-tRNA ligase activity|Molecular_function:ATP binding|Biological_process:protein biosynthesis|Cellular_component:cytoplasm|Molecular_function:tRNA ligase activity|Biological_process:amino acid activation|Biological_process:body morphogenesis (sensu Nematoda)|Biological_process:embryonic development (sensu Animalia)|Biological_process:positive regulation of growth rate|Bio…	Leucyl-tRNA synthetase	ENSEMBL:ENSP00000274562:human:Leucyl-tRNA synthetase archae/euk cytosolic, class Ia family protein:E=1000 | ENSEMBL:ENSP00000354186:human:18 kDa protein:E=42.8539 | ENSEMBL:ENSP00000265537:human:Probable leucyl-tRNA synthetase, mitochondrial precursor:E=10.5229 | FLYBASE:CG33123-PA:fly:Flybase gene name is CG33123-PA:E=1000 | FLYBASE:CG11471-PA:fly::E=12.8861 |
193329_at	F41E6.6	F41E6.6	WBGene00018287	F41E6.6	active	neurons along body | head neurons | Reproductive System | nerve ring | intestine | tail | body wall muscle | pharynx | nervous system | ventral nerve cord | vulval muscle | developing vulva | tail neurons	Adult Expression: pharynx; intestine; Reproductive System; vulval muscle; body wall muscle; Nervous System; nerve ring; ventral nerve cord; head neurons; neurons along body; tail neurons; unidentified cells in tail ;		1	1	15	V-6K19	-		ok822	WT		Cysteine proteinase Cathepsin F	ENSEMBL:ENSP00000310832:human:Cathepsin F precursor:E=79 | ENSEMBL:ENSP00000311300:human:Cathepsin W precursor:E=52.1487 | ENSEMBL:ENSP00000259470:human:Cathepsin L2 precursor:E=52.0223 | ENSEMBL:ENSP00000257498:human:Cathepsin L precursor:E=51.4949 | ENS
181558_at	C30B5.5	C30B5.5	WBGene00016246	C30B5.5	active						6		-				Molecular_function:rhodopsin-like receptor activity|Biological_process:G-protein coupled receptor protein signaling pathway|Cellular_component:integral to membrane	7-transmembrane receptor	FLYBASE:CG2114-PA:fly:Flybase gene name is FR-PA:E=18.7447 | FLYBASE:CG6986-PA:fly:Flybase gene name is CG6986-PA:E=11.3566 | FLYBASE:CG8985-PA:fly::E=11.1739 |
190443_s_at	T02G5.9a	T02G5.9	WBGene00002238	krs-1	active	head neurons | Reproductive System | hypodermis | seam cells | intestine | tail | pharynx | rectal epithelium | nervous system | developing vulva	Adult Expression: pharynx; intestine; rectal epithelium; hypodermis; seam cells; Nervous System; head neurons; unidentified cells in tail ;		1	1	20	II-5K20	-			Bmd|Emb|Gro|Sma|Stp|Emb|Lva	Molecular_function:nucleic acid binding|Molecular_function:tRNA ligase activity|Molecular_function:ATP binding|Biological_process:amino acid activation|Cellular_component:cytoplasm|Molecular_function:lysine-tRNA ligase activity|Biological_process:lysyl-tRNA aminoacylation|Biological_process:body morphogenesis (sensu Nematoda)|Biological_process:embryonic development (sensu Animalia)|Biological_pr…	Lysyl-tRNA synthetase (class II)	ENSEMBL:ENSP00000303043:human:Lysyl-tRNA synthetase:E=190.456 | ENSEMBL:ENSP00000325448:human:Lysyl-tRNA synthetase:E=188.678 | ENSEMBL:ENSP00000354704:human:FLJ10514 protein:E=20.3279 | ENSEMBL:ENSP00000355086:human:DJ383J4.4:E=20.2924 | ENSEMBL:ENSP00000264161:human:Aspartyl-tRNA synthetase:E=12.7696 | FLYBASE:CG12141-PA:fly:Flybase gene name is CG12141-PA:E=190.119 | FLYBASE:CG31739-PA:fly:Fly…
175165_at	yk569e2.3	yk569e2.3	-	-	not a gene								-
181816_s_at	C18E9.10	C18E9.10	WBGene00007690	C18E9.10	active						2	II-6B19	-			WT|Emb|Gro|WT|Lva	Biological_process:embryonic development (sensu Animalia)|Biological_process:positive regulation of growth rate|Biological_process:larval development (sensu Nematoda)|Biological_process:growth	Membrane protein involved in ER to Golgi transport	ENSEMBL:ENSP00000310803:human:Hypothetical protein FLJ90068:E=12.6198 | ENSEMBL:ENSP00000271375:human:Hypothetical protein:E=11.2219 | ENSEMBL:ENSP00000355335:human:PRGR1:E=10.1427 |
180760_at	EGAP4.1	EGAP4.1	WBGene00017149	EGAP4.1	active								-					Unnamed protein
182180_at	C50D2.6	C50D2.6	WBGene00016809	C50D2.6	active						10	II-1E13	-			WT|WT		Unnamed protein
192914_at	R06C7.3	R06C7.3	WBGene00000963	dhp-1	active	hyp7 | hypodermal | pharynx | head	GFP observed transiently from the 3-fold embryo to the L1-L2 larva stage. GFP was not observed in the 2-fold stage. or at the L3-L4 stage. The expression is in the nuclei of body hypodermal cells, including hyp7, the largest main body syncytium. Fluorescence was also observed in the hemidesmosomes which connect the hypodermis and muscle. In the head region, fluorescence was detected in a single c…	The expression is in the nuclei of body hypodermal cells.	0	1	1	I-3H01	-	The R06C7.3 gene encodes a homolog of the human gene DPYS, which when mutated leads to dihydropyrimidinuria (OMIM:222748).		WT	Molecular_function:hydrolase activity	Dihydroorotase and related enzymes	ENSEMBL:ENSP00000276651:human:Dihydropyrimidinase:E=144.409 | ENSEMBL:ENSP00000309539:human:Dihydropyrimidinase related protein-2:E=126.959 | ENSEMBL:ENSP00000339850:human:Dihydropyrimidinase related protein-4:E=125.481 | ENSEMBL:ENSP00000343690:human:DPYSL3 protein:E=125.131 | ENSEMBL:ENSP00000342995:human:Similar to Dihydropyrimidinase related protein-1:E=120.745 | ENSEMBL:ENSP00000321606:human…
178930_at	F19H8.2	F19H8.2	WBGene00008963	F19H8.2	active						14	II-9A02	-			WT
188625_at	C54G4.6	C54G4.6	WBGene00008316	dod-18	active						2	I-3P10	-	This gene encodes a protein predicted by Eisenberg and coworkers, with 68% accuracy, to be mitochondrial.		WT		Predicted nucleic acid-binding protein ASMTL	ENSEMBL:ENSP00000346619:human:Acetylserotonin O-methyltrAnsferAse-like:E=22.4559 | ENSEMBL:ENSP00000344560:human:ASMTL protein:E=21.699 | ENSEMBL:ENSP00000313165:human:Similar to ASMTL protein:E=16.7447 | FLYBASE:CG33085-PC:fly:Flybase gene name is CG33085-PC:E=20.7696 |
172579_x_at	F59E12.6a	F59E12.6	WBGene00019122	F59E12.6	active						5	II-4F11	-			WT	Molecular_function:cysteine-type endopeptidase activity|Molecular_function:ubiquitin thiolesterase activity|Biological_process:ubiquitin-dependent protein catabolism	Unnamed protein	ENSEMBL:ENSP00000285679:human:Splice Isoform 2 Of Ubiquitin carboxyl-terminal hydrolase 25:E=10.1135 | ENSEMBL:ENSP00000285681:human:Splice Isoform 1 Of Ubiquitin carboxyl-terminal hydrolase 25:E=10.0969 |
189861_at	K10B2.2a	K10B2.2	WBGene00019605	K10B2.2	active						24	II-4P14	-			WT|WT	Molecular_function:serine carboxypeptidase activity|Biological_process:proteolysis and peptidolysis|Molecular_function:catalytic activity	Serine carboxypeptidases (lysosomal cathepsin A)	ENSEMBL:ENSP00000191018:human:Lysosomal protective protein precursor:E=88.2218 | ENSEMBL:ENSP00000265394:human:Carboxypeptidase, vitellogenic-like:E=34.8539 | ENSEMBL:ENSP00000262288:human:Splice Isoform 1 Of Retinoid-inducible serine carboxypeptidase precursor:E=19.7696 | ENSEMBL:ENSP00000347497:human:Similar to Retinoid-inducible serine carboxypeptidase precursor:E=13.8539 | FLYBASE:CG4572-PA:f…
191698_at	C40H1.4	C40H1.4	WBGene00001242	elo-4	active						17	III-5A07	-	The elo-4 gene encodes a paralog of elo-1 and elo-2, each of which encodes a polyunsaturated fatty acid (PUFA) elongase; its function in vivo is unknown.	tm880	WT|WT|WT	Cellular_component:integral to membrane	Long chain fatty acid elongase	ENSEMBL:ENSP00000238970:human:Elongation of very long chain fatty acids protein 3:E=47.2676 | ENSEMBL:ENSP00000304736:human:Hypothetical protein FLJ23378:E=41.0044 | ENSEMBL:ENSP00000296596:human:PREDICTED: ELOVL family member 7, elongation of long chain
173963_s_at	Y20F4.4	Y20F4.4	WBGene00021239	Y20F4.4	active								173397_at|173963_s_at			WT|WT		Uncharacterized protein	ENSEMBL:ENSP00000301740:human:RNA binding protein:E=14.1367 | ENSEMBL:ENSP00000326261:human:Serine/arginine repetitive matrix 1:E=13.6198 |
188113_s_at	T06D8.5	T06D8.5	WBGene00011526	T06D8.5	active						2	II-7P09	-	This gene encodes a protein predicted by Eisenberg and coworkers, with 52% accuracy, to be mitochondrial.		Clr|Gro|Gro|Stp|Unclassified	Biological_process:protein complex assembly|Cellular_component:membrane|Biological_process:osmoregulation|Biological_process:positive regulation of growth rate|Biological_process:gametogenesis	Cytochrome oxidase assembly factor COX15	ENSEMBL:ENSP00000016171:human:Splice Isoform 1 Of Cytochrome c oxidase assembly protein COX15 homolog:E=98 | ENSEMBL:ENSP00000224291:human:COX15 homolog cytochrome c oxidase assembly protein:E=83.3468 | FLYBASE:CG3803-PA:fly:Flybase gene name is CG3803-PA:E=91.1938 |
174636_at	yk5a11.3	yk5a11.3	-	-	not a gene								-
181967_at	C24A1.1	C24A1.1	WBGene00016028	C24A1.1	active						6	III-1O13	-			WT|WT
190091_at	C01B12.1	C01B12.1	WBGene00005017	sqt-2	active						16	II-1A03	-	Uncloned locus that affects alae formation and body morphology such that mutants exhibit a slightly dumpy phenotype and the bodies of mutants are helically twisted.	e1486	WT	Biological_process:phosphate transport|Cellular_component:cytoplasm|Molecular_function:structural constituent of cuticle	Collagens (type IV and type XIII), and related proteins	ENSEMBL:ENSP00000338213:human:AlphA 1 type II collAgen isoform 2, preproprotein:E=37.6778 | ENSEMBL:ENSP00000353204:human:COL2A1 protein:E=37.6778 | ENSEMBL:ENSP00000346511:human:Alpha-1 type II collagen:E=37.6576 | ENSEMBL:ENSP00000341752:human:COL22A1 p
172650_x_at	K06C4.10	K06C4.10	WBGene00001892	his-18	active								-	his-18 encodes an H4 histone; by homology, HIS-18 is predicted to function as a nucleosome component required for packaging of DNA into chromatin; his-18 is a replication-dependent histone locus that resides in the HIS4 cluster on chromosome V.			Molecular_function:DNA binding|Biological_process:nucleosome assembly|Biological_process:chromosome organization and biogenesis (sensu Eukarya)|Cellular_component:nucleosome|Cellular_component:nucleus	Histone H4	ENSEMBL:ENSP00000350767:human:H4 histone family, member M:E=49.4949 | ENSEMBL:ENSP00000244537:human:Histone H4:E=35.1675 | FLYBASE:CG3379-PA:fly:Flybase gene name is His4r-PA:E=49.1805 | FLYBASE:CG31611-PA:fly:Flybase gene name is His4:CG31611-PA:E=49.1805 |
190084_at	C33G8.8	C33G8.8	WBGene00016365	C33G8.8	active						2	V-5E21	-		tm1281	WT	Molecular_function:transcription factor activity|Molecular_function:steroid hormone receptor activity|Biological_process:regulation of transcription, DNA-dependent|Cellular_component:nucleus	Hormone receptors
174655_at	Y59H11AR.2a	Y59H11AR.2	WBGene00022010	Y59H11AR.2	active								-				Molecular_function:ATP binding|Molecular_function:ATPase activity, coupled to transmembrane movement of ions, phosphorylative mechanism|Biological_process:cation transport|Cellular_component:membrane|Molecular_function:catalytic activity|Biological_process:metabolism|Molecular_function:hydrolase activity, acting on acid anhydrides, catalyzing transmembrane movement of substances|Molecular_functio…	Cation transport ATPase	ENSEMBL:ENSP00000256031:human:Splice Isoform 1 Of Probable cation-transporting ATPase 13A3:E=201.854 | ENSEMBL:ENSP00000327214:human:Splice Isoform 1 Of Probable cation-transporting ATPase 13A2:E=179.721 | ENSEMBL:ENSP00000350528:human:Splice Isoform 3 Of
183488_s_at	F25B4.5	F25B4.5	WBGene00017768	F25B4.5	active						2	V-4I24	-			WT	Biological_process:RNA processing|Cellular_component:intracellular	mRNA processing protein	ENSEMBL:ENSP00000326210:human:Hypothetical protein:E=58.7447 | ENSEMBL:ENSP00000348010:human:PRP39 pre-mRNA processing factor 39 homolog:E=46.3979 | FLYBASE:CG1646-PA:fly:Flybase gene name is CG1646-PA:E=69.1871 |
177374_at	LLC1.2	LLC1.2	WBGene00010793	LLC1.2	active							IV-7D15	172954_at|177374_at			WT|WT|Unclassified		Uncharacterized protein
183076_at	T15B7.1	T15B7.1	WBGene00020516	T15B7.1	active						8	V-4P16	-			WT|WT	Molecular_function:sugar binding		ENSEMBL:ENSP00000263525:human:Tenascin-R:E=25.8861 | ENSEMBL:ENSP00000221204:human:Fibrinogen-like protein 1 precursor:E=24.585 | ENSEMBL:ENSP00000315813:human:Fibrinogen C domain containing 1:E=22.6198 | ENSEMBL:ENSP00000248598:human:Fibroleukin precurso
175811_s_at	F33H1.1a	F33H1.1	WBGene00000914	daf-19	active	hypodermal | intestinal | neurons	GFP expression began around the 2-fold stage of embryogenesis, continued at high levels through the L1 and L2 larval stages, and then weakened or was absent. In occasional animals that expressed GFP at higher levels than regularly observed, expression was noticed in a few additional neurons as well as hypodermal and intestinal cells.	Expression was seen in a pattern of nuclei consistent with those of all ciliated sensory neurons.	1	1		II-7M11	175811_s_at|190486_s_at		m86	WT	Molecular_function:DNA binding|Biological_process:regulation of transcription, DNA-dependent	RFX family transcription factor	ENSEMBL:ENSP00000306335:human:DNA-binding protein RFX2:E=86.2518 | ENSEMBL:ENSP00000351574:human:Splice Isoform 2 Of Transcription factor RFX3:E=84.6778 | ENSEMBL:ENSP00000265775:human:Splice Isoform 1 Of Transcription factor RFX3:E=83.2007 | ENSEMBL:ENSP00000254325:human:MHC class II regulatory factor RFX1:E=81.3279 | ENSEMBL:ENSP00000352076:human:Similar to DNA-binding protein RFX2:E=75.0177 | …
[truncated: 5,641 more rows]

## Sheet: Larval Pan-neural EGs
Larval Pan-neural Expressed Genes
Expression data extracted from WormBase release WS146													Neuron expression Key
[truncated: 4,040 more rows]

## Sheet: Larval A-class EGs
Larval A-Class Expressed Genes
[truncated: 3,328 more rows]
