# Supplementary material for: Cell-specific microarray profiling experiments reveal a comprehensive picture of gene expression in the C. elegans nervous system
Source: Genome Biol. 2007 Jul 5;8(7):R135. doi: 10.1186/gb-2007-8-7-r135 (PMC2323220; doi:10.1186/gb-2007-8-7-r135)
Supplement: Additional data file 14 — 11,868 unique transcripts identified by all of our microarray experiments. [file gb-2007-8-7-r135-S14.xls]

## Sheet: Unique EGs
11866 unique transcripts identified in the four neural (EP, LP, EA, LA) and embryonic and larval Reference EG lists
													Neuron expression Key
Expression data extracted from WormBase release WS146													0	Not annotated as expressed in neurons
Other annotation extracted from WormBase release WS140													1	In neurons
													3	In all cells
													4	male specific
													5	No spatial expression data
Affy ID	Affy cosmid	WB cosmid	WB ID	Common name	WB status	Cell group	Expression pattern	Subcellular location	Neuron expression	Expression data present	MicroArray map positions	RNAi clones	Other probes	Brief id	Mutant	RNAi phenotype	GO list	KOG	Blast Hits (hit|species|description|E_val)
175570_at	AW057380_rc	AW057380	-	-	not a gene	-								-
192752_at	B0464.7	B0464.9|B0464.7	-	-	multiple	-						11	III-5E17	-		gk324		Molecular_function:DNA binding	DNA-bridging protein BAF	ENSEMBL:ENSP00000310275:human:Barrier-to-autointegration factor:E=25.9208 | ENSEMBL:ENSP00000316411:human:10 kDa protein:E=23.8861 | ENSEMBL:ENSP00000246090:human:Hypothetical BAF-like protein C20orf179:E=11.3979 | FLYBASE:CG7380-PA:fly:Flybase gene name is CG7380-PA:E=24.3279 |
181960_at	C01G12.2	C01G12.2|C01G12.13	-	-	multiple	-						4	II-9O11	-			WT		Unnamed protein
187326_at	C03B1.15	C03B1.15|C03B1.6	-	-	multiple	-						1		-			WT
187971_at	C09G4.4	C09G4.4|C09G4.5	-	-	multiple	-						7	IV-4I10	-			Lvl|Sck|Stp	Biological_process:larval development (sensu Nematoda)|Biological_process:physiological processes|Biological_process:gametogenesis
191622_s_at	C10F3.4b	C10F3.4|C10F3.5	-	-	multiple	-						6	V-4D15	-			WT|Emb|WT|WT	Biological_process:embryonic development (sensu Animalia)		FLYBASE:CG3552-PC:fly:Flybase gene name is CG3552-PC:E=19.4318 |
191018_at	C14C10.2	C14C10.7|C14C10.2	-	-	multiple	-						2	V-8K24	-			Unc	Biological_process:locomotory behavior
184603_at	C18B10.4	C18B10.5|C18B10.4	-	-	multiple	-						3	V-5M14	-			WT
183387_at	C25H3.14	C25H3.3|C25H3.14	-	-	multiple	-						2		-			WT	Molecular_function:catalytic activity	HGG motif-containing thioesterase	ENSEMBL:ENSP00000230048:human:Thioesterase superfamily member 2:E=22.7213 | FLYBASE:CG16985-PA:fly:Flybase gene name is CG16985-PA:E=13.9586 |
188956_at	C27D6.4a	C27D6.12|C27D6.4	-	-	multiple	-	head neurons | hypodermis | pharynx | ventral nerve cord | intestinal | tail neurons	Adult Expression: pharynx; hypodermis; ventral nerve cord; head neurons; tail neurons; unidentified | Larval Expression: pharynx; intestinal; hypodermis; head neurons; tail neurons; unidentified		1	1		II-4A22	-		tm297	WT	Molecular_function:DNA binding|Biological_process:regulation of transcription, DNA-dependent|Cellular_component:nucleus	CREB/ATF family transcription factor	ENSEMBL:ENSP00000329140:human:Hypothetical protein FLJ16743:E=25.6778 | ENSEMBL:ENSP00000288400:human:CAMP responsive element binding protein 3-like 1:E=25.1192 | ENSEMBL:ENSP00000351941:human:CREB3:E=20.6383 | ENSEMBL:ENSP00000078445:human:CREB/ATF family transcription factor:E=18.9586 | ENSEMBL:ENSP00000342136:human:Splice Isoform 2 Of Cyclic-AMP responsive element binding protein 3:E=17.7959 |…
181223_at	C34D4.10	C34D4.9|C34D4.10	-	-	multiple	-						3	IV-3D19	-			WT
179817_at	C46A5.2	C46A5.2|C46A5.6	-	-	multiple	-						7	IV-3L20	-		ok1187	WT	Molecular_function:sodium channel activity|Biological_process:sodium ion transport|Cellular_component:membrane	Unnamed protein
189603_at	C47E12.3	C47E12.4|C47E12.3	-	-	multiple	-						2	IV-5M19	-			WT|WT	Molecular_function:mannosyl-oligosaccharide 1,2-alpha-mannosidase activity|Molecular_function:calcium ion binding|Biological_process:N-linked glycosylation|Cellular_component:membrane	Glycosyl hydrolase, family 47	ENSEMBL:ENSP00000256497:human:ER degradation-enhancing alpha-mannosidase-like:E=164.113 | ENSEMBL:ENSP00000318147:human:OTTHUMP00000060674:E=92.2676 | ENSEMBL:ENSP00000262875:human:Putative alpha-mannosidase C20orf31 precursor:E=72.8239 | ENSEMBL:ENSP0000
191610_s_at	C49A9.10	C49A9.10|C49A9.8	-	-	multiple	-						6		-
183590_at	C50E3.5	C50E3.6|C50E3.5	-	-	multiple	-						11	V-5D15	-			Emb|Stp|WT|WT|WT	Biological_process:embryonic development (sensu Animalia)|Biological_process:gametogenesis
186157_at	E02C12.13	E02C12.13|E02C12.4	-	-	multiple	-						8		-			WT	Molecular_function:molecular_function unknown
184066_at	F09E5.11	F09E5.4|F09E5.17	-	-	multiple	-							II-4I06	-			Clr|Gro|Prz|Unc|Lva|Lvl	Biological_process:osmoregulation|Biological_process:positive regulation of growth rate|Biological_process:larval development (sensu Nematoda)|Biological_process:growth|Biological_process:physiological processes|Biological_process:locomotion|Biological_process:locomotory behavior
190968_at	F11D5.5	F11D5.7|F11D5.5	-	-	multiple	-						1	X-2O09	-			WT|WT		Permease of the major facilitator superfamily	ENSEMBL:ENSP00000323568:human:Solute carrier family 2, facilitated glucose transporter, member 2:E=12.0132 | FLYBASE:CG17975-PA:fly:Flybase gene name is sut2-PA:E=13.3872 | FLYBASE:CG1086-PB:fly:Flybase gene name is Glut1-PB:E=11.8239 | FLYBASE:CG17976-PA:fly:Flybase gene name is sut3-PA:E=11.3767 | FLYBASE:CG1380-PB:fly:Flybase gene name is sut4-PB:E=11.301 | FLYBASE:CG8714-PA:fly:Flybase gene n…
175773_at	F12F6.2	F12F6.3|F12F6.2	-	-	multiple	-						2		-
186519_at	F15E11.12	F15E11.12|F15E11.15	-	-	multiple	-						22	V-2O19	-			WT		Unnamed protein
181393_at	F17C11.13	F17C11.13|F17C11.6	-	-	multiple	-						3		-			WT
187584_at	C29H12.3a	F21H12.1|C29H12.3	-	-	multiple	-	neuronal	Expression is seen from elongating embryos until adulthood in several anterior nuclei around the pharynx, which are probably neuronal.		1	1	7	II-4H08	-	rgs-3 encodes a protein with two highly similar RGS domains with highest similarity to human RGS8.	vs19	WT|WT	Molecular_function:signal transducer activity	G protein signaling regulators	ENSEMBL:ENSP00000294855:human:OTTHUMP00000060696:E=15.7447 | ENSEMBL:ENSP00000258302:human:RegulatoR of G-pRotein signalling 8:E=15.7447 | ENSEMBL:ENSP00000276500:human:Splice Isoform 6 Of Regulator of G-protein signaling 20:E=15.2757 | ENSEMBL:ENSP00000353279:human:Splice Isoform 3 Of Regulator of G-protein signaling 20:E=15.1487 | ENSEMBL:ENSP00000348136:human:Splice Isoform 4 Of Regulator of G…
180245_at	F22E5.7	F22E5.8|F22E5.7	-	-	multiple	-						4	II-2N11	-			WT		Unnamed protein
183657_at	F26F4.13	F26F4.8|F26F4.13	-	-	multiple	-						7		-		tm550	WT
187031_at	F28H7.8	F28H7.8|F28H7.9	-	-	multiple	-						16	V-7K20	-			WT			ENSEMBL:ENSP00000215812:human:SEC14-like protein 3:E=19.5528 | ENSEMBL:ENSP00000251170:human:PREDICTED: KIAA0420 gene product:E=18.7696 | ENSEMBL:ENSP00000316203:human:Splice Isoform 1 Of SEC14-like protein 2:E=17.1367 | ENSEMBL:ENSP00000262775:human:SEC14-like protein 1:E=15.7212 | ENSEMBL:ENSP00000255858:human:Similar to SEC14-like protein 2:E=15.1871 | FLYBASE:CG9528-PA:fly:Flybase gene name i…
187400_s_at	F32A5.1a	F32A5.1|F32A5.7	-	-	multiple	-						18	II-5D07	-			Emb|Stp|Emb|Stp|WT|WT|Bmd|Gro|Unc|Gro|Emb	Molecular_function:DNA binding|Cellular_component:nucleus|Molecular_function:nucleic acid binding|Molecular_function:zinc ion binding|Biological_process:body morphogenesis (sensu Nematoda)|Biological_process:embryonic development (sensu Animalia)|Biological_process:positive regulation of growth rate|Biological_process:gametogenesis|Biological_process:locomotory behavior	Histone acetyltransferase complex SAGA/ADA, subunit ADA2	ENSEMBL:ENSP00000308022:human:MGC21874 protein:E=14.9586 | FLYBASE:CG9638-PA:fly:Flybase gene name is Ada2S-PA:E=17.2366 |
178219_at	F32H5.7	F32H5.8|F32H5.7	-	-	multiple	-						13		-			WT|WT	Molecular_function:potassium channel activity|Biological_process:potassium ion transport|Cellular_component:membrane	Tandem pore domain K+ channel
177614_at	F36H2.1b	F36H2.1|F36H2.2	-	-	multiple	-						11	I-4H03	-		tm1741	Emb|Gro|Spn|Ste|Emb|Pvl|Stp|Emb	Molecular_function:ATP binding|Molecular_function:ATPase activity, coupled to transmembrane movement of ions, phosphorylative mechanism|Biological_process:cation transport|Cellular_component:membrane|Molecular_function:catalytic activity|Biological_process:metabolism|Molecular_function:hydrolase activity, acting on acid anhydrides, catalyzing transmembrane movement of substances|Molecular_functio…	P-type ATPase	ENSEMBL:ENSP00000352108:human:Potential phospholipid-transporting ATPase IIB:E=1000 | ENSEMBL:ENSP00000304500:human:ATPase, Class II, type 9B:E=1000 | ENSEMBL:ENSP00000342481:human:Splice Isoform 1 Of Potential phospholipid-transporting ATPase IIA:E=1000
182107_at	F37B4.8	F37B4.8|F37B4.9	-	-	multiple	-						9	V-2J05	-			WT	Molecular_function:rhodopsin-like receptor activity|Biological_process:G-protein coupled receptor protein signaling pathway|Cellular_component:integral to membrane	7-transmembrane olfactory receptor
172921_x_at	F38C2.2	F38C2.8|F38C2.2	-	-	multiple	-							IV-7J16	-		ok487				ENSEMBL:ENSP00000318799:human:Basic helix-loop-helix protein 5:E=21.7959 | ENSEMBL:ENSP00000245673:human:OTTHUMP00000031526:E=21.0132 | ENSEMBL:ENSP00000331040:human:Similar to Protein kinase C-binding protein RACK17:E=18.4949 | ENSEMBL:ENSP00000327157:human:Oligodendrocyte transcription factor 3:E=18.0223 | ENSEMBL:ENSP00000331066:human:Oligodendrocyte transcription factor 1:E=10.9586 | FLYBASE:…
193473_s_at	F38E11.12	F38E11.12|F38E11.7	-	-	multiple	-								-			WT|WT	Molecular_function:ion channel activity|Biological_process:ion transport|Cellular_component:membrane|Molecular_function:potassium channel activity|Biological_process:potassium ion transport		ENSEMBL:ENSP00000272602:human:Cyclic-nucleotide-gated cation channel alpha 3:E=53.6576 | ENSEMBL:ENSP00000351320:human:CyCliC nuCleotide gated Channel alpha 1:E=53.0506 | ENSEMBL:ENSP00000328478:human:CyCliC nuCleotide gated Channel alpha 2:E=51.5229 | EN
187775_at	F40B5.2a	F40B5.2|F40B5.3	-	-	multiple	-						1	X-4E04	-			WT	Molecular_function:hydrolase activity	Unnamed protein	ENSEMBL:ENSP00000343398:human:Hypothetical protein FLJ45032:E=55.5376 |
184448_at	F41G3.10	F41G3.20|F41G3.10	-	-	multiple	-						8	II-5O17	-			WT		Secreted surface protein
181062_at	F42A9.1a	F42A9.9|F42A9.1	-	-	multiple	-	excretory cell | head neurons | anal sphincter/depressor muscle | hypodermis | body wall muscle | pharynx | dorsal nerve cord | ventral nerve cord | body neurons | intestinal | vulval muscle | head neurons | nerve ring | body wall muscle | pharynx | ventral nerve cord | body neurons | tail neurons | head neurons | nerve ring | body wall muscle | pharynx | ventral nerve cord | body neurons | tail …	Adult Expression: pharynx; anal sphincter/depressor muscle; vulval muscle; body wall muscle; excretory cell; ventral nerve cord; dorsal nerve cord; head neurons; body neurons; unidentified | Larval Expression: pharynx; intestinal; anal sphincter/depressor muscle; body wall muscle; hypodermis; excretory cell; head neurons; body neurons; unidentified | Adult Expression: pharynx; body wall muscle; n…		1	1	1	IV-4I14	-		gk246	WT|WT|WT	Molecular_function:diacylglycerol kinase activity|Biological_process:protein kinase C activation|Biological_process:intracellular signaling cascade	Diacylglycerol kinase	ENSEMBL:ENSP00000337572:human:Diacylglycerol kinase eta2:E=170.432 | ENSEMBL:ENSP00000264057:human:Diacylglycerol kinase delta2:E=169.252 | ENSEMBL:ENSP00000261491:human:Diacylglycerol kinase eta1:E=154.041 | ENSEMBL:ENSP00000284061:human:Diacylglycerol k
181616_at	F42C5.8	F42C5.9|F42C5.8	-	-	multiple	-						8	IV-3L21	-	rps-8 encodes a small ribosomal subunit S8 protein; by homology, RPS-8 is predicted to function in protein biosynthesis; in C. elegans, RPS-8 activity is required for germline development and the overall health of the animal.		Sck|Ste|Sck|Ste|Lva|Ste|Lva|Ste	Molecular_function:structural constituent of ribosome|Biological_process:protein biosynthesis|Cellular_component:intracellular|Cellular_component:ribosome|Biological_process:larval development (sensu Nematoda)|Biological_process:growth|Biological_process:physiological processes|Biological_process:reproduction	40S ribosomal protein S8	ENSEMBL:ENSP00000271105:human:40S ribosomal protein S8:E=74.8239 | ENSEMBL:ENSP00000306955:human:24 kDa protein:E=62.5229 | ENSEMBL:ENSP00000330128:human:PREDICTED: similar to 40S ribosomal protein S8:E=43.4815 | FLYBASE:CG7808-PC:fly:Flybase gene name is CG7808-PC:E=69.4089 |
172713_x_at	F42F12.10	F42F12.6|F42F12.10	-	-	multiple	-								-			WT
172715_x_at	F42F12.7	F42F12.8|F42F12.7	-	-	multiple	-								-
194245_x_at	F42F12.1	F42F12.9|F42F12.1	-	-	multiple	-						8		-
178092_at	F43C1.6	F43C1.7|F43C1.6	-	-	multiple	-						2		-			Gro|Gro	Molecular_function:RNA binding|Molecular_function:structural constituent of ribosome|Biological_process:protein biosynthesis|Cellular_component:intracellular|Cellular_component:ribosome|Biological_process:positive regulation of growth rate	Mitochondrial/chloroplast ribosomal L21 protein	ENSEMBL:ENSP00000354580:human:Mitochondrial ribosoMal protein L21 isoforM d:E=17.4815 | ENSEMBL:ENSP00000355203:human:MRPL21 protein:E=17.4815 | ENSEMBL:ENSP00000348532:human:Mitochondrial ribosoMal protein L21 isoforM c:E=16.9208 | FLYBASE:CG9730-PA:fly:Flybase gene name is mRpL21-PA:E=20.0088 |
187937_s_at	F46B6.12	F46B6.3|F46B6.12	-	-	multiple	-						11		-					Uncharacterized conserved protein	ENSEMBL:ENSP00000294360:human:Conserved hypothetical protein:E=33.4089 | FLYBASE:CG4646-PA:fly:Flybase gene name is CG4646-PA:E=24.6778 |
175817_at	F48E3.1b	F48E3.1|F48E3.2	-	-	multiple	-	tail ganglia | hypodermis | intestine | head ganglia	beta-gal expression was seen throughout all developmental stages and in many tissues: intestine, muscle (probably body wall muscle), hypodermis, other epithelial cells, head and tail ganglia. | Higher level of message at embryo stage. Expressed at all developmental stages with no major variation. | Major band at ~2.1 kb. Higher level at embryo stage (embryo fraction contains mixture of embryo sta…		1	1		X-3L10	-		id47	Emb	Molecular_function:alpha-1,3-mannosylglycoprotein 2-beta-N-acetylglucosaminyltransferase activity|Biological_process:N-linked glycosylation|Cellular_component:Golgi membrane|Biological_process:embryonic development (sensu Animalia)		ENSEMBL:ENSP00000351371:human:Alpha-1,3-mannosyl-glycoprotein 2-beta-N-acetylglucosaminyltransferase:E=59.4559 | ENSEMBL:ENSP00000311888:human:Hypothetical protein PSEC0120:E=50.1805 | ENSEMBL:ENSP00000319315:human:O-linked mannose beta1,2-N-acetylglucosaminyltransferase:E=24.2924 | FLYBASE:CG13431-PA:fly:Flybase gene name is Mgat1-PA:E=54.699 |
177513_at	F49A5.8	F49A5.10|F49A5.8	-	-	multiple	-						3		-				Molecular_function:rhodopsin-like receptor activity|Biological_process:G-protein coupled receptor protein signaling pathway|Cellular_component:integral to membrane	7-transmembrane olfactory receptor
180948_at	F52E1.5	F52E1.5|F52E1.6	-	-	multiple	-							V-6C07	-			WT|WT|WT|WT
179479_at	F55C9.9	F55C9.9	-	-	not a gene	-						12	V-12B11	-
177544_at	F58E6.11	F58E6.7|F58E6.11	-	-	multiple	-						24		-			WT
177747_at	F58G6.2	F58G6.2|F58G6.9	-	-	multiple	-							IV-5A13	-			WT	Molecular_function:copper ion transporter activity|Biological_process:copper ion transport|Cellular_component:integral to membrane|Molecular_function:G-protein coupled receptor activity|Cellular_component:membrane
177428_at	F58G6.3	F58G6.7|F58G6.3	-	-	multiple	-							IV-5A15	-			WT	Molecular_function:copper ion transporter activity|Biological_process:copper ion transport|Cellular_component:integral to membrane	Copper transporter	ENSEMBL:ENSP00000259393:human:High-affinity copper uptake protein 1:E=11.7696 | FLYBASE:CG15551-PB:fly:Flybase gene name is CG15551-PB:E=19.1739 | FLYBASE:CG7459-PA:fly:Flybase gene name is CG7459-PA:E=16.6021 | FLYBASE:CG3977-PA:fly:Flybase gene name is CG3977-PA:E=15.2518 |
188992_at	K02H11.6	K02H11.6|K02H11.9	-	-	multiple	-								-				Molecular_function:electron transporter activity|Biological_process:electron transport	Thioredoxin, nucleoredoxin and related proteins	ENSEMBL:ENSP00000337443:human:NucleoredoxiN:E=21.4815 | ENSEMBL:ENSP00000305631:human:Thioredoxin type domain containing protein:E=14.4437 | ENSEMBL:ENSP00000252329:human:Hypothetical protein:E=13.3188 |
177593_at	K05D4.3	K05D4.8|K05D4.3	-	-	multiple	-	seam cells	Adult Expression: seam cells;		0	1	3	V-10D24	-			WT		7-transmembrane receptor
181254_at	K07F5.14	K07F5.16|K07F5.15	-	-	multiple	-						2	IV-5K03	-			Emb|Gro|Ste|Gro|Gro|Pvl|Stp	Biological_process:embryonic development (sensu Animalia)|Biological_process:positive regulation of growth rate|Biological_process:hermaphrodite genital morphogenesis|Biological_process:reproduction|Biological_process:gametogenesis	Uncharacterized conserved protein	ENSEMBL:ENSP00000351723:human:Hypothetical protein FLJ14183:E=18.1487 | ENSEMBL:ENSP00000354115:human:Chromosome 9 open reading frame 34:E=17.2076 | ENSEMBL:ENSP00000306471:human:44 kDa protein:E=11.1487 | ENSEMBL:ENSP00000338551:human:Cell division cycle 2-like 2:E=10.5528 | ENSEMBL:ENSP00000295321:human:Hypothetical protein DKFZp761G0123:E=10.4318 | FLYBASE:CG14230-PA:fly:Flybase gene name is C…
186024_s_at	K11D12.11	K11D12.7|K11D12.11	-	-	multiple	-						17		-				Molecular_function:serine protease inhibitor activity	Serine proteinase inhibitor (KU family)
180375_at	M03A1.3	M03A1.3|M03A1.7	-	-	multiple	-						6		-	M03A1.3 encodes a protein with ~10 predicted transmembrane sequences; it has an internal repeat (in residues 74-351 and 377-668), with some similarity in these repeated domains to worm C05D12.1 and C13B4.1, and to mammalian stromal cell derived factor receptor 2.				Predicted membrane protein, contains DoH and Cytochrome b-561/ferric reductase transmembrane domains	ENSEMBL:ENSP00000287474:human:Hypothetical protein FLJ16275:E=11.8539 | FLYBASE:CG8399-PA:fly:Flybase gene name is CG8399-PA:E=11 |
190234_at	R10H1.1	R10H1.1|R10H1.4	-	-	multiple	-						6	II-5L11	-			WT
173512_at	T01D3.4	T01D3.5|T01D3.4	-	-	multiple	-						11	V-9C11	-			WT|WT|Unclassified|Unclassified|WT|Unclassified	Molecular_function:rhodopsin-like receptor activity|Biological_process:G-protein coupled receptor protein signaling pathway|Cellular_component:integral to membrane	7-transmembrane receptor
173225_at	T05G5.11	T05G5.12|T05G5.11	-	-	multiple	-								-
181152_at	T08A9.12	T08A9.7|T08A9.12	-	-	multiple	-						8		-	spp-2 is orthologous to the human gene INTERFERON GAMMA RECEPTOR 2 (INTERFERON GAMMA TRANSDUCER 1) (IFNGR2; OMIM:147569), which when mutated leads to disease.
180531_at	T09D3.6	T09D3.7|T09D3.6	-	-	multiple	-						3		-				Molecular_function:transmembrane receptor activity|Biological_process:signal transduction|Cellular_component:membrane
182578_at	T13C5.5b	T13C5.6|T13C5.5	-	-	multiple	-						3		-	bca-1 encodes a member of the carbonic anhydrase family.		WT	Molecular_function:carbonate dehydratase activity|Molecular_function:zinc ion binding|Biological_process:carbon utilization	Predicted carbonic anhydrase involved in protection against oxidative damage	ENSEMBL:ENSP00000266263:human:My022 protein:E=36.6576 | ENSEMBL:ENSP00000335209:human:Conserved hypothetical protein:E=23.3468 | ENSEMBL:ENSP00000347267:human:8 kDa protein:E=11.6198 | FLYBASE:CG11967-PA:fly:Flybase gene name is CG11967-PA:E=60.1675 | FLYBASE:CG7772-PA:fly:Flybase gene name is CG7772-PA:E=26.699 |
180658_at	T01B6.1	T24D8.2|T01B6.1	-	-	multiple	-							X-1F14	-			WT
179690_at	W02A2.5	W02A2.5|W02A2.9	-	-	multiple	-						1	IV-7G11	-			WT	Molecular_function:structural constituent of ribosome|Biological_process:protein biosynthesis|Cellular_component:intracellular|Cellular_component:ribosome|Molecular_function:transporter activity|Biological_process:transport|Molecular_function:molecular_function unknown|Cellular_component:integral to membrane	Glutamate-gated kainate-type ion channel receptor subunit GluR5 and related subunits	FLYBASE:CG18039-PA:fly::E=12.585 | FLYBASE:CG3822-PA:fly:Flybase gene name is CG3822-PA:E=10.9586 |
180765_at	W02D7.2	W02D7.2|W02D7.12	-	-	multiple	-						19		-				Molecular_function:sugar binding	Lectin C-type domain/CUB domain
176467_at	Y102A11A.2a	Y102A11A.2|Y102A11A.5	-	-	multiple	-	body wall muscle | intestinal | vulval muscle | renal gland cells	Adult Expression: intestinal; renal gland cells; vulval muscle; body wall muscle; unidentified | Larval Expression: intestinal; renal gland cells; body wall muscle; unidentified		0	1			-						FLYBASE:CG6004-PB:fly:Flybase gene name is CG6004-PB:E=14.6021 |
194153_at	Y102A5D	Y102A5D	-	-	not a gene	-								-			WT		Unnamed protein
187461_at	Y104H12D.2	Y104H12D.4|Y104H12D.2	-	-	multiple	-								-			WT
190969_at	Y106G6D.4	Y106G6D.8|Y106G6D.4	-	-	multiple	-						4	I-5G01	-			WT	Molecular_function:protein kinase activity|Molecular_function:ATP binding|Biological_process:protein amino acid phosphorylation|Molecular_function:protein serine/threonine kinase activity|Molecular_function:protein-tyrosine kinase activity	Glycogen synthase kinase-3	ENSEMBL:ENSP00000264235:human:Splice Isoform 1 Of Glycogen synthase kinase-3 beta:E=36.3279 | ENSEMBL:ENSP00000222330:human:Glycogen synthase kinase-3 alpha:E=35.2291 | ENSEMBL:ENSP00000324806:human:Splice Isoform 2 Of Glycogen synthase kinase-3 beta:E=34
186529_at	Y116A8C.27	Y116A8C.27|Y116A8C.28	-	-	multiple	-						2		-			WT			ENSEMBL:ENSP00000304017:human:Conserved hypothetical protein:E=30.7213 | FLYBASE:CG8674-PA:fly:Flybase gene name is CG8674-PA:E=34.7696 |
176170_at	Y119C1B.3	Y119C1B.11|Y119C1B.3	-	-	multiple	-								-						ENSEMBL:ENSP00000277749:human:Hypothetical protein FLJ43623:E=38.7696 |
178769_at	B0019.2	Y18D10A.26|B0019.2	-	-	multiple	-							I-6D01	-			WT		Uncharacterized protein
172120_x_at	Y22D7AL.X	Y22D7AL.X	-	-	not a gene	-								-
177291_at	Y37E11AL.A	Y37E11AL.A	-	-	not a gene	-								-
181529_at	Y39A1A.23	Y39A1A.23|Y39A1A.8	-	-	multiple	-								-			WT	Biological_process:regulation of cell cycle|Biological_process:DNA repair	Checkpoint 9-1-1 complex, RAD9 component	ENSEMBL:ENSP00000311360:human:RAD9 homolog:E=19.0315 | FLYBASE:CG3945-PA:fly:Flybase gene name is Rad9-PA:E=10.4559 |
177050_at	Y42H9AR.3	Y42H9AR.4|Y42H9AR.3	-	-	multiple	-								-				Molecular_function:nucleic acid binding|Molecular_function:zinc ion binding|Cellular_component:nucleus	FYVE finger-containing protein	ENSEMBL:ENSP00000253699:human:FYVE-finger-containing Rab5 effector protein Rabenosyn-5:E=29.1739 | FLYBASE:CG8506-PA:fly:Flybase gene name is CG8506-PA:E=39.3565 |
177310_at	Y43B11AR.1	Y43B11AR.1|Y43B11AR.4	-	-	multiple	-								-
181604_at	Y43F4B.10	Y43F4B.10|Y43F4B.7	-	-	multiple	-						5		-			WT		Cyclin-dependent kinase 2-associated protein
177119_at	Y45G5AM.G	Y45G5AM.G	-	-	not a gene	-								-
172936_x_at	Y47H9C.15	Y47H9C.15|Y47H9C.6	-	-	multiple	-								-			WT
177077_at	Y48G1BL.G	Y48G1BL.G	-	-	not a gene	-								-
172154_x_at	Y48G1BM.H_rc	Y48G1BM.H	-	-	not a gene	-								-
172078_x_at	Y48G1BM.I	Y48G1BM.I	-	-	not a gene	-								-
173257_s_at	Y53F4B	Y53F4B	-	-	not a gene	-						1		-				Molecular_function:protein kinase activity|Molecular_function:ATP binding|Biological_process:protein amino acid phosphorylation|Molecular_function:protein serine/threonine kinase activity|Molecular_function:protein-tyrosine kinase activity	Tyrosine kinase specific for activated (GTP-bound) p21cdc42Hs	ENSEMBL:ENSP00000005198:human:Mitogen-activated protein kinase kinase kinase 9:E=12.2596 | ENSEMBL:ENSP00000261573:human:Splice Isoform 1 Of Serine/threonine-protein kinase 24:E=11.2219 | ENSEMBL:ENSP00000309597:human:Serine/threonine protein kinase:E=10.9208 | ENSEMBL:ENSP00000354825:human:Cytoplasmic tyrosine-protein kinase BMX:E=10.8239 | ENSEMBL:ENSP00000259089:human:B lymphoid tyrosine kinas…
177099_at	Y55F3BR.4	Y55F3BR.8|Y55F3BR.4	-	-	multiple	-								-			WT|WT|WT	Molecular_function:extracellular ligand-gated ion channel activity|Biological_process:transport|Cellular_component:membrane
172174_x_at	Y61A9LA.N	Y61A9LA.N	-	-	not a gene	-								-
187217_at	Y62E10A.11A	Y62E10A.11A	-	-	not a gene	-								-
187471_at	Y62E10A.11B	Y62E10A.11B	-	-	not a gene	-								-					Guanine nucleotide exchange factor
176219_s_at	Y69A2AR.18a	Y69A2AR.21|Y69A2AR.18	-	-	multiple	-	anal sphincter/depressor muscle | hypodermis | body wall muscle | pharynx	Adult Expression: pharynx; anal sphincter/depressor muscle; body wall muscle; hypodermis; unidentified | Larval Expression: pharynx; anal sphincter/depressor muscle; body wall muscle; hypodermis		0	1			-				Molecular_function:hydrogen-transporting ATP synthase activity, rotational mechanism|Molecular_function:hydrogen-transporting ATPase activity, rotational mechanism|Biological_process:ATP synthesis coupled proton transport|Cellular_component:membrane|Cellular_component:proton-transporting two-sector ATPase complex	F0F1-type ATP synthase, gamma subunit	ENSEMBL:ENSP00000338568:human:Splice Isoform 2 Of ATP synthase gamma chain, mitochondrial precursor:E=81.7447 | ENSEMBL:ENSP00000349142:human:Splice Isoform 1 Of ATP synthase gamma chain, mitochondrial precursor:E=78.699 | ENSEMBL:ENSP00000298449:human:34 kDa protein:E=78.699 | FLYBASE:CG7610-PA:fly::E=83.4437 |
175934_at	Y73B3A.U	Y73B3A.U	-	-	not a gene	-								-
175936_at	Y73B3A.V	Y73B3A.V	-	-	not a gene	-								-
181231_at	Y79H2A.12	Y79H2A.12|Y79H2A.2	-	-	multiple	-								-			WT|WT
172075_x_at	Y82E9BL.G	Y82E9BL.G	-	-	not a gene	-								-
171726_x_at	yk102a3.3	yk102a3.3	-	-	not a gene	-								-
174946_at	yk103g7.3	yk103g7.3	-	-	not a gene	-								-
174892_at	yk128e9.3	yk128e9.3	-	-	not a gene	-								-
173298_at	yk145b11.3	yk145b11.3	-	-	not a gene	-								-
173318_at	yk145d8.3	yk145d8.3	-	-	not a gene	-								-
194188_x_at	yk146c3.3	yk146c3.3	-	-	not a gene	-								-
194223_x_at	yk170h12.5	yk170h12.5	-	-	not a gene	-								-
174257_at	yk202a7.3	yk202a7.3	-	-	not a gene	-								-
175012_at	yk20b10.3	yk20b10.3	-	-	not a gene	-								-
174346_at	yk210a3.3	yk210a3.3	-	-	not a gene	-								-
174363_at	yk225g3.3	yk225g3.3	-	-	not a gene	-								-
174563_at	yk226b11.3	yk226b11.3	-	-	not a gene	-								-
174569_at	yk234e10.3	yk234e10.3	-	-	not a gene	-								-
174132_at	yk273d8.3	yk273d8.3	-	-	not a gene	-								-
174362_at	yk296c8.3	yk296c8.3	-	-	not a gene	-								-
174079_at	yk298h12.5	yk298h12.5	-	-	not a gene	-								-
174572_at	yk318a12.3	yk318a12.3	-	-	not a gene	-								-
174501_at	yk357e12.3	yk357e12.3	-	-	not a gene	-								-
174376_at	yk368h8.3	yk368h8.3	-	-	not a gene	-								-
174073_at	yk385d5.5	yk385d5.5	-	-	not a gene	-								-
174393_at	yk404b3.3	yk404b3.3	-	-	not a gene	-								-
174266_at	yk406e9.3	yk406e9.3	-	-	not a gene	-								-
174309_at	yk437a5.3	yk437a5.3	-	-	not a gene	-								-
174339_at	yk442f5.3	yk442f5.3	-	-	not a gene	-								-
174190_at	yk443f7.3	yk443f7.3	-	-	not a gene	-								-
174364_at	yk453f3.3	yk453f3.3	-	-	not a gene	-								-
174385_at	yk462d6.3	yk462d6.3	-	-	not a gene	-								-
171934_x_at	yk463e9.3	yk463e9.3	-	-	not a gene	-								-
175213_at	yk499d4.3	yk499d4.3	-	-	not a gene	-								-
173169_at	yk499f11.3	yk499f11.3	-	-	not a gene	-								-
175545_at	yk512h10.3	yk512h10.3	-	-	not a gene	-								-
175411_at	yk513e4.3	yk513e4.3	-	-	not a gene	-								-
175380_at	yk520e3.3	yk520e3.3	-	-	not a gene	-								-
174551_at	yk524h10.3	yk524h10.3	-	-	not a gene	-								-
175391_at	yk528c2.3	yk528c2.3	-	-	not a gene	-								-
175135_at	yk541f10.5	yk541f10.5	-	-	not a gene	-								-
175305_at	yk557f1.3	yk557f1.3	-	-	not a gene	-								-
175164_at	yk564f8.3	yk564f8.3	-	-	not a gene	-								-
175165_at	yk569e2.3	yk569e2.3	-	-	not a gene	-								-
172008_x_at	yk578h2.3	yk578h2.3	-	-	not a gene	-								-
171958_at	yk584b8.3	yk584b8.3	-	-	not a gene	-								-
175146_at	yk587d2.3	yk587d2.3	-	-	not a gene	-								-
174636_at	yk5a11.3	yk5a11.3	-	-	not a gene	-								-
175467_at	yk608d10.3	yk608d10.3	-	-	not a gene	-								-
175535_at	yk613d11.3	yk613d11.3	-	-	not a gene	-								-
175537_at	yk629a11.3	yk629a11.3	-	-	not a gene	-								-
175392_at	yk635e7.3	yk635e7.3	-	-	not a gene	-								-
173113_at	yk637c6.3	yk637c6.3	-	-	not a gene	-								-
175526_at	yk641g10.3	yk641g10.3	-	-	not a gene	-								-
173107_at	yk644c4.3	yk644c4.3	-	-	not a gene	-								-
175287_at	yk651h1.3	yk651h1.3	-	-	not a gene	-								-
175337_at	yk654d8.3	yk654d8.3	-	-	not a gene	-								-
175507_at	yk662e10.3	yk662e10.3	-	-	not a gene	-								-
175286_at	yk663g9.3	yk663g9.3	-	-	not a gene	-								-
175385_at	yk676c6.3	yk676c6.3	-	-	not a gene	-								-
175218_at	yk678a7.3	yk678a7.3	-	-	not a gene	-								-
175421_at	yk679d7.3	yk679d7.3	-	-	not a gene	-								-
175125_at	yk702d9.3	yk702d9.3	-	-	not a gene	-								-
173145_at	yk707c8.3	yk707c8.3	-	-	not a gene	-								-
173149_at	yk713f8.3	yk713f8.3	-	-	not a gene	-								-
173392_s_at	yk714g10.3	yk714g10.3	-	-	not a gene	-								-
173156_s_at	yk725d7.3	yk725d7.3	-	-	not a gene	-								-
175195_at	yk730h1.3	yk730h1.3	-	-	not a gene	-								-
194189_x_at	yk737c4.3	yk737c4.3	-	-	not a gene	-								-
175485_at	yk743c10.3	yk743c10.3	-	-	not a gene	-								-
174680_at	yk76f1.3	yk76f1.3	-	-	not a gene	-								-
174959_at	yk98d10.3	yk98d10.3	-	-	not a gene	-								-
174668_at	yk98h4.3	yk98h4.3	-	-	not a gene	-								-
191797_at	ZC449.2	ZC449.2|ZC449.3	-	-	multiple	-						5	X-2L18	-			WT
172102_x_at	ZK105.G_rc	ZK105.G	-	-	not a gene	-								-
193158_at	ZK39.6	ZK39.7|ZK39.6	-	-	multiple	-						15	I-5H11	-			WT|WT|WT|WT|WT|Unclassified	Molecular_function:sugar binding	C-type lectin
182135_at	ZK867.2	ZK867.2|ZK867.3	-	-	multiple	-							X-3D12	-			WT	Molecular_function:transporter activity|Biological_process:transport	Glutamate-gated kainate-type ion channel receptor subunit GluR5 and related subunits
187450_at	6R55.1a	6R55.1	WBGene00007068	6R55.1	active	Confirmed						5	X-7L20	175247_s_at|187450_at			WT|WT		Beta-2-glycoprotein I	ENSEMBL:ENSP00000306023:human:Androgen induced protein:E=12.3566 | ENSEMBL:ENSP00000275235:human:28 kDa protein:E=11.4685 | FLYBASE:CG6149-PA:fly:Flybase gene name is CG6149-PA:E=16.5686 | FLYBASE:CG11601-PA:fly:Flybase gene name is CG11601-PA:E=16.0132 | FLYBASE:CG3625-PA:fly:Flybase gene name is CG3625-PA:E=15.9586 |
177193_s_at	AC3.3	AC3.3	WBGene00000024	abu-1	active	Confirmed	pharynx	The ABU-1GFP fusion protein was expressed from its endogenous abu-1 promoter. The expression level of this transgene was much lower than that of ges-1::abu-1gfp and was noted in the pharynx and not the intestine.	ABU-1GFP expressed at these low levels was also associated with vesicular structures, suggesting that this pattern of expression is not an artifact of unphysiologically high expression levels of the fusion proteins. However, it remains possible that the a	0	1	29		-	abu-1 encodes a transmembrane protein with a predicted signal sequence, a glutamine/asparagine-rich domain and multiple cysteine-rich repeats (DUF139); abu-1 expression is induced by blockage of the unfolded-protein response in the endoplasmic reticulum, and ABU-1 may help protect the organism from damage by improperly folded nascent protein.				Uncharacterized protein	ENSEMBL:ENSP00000334197:human:Keratin-associated protein 10-6:E=29.9208 | ENSEMBL:ENSP00000333987:human:27 kDa protein:E=23.0269 | ENSEMBL:ENSP00000335565:human:Keratin-associated protein 10-8:E=20.7447 | ENSEMBL:ENSP00000337380:human:Keratin associated p
190288_at	AC3.5	AC3.5	WBGene00007071	AC3.5	active	Confirmed						8	V-7O13	-			WT	Molecular_function:membrane alanyl aminopeptidase activity|Biological_process:proteolysis and peptidolysis|Molecular_function:subtilase activity	Puromycin-sensitive aminopeptidase and related aminopeptidases	ENSEMBL:ENSP00000231368:human:Splice Isoform 1 Of Leucyl-cystinyl aminopeptidase:E=55.8239 | ENSEMBL:ENSP00000350541:human:Laeverin:E=54.8861 | ENSEMBL:ENSP00000342447:human:Aminopeptidase:E=52.9208 | ENSEMBL:ENSP00000300060:human:MeMbrane alanine aMinope
187914_s_at	AC7.2a	AC7.2	WBGene00004929	soc-2	active	Confirmed	nerve ring | hypodermis | body wall muscle | tail neurons	Adult Expression: body wall muscle; hypodermis; nerve ring; tail neurons | Larval Expression: body wall muscle; hypodermis; nerve ring; tail neurons		1	1	1	IV-2L23	173427_at|175244_at|187914_s_at		ku167	WT|WT|Lin|Lvl	Biological_process:organogenesis|Biological_process:larval development (sensu Nematoda)|Biological_process:physiological processes	Leucine rich repeat	ENSEMBL:ENSP00000352411:human:Leucine-rich repeat protein SHOC-2:E=156.638 | ENSEMBL:ENSP00000339370:human:Splice Isoform 1 Of Leucine-rich repeat-containing protein 1:E=48.6198 | ENSEMBL:ENSP00000309245:human:Splice Isoform 2 Of Leucine-rich repeat-conta
185507_at	AH9.2	AH9.2	WBGene00000797	crn-4	active	Confirmed							X-1F02	-			WT	Molecular_function:exonuclease activity|Cellular_component:intracellular	Predicted exonuclease	ENSEMBL:ENSP00000250263:human:3' exoribonuclease:E=23.1135 | ENSEMBL:ENSP00000262917:human:Prion protein interacting protein:E=15.1024 | ENSEMBL:ENSP00000300005:human:37 kDa protein:E=11.0555 | FLYBASE:CG6393-PC:fly:Flybase gene name is CG6393-PC:E=11.1308 |
185200_at	AH9.4	AH9.4	WBGene00015000	AH9.4	active	Confirmed						10	X-1F06	-			WT	Molecular_function:rhodopsin-like receptor activity|Biological_process:G-protein coupled receptor protein signaling pathway|Cellular_component:integral to membrane	Unnamed protein
178830_at	B0001.1	B0001.1	WBGene00007086	B0001.1	active	Confirmed	head neurons | nerve ring | intestine | pharynx | nervous system | ventral nerve cord | renal gland cells	Adult Expression: pharynx; intestine; renal gland cells; Nervous System; nerve ring; ventral nerve cord; head neurons;		1	1	2		-				Biological_process:pathogenesis|Cellular_component:extracellular	Unnamed protein
178981_s_at	B0001.3	B0001.3	WBGene00007088	B0001.3	active	Confirmed						2	IV-6O16	-			WT|WT		Unnamed protein
179119_at	B0001.6	B0001.6	WBGene00007091	B0001.6	active	Confirmed						1		-
189982_at	B0024.1	B0024.1	WBGene00000722	col-149	active	Confirmed							V-7K11	188350_at|189982_at			WT	Biological_process:phosphate transport|Cellular_component:cytoplasm|Molecular_function:structural constituent of cuticle	Collagens (type IV and type XIII), and related proteins	ENSEMBL:ENSP00000315243:human:COL3A1 protein:E=36.6778 | ENSEMBL:ENSP00000243222:human:Collagen alpha 1(X) chain precursor:E=36.6383 | ENSEMBL:ENSP00000304408:human:Collagen alpha 1(III) chain precursor:E=36.6021 | ENSEMBL:ENSP00000331902:human:69 kDa pro
173957_s_at	B0024.10	B0024.10	WBGene00007100	B0024.10	active	Confirmed	hypodermis | intestine | pharynx	Expression is predominantly in adult stages, but similar staining is seen in all larval stages. Expression is seen in intestinal nuclei, the pharynx (muscle and epithelial cells), and other cells in the head and tail (probably hypodermis). | Expression is seen in cells in the head and tail (probably hypodermis). | Expression is seen in the intestinal nuclei. | Expression is seen in the muscle and…		0	1		V-7M03	-		ok915	WT			ENSEMBL:ENSP00000302176:human:Alveolar soft part sarcoma chromosome region, candidate 1:E=17.0044 | ENSEMBL:ENSP00000306625:human:Hypothetical protein FLJ32841:E=15.5229 | FLYBASE:CG31188-PA:fly:Flybase gene name is CG31188-PA:E=14.6383 |
193539_at	B0024.12	B0024.12	WBGene00001646	gna-1	active	Confirmed	head neurons | pharynx | nervous system	Adult Expression: pharynx; Nervous System; head neurons;		1	1	1	V-7M07	-	gna-1 encodes one of two C. elegans glucosamine 6-phosphate N-acetyltransferases (GNAs); by homology, GNA-1 is predicted to be required for the formation of UDP-N-acetylglucosamine, a substrate in chitin synthesis, Golgi and cytoplasmic glycosylation, and GPI anchoring; as loss of gna-1 activity via large-scale RNAi screens does not result in any obvious abnormalities, the precise role of GNA-1 i…		WT	Molecular_function:N-acetyltransferase activity|Molecular_function:glucosamine 6-phosphate N-acetyltransferase activity|Cellular_component:late endosome|Cellular_component:ER-Golgi intermediate compartment|Cellular_component:Golgi apparatus|Biological_process:UDP-N-acetylglucosamine biosynthesis	Glucosamine-phosphate N-acetyltransferase	ENSEMBL:ENSP00000216410:human:Similar to EMeg32 protein:E=29.9586 | FLYBASE:CG1969-PA:fly:Flybase gene name is CG1969-PA:E=27.8861 |
188743_s_at	B0024.9	B0024.9	WBGene00007099	B0024.9	active	Confirmed							V-7M01	188742_at|188743_s_at	This gene encodes a protein predicted by Eisenberg and coworkers, with 52% accuracy, to be mitochondrial.		WT	Molecular_function:electron transporter activity|Biological_process:electron transport	Thioredoxin-like protein	ENSEMBL:ENSP00000216185:human:Thioredoxin, mitochondrial precursor:E=26.0757 | ENSEMBL:ENSP00000259332:human:Thioredoxin:E=10.2676 | FLYBASE:CG8517-PA:fly:Flybase gene name is CG8517-PA:E=21.6778 | FLYBASE:CG8993-PA:fly:Flybase gene name is CG8993-PA:E=20.699 | FLYBASE:CG3719-PA:fly:Flybase gene name is CG3719-PA:E=14.7212 | FLYBASE:CG31884-PB:fly::E=13.699 | FLYBASE:CG3315-PA:fly:Flybase gene na…
187795_at	B0034.3a	B0034.3	WBGene00000403	cdh-11	active	Confirmed	head neurons | nerve ring | ventral nerve cord | body neurons | tail neurons | head neurons | tail neurons | head neurons | tail neurons	Adult Expression: nerve ring; head neurons; body neurons; tail neurons; unidentified | Larval Expression: nerve ring; ventral nerve cord; head neurons; body neurons; tail neurons; unidentified | Adult Expression: head neurons; tail neurons | Larval Expression: head neurons; tail neurons		1	1	1	II-4B18	174826_at|187795_at	A homolog of a member of the cadherin superfamily which is involved in cell-cell adhesion.	ok739	WT	Molecular_function:calcium ion binding|Biological_process:homophilic cell adhesion|Cellular_component:membrane	Calsyntenin	ENSEMBL:ENSP00000331020:human:Calsyntenin-2 precursor:E=108.319 | ENSEMBL:ENSP00000354997:human:Alcadein alpha-1:E=105.055 | ENSEMBL:ENSP00000344003:human:Calsyntenin-1 precursor:E=104.959 | ENSEMBL:ENSP00000266546:human:Similar to Calsyntenin-3 precursor:E=56.699 | FLYBASE:CG11059-PA:fly:Flybase gene name is cals-PA:E=110.222 |
190540_s_at	B0035.1a	B0035.1	WBGene00007105	B0035.1	active	Confirmed	intestine | tail | pharynx	Adult Expression: pharynx; intestine; unidentified cells in tail ;		0	1		IV-6C09	180821_at|190540_s_at		tm578	WT|WT	Molecular_function:DNA binding|Molecular_function:nucleic acid binding|Molecular_function:zinc ion binding|Cellular_component:nucleus	Zn finger protein	ENSEMBL:ENSP00000340029:human:Splice Isoform 1 Of Zinc finger protein 207:E=55.6198 | ENSEMBL:ENSP00000322777:human:Splice Isoform 2 Of Zinc finger protein 207:E=52.1308 | ENSEMBL:ENSP00000344284:human:47 kDa protein:E=42.3979 | ENSEMBL:ENSP00000345966:hu
190779_s_at	B0035.11	B0035.11	WBGene00007110	B0035.11	active	Confirmed						2	IV-6E05	-			Emb|Lva|Emb|Gro|Lva|Bmd|Gro|Stp|Bmd|Emb|Gro|Stp|Unc	Biological_process:body morphogenesis (sensu Nematoda)|Biological_process:embryonic development (sensu Animalia)|Biological_process:positive regulation of growth rate|Biological_process:larval development (sensu Nematoda)|Biological_process:growth|Biological_process:gametogenesis|Biological_process:locomotory behavior	Uncharacterized conserved protein	ENSEMBL:ENSP00000299601:human:Replicative senescence downregulated leo1-like protein:E=62.9208 | ENSEMBL:ENSP00000314610:human:Conserved hypothetical protein:E=28.7959 | FLYBASE:CG1433-PA:fly:Flybase gene name is Atu-PA:E=57.8539 |
188123_at	B0035.13	B0035.13	WBGene00007112	B0035.13	active	Confirmed						8	IV-6E09	-			WT|WT	Molecular_function:triacylglycerol lipase activity|Biological_process:lipid metabolism|Molecular_function:catalytic activity	Predicted lipase
189639_at	B0035.14	B0035.14	WBGene00001019	dnj-1	active	Confirmed						1	IV-6E11	175437_at|189639_at	This gene encodes a protein containing a DnaJ ('J') domain.		WT|WT|WT|Unc	Molecular_function:heat shock protein binding|Molecular_function:unfolded protein binding|Biological_process:protein folding|Biological_process:locomotory behavior	Molecular chaperone (DnaJ superfamily)	ENSEMBL:ENSP00000345575:human:DnaJ homolog subfamily B member 12:E=71 | ENSEMBL:ENSP00000338405:human:Similar to DnaJ homolog subfamily B member 12:E=66.585 | ENSEMBL:ENSP00000335249:human:DnaJ-like:E=55.4685 | ENSEMBL:ENSP00000302843:human:Similar to Cha
179838_at	B0035.15	B0035.15	WBGene00007113	B0035.15	active	Confirmed							IV-6E13	-			WT|Gro|Unc|Gro	Biological_process:positive regulation of growth rate|Biological_process:locomotory behavior	Uncharacterized conserved protein
193655_s_at	B0035.16	B0035.16	WBGene00007114	B0035.16	active	Confirmed						2	IV-6E15	-	This gene encodes a protein predicted by Eisenberg and coworkers, with 68% accuracy, to be mitochondrial.		WT	Molecular_function:tRNA (5-methylaminomethyl-2-thiouridylate)-methyltransferase activity|Biological_process:tRNA processing|Cellular_component:cytoplasm	tRNA (5-methylaminomethyl-2-thiouridylate)-methyltransferase	ENSEMBL:ENSP00000290846:human:tRNA:E=67.4815 | FLYBASE:CG3021-PA:fly:Flybase gene name is EG:BACR7A4.8-PA:E=71.699 |
173708_s_at	B0035.2	B0035.2	WBGene00001020	dnj-2	active	Confirmed						2	IV-6C11	172813_x_at|173707_at|173708_s_at	This gene encodes a protein containing a DnaJ ('J') domain.		WT	Molecular_function:heat shock protein binding|Molecular_function:unfolded protein binding|Biological_process:protein folding	Molecular chaperone (DnaJ superfamily)	ENSEMBL:ENSP00000320650:human:BA16L21.2.1:E=62.0132 | ENSEMBL:ENSP00000319643:human:Similar to Guanine nucleotide-binding protein G(I)/G(S)/G(O) gamma-10 subunit:E=11.4202 | FLYBASE:CG7872-PA:fly:Flybase gene name is CG7872-PA:E=70.7695 |
192297_s_at	B0035.3	B0035.3	WBGene00007106	B0035.3	active	Confirmed						7	IV-6C13	-			WT|WT		Hismacro and SEC14 domain-containing proteins	ENSEMBL:ENSP00000255681:human:Protein LRP16:E=37.3872 | ENSEMBL:ENSP00000352950:human:Hypothetical protein FLJ20142:E=24.1871 | ENSEMBL:ENSP00000309809:human:Hypothetical protein FLJ16368:E=19.301 | ENSEMBL:ENSP00000311232:human:Hypothetical protein:E=12 | ENSEMBL:ENSP00000353512:human:Splice Isoform 1 Of B aggressive lymphoma protein:E=11 | FLYBASE:CG18812-PC:fly:Flybase gene name is CG18812-PC:…
189618_at	B0035.4	B0035.4	WBGene00007107	tag-317	active	Confirmed						18	IV-6C15	-			WT		Molecular chaperone Prefoldin, subunit 4	ENSEMBL:ENSP00000217103:human:Prefoldin subunit 4:E=16.9586 | FLYBASE:CG10635-PA:fly:Flybase gene name is CG10635-PA:E=11.3665 |
172758_x_at	B0035.8	B0035.8	WBGene00001922	his-48	active	Confirmed				0	1		IV-6C23	-	his-48 encodes an H2B histone; by homology, HIS-48 is predicted to function as a nucleosome component required for packaging of DNA into chromatin; his-48 is a replication-dependent histone locus that resides in a histone gene-rich region on chromosome IV.			Molecular_function:DNA binding|Biological_process:nucleosome assembly|Biological_process:chromosome organization and biogenesis (sensu Eukarya)|Cellular_component:nucleosome|Cellular_component:nucleus	Histone H2B	ENSEMBL:ENSP00000346676:human:Similar to Histone H2B:E=47.7959 | ENSEMBL:ENSP00000352156:human:H2B histone family, member D:E=47.6778 | ENSEMBL:ENSP00000348531:human:Histone H2B:E=47.6021 | ENSEMBL:ENSP00000289316:human:Similar to H2B histone family, member A:E=47.6021 | ENSEMBL:ENSP00000348706:human:H2B histone family, member A:E=47.5686 | ENSEMBL:ENSP00000336417:human:Histone H2B.q:E=47.4949 | …
173931_s_at	B0041.4	B0041.4	WBGene00004415	rpl-4	active	Confirmed						23	I-2E11	-	rpl-4 encodes a large ribosomal subunit L4 protein.		Emb|Ste|Emb|Ste	Molecular_function:structural constituent of ribosome|Biological_process:protein biosynthesis|Cellular_component:intracellular|Cellular_component:ribosome|Biological_process:embryonic development (sensu Animalia)|Biological_process:reproduction	Ribosomal protein RPL1/RPL2/RL4L4	ENSEMBL:ENSP00000311430:human:60S ribosomal protein L4:E=108.108 | ENSEMBL:ENSP00000346035:human:48 kDa protein:E=108.076 | ENSEMBL:ENSP00000332008:human:PREDICTED: similar to ribosomal protein L4:E=67.2007 | FLYBASE:CG5502-PA:fly:Flybase gene name is RpL1-PA:E=110.174 |
188503_s_at	B0041.7	B0041.7	WBGene00006961	xnp-1	active	Confirmed	head neurons | nerve ring | body wall muscle | dorsal nerve cord | ventral nerve cord | tail neurons	Adult Expression: body wall muscle; nerve ring; ventral nerve cord; head neurons; tail neurons | Larval Expression: nerve ring; ventral nerve cord; dorsal nerve cord; head neurons; tail neurons | "During larval development, xnp-1::GFP is expressed predominantly in neurons. However, strong expression was reproducibly observed in the junctional cells of the spermatheca and uterus. In addition,varia…		1	1	13		-	xnp-1 is orthologous to the human gene ATR-X (OMIM:300032), which when mutated leads to ATR-X syndrome (OMIM:301040); xnp-1 is also homologous to human nibrin, which when mutated leads to Nigmegen breakage syndrome (OMIM:251260).	fd2		Molecular_function:nucleic acid binding|Molecular_function:ATP binding|Molecular_function:ATP dependent helicase activity|Molecular_function:helicase activity|Molecular_function:DNA binding	Transcription regulator XNP/ATRX, DEAD-box superfamily	ENSEMBL:ENSP00000341049:human:ATRX protein:E=187.237 | ENSEMBL:ENSP00000319106:human:Splice Isoform 4 Of Transcriptional regulator ATRX:E=186.013 | ENSEMBL:ENSP00000342402:human:282 kDa protein:E=183.244 | ENSEMBL:ENSP00000308619:human:Splice Isoform 1 Of
188262_s_at	B0205.3	B0205.3	WBGene00004466	rpn-10	active	Confirmed						2	I-5M08	173653_at|188262_s_at	rpn-10 encodes a protein that contains two ubiquitin interaction motifs and is a member of the von Willebrand factor, type A superfamily similar to the mouse 26S proteasome non-ATP regulatory subunit 4.	tm1180	WT|WT		26S proteasome regulatory complex, subunit RPN10/PSMD4	ENSEMBL:ENSP00000290517:human:Proteasome (Prosome, macropain) 26S subunit, non-ATPase, 4:E=79.7447 | ENSEMBL:ENSP00000340917:human:25 kDa protein:E=50.2757 | FLYBASE:CG7619-PA:fly:Flybase gene name is Pros54-PA:E=69.1549 |
189516_at	B0205.6	B0205.6	WBGene00015021	B0205.6	active	Confirmed						2		-					Cysteine desulfurase NFS1	ENSEMBL:ENSP00000262876:human:Cysteine desulfurase, mitochondrial precursor:E=158.469 | ENSEMBL:ENSP00000254663:human:Selenocysteine lyase:E=52.1135 | ENSEMBL:ENSP00000304740:human:Similar to Cysteine desulfurase, mitochondrial precursor:E=30.0605 | FLYBASE:CG12264-PA:fly:Flybase gene name is CG12264-PA:E=159.62 |
187874_at	B0205.7	B0205.7	WBGene00002191	kin-3	active	Confirmed		mRNA level declined as animals enter L1. A low level of mRNA was maintained for the rest of the development. mRNA level in embryos and egg-laying adults was more than 2.5-4 folds higher than the other stages.		5	1			175013_at|187874_at	kin-3 encodes an ortholog of the catalytic subunit of casein kinase II alpha, which in Drosophila and mammals is required for normal circadian rhythms, and which directly phosphorylates the Drosophila PERIOD protein (which itself regulates circadian rhythms); by analogy, KIN-3 might be expected to help regulate heterochronic functions dependent on such proteins as LIN-42.	tm1640		Molecular_function:protein kinase activity|Molecular_function:ATP binding|Biological_process:protein amino acid phosphorylation|Molecular_function:protein serine/threonine kinase activity	Casein kinase II, alpha subunit	ENSEMBL:ENSP00000217244:human:CSNK2A1 protein:E=157.745 | ENSEMBL:ENSP00000262506:human:Casein kinase II, alpha' chain:E=149.004 | ENSEMBL:ENSP00000354619:human:Casein kinase II alpha 1 subunit isoform b:E=94.3979 | ENSEMBL:ENSP00000293215:human:Cell divi
181788_at	B0205.8	B0205.8	WBGene00015022	B0205.8	active	Confirmed						2	I-5M18	-			WT			ENSEMBL:ENSP00000238823:human:Hypothetical protein FLJ90386:E=10.0088 |
194145_x_at	B0207.12a	B0207.12	WBGene00000232	avr-14	active	Confirmed	ventral cord motor neurons | nerve ring | mechanosensory neurons | neurons	The avr-14::GFP fusion was expressed exclusively in a subset of 40 extrapharyngeal neurons. Most of the neurons were in the ring ganglia of the head, but some motor neurons in the ventral cord and mechanosensory neurons also expressed GFP.		1	1	6	I-2D18	176660_s_at|194145_x_at	avr-14 encodes an alpha-type subunit of a glutamate-gated chloride channel homologous to human GLRA2, which when mutated leads to hyperekplexia (OMIM:149400); AVR-14 affects sensitivity to the antiparisitic drug, ivermectin, in parallel with avr-15 and glc-1 and in a genetic pathway with unc-9; it functions in the extrapharyngeal nervous system, and is expressed in a subset of neurons in the ring…	ad1302	WT	Molecular_function:GABA-A receptor activity|Molecular_function:extracellular ligand-gated ion channel activity|Biological_process:ion transport|Cellular_component:integral to membrane|Cellular_component:postsynaptic membrane|Biological_process:transport|Cellular_component:membrane|Molecular_function:neurotransmitter receptor activity	Ligand-gated ion channel	ENSEMBL:ENSP00000274093:human:Splice Isoform 1 Of Glycine receptor alpha-3 chain precursor:E=81.4202 | ENSEMBL:ENSP00000218075:human:Splice Isoform 1 Of Glycine receptor alpha-2 chain precursor:E=81.1938 | ENSEMBL:ENSP00000347123:human:Splice Isoform 2 Of
193961_at	B0207.3a	B0207.3	WBGene00001676	gpa-14	active	Confirmed	vulva | vulval muscle	Faint expression is seen only in older larvae and adults in hypodermal cells that form the vulval labia. | "ASI, ASJ, ASH, ASK, ADE, PHA, PHB, ALA, AVA, CAN, DVA, PVQ, RIA, vulva muscle."		1	1	10	I-2B24	-	gpa-14 encodes a member of the G protein alpha subunit family of heterotrimeric GTPases; gpa-14 is expressed in ASI, ASJ, ASH, ASK, ADE, PHA, PHB ALA, AVA, CAN, DVA, PVQ, RIA, and in vulval muscle, and also exhibits faint expression in the vulval hypodermis.	pk342	WT	Molecular_function:signal transducer activity|Biological_process:G-protein coupled receptor protein signaling pathway|Biological_process:signal transduction	G-protein alpha subunit (small G protein superfamily)	ENSEMBL:ENSP00000251337:human:Guanine nucleotide bindinG protein, alpha transducinG activity polypeptide 2:E=51.6198 | ENSEMBL:ENSP00000248614:human:PREDICTED: guanine nucleotide binding protein, alpha transducing 3:E=49.3979 | ENSEMBL:ENSP00000248996:hum
191184_at	B0207.4	B0207.4	WBGene00000099	air-2	active	Confirmed	oocytes | gonad | sperm	AIR-2 protein was specifically localized to meiotic chromosomes. Diffuse AIR-2 staining was found in the syncytial distal gonad and the cellularized oocytes of the proximal gonad. In the oocyte most proximal to the spermatheca, a striking localization of AIR-2 to meiotic chromosomes was found. Occasionally, faint AIR-2 staining of chromosomes was noticed in the neighboring oocyte as well. AIR-2 i…	AntiAIR-2 staining of meiotic chromosomes persisted throughout both meiotic divisions and remained on the extruded polar body chromatin throughout embryogenesis. The staining of meiotic chromatin appeared to be localized to the interior face of the chromosomes. During both meiotic anaphases, AIR-2 staining was localized between the separating chromosomes. | "During late diakinesis and metaphase I…	0	1	7		-	air-2 encodes an aurora/Ip11-related serine/threonine protein kinase that affects embryonic viability and chromosome segregation during meiosis and mitosis and is required for cytokinesis; AIR-2 has two functions during mitosis, one in chromosome segregation, and a second, independent function in cytokinesis through ZEN-4; AIR-2 and ZEN-4 may act in parallel to a second pathway that includes CYK-…	e2631	Emb|Mei|Emb|Emb|Mei	Molecular_function:protein kinase activity|Molecular_function:ATP binding|Biological_process:protein amino acid phosphorylation|Molecular_function:protein serine/threonine kinase activity|Biological_process:embryonic development (sensu Animalia)|Biological_process:meiosis|Cellular_component:spindle|Biological_process:chromosome segregation|Biological_process:cytokinesis, completion of separation|…	Serine/threonine protein kinase	ENSEMBL:ENSP00000216911:human:Serine/threonine protein kinaSe 6:E=91.2076 | ENSEMBL:ENSP00000313950:human:Protein kinase:E=89.2596 | ENSEMBL:ENSP00000302898:human:Splice Isoform 2 Of Serine/threonine-protein kinase 13:E=87.1192 | ENSEMBL:ENSP00000296088:h
172388_x_at	B0213.2	B0213.2	WBGene00003765	nlp-27	active	Confirmed	head neurons | spermathecae | hypodermis | intestine	Expressed in ASI, 3 head neurons, spermathecae, hypoderm, intestine.		1	1	8		-	nlp-27 encodes a predicted neuropeptide with homology to C. elegans nlp-28 through nlp-31.		WT		Unnamed protein
172375_x_at	B0213.4	B0213.4	WBGene00003767	nlp-29	active	Confirmed	hypodermis | intestine	Expressed in hypoderm, intestine.		0	1	15		-		tm1712			Unnamed protein	FLYBASE:CG9877-PA:fly:Flybase gene name is CG9877-PA:E=11.284 | FLYBASE:CG7294-PA:fly:Flybase gene name is CG7294-PA:E=10.2757 | FLYBASE:CG2157-PA:fly:Flybase gene name is CG2157-PA:E=10.0555 |
172386_x_at	B0213.5	B0213.5	WBGene00003768	nlp-30	active	Confirmed	hypodermis	Expressed in hypoderm.		0	1	15	V-3M12	-	nlp-30 encodes five predicted neuropeptide-like proteins; in C. elegans, nlp-30 is part of the YGGWamide neuropeptide family that also contains nlp-24, nlp-25, and nlp-27-32; nlp-30 is expressed in the hypodermis, suggesting that the peptides it encodes may have a non-neuronal function; as loss of nlp-30 activity via large-scale RNAi screens does not result in any obvious abnormalities, the preci…		WT|WT		Unnamed protein	FLYBASE:CG2157-PA:fly:Flybase gene name is CG2157-PA:E=10.7696 | FLYBASE:CG7294-PA:fly:Flybase gene name is CG7294-PA:E=10.585 | FLYBASE:CG9877-PA:fly:Flybase gene name is CG9877-PA:E=10.5376 |
172343_x_at	B0213.6	B0213.6	WBGene00003769	nlp-31	active	Confirmed	hypodermis | embryos	Expressed in hypoderm, embryos.		0	1	15	V-3M14	-	nlp-31 encodes five predicted neuropeptide-like proteins; in C. elegans, nlp-31 is part of the YGGWamide neuropeptide family that also contains nlp-24, nlp-25, and nlp-27-32; nlp-31 is expressed in the hypodermis, suggesting that the peptides it encodes may have a non-neuronal function; nlp-31 expression is also detected in precomma-stage embryos; as loss of nlp-31 activity via large-scale RNAi s…		WT|WT		Unnamed protein	ENSEMBL:ENSP00000335001:human:Glycine/tyrosine-rich protein:E=10.5086 | ENSEMBL:ENSP00000335660:human:Keratin associated protein 19-5:E=10.4559 | ENSEMBL:ENSP00000331971:human:Keratin associated protein 19-1:E=10.4437 | ENSEMBL:ENSP00000335503:human:Keratin associated protein 20-1:E=10.2366 | FLYBASE:CG9877-PA:fly:Flybase gene name is CG9877-PA:E=13.6198 | FLYBASE:CG2157-PA:fly:Flybase gene name …
181259_at	B0218.6	B0218.6	WBGene00015050	clec-51	active	Confirmed						8	IV-4K03	-			WT	Molecular_function:sugar binding	C-type lectin	ENSEMBL:ENSP00000239761:human:Macrophage mannose receptor precursor:E=24.8861 | ENSEMBL:ENSP00000332124:human:Mannose receptor, C type 1-like 1:E=24.6576 | ENSEMBL:ENSP00000307513:human:KIAA0709 protein:E=23.0605 | ENSEMBL:ENSP00000263636:human:Lymphocyte antigen 75 precursor:E=19.6383 | ENSEMBL:ENSP00000283243:human:180 kDa transmembrane PLA2 receptor:E=14.0655 | ENSEMBL:ENSP00000345142:human:Pa…
180562_at	B0218.8	B0218.8	WBGene00015052	clec-52	active	Confirmed	intestinal	Adult Expression: intestinal | Larval Expression: intestinal		0	1	8	IV-4K07	-			WT	Molecular_function:sugar binding	C-type lectin	ENSEMBL:ENSP00000239761:human:Macrophage mannose receptor precursor:E=27.4318 | ENSEMBL:ENSP00000332124:human:Mannose receptor, C type 1-like 1:E=27.2218 | ENSEMBL:ENSP00000307513:human:KIAA0709 protein:E=24.1249 | ENSEMBL:ENSP00000263636:human:Lymphocyte antigen 75 precursor:E=17.2366 | ENSEMBL:ENSP00000283243:human:180 kDa transmembrane PLA2 receptor:E=13.585 |
188841_at	B0222.8	B0222.8	WBGene00000599	col-10	active	Confirmed		Stong expression in egg, L4, adult. Weak expression in dauer.		5	1	8	V-6O24	172723_x_at|188841_at			WT	Biological_process:phosphate transport|Cellular_component:cytoplasm|Molecular_function:structural constituent of cuticle	Collagens (type IV and type XIII), and related proteins	ENSEMBL:ENSP00000271069:human:Collagen alpha 1(XVI) chain precursor:E=39.4949 | ENSEMBL:ENSP00000315243:human:COL3A1 protein:E=39.0223 | ENSEMBL:ENSP00000304408:human:Collagen alpha 1(III) chain precursor:E=38.301 | ENSEMBL:ENSP00000347458:human:Pro-alpha
187261_s_at	B0228.7	B0228.7	WBGene00015064	B0228.7	active	Confirmed	E lineage | head neurons | intestinal | head neurons | intestinal	Highly mosaic expression is seen in early E lineage. Expression stretches from the 2 E cell stage until shortly after elongation begins when a few cells can still stain (is this specific expression, or due to a high degree of mosaicism in the strain?) | Adult Expression: intestinal; head neurons | Larval Expression: intestinal; head neurons		1	1	1	II-5F06	-			WT	Molecular_function:transferase activity, transferring pentosyl groups	Methylthioadenosine phosphorylase MTAP	ENSEMBL:ENSP00000297736:human:S-methyl-5-thioadenosine phosphorylase:E=71.3372 | ENSEMBL:ENSP00000349733:human:23 kDa protein:E=49.8861 | ENSEMBL:ENSP00000347923:human:MTAP:E=12.6383 | FLYBASE:CG4802-PA:fly:Flybase gene name is CG4802-PA:E=73.4685 | FLYBASE:CG31115-PA:fly:Flybase gene name is CG31115-PA:E=58.9586 |
189642_at	B0238.10	B0238.10	WBGene00015074	B0238.10	active	Confirmed							V-4K17	-			WT		N-acetyltransferase	ENSEMBL:ENSP00000298406:human:PREDICTED: similar to CG11412-PA:E=46.1249 | ENSEMBL:ENSP00000329493:human:18 kDa protein:E=38.2147 | ENSEMBL:ENSP00000345827:human:15 kDa protein:E=26.0809 | ENSEMBL:ENSP00000218149:human:N-terminal acetyltransferase complex ARD1 subunit homolog:E=12.1192 | ENSEMBL:ENSP00000286794:human:PREDICTED: hypothetical protein MGC10646:E=10.0706 | FLYBASE:CG11412-PB:fly:Flyb…
185022_at	B0238.11	B0238.11	WBGene00015075	B0238.11	active	Confirmed						18	V-4K19	-			Gro|Lva|Pvl|Stp|Gro|Lva	Biological_process:positive regulation of growth rate|Biological_process:larval development (sensu Nematoda)|Biological_process:growth|Biological_process:hermaphrodite genital morphogenesis|Biological_process:gametogenesis	HMG box-containing protein
193867_s_at	B0240.1	B0240.1	WBGene00004359	rhr-2	active	Confirmed						9	V-7N14	-	rhr-2 encodes a predicted transmembrane protein with similarity to human Rh blood group antigens proposed to function in inorganic ion transport and metabolism; the role of RHR-2 in C. elegans development or behavior remains unclear, as loss of RHR-2 function via RNA-mediated interference does not result in any abnormalities.	ok403	WT	Cellular_component:membrane	Ammonium transporter RHBG	ENSEMBL:ENSP00000268122:human:Rh type C glycoprotein:E=86.301 | ENSEMBL:ENSP00000274818:human:Rhesus blood group-associated glycoprotein:E=83.4815 | ENSEMBL:ENSP00000255013:human:Rh type B glycoprotein:E=82.8861 | ENSEMBL:ENSP00000229810:human:Mutant erythrocyte membrane glycoprotein Rh50:E=65.9208 | ENSEMBL:ENSP00000331871:human:Rhesus blood group, D antigen:E=41.0506 | ENSEMBL:ENSP00000294413:h…
193087_s_at	B0244.2	B0244.2	WBGene00002048	ida-1	active	Confirmed	amphid neurons | male specific neurons | vulva | nose tip | nerve ring | tail | motor neurons | ventral cord neurons | nerve ring | male_sens_ray.4 | tail | male_sens_ray.6 | male_sens_ray.8 | male_sens_ray.1 | male_sens_ray.9 | preanal ganglion | male_sens_ray.2 | neurons | ventral cord neurons | nerve ring | ventral nerve cord | preanal ganglion | neurons | ventral cord neurons | uv1 | vulva | …	Expression was prominent in the ALA neuron in the dorsal ganglion of the pharyngeal nerve ring, the hermaphrodite-specific vulval motoneurons HSN, VC4 and VC5, the neuroendocrine-like uv1 cells, the tail neuron pair PHC, was also present in the ventral cord neurons VC1, VC2, VC3, VC6, and was somewhat variable in a few amphid neurons. | "Immunofluorescence microscopy of wild-type hermaphrodites u…	Cytoplasmic GFP fluorescence was high in cell bodies and extended into the nerve processes in a distinct punctate pattern. The subcellular distribution of IDA-1::GFP was similar to that of IDA-1 as observed by immunofluorescence microscopy of wild-type an	1	1	6	III-3C11	171877_x_at|193087_s_at	ida-1 encodes a protein tyrosine phosphatase-like receptor, orthologous to the mammalian type I diabetes autoantigens IA-2 and phogrin that are expressed in dense core vesicles of neuroendocrine tissue and involved in regulated protein secretion; in C. elegans, IDA-1 appears to be required for regulating presynaptic neurotransmission and in particular, for the neuropeptidergic control of egg-layi…	ok409	WT|WT|WT|WT	Molecular_function:subtilase activity|Biological_process:proteolysis and peptidolysis|Molecular_function:protein phosphatase activity|Biological_process:protein amino acid dephosphorylation|Molecular_function:protein tyrosine phosphatase activity|Biological_process:exocytosis|Cellular_component:trans-Golgi network transport vesicle	Protein tyrosine phosphatase	ENSEMBL:ENSP00000295718:human:Receptor-type tyrosine-protein phosphatase-like N precursor:E=93.301 | ENSEMBL:ENSP00000329252:human:Splice Isoform 1 Of Receptor-type tyrosine-protein phosphatase N2 precursor:E=92.585 | ENSEMBL:ENSP00000332533:human:KIAA038
190162_at	B0250.1	B0250.1	WBGene00004413	rpl-2	active	Confirmed						23	V-13C07	-	rpl-2 encodes a large ribosomal subunit L8 protein.		Sck|Ste|Emb|Lva|Unc	Molecular_function:nucleic acid binding|Molecular_function:structural constituent of ribosome|Biological_process:protein biosynthesis|Cellular_component:intracellular|Cellular_component:ribosome|Biological_process:embryonic development (sensu Animalia)|Biological_process:larval development (sensu Nematoda)|Biological_process:growth|Biological_process:physiological processes|Biological_process:rep…	60s ribosomal protein L2/L8	ENSEMBL:ENSP00000262584:human:60S ribosomal protein L8:E=106.699 | FLYBASE:CG1263-PA:fly:Flybase gene name is RpL8-PA:E=106.268 |
178163_at	B0250.2	B0250.2	WBGene00007119	B0250.2	active	Confirmed								-
194048_at	B0250.5	B0250.5	WBGene00007122	B0250.5	active	Confirmed						5	V-13C13	-	This gene encodes a protein predicted by Eisenberg and coworkers, with 52% accuracy, to be mitochondrial.		WT	Molecular_function:3-hydroxyisobutyrate dehydrogenase activity|Biological_process:valine metabolism	Predicted dehydrogenase	ENSEMBL:ENSP00000265395:human:Similar to 3-hydroxyisobutyrate dehydrogenase, mitochondrial precursor:E=81 | ENSEMBL:ENSP00000322716:human:Cytokine-like nuclear factor n-pac:E=22.1079 | FLYBASE:CG15093-PB:fly:Flybase gene name is CG15093-PB:E=66.6383 |
179375_at	B0250.9	B0250.9	WBGene00007126	B0250.9	active	Confirmed						6	V-13C21	-	B0250.9 is orthologous to the human gene 7-DEHYDROCHOLESTEROL REDUCTASE (DHCR7; OMIM:602858), which when mutated leads to disease.		WT	Cellular_component:membrane	Sterol reductase/lamin B receptor	ENSEMBL:ENSP00000279263:human:Delta:E=33.5686 | ENSEMBL:ENSP00000339883:human:Lamin B receptor:E=31.6198 | ENSEMBL:ENSP00000311943:human:7-dehydrocholesterol reductase:E=28.4559 | ENSEMBL:ENSP00000329520:human:TM7SF2 protein:E=24.6198 | ENSEMBL:ENSP00000279262:human:Transmembrane 7 superfamily member 2:E=20.4949 |
190873_at	B0252.4a	B0252.4	WBGene00000886	cyn-10	active	Confirmed						18		174532_s_at|190873_at	cyp-10 encodes a divergent cyclophilin isoform that is functional when expressed in E. coli.		WT	Biological_process:protein folding		ENSEMBL:ENSP00000234288:human:Cyclophilin:E=53.5086 | ENSEMBL:ENSP00000334553:human:Splice Isoform 1 Of Peptidyl-prolyl cis-trans isomerase like 2:E=41.7212 | ENSEMBL:ENSP00000261308:human:Similar to LD39850p:E=33.7447 | ENSEMBL:ENSP00000305602:human:SDCC
175573_s_at	B0273.2	B0273.2	WBGene00004243	puf-7	active	Confirmed							IV-2J22	-	puf-7 encodes a protein 97% identical to PUF-6 and functions redundantly with the other PUF genes, fbf-1, fbf-2, puf-6, and puf-8, during primordial germ cell development, based on combinatorial RNAi; interacts with NOS-2 in yeast two-hybrid screens.	ok361	WT|WT|WT	Molecular_function:RNA binding|Biological_process:mRNA metabolism|Biological_process:germ-cell development	Translational repressor Pumilio/PUF3 and related RNA-binding proteins (Puf superfamily)	ENSEMBL:ENSP00000326746:human:Splice Isoform 2 Of Pumilio homolog 2:E=14.5376 | ENSEMBL:ENSP00000354370:human:Splice Isoform 1 Of Pumilio homolog 2:E=14.5229 | ENSEMBL:ENSP00000347265:human:Splice Isoform 3 Of Pumilio homolog 2:E=11.6778 | ENSEMBL:ENSP00000257075:human:Pumilio homolog 1:E=11.5376 |
190494_s_at	B0280.12a	B0280.12	WBGene00001613	glr-2	active	Confirmed	m1	AVA, AVD, AVE, PVC, RMDV, RMDD, AIA, AIB, AVG, RIG, RIA, M1 pharynx, RIR(?) | "Transgenic expression of either GFP::GLR-2(Q) or GFP::GLR-2(R) in both the wild-type laboratory strain N2 and in a glr-2 deletion strain resulted in GFP signal in 25 neurons, as reported previously (see Expr817), with one additional cell pair (the DVA neurons) consistently seen in the tail."		1	1	10	III-3D18	189724_at|190494_s_at	glr-2 encodes an AMPA (non-NMDA)-type ionotropic glutamate receptor subunit; GLR-2 activity is required for mediating the behavioral response to light nose touch and for regulating the frequency with which animals change locomotory direction in response to sensory cues such as food; GLR-2 and GLR-1, a second AMPA-type ionotropic glutamate receptor, can interact to form functional heteromeric chan…	ak10	Emb|WT|WT|WT|WT|WT|WT|WT|Lva	Molecular_function:inotropic glutamate receptor activity|Molecular_function:glutamate-gated ion channel activity|Cellular_component:membrane|Molecular_function:potassium channel activity|Biological_process:potassium ion transport|Molecular_function:receptor activity|Molecular_function:ion channel activity|Biological_process:ion transport|Molecular_function:transporter activity|Biological_process:…		ENSEMBL:ENSP00000285900:human:Splice Isoform 1 Of Glutamate receptor 1 precursor:E=126.569 | ENSEMBL:ENSP00000339343:human:Splice Isoform 2 Of Glutamate receptor 1 precursor:E=126.036 | ENSEMBL:ENSP00000264426:human:Splice Isoform 1 Of Glutamate receptor
187577_at	B0280.3	B0280.3	WBGene00015101	B0280.3	active	Confirmed	pharynx | intestinal	Adult Expression: pharynx; intestinal | Larval Expression: intestinal		0	1	7	III-3B24	-			WT|WT|WT|Unclassified|Unclassified|WT|WT|Unc|Unc	Molecular_function:ribose-5-phosphate isomerase activity|Biological_process:pentose-phosphate shunt, non-oxidative branch|Biological_process:locomotory behavior	Ribose 5-phosphate isomerase	ENSEMBL:ENSP00000283646:human:Similar to Ribose 5-phosphate isomerase:E=55.699 | FLYBASE:CG30410-PA:fly:Flybase gene name is CG30410-PA:E=50.0362 |
194163_s_at	B0280.5	B0280.5	WBGene00015102	B0280.5	active	Confirmed								187525_s_at|194163_s_at	B0280.5 encodes a protein with a chitin binding peritrophin-A domain that is required, in conjunction with CEJ-1, for early embryonic development; B0280.5 mRNA is expressed specifically in the adult hermaphrodite germ line, is a direct target of GLD-1, and has an RNAi phenotype consistent with the hypothesis that B0280.5 is an effector of GLD-1 in the germline.		WT|WT	Molecular_function:chitin binding|Biological_process:chitin metabolism|Cellular_component:extracellular	Unnamed protein	ENSEMBL:ENSP00000350138:human:Hornerin:E=10.2518 | FLYBASE:CG4090-PA:fly:Flybase gene name is CG4090-PA:E=15.5376 | FLYBASE:CG6004-PB:fly:Flybase gene name is CG6004-PB:E=13.7959 | FLYBASE:CG7252-PA:fly:Flybase gene name is CG7252-PA:E=11.9586 | FLYBASE:CG17826-PA:fly:Flybase gene name is CG17826-PA:E=10.4815 | FLYBASE:CG11142-PA:fly:Flybase gene name is CG11142-PA:E=10.6576 |
187509_at	B0280.7	B0280.7	WBGene00015103	B0280.7	active	Confirmed	pharyngeal gland cells	Adult Expression: pharyngeal gland cells | Larval Expression: pharyngeal gland cells		0	1			-			WT|WT		Unnamed protein
191884_s_at	B0280.8	B0280.8	WBGene00003609	nhr-10	active	Confirmed	circumpharyngeal nerve ring | intestinal | neuronal | tail ganglia	Two nuclei express in precomma stage embryos. Expression is then seen in L3 and L4 larvae as a few neuronal cell bodies, probably lateral processes as they are seen often in pairs on either side of the animal. The most common pair seen are anterior to the vulva (possibly CANL/R). There are also some neurons expressing in the head and tail ganglia, and in the circumpharyngeal nerve ring. Expressio…		1	1	1	III-3D10	173903_at|191884_s_at	nhr-10 encodes a predicted nuclear hormone receptor diverged from nuclear hormone receptors in other phyla; its mRNA is expressed throughout development with possibly lower expression from the L4 larval to adult stages, and the protein is expressed in neuronal processes.	tm1022	WT|WT|WT	Molecular_function:transcription factor activity|Molecular_function:steroid hormone receptor activity|Biological_process:regulation of transcription, DNA-dependent|Cellular_component:nucleus|Molecular_function:DNA binding|Molecular_function:ligand-dependent nuclear receptor activity	Hormone receptors	ENSEMBL:ENSP00000339908:human:OTTHUMP00000031062:E=35.5528 | ENSEMBL:ENSP00000312987:human:Hepatocyte nuclear factor 4 alpHa isoform b:E=35.1079 | ENSEMBL:ENSP00000343807:human:OTTHUMP00000031064:E=35.0044 | ENSEMBL:ENSP00000230234:human:Splice Isoform 1
186851_at	B0285.5	B0285.5	WBGene00002003	hse-5	active	Confirmed	hypodermal	Transcriptional reporters are broadly if not ubiqitously expressed during early embryonic stages; however, clear differences in expression levels can be observed in different regions of the embryo. During late embryonic and postembryonic stages, reporter gene fusions display more restricted and only partially overlapping expression patterns. The hse-5 reporter construct show expression in hypoder…		0	1	2	III-2M05	-	hse-5 encodes a D-glucuronyl C5-epimerase.	ot16	WT|WT	Molecular_function:racemase and epimerase activity, acting on carbohydrates and derivatives|Biological_process:glycosaminoglycan biosynthesis|Cellular_component:integral to membrane	Heparan sulfate-glucuronic acid C5-epimerase	ENSEMBL:ENSP00000261858:human:D-glucuronyl C5-epimerase:E=93.2518 | FLYBASE:CG3194-PA:fly:Flybase gene name is CG3194-PA:E=92 |
189503_at	B0285.8	B0285.8	WBGene00000511	ckb-1	active	Confirmed						24	III-2M11	-		ok1312	WT|WT|Unclassified|WT|WT|WT		Choline kinase	ENSEMBL:ENSP00000265689:human:Splice Isoform 1 Of Choline kinase alpha:E=35.2147 | ENSEMBL:ENSP00000348454:human:Splice Isoform 2 Of Choline kinase alpha:E=34.3372 | ENSEMBL:ENSP00000312189:human:Choline/ethanolamine kinase:E=33.3372 | ENSEMBL:ENSP00000307514:human:Ethanolamine kinase-like protein EKI2:E=10.2441 | FLYBASE:CG2201-PA:fly:Flybase gene name is CG2201-PA:E=22.7213 | FLYBASE:CG3525-PD:…
189460_at	B0285.9	B0285.9	WBGene00000512	ckb-2	active	Confirmed	intestine | head mesodermal cell	Adult Expression: intestine; head mesodermal cell;		0	1	2	III-2M13	-			WT|WT		Choline kinase	ENSEMBL:ENSP00000312189:human:Choline/ethanolamine kinase:E=27.8239 | ENSEMBL:ENSP00000348454:human:Splice Isoform 2 Of Choline kinase alpha:E=27.7696 | ENSEMBL:ENSP00000265689:human:Splice Isoform 1 Of Choline kinase alpha:E=25.3279 | FLYBASE:CG2201-PA:fly:Flybase gene name is CG2201-PA:E=24.6021 | FLYBASE:CG3525-PD:fly:Flybase gene name is eas-PD:E=10.2757 |
192786_s_at	B0286.3	B0286.3	WBGene00015116	B0286.3	active	Confirmed						8	II-3F04	-	This gene encodes a protein predicted by Eisenberg and coworkers, with 52% accuracy, to be mitochondrial.		WT	Molecular_function:phosphoribosylaminoimidazole carboxylase activity|Biological_process:'de novo' IMP biosynthesis|Cellular_component:phosphoribosylaminoimidazole carboxylase complex|Molecular_function:phosphoribosylaminoimidazolesuccinocarboxamide synthase activity|Biological_process:purine nucleotide biosynthesis	Phosphoribosylamidoimidazole-succinocarboxamide synthase	ENSEMBL:ENSP00000264221:human:Multifunctional protein ADE2:E=109.481 | FLYBASE:CG3989-PA:fly:Flybase gene name is ade5-PA:E=101.194 |
182822_s_at	B0286.4a	B0286.4	WBGene00003825	ntl-2	active	Confirmed	lateral nerve cords | neurons along body | head neurons | Reproductive System | nerve ring | hypodermis | gonad sheath cells | seam cells | intestine | body wall muscle | pharynx | rectal epithelium | dorsal nerve cord | nervous system | ventral nerve cord | vulval muscle | developing uterus | distal tip cell | renal gland cells | developing vulva | tail neurons	Adult Expression: pharynx; intestine; renal gland cells; rectal epithelium; Reproductive System; distal tip cell; vulval muscle; gonad sheath cells; body wall muscle; hypodermis; seam cells; Nervous System; nerve ring; ventral nerve cord; dorsal nerve cord; lateral nerve cords; head neurons; neurons along body; tail neurons;		1	1	30	II-3F06	171729_x_at|182822_s_at		ok974	Adl|Emb|Rup|Unc|Unclassified|WT|Unclassified|WT|Gro|Stp|Unc	Molecular_function:transcription regulator activity|Biological_process:regulation of transcription|Cellular_component:nucleus|Biological_process:determination of adult life span|Biological_process:physiological processes|Biological_process:embryonic development (sensu Animalia)|Biological_process:positive regulation of growth rate|Biological_process:morphogenesis of an epithelium|Biological_proce…	Predicted transcriptional regulator	ENSEMBL:ENSP00000229195:human:Splice Isoform 1 Of CCR4-NOT transcription complex subunit 2:E=59.6576 | FLYBASE:CG2161-PB:fly:Flybase gene name is Rga-PB:E=52.5086 | FLYBASE:CG15262-PA:fly:Flybase gene name is CG15262-PA:E=16.585 |
192179_s_at	B0303.14	B0303.14	WBGene00015132	B0303.14	active	Confirmed						1	III-4L23	173796_at|192179_s_at			WT|WT|WT
190989_at	B0303.15	B0303.15	WBGene00015133	B0303.15	active	Confirmed						18	III-4N01	-	This gene encodes a protein predicted by Eisenberg and coworkers, with 52% accuracy, to be mitochondrial.		Lva|Emb|Gro|Emb|Gro|Lva	Molecular_function:structural constituent of ribosome|Biological_process:protein biosynthesis|Cellular_component:intracellular|Cellular_component:ribosome|Biological_process:embryonic development (sensu Animalia)|Biological_process:positive regulation of growth rate|Biological_process:larval development (sensu Nematoda)|Biological_process:growth	Mitochondrial/chloroplast ribosomal protein L11	ENSEMBL:ENSP00000329630:human:39S ribosomal protein L11, mitochondrial precursor:E=36.2007 | ENSEMBL:ENSP00000308897:human:Mitochondrial ribosoMal protein L11 isoforM c:E=34.0605 | FLYBASE:CG3351-PA:fly:Flybase gene name is mRpL11-PA:E=44.3768 |
187519_at	B0303.2	B0303.2	WBGene00015124	B0303.2	active	Confirmed	anal sphincter/depressor muscle | body wall muscle | pharynx | intestinal | vulval muscle	Adult Expression: pharynx; vulval muscle; body wall muscle | Larval Expression: pharynx; intestinal; anal sphincter/depressor muscle; body wall muscle		0	1	1		-			WT	Molecular_function:methyltransferase activity	Phenylethanolamine N-methyltransferase/indolethylamine N-methyltransferase/nicotinamide N-methyltransferase	ENSEMBL:ENSP00000299964:human:Nicotinamide N-methyltransferase:E=20.9586 | ENSEMBL:ENSP00000013222:human:Indolethylamine N-methyltransferase:E=15.1308 | ENSEMBL:ENSP00000269582:human:Phenylethanolamine N-methyltransferase:E=10.3188 |
190955_s_at	B0334.1	B0334.1	WBGene00007142	B0334.1	active	Confirmed						8	II-7H12	-			WT	Molecular_function:molecular_function unknown	Uncharacterized protein with conserved cysteine
180068_s_at	B0334.11a	B0334.11	WBGene00003868	ooc-3	active	Confirmed			Overall, OOC-3 is localized to a membrane compartment that had a dynamic distribution through the cell cycle. From fertilization until the beginning of pronuclear migration OOC-3 is uniformly enriched at the cortex of P0 in 75% of the embryos (n=36). At t	5	1	11	II-7J08	-	ooc-3 encodes a nematode-specific protein with a predicted signal sequence, four predicted transmembrane domains, and two putative PEST sequences; OOC-3 is probably localized to the endoplasmic reticulum (ER), and is maternally required for correct localization of PAR-2 and PAR-3 in the P1 blastomere of the two-cell stage embryo; specifically, OOC-3 is required for restricting PAR-3 to the anteri…	b310	WT	Biological_process:mitotic spindle orientation|Molecular_function:molecular_function unknown|Cellular_component:endoplasmic reticulum|Biological_process:establishment and/or maintenance of cell polarity|Biological_process:asymmetric protein localization
193075_at	B0334.4	B0334.4	WBGene00007144	B0334.4	active	Confirmed	excretory cell | head neurons | hypodermis | body wall muscle | pharynx | dorsal nerve cord | ventral nerve cord | body neurons | intestinal | vulval muscle	Adult Expression: pharynx; intestinal; vulval muscle; body wall muscle; hypodermis; excretory cell; ventral nerve cord; dorsal nerve cord; head neurons; body neurons | Larval Expression: pharynx; intestinal; hypodermis; excretory cell; ventral nerve cord; head neurons		1	1	7	II-7H18	-			WT|WT		Protein similar to predicted member of the intramitochondrial sorting protein family	ENSEMBL:ENSP00000302114:human:Px19-like protein:E=21.9586 | ENSEMBL:ENSP00000238849:human:PREDICTED: similar to Px19-like protein (25 kDa protein of relevant evolutionary and lymphoid interest) (PRELI) (CGI-106) (SBBI12):E=21.2147 | ENSEMBL:ENSP00000311520:human:PREDICTED: similar to Px19-like protein (25 kDa protein of relevant evolutionary and lymphoid interest) (PRELI) (CGI-106) (SBBI12):E=20.…
193074_s_at	B0334.8	B0334.8	WBGene00000090	age-1	active	Confirmed	amphids | head neurons | intestine | nervous system	Adult Expression: intestine; Nervous System; head neurons; amphids;		1	1	2	II-7J02	171838_x_at|193074_s_at	age-1 encodes the C. elegans ortholog of the phosphatidylinositol-3-kinase p110 catalytic subunit; AGE-1, supplied maternally and embryonically, is a central component of the C. elegans insulin-like signaling pathway, lying downstream of the DAF-2/insulin	hx542	WT|WT|WT	Molecular_function:phosphotransferase activity, alcohol group as acceptor|Molecular_function:phosphatidylinositol 3-kinase activity|Cellular_component:1-phosphatidylinositol 3-kinase complex|Biological_process:signal transduction|Molecular_function:inositol/phosphatidylinositol kinase activity	Phosphatidylinositol 3-kinase catalytic subunit (p110)	ENSEMBL:ENSP00000263967:human:Phosphatidylinositol-4,5-bisphosphate 3-kinase catalytic subunit, alpha isoform:E=98.4685 | ENSEMBL:ENSP00000222569:human:Hypothetical protein PIK3CG:E=92.8861 | ENSEMBL:ENSP00000304799:human:Phosphoinositide-3-kinase, cataly
187995_s_at	B0336.1	B0336.1	WBGene00006943	wrm-1	active	Confirmed						11	III-3A11	175615_s_at|187995_s_at		ok738	Emb|Emb|Emb	Biological_process:embryonic development (sensu Animalia)		ENSEMBL:ENSP00000308144:human:JUP protein:E=11.041 |
173275_s_at	B0336.10	B0336.10	WBGene00004435	rpl-23	active	Confirmed	excretory cell | head neurons | intestine | body wall muscle | pharynx | nervous system	Adult Expression: pharynx; body wall muscle; excretory cell; Nervous System; head neurons;		1	1	23	III-3C05	-	rpl-23 encodes a large ribosomal subunit L23 protein.		Emb|Ste|Emb|Sck|Ste|Lva	Biological_process:regulation of transcription, DNA-dependent|Biological_process:signal transduction|Molecular_function:structural constituent of ribosome|Biological_process:protein biosynthesis|Cellular_component:intracellular|Cellular_component:ribosome|Biological_process:embryonic development (sensu Animalia)|Biological_process:larval development (sensu Nematoda)|Biological_process:growth|Biol…	60S ribosomal protein L14/L17/L23	ENSEMBL:ENSP00000346039:human:60S ribosomal protein L23:E=61.9208 | ENSEMBL:ENSP00000272885:human:PREDICTED: similar to ribosomal protein L23:E=44.3665 | ENSEMBL:ENSP00000350108:human:14 kDa protein:E=26.1739 | FLYBASE:CG3661-PA:fly:Flybase gene name is RpL17A-PA:E=63.0862 |
176733_at	B0336.13	B0336.13	WBGene00015150	B0336.13	active	Confirmed								-			WT|WT|WT	Molecular_function:RNA polymerase II transcription factor activity|Biological_process:transcription initiation from Pol II promoter|Cellular_component:transcription factor TFIIA complex	Transcription initiation factor IIA, gamma subunit	ENSEMBL:ENSP00000267869:human:Transcription initiation factor IIA gamma chain:E=19.8539 | FLYBASE:CG5163-PA:fly::E=20.8861 | FLYBASE:CG11639-PA:fly::E=16.4559 |
187865_at	B0336.2	B0336.2	WBGene00000182	arf-1.2	active	Confirmed	head neurons | spermatheca | Reproductive System | intestine | body wall muscle | pharynx | nervous system | vulval muscle | tail neurons	Adult Expression: pharynx; intestine; Reproductive System; vulval muscle; spermatheca; body wall muscle; Nervous System; head neurons; tail neurons;		1	1	2	III-3A13	174943_at|174944_s_at|187865_at	arf-1 encodes an ADP-ribosylation factor homolog required in vivo for embryonic development, fertility, locomotion, vulval development, and cuticular synthesis; ARF proteins are N-myristoylated GTPases that regulate membrane traffic and the actin cytoskeleton, and that activate both phospholipase D1 (PLD1) and phosphatidylinositol 4-phosphate 5-kinase.	ok796	Ste|Stp|Emb|Emb|Emb|Pvl|Rup|Ste|Unc|Emb|Gro|Unc	Molecular_function:GTP binding|Biological_process:small GTPase mediated signal transduction|Biological_process:embryonic development (sensu Animalia)|Biological_process:positive regulation of growth rate|Biological_process:hermaphrodite genital morphogenesis|Biological_process:morphogenesis of an epithelium|Biological_process:reproduction|Biological_process:gametogenesis|Biological_process:locomo…	GTP-binding ADP-ribosylation factor Arf1	ENSEMBL:ENSP00000272102:human:ADP-ribosylation factor 1:E=89.585 | ENSEMBL:ENSP00000256682:human:ADP-ribosylation factor 3:E=88.4202 | ENSEMBL:ENSP00000306010:human:ADP-ribosylation factor 4:E=76.7695 | ENSEMBL:ENSP00000000233:human:ADP-ribosylation facto
183642_s_at	B0336.7a	B0336.7	WBGene00015147	B0336.7	active	Confirmed	neuronal | intestine	Expression is seen in two components predominantly in young larvae, but also at other larval stages and in adults. The first component consists of diffuse expression throughout the intestine. The second component consists of intense expression in several neuronal cell bodies. Faint processes can be seen between the cell bodies and the buccal cavity indicating these cells to be amphid sensory neur…		1	1	2	III-3A23	-		tm1642	WT|WT|WT|WT|WT|WT	Molecular_function:nucleic acid binding|Molecular_function:zinc ion binding|Cellular_component:nucleus
187991_s_at	B0336.9a	B0336.9	WBGene00006359	swp-1	active	Confirmed						2	III-3C03	172000_x_at|187991_s_at	swp-1 encodes a protein containing two SWAP (Suppressor-of-White-APricot splicing regulator) domains that have been implicated in RNA binding; orthologous to C. briggsae CBG09000.		WT|WT	Molecular_function:RNA binding|Biological_process:RNA processing	mRNA splicing factor	ENSEMBL:ENSP00000261674:human:Splicing factor, arginine/serine-rich 8:E=37.9208 | ENSEMBL:ENSP00000262710:human:Splice Isoform 1 Of Apoptotic chromatin condensation inducer in the nucleus:E=12.8861 | ENSEMBL:ENSP00000330188:human:Similar to splicing facto
191075_s_at	B0348.4a	B0348.4	WBGene00001177	egl-8	active	Confirmed	tail ganglia | intestine | nervous system | ventral nerve cord | head ganglia | intestinal | neurons | ventral cord motor neurons | intestine | neurons	In wild-type worms, EGL-8 staining primarily in the nervous system and the intestine. EGL-8 staining observed in most or all neurons, although the amount of staining varied between individual neurons. In general, neurons in the head and tail ganglia showed stronger staining than the motor neurons of the ventral cord. In the head ganglia, one pair of amphid neurons showed especially strong stainin…	Within neurons, EGL-8 stained in both cell somas and in processes.	1	1	1	V-1A09	175785_at|191075_s_at	egl-8 encodes a phospholipase C beta homolog that affects pharyngeal pumping, defecation, and activity levels; it is genetically downstream of egl-30 with respect to aldicarb-induced paralysis, and is expressed in most or all neurons, with the strongest staining in the head and tail ganglia, and in the intestine.	md153	Gro|Gro|Gro	Molecular_function:phosphoinositide phospholipase C activity|Molecular_function:calcium ion binding|Biological_process:lipid metabolism|Biological_process:signal transduction|Biological_process:intracellular signaling cascade|Molecular_function:phospholipase C activity|Biological_process:positive regulation of growth rate	Phospholipase C	ENSEMBL:ENSP00000278655:human:Splice Isoform 1 Of 1-phosphatidylinositol-4,5-bisphosphate phosphodiesterase beta 4:E=1000 | ENSEMBL:ENSP00000334105:human:Splice Isoform 2 Of 1-phosphatidylinositol-4,5-bisphosphate phosphodiesterase beta 4:E=283.921 | ENSE
189182_at	B0361.10	B0361.10	WBGene00015164	B0361.10	active	Confirmed						10	III-3L14	-			Lva|Lva|Clr|Emb|Gro|Sck|Stp|Emb|Lva|Lva|Unc	Biological_process:vesicle-mediated transport|Cellular_component:integral to membrane|Biological_process:osmoregulation|Biological_process:embryonic development (sensu Animalia)|Biological_process:positive regulation of growth rate|Biological_process:larval development (sensu Nematoda)|Biological_process:growth|Biological_process:physiological processes|Biological_process:gametogenesis|Biological…	SNARE protein YKT6, synaptobrevin/VAMP syperfamily	ENSEMBL:ENSP00000223369:human:SNARE protein Ykt6:E=54.9586 | ENSEMBL:ENSP00000286448:human:Synaptobrevin-like protein 1:E=11.8861 | FLYBASE:CG1515-PA:fly:Flybase gene name is CG1515-PA:E=50.7447 | FLYBASE:CG1599-PA:fly:Flybase gene name is CG1599-PA:E=12.8539 |
187438_s_at	B0361.9	B0361.9	WBGene00015163	B0361.9	active	Confirmed						25	III-3L12	173537_at|187438_s_at			WT|WT|WT
194191_x_at	B0365.3	B0365.3	WBGene00001137	eat-6	active	Confirmed							V-8P13	171881_x_at|193298_s_at|194191_x_at	eat-6 encodes an ortholog of the alpha subunit of a sodium/potassium ATPase, which in turn affects Na+,K(+)-ATPase activity of membranes by affecting the level of the phosphorylated intermediate of the Na+,K(+)-ATPase; EAT-6 affects relaxation of the pharyngeal muscles, fertility (and thus affects feeding); EAT-6 also affects body length, life span, and ASE, ASI and ASJ axonal outgrowth.	ad467	WT	Molecular_function:ATP binding|Molecular_function:ATPase activity, coupled to transmembrane movement of ions, phosphorylative mechanism|Biological_process:cation transport|Cellular_component:membrane|Molecular_function:catalytic activity|Biological_process:metabolism|Molecular_function:hydrolase activity, acting on acid anhydrides, catalyzing transmembrane movement of substances|Molecular_functio…	Na+/K+ ATPase, alpha subunit	ENSEMBL:ENSP00000218548:human:Similar to Potassium-transporting ATPase alpha chain 2:E=1000 | ENSEMBL:ENSP00000255017:human:Splice Isoform 1 Of Sodium/potassium-transporting ATPase alpha-4 chain:E=1000 | ENSEMBL:ENSP00000262623:human:Similar to Potassium-
189915_s_at	B0365.6	B0365.6	WBGene00007153	clec-41	active	Confirmed						19	V-8P17	-			WT|Gro|Unc|Unclassified|Gro|Lon|Unc|Unclassified	Molecular_function:sugar binding|Biological_process:positive regulation of growth rate|Biological_process:negative regulation of body size|Biological_process:locomotory behavior	C-type lectin	ENSEMBL:ENSP00000327747:human:Hypothetical protein DKFZp686E03231:E=12.6198 | ENSEMBL:ENSP00000342210:human:DMBT1:E=12.2076 | ENSEMBL:ENSP00000339752:human:175 kDa protein:E=11.8539 | ENSEMBL:ENSP00000320445:human:Splice Isoform 2 Of CUB and sushi multipl
179086_s_at	B0379.1	B0379.1	WBGene00007155	B0379.1	active	Confirmed						6	I-5E05	-			WT
192558_s_at	B0393.1	B0393.1	WBGene00004469	rps-0	active	Confirmed	anal sphincter/depressor muscle | hypodermis | body wall muscle | pharynx | intestinal	Adult Expression: pharynx; intestinal; anal sphincter/depressor muscle; body wall muscle; hypodermis; unidentified | Larval Expression: pharynx; intestinal; anal sphincter/depressor muscle; body wall muscle; hypodermis; unidentified		0	1	23	III-2M04	172946_s_at|192558_s_at	rps-0 encodes a small ribosomal subunit SA protein that appears to function as both a ribosomal component and a laminin receptor; by homology, RPS-0 is predicted to play roles in protein biosynthesis and cell adhesion; in C. elegans, RPS-0 activity is required for embryonic and germline development, vulval morphogenesis, and the overall health of the animal.		Emb|Ste|Emb|Ste|Pvl|Sck|Ste|Lva|Ste	Molecular_function:structural constituent of ribosome|Biological_process:protein biosynthesis|Cellular_component:intracellular|Cellular_component:ribosome|Cellular_component:small ribosomal subunit|Biological_process:embryonic development (sensu Animalia)|Biological_process:larval development (sensu Nematoda)|Biological_process:growth|Biological_process:hermaphrodite genital morphogenesis|Biologi…	40S ribosomal protein SA (P40)/Laminin receptor 1	ENSEMBL:ENSP00000346067:human:Laminin receptor 1:E=78.5686 | ENSEMBL:ENSP00000334196:human:Laminin receptor-like protein LAMRL5:E=76.9586 | ENSEMBL:ENSP00000354495:human:PREDICTED: similar to 40S ribosomal protein SA (p40) (34/67 kDa laminin receptor) (Co
192032_s_at	B0403.4	B0403.4	WBGene00015168	tag-320	active	Confirmed	Reproductive System | excretory gland cells | intestine | tail | uterine-seam cell | pharyngeal gland cells | head	Adult Expression: pharyngeal gland cells; intestine; Reproductive System; uterine-seam cell; excretory gland cells; unidentified cells in head; unidentified cells in tail ;		0	1	5	X-3P19	173898_at|192032_s_at	This gene encodes a protein predicted by Eisenberg and coworkers, with 52% accuracy, to be mitochondrial.		WT|Lva|Lva|Unc	Molecular_function:isomerase activity|Molecular_function:electron transporter activity|Biological_process:electron transport|Biological_process:larval development (sensu Nematoda)|Biological_process:growth|Biological_process:locomotory behavior	Thioredoxin/protein disulfide isomerase	ENSEMBL:ENSP00000272227:human:Hypothetical protein FLJ45525:E=130.18 | ENSEMBL:ENSP00000300289:human:Protein disulfide-isomerase A3 precursor:E=38.9586 | ENSEMBL:ENSP00000336896:human:Thioredoxin domain containing protein 5 precursor:E=33.9208 | ENSEMBL:E
175095_at	B0410.3	B0410.3	WBGene00015172	B0410.3	active	Confirmed								-			WT
193876_at	B0412.2	B0412.2	WBGene00000903	daf-7	active	Confirmed		A 1.2 kb transcript present in L1, L2 (lower level), L3 (marginally detectable) and in pheromone induced pre dauer (20oC) L2d larvae. | "Animals with either construct expressed daf-7::GFP in the cell body of one pair of bilaterally symmetric neurons in the lateral ganglia. Based on their positions in the L1, these were identified as the two ASI neurons. GFP was consistently expressed starting in …		1	1	1	III-1C04	-	daf-7 encodes a member of the transforming growth factor beta superfamily that affects dauer larvae formation in a TGF-beta-mediated pathway and also affects egg laying; expressed in the ASI neurons.	e1000	WT|WT	Molecular_function:growth factor activity	Transforming growth factor beta, bone morphogenetic protein and related proteins	ENSEMBL:ENSP00000257868:human:Growth/differentiation factor 11 precursor:E=19.2596 | ENSEMBL:ENSP00000260950:human:Growth/differentiation factor 8 precursor:E=17.2757 | ENSEMBL:ENSP00000245451:human:Bone morphogenetic protein 4 precursor:E=16.8861 | ENSEM
174300_s_at	B0412.4	B0412.4	WBGene00004498	rps-29	active	Confirmed	excretory cell | neurons along body | stomato-intestinal muscle | head neurons | Reproductive System | gonad sheath cells | body wall muscle | pharynx | nervous system | ventral nerve cord | developing vulva | tail neurons	Adult Expression: pharynx; body wall muscle; excretory cell; Nervous System; ventral nerve cord; head neurons; neurons along body; tail neurons;		1	1	23	III-1C08	173281_s_at|174300_s_at	rps-29 encodes a small ribosomal subunit S29 protein; by homology, RPS-29 is predicted to function in protein biosynthesis; in C. elegans, RPS-29 activity is broadly required for embryonic and germline development, normal body coloration and morphology, normal postembryonic growth rates, and the overall health of the animal.		Dpy|Emb|Ste|Gro|Pch|Sck|Ste|Emb|Lva	Molecular_function:structural constituent of ribosome|Biological_process:protein biosynthesis|Cellular_component:intracellular|Cellular_component:ribosome|Biological_process:positive regulation of body size|Biological_process:embryonic development (sensu Animalia)|Biological_process:positive regulation of growth rate|Biological_process:larval development (sensu Nematoda)|Biological_process:growth…	40S ribosomal protein S29	ENSEMBL:ENSP00000245458:human:40S ribosomal protein S29:E=19.6383 | FLYBASE:CG8495-PA:fly:Flybase gene name is CG8495-PA:E=20.5086 |
188003_s_at	B0414.2	B0414.2	WBGene00004393	rnt-1	active	Confirmed	head neurons | hypodermis | seam cells | ventral nerve cord | intestinal | tail neurons | seam cells | intestine | lateral hypodermis	Adult Expression: intestinal; hypodermis; seam cells; head neurons; tail neurons | Larval Expression: intestinal; hypodermis; seam cells; ventral nerve cord; head neurons; tail neurons | "Run is expressed in the lateral hypodermis and intestine of C. elegans. Reporter gene expression in embryos from all transformed lines was first detected exclusively in hypodermal seam cells at the bean stage of…	| nuclei	1	1	10	I-2L23	172032_x_at|188003_s_at	rnt-1 is homologous to RUNT and LOZENGE in Drosophila melanogaster, and to human RUNX1 (AML1, OMIM:151385, mutated in familial platelet disorder and acute myeloid leukemia), RUNX2 (OMIM:600211, mutated in cleidocranial dysplasia), and RUNX3 (OMIM:600210).	e1241	WT|WT	Molecular_function:DNA binding|Molecular_function:ATP binding|Biological_process:regulation of transcription, DNA-dependent|Cellular_component:nucleus	Runt and related transcription factors	ENSEMBL:ENSP00000319087:human:Splice Isoform 3 Of Runt-related transcription factor 2:E=36.0915 | ENSEMBL:ENSP00000352514:human:OTTHUMP00000016533:E=32.585 | ENSEMBL:ENSP00000343477:human:Splice Isoform 2 Of Runt-related transcription factor 3:E=30.0915 |
188740_at	B0414.3	B0414.3	WBGene00001856	hil-5	active	Confirmed	germ-line cells | male gonad | gonad | spermatids	All nuclei of the soma of all life stages as well as all nuclei of the germline were detected. In the male gonad, the germline-nuclei of mitotic and of meiotic regions were reactive with the antibody, as were spermatids and mature spermatozoa.	nuclei	3	1	11	I-2N01	-		tm1230	WT|WT	Molecular_function:DNA binding|Biological_process:nucleosome assembly|Cellular_component:nucleosome|Cellular_component:nucleus	Histone H1	ENSEMBL:ENSP00000330074:human:H1 histone family, member 5:E=24.301 | ENSEMBL:ENSP00000244534:human:H1 histone family, member 3:E=22.6021 | ENSEMBL:ENSP00000339566:human:Histone H1.2:E=21.8539 | ENSEMBL:ENSP00000307705:human:H1 histone family, member 4:E=21.7447 | ENSEMBL:ENSP00000344504:human:Histone H1.0:E=19.8539 | ENSEMBL:ENSP00000244573:human:H1 histone family, member 1:E=18.6576 | ENSEMBL:EN…
187506_s_at	B0416.5a	B0416.5	WBGene00015181	B0416.5	active	Confirmed	excretory cell | pharynx | ventral nerve cord | vulval muscle | tail neurons | head neurons | intestinal muscle | pharynx | ventral nerve cord | tail neurons | head neurons | intestinal muscle | pharynx | ventral nerve cord | tail neurons	Adult Expression: pharynx; vulval muscle; excretory cell; ventral nerve cord; tail neurons | Larval Expression: pharynx; excretory cell; ventral nerve cord; tail neurons | Adult Expression: pharynx; intestinal muscle; ventral nerve cord; head neurons; tail neurons | Larval Expression: pharynx; intestinal muscle; ventral nerve cord; head neurons; tail neurons		1	1	5	X-4N07	171863_x_at|173667_at|187506_s_at			WT|Gro|Stp|Gro|Stp	Biological_process:positive regulation of growth rate|Biological_process:gametogenesis	Permease of the major facilitator superfamily	ENSEMBL:ENSP00000320234:human:MYL5:E=71.9586 | ENSEMBL:ENSP00000307545:human:Hypothetical protein FLJ22269:E=43.9208 | ENSEMBL:ENSP00000238667:human:Feline leukemia virus subgroup C receptor-related protein 2:E=42.3665 | ENSEMBL:ENSP00000294827:human:Feline leukemia virus subgroup C receptor-related protein 1:E=38.1487 | ENSEMBL:ENSP00000314838:human:Hypothetical protein FLJ90677:E=14.7696 | ENSE…
193946_s_at	B0416.6	B0416.6	WBGene00001638	gly-13	active	Confirmed	vulva | tail ganglia | hypodermis | intestine | ventral nerve cord | head ganglia	beta-gal detected from late embryogenesis to adulthood. L1 expression restricted to gut cells (intestinal cells). L2-adult staining in gut, muscle, hypodermis, other epithelial cells, vulval cell and the nervous system (ganglia in the head and tail region and ventral nerve cord) | "Major band ~1.9 kb, expressed at all developmental stages with no significant variation."		1	1	24	X-4N09	175818_s_at|193946_s_at		ok712	WT	Molecular_function:alpha-1,3-mannosylglycoprotein 2-beta-N-acetylglucosaminyltransferase activity|Biological_process:N-linked glycosylation|Cellular_component:Golgi membrane	N-acetylglucosaminyltransferase I	ENSEMBL:ENSP00000351371:human:Alpha-1,3-mannosyl-glycoprotein 2-beta-N-acetylglucosaminyltransferase:E=81.9208 | ENSEMBL:ENSP00000311888:human:Hypothetical protein PSEC0120:E=57.9208 | ENSEMBL:ENSP00000319315:human:O-linked mannose beta1,2-N-acetylglucosaminyltransferase:E=23.4815 | FLYBASE:CG13431-PA:fly:Flybase gene name is Mgat1-PA:E=79.9208 |
183992_at	B0432.2	B0432.2	WBGene00015184	B0432.2	active	Confirmed						2	II-1I15	-		tm918	WT		Putative transcriptional regulator DJ-1	ENSEMBL:ENSP00000340278:human:DJ-1 protein:E=44.8861 | FLYBASE:CG1349-PA:fly::E=45.0269 | FLYBASE:CG6646-PA:fly:Flybase gene name is CG6646-PA:E=41.7696 |
183493_at	B0432.3	B0432.3	WBGene00015185	B0432.3	active	Confirmed						2	II-1I17	-		tm918	Emb|Lva|Lvl|Sck|Stp|Clr|Gro|Lva	Biological_process:osmoregulation|Biological_process:embryonic development (sensu Animalia)|Biological_process:positive regulation of growth rate|Biological_process:larval development (sensu Nematoda)|Biological_process:growth|Biological_process:physiological processes|Biological_process:gametogenesis	Mitochondrial ribosomal protein L27
179961_at	B0454.1	B0454.1	WBGene00015195	B0454.1	active	Confirmed						10	II-2L18	-			WT		Uncharacterized protein
192409_at	B0457.1a	B0457.1	WBGene00002251	lat-1	active	Confirmed	intestinal	Adult Expression: intestinal; unidentified | Larval Expression: intestinal; unidentified | "In larval stages, expression was most evident in the pharyngeal muscle. There may also have been neuronal expression in the larva, but this was hard to discern in the pharynx region. However, in adults, lat-1 expression appeared to be lost from the muscle but was expressed in anterior neurons, both extra-p…		1	1	7	II-6O04	174738_at|192409_at	lat-1 encodes a predicted latrophilin that affects embryonic elongation, pharyngeal development, and reproductive organ formation; apically localized in developing epithelia and localized to presynaptic surfaces in neurons.	ok379	WT	Molecular_function:sugar binding|Molecular_function:G-protein coupled receptor activity|Cellular_component:membrane|Biological_process:neuropeptide signaling pathway|Biological_process:G-protein coupled receptor protein signaling pathway|Biological_process:embryonic development|Molecular_function:latrotoxin receptor activity	Galactoside-binding lectin	ENSEMBL:ENSP00000271029:human:Splice Isoform 4 Of Latrophilin 2 precursor:E=103.886 | ENSEMBL:ENSP00000353392:human:Splice Isoform 3 Of Latrophilin 2 precursor:E=103.215 | ENSEMBL:ENSP00000337306:human:Splice Isoform 2 Of Latrophilin 2 precursor:E=102.292
191243_s_at	B0464.1	B0464.1	WBGene00001094	drs-1	active	Confirmed						20	III-5E05	-			Emb|Ste|Emb|Ste|Sck|Ste|Ste	Molecular_function:aspartate-tRNA ligase activity|Molecular_function:ATP binding|Biological_process:aspartyl-tRNA aminoacylation|Cellular_component:cytoplasm|Molecular_function:nucleic acid binding|Molecular_function:tRNA ligase activity|Biological_process:amino acid activation|Biological_process:embryonic development (sensu Animalia)|Biological_process:physiological processes|Biological_process:…	Aspartyl-tRNA synthetase	ENSEMBL:ENSP00000264161:human:Aspartyl-tRNA synthetase:E=171.092 | ENSEMBL:ENSP00000256854:human:Asparaginyl-tRNA synthetase, cytoplasmic:E=31.699 | ENSEMBL:ENSP00000281038:human:Hypothetical protein FLJ23441:E=22.6383 | ENSEMBL:ENSP00000354704:human:FLJ10514 protein:E=17.8239 | ENSEMBL:ENSP00000355086:human:DJ383J4.4:E=17.7959 | ENSEMBL:ENSP00000303043:human:Lysyl-tRNA synthetase:E=17.0969 | ENS…
172625_x_at	B0464.3	B0464.3	WBGene00007185	B0464.3	active	Confirmed						19	III-5E09	-			WT		Unnamed protein
188054_at	B0464.4	B0464.4	WBGene00000268	bre-3	active	Confirmed	neurons	Five neural nuclei of the anterior ganglion in the head express in transgenic adults. Two are already expressing in late embryogenesis, the other three can be seen at later stages of (larval) development. | "B0464.4::gfp gave expression in a small number of nerve cells in the head,"	| BRE-3::HA protein localizes to a punctate intracellular compartment. No detectable protein was seen at the plasma membrane.	1	1		III-5E11	-	bre-3 encodes a protein similar to beta-glycosyltransferases from bacteria that is required for the toxicity of Bacillus thuringiensis Cry5B; BRE-3 may act in a pathway with bre-5 and is expressed and functions in the gut epithelium.	ye9	WT|WT		Unnamed protein	FLYBASE:CG9659-PC:fly:Flybase gene name is egh-PC:E=150.699 |
190415_s_at	B0478.1a	B0478.1	WBGene00002178	jnk-1	active	Confirmed	dorsal nerve cord | circumpharyngeal nerve ring | ventral nerve cord | neurons | tail ganglia | nerve ring | dorsal nerve cord | ventral nerve cord | head ganglia | neurons	BDU SDQ ALM CAN HSN PDE PVD AVM other | "Expressed in most or all neurons and their processes, including the nerve ring, the head ganglions, the dorsal and ventral nerve cords, and the tail ganglions. Expressed in all stages of development." | "Most abundant during embryo and L1, L2 larva stages. Decreased gradually from the early L3 to young adult worms."	| Also expressed in cell bodies and axons. Showed cytoplasmic and nuclear staining.	1	1	6		175640_at|190415_s_at		gk7			Jun-N-terminal kinase (JNK)	ENSEMBL:ENSP00000352157:human:Mitogen-activated protein kinase 10 isoforM 3:E=140.921 | ENSEMBL:ENSP00000345944:human:Splice Isoform 4 Of Mitogen-activated protein kinase 8:E=140.187 | ENSEMBL:ENSP00000322284:human:Splice Isoform 3 Of Mitogen-activated pr
192674_s_at	B0491.2	B0491.2	WBGene00005016	sqt-1	active	Confirmed		1.25kb transcript detected at L1, L2, L3 and L4 molts. Also detected in L1-L2d molt (L2 dauer) | "Postembryonic worms assayed by RT-PCR showed that transcripts oscillate, peaking once during each larval stage." | "SQT-1 was detected in L2, L3, and L4 larvae, and adult extracts, but not in L1 or dauer larvae extracts."		5	1	16	II-7B24	-		e1350	WT|WT|Rol|Rol|Dpy	Molecular_function:structural constituent of cuticle|Biological_process:phosphate transport|Cellular_component:cytoplasm|Biological_process:positive regulation of body size|Biological_process:cuticle biosynthesis (sensu Nematoda)	Collagens (type IV and type XIII), and related proteins	ENSEMBL:ENSP00000338213:human:AlphA 1 type II collAgen isoform 2, preproprotein:E=38.2076 | ENSEMBL:ENSP00000353204:human:COL2A1 protein:E=38.2076 | ENSEMBL:ENSP00000346511:human:Alpha-1 type II collagen:E=38.1938 | ENSEMBL:ENSP00000327520:human:Collagen
179134_s_at	B0491.3	B0491.3	WBGene00007190	B0491.3	active	Confirmed						4	II-7D02	-			WT|WT|WT		Uncharacterized conserved protein	ENSEMBL:ENSP00000346549:human:PYST9371:E=23.6778 | ENSEMBL:ENSP00000234195:human:Hypothetical protein FLJ32954:E=22.7447 | ENSEMBL:ENSP00000318024:human:CGI-90 protein:E=22.5376 | ENSEMBL:ENSP00000260385:human:Cerebral protein-10:E=21.0506 | ENSEMBL:ENSP00000350460:human:Hypothetical protein FLJ38143:E=18.6576 |
179494_s_at	B0491.5	B0491.5	WBGene00007192	B0491.5	active	Confirmed						5	II-7D06	171908_x_at|179494_s_at			Bmd|Emb|Lva|Lvl|Emb|Lva	Biological_process:body morphogenesis (sensu Nematoda)|Biological_process:embryonic development (sensu Animalia)|Biological_process:larval development (sensu Nematoda)|Biological_process:growth|Biological_process:physiological processes
192675_s_at	B0491.8a	B0491.8	WBGene00000529	clh-2	active	Confirmed	nerve ring | pharyngo-intestinal valve | dorsal nerve cord | nervous system | ventral nerve cord | vulval muscle | tail neurons | tail ganglia | head ganglia | intestinal | tail ganglia | nerve ring | pharyngo-intestinal valve | dorsal nerve cord | ventral nerve cord | head ganglia	Fluorescence was found in some parts of the neuromuscular system. The nervous system was labeled to a large extent. Labeling was strong in the nerve ring (nr), and included the dorsal and ventral nerve cord (dnc and vnc), and tail neurons (tn). The vulval muscles (vm) and the pharyngeal intestinal valve cells (piv) were also stained. The same structures were labeled, albeit weaker, when a CeCLC-2…		1	1	6	II-7D12	175763_at|192675_s_at	clh-2 encodes a chloride channel protein that is required for embryonic viability; may have two transcripts transcribed from alternative promoters, and the two transcripts might be expressed in different cell types.	ok636	Emb|Sck|Ste|WT|WT	Molecular_function:voltage-gated chloride channel activity|Biological_process:chloride transport|Cellular_component:membrane|Molecular_function:transporter activity|Biological_process:transport|Biological_process:embryonic development (sensu Animalia)|Biological_process:physiological processes|Biological_process:reproduction	Cl- channel CLC-2 and related proteins (CLC superfamily)	ENSEMBL:ENSP00000265593:human:Splice Isoform 1 Of Chloride channel protein 2:E=133.108 | ENSEMBL:ENSP00000339867:human:Chloride channel protein, skeletal muscle:E=129.031 | ENSEMBL:ENSP00000349974:human:Chloride channel protein ClC-Kb:E=99.0969 | ENSEMBL:
190293_at	B0495.4	B0495.4	WBGene00003730	nhx-2	active	Confirmed	intestine	Diffuse non-nuclear staining is seen in the intestine from the 3-fold embryonic stage onwards. Staining in young larvae is very strong and extends from the pharyngeo-intestinal valve to the anus. Expression is less frequently observed, and is less extensive, in L4 larvae and adults. Although non-nuclear localised, staining is centred on sub-cellular foci, possibly in intestinal granules. This gen…	| Apical membrane of the intestine	0	1	24	II-5D04	-	nhx-2 encodes a sodium/proton exchanger expressed in the apical membranes of intestinal cells; NHX-2 is required for normally high growth rates, and for propagation or maintenance of the germline, NHX-2 is thought to prevent intracellular acidification by catalysing the electroneutral exchange of extracellular sodium for an intracellular proton.	ok553	Gro|Stp|Lva	Molecular_function:sodium:hydrogen antiporter activity|Biological_process:sodium ion transport|Biological_process:regulation of pH|Cellular_component:integral to membrane|Molecular_function:solute:hydrogen antiporter activity|Biological_process:positive regulation of growth rate|Biological_process:larval development (sensu Nematoda)|Biological_process:growth|Biological_process:gametogenesis	Sodium/hydrogen exchanger protein	ENSEMBL:ENSP00000264938:human:Sodium/hydrogen exchanger 3:E=112.921 | ENSEMBL:ENSP00000233969:human:Sodium/hydrogen exchanger 2:E=111.745 | ENSEMBL:ENSP00000299798:human:Sodium/hydrogen exchanger 5:E=108.187 | ENSEMBL:ENSP00000263980:human:Sodium/hydrogen exchanger 1:E=107.086 | ENSEMBL:ENSP00000295269:human:Hypothetical protein DKFZp313B031:E=103.678 | ENSEMBL:ENSP00000354966:human:Similar to Na…
187407_s_at	B0495.5	B0495.5	WBGene00015204	B0495.5	active	Confirmed						2	II-5D06	-			WT|WT		Highly conserved protein containing a thioredoxin domain	ENSEMBL:ENSP00000006658:human:Protein of unknown function DUF255 domain containing protein:E=142.268 | ENSEMBL:ENSP00000348878:human:Protein of unknown function DUF255 domain containing protein:E=142.149 | FLYBASE:CG8613-PA:fly:Flybase gene name is CG8613-PA:E=137.824 |
187297_s_at	B0495.7	B0495.7	WBGene00015206	B0495.7	active	Confirmed	all somatic cells	Weak diffuse expression is seen in all somatic tissues of the worm, particularly in older larvae and adults, although similar expression is occasionally seen in younger larvae.	Expression is diffuse.	3	1	2	II-5D10	-			WT|Unc|Unc	Molecular_function:peptidase activity|Biological_process:proteolysis and peptidolysis|Biological_process:locomotory behavior	Aminopeptidases of the M20 family	ENSEMBL:ENSP00000340427:human:KIAA1815:E=114.553 | ENSEMBL:ENSP00000214893:human:KIAA1815 protein:E=31.1367 | FLYBASE:CG11961-PA:fly:Flybase gene name is CG11961-PA:E=97.2757 | FLYBASE:CG9416-PA:fly:Flybase gene name is CG9416-PA:E=96 | FLYBASE:CG10051-PA:fly:Flybase gene name is CG10051-PA:E=94.6021 | FLYBASE:CG10073-PA:fly:Flybase gene name is CG10073-PA:E=94.5086 | FLYBASE:CG30043-PA:fly:Flyba…
187511_s_at	B0495.8a	B0495.8	WBGene00015207	B0495.8	active	Confirmed						2	II-5D12	-			WT		Spliceosome subunit	ENSEMBL:ENSP00000337507:human:Splice Isoform 2 Of Putative RNA-binding protein Luc7-like 1:E=46.3979 | ENSEMBL:ENSP00000263545:human:CGI-74 protein:E=45 | ENSEMBL:ENSP00000349920:human:LUC7-like 2:E=44.8861 | ENSEMBL:ENSP00000347005:human:Splice Isoform 2 Of Putative RNA-binding protein Luc7-like 2:E=41.284 | ENSEMBL:ENSP00000240304:human:Cisplatin resistance-associated overexpressed protein:E=35…
181109_at	B0507.2	B0507.2	WBGene00015219	B0507.2	active	Confirmed						6	V-6A14	-			WT		Predicted signal transduction protein	ENSEMBL:ENSP00000343742:human:Conserved hypothetical protein:E=78.7213 |
188453_at	B0511.6	B0511.6	WBGene00015232	B0511.6	active	Confirmed	hypodermis | pharynx | intestinal	Adult Expression: pharynx; intestinal; hypodermis; unidentified | Larval Expression: pharynx; intestinal; hypodermis; unidentified		0	1		I-5I18	171900_s_at|188453_at			WT|Lva|Lva	Molecular_function:ATP binding|Molecular_function:ATP dependent helicase activity|Molecular_function:nucleic acid binding|Molecular_function:helicase activity|Biological_process:larval development (sensu Nematoda)|Biological_process:growth	ATP-dependent RNA helicase pitchoune	ENSEMBL:ENSP00000263239:human:ATP-dependent RNA helicase DDX18:E=179.699 | ENSEMBL:ENSP00000314348:human:Probable ATP-dependent RNA helicase DDX10:E=89.7447 | ENSEMBL:ENSP00000238146:human:DEAD (Asp-Glu-Ala-Asp) box polypeptide 55:E=71.7695 | ENSEMBL:ENSP
187938_at	B0513.1	B0513.1	WBGene00001562	lin-66	active	Confirmed	hypodermis | intestine | neurons	B0513.1 is clearly expressed in the bodywall and vulval muscle. Its GFP expression also includes a limited set of non-muscle tissue including intestine, neurons and, probably, hypodermis.		1	1	1		-	gei-5 encodes a novel protein that was identified in screens for molecules that interact with GEX-3, a homolog of mammalian protein ligands of the small GTPase Rac1, that is essential for ventral enclosure during embryonic development; as loss of gei-5 function via RNA-mediated interference (RNAi) does not result in any abnormalities, the precise role of GEI-5 in C. elegans development and/or beh…		WT|WT		Unnamed protein
181454_s_at	B0513.2	B0513.2	WBGene00007195	B0513.2	active	Confirmed							IV-7G18	-			WT|WT		Uncharacterized conserved protein	ENSEMBL:ENSP00000295899:human:NIF3L1BP1 protein:E=16.3098 | FLYBASE:CG17143-PB:fly:Flybase gene name is CG17143-PB:E=15.1871 |
172911_x_at	B0513.3	B0513.3	WBGene00004443	rpl-29	active	Confirmed						23	IV-7G20	-	rpl-29 encodes a large ribosomal subunit L29 protein; by homology, RPL-29 is predicted to function in protein biosynthesis; in C. elegans, loss of rpl-29 function via RNA-mediated interference (RNAi) does not result in any obvious abnormalities.		WT	Molecular_function:structural constituent of ribosome|Biological_process:protein biosynthesis|Cellular_component:intracellular|Cellular_component:ribosome	60S ribosomal protein L29	ENSEMBL:ENSP00000294189:human:OTTHUMP00000017090:E=15.3872 | ENSEMBL:ENSP00000254689:human:17 kDa protein:E=14.8239 | ENSEMBL:ENSP00000287144:human:PREDICTED: similar to 60S ribosomal protein L29 (Cell surface heparin binding protein HIP):E=12.6576 | ENSEMBL:ENSP00000328648:human:PREDICTED: similar to 60S ribosomal protein L29 (P23):E=11.7447 | ENSEMBL:ENSP00000284293:human:PREDICTED: similar to …
187116_s_at	B0513.5	B0513.5	WBGene00007197	B0513.5	active	Confirmed						16	IV-7G24	-			WT|WT	Molecular_function:calcium ion binding|Molecular_function:proline dehydrogenase activity|Biological_process:glutamate biosynthesis|Biological_process:proline catabolism		ENSEMBL:ENSP00000334726:human:Proline oxidase 2:E=128.796 | ENSEMBL:ENSP00000349577:human:68 kDa protein:E=126.347 | ENSEMBL:ENSP00000301175:human:Kidney and liver proline oxidase 1:E=67.1427 | ENSEMBL:ENSP00000292886:human:91 kDa protein:E=62.6778 | ENSEMBL:ENSP00000292728:human:KIAA1653 protein:E=40.9586 | ENSEMBL:ENSP00000318329:human:32 kDa protein:E=40.1308 | FLYBASE:CG1417-PA:fly:Flybase ge…
187243_at	B0523.1	B0523.3	WBGene00003993		changed	Confirmed		Expression is both nuclear and cytoplasmically located in bodywall muscle cells. Expression is most commonly seen in adults, but is also seen in elongating embryos and larvae.	Expressed in both nuclei and cytoplasm.	0	1	7	III-4J21	-	kin-31 encodes a predicted tyrosine protein kinase expressed in the nucleus and cytoplasm of body-wall muscle cells; the expression of kin-31 was experimentally verified by RT-PCR.	tm323	WT|WT|WT	Molecular_function:protein kinase activity|Molecular_function:ATP binding|Biological_process:protein amino acid phosphorylation|Biological_process:intracellular signaling cascade|Molecular_function:protein-tyrosine kinase activity	Protein tyrosine kinase	ENSEMBL:ENSP00000281092:human:Proto-oncogene tyrosine-protein kinase FER:E=56.0862 | ENSEMBL:ENSP00000331504:human:Proto-oncogene tyrosine-protein kinase Fes/Fps:E=52.1805 | ENSEMBL:ENSP00000266100:human:Splice Isoform 1 Of Proto-oncogene tyrosine-protein
188452_s_at	B0523.5	B0523.5	WBGene00001443	fli-1	active	Confirmed						5	III-4L03	171873_x_at|175718_s_at|188452_s_at	fli-1 encodes a homolog of Drosophila flightless-I; can interact with human Ha-Ras and human actin in vitro; mRNA levels are highest in embryos.	pk227	WT|WT	Molecular_function:actin binding	Cytoskeletal regulator Flightless-I (contains leucine-rich and gelsolin repeats)	ENSEMBL:ENSP00000324573:human:Flightless-I protein homolog:E=255 | ENSEMBL:ENSP00000297029:human:Splice Isoform 1 Of Adseverin:E=63.6778 | ENSEMBL:ENSP00000257861:human:Advillin:E=58.0506 | ENSEMBL:ENSP00000340888:human:Similar to Gelsolin precursor, plas
191700_s_at	B0545.1a	B0545.1	WBGene00006599	tpa-1	active	Confirmed	head neurons | body wall muscle | intestinal | tail neurons	Adult Expression: body wall muscle; head neurons; tail neurons; unidentified | Larval Expression: intestinal; body wall muscle; head neurons; tail neurons; unidentified		1	1			174622_at|191700_s_at		k501	WT|WT	Biological_process:intracellular signaling cascade|Molecular_function:protein serine/threonine kinase activity|Molecular_function:ATP binding|Biological_process:protein amino acid phosphorylation|Molecular_function:protein kinase activity	Serine/threonine protein kinase	ENSEMBL:ENSP00000331602:human:Protein kinase C, delta:E=177.268 | ENSEMBL:ENSP00000306124:human:Protein kinase C, epsilon type:E=149.62 | ENSEMBL:ENSP00000318315:human:Splice Isoform 1 Of Protein kinase C, beta type:E=139.215 | ENSEMBL:ENSP00000305355:hum
190061_s_at	B0546.1	B0546.1	WBGene00015248	B0546.1	active	Confirmed	vulva other | head neurons | spermatheca | Reproductive System | developing gonad | nerve ring | hypodermis | gonad sheath cells | seam cells | intestine | tail | body wall muscle | pharynx | rectal epithelium | nervous system | ventral nerve cord | pharyngeal neurons | vulval muscle | distal tip cell | renal gland cells | developing vulva | tail neurons	Adult Expression: pharynx; intestine; renal gland cells; rectal epithelium; Reproductive System; distal tip cell; vulval muscle; vulva other; spermatheca; gonad sheath cells; body wall muscle; hypodermis; seam cells; Nervous System; nerve ring; ventral nerve cord; head neurons; pharyngeal neurons; tail neurons; unidentified cells in tail ;		1	1	23	IV-1D14	190060_at|190061_s_at			WT	Molecular_function:enzyme inhibitor activity|Biological_process:negative regulation of nucleoside metabolism|Cellular_component:mitochondrion	ATPase inhibitory factor	ENSEMBL:ENSP00000335203:human:Similar to ATPase inhibitor, mitochondrial precursor:E=13.5229 | FLYBASE:CG13551-PA:fly:Flybase gene name is CG13551-PA:E=20.2676 | FLYBASE:CG11079-PA:fly:Flybase gene name is CG11079-PA:E=14.6198 |
181157_at	B0547.1	B0547.1	WBGene00000817	csn-5	active	Confirmed	spermatheca | body wall muscle | pharynx | intestinal | vulval muscle	Adult Expression: pharynx; intestinal; vulval muscle; spermatheca; body wall muscle; unidentified | Larval Expression: pharynx; intestinal; body wall muscle; unidentified | Expressed in early embryos.	| "Indirect immunofluorescence revealed that CSN-5 was in the cytoplasm during mitosis and was prominently in the nucleus during interphase of early embryos. This staining was specific, as it was not detected in csn-5(RNAi) embryos."	0	1	7	IV-2N08	-	csn-5 encodes an ortholog of subunit 5 of the COP9 signalosome complex (CSN5), which in turn is a pan-eukaryotic multiprotein complex that positively regulates E3 ubiquitin ligases, physically interacts with SCF-type E3 ubiquitin ligases, and probably regulates protein degradation; CSN-5 (along with KGB-1 and ZYX-1) physically binds germline RNA helicases (GLH proteins), and csn-5(RNAi) results i…	tm1204	Emb|Emb	Biological_process:embryonic development (sensu Animalia)	COP9 signalosome, subunit CSN5	ENSEMBL:ENSP00000350512:human:COP9 signalosome complex subunit 5:E=99.284 | ENSEMBL:ENSP00000263639:human:26S proteasome non-ATPase regulatory subunit 14:E=31.3279 | FLYBASE:CG14884-PA:fly:Flybase gene name is CSN5-PA:E=101.721 | FLYBASE:CG18174-PA:fly:Flybase gene name is Rpn11-PA:E=30.7959 |
187510_at	B0563.4	B0563.4	WBGene00006479	tag-132	active	Confirmed						8	X-4J11	187397_at|187510_at		gk244	WT|WT|WT		N-methyl-D-aspartate receptor glutamate-binding subunit	ENSEMBL:ENSP00000323481:human:CGI-119 protein:E=34.1079 | ENSEMBL:ENSP00000350965:human:28 kDa protein:E=34 | ENSEMBL:ENSP00000286424:human:MDS013:E=33 | ENSEMBL:ENSP00000347069:human:24 kDa protein:E=22.6778 | ENSEMBL:ENSP00000258412:human:RECS1 protein homolog:E=17.6576 | ENSEMBL:ENSP00000314380:human:Putative MAPK activating protein:E=17.5686 | ENSEMBL:ENSP00000321951:human:Lifeguard:E=16.0088…
193622_at	B0564.10a	B0564.10	WBGene00006766	unc-30	active	Confirmed	DD neurons | preanal ganglion | neurons | VD neurons	UNC-30 is found in the nuclei of the D neurons. IN L1 worms anti-UNC-30 stained the 6 DD neurons and in L2 worm, stained 6 DD neurons and 13 VD neurons. UNC-30 protein were maintained at low level during L3 and later stages.Anti-UNC-30 also stained a pair of nuclei in the preanal ganglion of L1 and L2 animals, corresponding to the position of PVP. In addition, four nuclei in the head of L1 and L2…		1	1		IV-7A23	174442_s_at|193622_at	unc-30 encodes a paired-like homeodomain transcription factor orthologous to vertebrate Pitx homeodomain proteins, such as mouse Pitx2; UNC-30 controls the terminal differentiation of all 19 type D GABA-ergic motor neurons by directly regulating the expression of UNC-25/GAD and UNC-47/VGAT, which are responsible for GABA formation and secretion, respectively; UNC-30 is expressed most strongly in …	bx7	WT	Molecular_function:DNA binding|Molecular_function:transcription factor activity|Biological_process:regulation of transcription, DNA-dependent|Cellular_component:nucleus	Transcription factor PTX1, contains HOX domain	ENSEMBL:ENSP00000323303:human:Pituitary homeobox 1:E=28.0458 | ENSEMBL:ENSP00000304169:human:Splice Isoform 2 Of Pituitary homeobox 2:E=26.3665 | ENSEMBL:ENSP00000278081:human:Pituitary homeobox 3:E=26.0177 | ENSEMBL:ENSP00000296492:human:Splice Isoform 1
177296_at	BE10.4	BE10.4	WBGene00007212	BE10.4	active	Confirmed						1	III-6M06	-			WT|WT
177894_at	C01A2.4	C01A2.4	WBGene00007216	C01A2.4	active	Confirmed						2	I-6F10	-			WT	Molecular_function:molecular_function unknown	Predicted assembly/vacuolar sorting protein	ENSEMBL:ENSP00000263780:human:Eukaryotic protein of unknown function DUF279 family protein:E=40.0044 | ENSEMBL:ENSP00000310440:human:BC-2 protein:E=29.585 | ENSEMBL:ENSP00000263856:human:Neuroendocrine differentiation factor:E=16.3468 | FLYBASE:CG4618-PA:fly:Flybase gene name is CG4618-PA:E=44.0862 | FLYBASE:CG14542-PA:fly:Flybase gene name is CG14542-PA:E=30.1805 | FLYBASE:CG4108-PA:fly:Flybase …
193280_s_at	C01A2.5	C01A2.5	WBGene00007217	C01A2.5	active	Confirmed						11	I-6F12	173379_s_at|193280_s_at			Bmd|Emb|Gro|Sck|Emb|Emb|Gro|Emb|Lva|Unc	Biological_process:body morphogenesis (sensu Nematoda)|Biological_process:embryonic development (sensu Animalia)|Biological_process:positive regulation of growth rate|Biological_process:larval development (sensu Nematoda)|Biological_process:growth|Biological_process:physiological processes|Biological_process:locomotory behavior	Uncharacterized conserved protein	ENSEMBL:ENSP00000023939:human:Conserved hypothetical protein:E=49.6778 | ENSEMBL:ENSP00000349906:human:Splice Isoform 2 Of Protein C20orf43:E=40.9208 | FLYBASE:CG6443-PA:fly:Flybase gene name is CG6443-PA:E=47.9586 |
185299_s_at	C01B10.1	C01B10.1	WBGene00001091	drh-2	active	Confirmed						6	IV-3C18	-		ok951	WT|WT|Rde	Molecular_function:ATP binding|Molecular_function:ATP dependent helicase activity|Molecular_function:nucleic acid binding|Molecular_function:helicase activity|Biological_process:RNA interference	DEAD-box like helicase	ENSEMBL:ENSP00000224050:human:RNA helicase:E=51.585 | ENSEMBL:ENSP00000251642:human:Probable ATP-dependent helicase LGP2:E=44.7696 | ENSEMBL:ENSP00000263642:human:RNA helicase-DEAD box protein RH116:E=27.9586 | ENSEMBL:ENSP00000343745:human:Dicer1:E=13.4949 |
184600_s_at	C01B10.6a	C01B10.6	WBGene00015280	C01B10.6	active	Confirmed						8	IV-3E02	184599_at|184600_s_at			WT|WT			ENSEMBL:ENSP00000343037:human:Mucin 5B precursor:E=12.9208 | ENSEMBL:ENSP00000302716:human:Membrane mucin MUC17:E=12.2076 | ENSEMBL:ENSP00000302021:human:Mucin 7, salivary:E=10.0315 | FLYBASE:CG31439-PA:fly:Flybase gene name is CG31439-PA:E=17.301 | FLYBASE:CG32774-PA:fly:Flybase gene name is CG32774-PA:E=16.8239 | FLYBASE:CG32972-PA:fly:Flybase gene name is CG32972-PA:E=10.3098 | FLYBASE:CG3047-…
190091_at	C01B12.1	C01B12.1	WBGene00005017	sqt-2	active	Confirmed						16	II-1A03	-	Uncloned locus that affects alae formation and body morphology such that mutants exhibit a slightly dumpy phenotype and the bodies of mutants are helically twisted.	e1486	WT	Biological_process:phosphate transport|Cellular_component:cytoplasm|Molecular_function:structural constituent of cuticle	Collagens (type IV and type XIII), and related proteins	ENSEMBL:ENSP00000338213:human:AlphA 1 type II collAgen isoform 2, preproprotein:E=37.6778 | ENSEMBL:ENSP00000353204:human:COL2A1 protein:E=37.6778 | ENSEMBL:ENSP00000346511:human:Alpha-1 type II collagen:E=37.6576 | ENSEMBL:ENSP00000341752:human:COL22A1 p
175731_s_at	C01C10.1	C01C10.1	WBGene00000523	clc-2	active	Confirmed	seam cells | hypodermal	CLC-2-GFP was detected in hypodermal seam cells, which fuse to form a single elongated syncytium. However, in contrast to CLC-1-GFP, under the expression condition used in this study, GFP signals did not appear to be concentrated at the borders between the seam cell syncytium and surrounding hypodermal cells. When adult wild-type worms were whole-mount stained with anti-CLC-2 pAb, the seam cell s…		0	1	2	X-3J22	175730_at|175731_s_at	clc-2 encodes a claudin homolog, closely similar to CLC-1, that is required for normal cohesion of apical junctions in epithelia; claudins are integral membrane proteins with four transmembrane sequences that are found in mammalian tight junctions (TJs), induce TJs when transgenically expressed in cells normally lacking them, and can mediate the specific conductance of of specific ions (e.g., mag…	ok1426	WT	Cellular_component:integral to membrane	Unnamed protein
187734_s_at	C01C10.3	C01C10.3	WBGene00015295	acl-12	active	Confirmed						6	X-3L02	173737_at|187734_s_at		tm1780	WT|Unclassified|WT|WT|WT	Molecular_function:acyltransferase activity|Biological_process:metabolism	Lysophosphatidic acid acyltransferase LPAAT and related acyltransferases	ENSEMBL:ENSP00000333346:human:Protein FAM34A:E=37.1249 |
187721_s_at	C01C10.4	C01C10.4	WBGene00000526	clc-5	active	Confirmed						2		175733_at|187721_s_at	clc-5 encodes a claudin homolog that may be required for normal cohesion of apical junctions in epithelia; CLC-5 is worm-specific, with obvious homologs only in C. elegans; CLC-5 has no obvious function in mass RNAi assays; claudins are integral membrane proteins with four transmembrane sequences that are found in mammalian tight junctions (TJs), induce TJs when transgenically expressed in cells …		WT	Cellular_component:integral to membrane	Unnamed protein
193825_at	C01C4.1	C01C4.1	WBGene00003739	nlp-1	active	Confirmed	head neurons | intestine | head neurons | lateral ganglia | tail neurons | head neurons | lateral ganglia | tail neurons	Expressed in ASI, AWC, PHB, BDU, 4 head neurons, intestine. | "nlp-1 expressed in PHB, lateral neurons and head neurons," | "Reporter construct is expressed primarily or exclusively in neurons or ""endocrine/secretory"" cells. GFP expression in non-neuronal tissues include the gut (frequently), specific somatic gonad cells, and in pharyngeal or vulval muscles (rarely). No expression is detected i…		1	1	6	X-2I20	-	nlp-1 encodes a predicted neuropeptide-like protein of the MSFamide family with similarity to Aplysia californica (sea hare) buccalin, a neuropeptide that regulates acetylcholine-induced muscle contraction; NLP-1 is expressed in the phasmid PHB tail sensory neuron, lateral neurons, head neurons, and the intestine; the precise role of NLP-1 in nervous system function and development is not yet kno…		WT
194031_at	C01C7.1	C01C7.1	WBGene00000186	ark-1	active	Confirmed						5		174026_at|194031_at	ark-1 encodes a homolog of the nonreceptor tyrosine kinase ACK which inhibits signalling through the EGF receptor homolog LET-23, both in (RAS-dependent) vulval development and in (RAS-independent) ovulation.	sy187		Molecular_function:protein kinase activity|Molecular_function:ATP binding|Biological_process:protein amino acid phosphorylation|Molecular_function:protein-tyrosine kinase activity	ACK and related non-receptor tyrosine kinases	ENSEMBL:ENSP00000329425:human:Hypothetical protein FLJ16772:E=69.3372 | ENSEMBL:ENSP00000323216:human:Splice Isoform 2 Of Activated CDC42 kinase 1:E=66.699 | ENSEMBL:ENSP00000353464:human:Tyrosine kinase:E=51.1249 | ENSEMBL:ENSP00000264972:human:Tyrosine-
177919_s_at	C01F6.1	C01F6.1	WBGene00007221	C01F6.1	active	Confirmed						7	IV-4L07	-		gk194	WT		Copine	ENSEMBL:ENSP00000329748:human:Copine VIII:E=37.2007 | ENSEMBL:ENSP00000244751:human:Copine V:E=36.7447 | ENSEMBL:ENSP00000323391:human:Copine family member:E=36.4559 | ENSEMBL:ENSP00000273027:human:Hypothetical protein:E=34.5229 | ENSEMBL:ENSP00000317374:human:Splice Isoform 2 Of Copine VII:E=32.3468 | ENSEMBL:ENSP00000268720:human:Splice Isoform 1 Of Copine VII:E=31.9208 | ENSEMBL:ENSP0000035064…
193736_at	C01F6.5	C01F6.5	WBGene00000120	aly-1	active	Confirmed						1	IV-4L15	-			WT	Molecular_function:nucleic acid binding	RRM motif-containing protein	FLYBASE:CG1101-PA:fly:Flybase gene name is Aly-PA:E=12.8539 |
193008_at	C01F6.6a	C01F6.6	WBGene00006438	tag-60	active	Confirmed	excretory cell | pharynx | intestinal	Adult Expression: pharynx; intestinal; excretory cell; unidentified | Larval Expression: pharynx; intestinal; excretory cell; unidentified		0	1	27	IV-4L17	175185_at|187600_at|187623_at|191606_at|193008_at		ok297	WT|WT|WT	Molecular_function:protein binding		ENSEMBL:ENSP00000262613:human:Similar to ERM-binding phosphoprotein:E=36.2366 | ENSEMBL:ENSP00000344147:human:PDZ domain containing-protein:E=22.1079 | ENSEMBL:ENSP00000327107:human:Similar to Natrium-phosphate cotransporter IIa C-terminal-associated protein 2:E=17.8239 | ENSEMBL:ENSP00000342143:human:49 kDa protein:E=17.8239 | ENSEMBL:ENSP00000347742:human:Intestinal and kidney enriched PDZ prot…
177684_s_at	C01F6.8a	C01F6.8	WBGene00002046	icl-1	active	Confirmed						2	IV-4L21	-	The icl-1 gene encodes, through alternative splicing, two alternative forms (ICL-1A, or 'IClnN1', and ICL-1B, or 'IClnN2'), with distinct electrophysiological properties, of an anion channel homolog.		Emb|Gro|Emb|Lva|Unc	Biological_process:chloride transport|Biological_process:regulation of cell volume|Biological_process:embryonic development (sensu Animalia)|Biological_process:positive regulation of growth rate|Biological_process:larval development (sensu Nematoda)|Biological_process:growth|Biological_process:locomotory behavior	Chloride ion current inducer protein	ENSEMBL:ENSP00000263309:human:Methylosome subunit pICln:E=23.7959 |
177911_at	C01F6.9	C01F6.9	WBGene00007223	C01F6.9	active	Confirmed						18	IV-4L23	-	The C01F6.9 gene resides in an operon that also contains the genes icl-1 and lpl-1.		Gro|WT	Molecular_function:nucleic acid binding|Molecular_function:zinc ion binding|Cellular_component:nucleus|Biological_process:positive regulation of growth rate	Uncharacterized conserved protein	ENSEMBL:ENSP00000311768:human:HSPC038 protein:E=21.9208 | FLYBASE:CG15715-PA:fly:Flybase gene name is CG15715-PA:E=17.8861 | FLYBASE:CG18081-PA:fly:Flybase gene name is CG18081-PA:E=17.7959 |
191703_s_at	C01G10.11a	C01G10.11	WBGene00006808	unc-76	active	Confirmed	nerve ring | dorsal nerve cord | ventral nerve cord | neurons	Intense staining showed in all major nerve bundles (the nerve ring and dorsal and ventral nerve cords) and all minor longitudinal and circumferential process tracts and bundles of sensory processes. Staining was visible in neuronal cell bodies but not in nuclei. Outside the pharynx, all neurons, but no other cells, stained with anti-UNC-76 antisera. Specifically, no staining was observed in cells…	UNC-76 protein was observed throughout the axons of wild-type animals, including some nonfasciculated axon segments known to be normal in unc-76 mutant animals (all motor neuron commissures and the ventral-directed segments of the HSN, PDE, and PVD axons).	1	1	2	V-9J14	175598_at|191703_s_at		e911	WT	Biological_process:fasciculation of neuron|Biological_process:regulation of axon extension	Kinesin-associated fasciculation and elongation protein involved in axonal transport	ENSEMBL:ENSP00000350685:human:Fasciculation and elongation protein zeta 2:E=26.1487 | ENSEMBL:ENSP00000305843:human:Similar to Fasciculation and elongation protein zeta 2:E=26.1427 | ENSEMBL:ENSP00000278919:human:Splice Isoform 1 Of Fasciculation and elongation protein zeta 1:E=14.1024 | FLYBASE:CG3981-PA:fly::E=53.1249 |
182438_s_at	C01G10.8	C01G10.8	WBGene00007235	C01G10.8	active	Confirmed						20	V-9J08	-			WT		Uncharacterized conserved protein	ENSEMBL:ENSP00000216479:human:Activator of 90 kDa heat shock protein ATPase homolog 1:E=62.3098 | FLYBASE:CG1416-PA:fly:Flybase gene name is CG1416-PA:E=58.5086 |
184190_at	C01G12.1	C01G12.1	WBGene00007242	C01G12.1	active	Confirmed						14	II-9O09	175427_at|184190_at			WT		Transcription factor
192699_s_at	C01G6.1a	C01G6.1	WBGene00000170	aqp-2	active	Confirmed								171910_x_at|192699_s_at				Molecular_function:transporter activity|Biological_process:transport|Cellular_component:membrane	Aquaporin (major intrinsic protein family)	ENSEMBL:ENSP00000297991:human:MIP family protein:E=52.9586 | ENSEMBL:ENSP00000219919:human:Aquaporin 9:E=51.7447 | ENSEMBL:ENSP00000318355:human:Splice Isoform 1 Of Aquaporin 10:E=50.6021 | ENSEMBL:ENSP00000297988:human:Aquaporin 7:E=45.2518 | ENSEMBL:ENSP00000347330:human:Splice Isoform 2 Of Aquaporin 10:E=41.9586 | ENSEMBL:ENSP00000323912:human:BA251O17.3:E=40.4815 | ENSEMBL:ENSP00000335588:hum…
192803_at	C01G6.4	C01G6.4	WBGene00007226	C01G6.4	active	Confirmed						2	II-6L03	-			WT	Molecular_function:ubiquitin-protein ligase activity|Molecular_function:zinc ion binding|Biological_process:protein ubiquitination|Cellular_component:ubiquitin ligase complex	Predicted E3 ubiquitin ligase	ENSEMBL:ENSP00000242719:human:RING finger protein 11:E=21.699 | ENSEMBL:ENSP00000344696:human:Similar to RING finger protein 13:E=13.0223 | ENSEMBL:ENSP00000262482:human:Hypothetical protein FLJ21676:E=12.8239 | ENSEMBL:ENSP00000341361:human:RING finger p
192582_at	C01G6.5	C01G6.5	WBGene00007227	C01G6.5	active	Confirmed						5	II-6L05	171818_x_at|174328_at|192582_at			Emb|WT|Unclassified|WT|WT|WT	Biological_process:embryonic development (sensu Animalia)		ENSEMBL:ENSP00000299255:human:Nucleolar phosphoprotein p130:E=10.8539 | ENSEMBL:ENSP00000331556:human:PREDICTED: cylicin, basic protein of sperm head cytoskeleton 1:E=10.8539 | ENSEMBL:ENSP00000295321:human:Hypothetical protein DKFZp761G0123:E=10.2757 | ENSEMBL:ENSP00000348587:human:Splice Isoform 2 Of Nucleolar phosphoprotein p130:E=10.0915 | FLYBASE:CG6004-PB:fly:Flybase gene name is CG6004-PB:…
188354_s_at	C01G8.2	C01G8.2	WBGene00000540	cln-3.2	active	Confirmed	head neurons | intestine | nervous system | tail neurons	Adult Expression: intestine; Nervous System; head neurons; tail neurons;		1	1	2	I-2I08	-	cln-3.2 encodes a predicted transmembrane protein that comprises one of three C. elegans homologs of human CLN3 (OMIM:607042, mutations are associated with Batten disease (also known as juvenile neuronal ceroid lipofuscinosis), a recessively inherited childhood neurodegenerative disorder characterized by progressive loss of vision, seizures, and psychomotor abnormalities); by homology, CLN-3.2 is…	gk41	WT|Emb	Cellular_component:membrane|Biological_process:embryonic development (sensu Animalia)	Predicted small molecule transporter involved in cellular pH homeostasis (Batten disease protein in human)	ENSEMBL:ENSP00000353116:human:Splice Isoform 1 Of CLN3 protein:E=79.9208 | ENSEMBL:ENSP00000346650:human:Splice Isoform 3 Of CLN3 protein:E=71.6778 | ENSEMBL:ENSP00000347660:human:Splice Isoform 2 Of CLN3 protein:E=66.3767 | ENSEMBL:ENSP00000350457:human:CLN3 protein:E=46.8539 | ENSEMBL:ENSP00000350523:human:CLN3L:E=41.8239 | ENSEMBL:ENSP00000349586:human:Splice Isoform 5 Of CLN3 protein:E=35.795…
189677_s_at	C01G8.5a	C01G8.5	WBGene00001333	erm-1	active	Confirmed	head neurons | tail neurons | intestinal	Adult Expression: head neurons; tail neurons | Larval Expression: unidentified | "Expressed in embryos, larvae, and adults. ERM-1-GFP is enriched along the luminal surfaces of intestinal, excretory canal, and gonadal tubular epithelia, but not in the remaining organ lumina of the pharynx, rectum, and excretory pore cell, which all secrete cuticle."	| Enriched along the luminal surfaces. | "In wild type embryos, the first anti-ERM-1 staining was detect in the two-cell stage highlighting the cell cortex below contacting plasma membrane domains. This subcellular localization persists in most cells for	1	1		I-2I14	175003_at|189677_s_at	The erm-1 gene encodes an ortholog of the ERM family of cytoskeletal linkers with approximately equal similarity to ezrin, radixin and moesin.	tm677	Gro|Lvl|Unc|Lva|Lvl|Ste|Emb|Gro|Stp|Unc	Cellular_component:cytoskeleton|Molecular_function:cytoskeletal protein binding|Cellular_component:cytoplasm|Cellular_component:membrane|Biological_process:embryonic development (sensu Animalia)|Biological_process:positive regulation of growth rate|Biological_process:larval development (sensu Nematoda)|Biological_process:growth|Biological_process:physiological processes|Biological_process:reprodu…	Radixin, moesin and related proteins of the ERM family	ENSEMBL:ENSP00000275995:human:Moesin:E=164.268 | ENSEMBL:ENSP00000353408:human:68 kDa protein:E=163.745 | ENSEMBL:ENSP00000342830:human:Radixin:E=140.538 | ENSEMBL:ENSP00000335652:human:Splice Isoform 2 Of Merlin:E=119.367 | ENSEMBL:ENSP00000344666:human:
182043_s_at	C01G8.6	C01G8.6	WBGene00015313	C01G8.6	active	Confirmed						9	I-2I16	-			WT
194130_s_at	C01H6.5a	C01H6.5	WBGene00003622	nhr-23	active	Confirmed	germ-line cells | oocytes | intestine | pharynx | intestine | pharynx | intestine | pharynx | intestine | pharynx	nhr-23 RNA is easily detectable in the germline and oocytes. nhr-23 RNA is also detected in 2- and 4-cell embryos but then becomes undetectable in subsequent stages of early embryogenesis. By the comma stage of embryogenesis, a faint in situ signal for nhr-23 appears on the surface of embryos, consistent with expression in the epidermis. | "Epidermal expression of nhr-23 reporter genes can be ach…		0	1		I-3F11	175831_s_at|194130_s_at	The nhr-23 gene encodes a nuclear hormone receptor homolog that is required in all larval molts; NHR-23 is highly similar to Drosophila DHR3, an ecdysone-inducible gene product involved in metamorphosis; NHR-23 is required for hypodermal expression of acn-1 and, probably, of dpy-7.	ok407	WT|Dpy|Lvl|Unc|Bmd|Let|Lva|Mlt|Dpy|Lva|Unc|Lva|Unc	Molecular_function:transcription factor activity|Molecular_function:steroid hormone receptor activity|Biological_process:regulation of transcription, DNA-dependent|Cellular_component:nucleus|Molecular_function:DNA binding|Molecular_function:ligand-dependent nuclear receptor activity|Biological_process:body morphogenesis (sensu Nematoda)|Biological_process:positive regulation of body size|Biologic…	Steroid hormone nuclear receptor	ENSEMBL:ENSP00000355068:human:Nuclear receptor ROR-beta:E=58.2291 | ENSEMBL:ENSP00000349164:human:Similar to Nuclear receptor ROR-gamma:E=53.1549 | ENSEMBL:ENSP00000327025:human:Splice Isoform 1 Of Nuclear receptor ROR-gamma:E=52.699 | ENSEMBL:ENSP0000032
191414_s_at	C02A12.1	C02A12.1	WBGene00001781	gst-33	active	Confirmed	pharynx | intestinal	Adult Expression: pharynx | Larval Expression: pharynx; intestinal; unidentified		0	1		V-3G23	-			WT|WT		Glutathione S-transferase	ENSEMBL:ENSP00000295256:human:Prostaglandin-D synthase:E=18.0969 | ENSEMBL:ENSP00000284562:human:Glutathione S-transferase A5-5:E=17.4089 | ENSEMBL:ENSP00000335620:human:Glutathione S-transferase A1:E=17 | ENSEMBL:ENSP00000211122:human:Glutathione S-transferase A3-3:E=16.284 | ENSEMBL:ENSP00000211309:human:Glutathione S-transferase A2:E=15.8239 | ENSEMBL:ENSP00000306378:human:Glutathione S-transf…
185557_s_at	C02A12.4	C02A12.4	WBGene00003096	lys-7	active	Confirmed	intestine	Expressed in intestine		0	1	8	V-3I05	-	lys-7 encodes an enzyme homologous to an antimicrobial lysozyme encoded by the LYS4 gene of the protozoan parasite Entamoeba histolytica; by homology, LYS-7 is predicted to function as an antimicrobial enzyme that hydrolyzes the 1,4-beta-linkages between N-acetyl-D-glucosamine and N-acetylmuramic acid in peptidoglycan heteropolymers of prokaryotic cell walls; in C. elegans, lys-7 expression is si…	ok1384	WT|WT		N-acetylmuraminidase/lysozyme
190736_s_at	C02B10.1	C02B10.1	WBGene00015326	C02B10.1	active	Confirmed	spermatheca | pharynx | vulval muscle	Adult Expression: pharynx; vulval muscle; spermatheca; unidentified | Larval Expression: pharynx; unidentified		0	1	2	IV-2L07	173508_at|190736_s_at	The C02B10.1 gene encodes an isovaleryl-CoA dehydrogenase; this function has been verified by both sequence homology and direct biochemical assay.		WT	Molecular_function:acyl-CoA dehydrogenase activity|Biological_process:electron transport|Molecular_function:oxidoreductase activity	Isovaleryl-CoA dehydrogenase	ENSEMBL:ENSP00000249760:human:Isovaleryl-CoA dehydrogenase, mitochondrial precursor:E=142.509 | ENSEMBL:ENSP00000242592:human:Acyl-CoA dehydrogenase, short-chain specific, mitochondrial precursor:E=69.5086 | ENSEMBL:ENSP00000346877:human:Acyl-CoA dehydrog
185942_at	C02B10.3	C02B10.3	WBGene00015328	C02B10.3	active	Confirmed						1	IV-2L11	-			WT		Teneurin-1 and related extracellular matrix proteins, contain EGF-like repeats	ENSEMBL:ENSP00000254958:human:Jagged 1 precursor:E=11.2596 | ENSEMBL:ENSP00000286574:human:Wnt inhibitory factor 1 precursor:E=10.1549 | ENSEMBL:ENSP00000322751:human:PREDICTED: odz, odd Oz/ten-m homolog 2:E=10 | FLYBASE:CG32659-PA:fly::E=15.5528 |
185817_at	C02B10.4	C02B10.4	WBGene00015329	C02B10.4	active	Confirmed						11	IV-2L13	-			WT	Molecular_function:nucleic acid binding	RRM motif-containing protein
187232_at	C02B8.1	C02B8.1	WBGene00015320	C02B8.1	active	Confirmed							X-4K21	-			WT		G2/Mitotic-specific cyclin A
187199_at	C02B8.3	C02B8.3	WBGene00015322	C02B8.3	active	Confirmed						6	X-4M01	-			WT		Unnamed protein
191105_s_at	C02C2.3	C02C2.3	WBGene00000845	cup-4	active	Confirmed						8	III-4K09	191104_at|191105_s_at	The primary phenotype of cup-4 animals is an accumulation of secreted GFP in the pseudocoelom, suggesting a decrease in, or the absence of, endocytosis in coelomocytes.	ar494	WT|WT	Molecular_function:extracellular ligand-gated ion channel activity|Biological_process:transport|Cellular_component:membrane|Biological_process:ion transport|Cellular_component:integral to membrane|Cellular_component:postsynaptic membrane	Acetylcholine receptor	ENSEMBL:ENSP00000304290:human:Acetylcholine receptor protein, beta chain precursor:E=16.0269 | ENSEMBL:ENSP00000217176:human:Neuronal acetylcholine receptor protein, alpha-4 chain precursor:E=15.2366 | ENSEMBL:ENSP00000261008:human:Splice Isoform 2 Of Ace
188161_s_at	C02C6.1a	C02C6.1	WBGene00001130	dyn-1	active	Confirmed	head neurons | seam cells | body wall muscle | pharynx | ventral nerve cord | body neurons | intestinal | tail neurons | sensory neurons | m4 | head neurons | motor neurons | nerve ring | intestino-rectal valve | intestine | pharyngo-intestinal valve | pharyngeal muscle | m3 | ventral nerve cord | interneurons | tail neurons | spermathecae | dorsal nerve cord | ventral nerve cord | pharyngeal neu…	Adult Expression: pharynx; intestinal; body wall muscle; seam cells; ventral nerve cord; head neurons; tail neurons | Larval Expression: pharynx; intestinal; seam cells; ventral nerve cord; head neurons; body neurons; tail neurons | "Expressed in motor neurons in head and ventral nerve cord; sensory neurons and sensory interneurons around nerve ring and tail; pharyngeal-intestinal valve, intestin…	| "In ALM neurons, localized at synapses; punctate distributions along ventral nerve cord. In intestine, localized along apical surface facing lumen." | "By immunostaining early embryos with an antibody specific for the C. elegans dynamin homolog, the C. elegans homolog to conventional dynamin was shown localized to mitotic spindles. During metaphase/early anaphase, dynamin was markedly concentra…	1	1		X-7K09	175673_s_at|188161_s_at		ky51	Clr|Emb|Mlt|Unc|Emb|Emb|Lva|Unc	Molecular_function:GTPase activity|Molecular_function:GTP binding|Biological_process:osmoregulation|Biological_process:embryonic development (sensu Animalia)|Biological_process:larval development (sensu Nematoda)|Biological_process:growth|Biological_process:molting cycle (sensu Invertebrata)|Biological_process:locomotory behavior|Biological_process:endocytosis|Biological_process:embryonic morphog…	Vacuolar sorting protein VPS1, dynamin, and related proteins	ENSEMBL:ENSP00000313164:human:Dynamin 2 isoform 4:E=296.886 | ENSEMBL:ENSP00000352721:human:Splice Isoform 2 Of Dynamin 2:E=295.42 | ENSEMBL:ENSP00000347890:human:98 kDa protein:E=292.357 | ENSEMBL:ENSP00000345680:human:DNM1 protein:E=292.036 | ENSEMBL:ENSP00000351103:human:97 kDa protein:E=291.387 | ENSEMBL:ENSP00000347457:human:Dynamin 3:E=288.745 | ENSEMBL:ENSP00000350876:human:Dynamin 3:E=286…
185934_s_at	C02E11.1a	C02E11.1	WBGene00015344	C02E11.1	active	Confirmed	excretory cell | head neurons | spermatheca | anal sphincter/depressor muscle | nerve ring | hypodermis | gonad sheath cells | body wall muscle | pharynx | ventral nerve cord | intestinal | vulval muscle | developing vulva | tail neurons | head neurons | body wall muscle | pharynx | intestinal | vulval muscle | tail neurons | head neurons | body wall muscle | pharynx | intestinal | vulval muscle …	Adult Expression: pharynx; intestinal; anal sphincter/depressor muscle; vulval muscle; spermatheca; gonad sheath cells; body wall muscle; hypodermis; excretory cell; nerve ring; ventral nerve cord; head neurons; tail neurons; unidentified | Larval Expression: pharynx; intestinal; anal sphincter/depressor muscle; developing vulva; body wall muscle; hypodermis; excretory cell; nerve ring; ventral n…		1	1	5	V-1F19	-			WT		Metalloproteinase-related collagenase pM5	ENSEMBL:ENSP00000263012:human:Nodal modulator 3:E=76.3767 | ENSEMBL:ENSP00000287667:human:Protein pM5 precursor:E=76.1675 | ENSEMBL:ENSP00000331851:human:Nodal modulator 2 isoform 2:E=75.9586 | FLYBASE:CG1371-PA:fly:Flybase gene name is CG1371-PA:E=97.0655 |
172353_x_at	C02E7.6	C02E7.6	WBGene00015339	C02E7.6	active	Confirmed						14	V-3P02	171796_x_at|172353_x_at			WT		Unnamed protein
172325_x_at	C02E7.7	C02E7.7	WBGene00015340	C02E7.7	active	Confirmed						16	V-3P04	171807_x_at|172325_x_at			WT		Unnamed protein
176757_at	C02F12.3	C02F12.3	WBGene00015354	C02F12.3	active	Confirmed							X-2I10	-			WT
191080_s_at	C02F4.1	C02F4.1	WBGene00000419	ced-5	active	Confirmed						11	IV-5F11	175635_at|191080_s_at	The ced-5 gene a homolog of the human protein DOCK180 that is required for the cell engulfment stage of programmed cell death.	n1812	WT|WT	Cellular_component:plasma membrane|Biological_process:phagocytosis, engulfment|Biological_process:programmed cell death|Biological_process:cell migration	Signaling protein DOCK180	ENSEMBL:ENSP00000256935:human:Similar to HCH:E=157.824 | ENSEMBL:ENSP00000280333:human:Dedicator of cytokinesis protein 1:E=132.569 | ENSEMBL:ENSP00000262421:human:Splice Isoform 1 Of Dedicator of cytokinesis protein 4:E=131.469 | ENSEMBL:ENSP00000266037:
174055_s_at	C02F5.3	C02F5.3	WBGene00015346	C02F5.3	active	Confirmed						2	III-4I16	-	This gene encodes a protein predicted by Eisenberg and coworkers, with 52% accuracy, to be mitochondrial.		WT|WT|WT|WT	Molecular_function:GTP binding	GTP-binding protein DRG2 (ODN superfamily)	ENSEMBL:ENSP00000225729:human:Developmentally regulated GTP-binding protein 2:E=148.194 | ENSEMBL:ENSP00000329715:human:Developmentally regulated GTP-binding protein 1:E=109 | FLYBASE:CG6195-PA:fly:Flybase gene name is CG6195-PA:E=147.004 | FLYBASE:CG8340-PA:fly:Flybase gene name is 128up-PA:E=111.721 | FLYBASE:CG13390-PA:fly:Flybase gene name is CG13390-PA:E=10.9586 |
191772_at	C02F5.7a	C02F5.7	WBGene00015350	C02F5.7	active	Confirmed						6	III-4I24	174177_at|191772_at	This gene encodes a protein containing an F-box, a motif predicted to mediate protein-protein interactions either with homologs of yeast Skp-1p or with other proteins.		WT		F-box protein containing LRR	ENSEMBL:ENSP00000264658:human:F-box/LRR-repeat protein 20:E=111.481 | ENSEMBL:ENSP00000283627:human:F-box protein FBL2:E=110.328 | ENSEMBL:ENSP00000329632:human:F-box/LRR-repeat protein 7:E=42.8539 | ENSEMBL:ENSP00000344855:human:Similar to PpaB:E=36.0458
191038_at	C02F5.8	C02F5.8	WBGene00006627	tsp-1	active	Confirmed						8	III-4K02	-				Cellular_component:integral to membrane	Tetraspanin family integral membrane protein
175565_s_at	C02F5.9	C02F5.9	WBGene00003952	pbs-6	active	Confirmed							III-4K04	-	The pbs-6 gene encodes a homolog of mammalian PSMB1.		WT|Emb|WT|WT	Molecular_function:endopeptidase activity|Biological_process:ubiquitin-dependent protein catabolism|Cellular_component:proteasome core complex (sensu Eukarya)|Biological_process:embryonic development (sensu Animalia)	20S proteasome, regulatory subunit beta type PSMB1/PRE7	ENSEMBL:ENSP00000262193:human:Proteasome subunit beta type 1:E=43.1079 | ENSEMBL:ENSP00000225426:human:Proteasome subunit beta type 3:E=11.1611 | ENSEMBL:ENSP00000246311:human:Proteasome subunit beta type 2:E=10.9208 | FLYBASE:CG4097-PA:fly:Flybase gene name is Pros26-PA:E=39.4685 |
188458_s_at	C02H7.3a	C02H7.3	WBGene00000086	aex-3	active	Confirmed	all neurons | neurons	~all neurons		1	1	1	X-1K05	173456_at|188458_s_at	The aex-3 gene encodes a guanine nucleotide exchange factor for the rab-3 GTPase that is orthologous to human MAP kinase activating protein containing death domain (MADD, OMIM:603584); AEX-3 is required for intracellular vesicle trafficking as well as synaptic vesicle release and interacts with CAB-1 and RAB-3 to regulate separate pathways for neural activities such as defecation and male mating,…	ad418	WT	Biological_process:synaptic transmission|Biological_process:mating|Molecular_function:Rab guanyl-nucleotide exchange factor activity|Biological_process:oviposition|Biological_process:defecation	MAPK-activating protein DENN	ENSEMBL:ENSP00000304505:human:Insulinoma-glucagonoma protein 20 pro-apoptotic splice variant:E=241.398 | ENSEMBL:ENSP00000310933:human:Insulinoma-glucagonoma protein 20:E=239 | ENSEMBL:ENSP00000343902:human:MAP-kinase activating death domain-containing pr
178705_at	C03A3.1a	C03A3.1	WBGene00007266	C03A3.1	active	Confirmed						1	X-5K24	-			WT
178751_at	C03A3.2	C03A3.2	WBGene00007267	C03A3.2	active	Confirmed	head neurons | seam cells | body wall muscle | pharynx | ventral nerve cord | vulval muscle | tail neurons	Adult Expression: pharynx; vulval muscle; body wall muscle; ventral nerve cord; head neurons; tail neurons | Larval Expression: pharynx; body wall muscle; seam cells; ventral nerve cord; head neurons; tail neurons		1	1	27	X-5M02	-			WT	Molecular_function:amino acid-polyamine transporter activity|Biological_process:amino acid transport|Cellular_component:membrane	Predicted amino acid transporter	ENSEMBL:ENSP00000334849:human:FLJ00021 protein:E=85.6576 | FLYBASE:CG5262-PA:fly:Flybase gene name is CG5262-PA:E=82.0915 |
194211_x_at	C03A7.14	C03A7.14	WBGene00000031	abu-8	active	Confirmed						29	V-4I13	172587_x_at|194211_x_at	abu-8 encodes a transmembrane protein with a predicted signal sequence, a glutamine/asparagine-rich domain and multiple cysteine-rich repeats (DUF139); abu-8 expression is induced by blockage of the unfolded-protein response in the endoplasmic reticulum, and ABU-8 may help protect the organism from damage by improperly folded nascent protein.		WT		Uncharacterized protein	ENSEMBL:ENSP00000334197:human:Keratin-associated protein 10-6:E=14.3468 | ENSEMBL:ENSP00000333987:human:27 kDa protein:E=12.8239 | ENSEMBL:ENSP00000292733:human:Positive cofactor 2 glutamine/Q-rich-associated protein:E=11.3767 | ENSEMBL:ENSP00000334922:hu
187660_s_at	C03B1.12	C03B1.12	WBGene00003053	lmp-1	active	Confirmed	intestinal	In early embryos, immune serum stained granules broadly distributed throughout the embryo. In latter embryonic stages, staining became restricted to intestinal cells. Intestine-specific labeling was first observed at the lima bean stage embryos, when the gut precursors are located along the dorsal posterior quadrant and autofluorescent intestinal granules first appear. Intestinal granules are lab…	At all stages labeling occurs at the periphery of the granules, as would be expected for labeling of a membrane protein.	0	1	1	X-3M14	173193_s_at|187660_s_at	lmp-1 encodes a protein with similarity to vertebrate lysosome-associated membrane proteins CD68, and appears to be the only protein in C. elegans that has a GYXX (phi) vertebrate lysosomal targeting sequence at its carboxy terminus; localized to the periphery of a large population of membrane bound organelles (granules) seen throughout the early embryos and restricted to the cells of the intesti…		Clr	Cellular_component:membrane|Biological_process:osmoregulation	Lysosomal-associated membrane protein
189644_at	C03B1.5	C03B1.5	WBGene00015376	C03B1.5	active	Confirmed						13	X-3M04	-			WT	Molecular_function:protein kinase activity|Molecular_function:ATP binding|Biological_process:protein amino acid phosphorylation|Molecular_function:protein-tyrosine kinase activity		ENSEMBL:ENSP00000261573:human:Splice Isoform 1 Of Serine/threonine-protein kinase 24:E=28 | ENSEMBL:ENSP00000325748:human:Serine/threonine-protein kinase 25:E=26.0605 | ENSEMBL:ENSP00000276210:human:Serine/threonine protein kinase MASK:E=25.3098 | ENSEMBL
189214_s_at	C03B8.4	C03B8.4	WBGene00003002	lin-13	active	Confirmed	VPC | hyp7 | intestinal | distal tip cells | neurons | VPC | hyp7 | seam cells	L3 hermaphrodites showed consistent expression of LacZ in hyp7 nuclei. Consistent expression was also seen in body wall muscles, intestinal nuclei, distal tip cells, and many neurons. In contrast, only occasional expression was observed in the VPCs. | "Significant GFP fluorescence seen in embryos of living animals (not determined the cell types). In living larvae, however, expression is very low,…	nuclei | "The LIN-13::GFP hybrid proteins localize to the nucleus. In the nucleus, there are also discrete bodies or speckles of fluorescence; other nuclear proteins have been found to localize in such patterns, but in most cases the functional significance of these structures is not clear. Nuclear accumulation observed in other cell types (not characterized in detail, but the expression pattern …	1	1	5		173462_s_at|189214_s_at	Gene Function : lin-13 encodes a large (2248-residue) nuclear protein with multiple zinc fingers of the C2H2 class and a LXCXE retinoblastoma protein-binding motif, that is required for survival through larval development and for negative regulation of vulval fates during postembryonic development.	n387	Bmd|WT	Biological_process:body morphogenesis (sensu Nematoda)	Zn-finger	ENSEMBL:ENSP00000284020:human:52 kDa protein:E=21.8239 | ENSEMBL:ENSP00000334853:human:Zinc finger protein 555:E=20.0506 | ENSEMBL:ENSP00000342947:human:PREDICTED: similar to zinc finger protein 91 (HPF7, HTF10):E=19.8239 | ENSEMBL:ENSP00000303696:human:H
189878_at	C03C10.1	C03C10.1	WBGene00002202	kin-19	active	Confirmed	excretory cell | spermatheca | anal sphincter/depressor muscle | gonad sheath cells | body wall muscle | pharynx | intestinal | vulval muscle	Adult Expression: pharynx; intestinal; anal sphincter/depressor muscle; vulval muscle; spermatheca; gonad sheath cells; body wall muscle; excretory cell; unidentified | Larval Expression: pharynx; intestinal; anal sphincter/depressor muscle; body wall muscle; excretory cell; unidentified		0	1	1	III-2C13	174850_at|189878_at	kin-19 encodes a serine/threonine kinase orthologous to human casein kinase I, alpha 1 (CSNK1A1, OMIM:600505); KIN-19 appears to be a component of the non-canonical Wnt signaling pathway that regulates endoderm formation in the early embryo; kin-19(RNAi) and mom-2(RNAi) enhance apr-1(RNAi), but not RNAi of each other.	ok602	Emb|Emb|WT	Molecular_function:protein kinase activity|Molecular_function:ATP binding|Biological_process:protein amino acid phosphorylation|Molecular_function:protein serine/threonine kinase activity|Biological_process:embryonic development (sensu Animalia)	Casein kinase (serine/threonine/tyrosine protein kinase)	ENSEMBL:ENSP00000261798:human:Casein kinase I, alpha isoform:E=149.523 | ENSEMBL:ENSP00000322723:human:Casein kinase I, alpha-like isoform:E=141.678 | ENSEMBL:ENSP00000338432:human:Casein kinase I, epsilon isoform:E=118.456 | ENSEMBL:ENSP00000269361:human
193141_s_at	C03C10.3	C03C10.3	WBGene00004392	rnr-2	active	Confirmed	intestinal	Adult Expression: intestinal | Larval Expression: intestinal		0	1	7	III-2C17	-	This gene encodes a protein predicted by Eisenberg and coworkers, with 52% accuracy, to be mitochondrial.		Emb|Emb|Adl|Emb|Pvl|Rup|Emb	Molecular_function:ribonucleoside-diphosphate reductase activity|Biological_process:deoxyribonucleoside diphosphate metabolism|Biological_process:determination of adult life span|Biological_process:physiological processes|Biological_process:embryonic development (sensu Animalia)|Biological_process:hermaphrodite genital morphogenesis|Biological_process:morphogenesis of an epithelium	Ribonucleotide reductase, beta subunit	ENSEMBL:ENSP00000251810:human:Similar to Ribonucleoside-diphosphate reductase M2 chain:E=123.921 | ENSEMBL:ENSP00000302955:human:Ribonucleoside-diphosphate reductase M2 chain:E=123.301 | ENSEMBL:ENSP00000340534:human:PREDICTED: similar to RIKEN cDNA 1700009P17:E=24.4202 | FLYBASE:CG8975-PA:fly:Flybase gene name is RnrS-PA:E=123.409 |
187274_at	C03C10.4	C03C10.4	WBGene00007270	C03C10.4	active	Confirmed						7	III-2C19	-			WT|WT		BTK-associated SH3-domain binding protein SAB	ENSEMBL:ENSP00000342673:human:KIAA1720 protein:E=19.7447 | ENSEMBL:ENSP00000253688:human:SH3 domain-binding protein 5:E=17.3979 | FLYBASE:CG7761-PA:fly:Flybase gene name is pcs-PA:E=22.0315 | FLYBASE:CG14408-PA:fly:Flybase gene name is CG14408-PA:E=18.2292 |
187972_at	C03C11.2	C03C11.2	WBGene00001483	fog-3	active	Confirmed		High levels of fog-3 expression are first seen in L3 larvae. These high levels continue through the L4 larval stage, when animals begin to produce sperm, and decline after young adulthood, when spermatogenesis stops. Similar studies using mixed populations of males and hermaphrodites.		5	1	4	I-5C09	-		oz147	WT		Anti-proliferation factor BTG1/TOB	FLYBASE:CG9214-PA:fly:Flybase gene name is Tob-PA:E=13.0969 |
192337_at	C03D6.3a	C03D6.3	WBGene00000466	cel-1	active	Confirmed	head neurons | nerve ring | hypodermis | intestine | tail | pharynx | nervous system	Adult Expression: pharynx; Nervous System; nerve ring; head neurons;		1	1	5	I-4F20	172222_at|192337_at	cel-1 encodes a mRNA capping enzyme, with a N-terminal region with RNA triphosphatase activity and a C-terminal region containing motifs found in yeast and vaccinia virus capping enzyme guanylytransferases; cel-1 is required for embryonic viability, body morphology, and vulval development.	ok992	Emb|Bmd|Dpy|Mlt|Unclassified|WT|WT|WT|Bmd|Dpy|Lva|Slu|Dpy|Emb|Gro|Rup|Stp|Unc	Molecular_function:mRNA guanylyltransferase activity|Biological_process:mRNA capping|Biological_process:mRNA processing|Molecular_function:nucleic acid binding|Molecular_function:protein phosphatase activity|Biological_process:protein amino acid dephosphorylation|Biological_process:body morphogenesis (sensu Nematoda)|Biological_process:positive regulation of body size|Biological_process:embryonic…	mRNA capping enzyme, guanylyltransferase (alpha) subunit	ENSEMBL:ENSP00000339517:human:Splice Isoform 1 Of mRNA capping enzyme:E=113.31 | ENSEMBL:ENSP00000265607:human:Splice Isoform 2 Of mRNA capping enzyme:E=107.149 | ENSEMBL:ENSP00000272444:human:Dual specificity protein phosphatase 11:E=19.7959 | FLYBASE:CG1810-PA:fly::E=69.585 | FLYBASE:CG13197-PA:fly:Flybase gene name is CG13197-PA:E=17.1427 |
189887_at	C03D6.8	C03D6.8	WBGene00004437	rpl-24.2	active	Confirmed							I-4H04	-	rpl-24.2 encodes a large ribosomal subunit L24 protein paralog; its orthologs include ribosomal protein L30 isologs from mammals and 'Ribosomal Like Protein 24' (Rlp24p) from S. cerevisiae; it therefore appears to actually represent an ancient paralogy between two varieties of eukaryotic L24 protein.		Gro|Gro|Lva|Lva|Dpy|Emb|Lva|Emb|Gro|Pvl|Stp	Molecular_function:structural constituent of ribosome|Biological_process:protein biosynthesis|Cellular_component:intracellular|Cellular_component:ribosome|Biological_process:positive regulation of body size|Biological_process:embryonic development (sensu Animalia)|Biological_process:positive regulation of growth rate|Biological_process:larval development (sensu Nematoda)|Biological_process:growth…	60s ribosomal protein L30 isolog	ENSEMBL:ENSP00000260443:human:60S ribosomal protein L30 isolog:E=39.1427 | ENSEMBL:ENSP00000269477:human:PREDICTED: similar to Ribosomal protein L24-like:E=30.8861 | ENSEMBL:ENSP00000265264:human:60S ribosomal protein L24:E=11.9586 | FLYBASE:CG6764-PA:fly:Flybase gene name is CG6764-PA:E=37.4685 | FLYBASE:CG9282-PA:fly:Flybase gene name is CG9282-PA:E=10.4685 |
173502_s_at	C03E10.4	C03E10.4	WBGene00001645	gly-20	active	Confirmed							V-7N19	-	gly-20 is orthologous to the human gene MANNOSYL (ALPHA-1,6-)-GLYCOPROTEIN BETA-1,2-N-ACETYLGLUCOSAMINYLTRANSFERASE (MGAT2; OMIM:602616), which when mutated leads to carbohydrate-deficient glycoprotein syndrome, type II.	ok826	WT	Molecular_function:alpha-1,6-mannosylglycoprotein 2-beta-N-acetylglucosaminyltransferase activity|Biological_process:oligosaccharide biosynthesis|Cellular_component:Golgi stack|Cellular_component:integral to membrane	N-acetylglucosaminyltransferase	ENSEMBL:ENSP00000307423:human:Alpha-1,6-mannosyl-glycoprotein 2-beta-N-acetylglucosaminyltransferase:E=80.7695 | FLYBASE:CG7921-PA:fly:Flybase gene name is Mgat2-PA:E=80.9208 |
189515_s_at	C03F11.3	C03F11.3	WBGene00015389	C03F11.3	active	Confirmed							X-3E15	-			WT	Biological_process:cell adhesion|Cellular_component:membrane		ENSEMBL:ENSP00000264896:human:Scavenger receptor claSS B, member 2:E=39.2291 | ENSEMBL:ENSP00000308165:human:Platelet glycoprotein IV:E=36.9586 | ENSEMBL:ENSP00000261693:human:Splice Isoform 2 Of Scavenger receptor class B member 1:E=23 | ENSEMBL:ENSP0000
193475_s_at	C03G5.1	C03G5.1	WBGene00015391	C03G5.1	active	Confirmed	excretory cell | head neurons | nerve ring | hypodermis | body wall muscle | pharynx | ventral nerve cord | body neurons | intestinal | tail neurons | head neurons | body wall muscle | intestinal | tail neurons | head neurons | body wall muscle | intestinal | tail neurons	Adult Expression: pharynx; intestinal; body wall muscle; hypodermis; excretory cell; nerve ring; ventral nerve cord; head neurons; body neurons; tail neurons | Larval Expression: pharynx; intestinal; body wall muscle; hypodermis; excretory cell; nerve ring; ventral nerve cord; head neurons; body neurons; tail neurons | Adult Expression: intestinal; body wall muscle; head neurons; tail neurons; un…		1	1	27	X-4I06	173430_at|193475_s_at	C03G5.1 is orthologous to the human gene SUCCINATE DEHYDROGENASE COMPLEX, SUBUNIT A, FLAVOPROTEIN (SDHA; OMIM:600857), which when mutated leads to complex II mitochondrial respiratory chain deficiency presenting as Leigh syndrome.	ok504	Bmd|Clr|WT|Unclassified|Gro	Molecular_function:oxidoreductase activity|Biological_process:electron transport|Molecular_function:disulfide oxidoreductase activity|Molecular_function:oxidoreductase activity, acting on the CH-CH group of donors|Biological_process:body morphogenesis (sensu Nematoda)|Biological_process:osmoregulation|Biological_process:positive regulation of growth rate	Succinate dehydrogenase, flavoprotein subunit	ENSEMBL:ENSP00000264932:human:Succinate dehydrogenase [ubiquinone] flavoprotein subunit, mitochondrial precursor:E=251.959 | ENSEMBL:ENSP00000332417:human:67 kDa protein:E=227.444 | ENSEMBL:ENSP00000346567:human:67 kDa protein:E=227.131 | ENSEMBL:ENSP00000347017:human:67 kDa protein:E=218.337 | ENSEMBL:ENSP00000336646:human:67 kDa protein:E=218.018 | ENSEMBL:ENSP00000333868:human:65 kDa protein:E…
180535_at	C03G5.7	C03G5.7	WBGene00001448	flp-5	active	Confirmed	head | head neurons | intestinal | head neurons | intestinal | nerve ring	GFP expressed cells are only seen in the anterior head region. | Adult Expression: intestinal; head neurons | Larval Expression: head neurons | Nerve ring and other neuronal processes. | Expressed in all stages | "Expressed in ASE, PVT, RMG, I4, M4, pharyngeal muscle. Faint or variable expression observed in P8 and I2. Male specific expression in Rays 1, 5, 7, HOB." | "Expressed in R1B, R5B and R…	| "In wild-type animals, FaRPs immunostaining was most concentrated in the nerve ring and other neuronal processes, whereas neuronal cell bodies had lower levels of expression."	1	1	6	X-4I08	-	flp-5 encodes a predicted FMRFamide-like peptide neurotransmitter that increases action potential frequency in the pharyngeal muscle when applied to the pharynx of dissected worms; expressed in the sensory neurons ASE and PVM.	pk371	WT|WT	Biological_process:neuropeptide signaling pathway
172942_x_at	C03G6.19	C03G6.19	WBGene00005647	srp-6	active	Confirmed						8	V-5G14	-		ok319	WT	Molecular_function:serine protease inhibitor activity	Serpin	ENSEMBL:ENSP00000329498:human:43 kDa protein:E=44.7696 | ENSEMBL:ENSP00000264677:human:Serpin I2 precursor:E=43.3098 | ENSEMBL:ENSP00000283752:human:Squamous cell carcinoma antigen 2:E=41.9208 | ENSEMBL:ENSP00000348795:human:SCCA-PD variant:E=40.7447 | EN
181947_s_at	C03H5.1	C03H5.1	WBGene00015403	clec-10	active	Confirmed						16	II-1M19	181946_at|181947_s_at			WT	Molecular_function:sugar binding|Molecular_function:transporter activity|Biological_process:transport	C-type lectin	ENSEMBL:ENSP00000332124:human:Mannose receptor, C type 1-like 1:E=12.6778 | ENSEMBL:ENSP00000239761:human:Macrophage mannose receptor precursor:E=12.6778 | ENSEMBL:ENSP00000340835:human:Splice Isoform 3 Of CUB and sushi multiple domains protein 3 precursor:E=12.4949 | ENSEMBL:ENSP00000343124:human:Splice Isoform 4 Of CUB and sushi multiple domains protein 3 precursor:E=12.4815 | ENSEMBL:ENSP00000…
181965_at	C03H5.2	C03H5.2	WBGene00015404	C03H5.2	active	Confirmed	head neurons | spermatheca | Reproductive System | excretory gland cells | hypodermis | gonad sheath cells | seam cells | intestine | tail | body wall muscle | pharynx | nervous system | pharyngeal gland cells | head mesodermal cell | vulval muscle | developing spermatheca | head | developing vulva | uterine muscle | tail neurons	Adult Expression: pharynx; pharyngeal gland cells; intestine; Reproductive System; uterine muscle; vulval muscle; spermatheca; gonad sheath cells; body wall muscle; head mesodermal cell; hypodermis; seam cells; excretory gland cells; Nervous System; head neurons; tail neurons; unidentified cells in head; unidentified cells in tail ;		1	1		II-1M21	-			WT	Molecular_function:sugar porter activity|Biological_process:carbohydrate transport|Cellular_component:Golgi membrane|Cellular_component:integral to membrane|Molecular_function:nucleotide-sugar transporter activity|Biological_process:nucleotide-sugar transport	Predicted UDP-galactose transporter	ENSEMBL:ENSP00000326111:human:Hypothetical protein DKFZp781P1297:E=91.2676 | ENSEMBL:ENSP00000247138:human:Splice Isoform 1 Of UDP-galactose translocator:E=66.8239 | ENSEMBL:ENSP00000229452:human:Hypothetical protein:E=58.7212 | ENSEMBL:ENSP00000327133:human:Solute carrier family 35, member A4:E=21.2757 | ENSEMBL:ENSP00000261034:human:Hypothetical protein FLJ20730:E=20.9586 | FLYBASE:CG2675-PA:fl…
183368_at	C03H5.3	C03H5.3	WBGene00015405	C03H5.3	active	Confirmed						5	II-1M23	174673_s_at|183368_at			WT
182478_at	C04A11.1	C04A11.1	WBGene00007285	C04A11.1	active	Confirmed						6	X-6M18	175540_at|182478_at			WT
187191_at	C04A2.1	C04A2.1	WBGene00015410	C04A2.1	active	Confirmed						21	II-5A20	-			WT		Ypt/Rab GTPase activating protein	ENSEMBL:ENSP00000321850:human:OTTHUMP00000040670:E=43.0269 | ENSEMBL:ENSP00000341567:human:Similar to Prostate antigen PARIS-1:E=26.5528 | ENSEMBL:ENSP00000300584:human:KIAA1055 protein:E=24.1427 | ENSEMBL:ENSP00000310193:human:FLJ00332 protein:E=23.4685
188531_s_at	C04A2.3a	C04A2.3	WBGene00001194	egl-27	active	Confirmed	all somatic cells	Expressed in somatic nuclei of most or all cells from the 50-cell stage of embryogenesis through adulthood. | The construct appeared to be expressed in all somatic nuclei from mid-embryogenesis through adulthood. | "The 4.3 kb and 2.7 kb transcripts were expressed at all stages. The 2.8 kb transcript was not detected in the embryo, L1 or L2 stages but was detected in the L3 through young adult st…	Expressed in nuclei. | nuclei	3	1		II-5A24	175679_at|187748_s_at|188530_at|188531_s_at	egl-27 encodes a homolog of human MTA1, part of an ATP-dependent complex with nucleosome remodelling and histone deacetylation activities that may promote tumor metastasis; in conjunction with its paralog egr-1, egl-27 is required for proper organization in all parts of the embryo, and for the embryonic expression of hlh-8.	e2394	Bmd|Egl|Lvl|Egl|Unc|Bmd|Emb|Lva|Rup|Unc	Biological_process:body morphogenesis (sensu Nematoda)|Biological_process:oviposition|Biological_process:embryonic development (sensu Animalia)|Biological_process:larval development (sensu Nematoda)|Biological_process:growth|Biological_process:physiological processes|Biological_process:morphogenesis of an epithelium|Biological_process:locomotory behavior	Transcriptional corepressor Atrophin-1/DRPLA	ENSEMBL:ENSP00000338629:human:RERE:E=61.9586 | ENSEMBL:ENSP00000278823:human:Metastasis associated protein MTA2:E=23.7696 | ENSEMBL:ENSP00000333633:human:Splice Isoform 1 Of Metastasis-associated protein MTA1:E=23.4949 | ENSEMBL:ENSP00000282366:human:Simi
187648_s_at	C04A2.7a	C04A2.7	WBGene00001023	dnj-5	active	Confirmed							II-5C02	172072_x_at|187648_s_at	This gene encodes a protein containing a DnaJ ('J') domain.			Molecular_function:heat shock protein binding|Molecular_function:unfolded protein binding|Biological_process:protein folding		ENSEMBL:ENSP00000316240:human:DnaJ protein:E=23.2924 | ENSEMBL:ENSP00000319797:human:Similar to J-domain protein Jiv:E=22.8539 | ENSEMBL:ENSP00000317500:human:LYST-interacting protein LIP6:E=14.4559 | FLYBASE:CG14650-PA:fly:Flybase gene name is CG14650-PA:E=26.6576 |
194166_s_at	C04C3.3	C04C3.3	WBGene00015413	C04C3.3	active	Confirmed	head neurons | Reproductive System | body wall muscle | pharynx | nervous system | distal tip cell | tail neurons	Adult Expression: pharynx; body wall muscle; Nervous System; head neurons; tail neurons;		1	1		IV-1F04	190522_at|194166_s_at	This gene encodes a protein predicted by Eisenberg and coworkers, with 52% accuracy, to be mitochondrial.		Emb|Gro|Emb|Gro	Biological_process:embryonic development (sensu Animalia)|Biological_process:positive regulation of growth rate	Pyruvate dehydrogenase E1, beta subunit	ENSEMBL:ENSP00000307241:human:Pyruvate dehydrogenase E1 component beta subunit, mitochondrial precursor:E=124.222 | ENSEMBL:ENSP00000348880:human:2-oxoisovalerate dehydrogenase beta subunit, mitochondrial precursor:E=46.8861 | FLYBASE:CG11876-PA:fly:Flybase gene name is CG11876-PA:E=124.658 |
189101_at	C04D8.1	C04D8.1	WBGene00015418	C04D8.1	active	Confirmed	m7 | interneurons | pharynx | muscle	The M2 interneurons and m7 muscles in the terminal bulb of the pharynx express ZC21.4 in adulthood only. A neuronal cell abutting the mass of the nerve ring also stains, but expression here is weaker (marked * in the image).		1	1	5	III-4F05	174038_at|189101_at			WT|WT|WT		Predicted Rho GTPase-activating protein	ENSEMBL:ENSP00000224853:human:Rho-GTPase activating protein 10:E=61.3768 | ENSEMBL:ENSP00000300901:human:PREDICTED: Rho GTPase activating protein 23:E=59.301 | ENSEMBL:ENSP00000344661:human:PREDICTED: similar to KIAA1501 protein:E=50.3372 | ENSEMBL:ENSP00
185812_at	C04E12.2	C04E12.2	WBGene00015433	C04E12.2	active	Confirmed						8	V-3C07	-			WT		Predicted secreted cysteine rich protein found only in C.elegans
180233_s_at	C04E6.7	C04E6.7	WBGene00015423	C04E6.7	active	Confirmed						6	V-4B07	-			WT	Molecular_function:catalytic activity|Biological_process:metabolism|Molecular_function:DNA ligase (ATP) activity|Molecular_function:ATP binding|Biological_process:DNA replication|Biological_process:DNA repair|Biological_process:DNA recombination|Molecular_function:hydrolase activity	Predicted hydrolase (HAD superfamily)	ENSEMBL:ENSP00000325137:human:Similar to Acyl-CoA dehydrogenase family protein:E=17.1367 | ENSEMBL:ENSP00000315621:human:Epoxide hydrolase 2, cytoplasmic:E=12.5376 |
192758_s_at	C04F12.10	C04F12.10	WBGene00001405	fce-1	active	Confirmed	intestine | head	Adult Expression: intestine;		0	1	2	I-4H24	173202_s_at|192758_s_at	fce-1 encodes an ortholog of 'farnesylated-proteins converting enzyme 1' (FACE-1), and thus probably enables post-translational processing of proteins (such as LET-60/RAS) carrying a C-terminal CaaX motif; FCE-1 protein probably accounts for the EDTA-sensitive, tosylphenylalanylchloromethane-insensitive component of CaaX-proteolytic activity in membrane extracts from C. elegans, and FCE-1 can cle…		WT	Molecular_function:metalloendopeptidase activity|Biological_process:proteolysis and peptidolysis|Cellular_component:membrane	Metalloprotease	ENSEMBL:ENSP00000196805:human:CAAX prenyl protease 1 homolog:E=95.7213 | FLYBASE:CG9000-PA:fly:Flybase gene name is CG9000-PA:E=89.3468 | FLYBASE:CG33142-PC:fly:Flybase gene name is CG33142-PC:E=47.4949 | FLYBASE:CG9001-PA:fly:Flybase gene name is CG9001-PA:E=46.6383 | FLYBASE:CG7573-PB:fly:Flybase gene name is CG7573-PB:E=17.3979 |
188690_at	C04F12.3	C04F12.3	WBGene00002069	ikb-1	active	Confirmed						15	I-4H10	-	ikb-1 encodes an ortholog of human BCL3 (OMIM:109560) that physically interacts with the checkpoint protein MRT-2; ikb-1(nr2019) and ikb-1(nr2027) mutants display no obvious phenotype other than shortened lifespan; mutation of BCL3 is frequently associated with recurring translocations found in the neoplastic cells of patients with chronic lymphocytic leukemia, and has been implicated in cell cyc…	nr2025	WT|WT	Molecular_function:protein binding|Biological_process:signal transduction	Ankyrin repeat	ENSEMBL:ENSP00000164227:human:B-cell lymphoma 3-encoded protein:E=20.301 | ENSEMBL:ENSP00000189444:human:Splice Isoform 1 Of Nuclear factor NF-kappa-B p100/p49 subunits:E=18.7213 | ENSEMBL:ENSP00000337001:human:Nuclear factor of kappa light polypeptide ge
188181_at	C04F12.4	C04F12.4	WBGene00004426	rpl-14	active	Confirmed						23	I-4H12	-	rpl-14 encodes a large ribosomal subunit L14 protein.	tm1112	Emb|Gro|Lva|Ste|Emb|Lva	Molecular_function:structural constituent of ribosome|Biological_process:protein biosynthesis|Cellular_component:intracellular|Cellular_component:ribosome|Biological_process:embryonic development (sensu Animalia)|Biological_process:positive regulation of growth rate|Biological_process:larval development (sensu Nematoda)|Biological_process:growth|Biological_process:reproduction	60S ribosomal protein L14	ENSEMBL:ENSP00000350479:human:PREDICTED: similar to ribosomal protein L14:E=28.7213 | ENSEMBL:ENSP00000348951:human:PREDICTED: similar to ribosomal protein L14:E=19.7696 | ENSEMBL:ENSP00000339715:human:22 kDa protein:E=17.8861 | ENSEMBL:ENSP00000339149:human:24 kDa protein:E=17.8861 | ENSEMBL:ENSP00000345156:human:21 kDa protein:E=14.2366 | FLYBASE:CG6253-PA:fly:Flybase gene name is RpL14-PA:E=18…
183211_s_at	C04F12.7	C04F12.7	WBGene00007301	C04F12.7	active	Confirmed						4	I-4H18	-			WT		Unnamed protein
182975_s_at	C04F5.1	C04F5.1	WBGene00004795	sid-1	active	Confirmed	nonneuronal cells	A transgene that includes only the sid-1 promoter region fused to GFP (sid-1 pro::GFP), is expressed in late embryos and continues to be detected in nearly all nonneuronal cell types through adulthood. The highest levels of GFP expression in the adult are in the cells and tissues in direct contact with the environment. These environment-exposed cells also show expression of a transgene construct …	In addition to cytoplasmic expression, significant enrichment of subcellular localization of SID-1::C-GFP was seen at the cell periphery.	1	1	7	V-4E03	-	The sid-1 gene encodes a predicted transmembrane protein with conserved human (OMIM:606816) and mouse homologs of unknown function and is required cell autonomously for systemic RNA interference (RNAi); a SID-1::GFP fusion is enriched at the cell periphery of most nonneuronal cells from late embryogenesis through adulthood with highest levels detected in cells exposed to the environment.	pk3321	WT|WT	Molecular_function:serine protease inhibitor activity|Molecular_function:molecular_function unknown|Cellular_component:plasma membrane|Biological_process:RNA interference	Unnamed protein	ENSEMBL:ENSP00000314023:human:Hypothetical protein FLJ90656:E=34.4949 | ENSEMBL:ENSP00000264852:human:Hypothetical protein FLJ20174:E=32.9586 | ENSEMBL:ENSP00000278951:human:CGI-40 protein:E=30.4437 |
183065_at	C04F5.8	C04F5.8	WBGene00015450	C04F5.8	active	Confirmed	hypodermis | intestine | pharynx	Mosaic expression in the intestine, pharynx, and hypodermis is seen from the 3-fold embryo stage onwards. At its most extensive expression is seen in most (or all) cells of these tissue types, but frequently only a few cells show expression.		0	1	2	V-4E17	-			WT	Molecular_function:calcium ion binding|Molecular_function:calcium-dependent phospholipid binding|Molecular_function:S-adenosylmethionine-dependent methyltransferase activity
192068_s_at	C04F6.4a	C04F6.4	WBGene00006810	unc-78	active	Confirmed	spermatheca | anal sphincter/depressor muscle | body wall muscle | pharynx | vulval muscle | spermathecae | pharynx	Adult Expression: pharynx; anal sphincter/depressor muscle; vulval muscle; spermatheca; body wall muscle | Larval Expression: pharynx; anal sphincter/depressor muscle; body wall muscle | "Immunolocalization of UNC-78 revealed that UNC-78 is expressed in a tissue-specific manner. In embryos, faint staining of UNC-78 was first detected in a subset of cells at the 1.5-fold stage (~350 minutes after …	| "In later embryos, in the pharynx and spermatheca, subcellular localization of UNC-78 was not clear owing to poor penetration of the antibody into these tissues. In the body wall muscle, UNC-78 was localized in a striated pattern that was co-localized with actin but not with the myosin heavy chain myoA. However, since the striation of UNC-78 was not as sharp as that of actin, it was difficult t…	0	1	1	X-2A18	-	The unc-78 gene encodes a homolog of actin-interacting protein 1 (AIP1) that regulates the ordered assembly of actin and cofilin in myofibrils.	e1217	Egl|Slu|Unc|Gro|Slu	Biological_process:oviposition|Biological_process:positive regulation of growth rate|Biological_process:positive regulation of locomotion|Biological_process:locomotory behavior|Molecular_function:actin binding|Molecular_function:actin depolymerizing activity|Cellular_component:myofibril|Biological_process:muscle thin filament assembly|Biological_process:locomotion	WD40 repeat stress protein/actin interacting protein	ENSEMBL:ENSP00000264785:human:Splice Isoform 1 Of WD-repeat protein 1:E=120.854 | ENSEMBL:ENSP00000354075:human:53 kDa protein:E=13.7959 | ENSEMBL:ENSP00000262335:human:Similar to Notchless:E=13.7696 | ENSEMBL:ENSP00000330381:human:WD repeat domain 5B:E=1
172853_x_at	C04G2.4	C04G2.4	WBGene00003432	msp-36	active	Confirmed						4	IV-5C22	-			WT|WT|Unclassified	Molecular_function:structural molecule activity	Major sperm protein domain
193140_at	C04G2.7	C04G2.7	WBGene00001204	egl-38	active	Confirmed							IV-5E04	-	The egl-38 gene encodes a Pax5 homolog.	n578	WT	Biological_process:development|Cellular_component:nucleus|Biological_process:larval development (sensu Nematoda)|Biological_process:vulval development (sensu Nematoda)|Biological_process:cell fate commitment	Transcription factor PAX2/5/8, contains PAX domain	ENSEMBL:ENSP00000346455:human:Paired box protein Pax-5:E=54.3768 | ENSEMBL:ENSP00000350844:human:42 kDa protein:E=54.3768 | ENSEMBL:ENSP00000347385:human:Splice Isoform 1 Of Paired box protein Pax-2:E=53.5686 | ENSEMBL:ENSP00000355069:human:OTTHUMP0000005
191396_s_at	C04G6.3	C04G6.3	WBGene00004040	pld-1	active	Confirmed	head neurons | nerve ring | hypodermis | body wall muscle | pharynx | dorsal nerve cord | ventral nerve cord | intestinal | renal gland cells | tail neurons | nerve ring | hypodermis | body wall muscle | pharynx | intestinal | tail neurons | nerve ring | hypodermis | body wall muscle | pharynx | intestinal | tail neurons	Adult Expression: pharynx; renal gland cells; body wall muscle; hypodermis; nerve ring; ventral nerve cord; dorsal nerve cord; head neurons; tail neurons; unidentified | Larval Expression: pharynx; intestinal; body wall muscle; hypodermis; nerve ring; ventral nerve cord; head neurons; tail neurons | Adult Expression: pharynx; body wall muscle; nerve ring; tail neurons | Larval Expression: pharynx…		1	1	9	IV-5E18	175702_s_at|191396_s_at		ok986	WT|WT|WT	Molecular_function:catalytic activity|Biological_process:metabolism|Biological_process:intracellular signaling cascade	Phospholipase D1	ENSEMBL:ENSP00000342793:human:Splice Isoform 1 Of Phospholipase D1:E=219.699 | ENSEMBL:ENSP00000348681:human:Splice Isoform 2 Of Phospholipase D1:E=219.569 | ENSEMBL:ENSP00000340326:human:Splice Isoform 4 Of Phospholipase D1:E=197.538 | ENSEMBL:ENSP00000263088:human:Phospholipase D2:E=193.658 | ENSEMBL:ENSP00000339936:human:Splice Isoform 3 Of Phospholipase D1:E=106.854 | FLYBASE:CG12110-PA:fly:F…
191543_at	C04G6.5	C04G6.5	WBGene00015455	C04G6.5	active	Confirmed						8	IV-5E22	-			WT	Molecular_function:molecular_function unknown|Cellular_component:integral to membrane	Stress responsive protein
179598_s_at	C04H5.2	C04H5.2	WBGene00007313	C04H5.2	active	Confirmed						3	IV-5G06	-			WT|WT	Molecular_function:sugar binding	C-type lectin
193103_s_at	C04H5.6	C04H5.6	WBGene00003392	mog-4	active	Confirmed						5	IV-5G14	-	The mog-4 gene encodes a DEAH helicase orthologous to the Drosophila CG10689 and the S. cerevisiae PRP2 proteins.	q233	Emb|Lva|Stp|Emb	Molecular_function:ATP binding|Molecular_function:ATP dependent helicase activity|Molecular_function:nucleic acid binding|Molecular_function:helicase activity|Biological_process:embryonic development (sensu Animalia)|Biological_process:larval development (sensu Nematoda)|Biological_process:growth|Biological_process:gametogenesis|Biological_process:gonad development|Biological_process:feminization…	mRNA splicing factor ATP-dependent RNA helicase	ENSEMBL:ENSP00000259877:human:DEAH (Asp-Glu-Ala-His) box polypeptide 16:E=284.585 | ENSEMBL:ENSP00000262415:human:ATP-dependent helicase DHX8:E=206.824 | ENSEMBL:ENSP00000350706:human:DEAD/H (Asp-Glu-Ala-Asp/His) box polypeptide 16:E=202.824 | ENSEMBL:ENS
190600_s_at	C05B5.7	C05B5.7	WBGene00004344	rgs-1	active	Confirmed	excretory cell | nerve ring | ventral nerve cord | vulval muscle | head neurons | nerve ring | ventral nerve cord | tail neurons | head neurons | nerve ring | ventral nerve cord | tail neurons | neurons	Adult Expression: vulval muscle; excretory cell; unidentified | Larval Expression: nerve ring; ventral nerve cord; unidentified | Adult Expression: nerve ring; head neurons; tail neurons; unidentified | Larval Expression: nerve ring; ventral nerve cord; head neurons; tail neurons | Observed rgs-1::GFP expression in most or all neurons.		1	1	13	III-5I24	175626_at|190600_s_at	rgs-1 encodes a regulator of G protein signaling; by homology, RGS-1 is predicted to function as a GTPase-activating protein for heterotrimeric G-protein alpha-subunits, and in vitro RGS-1 can stimulate the GTPase activity of purified GOA-1; in vivo, rgs-1 appears to function redundantly with rgs-2 to regulate egg-laying behavior when animals are refed following starvation; rgs-1 is expressed in …	nr2017	WT|WT	Molecular_function:signal transducer activity	G protein signaling regulators	ENSEMBL:ENSP00000297313:human:Splice Isoform 1 Of Regulator of G-protein signaling 20:E=40.3279 | ENSEMBL:ENSP00000344630:human:Splice Isoform 2 Of Regulator of G-protein signaling 20:E=40.1739 | ENSEMBL:ENSP00000276500:human:Splice Isoform 6 Of Regulator
186950_at	C05B5.8	C05B5.8	WBGene00007324	C05B5.8	active	Confirmed						13		-			WT
191886_s_at	C05C10.3	C05C10.3	WBGene00007330	C05C10.3	active	Confirmed	anal sphincter/depressor muscle | body wall muscle | pharynx | vulval muscle	Adult Expression: pharynx; anal sphincter/depressor muscle; vulval muscle; body wall muscle | Larval Expression: pharynx; anal sphincter/depressor muscle; body wall muscle		0	1	2	II-7E19	-	C05C10.3 is orthologous to the human gene 3-OXOACID COA TRANSFERASE (also called succinyl-CoA:3-ketoacid CoA transferase; OXCT; OMIM:245050), which when mutated leads to episodic ketoacidosis.		WT	Molecular_function:CoA-transferase activity|Biological_process:metabolism	Succinyl-CoA:alpha-ketoacid-CoA transferase	ENSEMBL:ENSP00000196371:human:Succinyl-CoA:3-ketoacid-coenzyme A transferase 1, mitochondrial precursor:E=169.721 | ENSEMBL:ENSP00000355412:human:Succinyl-CoA:3-ketoacid-coenzyme A transferase 2, mitochondrial precursor:E=149.066 | FLYBASE:CG1140-PA:fly:Flybase gene name is CG1140-PA:E=156.796 |
189921_at	C05C10.4	C05C10.4	WBGene00007331	C05C10.4	active	Confirmed						8	II-7E21	-			WT|WT	Molecular_function:acid phosphatase activity	Lysosomal & prostatic acid phosphatases	ENSEMBL:ENSP00000256997:human:Lysosomal acid phosphatase precursor:E=15.4318 | ENSEMBL:ENSP00000270593:human:Acid phosphatase:E=14.3979 | ENSEMBL:ENSP00000337471:human:Prostatic acid phosphatase precursor:E=14.2518 | ENSEMBL:ENSP00000323036:human:ACPP protein:E=14.1805 | ENSEMBL:ENSP00000294912:human:HPACPL1:E=11 | FLYBASE:CG7899-PA:fly::E=15.8539 | FLYBASE:CG6656-PA:fly:Flybase gene name is CG66…
180466_s_at	C05C8.1	C05C8.1	WBGene00015460	C05C8.1	active	Confirmed	amphids | head neurons | intestine | nervous system | renal gland cells	Adult Expression: intestine; Nervous System; head neurons; amphids;		1	1	7	V-5O05	180465_at|180466_s_at					Uncharacterized conserved protein	ENSEMBL:ENSP00000245448:human:ATP synthase coupling factor B, mitochondrial precursor:E=16.5376 | ENSEMBL:ENSP00000351258:human:ATP synthase coupling factor B-like 1:E=11.9208 | FLYBASE:CG33038-PB:fly:Flybase gene name is CG33038-PB:E=18.5376 |
180824_at	C05C8.2	C05C8.2	WBGene00015461	C05C8.2	active	Confirmed	Reproductive System | intestine | tail | body wall muscle | pharynx | head | developing vulva	Adult Expression: intestine;		0	1	18	V-5O07	-			Dpy|Egl|Gro|Gro|Lva	Molecular_function:nucleic acid binding|Biological_process:positive regulation of body size|Biological_process:oviposition|Biological_process:positive regulation of growth rate|Biological_process:larval development (sensu Nematoda)|Biological_process:growth	rRNA processing protein	ENSEMBL:ENSP00000229214:human:HIV-1 rev binding protein 2:E=92.5686 | ENSEMBL:ENSP00000314843:human:33 kDa protein:E=77.4949 | FLYBASE:CG4258-PA:fly:Flybase gene name is dbe-PA:E=88.7959 |
173565_s_at	C05C8.6	C05C8.6	WBGene00015463	C05C8.6	active	Confirmed	head neurons | hypodermis | seam cells | intestine | pharynx | nervous system	Larval Expression: pharynx; intestine; hypodermis; seam cells; Nervous System; head neurons;		1	1	7	V-5O15	-			WT|WT|WT|Emb|Lva|Lvl|Lva	Molecular_function:protein binding|Biological_process:embryonic development (sensu Animalia)|Biological_process:larval development (sensu Nematoda)|Biological_process:growth|Biological_process:physiological processes	Uncharacterized conserved protein, contains BTB/POZ domain	ENSEMBL:ENSP00000328328:human:BTB/POZ domain containing protein 9:E=105.796 | ENSEMBL:ENSP00000226725:human:Kelch-like protein 2:E=15.6021 | ENSEMBL:ENSP00000312397:human:Splice Isoform 1 Of Kelch-like protein 3:E=15.5086 | ENSEMBL:ENSP00000352748:human:K
191957_at	C05C8.7	C05C8.7	WBGene00015464	C05C8.7	active	Confirmed	seam cells	Adult Expression: seam cells;		0	1	24	V-5O17	174811_at|191957_at			Gro|Lvl|Sck|Ste|Emb|Lva	Molecular_function:mannose-6-phosphate isomerase activity|Molecular_function:zinc ion binding|Biological_process:carbohydrate metabolism|Biological_process:embryonic development (sensu Animalia)|Biological_process:positive regulation of growth rate|Biological_process:larval development (sensu Nematoda)|Biological_process:growth|Biological_process:physiological processes|Biological_process:reprodu…	Mannose-6-phosphate isomerase	ENSEMBL:ENSP00000318318:human:Mannose-6- phosphate isoMerase:E=67.4949 | ENSEMBL:ENSP00000318192:human:Similar to Mannose-6-phosphate isomerase:E=65 | FLYBASE:CG8417-PA:fly:Flybase gene name is CG8417-PA:E=54.5229 |
179640_at	C05C9.2	C05C9.2	WBGene00007326	C05C9.2	active	Confirmed						10	X-5I16	-			WT
187678_at	C05D11.1	C05D11.1	WBGene00015481	C05D11.1	active	Confirmed						2	III-3K18	-		tm989	WT|WT|WT	Molecular_function:metalloendopeptidase activity|Biological_process:proteolysis and peptidolysis	Predicted Zn2+-dependent endopeptidase, insulinase superfamily	ENSEMBL:ENSP00000224949:human:Metalloprotease 1:E=18.7959 | FLYBASE:CG3107-PA:fly:Flybase gene name is CG3107-PA:E=17.5229 |
187749_at	C05D11.10	C05D11.10	WBGene00015487	C05D11.10	active	Confirmed	anal sphincter/depressor muscle | hypodermis | pharynx | intestinal	Adult Expression: pharynx; anal sphincter/depressor muscle | Larval Expression: pharynx; intestinal; anal sphincter/depressor muscle; hypodermis		0	1	18	III-3M12	-			WT|WT|Emb|Gro|Lva	Molecular_function:nucleic acid binding|Biological_process:embryonic development (sensu Animalia)|Biological_process:positive regulation of growth rate|Biological_process:larval development (sensu Nematoda)|Biological_process:growth	Mitochondrial/chloroplast ribosomal S17-like protein
188803_s_at	C05D11.11a	C05D11.11	WBGene00003214	mel-32	active	Confirmed	hypodermis | seam cells | intestinal	Adult Expression: intestinal; hypodermis | Larval Expression: intestinal; hypodermis; seam cells		0	1	5	III-3M14	-		s2518	WT|Emb|Emb	Molecular_function:glycine hydroxymethyltransferase activity|Biological_process:glycine metabolism|Biological_process:L-serine metabolism|Biological_process:embryonic development (sensu Animalia)		ENSEMBL:ENSP00000318868:human:Splice Isoform 1 Of Serine hydroxymethyltransferase, cytosolic:E=155.824 | ENSEMBL:ENSP00000333667:human:Serine hydroxymethyltransferase, mitochondrial precursor:E=148.523 | ENSEMBL:ENSP00000318805:human:Splice Isoform 2 Of Serine hydroxymethyltransferase, cytosolic:E=140.31 | ENSEMBL:ENSP00000345881:human:Splice Isoform 3 Of Serine hydroxymethyltransferase, cytosoli…
190603_s_at	C05D11.12	C05D11.12	WBGene00002855	let-721	active	Confirmed	body wall muscle | pharynx | intestinal	Adult Expression: pharynx; intestinal; body wall muscle; unidentified | Larval Expression: pharynx; intestinal; body wall muscle; unidentified		0	1	2	III-3M16	171813_x_at|190603_s_at	The let-721 gene encodes an ortholog of the human gene SIMILAR TO ELECTRON-TRANSFERRING-FLAVOPROTEIN DEHYDROGENASE (ETFDH), which when mutated leads to glutaricaciduria type IIC (OMIM:231675).	s2447	WT|Bmd|Emb|Gro|Lvl|Emb	Molecular_function:electron-transferring-flavoprotein dehydrogenase activity|Biological_process:electron transport|Molecular_function:oxidoreductase activity|Biological_process:body morphogenesis (sensu Nematoda)|Biological_process:embryonic development (sensu Animalia)|Biological_process:positive regulation of growth rate|Biological_process:larval development (sensu Nematoda)|Biological_process:…	Electron transfer flavoprotein ubiquinone oxidoreductase	ENSEMBL:ENSP00000303552:human:Splice Isoform 1 Of Electron transfer flavoprotein-ubiquinone oxidoreductase, mitochondrial precursor:E=202.77 | ENSEMBL:ENSP00000347895:human:Splice Isoform 2 Of Electron transfer flavoprotein-ubiquinone oxidoreductase, mitochondrial precursor:E=171.796 | FLYBASE:CG12140-PA:fly:Flybase gene name is CG12140-PA:E=202.745 |
188194_at	C05D11.4	C05D11.4	WBGene00002881	let-756	active	Confirmed		A single 1.7 kb transcript was detected. Barely visible at embryo, peaked at L2 and L3 larva.		5	1		III-3K24	-	let-756 encodes an fibroblast growth factor (FGF)-like ligand that is required for progression through early larval development; LET-756 is expressed from late embryogenesis to adulthood, with a peak of expression in larvae; with EGL-17, LET-756 is redundantly required to activate EGL-15/FGFR, which in turn activates protein degradation in adult muscle cells; homozygotes for partial loss-of-funct…	s2613	WT|WT	Molecular_function:growth factor activity	Fibroblast growth factor	ENSEMBL:ENSP00000180166:human:Fibroblast growth factor-20:E=23.3872 | ENSEMBL:ENSP00000346253:human:Fibroblast growth factor-16:E=23.0315 | ENSEMBL:ENSP00000218862:human:Glia-activating factor precursor:E=21.8861 | ENSEMBL:ENSP00000267843:human:Keratinocyte growth factor precursor:E=17.9586 | ENSEMBL:ENSP00000341755:human:Fibroblast growth factor 14 isoform 1B:E=17.8239 | ENSEMBL:ENSP00000331970:…
187649_at	C05D11.5	C05D11.5	WBGene00015483	C05D11.5	active	Confirmed	Reproductive System | hypodermis | gonad sheath cells | intestine | body wall muscle | vulval muscle	Adult Expression: intestine; Reproductive System; vulval muscle; gonad sheath cells; body wall muscle; hypodermis;		0	1	8	III-3M02	-			WT|WT		Hydroxypyruvate isomerase	ENSEMBL:ENSP00000344050:human:OTTHUMP00000046507:E=37.7959 | ENSEMBL:ENSP00000319129:human:HT036 protein:E=25.6576 | FLYBASE:CG2227-PA:fly:Flybase gene name is Gip-PA:E=37.3979 |
190861_at	C05D11.6	C05D11.6	WBGene00003523	nas-4	active	Confirmed	intestine | pharynx	The fusion protein NAS-4::GFP showed extensive GFP fluorescence throughout the digestive tract in larval stages and in adult worms. At higher magnification, GFP staining was seen within pharynx cells of the procorpus, metacorpus, isthmus and terminal bulb.	Extracellular staining in the lumen of the terminal bulb.	0	1	14	III-3M04	-	nas-4 encodes a predicted extracellular matrix metalloprotease of the M12A (astacin) family that contains an N-terminal signal sequence and a catalytic domain, but no recognizable regulatory domains in the C-terminus; as loss of nas-4 activity via RNAi results in no obvious abnormalities, the precise role of NAS-4 in C. elegans development and/or behavior is not yet known; however, an NAS-4 trans…		WT|WT	Molecular_function:metallopeptidase activity|Molecular_function:zinc ion binding|Biological_process:proteolysis and peptidolysis|Molecular_function:astacin activity	Meprin A metalloprotease	ENSEMBL:ENSP00000269202:human:Meprin A beta-subunit precursor:E=38.2441 | ENSEMBL:ENSP00000343674:human:Oocyte astacin:E=37.3979 | ENSEMBL:ENSP00000230588:human:Meprin A alpha-subunit precursor:E=33.3768 | ENSEMBL:ENSP00000061240:human:Tolloid-like protei
187687_s_at	C05D11.9	C05D11.9	WBGene00015486	C05D11.9	active	Confirmed						2	III-3M10	173250_s_at|187687_s_at		tm704	Bmd|Gro|WT|WT|Emb|Gro|Gro|Lva	Molecular_function:ribonuclease P activity|Biological_process:tRNA 5'-leader removal|Biological_process:body morphogenesis (sensu Nematoda)|Biological_process:embryonic development (sensu Animalia)|Biological_process:positive regulation of growth rate|Biological_process:larval development (sensu Nematoda)|Biological_process:growth	Ribonucleases P/MRP protein subunit	ENSEMBL:ENSP00000339529:human:Ribonucleases P/MRP protein subunit POP1:E=40.699 | FLYBASE:CG32763-PA:fly:Flybase gene name is CG32763-PA:E=37.0177 |
176598_s_at	C05D2.1a	C05D2.1	WBGene00000900	daf-4	active	Confirmed	amphid neurons | head neurons | posterior body wall muscle | alimentary system | neurons | head neurons | pharynx | tail hypodermis | ventral nerve cord | intestinal | tail neurons | head neurons | ventral cord neurons | hypodermis | retrovesicular ganglion | intestine | tail | pharynx | lateral ganglia | phasmid neurons	Expressed in the nervous system similar to daf-1::gfp in many head neurons including amphid neurons, also reproducibly seen in body-wall mucle and gut cells. | "Almost every DAF-4/GFP transgenic animal shows strong GFP fluorescence in many, but not all, head neurons, the ventral nerve cord (both cell bodies and processes,), intestinal cells, and tail neurons. DAF-4/GFP is expressed in the pharynx…	| DAF-4/GFP is localized to membranes.	1	1	9	III-2P04	175290_at|175667_at|176598_s_at	daf-4 encodes a transmembrane serine/threonine kinase that is the sole C. elegans ortholog of the type II transforming growth factor-beta (TGF-b) receptors; DAF-4 activity is required for several biological processes, including entry into and exit from th	e1364	WT|WT	Molecular_function:transmembrane receptor protein serine/threonine kinase activity|Molecular_function:transforming growth factor-beta receptor activity|Cellular_component:membrane|Molecular_function:receptor signaling protein serine/threonine kinase activity|Molecular_function:ATP binding|Biological_process:transmembrane receptor protein serine/threonine kinase signaling pathway|Molecular_functio…	Transforming growth factor beta/activin receptor subfamily of serine/threonine kinases	ENSEMBL:ENSP00000340361:human:Splice Isoform 1 Of Activin receptor type IIB precursor:E=55.2291 | ENSEMBL:ENSP00000241416:human:Activin receptor type II precursor:E=54.284 | ENSEMBL:ENSP00000351905:human:Splice Isoform 2 Of TGF-beta receptor type II precu
190012_s_at	C05D2.10a	C05D2.10	WBGene00015470	C05D2.10	active	Confirmed						2		-			WT		WD40 repeat-containing protein	ENSEMBL:ENSP00000350954:human:WD-repeat protein 37:E=90.5528 | ENSEMBL:ENSP00000351446:human:WD-repeat protein 5:E=22.0706 | ENSEMBL:ENSP00000311899:human:Hypothetical protein FLJ25955:E=19.6383 | ENSEMBL:ENSP00000321555:human:34 kDa protein:E=19.0605 | E
192695_at	C05D2.4a	C05D2.4	WBGene00000239	bas-1	active	Confirmed		The reporter was reliably expressed in several easily identified cells including the paired serotonergic neurons NSM and HSN and the dopaminergic PDE postdeirid sensory neurons. NSM processes studded with varicosities were apparent in the isthmus of the pharynx labeled with GFP. The egg-laying neuron HSN normally expresses serotonin only in adulthood, and the reporter was found to be expressed in…		1	1	9	III-2P08	-	bas-1 encodes a serotonin- and dopamine-synthetic aromatic amino acid decarboxylase (AAADC) that is required for the synthesis of serotonin from 5-hydroxytryptophan in vivo; mutations of bas-1 impair the turning step in male mating, the migration of AVM, SDQR, ALM, and BDU neurons during development.	ad446	WT|WT			ENSEMBL:ENSP00000350616:human:Aromatic-L-amino-acid decarboxylase:E=111.921 | ENSEMBL:ENSP00000339928:human:54 kDa protein:E=110.347 | ENSEMBL:ENSP00000267845:human:Histidine decarboxylase:E=104.468 | ENSEMBL:ENSP00000259271:human:Glutamate decarboxylase,
187761_s_at	C05D2.8	C05D2.8	WBGene00015469	C05D2.8	active	Confirmed						19	III-2P16	181516_at|187760_at|187761_s_at			WT|WT|WT|WT|WT|WT|WT		Unnamed protein	FLYBASE:CG3706-PA:fly:Flybase gene name is EG:BACR7A4.20-PA:E=24.2441 |
182341_at	C05D9.2	C05D9.2	WBGene00015471	C05D9.2	active	Confirmed						8	X-1C20	173232_s_at|182341_at			WT|WT	Cellular_component:membrane	Lysosomal-associated membrane protein
193404_at	C05D9.5	C05D9.5	WBGene00002062	ife-4	active	Confirmed	somatic cells	IFE-4 signal was at least as abundant in glp-4 worms as in wild type, suggesting that it is predominantly present in somatic cells.		0	1		X-1E02	-	The ife-4 gene encodes a member of the Initiation Factor 4E (eIF4E) family.	ok320	WT	Molecular_function:RNA binding|Molecular_function:translation initiation factor activity|Biological_process:translational initiation|Cellular_component:cytoplasm	Predicted mRNA cap-binding protein related to eIF-4E	ENSEMBL:ENSP00000258416:human:EIF4EL3 protein:E=50.5229 | ENSEMBL:ENSP00000280892:human:Eukaryotic translation initiation factor 4E:E=20.3768 | ENSEMBL:ENSP00000323714:human:Eukaryotic translation initiation factor 4E (eIF-4E) domain containing protein:E=18.8239 | FLYBASE:CG33100-PA:fly:Flybase gene name is CG33100-PA:E=40.2924 | FLYBASE:CG32859-PA:fly:Flybase gene name is CG32859-PA:E=24.9586 | …
182361_s_at	C05D9.7	C05D9.7	WBGene00015474	C05D9.7	active	Confirmed						10	X-1E06	-			WT
174077_at	C05D9.9	C05D9.9	WBGene00015476	C05D9.9	active	Confirmed								-			WT		Predicted membrane proteins, contain hemolysin III domain
187635_at	C05E11.1	C05E11.1	WBGene00015492	C05E11.1	active	Confirmed						1	X-2P21	-		tm733	WT|Unclassified|WT|WT|WT|WT|WT|Lon	Biological_process:negative regulation of body size	Predicted membrane protein	ENSEMBL:ENSP00000272748:human:KIAA1715 protein:E=15.0315 | FLYBASE:CG8735-PA:fly:Flybase gene name is CG8735-PA:E=13.2596 |
185566_at	C05E11.3	C05E11.3	WBGene00015494	C05E11.3	active	Confirmed								175256_at|185566_at
188353_s_at	C05E11.8	C05E11.8	WBGene00001455	flp-12	active	Confirmed	nerve ring	Nerve ring and other neuronal processes. | Expressed in all stages | "Expressed in AVH/AVJ, BAG, PDA, PVR, SAA, SDQ, SMB. Faint or variable expression observed in BDU. Male specific expression in Rays 1, 4, 5, 7, CP9."	In wild-type animals, FaRPs immunostaining was most concentrated in the nerve ring and other neuronal processes, whereas neuronal cell bodies had lower levels of expression.	1	1	6	X-2B12	-	flp-12 encodes a predicted FMRFamide-like peptide neurotransmitter that affects locomotion when injected into A. suum; expressed in the ASE and PVM sensory neurons.		WT
192863_at	C05E4.1	C05E4.1	WBGene00005643	srp-2	active	Confirmed	seam | socket_cells | sheath_cells | hypodermis | seam cells | phasmid neurons | intestinal	Nuclear localised expression in a restricted subset of hypodermal cells. A strain generated with a pool of plasmids gave expression in the anterior and posterior seam cells only. | "SRP-2 expression is evident in numerous cells of the C. elegans embryo in the early stages of development (36-100-cell stage). However, in the later stages of embryonic development, expression is confined to a few cel…		1	1	8	V-1M06	-	srp-2 encodes an ovalbumin-like serpin (ov-serpin) member of the serine protease inhibitor superfamily that is orthologous to human NEUROSERPIN (OMIM:602445, mutated in familial encephalopathy with neuroserpin inclusion bodies); SRP-2 is predicted to function as a suicide substrate that inhibits the proteolytic activity of serine proteases, and in vitro, recombinant SRP-2 is able to inhibit granz…	ok350	WT|WT	Molecular_function:serine protease inhibitor activity	Serpin	ENSEMBL:ENSP00000295777:human:Neuroserpin precursor:E=50.5229 | ENSEMBL:ENSP00000264677:human:Serpin I2 precursor:E=48.2924 | ENSEMBL:ENSP00000329498:human:43 kDa protein:E=46.5686 | ENSEMBL:ENSP00000331599:human:45 kDa protein:E=43.9208 | ENSEMBL:ENSP000
194142_x_at	C05E4.9a	C05E4.9	WBGene00001564	gei-7	active	Confirmed						1	V-1M22	173301_s_at|191712_s_at|194142_x_at	gei-7 encodes a predicted isocitrate lyase/malate synthase, an enzyme known to function in the glyoxylate cycle; GEI-7 was identified in a screen for proteins that interact with GEX-3, a homolog of human HEM-2 which is required for embryonic development; GEI-7 is required for embryonic morphogenesis and appears to act downstream of DAF-16 to influence lifespan.	ok531	WT|WT|WT|WT	Molecular_function:isocitrate lyase activity|Biological_process:glyoxylate cycle|Molecular_function:catalytic activity|Biological_process:metabolism|Molecular_function:malate synthase activity|Biological_process:tricarboxylic acid cycle|Biological_process:determination of adult life span|Biological_process:embryonic morphogenesis	Malate synthase
178338_at	C05G5.3	C05G5.3	WBGene00007349	C05G5.3	active	Confirmed						6	X-6H22	-			WT
191196_s_at	C05G5.4	C05G5.4	WBGene00007350	C05G5.4	active	Confirmed						27	X-6H24	-	This gene encodes a protein predicted by Eisenberg and coworkers, with 68% accuracy, to be mitochondrial.		WT	Molecular_function:catalytic activity|Biological_process:metabolism	Succinyl-CoA synthetase, alpha subunit	ENSEMBL:ENSP00000295783:human:Succinyl-CoA ligase [GDP-forming] alpha-chain, mitochondrial precursor:E=115.602 | ENSEMBL:ENSP00000253792:human:ATP-citrate:E=21.7213 | ENSEMBL:ENSP00000345398:human:ATP citrate lyase isoform 2:E=21.7213 | FLYBASE:CG1065-PA:fly:Flybase gene name is Scsalpha-PA:E=118.032 | FLYBASE:CG6255-PA:fly:Flybase gene name is CG6255-PA:E=106.18 | FLYBASE:CG8322-PA:fly:Flybase g…
188081_at	C05H8.1a	C05H8.1	WBGene00000518	ckk-1	active	Confirmed						6	III-2P18	181780_at|188081_at	ckk-1 encodes a calcium and calmodulin-dependent protein kinase kinase family member that affects CRE-dependent transcription in neurons.	ok1033	WT|WT	Molecular_function:protein kinase activity|Molecular_function:ATP binding|Biological_process:protein amino acid phosphorylation|Molecular_function:protein serine/threonine kinase activity	Ca2+/calmodulin-dependent protein kinase kinase beta and related serine/threonine protein kinases	ENSEMBL:ENSP00000323118:human:Similar to CA2+/calmodulin-dependent protein kinase IV kinase isoform:E=107.027 | ENSEMBL:ENSP00000336634:human:Similar to Calcium/calmodulin-dependent protein kinase kinase b1:E=106.824 | ENSEMBL:ENSP00000312741:human:Splice
193984_s_at	C06A1.1	C06A1.1	WBGene00007352	cdc-48.1	active	Confirmed	all cells	In adult worms C06A1.1 was expressed ubiquitously.		3	1		II-7K02	-		tm544	Emb	Molecular_function:nucleotide binding|Molecular_function:nucleoside triphosphatase activity|Molecular_function:ATP binding|Molecular_function:hydrolase activity|Biological_process:embryonic development (sensu Animalia)	AAA+-type ATPase	ENSEMBL:ENSP00000298001:human:Valosin-containing protein:E=1000 | ENSEMBL:ENSP00000351777:human:89 kDa protein:E=1000 | ENSEMBL:ENSP00000274008:human:Spermatogenesis associated factor:E=139.959 | ENSEMBL:ENSP00000342961:human:Splice Isoform 1 Of Nuclear v
191936_at	C06A1.5	C06A1.5	WBGene00007355	C06A1.5	active	Confirmed						5	II-7K10	-			Emb|Ste|WT	Molecular_function:DNA binding|Molecular_function:DNA-directed RNA polymerase activity|Biological_process:transcription, DNA-dependent|Biological_process:embryonic development (sensu Animalia)|Biological_process:reproduction	RNA polymerase subunit K	ENSEMBL:ENSP00000215960:human:DNA-directed RNA polymerases I, II, and III 14.4 kDa polypeptide:E=34.6383 | FLYBASE:CG1163-PA:fly:Flybase gene name is RpII18-PA:E=34.7696 |
190782_at	C06A5.7a	C06A5.7	WBGene00006581	tmd-1	active	Confirmed	Reproductive System | anal depressor muscle | body wall muscle | vulval muscle | developing vulva	Adult Expression: anal depressor muscle; Reproductive System; vulval muscle; body wall muscle; unidentified cells;		0	1	1	I-2F12	-	tmd-1 encodes a predicted member of the tropomodulin family and affects egg laying, locomotion, and muscle organization in one analysis using RNAi.	ok1210	WT	Molecular_function:tropomyosin binding|Cellular_component:cytoskeleton	Tropomodulin and leiomodulin	ENSEMBL:ENSP00000351525:human:Tropomodulin:E=59.2366 | ENSEMBL:ENSP00000308753:human:Ubiquitous tropomodulin:E=54.0555 | ENSEMBL:ENSP00000249700:human:Neuronal tropomodulin:E=52.8861 | ENSEMBL:ENSP00000295314:human:Skeletal muscle tropomodulin:E=50.1308 | ENSEMBL:ENSP00000330100:human:PREDICTED: similar to cardiac leiomodin:E=33.0223 | ENSEMBL:ENSP00000295572:human:Leiomodin 3 (fetaL):E=30.5086 |…
183830_at	C06A5.9	C06A5.9	WBGene00004380	rnf-1	active	Confirmed						7	I-2F16	-		ok501	WT	Molecular_function:ubiquitin-protein ligase activity|Molecular_function:zinc ion binding|Biological_process:protein ubiquitination|Cellular_component:ubiquitin ligase complex	Predicted E3 ubiquitin ligase
182262_at	C06A6.3	C06A6.3	WBGene00015508	C06A6.3	active	Confirmed						11		-					Uncharacterized conserved protein	ENSEMBL:ENSP00000354772:human:FLJ00022 protein:E=30.3098 | FLYBASE:CG7192-PA:fly:Flybase gene name is CG7192-PA:E=23.0655 |
183138_at	C06A6.5	C06A6.5	WBGene00015510	C06A6.5	active	Confirmed						14	IV-4A07	-			WT	Molecular_function:electron transporter activity|Biological_process:electron transport	Thiol-disulfide isomerase and thioredoxin	ENSEMBL:ENSP00000262455:human:Similar to CG9911 protein:E=74.5229 | ENSEMBL:ENSP00000300289:human:Protein disulfide-isomerase A3 precursor:E=12.0315 | ENSEMBL:ENSP00000286091:human:Protein disulfide-isomerase A4 precursor:E=10.8239 | ENSEMBL:ENSP00000327801:human:Protein disulfide-isomerase precursor:E=10.5686 | FLYBASE:CG9911-PD:fly:Flybase gene name is CG9911-PD:E=79.1367 | FLYBASE:CG10029-PA:f…
173556_s_at	C06A8.1a	C06A8.1	WBGene00015512	C06A8.1	active	Confirmed	head neurons | intestinal	Adult Expression: intestinal; unidentified | Larval Expression: intestinal; head neurons; unidentified		1	1		II-5F12	-	C06A8.1 is orthologous to human MSH HOMEO BOX HOMOLOG 1 (MTHFR; OMIM:142983, mutated in homocystinuria).		Gro|Gro	Molecular_function:methylenetetrahydrofolate reductase (NADPH) activity|Biological_process:methionine metabolism|Biological_process:positive regulation of growth rate	5,10-methylenetetrahydrofolate reductase	ENSEMBL:ENSP00000315965:human:5,10-methylenetetrahydrofolate reductase:E=168.161 | FLYBASE:CG7560-PA:fly:Flybase gene name is CG7560-PA:E=18.1611 |
191204_s_at	C06A8.3	C06A8.3	WBGene00015514	C06A8.3	active	Confirmed						30	II-5F16	-			WT		Unnamed protein
188268_at	C06A8.4	C06A8.4	WBGene00004823	skr-17	active	Confirmed						7	II-5F18	-	skr-17 encodes a homolog of Skp1 in S. cerevisiae, a core component of the SCF (Skp1p, Cullin, F-box) ubiquitin-ligase complex that facilitates ubiquitin-mediated protein degradation; SKR-17 has no known function in vivo, since skr-17(RNAi) animals are at least superficially normal, and SKR-17 does not appear to interact in vitro with any of the C. elegans cullin homologs.		Emb|WT|WT	Biological_process:embryonic development (sensu Animalia)	SCF ubiquitin ligase, Skp1 component	ENSEMBL:ENSP00000231487:human:S-phase kinase-associated protein 1A isoform b:E=23.5229 | ENSEMBL:ENSP00000331708:human:S-phase kinase-associated protein 1A isoform a:E=23.5086 | ENSEMBL:ENSP00000303117:human:19 kDa protein:E=23.1079 | FLYBASE:CG16983-PA:fly:Flybase gene name is skpA-PA:E=17.9208 | FLYBASE:CG8881-PA:fly:Flybase gene name is skpB-PA:E=17.3665 | FLYBASE:CG12227-PA:fly:Flybase gene n…
179687_at	C06A8.5	C06A8.5	WBGene00015515	C06A8.5	active	Confirmed						11	II-5F20	-			Bmd|Emb|Emb|Gro	Biological_process:body morphogenesis (sensu Nematoda)|Biological_process:embryonic development (sensu Animalia)|Biological_process:positive regulation of growth rate
180297_at	C06A8.6	C06A8.6	WBGene00015516	C06A8.6	active	Confirmed						4	II-5F22	-			WT	Biological_process:antibacterial humoral response (sensu Invertebrata)|Cellular_component:extracellular|Molecular_function:sugar porter activity|Biological_process:phosphoenolpyruvate-dependent sugar phosphotransferase system	Protein phosphatase 1, regulatory subunit, and related proteins	ENSEMBL:ENSP00000234038:human:Yeast sds22 homolog:E=64.7695 | ENSEMBL:ENSP00000272983:human:Protein phosphatase-1 regulatory subunit 7 alpha2:E=64.6021 | ENSEMBL:ENSP00000260382:human:Hypothetical protein FLJ20156:E=24.1367 | ENSEMBL:ENSP00000183657:human
179272_at	C06B3.6	C06B3.6	WBGene00007365	C06B3.6	active	Confirmed						15	V-9M07	-		ok569	WT		Uncharacterized protein
191852_at	C06B3.8	C06B3.8	WBGene00001552	gcy-32	active	Confirmed		Expressed in URX cells and in AQR and PQR at unspecified postembryonic stage.		1	1	13	V-9M11	-	gcy-32 encodes a predicted guanylate cyclase; expressed in URX, AQR, and PQR neurons.	ok995	WT		Adenylate/guanylate kinase	ENSEMBL:ENSP00000242850:human:Guanylate cyclase soluble, beta-2 chain:E=95 | ENSEMBL:ENSP00000264424:human:Splice Isoform 1 Of Guanylate cyclase soluble, beta-1 chain:E=59.699 | ENSEMBL:ENSP00000296518:human:Guanylate cyclase soluble, alpha-3 chain:E=50.2
188466_s_at	C06B8.8	C06B8.8	WBGene00004452	rpl-38	active	Confirmed						23	V-10O21	171957_x_at|188466_s_at	rpl-38 encodes a large ribosomal subunit L38 protein.		Gro|Stp|Gro|Stp	Molecular_function:structural constituent of ribosome|Biological_process:protein biosynthesis|Cellular_component:intracellular|Cellular_component:ribosome|Biological_process:positive regulation of growth rate|Biological_process:gametogenesis	60S ribosomal protein L38	ENSEMBL:ENSP00000309830:human:Ribosomal pRotein L38:E=25.2757 |
193566_at	C06C6.4	C06C6.4	WBGene00003653	nhr-63	active	Confirmed						1	V-10J21	-		tm1006	WT	Molecular_function:transcription factor activity|Molecular_function:steroid hormone receptor activity|Biological_process:regulation of transcription, DNA-dependent|Cellular_component:nucleus	Hormone receptors	ENSEMBL:ENSP00000339908:human:OTTHUMP00000031062:E=10.1024 | FLYBASE:CG4717-PA:fly:Flybase gene name is kni-PA:E=10.2076 |
193510_s_at	C06C6.5a	C06C6.5	WBGene00003640	nhr-50	active	Confirmed	pharyngeal motor neurons | pharynx | neurons | interneurons | pharynx | intestinal | pharynx | intestinal	Neurons in anterior, lateral, lumbar ganglia; pharyngeal motorneurons and interneurons; pharynx. | Adult Expression: pharynx; intestinal; unidentified | Larval Expression: pharynx; intestinal; unidentified		1	1	1	V-10J23	172035_x_at|193510_s_at		ok671	WT|WT	Molecular_function:transcription factor activity|Molecular_function:steroid hormone receptor activity|Biological_process:regulation of transcription, DNA-dependent|Cellular_component:nucleus	Hormone receptors	ENSEMBL:ENSP00000339908:human:OTTHUMP00000031062:E=10.7959 | ENSEMBL:ENSP00000299224:human:Splice Isoform 2 Of Photoreceptor-specific nuclear receptor:E=10.6778 | ENSEMBL:ENSP00000344479:human:Orphan nuclear receptor NR4A2:E=10.6778 | ENSEMBL:ENSP00000312987:human:Hepatocyte nuclear factor 4 alpHa isoform b:E=10.6576 | ENSEMBL:ENSP00000343807:human:OTTHUMP00000031064:E=10.6198 | ENSEMBL:ENSP00000…
175909_at	C06E1.1	C06E1.1	WBGene00015518	C06E1.1	active	Confirmed						12	III-4F23	-			WT|WT		Protein involved in membrane traffic (YOP1/TB2/DP1/HVA22 family)
187868_s_at	C06E1.4	C06E1.4	WBGene00001612	glr-1	active	Confirmed	neurons | interneurons | RMD neurons | SMD neurons | neurons | URY neurons | RMD neurons | SMD neurons | neurons | URY neurons	Expression of the GLR-1::GFP fusion protein was limited to a subset of neurons, including the command interneurons. Transgenic strains that expressed glr-1::GLR-1(A/T)::GFP exhibited green fluorescent protein (GFP) fluorescence in the same neurons. | AVG AVJ DVC PVC PVQ RIG RIS RMD RMEL/R SMD URY [Nature 378:82] | "Expression was limited to a subset of inter- and motor neurons, including the inte…		1	1	13	III-4H05	172066_x_at|187868_s_at	glr-1 encodes an AMPA (non-NMDA)-type ionotropic glutamate receptor subunit; GLR-1 activity is required for mediating the behavioral response to light nose touch and the frequency with which animals change locomotory direction in response to sensory cues	ky176	WT|WT	Molecular_function:inotropic glutamate receptor activity|Molecular_function:glutamate-gated ion channel activity|Cellular_component:membrane|Molecular_function:potassium channel activity|Biological_process:potassium ion transport|Molecular_function:receptor activity|Molecular_function:ion channel activity|Biological_process:ion transport|Molecular_function:transporter activity|Biological_process:…	Glutamate-gated AMPA-type ion channel receptor subunit GluR2 and related subunits	ENSEMBL:ENSP00000285900:human:Splice Isoform 1 Of Glutamate receptor 1 precursor:E=146.432 | ENSEMBL:ENSP00000339343:human:Splice Isoform 2 Of Glutamate receptor 1 precursor:E=145.678 | ENSEMBL:ENSP00000264426:human:Splice Isoform 1 Of Glutamate receptor
176032_s_at	C06E1.9	C06E1.9	WBGene00015524	C06E1.9	active	Confirmed						2		174435_s_at|176032_s_at			WT
182524_s_at	C06E2.5	C06E2.5	WBGene00015529	C06E2.5	active	Confirmed							X-4D03	-			WT
182926_at	C06E7.2	C06E7.2	WBGene00015539	C06E7.2	active	Confirmed						6	IV-3A23	-			WT
183601_at	C06E7.4	C06E7.4	WBGene00015541	C06E7.4	active	Confirmed						10	IV-3C03	183539_s_at|183601_at			WT
190994_at	C06E8.3a	C06E8.3	WBGene00004182	prk-1	active	Confirmed						8	III-3N23	181072_at|190994_at		pk25	WT|WT|WT|WT|WT	Molecular_function:protein kinase activity|Molecular_function:ATP binding|Biological_process:protein amino acid phosphorylation|Molecular_function:protein serine/threonine kinase activity	Serine/threonine protein kinase	ENSEMBL:ENSP00000353824:human:Serine/threonine-protein kinase Pim-3:E=52.3279 | ENSEMBL:ENSP00000218217:human:Serine/threonine-protein kinase Pim-2:E=47.7447 | ENSEMBL:ENSP00000259722:human:Proto-oncogene serine/threonine-protein kinase Pim-1:E=47.2219 |
193999_at	C06G1.4	C06G1.4	WBGene00015547	C06G1.4	active	Confirmed	all somatic cells	Expression is generally quite ubiquitous and is seen in all somatic cells from early embryo until adult stages. Expression appears membrane bound and extranuclear. This gene has weak homology to the Drosophila gene Brahma.	Membrane bound.	3	1	1	X-7O20	174595_at|174737_at|193999_at			WT|Unc|Egl|Unc	Biological_process:oviposition|Biological_process:locomotory behavior	Unnamed protein	ENSEMBL:ENSP00000342012:human:Dermokine-beta:E=11.1192 | FLYBASE:CG12749-PA:fly:Flybase gene name is Hrb87F-PA:E=10.585 |
190904_s_at	C06G1.5	C06G1.5	WBGene00015548	C06G1.5	active	Confirmed	stomato-intestinal muscle | gonad sheath cells | anal depressor muscle | seam cells | body wall muscle | pharynx | vulval muscle	Adult Expression: pharynx; stomato-intestinal muscle; anal depressor muscle; vulval muscle; gonad sheath cells; body wall muscle; seam cells;		0	1	1	X-7O22	-		ok1441	WT			ENSEMBL:ENSP00000264977:human:Splice Isoform 1 Of Serine/threonine protein phosphatase 2A, 72/130 kDa regulatory subunit B:E=87.7213 | ENSEMBL:ENSP00000300846:human:Protein phosphatase 2A 48 kDa regulatory subunit, isoform 1:E=87.4437 | ENSEMBL:ENSP00000334748:human:Splice Isoform 2 Of Serine/threonine protein phosphatase 2A, 72/130 kDa regulatory subunit B:E=87.3767 | ENSEMBL:ENSP00000354542:hum…
189902_at	C06G3.1a	C06G3.1	WBGene00003695	nhr-105	active	Confirmed						6	IV-3O12	-		ok473	WT		Hormone receptors	ENSEMBL:ENSP00000238459:human:Splice Isoform 1 Of Orphan nuclear receptor NR4A3:E=15.3767 | ENSEMBL:ENSP00000333122:human:Nuclear receptor subfamily 4, group A, member 3 isoform b:E=15.3566 | ENSEMBL:ENSP00000346339:human:HNF4G protein:E=14.7696 | ENSEMBL
187675_s_at	C06G3.10	C06G3.10	WBGene00000585	cgo-2	active	Confirmed						7	IV-3B05	174035_s_at|174112_at|187675_s_at			Emb|Gro|Emb|Gro|Lva	Biological_process:Golgi organization and biogenesis|Biological_process:protein transport|Cellular_component:membrane|Biological_process:embryonic development (sensu Animalia)|Biological_process:positive regulation of growth rate|Biological_process:larval development (sensu Nematoda)|Biological_process:growth	Low density lipoprotein receptor	ENSEMBL:ENSP00000258255:human:Conserved oligomeric Golgi complex component 2:E=33.1079 | FLYBASE:CG6177-PA:fly:Flybase gene name is ldlCp-PA:E=26.699 |
187696_s_at	C06G3.11a	C06G3.11	WBGene00006572	tin-9.1	active	Confirmed						18		-	tin-9 encodes a member of the Tim10/DDP family of zinc finger proteins, a family of proteins typically involved in mitochondrial protein import, and localized to the mitochondrial intermembrane space.			Biological_process:protein-mitochondrial targeting|Biological_process:mitochondrial inner membrane protein import|Cellular_component:mitochondrial inner membrane protein insertion complex	Mitochondrial import inner membrane translocase, subunit TIM9	ENSEMBL:ENSP00000216463:human:Mitochondrial import inner membrane translocase subunit TIM9 A:E=13.6198 | FLYBASE:CG1660-PA:fly:Flybase gene name is Tim9a-PA:E=16.5086 |
190197_s_at	C06G3.2	C06G3.2	WBGene00002228	klp-18	active	Confirmed	germ-line cells	During later stages of embryogenesis, KLP-18 levels gradually diminished in somatic cells but increased in the primordial germ cells Z2 and Z3, presumably due to expression in the embryonic germ line. The germ line stained brightly for KLP-18 at all stages of larval development. Adult hermaphrodites contained high levels of cytoplasmic stain in the distal gonad arm. Adults also showed high levels…	During the meiotic divisions that occur in the male germ line, anti-KLP-18 staining patterns were similar to those seen in female meiosis and mitosis. KLP-18 was concentrated at the spindle poles, which have centrosomes, and in the anaphase interzone. The	0	1	7	IV-3O14	-			WT|Unclassified|Unclassified|Unclassified|WT	Molecular_function:microtubule motor activity|Molecular_function:ATP binding|Biological_process:microtubule-based movement|Cellular_component:microtubule associated complex	Kinesin-like protein	ENSEMBL:ENSP00000324020:human:Kinesin-like protein 2:E=82.7959 | ENSEMBL:ENSP00000307078:human:110 kDa protein:E=69.7447 | ENSEMBL:ENSP00000349444:human:Kinesin heavy chain:E=69.3279 | ENSEMBL:ENSP00000334176:human:Kinesin heavy chain isoform 5C:E=65.7447
189941_at	C06G3.5a	C06G3.5	WBGene00015551	C06G3.5	active	Confirmed	head neurons | spermatheca | Reproductive System | nerve ring | gonad sheath cells | intestine | body wall muscle | pharynx | nervous system | pharyngeal gland cells | head mesodermal cell | vulval muscle | developing spermatheca | renal gland cells | developing vulva | uterine muscle | tail neurons	Adult Expression: pharynx; pharyngeal gland cells; intestine; renal gland cells; Reproductive System; uterine muscle; vulval muscle; spermatheca; gonad sheath cells; body wall muscle; head mesodermal cell; Nervous System; nerve ring; head neurons; tail neurons;		1	1	6	IV-3O20	-	C06G3.5 is orthologous to human ADENOSINE DEAMINASE (ADA; OMIM:102700), which when mutated leads to severe combined immunodeficiency.		WT	Molecular_function:deaminase activity|Biological_process:purine ribonucleoside monophosphate biosynthesis|Molecular_function:adenosine deaminase activity	Adenine deaminase/adenosine deaminase	ENSEMBL:ENSP00000352331:human:Adenosine deAminAse:E=61.699 | ENSEMBL:ENSP00000343499:human:PREDICTED: similar to CG11994-PA:E=10.6778 | FLYBASE:CG11994-PA:fly:Flybase gene name is Ada-PA:E=13.8239 |
189967_at	C06G3.6	C06G3.6	WBGene00015552	C06G3.6	active	Confirmed							IV-3O22	-		tm418	Emb|WT	Molecular_function:zinc ion binding|Biological_process:embryonic development (sensu Animalia)	Uncharacterized conserved protein, contains ZZ-type Zn-finger
193643_s_at	C06G3.7	C06G3.7	WBGene00015553	trxr-1	active	Confirmed								175761_s_at|193643_s_at	C06G3.7 encodes an homolog of the mammalian thioredoxin reductase isozymes TR1 and TR2; like its mammalian homologs, C06G3.7 has a TGA-encoded C-terminal penultimate selenocysteine (Sec) residue; labelling of C. elegans with selenium-75 demonstrates that TR-Se is the major naturally occurring selenoprotein in C. elegans, and computational analysis indicates that it is probably the only selenoprot…			Molecular_function:disulfide oxidoreductase activity|Biological_process:electron transport|Molecular_function:oxidoreductase activity|Molecular_function:FAD binding|Cellular_component:cytoplasm|Molecular_function:oxidoreductase activity, acting on NADH or NADPH, disulfide as acceptor	Thioredoxin reductase	ENSEMBL:ENSP00000347020:human:Hypothetical protein FLJ46672:E=149.745 | ENSEMBL:ENSP00000353329:human:PREDICTED: thioredoxin reductase 3:E=147.638 | ENSEMBL:ENSP00000354511:human:Splice Isoform 1 Of Thioredoxin reductase 2, mitochondrial precursor:E=130.745 | ENSEMBL:ENSP00000334518:human:Splice Isoform 2 Of Thioredoxin reductase 2, mitochondrial precursor:E=130.721 | ENSEMBL:ENSP00000334451:huma…
191916_at	C06G4.5	C06G4.5	WBGene00015559	C06G4.5	active	Confirmed						8		172995_at|191916_at			WT	Molecular_function:rhodopsin-like receptor activity|Biological_process:G-protein coupled receptor protein signaling pathway|Cellular_component:integral to membrane	7 transmembrane receptor	ENSEMBL:ENSP00000348928:human:BA299N6.4.1:E=18.8539 | ENSEMBL:ENSP00000330138:human:Somatostatin receptor type 3:E=17.8861 | ENSEMBL:ENSP00000351599:human:Splice Isoform 2 Of Neuropeptide FF receptor 2:E=17.6198 | ENSEMBL:ENSP00000322063:human:Splice Isof
179164_at	C06G8.1	C06G8.1	WBGene00007384	C06G8.1	active	Confirmed	hypodermis | body wall muscle | intestinal	Adult Expression: intestinal; body wall muscle; hypodermis | Larval Expression: intestinal; body wall muscle; hypodermis		0	1	8	IV-5P07	-			WT	Molecular_function:molecular_function unknown|Cellular_component:membrane	Multitransmembrane protein	ENSEMBL:ENSP00000312691:human:Stromal cell protein:E=18.1549 | FLYBASE:CG8717-PA:fly:Flybase gene name is slv-PA:E=27.4815 |
192953_s_at	C06G8.2	C06G8.2	WBGene00003876	opt-1	active	Confirmed		A gradual increase in the expression level of CPTA during the development from embryo through larva L1-2 and L3-4 to adults was clearly evident. The relative intensities of the CPTA-specific product with respect to actin IV were 2.7, 2.7, 7.0 and 7.8 for the eggs, L1-2, L3-4 and mixed stage animals respectively.		5	1	8	IV-5P09	171815_x_at|192953_s_at	opt-1 encodes a high-affinity, proton-coupled oligopeptide transporter; when expressed in Xenopus ooctyes, OPT-1 exhibits proton-coupled transport activity for a broad spectrum of peptide substrates; opt-1 mRNA is detected at all stages of development, but is expressed at highest levels in late larval and adult stages; additionally, an opt-1::GFP reporter exhibits expression primarily in vulval, …	ok1192	WT	Molecular_function:oligopeptide transporter activity|Biological_process:oligopeptide transport|Cellular_component:integral to membrane|Molecular_function:transporter activity|Cellular_component:membrane	H+/oligopeptide symporter	ENSEMBL:ENSP00000349221:human:Oligopeptide transporter, small intestine isoform:E=117.061 | ENSEMBL:ENSP00000295605:human:Solute carrier family 15 (H+/peptide transporter), member 2:E=110.102 | ENSEMBL:ENSP00000318937:human:PH-sensing regulatory factor of peptide transporter:E=40.2366 | ENSEMBL:ENSP00000266771:human:Peptide/histidine transporter:E=28.2518 | ENSEMBL:ENSP00000227880:human:Solute ca…
190089_s_at	C06H2.1	C06H2.1	WBGene00007385	C06H2.1	active	Confirmed						23	V-7J03	174303_at|174304_s_at|190089_s_at			Emb|Gro|Emb|Lva	Molecular_function:hydrogen-transporting ATP synthase activity, rotational mechanism|Molecular_function:hydrogen-transporting ATPase activity, rotational mechanism|Biological_process:ATP synthesis coupled proton transport|Cellular_component:proton-transporting two-sector ATPase complex|Biological_process:embryonic development (sensu Animalia)|Biological_process:positive regulation of growth rate|…	Mitochondrial F1F0-ATP synthase, subunit d/ATP7	FLYBASE:CG6030-PB:fly::E=12.9586 |
179572_at	C06H5.7	C06H5.7	WBGene00007395	C06H5.7	active	Confirmed								173161_at|179572_at		pkP771		Molecular_function:rhodopsin-like receptor activity|Biological_process:G-protein coupled receptor protein signaling pathway|Cellular_component:integral to membrane	7-transmembrane receptor
193124_s_at	C07A12.4a	C07A12.4	WBGene00003963	pdi-2	active	Confirmed	hypodermal	Exclusively expressed in the hypodermal cells that synthesize cuticle collagens. | "Immunostaining patterns in the hypodermal cells were observed at pre-elongated 1.5-fold embryo stage when the collagenous cuticle has not been formed. In elongated embryos the first larval cuticle has been synthesized, the hypodermal ER location was maintained."	| The nuclear-excluded pattern observed probably represents an endoplasmic reticulum (ER) location.	0	1		X-2P15	172947_at|193124_s_at	This gene encodes a protein predicted by Eisenberg and coworkers, with 52% accuracy, to be mitochondrial.	gk313	Clr|Emb|Slu|Unc|Bmd|Dpy|Lva|Lvl|Unc	Molecular_function:isomerase activity|Cellular_component:endoplasmic reticulum|Molecular_function:electron transporter activity|Biological_process:electron transport|Biological_process:body morphogenesis (sensu Nematoda)|Biological_process:osmoregulation|Biological_process:positive regulation of body size|Biological_process:embryonic development (sensu Animalia)|Biological_process:larval developm…	Protein disulfide isomerase (prolyl 4-hydroxylase beta subunit)	ENSEMBL:ENSP00000327801:human:Protein disulfide-isomerase precursor:E=154.886 | ENSEMBL:ENSP00000344468:human:Protein:E=139.721 | ENSEMBL:ENSP00000219406:human:Protein disulfide-isomerase A2 precursor:E=103.921 | ENSEMBL:ENSP00000300289:human:Protein disu
187841_s_at	C07A12.7a	C07A12.7	WBGene00015561	C07A12.7	active	Confirmed						1	X-2P19	-			WT	Molecular_function:protein transporter activity|Biological_process:intra-Golgi transport|Cellular_component:Golgi stack|Biological_process:intracellular protein transport	Cytosolic sorting protein GGA2/TOM1	ENSEMBL:ENSP00000338422:human:TOM1 protein:E=81.3279 | ENSEMBL:ENSP00000312860:human:TOM1L2 protein:E=43.5686 | ENSEMBL:ENSP00000343901:human:Similar to TOM1-like protein:E=31.4559 | ENSEMBL:ENSP00000334372:human:51 kDa protein:E=22.8539 | ENSEMBL:ENSP00000259259:human:STAM:E=18.4685 | ENSEMBL:ENSP00000245541:human:Splice Isoform 1 Of ADP-ribosylation factor binding protein GGA3:E=18 | ENSEMBL:EN…
190195_at	C07A4.2	C07A4.2	WBGene00007397	C07A4.2	active	Confirmed						6	X-5A17	-			WT	Cellular_component:extracellular	Defense-related protein containing SCP domain	FLYBASE:CG4270-PA:fly:Flybase gene name is CG4270-PA:E=10.2366 |
173809_s_at	C07A9.2	C07A9.2	WBGene00007400	C07A9.2	active	Confirmed						18	III-5M11	-			Emb|Emb|Ste|Unclassified|WT|Unclassified|WT|Emb	Molecular_function:molecular_function unknown|Cellular_component:nucleus|Biological_process:embryonic development (sensu Animalia)|Biological_process:reproduction	G10 protein/predicted nuclear transcription regulator	ENSEMBL:ENSP00000222969:human:G10 protein homolog:E=59.284 | FLYBASE:CG1639-PA:fly:Flybase gene name is l(1)10Bb-PA:E=59.0757 |
191220_at	C07A9.3a	C07A9.3	WBGene00006579	tlk-1	active	Confirmed	germ-line cells	TLK-1 protein was exclusively found in nuclei from the 2-cell stage until morphogenesis. TLK-1 was also detectable in adult germline nuclei, suggesting that the TLK-1 protein is maternally expressed.	Examination of TLK-1 immunostaining with respect to the cell cycle revealed that TLK-1 was highly expressed in interphase and prophase nuclei. TLK-1 immunostaining diminished dramatically upon nuclear envelope break-down and did not appear to be above background levels in mitotic cells from metaphase through telophase. However, it is impossible to distinguish whether this is due to diffusion of n…	0	1	5	III-5M13	174853_at|191220_at	tlk-1 encodes, through alternative splicing, two isoforms of a Tousled-class serine/threonine protein kinase; TLK-1A/B are orthologous to Tousled from A. thaliana; tlk-1(RNAi) embryos have, compared to normal embryos, reduced phosphorylation of the RNA polymerase II C-terminal domain at Serine-2 and methylation of histone H3 at Lysine-36 (posttranslational modifications associated with transcript…	ok352	WT|Emb|Emb	Biological_process:embryonic development (sensu Animalia)	Tousled-like protein kinase	ENSEMBL:ENSP00000316512:human:Splice Isoform 1 Of Serine/threonine-protein kinase tousled-like 2:E=148.076 | ENSEMBL:ENSP00000351189:human:Splice Isoform 2 Of Serine/threonine-protein kinase tousled-like 2:E=146.796 | ENSEMBL:ENSP00000340800:human:Splice
185476_at	C07D10.2a	C07D10.2	WBGene00015567	C07D10.2	active	Confirmed	pharynx	Expression is predominantly confined to a variable number of cells within the pharynx of 3-fold embryos, larvae, and adult worms. However, expression is occasionally seen in pre-comma stage embryos as a group of anteriorly located cells, and is also occasionally seen in the developing gonad of late larvae.		0	1	11	IV-4P07	175303_at|185476_at	The C07D10.2 gene encodes a protein with a meprin-associated Traf homology (MATH) domain that may be involved in apoptosis.		Ste|WT	Molecular_function:protein binding|Biological_process:reproduction	Speckle-type POZ protein SPOP and related proteins with TRAF, MATH and BTB/POZ domains	ENSEMBL:ENSP00000240327:human:Speckle-type POZ protein:E=36.9208 | ENSEMBL:ENSP00000280098:human:Hypothetical protein LOC339745:E=34.3979 | ENSEMBL:ENSP00000302386:human:Hypothetical protein FLJ43374:E=12.8539 | ENSEMBL:ENSP00000347193:human:Splice Isoform 1 Of BTB/POZ domain containing protein 5:E=11.8239 | ENSEMBL:ENSP00000328328:human:BTB/POZ domain containing protein 9:E=11.7959 | ENSEMBL:ENS…
186342_at	C07D10.5	C07D10.5	WBGene00015569	C07D10.5	active	Confirmed						12	IV-4P13	-			WT|WT
189774_at	C07D8.6	C07D8.6	WBGene00015565	C07D8.6	active	Confirmed						5	X-3H24	-		tm357	WT|WT	Molecular_function:oxidoreductase activity	Aldo/keto reductase family proteins	ENSEMBL:ENSP00000285930:human:Aldose reductase:E=55.3098 | ENSEMBL:ENSP00000324589:human:Aldo-keto reductase family 1 member C1:E=50.6383 | ENSEMBL:ENSP00000263126:human:Aldo-keto reductase family 1 member C4:E=50.3098 | ENSEMBL:ENSP00000352584:human:Aldo
180462_at	C07E3.10	C07E3.10	WBGene00007420	C07E3.10	active	Confirmed						14	II-7C22	-			WT
186575_s_at	C07E3.2	C07E3.2	WBGene00007413	C07E3.2	active	Confirmed						2	II-7C06	-			Emb|Gro|Pch|Unclassified|WT|WT|WT|Lva	Molecular_function:molecular_function unknown|Biological_process:embryonic development (sensu Animalia)|Biological_process:positive regulation of growth rate|Biological_process:larval development (sensu Nematoda)|Biological_process:growth	Predicted protein involved in nuclear export of pre-ribosomes	ENSEMBL:ENSP00000341800:human:Protein of unknown function UPF0120 family protein:E=67 | ENSEMBL:ENSP00000347901:human:82 kDa protein:E=64.3279 | ENSEMBL:ENSP00000349216:human:Hypothetical protein:E=63.0706 | ENSEMBL:ENSP00000317992:human:83 kDa protein:E=55.8539 | FLYBASE:CG9246-PA:fly:Flybase gene name is CG9246-PA:E=61 |
178248_at	C07E3.3	C07E3.3	WBGene00007414	C07E3.3	active	Confirmed							II-7C08	-
194258_x_at	C07F11.1a	C07F11.1	WBGene00006593	tol-1	active	Confirmed		ptol-1::GFP gave expression in late gastrula embryos in a number of unidentified anterior ventral cells and several dorsal epithelial cells. Expression in the ALM neurones was observed during axonal elongation in late embryos. There was a progressive restriction in the expression domains of the two reporters, such that in adults. pStol-1::GFP gave expression in the 4 URY neurones, and ptol-1::GFP…		1	1			176768_at|194258_x_at
190481_s_at	C07G1.3a	C07G1.3	WBGene00003961	pct-1	active	Confirmed						11	IV-4K13	175637_at|190481_s_at		ok1348	WT	Molecular_function:protein kinase activity|Molecular_function:ATP binding|Biological_process:protein amino acid phosphorylation|Molecular_function:protein serine/threonine kinase activity	Protein kinase PCTAIRE and related kinases	ENSEMBL:ENSP00000261211:human:Serine/threonine-protein kinase PCTAIRE-2:E=141.149 | ENSEMBL:ENSP00000352776:human:Serine/threonine-protein kinase PCTAIRE-1:E=133.066 | ENSEMBL:ENSP00000349762:human:PCTK1 protein:E=132.585 | ENSEMBL:ENSP00000342589:human:P
192390_at	C07G2.1a	C07G2.1	WBGene00000465	cej-1	active	Confirmed		Expression is seen in larvae and adults in two cells, one close to the metacorpus of the pharynx, and one less frequently observed cell close to the terminal bulb.		5	1	7	III-2C06	171776_x_at|192390_at	cej-1 encodes a protein with a chitin binding peritrophin-A domain that is required, in conjunction with B0280.5, for early embryonic development; cej-1 mRNA is expressed specifically in the adult hermaphrodite germ line, is a direct target of GLD-1, and has an RNAi phenotype consistent with the hypothesis that CEJ-1 is an effector of GLD-1 in the germline.		Emb|WT|WT|WT|WT	Molecular_function:chitin binding|Biological_process:chitin metabolism|Cellular_component:extracellular|Biological_process:embryonic development (sensu Animalia)	Unnamed protein	ENSEMBL:ENSP00000354885:human:Mucin 2 precursor:E=17.5229 | ENSEMBL:ENSP00000251819:human:Megakaryocyte stimulating factor:E=15.8239 | ENSEMBL:ENSP00000347118:human:Mucin 5:E=13.5086 | ENSEMBL:ENSP00000302716:human:Membrane mucin MUC17:E=13.4815 | FLYBASE:CG31439-PA:fly:Flybase gene name is CG31439-PA:E=22.9208 | FLYBASE:CG4090-PA:fly:Flybase gene name is CG4090-PA:E=21.6198 | FLYBASE:CG33196-PB:…
191216_s_at	C07G2.2a	C07G2.2	WBGene00000223	atf-7	active	Confirmed								172407_x_at|173892_s_at|191216_s_at			WT|WT	Molecular_function:DNA binding|Biological_process:regulation of transcription, DNA-dependent|Cellular_component:nucleus	Transcriptional activator FOSB/c-Fos and related bZIP transcription factors
192602_s_at	C07G2.3a	C07G2.3	WBGene00000380	cct-5	active	Confirmed						13	III-2C10	174676_at|192602_s_at	A homolog of the mouse chaperonin Ccte that affects protein folding; it is expressed at all life stages.		Emb|Emb|Adl|Emb|Pvl|Sck|Ste|Emb|Lva|Unc	Molecular_function:ATP binding|Molecular_function:unfolded protein binding|Biological_process:protein folding|Biological_process:determination of adult life span|Biological_process:physiological processes|Biological_process:embryonic development (sensu Animalia)|Biological_process:larval development (sensu Nematoda)|Biological_process:growth|Biological_process:hermaphrodite genital morphogenesis|…	Chaperonin complex component, TCP-1 epsilon subunit (CCT5)	ENSEMBL:ENSP00000280326:human:T-complex protein 1, epsilon subunit:E=203.237 | ENSEMBL:ENSP00000233836:human:T-complex protein 1, delta subunit:E=87.9586 | ENSEMBL:ENSP00000295688:human:OTTHUMP00000060343:E=76.8239 | ENSEMBL:ENSP00000299300:human:Chaperon
192506_s_at	C07H4.2	C07H4.2	WBGene00000532	clh-5	active	Confirmed	all cells | spermatheca | hypodermis | pharynx | intestinal | vulval muscle | spermatheca | hypodermis | pharynx | intestinal | vulval muscle	Ubiquitous | Adult Expression: pharynx; vulval muscle; spermatheca; hypodermis; unidentified | Larval Expression: pharynx; intestinal; hypodermis; unidentified		3	1	5	II-6F09	172048_x_at|173476_s_at|192506_s_at	The clh-5 gene encodes a chloride channel, whose human homologs include CLC1 and CLCN5; the latter homolog is imvolved in receptor-mediated endocytosis.	tm416	WT	Molecular_function:voltage-gated chloride channel activity|Biological_process:chloride transport|Cellular_component:membrane	Cl- channel CLC-3 and related proteins (CLC superfamily)	ENSEMBL:ENSP00000353857:human:Chloride channel protein 3:E=214.638 | ENSEMBL:ENSP00000261514:human:Chloride Channel 3 isoform e:E=213.509 | ENSEMBL:ENSP00000262649:human:Chloride channel protein 4:E=212.18 | ENSEMBL:ENSP00000304257:human:Chloride channel
176087_at	C07H6.2	C07H6.2	WBGene00015579	C07H6.2	active	Confirmed	intestine | pharynx	Adult Expression: pharynx; intestine;		0	1		III-4A11	-			WT|WT|Gro	Biological_process:positive regulation of growth rate	Uncharacterized conserved protein	ENSEMBL:ENSP00000230260:human:HCG V:E=12.699 | FLYBASE:CG13994-PA:fly:Flybase gene name is CG13994-PA:E=12.8239 | FLYBASE:CG11233-PA:fly:Flybase gene name is CG11233-PA:E=12.6383 |
187802_at	C07H6.5	C07H6.5	WBGene00000479	cgh-1	active	Confirmed	germ-line cells | germ-line cells | gonad | germ-line cells | gonad | gonad	The cgh-1 mRNA is expressed in the germline during larval and adult stages. | "CGH-1 remained present in somatic and P granules in the early embryo. Embryonic P granules can be detected by PGL-1 staining, and are initially segregated by four cell divisions to a single germline precursor (P4), which forms the two germline precursors Z2 and Z3 at around the 100 cell stage. In the germline, these PG…	| CGH-1 is co-localized with the P granule. | CGH-1 is co-localized with the P granule.	0	1	7	III-4A17	174828_at|187802_at	The ortholog of a RNA helicase ste13/ME31B/RCK/p54 that is required for oocyte and sperm function and the prevention of physiological germline-associated apoptosis; it is expressed in the early embryo and germline and localizes to P granules.	ok492	Emb|Emb|Emb|Lva|Ste|Stp|Adl|Emb|Pvl|Rup|Ste|Ste|Stp	Molecular_function:ATP binding|Molecular_function:ATP dependent helicase activity|Molecular_function:nucleic acid binding|Molecular_function:helicase activity|Biological_process:determination of adult life span|Biological_process:physiological processes|Biological_process:embryonic development (sensu Animalia)|Biological_process:larval development (sensu Nematoda)|Biological_process:growth|Biolog…	ATP-dependent RNA helicase	ENSEMBL:ENSP00000264018:human:Probable ATP-dependent RNA helicase p54:E=160.585 | ENSEMBL:ENSP00000293831:human:Eukaryotic initiation factor 4A-I:E=72.0269 | ENSEMBL:ENSP00000326381:human:Splice Isoform 1 Of Eukaryotic initiation factor 4A-II:E=69.7959 |
176159_s_at	C07H6.6	C07H6.6	WBGene00000537	clk-2	active	Confirmed	all somatic cells	Expression from the transgene is ubiquitous in somatic tissues including hypodermis, muscles, neurons, pharynx, gut, excretory canal, somatic gonad, vulva and presumably all cells. However, even using complex arrays to help prevent transgene silencing in the germline, no CLK-2::GFP expression could be detected in the germline. | The content of CLK-2 protein is similar through all developmental st…	A full-length CLK-2::GFP fusion protein that complements the mutant phenotype for development, behavior and viability at 25C, is localized virtually exclusively to the cytoplasm. The pattern is unlikely to be a consequence of overexpression as very small transgene concentrations was used in complex arrays. However, although the nucleus appears dark in the fluorescent images, it is still possible …	3	1	11	III-4A19	-	The clk-2 gene encodes an ortholog of the telomere length-regulating protein Tel2p from S. cerevisiae; clk-2 mutations extend lifespan, indicating that CLK-2 positively mediates some aspect of normal aging.	mn159	Emb|Sck|Stp|WT	Biological_process:embryonic development (sensu Animalia)|Biological_process:physiological processes|Biological_process:gametogenesis|Biological_process:DNA damage response, signal transduction resulting in cell cycle arrest|Biological_process:telomere maintenance|Biological_process:determination of adult life span|Biological_process:embryonic development	Uncharacterized conserved protein
189637_at	C07H6.7	C07H6.7	WBGene00003024	lin-39	active	Confirmed	body wall muscle | intestinal | VPC	Adult Expression: intestinal | Larval Expression: intestinal; body wall muscle | "Before vulval induction occurs, lin-39 was expressed uniformly in the VPCs. At the time of vulval induction, lin-39 expression increased dramatically in P6.p. P3.p, P4.p, and P8.p showed the lowest levels of lin-39 expression." | "In embryos, larvaes and adults, expression was observed in the central body region."		0	1	1	III-4A21	-		ku69	WT|Egl|Muv|Vul|Vul|Vul|Vul|Unc	Molecular_function:DNA binding|Molecular_function:transcription factor activity|Biological_process:regulation of transcription, DNA-dependent|Cellular_component:nucleus|Biological_process:oviposition|Biological_process:negative regulation of vulval development (sensu Nematoda)|Biological_process:locomotory behavior|Biological_process:positive regulation of vulval development (sensu Nematoda)	Transcription factor zerknullt and related HOX domain proteins	ENSEMBL:ENSP00000239151:human:Homeobox protein Hox-B5:E=29.3279 | ENSEMBL:ENSP00000222726:human:Homeobox protein Hox-A5:E=26.6198 | ENSEMBL:ENSP00000222728:human:Homeobox protein Hox-A6:E=26.4318 | ENSEMBL:ENSP00000353151:human:Homeobox protein Hox-A4:E=2
176083_s_at	C07H6.8	C07H6.8	WBGene00000854	cux-7	active	Confirmed								-	cux-7 encodes an conserved but unfamiliar protein orthologous to the human gene XE7 and the Drosophila gene CG2179-PA; since cux-7 is in an operon with clk-2, CUX-7 might have some role in telomere maintenance, development or rhythmic behavior; however, cux-7 currently has no known function, and is dispensable for viability and gross morphology in mass RNAi screens.		WT|WT		Surface glycoprotein	ENSEMBL:ENSP00000324827:human:Splice Isoform 1 Of B-lymphocyte antigen precursor:E=67.9208 | ENSEMBL:ENSP00000290632:human:Trichohyalin:E=16.1938 | ENSEMBL:ENSP00000261973:human:RNA binding motif protein 25:E=14.7696 | ENSEMBL:ENSP00000354826:human:Splice
175111_at	C07H6.9	C07H6.9	WBGene00015582	C07H6.9	active	Confirmed								-
192617_at	C08A9.1	C08A9.1	WBGene00004932	sod-3	active	Confirmed						15		-	sod-3 encodes a iron/manganese superoxide dismutase, predicted to be mitochondrial, that might defend against oxidative stress and promote normal lifespan; sod-3 mRNA levels are diminished by mutation of daf-16, and heterologously expressed SOD-3 in E. coli protects against methyl viologen-induced oxidative stress.	gk235		Molecular_function:superoxide dismutase activity|Molecular_function:metal ion binding|Biological_process:superoxide metabolism	Manganese superoxide dismutase	ENSEMBL:ENSP00000337127:human:Superoxide dismutase [Mn], mitochondrial precursor:E=73.1427 | FLYBASE:CG8905-PA:fly:Flybase gene name is Sod2-PA:E=68.1549 |
193506_at	C08B11.1	C08B11.1	WBGene00006996	zyg-11	active	Confirmed						7	II-5N06	174866_at|193506_at		b2	Emb|Emb|Emb|Pvl|Emb	Biological_process:embryonic development (sensu Animalia)|Biological_process:hermaphrodite genital morphogenesis|Molecular_function:protein binding|Biological_process:meiosis|Cellular_component:cellular_component unknown|Biological_process:embryonic morphogenesis	ZYG-1-like serine/threonine protein kinases	ENSEMBL:ENSP00000294353:human:KIAA1730 protein:E=51.7212 | ENSEMBL:ENSP00000291900:human:Chromosome 9 open reading frame 60:E=24.3665 | FLYBASE:CG12084-PA:fly:Flybase gene name is BEST:LD02105-PA:E=19.9586 |
172742_x_at	C08B11.4	C08B11.4	WBGene00003813	nrf-6	active	Confirmed	hypodermis | intestine | hyp5 | hyp3	Expressed strong GFP fluorescence in hyp 3 and hyp 5, the most anterior cells in the hypodermis, and in the intestine. This expression began at the L1 stage and continued throughout adulthood. Weaker fluorescence was also observed in other hypodermal cells throughout the animal, particularly in later stages of development.		0	1	8	II-5N12	172025_x_at|172742_x_at		sa367	WT|Bmd|Dpy|Emb|Slu	Molecular_function:transferase activity, transferring groups other than amino-acyl groups|Biological_process:body morphogenesis (sensu Nematoda)|Biological_process:positive regulation of body size|Biological_process:embryonic development (sensu Animalia)|Biological_process:positive regulation of locomotion	Predicted acyltransferase	FLYBASE:CG32645-PB:fly:Flybase gene name is CG32645-PB:E=54.2147 | FLYBASE:CG14219-PA:fly:Flybase gene name is CG14219-PA:E=48.4685 | FLYBASE:CG11353-PA:fly:Flybase gene name is CG11353-PA:E=43.0655 | FLYBASE:CG3106-PA:fly:Flybase gene name is CG3106-PA:E=36.0458 | FLYBASE:CG10182-PA:fly:Flybase gene name is CG10182-PA:E=32.9208 | FLYBASE:CG16723-PA:fly:Flybase gene name is CG16723-PA:E=32.2007 |…
191792_s_at	C08B11.5	C08B11.5	WBGene00004723	sap-49	active	Confirmed	pharyngeal muscle	Expression observed only in specific cells during most developmental stages after hatching. The cell identity cannot be fully determined. Some were identified as the pharyngeal muscle cells (m3-m8) | "Three transcript of 1.0, 1.6 and 2.6 kb were detected at all developmental stages."		0	1	2	II-5N14	171819_x_at|191792_s_at			Emb|Pvl|Emb	Molecular_function:nucleic acid binding|Biological_process:embryonic development (sensu Animalia)|Biological_process:hermaphrodite genital morphogenesis	Splicing factor 3b, subunit 4	ENSEMBL:ENSP00000271628:human:Splicing factor 3B subunit 4:E=119.62 | ENSEMBL:ENSP00000204732:human:Poly:E=30.6576 | ENSEMBL:ENSP00000313007:human:Splice Isoform 1 Of Polyadenylate-binding protein 1:E=30.4685 | ENSEMBL:ENSP00000174661:human:61 kDa protein
188526_s_at	C08B11.6	C08B11.6	WBGene00007434	C08B11.6	active	Confirmed						2	II-5N16	-			Emb|Bmd|Emb	Molecular_function:structural constituent of cytoskeleton|Cellular_component:actin cytoskeleton|Biological_process:body morphogenesis (sensu Nematoda)|Biological_process:embryonic development (sensu Animalia)	Actin-related protein - Arp6p	ENSEMBL:ENSP00000188312:human:Similar to GARPX:E=71.7213 | ENSEMBL:ENSP00000333037:human:Actin-related protein M1:E=21.7959 | ENSEMBL:ENSP00000242807:human:Actin-related protein T1:E=21.5686 | ENSEMBL:ENSP00000260641:human:Actin-like protein 2:E=19.7959 |
189514_at	C08B11.7	C08B11.7	WBGene00006724	ubh-4	active	Confirmed						40	II-5N18	-		tm1148	Emb|Lva|WT|WT	Molecular_function:ubiquitin thiolesterase activity|Biological_process:ubiquitin-dependent protein catabolism|Cellular_component:intracellular|Biological_process:embryonic development (sensu Animalia)|Biological_process:larval development (sensu Nematoda)|Biological_process:growth	Ubiquitin C-terminal hydrolase	ENSEMBL:ENSP00000256761:human:Splice Isoform 1 Of Ubiquitin carboxyl-terminal hydrolase isozyme L5:E=74.1611 | ENSEMBL:ENSP00000296288:human:KIAA0272 protein:E=41.5229 | ENSEMBL:ENSP00000237800:human:Ubiquitin carboxyl-terminal hydrolase isozyme L3:E=16.6778 | ENSEMBL:ENSP00000284440:human:Ubiquitin carboxyl-terminal hydrolase isozyme L1:E=12.5229 | FLYBASE:CG3431-PA:fly::E=83.3767 | FLYBASE:CG19…
187449_s_at	C08B11.9	C08B11.9	WBGene00007436	C08B11.9	active	Confirmed						2	II-5N22	-			WT		Uncharacterized conserved protein	ENSEMBL:ENSP00000296389:human:Hypothetical protein MGC955:E=28.1675 | FLYBASE:CG31800-PA:fly:Flybase gene name is CG31800-PA:E=23.8861 |
191156_at	C08B6.10	C08B6.10	WBGene00007430	C08B6.10	active	Confirmed							V-7E11	-			WT
189279_at	C08B6.8	C08B6.8	WBGene00007429	C08B6.8	active	Confirmed	excretory cell | anal sphincter/depressor muscle | body wall muscle | pharynx | intestinal	Adult Expression: pharynx; intestinal; anal sphincter/depressor muscle; body wall muscle; excretory cell | Larval Expression: pharynx; intestinal; anal sphincter/depressor muscle; body wall muscle; excretory cell		0	1	18	V-7E07	-			WT	Molecular_function:exonuclease activity|Cellular_component:intracellular	Oligoribonuclease (3'->5' exoribonuclease)	ENSEMBL:ENSP00000265881:human:Splice Isoform 1 Of Oligoribonuclease, mitochondrial precursor:E=44.1367 | FLYBASE:CG10214-PA:fly:Flybase gene name is CG10214-PA:E=40.1675 |
191344_s_at	C08B6.9	C08B6.9	WBGene00000142	aos-1	active	Confirmed						2		-	aos-1 encodes the C. elegans ortholog of Saccharomyces cerevisiae Aos1p and human SUMO-1 activating enzyme E1 N subunit; by homology, AOS-1 is predicted to form, with a catalytic subunit, UBA-2, a heterodimeric enzyme that activates the ubiquitin-like protein SMO-1/SUMO in preparation for its covalent attachment to target proteins to regulate their subcellular localization and/or stability; in C.…		Emb|Lva|Sle	Molecular_function:catalytic activity|Biological_process:embryonic development (sensu Animalia)|Biological_process:larval development (sensu Nematoda)|Biological_process:growth|Biological_process:positive regulation of embryonic development	SMT3/SUMO-activating complex, AOS1/RAD31 component	ENSEMBL:ENSP00000270225:human:SUMO-1-activating enzyme E1 N subunit:E=37.2291 | ENSEMBL:ENSP00000290810:human:Amyloid protein-binding protein 1:E=13.2219 | ENSEMBL:ENSP00000347053:human:111 kDa protein:E=12.7959 | ENSEMBL:ENSP00000333266:human:Ubiquitin-activating enzyme E1 homolog:E=12.7696 | ENSEMBL:ENSP00000351990:human:Similar to APP-binding protein 1:E=11.7696 | FLYBASE:CG12276-PA:fly:Flybas…
176579_s_at	C08C3.3	C08C3.3	WBGene00003102	mab-5	active	Confirmed	anus | intestine | posterior ventral neuronal precursors | dorsal hypodermis | lateral epidermal blast cells | ventral epidermal blast cells | P7 lineage | P8 lineage | motor neurons | P11 lineage | P9 lineage | P10 lineage | P12 lineage | P7 lineage | P8 lineage | motor neurons | P11 lineage | P9 lineage | P10 lineage | P12 lineage | P7 lineage | P8 lineage | motor neurons | P11 lineage | P9 lin…	L1-L3 High level of expression observed between the anus and a position roughly midway the anus and gonad. Lower level of staining extends further anteriorly between this region and head, anterior body region or the tail (posterior to anus) | "At the 200-cell stage, four posterior ventral cells stain, AB.p(r/)lpppp(a/p). At about 350 cells, their eight descendants, and about 12 other cells includ…	| Muscle sarcomeres and nuclear localization. | Staining is nuclear localized.	1	1	10	III-4I09	173387_at|176579_s_at		bx54	WT|WT	Molecular_function:DNA binding|Molecular_function:transcription factor activity|Biological_process:regulation of transcription, DNA-dependent|Cellular_component:nucleus	Transcription factor zerknullt and related HOX domain proteins	ENSEMBL:ENSP00000239165:human:Homeo box B7:E=27.4559 | ENSEMBL:ENSP00000242159:human:Homeobox protein Hox-A7:E=25.6021 | ENSEMBL:ENSP00000225648:human:Splice Isoform 1 Of Homeobox protein Hox-B6:E=25.1427 | ENSEMBL:ENSP00000222726:human:Homeobox protein H
188099_s_at	C08D8.2b	C08D8.2	WBGene00006582	tmd-2	active	Confirmed						1	V-6A03	-			WT	Molecular_function:tropomyosin binding|Cellular_component:cytoskeleton	Tropomodulin and leiomodulin	ENSEMBL:ENSP00000351525:human:Tropomodulin:E=22.2757 | ENSEMBL:ENSP00000249700:human:Neuronal tropomodulin:E=22.0809 | ENSEMBL:ENSP00000295572:human:Leiomodin 3 (fetaL):E=21.7447 | ENSEMBL:ENSP00000342837:human:Leimodin 1:E=21.1079 | ENSEMBL:ENSP00000311997:human:Neurofilament triplet H protein:E=19.3872 | ENSEMBL:ENSP00000308753:human:Ubiquitous tropomodulin:E=18.2924 | ENSEMBL:ENSP00000330100:h…
172565_x_at	C08E3.13	C08E3.13	WBGene00015605	C08E3.13	active	Confirmed	vulva | intestine	Intestine and vulva		0	1	8	II-1P04	-					Unnamed protein
185001_at	C08F11.13	C08F11.13	WBGene00007460	C08F11.13	active	Confirmed						8	IV-7C04	175229_at|185001_at			WT		Integral membrane O-acyltransferase
186761_at	C08F8.1	C08F8.1	WBGene00007443	C08F8.1	active	Confirmed	excretory cell | intestine | body wall muscle | pharynx	Adult Expression: pharynx; intestine; body wall muscle; excretory cell;		0	1	18	IV-5N18	-			Emb|Emb|Gro|Emb|Pvl|Sma|Stp|Unc	Biological_process:embryonic development (sensu Animalia)|Biological_process:positive regulation of growth rate|Biological_process:hermaphrodite genital morphogenesis|Biological_process:positive regulation of body size|Biological_process:gametogenesis|Biological_process:locomotory behavior	Molecular chaperone Prefoldin, subunit 1	ENSEMBL:ENSP00000261813:human:Prefoldin subunit 1:E=13.6778 | FLYBASE:CG13993-PA:fly:Flybase gene name is CG13993-PA:E=13.4437 |
179032_at	C08F8.3	C08F8.3	WBGene00007445	C08F8.3	active	Confirmed						7	IV-5N22	-			WT
180670_at	C08G5.5	C08G5.5	WBGene00015617	C08G5.5	active	Confirmed						6	II-1M18	-			WT
194182_x_at	C08H9.2	C08H9.2	WBGene00007463	C08H9.2	active	Confirmed						5	II-7C09	193077_at|194167_s_at|194182_x_at		ok1071	Bmd|Dpy|Gro|Gro|Pvl|Slu|Unc	Molecular_function:nucleic acid binding|Biological_process:body morphogenesis (sensu Nematoda)|Biological_process:positive regulation of body size|Biological_process:positive regulation of growth rate|Biological_process:hermaphrodite genital morphogenesis|Biological_process:positive regulation of locomotion|Biological_process:locomotory behavior	Vigilin	ENSEMBL:ENSP00000312042:human:Vigilin:E=239.509 | FLYBASE:CG5170-PA:fly:Flybase gene name is Dp1-PA:E=217.745 |
187538_at	C09B8.1	C09B8.1	WBGene00002146	ipp-5	active	Confirmed	spermathecae	Expressed in the adult distal spermatheca and weakly in the proximal sheath in transgenic animals.		0	1	1	X-3C18	-	ipp-5 encodes a type I inositol 5-phosphatase homolog; ipp-5 acts downstream of let-23 to negatively regulate IP3 signaling and is involved in spermathecal contractions during ovulation; an ipp-5::gfp transcriptional reporter is expressed in the adult distal spermatheca and weakly in the proximal sheath.	sy605	WT	Molecular_function:inositol/phosphatidylinositol phosphatase activity|Molecular_function:inositol-polyphosphate 5-phosphatase activity|Biological_process:EGF receptor signaling pathway|Biological_process:ovulation|Biological_process:phosphoinositide dephosphorylation|Biological_process:inositol phosphate-mediated signaling	Inositol polyphosphate 5-phosphatase, type I	ENSEMBL:ENSP00000263169:human:Inositol polyphosphate-5-phosphatase, 40kDa:E=65.4202 | ENSEMBL:ENSP00000340707:human:INPP5A protein:E=59.3468 | ENSEMBL:ENSP00000322468:human:38 kDa protein:E=49.4685 | FLYBASE:CG31110-PA:fly:Flybase gene name is CG31110-PA:E=61.7447 |
194208_x_at	C09B8.7a	C09B8.7	WBGene00003911	pak-1	active	Confirmed	hypodermal | spermathecae | DB neurons | hypodermis | pharynx | pharyngeal muscle | DA neurons | somatic gonad | distal tip cells | neurons | uterus	Whereas no signal was detected in early embryogenesis where cell proliferation takes place, CePAK was specifically localized at all hypodermal cell boundaries throughout the second phase of the embryogenesis. The identity of these cells as hypodermal cells was supported by the identical staining pattern of the MH27 monoclonal antibody, which exclusively recognizes hypodermal cell boundaries. Duri…	cell boundaries	1	1		X-3E04	175721_s_at|193381_s_at|194208_x_at	pak-1 is orthologous to the human gene P21-ACTIVATED KINASE 3 (PAK3; OMIM:300142), which when mutated leads to nonsyndromic mental retardation.	ok448	WT	Molecular_function:protein kinase activity|Molecular_function:ATP binding|Biological_process:protein amino acid phosphorylation|Molecular_function:protein serine/threonine kinase activity|Molecular_function:protein-tyrosine kinase activity	p21-activated serine/threonine protein kinase	ENSEMBL:ENSP00000348696:human:Serine/threonine-protein kinase PAK 1:E=152.959 | ENSEMBL:ENSP00000314067:human:P21-activated kinase 2:E=150.31 | ENSEMBL:ENSP00000278568:human:P21 activated kinase 1B:E=146.523 | ENSEMBL:ENSP00000262836:human:Splice Isoform
192568_at	C09C7.1	C09C7.1	WBGene00006981	zig-4	active	Confirmed	pharynx | mesendoderm	Expression is activated postembryonically in the first larval (L1) stage. | "Neuronal expression in: PVT, ASK, ASI, BAG, M2" | Non-neuronal expression in: pharyngeal mesoderm & ectoderm(L1 only)		1	1	1	X-4G09	-		gk34	WT|WT		Immunoglobulin C-2 Type/fibronectin type III domains	ENSEMBL:ENSP00000263665:human:Contactin 3 precursor:E=10.2291 | FLYBASE:CG15009-PA:fly:Flybase gene name is ImpL2-PA:E=17.2676 | FLYBASE:CG32019-PE:fly:Flybase gene name is bt-PE:E=13.2518 | FLYBASE:CG12002-PA:fly:Flybase gene name is Pxn-PA:E=11.9208 |
190608_s_at	C09D4.3	C09D4.3	WBGene00015634	C09D4.3	active	Confirmed						4	I-2B15	190607_at|190608_s_at			WT|WT	Molecular_function:protein kinase activity|Molecular_function:ATP binding|Biological_process:protein amino acid phosphorylation	Casein kinase (serine/threonine/tyrosine protein kinase)	ENSEMBL:ENSP00000259750:human:OTTHUMP00000016425:E=44.0757 | ENSEMBL:ENSP00000267890:human:TTBK2 protein:E=43.7959 | ENSEMBL:ENSP00000263802:human:TTBK2 protein:E=42.9586 | ENSEMBL:ENSP00000324464:human:Splice Isoform 1 Of Casein kinase I, delta isoform:E
193163_s_at	C09D4.5	C09D4.5	WBGene00004431	rpl-19	active	Confirmed	excretory cell | neurons along body | head neurons | Reproductive System | body wall muscle | pharynx | nervous system | ventral nerve cord | vulval muscle | tail neurons	Adult Expression: pharynx; Reproductive System; vulval muscle; body wall muscle; excretory cell; Nervous System; ventral nerve cord; head neurons; neurons along body;		1	1	23	I-2B19	171800_x_at|193163_s_at	rpl-19 encodes a large ribosomal subunit L19 protein.		Emb|Etv|Lva|Ste|Emb|Lva|Ste|Lva|Ste	Molecular_function:structural constituent of ribosome|Biological_process:protein biosynthesis|Cellular_component:intracellular|Cellular_component:ribosome|Biological_process:embryonic development (sensu Animalia)|Biological_process:embryonic morphogenesis|Biological_process:larval development (sensu Nematoda)|Biological_process:growth|Biological_process:reproduction	60s ribosomal protein L19	ENSEMBL:ENSP00000225430:human:60S ribosomal protein L19:E=67.0506 | ENSEMBL:ENSP00000339011:human:PREDICTED: similar to hypothetical protein:E=59.699 | FLYBASE:CG2746-PA:fly:Flybase gene name is RpL19-PA:E=67.6021 |
194134_at	C09D8.1a	C09D8.1	WBGene00004215	ptp-3	active	Confirmed	body wall muscle | nerve ring | all enclosing embryo cells | dorsal nerve cord | ventral nerve cord | nerve ring | all enclosing embryo cells | dorsal nerve cord | ventral nerve cord | nerve ring | all enclosing embryo cells | dorsal nerve cord | ventral nerve cord	Adult Expression: body wall muscle | Larval Expression: body wall muscle | "Antibody: The staining of anti-PTP-3 antisera in wild-type animals was weaker, but otherwise identical in pattern to the expression pattern of the PTP-3B::GFP transgenes." | "Reporter_gene: PTP-3B::GFP transgenes showed widespread expression in embryos. The earliest stage GFP was detected in these embryos was during late …	| "PTP-3B::GFP was expressed in many but not all neurons, within which it was localized to neurites. In later embryos and larvae PTP-3B-GFP became localized within epidermal cells, apparently to adherens junctions." | "PTP-3B::GFP was expressed in many but not all neurons, within which it was localized to neurites. In later embryos and larvae PTP-3B-GFP became localized within epidermal cells, ap…	1	1	1	II-7J03	174545_at|194134_at	ptp-3 encodes a receptor-like tyrosine phosphatase orthologous to the LAR (Leukocyte Common Antigen Related, OMIM:179590) subfamily of receptor-like tyrosine phosphatases that contain extracellular immunoglobulin-like and fibronectin type III domains and have been implicated in linking cell adhesion to intracellular phosphotyrosine levels; PTP-3 plays a role in gastrulation and epidermal developm…	ok244	WT|WT|WT|Emb|Morphology defect	Biological_process:embryonic development (sensu Animalia)|Molecular_function:transmembrane receptor protein tyrosine phosphatase activity|Cellular_component:adherens junction|Biological_process:protein amino acid dephosphorylation|Biological_process:gastrulation|Biological_process:synaptogenesis|Biological_process:epidermal differentiation	Protein tyrosine phosphatase	ENSEMBL:ENSP00000353187:human:Protein tyrosine PhosPhatase, recePtor tyPe, D isoform 2 Precursor:E=1000 | ENSEMBL:ENSP00000346738:human:OTTHUMP00000046513:E=1000 | ENSEMBL:ENSP00000347106:human:Splice Isoform 2 Of Receptor-type tyrosine-protein phosphatas
181956_at	C09E8.2a	C09E8.2	WBGene00015645	C09E8.2	active	Confirmed						10	II-1C20	-			WT	Molecular_function:lipase activity|Biological_process:lipid catabolism|Molecular_function:catalytic activity	Triacylglycerol lipase
181793_at	C09E8.3	C09E8.3	WBGene00015646	C09E8.3	active	Confirmed						14	II-1C22	171945_x_at|181793_at			WT		Uncharacterized protein
173054_at	C09E9.1	C09E9.1	WBGene00007476	C09E9.1	active	Confirmed	head neurons | anal sphincter/depressor muscle | body wall muscle | pharynx | ventral nerve cord | intestinal | vulval muscle	Adult Expression: pharynx; intestinal; anal sphincter/depressor muscle; vulval muscle; body wall muscle; ventral nerve cord; head neurons; unidentified | Larval Expression: pharynx; body wall muscle; ventral nerve cord; head neurons; unidentified		1	1		IV-1K20	-			WT		Uncharacterized conserved protein	ENSEMBL:ENSP00000232496:human:Tumor suppressor candidaTe 2:E=10.4202 |
184003_s_at	C09F12.1	C09F12.1	WBGene00000522	clc-1	active	Confirmed	pharynx	Intense GFP signals were detected as lines from the pharyngeal region of the digestive tubes in addition to other types of cells. The pharyngeal region of the digestive tubes can be subdivided into four portions: procorpus, metacorpus, isthmus, and terminal bulb. Among them, the procorpus and isthmus portions are elongated. In both portions, three parallel GFP-positive lines (occasionally one or …	Intercellular junctions located at the most apical portion of the lateral membranes.	0	1	8	X-5G08	184002_at|184003_s_at	clc-1 encodes a claudin homolog, closely similar to CLC-2, that is required for normal cohesion of apical junctions in epithelia; claudins are integral membrane proteins with four transmembrane sequences that are found in mammalian tight junctions (TJs),		WT|WT		Unnamed protein
187357_at	C09F5.2	C09F5.2	WBGene00015648	C09F5.2	active	Confirmed	spermatheca | hypodermis | seam cells | intestinal	Adult Expression: intestinal; spermatheca; hypodermis; seam cells; unidentified | Larval Expression: intestinal; hypodermis; seam cells; unidentified		0	1	8	III-1M21	-			Ste|WT|WT	Biological_process:reproduction	CAP-binding protein complex interacting protein 2	ENSEMBL:ENSP00000322249:human:Conserved hypothetical protein:E=34.3565 | ENSEMBL:ENSP00000328216:human:Conserved hypothetical protein:E=32.1249 | ENSEMBL:ENSP00000348752:human:Conserved hypothetical protein:E=26.4815 | FLYBASE:CG11430-PB:fly::E=33.7212 |
188142_s_at	C09G12.8a	C09G12.8	WBGene00000424	ced-10	active	Confirmed	all cells | nerve ring | hypodermis | intestine | pharynx | distal tip cells | all embryonic cells	Cell type identifications were confirmed by the examination of a nuclear-localized GFP expressed from the ced-10 promoter. | "GFP::CED-10 was expressed broadly, perhaps in all cells, including neurons (CANs, VDs and DDs), engulfing cell types (including the hypodermis, intestine and pharynx) and the distal tip cells. Expression was first seen in early embryogenesis and continued throughout adulth…	Strong fluorescence was observed within the axons of the nerve ring. The GFP::CED-10 fusion protein accumulated at the plasma membrane. | cell boundaries	3	1	3		172721_x_at|173435_s_at|188142_s_at	ced-10 encodes a GTPase orthologous to human RAC1 (OMIM:602048) that is required for phagocytosis during programmed cell death and for migration of the distal tip cells of the somatic gonad; CED-10 functions in the engulfing cell during apoptosis, and is activated by a complex of CED-2(CrkII) and CED-5(DOCK180) to promote formation of the polarized cell extensions associated with cell corpse engu…	n1993	WT	Cellular_component:plasma membrane|Biological_process:phagocytosis, engulfment|Biological_process:programmed cell death	Ras-related small GTPase, Rho type	ENSEMBL:ENSP00000258737:human:Ras-related C3 botulinum toxin substrate 1:E=54.0555 | ENSEMBL:ENSP00000304283:human:Ras-related C3 botulinum toxin substrate 3:E=53.6383 | ENSEMBL:ENSP00000249071:human:Ras-related C3 botulinum toxin substrate 2:E=52.7959 |
173473_s_at	C09G4.1	C09G4.1	WBGene00002043	hyl-1	active	Confirmed	pharynx | intestinal	Adult Expression: pharynx; intestinal | Larval Expression: pharynx; intestinal		0	1	20		-	hyl-1 encodes a predicted transmembrane protein that is related to Saccharomyces cerevisiae LAG1 (longevity assurance gene), a protein preferentially expressed in young yeasts; by homology, HYL-1 is predicted to have several possible functions, including regulation of lipid, particularly ceramide, biosynthesis, regulation of lipid transport, and regulation of protein translocation in the endoplas…	gk203		Cellular_component:integral to membrane|Cellular_component:endoplasmic reticulum membrane|Biological_process:aging|Biological_process:ceramide biosynthesis	Protein transporter of the TRAM (translocating chain-associating membrane) superfamily	ENSEMBL:ENSP00000306579:human:LAG1 longevity assurance homolog 6:E=50.8539 | ENSEMBL:ENSP00000284382:human:LAG1 longevity assurance homolog 3:E=48.8861 | ENSEMBL:ENSP00000325485:human:Similar to TRH4:E=48.0862 | ENSEMBL:ENSP00000251363:human:Similar to 2900019C14RIK protein:E=45.7447 | ENSEMBL:ENSP00000271688:human:LAG1 longevity assurance homolog 2:E=42.7212 | ENSEMBL:ENSP00000355020:human:LAG1 …
191979_at	C09G4.2a	C09G4.2	WBGene00015650	C09G4.2	active	Confirmed						1	IV-4I06	174580_at|191979_at		ok966	WT	Molecular_function:cAMP-dependent protein kinase, intrinsic regulator activity|Biological_process:protein amino acid phosphorylation|Cellular_component:cAMP-dependent protein kinase complex|Molecular_function:protein serine/threonine kinase activity|Molecular_function:ATP binding|Molecular_function:protein kinase activity	cGMP-dependent protein kinase	ENSEMBL:ENSP00000327642:human:cGMP-dependent protein kinase 1, alpha isozyme:E=131.921 | ENSEMBL:ENSP00000332522:human:cGMP-dependent protein kinase 1, beta isozyme:E=131.301 | ENSEMBL:ENSP00000264399:human:cGMP-dependent protein kinase 2:E=112.131 | ENSE
193886_at	C09G4.3	C09G4.3	WBGene00001051	dom-6	active	Confirmed						7	IV-4I08	174070_at|193886_at	A homolog of Cks/Suc1, a highly conserved member of the eukaryotic cell cycle machinery that affects both meiosis and mitosis and has a role in the inactivation of the M-phase promoting factor (MPF) during early embryogenesis.	ne549	Emb|Emb	Molecular_function:cyclin-dependent protein kinase activity|Biological_process:cell cycle|Biological_process:embryonic development (sensu Animalia)	Cyclin-dependent protein kinase CDC28, regulatory subunit CKS1, and related proteins	ENSEMBL:ENSP00000311083:human:Cyclin-dependent kinases regulatory subunit 1:E=25.4318 | ENSEMBL:ENSP00000317298:human:10 kDa protein:E=25.2218 | ENSEMBL:ENSP00000354009:human:CDC28 protein kinase regulatory subunit 1B (CKS1B) pseudogene:E=25.1135 | ENSEMBL:ENSP00000243756:human:Cyclin-dependent kinases regulatory subunit 2:E=22.3566 | FLYBASE:CG3738-PA:fly:Flybase gene name is Cks-PA:E=23.0757 | …
190584_at	C09G5.4	C09G5.4	WBGene00000616	col-39	active	Confirmed						16	II-7O24	-	col-39 encodes a collagen that is individually dispensable for viability and gross morphology in mass RNAi screens; the amino- and carboxyl-terminal cysteine-rich regions of COL-39 are most closely related to those of COL-8, COL-19, and COL-35.		WT	Molecular_function:structural constituent of cuticle|Biological_process:phosphate transport|Cellular_component:cytoplasm	Collagens (type IV and type XIII), and related proteins	ENSEMBL:ENSP00000225964:human:Collagen alpha 1(I) chain precursor:E=43.3188 | ENSEMBL:ENSP00000304408:human:Collagen alpha 1(III) chain precursor:E=41.3979 | ENSEMBL:ENSP00000315243:human:COL3A1 protein:E=40.5229 | ENSEMBL:ENSP00000347458:human:Pro-alpha-
188622_at	C09G5.5	C09G5.5	WBGene00000656	col-80	active	Confirmed							II-7B01	-			WT	Molecular_function:structural constituent of cuticle|Biological_process:phosphate transport|Cellular_component:cytoplasm	Collagens (type IV and type XIII), and related proteins	ENSEMBL:ENSP00000304408:human:Collagen alpha 1(III) chain precursor:E=41.9208 | ENSEMBL:ENSP00000225964:human:Collagen alpha 1(I) chain precursor:E=41.9208 | ENSEMBL:ENSP00000347458:human:Pro-alpha-1 type V collagen:E=40.8861 | ENSEMBL:ENSP00000327520:hum
173699_s_at	C09G9.1	C09G9.1	WBGene00007492	C09G9.1	active	Confirmed						2	IV-4D15	-			WT		Unnamed protein	FLYBASE:CG13220-PA:fly:Flybase gene name is CG13220-PA:E=12.699 |
190847_s_at	C09H10.2	C09H10.2	WBGene00004454	rpl-41	active	Confirmed						23	II-7L03	-	rpl-41 encodes a large ribosomal subunit L41 protein; by homology, RPL-41 is predicted to function in protein biosynthesis.		Emb|Lva|Ste	Molecular_function:structural constituent of ribosome|Biological_process:protein biosynthesis|Cellular_component:intracellular|Cellular_component:ribosome|Biological_process:embryonic development (sensu Animalia)|Biological_process:larval development (sensu Nematoda)|Biological_process:growth|Biological_process:reproduction	60S ribosomal protein L44	ENSEMBL:ENSP00000346012:human:Ribosomal protein L44:E=41.6198 | ENSEMBL:ENSP00000346013:human:Ribosomal pRotein L36a:E=41.5686 | ENSEMBL:ENSP00000335555:human:PREDICTED: similar to RIKEN cDNA 4930579E17:E=38.3279 | ENSEMBL:ENSP00000351550:human:PREDICTED: similar to large subunit ribosomal protein L36a:E=37.1135 | ENSEMBL:ENSP00000348200:human:12 kDa protein:E=36.6778 | ENSEMBL:ENSP00000351630:hu…
194092_s_at	C09H6.2a	C09H6.2	WBGene00002999	lin-10	active	Confirmed	head neurons | nerve ring | ventral nerve cord | body neurons | tail neurons | hypodermis | seam cells | body wall muscle | pharynx | intestinal | vulval muscle | hypodermis | seam cells | body wall muscle | pharynx | intestinal | vulval muscle | nerve ring | lateral ganglia | dorsal nerve cord | ventral nerve cord | tail neurons	Adult Expression: nerve ring; ventral nerve cord; head neurons; body neurons; tail neurons | Larval Expression: nerve ring; ventral nerve cord; head neurons; body neurons; tail neurons | Adult Expression: pharynx; intestinal; vulval muscle; body wall muscle; hypodermis; seam cells; unidentified | Larval Expression: pharynx; intestinal; body wall muscle; hypodermis; seam cells; unidentified | "In …	| "In VPC cells, LIN-10 staining is concentrated in punctate spots around the nucleus, and staining is diffuse in the cytoplasm and at the plasma membrane. LIN-10 appears in neuronal processes and cell bodies. In neural cell bodies, a small amount of LIN-10 appears diffusely throughout the cytoplasm, whereas the majority of LIN-10 is concentrated in discrete perinuclear structures, similar to per…	1	1	5	I-4A21	175585_at|194092_s_at	The lin-10 gene encodes a PDZ and PTB domain-containing protein that is homologous to mammalian Munc interacting proteins (Mint1, OMIM:602414) and is required for polarized protein localization; LIN-10 is required for proper localization of the LET-23 EGF receptor to the basolateral membrane of the vulval precursor cells and for proper postsynaptic localization of GLR-1, an AMPA-type glutamate re…	e1438	WT|WT	Molecular_function:protein binding|Cellular_component:Golgi trans cisterna|Molecular_function:phosphotyrosine binding|Cellular_component:plasma membrane|Biological_process:nerve-nerve synaptic transmission|Cellular_component:trans-Golgi network transport vesicle|Biological_process:positive regulation of vulval development (sensu Nematoda)|Biological_process:receptor clustering|Biological_process:…	Beta amyloid precursor-binding protein	ENSEMBL:ENSP00000219865:human:Amyloid beta A4 precursor protein-binding family A member 2:E=118.032 | ENSEMBL:ENSP00000265381:human:Amyloid beta A4 precursor protein-binding family A member 1:E=115.046 | ENSEMBL:ENSP00000315136:human:Amyloid beta A4 precursor protein-binding family A member 3:E=107.252 | FLYBASE:CG32677-PA:fly:Flybase gene name is CG32677-PA:E=151.523 | FLYBASE:CG5675-PA:fly:Flyb…
183167_at	C10A4.5	C10A4.5	WBGene00015666	C10A4.5	active	Confirmed						3	X-3J14	-			WT
189352_s_at	C10C5.6a	C10C5.6	WBGene00000911	daf-15	active	Confirmed							IV-4H20	174605_at|189352_s_at	daf-15 is required for non-dauer development, at least in some tissues or stages; daf-15(m81) mutants constitutively and irreversibly form abnormal dauer-like larvae (and are thus effectively lethal/sterile); mutants do not form true dauers when exposed to dauer pheromone, yet execute only two molts; daf-15 is uncloned.	m81	WT		Guanine nucleotide binding protein MIP1	ENSEMBL:ENSP00000307272:human:Splice Isoform 1 Of Regulatory associated protein of mTOR:E=148.167 | FLYBASE:CG4320-PA:fly:Flybase gene name is CG4320-PA:E=151.284 |
191021_at	C10C6.2	C10C6.2	WBGene00007006	npr-3	active	Confirmed	motor neurons | ventral nerve cord	C10C6.2 was not expressed in body wall muscle. However, it was extensively expressed in the ventral nerve cord and appeared to be expressed in every neuron that had its cell body in this region of the animal, i.e., both excitatory and inhibitory motorneurons.		1	1	6	IV-6I19	-		tm1583	WT	Molecular_function:rhodopsin-like receptor activity|Biological_process:G-protein coupled receptor protein signaling pathway|Cellular_component:integral to membrane|Molecular_function:neuropeptide Y receptor activity	7 transmembrane receptor	ENSEMBL:ENSP00000239032:human:Prolactin-releasing peptide receptor:E=33.9586 | ENSEMBL:ENSP00000332591:human:Neuropeptide Y receptor type 2:E=28.8861 | ENSEMBL:ENSP00000243673:human:Probable G protein-coupled receptor GPR72 precursor:E=26.699 | ENSEMBL:EN
189649_s_at	C10E2.6	C10E2.6	WBGene00015676	C10E2.6	active	Confirmed	head neurons | spermatheca | Reproductive System | developing gonad | body | gonad sheath cells | intestine | tail | nervous system | pharyngeal gland cells | head mesodermal cell | arcade cells | distal tip cell	Adult Expression: pharyngeal gland cells; arcade cells; intestine; Reproductive System; distal tip cell; spermatheca; gonad sheath cells; head mesodermal cell; Nervous System; head neurons; unidentified cells in body ;unidentified cells in tail ;		1	1	5	X-7D03	173724_at|189649_s_at			Clr|Pch|Lva	Molecular_function:transporter activity|Biological_process:transport|Cellular_component:integral to membrane|Biological_process:osmoregulation|Biological_process:larval development (sensu Nematoda)|Biological_process:growth	Monocarboxylate transporter	ENSEMBL:ENSP00000309751:human:Monocarboxylate transporter 13:E=52.0757 | ENSEMBL:ENSP00000343022:human:Hypothetical protein FLJ45370:E=49.1871 | ENSEMBL:ENSP00000295190:human:Monocarboxylate transporter 14:E=48.7959 | ENSEMBL:ENSP00000285753:human:Monocar
191950_at	C10F3.2	C10F3.2	WBGene00000979	dhs-16	active	Confirmed						1	V-4D11	-	dhs-16 encodes a short-chain dehydrogenase predicted to be mitochondrial.		WT	Molecular_function:oxidoreductase activity|Biological_process:metabolism	Corticosteroid 11-beta-dehydrogenase and related short chain-type dehydrogenases	ENSEMBL:ENSP00000293502:human:Retinol dehydrogenase similar protein:E=56.0223 | ENSEMBL:ENSP00000318631:human:Oxidoreductase:E=51.6778 | ENSEMBL:ENSP00000266988:human:Sterol/retinol dehydrogenase:E=50.6198 | ENSEMBL:ENSP00000316670:human:3-alpha hydroxyst
179770_at	C10F3.4a	C10F3.4	WBGene00015678	C10F3.4	active	Confirmed						13	V-4D15	-			WT|WT		Predicted hydrolase (HIT family)	FLYBASE:CG3552-PC:fly:Flybase gene name is CG3552-PC:E=19.5086 |
186446_at	C10G11.5a	C10G11.5	WBGene00004068	pnk-1	active	Confirmed							I-3A19	-			Emb|Gro|Ste|Lva|Gro	Molecular_function:pantothenate kinase activity|Biological_process:coenzyme A biosynthesis|Biological_process:embryonic development (sensu Animalia)|Biological_process:positive regulation of growth rate|Biological_process:larval development (sensu Nematoda)|Biological_process:growth|Biological_process:reproduction	Pantothenate kinase PanK and related proteins	ENSEMBL:ENSP00000288738:human:Similar to FANG1:E=71.7695 | ENSEMBL:ENSP00000302108:human:Splice Isoform 1 Of Pantothenate kinase 1:E=55 | ENSEMBL:ENSP00000345118:human:Pantothenate kinase 1 gamma:E=54.7959 | ENSEMBL:ENSP00000239231:human:Similar to Fumble:E=51.5376 | ENSEMBL:ENSP00000354473:human:Splice Isoform 1 Of Pantothenate kinase 2, mitochondrial precursor:E=49.284 | ENSEMBL:ENSP00000355197…
186361_at	C10G11.7	C10G11.7	WBGene00015687	C10G11.7	active	Confirmed							I-3A23	174928_at|186361_at			WT
193572_at	C10G8.5a	C10G8.5	WBGene00003567	ncx-2	active	Confirmed						1	V-4M13	171728_x_at|193572_at			WT|Gro|Gro	Biological_process:cell communication|Cellular_component:integral to membrane|Molecular_function:calcium:sodium antiporter activity|Biological_process:calcium ion transport|Cellular_component:membrane|Biological_process:positive regulation of growth rate		ENSEMBL:ENSP00000216568:human:Splice Isoform 2 Of Sodium/calcium exchanger 3 precursor:E=199.398 | ENSEMBL:ENSP00000352751:human:Sodium/calcium exchanger SCL8A3:E=199.187 | ENSEMBL:ENSP00000350560:human:Splice Isoform 1 Of Sodium/calcium exchanger 3 precu
192743_s_at	C10H11.9	C10H11.9	WBGene00002694	let-502	active	Confirmed	gonad sheath cells | seam cells | pharynx | vulval muscle | tail neurons | hyp7 | hypodermis | seam cells | somatic gonad | hypodermal seam cells | intestine | pharynx | seam cells | hypodermal	Adult Expression: pharynx; vulval muscle; gonad sheath cells; tail neurons | Larval Expression: pharynx; seam cells; unidentified | "let-502 gfp is expressed strongly in the lateral cells but not detectable in dorsal and ventral epidermis. L4-young adult show weak to intermediate expression in many cells of somatic gonad, such as vulval and sheath cells and the fused uterine seam cell. Strong exp…	| let-502 is expressed in the nuclei. | "Prior to elongation, LET-502 and MEL-11 showed extensive colocalization in the cytoplasm with punctate staining at epidermal cell boundaries. As elongation proceeded, LET-502 remained primarily cytoplasmic."	1	1	9	I-2I07	173436_at|192743_s_at	let-502 encodes Rho-binding Ser/Thr kinase orthologous to human myotonic dystrophy kinase (DM-kinase), and is required for early embryonic cleavages, embryonic elongation, migration of hypodermal P cells to a ventral position, normal spermathecal contraction, and fertility; LET-502 is required for hypodermal cells to properly change their shape, and is expressed in those cells, during embryonic e…	ca201	Dpy|Emb|Led|Lvl|Rol|Emb|Bmd|Dpy|Emb|Rol|Ste|Bmd|Emb|Lva|Lvl	Biological_process:intracellular signaling cascade|Molecular_function:protein serine/threonine kinase activity|Molecular_function:ATP binding|Biological_process:protein amino acid phosphorylation|Molecular_function:protein kinase activity|Biological_process:body morphogenesis (sensu Nematoda)|Biological_process:positive regulation of body size|Biological_process:embryonic development (sensu Anima…	Rho-associated, coiled-coil containing protein kinase	ENSEMBL:ENSP00000261535:human:Rho-associated protein kinase 1:E=158.699 | ENSEMBL:ENSP00000317985:human:Rho-associated protein kinase 2:E=151.721 | ENSEMBL:ENSP00000261833:human:Splice Isoform 1 Of Citron Rho-interacting kinase:E=109.721 | ENSEMBL:ENSP000
182722_at	C11D2.7	C11D2.7	WBGene00015703	C11D2.7	active	Confirmed						40		-				Molecular_function:RNA binding	Predicted RNA-binding protein with PUA domain	ENSEMBL:ENSP00000218014:human:Multiple copies in a T-cell malignancies:E=60.5528 | ENSEMBL:ENSP00000271764:human:Splice Isoform 1 Of Ligatin:E=14.0706 | ENSEMBL:ENSP00000342363:human:Ligatin:E=13.9208 | FLYBASE:CG5941-PA:fly:Flybase gene name is CG5941-PA:E=55.3565 | FLYBASE:CG31426-PA:fly:Flybase gene name is ligatin-PA:E=10.4202 |
193665_s_at	C11G6.4a	C11G6.4	WBGene00003624	nhr-28	active	Confirmed	hypodermis | intestine | pharynx	Pharynx; intestine; hypodermis		0	1	10		173241_at|193665_s_at				Molecular_function:transcription factor activity|Molecular_function:steroid hormone receptor activity|Biological_process:regulation of transcription, DNA-dependent|Cellular_component:nucleus|Molecular_function:DNA binding|Molecular_function:ligand-dependent nuclear receptor activity	Hormone receptors	ENSEMBL:ENSP00000339908:human:OTTHUMP00000031062:E=18.1487 | ENSEMBL:ENSP00000312987:human:Hepatocyte nuclear factor 4 alpHa isoform b:E=18 | ENSEMBL:ENSP00000343807:human:OTTHUMP00000031064:E=17.9586 | ENSEMBL:ENSP00000320447:human:Nuclear receptor subfa
177744_at	C11H1.2	C11H1.2	WBGene00007528	C11H1.2	active	Confirmed						9	X-6N15	-			WT		Predicted G-protein coupled receptor	ENSEMBL:ENSP00000341588:human:Similar to CGI-13 protein:E=130.886 | ENSEMBL:ENSP00000319673:human:Putative G-protein coupled receptor SH120:E=110.367 | ENSEMBL:ENSP00000343514:human:43 kDa protein:E=100.921 | ENSEMBL:ENSP00000348432:human:Conserved hypothetical protein:E=68.4559 | FLYBASE:CG8090-PA:fly:Flybase gene name is CG8090-PA:E=119.854 |
192680_at	C11H1.4	C11H1.4	WBGene00004191	prx-1	active	Confirmed						21	X-6N19	177609_at|192680_at	prx-1 encodes a predicted peroxin, a subfamily 2 member of the AAA (ATPases Associated with diverse cellular Activities) family that affects growth in one large-scale RNAi screen; expressed in intestinal cells throughout development.	ok702	WT|WT|WT|WT|Gro|Gro	Molecular_function:nucleotide binding|Molecular_function:nucleoside triphosphatase activity|Molecular_function:ATP binding|Biological_process:positive regulation of growth rate	AAA+-type ATPase	ENSEMBL:ENSP00000248633:human:Peroxisome biogenesis factor 1:E=72.2441 | ENSEMBL:ENSP00000341362:human:Splice Isoform 3 Of Nuclear valosin-containing protein-like:E=48.3872 | ENSEMBL:ENSP00000298001:human:Valosin-containing protein:E=48.3372 | ENSEMBL:ENS
193668_s_at	C12D12.2a	C12D12.2	WBGene00001620	glt-1	active	Confirmed	neurons	M3, eight neurons in male tail, 6 other unidentified cells and anterior hypodermal cells hyp1-6		1	1		X-2C12	175715_s_at|193668_s_at		ok206	WT	Molecular_function:sodium:dicarboxylate symporter activity|Biological_process:dicarboxylic acid transport|Cellular_component:membrane	Glutamate/aspartate and neutral amino acid transporters	ENSEMBL:ENSP00000278379:human:DJ68D18.1.2:E=149.347 | ENSEMBL:ENSP00000265113:human:Excitatory amino acid transporter 1:E=128.638 | ENSEMBL:ENSP00000287857:human:Solute carrier family 1 (Glutamate transporter), member 7:E=125.824 | ENSEMBL:ENSP00000262352:human:Excitatory amino acid transporter 3:E=121.796 | ENSEMBL:ENSP00000221742:human:Excitatory amino acid transporter 4:E=121.721 | ENSEMBL:ENS…
184149_at	C12D5.3	C12D5.3	WBGene00015706	C12D5.3	active	Confirmed						8	V-5H15	-			WT		Unnamed protein
184055_at	C12D5.5	C12D5.5	WBGene00015708	C12D5.5	active	Confirmed						6	V-5H19	-			WT		Unnamed protein
189938_s_at	C12D8.1a	C12D8.1	WBGene00007534	C12D8.1	active	Confirmed	excretory cell | spermatheca | anal sphincter/depressor muscle | hypodermis | body wall muscle | pharynx | intestinal | vulval muscle	Adult Expression: pharynx; anal sphincter/depressor muscle; vulval muscle; spermatheca; body wall muscle; hypodermis; excretory cell; unidentified | Larval Expression: pharynx; intestinal; anal sphincter/depressor muscle; body wall muscle; hypodermis; excretory cell; unidentified		0	1		V-7I05	-	C12D8.1 encodes two alternative proteins (through alternative splicing), that belong to an ancient family of single-stranded nucleic acid-binding proteins, and that are predicted to regulate gene expression through binding either mRNA or (locally) single-stranded DNA; they is most likely to specifically bind one or more discrete mRNAs and regulate their spatial localization or alternative splicin…		WT	Molecular_function:nucleic acid binding	K-homology type RNA binding proteins	ENSEMBL:ENSP00000201886:human:KHSRP protein:E=69.6198 | ENSEMBL:ENSP00000318177:human:Splice Isoform 1 Of Far upstream element binding protein 3:E=65.7213 | ENSEMBL:ENSP00000294623:human:Splice Isoform 2 Of Far upstream element binding protein 1:E=65.4559
194058_s_at	C12D8.10a	C12D8.10	WBGene00000102	akt-1	active	Confirmed	rectal gland | head neurons | motor neurons | spermathecae | hypodermis | intestine | dorsal nerve cord | P lineage | pharyngeal muscle | ventral nerve cord | pharyngeal neurons | tail neurons | muscle	AKT-1/GFP expression is first observed in late embryos and is maintained throughout the life of the animal. In postembryonic animals, AKT-1/GFP is expressed in the majority of head neurons including sensory neurons. Expression is also observed in motor neurons of the ventral and dorsal nerve cord and several other neuronal commissures throughout the body, and the tail neurons. Additional tissues …	The fusion protein is localized throughout the cell body and axonal and dendritic processes of neurons but is usually excluded from the nucleus.	1	1		V-7I17	175808_s_at|194058_s_at	akt-1 encodes an ortholog of serine/threonine kinase Akt/PKB; akt-1 genetically interacts with the insulin signaling pathway and is widely expressed; two alleles of akt-1 (sa573 and sa700) have a Daf-c mutant phenotype at 27 degrees C (Hid phenotype).	mg144	WT	Molecular_function:protein serine/threonine kinase activity|Molecular_function:ATP binding|Biological_process:protein amino acid phosphorylation|Molecular_function:protein kinase activity|Biological_process:insulin receptor signaling pathway|Biological_process:determination of adult life span	Serine/threonine protein kinase	ENSEMBL:ENSP00000311456:human:RAC-alpha serine/threonine-protein kinase:E=150.796 | ENSEMBL:ENSP00000309428:human:RAC-beta serine/threonine-protein kinase:E=150.061 | ENSEMBL:ENSP00000263826:human:Splice Isoform 1 Of RAC-gamma serine/threonine-protein kin
193792_s_at	C12D8.11	C12D8.11	WBGene00004405	rop-1	active	Confirmed	all somatic cells	The expression of rop-1::lacZ is mosaic and differs from animal to animal. Beta-galactosidase staining observed in every cell type of the nematode, except in the germline. The same results were obtained with a rop-1::gfp reporter construct. | "CeY RNA levels are high in the embryos, as compared to the other stages but decrease at the L1 stage. These levels are maintained through all the larval st…		3	1		V-7I19	-		pk93	WT|WT	Molecular_function:RNA binding|Cellular_component:ribonucleoprotein complex	Uncharacterized conserved protein	ENSEMBL:ENSP00000235391:human:Splice Isoform 1 Of 60-kDa SS-A/Ro ribonucleoprotein:E=103.444 |
185247_at	C13A10.2	C13A10.2	WBGene00015729	C13A10.2	active	Confirmed						6	II-1H16	-			WT
193264_s_at	C13B4.2	C13B4.2	WBGene00006856	usp-14	active	Confirmed						11		-	usp-14 encodes a homolog of ubiquitin-specific protease 14 (Usp14), a highly conserved thiol protease that hydrolyzes the peptide bond at the C-terminal glycine of ubiquitin (OMIM:607274, mutations are associated with synaptic defects in ataxia mice); by homology, USP-14 is predicted to function in ubiquitin-mediated protein degradation, or regulation of protein localization or activity; as loss …	tm1481	WT|WT	Molecular_function:cysteine-type endopeptidase activity|Molecular_function:ubiquitin thiolesterase activity|Biological_process:ubiquitin-dependent protein catabolism|Biological_process:protein modification	Ubiquitin-specific protease	ENSEMBL:ENSP00000261601:human:Ubiquitin carboxyl-terminal hydrolase 14:E=59.6576 | ENSEMBL:ENSP00000226440:human:Similar to Ubiquitin carboxyl-terminal hydrolase 12:E=14.4202 | ENSEMBL:ENSP00000282344:human:Ubiquitin carboxyl-terminal hydrolase 12:E=14.42
187197_s_at	C13B9.1	C13B9.1	WBGene00015732	C13B9.1	active	Confirmed		No GFP expression detected.		5	1	1	III-3D17	-			WT
178120_s_at	C13C4.4	C13C4.4	WBGene00007548	C13C4.4	active	Confirmed	head neurons | Reproductive System | nerve ring | gonad sheath cells | nervous system | ventral nerve cord | tail neurons	Adult Expression: Reproductive System; gonad sheath cells; Nervous System; nerve ring; ventral nerve cord; head neurons; tail neurons;		1	1	4		-				Molecular_function:catalytic activity|Biological_process:metabolism|Molecular_function:hydrolase activity	Predicted sugar phosphatase (HAD superfamily)	ENSEMBL:ENSP00000224892:human:Phospholysine phosphohistidine inorganic pyrophosphate phosphatase:E=53.2076 | ENSEMBL:ENSP00000300605:human:Hypothetical protein DKFZp564D1378:E=38.3468 | ENSEMBL:ENSP00000215904:human:Similar to Reg I binding protein I:E=10.7212 | FLYBASE:CG17294-PA:fly:Flybase gene name is CG17294-PA:E=29.3372 |
184272_at	C13F10.5	C13F10.5	WBGene00015744	C13F10.5	active	Confirmed						2	V-5M23	173028_s_at|184272_at			WT		Uncharacterized conserved protein	ENSEMBL:ENSP00000229903:human:Conserved hypothetical protein:E=11.1938 |
184325_s_at	C13F10.7	C13F10.7	WBGene00015746	C13F10.7	active	Confirmed	head neurons | spermatheca | Reproductive System | hypodermis | anal depressor muscle | seam cells | intestine | pharynx | rectal epithelium | nervous system | vulval muscle | developing spermatheca | developing vulva	Adult Expression: pharynx; intestine; anal depressor muscle; rectal epithelium; Reproductive System; vulval muscle; spermatheca; hypodermis; seam cells; Nervous System; head neurons;		1	1	2	V-5O03	-			Emb|WT	Molecular_function:nucleic acid binding|Biological_process:embryonic development (sensu Animalia)	Uncharacterized conserved protein	ENSEMBL:ENSP00000282964:human:Hypothetical protein FLJ36754:E=20.4318 | ENSEMBL:ENSP00000352916:human:Hypothetical protein FLJ46115:E=14.0506 | ENSEMBL:ENSP00000217998:human:Hypothetical protein FLJ22626:E=11.9208 | ENSEMBL:ENSP00000345716:human:Chromosome 6 open reading frame 194:E=10.4559 | FLYBASE:CG3918-PA:fly:Flybase gene name is CG3918-PA:E=16.2292 | FLYBASE:CG12750-PA:fly:Flybase gene name…
187955_at	C13G3.2	C13G3.2	WBGene00001991	hot-6	active	Confirmed						6		-
190232_s_at	C13G3.3a	C13G3.3	WBGene00007554	C13G3.3	active	Confirmed	head neurons | spermatheca | Reproductive System | nerve ring | anal depressor muscle | intestine | body wall muscle | nervous system | ventral nerve cord | vulval muscle | tail neurons	Adult Expression: intestine; anal depressor muscle; Reproductive System; vulval muscle; spermatheca; body wall muscle; Nervous System; nerve ring; ventral nerve cord; head neurons; tail neurons;		1	1		V-7F13	173770_s_at|190232_s_at			WT	Molecular_function:protein phosphatase type 2A, intrinsic regulator activity|Biological_process:signal transduction|Cellular_component:protein phosphatase type 2A complex	Serine/threonine protein phosphatase 2A, regulatory subunit	ENSEMBL:ENSP00000230402:human:Splice Isoform 1 Of Serine/threonine protein phosphatase 2A, 56 kDa regulatory subunit, delta isoform:E=194.061 | ENSEMBL:ENSP00000343028:human:58 kDa protein:E=177.553 | ENSEMBL:ENSP00000333905:human:Gamma isoform of reGulat
188939_at	C13G5.1	C13G5.1	WBGene00000439	ceh-16	active	Confirmed	head neurons | seam cells | nervous system | head	Adult Expression: seam cells; Nervous System; head neurons; unidentified cells in head;		1	1	10	III-4H21	-	ceh-16 encodes a protein that contains a homeobox domain.	ok841	WT|WT|WT|Lon|Lon|Unc|Unc	Molecular_function:DNA binding|Biological_process:development|Cellular_component:nucleus|Molecular_function:transcription factor activity|Biological_process:regulation of transcription, DNA-dependent|Biological_process:negative regulation of body size|Biological_process:locomotory behavior		ENSEMBL:ENSP00000297375:human:Homeobox protein engrailed-2:E=31.6778 | ENSEMBL:ENSP00000295206:human:Homeobox protein engrailed-1:E=31.2147 | ENSEMBL:ENSP00000302548:human:Homeobox protein Hox-D4:E=17.5686 | ENSEMBL:ENSP00000324884:human:Homeobox protein
187177_at	C13G5.2	C13G5.2	WBGene00015747	C13G5.2	active	Confirmed						7	III-4H23	174131_s_at|187177_at			WT|WT|WT		Uncharacterized protein
178483_at	C14A4.1	C14A4.1	WBGene00007555	tag-242	active	Confirmed	intestine | head	Adult Expression: intestine;		0	1		II-7K14	-			Emb|Sck|Sma|Bmd|Clr|Gro|Pch|Unclassified|Gro	Biological_process:body morphogenesis (sensu Nematoda)|Biological_process:osmoregulation|Biological_process:embryonic development (sensu Animalia)|Biological_process:positive regulation of growth rate|Biological_process:physiological processes|Biological_process:positive regulation of body size	HEAT repeat-containing protein	ENSEMBL:ENSP00000250937:human:Hypothetical protein MGC4293:E=84.8239 | FLYBASE:CG2245-PA:fly:Flybase gene name is CG2245-PA:E=84 |
181838_at	C14A4.11	C14A4.11	WBGene00007561	C14A4.11	active	Confirmed	vulva other | excretory cell | head neurons | Reproductive System | developing gonad | hypodermis | spermatheca uterine valve | intestine | tail | nervous system | developing uterus | head | uterus | developing vulva	Adult Expression: intestine; Reproductive System; uterus; vulva other; spermatheca uterine valve; hypodermis; excretory cell; Nervous System; head neurons; unidentified cells in head; unidentified cells in tail ;		1	1	5	II-7M10	174851_at|181838_at			Dpy|Emb	Biological_process:positive regulation of body size|Biological_process:embryonic development (sensu Animalia)	Putative apoptosis related protein	ENSEMBL:ENSP00000338141:human:TFAR15:E=27.8861 | FLYBASE:CG5073-PA:fly:Flybase gene name is CG5073-PA:E=32.1079 |
181775_at	C14A4.14	C14A4.14	WBGene00007564	C14A4.14	active	Confirmed								-			Emb|Lva|Lvl|Emb|Lva	Biological_process:embryonic development (sensu Animalia)|Biological_process:larval development (sensu Nematoda)|Biological_process:growth|Biological_process:physiological processes	Mitochondrial 28S ribosomal protein S22	ENSEMBL:ENSP00000310785:human:Mitochondrial 28S ribosomal protein S22:E=37.5376 | FLYBASE:CG12261-PA:fly:Flybase gene name is mRpS22-PA:E=36.1938 |
187908_at	C14A4.2	C14A4.2	WBGene00000933	dap-3	active	Confirmed						2	II-7K16	-	dap-3 is an ortholog of mammalian death-associated protein 3 (DAP3), a mitochondrial ribosomal protein that promotes apoptosis.	gk347		Biological_process:apoptosis|Cellular_component:mitochondrial ribosome|Cellular_component:small ribosomal subunit	Mitochondrial ribosome small subunit component, mediator of apoptosis DAP3	ENSEMBL:ENSP00000341692:human:Mitochondrial 28S ribosomal protein S29:E=53.1549 | FLYBASE:CG3633-PA:fly:Flybase gene name is mRpS29-PA:E=41.9208 |
189609_s_at	C14A4.4a	C14A4.4	WBGene00000796	crn-3	active	Confirmed						2	II-7K20	171870_x_at|189609_s_at	crn-3 encodes a cell death-related nuclease, homologous to the 100 kDa polymyositis/scleroderma autoantigen (PM/Scl-100), that is required for normal levels of DNA degradation during apoptosis; PM/Scl-100 is a ribonuclease component of the multiexonuclease exosome complex, which processes or degrades several types of RNAs in yeast; crn-3(RNAi) animals show retarded growth and a low penetrance of …		WT|Gro|Pch|Lva	Molecular_function:nucleic acid binding|Molecular_function:3'-5' exonuclease activity|Cellular_component:intracellular|Biological_process:positive regulation of growth rate|Biological_process:larval development (sensu Nematoda)|Biological_process:growth	Exosome 3'-5' exoribonuclease complex, subunit PM/SCL-100 (Rrp6)	ENSEMBL:ENSP00000307307:human:Splice Isoform 2 Of Polymyositis/scleroderma autoantigen 2:E=92.1249 | ENSEMBL:ENSP00000353563:human:Splice Isoform 1 Of Polymyositis/scleroderma autoantigen 2:E=89.9208 | FLYBASE:CG7292-PA:fly:Flybase gene name is Rrp6-PA:E=86.8861 |
191659_at	C14A4.5	C14A4.5	WBGene00000798	crn-5	active	Confirmed						2	II-7K22	-			Gro|Pch|Lva	Molecular_function:3'-5' exoribonuclease activity|Molecular_function:RNA binding|Biological_process:RNA processing|Biological_process:positive regulation of growth rate|Biological_process:larval development (sensu Nematoda)|Biological_process:growth	Exosomal 3'-5' exoribonuclease complex, subunit Rrp46	ENSEMBL:ENSP00000221233:human:Exosome complex exonuclease RRP46:E=22.3098 | ENSEMBL:ENSP00000315476:human:ExosomE componEnt 4:E=12.7959 | FLYBASE:CG4043-PA:fly:Flybase gene name is Rrp46-PA:E=17.5376 | FLYBASE:CG15481-PA:fly:Flybase gene name is Ski6-PA:E=11.8239 |
178502_at	C14A4.6	C14A4.6	WBGene00007557	C14A4.6	active	Confirmed						8	II-7K24	-			WT		Unnamed protein
178508_at	C14A4.9	C14A4.9	WBGene00007560	C14A4.9	active	Confirmed						14	II-7M06	-			WT
192946_s_at	C14B1.1	C14B1.1	WBGene00003962	pdi-1	active	Confirmed	hypodermal	The cuticle synthesizing hypodermal cells consistently stain. The lateral hypodermal syncytial cell nuclei staining was found in early larval through to adult life cycle stages. This staining pattern was predominantly restricted to the mid-body and posterior end of the nematodes, and was reproducibly found with both vectors pPD21-28 and pPD95-03. The lateral hypodermal expression pattern was foun…		0	1		III-1H16	174408_s_at|192946_s_at	This gene encodes a protein predicted by Eisenberg and coworkers, with 52% accuracy, to be mitochondrial.	gk271	WT|WT	Molecular_function:isomerase activity|Cellular_component:endoplasmic reticulum|Molecular_function:electron transporter activity|Biological_process:electron transport	Protein disulfide isomerase (prolyl 4-hydroxylase beta subunit)	ENSEMBL:ENSP00000327801:human:Protein disulfide-isomerase precursor:E=107.62 | ENSEMBL:ENSP00000344468:human:Protein:E=98.2924 | ENSEMBL:ENSP00000219406:human:Protein disulfide-isomerase A2 precursor:E=76.585 | ENSEMBL:ENSP00000286091:human:Protein disulf
178076_at	C14B1.3	C14B1.3	WBGene00007574	C14B1.3	active	Confirmed						8	III-1H20	-	This gene encodes a protein containing an F-box, a motif predicted to mediate protein-protein interactions either with homologs of yeast Skp-1p or with other proteins.		WT|WT	Molecular_function:protein binding|Biological_process:protein catabolism	F-box domain	ENSEMBL:ENSP00000251544:human:F-box only protein 6:E=12.5229 |
192659_at	C14B9.1	C14B9.1	WBGene00002011	hsp-12.2	active	Confirmed						14	III-4E02	-	hsp-12.2 is orthologous to the human gene CRYSTALLIN, ALPHA B (CRYAB; OMIM:123590), which when mutated leads to disease.		WT|WT|WT|WT		Alpha crystallins	ENSEMBL:ENSP00000227251:human:Alpha crystallin B chain:E=17.0915 | ENSEMBL:ENSP00000004982:human:Heat shock protein, alpha-crystallin-related, B6:E=15.4559 | ENSEMBL:ENSP00000291554:human:Alpha crystallin A chain:E=14.0132 | ENSEMBL:ENSP00000248553:human:Heat-shock protein beta-1:E=13.2366 | ENSEMBL:ENSP00000302476:human:Heat-shock protein beta-2:E=10.9586 | FLYBASE:CG4533-PA:fly:Flybase gene nam…
188474_s_at	C14B9.2	C14B9.2	WBGene00015752	C14B9.2	active	Confirmed						1	III-4E04	171897_x_at|188474_s_at	This gene encodes a protein predicted by Eisenberg and coworkers, with 52% accuracy, to be mitochondrial.		Emb|Gro|Stp|WT|WT|Gro|Sma|Gro	Molecular_function:isomerase activity|Cellular_component:endoplasmic reticulum|Molecular_function:electron transporter activity|Biological_process:electron transport|Biological_process:embryonic development (sensu Animalia)|Biological_process:positive regulation of growth rate|Biological_process:positive regulation of body size|Biological_process:gametogenesis	Protein disulfide isomerase (prolyl 4-hydroxylase beta subunit)	ENSEMBL:ENSP00000286091:human:Protein disulfide-isomerase A4 precursor:E=155.097 | ENSEMBL:ENSP00000300289:human:Protein disulfide-isomerase A3 precursor:E=95.3279 | ENSEMBL:ENSP00000327801:human:Protein disulfide-isomerase precursor:E=68.8539 | ENSEMBL:E
187503_at	C14B9.3	C14B9.3	WBGene00015753	C14B9.3	active	Confirmed						9	III-4E06	-			WT|WT|WT		Unnamed protein
191731_s_at	C14B9.4a	C14B9.4	WBGene00004042	plk-1	active	Confirmed	oocytes	First detected at centrosomes after pronuclear meeting in post-meiotic 1-cell embryos. PLK-1 remains associated with centrosomes as the embryo enters prophase of mitosis and this localization persists through late anaphase. PLK-1 also detected in chromosome-specific localization of PLK-1 diminishes during anaphase and is not observed during telophase. PLK-1 detected at the region of spindle overl…	located at centrosomes after pronuclear meeting in post-meiotic 1-cell embryos. PLK-1 remains associated with centrosomes as the embryo enters prophase of mitosis and this localization persists through late anaphase. PLK-1 staining in mature, unfertilized oocytes is diffuse and cytoplasmic.	0	1	7	III-4E08	175834_s_at|191731_s_at	plk-1 encodes a serine/threonine polo-like kinase homologous to Drosophila polo and Saccharomyces cerevisiae CDC5; PLK-1 is required for meiotic nuclear envelope breakdown, polar body formation and extrusion, and proper chromosome segregation during meiosis, and additionally, may play a role in germline development; PLK-1 is proposed to phosphorylate REC-8, a meiotic-specific cohesin, thus promot…		Emb|Emb|Emb|Ste|Emb|Ste|Adl|Emb|Lvl|Pvl|Adl|Emb|Lvl|Pvl|Emb|Emb	Molecular_function:protein serine/threonine kinase activity|Molecular_function:ATP binding|Biological_process:protein amino acid phosphorylation|Biological_process:cell cycle|Molecular_function:protein kinase activity|Biological_process:determination of adult life span|Biological_process:physiological processes|Biological_process:embryonic development (sensu Animalia)|Biological_process:larval de…	Polo-like serine/threonine protein kinase	ENSEMBL:ENSP00000274289:human:Serine/threonine-protein kinase SNK:E=109.046 | ENSEMBL:ENSP00000310097:human:Serine/threonine-protein kinase PLK3:E=108.678 | ENSEMBL:ENSP00000300093:human:Serine/threonine-protein kinase PLK1:E=104.215 | ENSEMBL:ENSP0000033
192813_at	C14B9.7	C14B9.7	WBGene00004433	rpl-21	active	Confirmed						23	III-4E14	173249_s_at|192813_at	rpl-21 encodes a large ribosomal subunit L21 protein; by homology, RPL-21 is predicted to function in protein biosynthesis; in C. elegans, RPL-21 activity is required for embryonic and germline development.		Emb|Ste|Lva	Molecular_function:structural constituent of ribosome|Biological_process:protein biosynthesis|Cellular_component:intracellular|Cellular_component:ribosome|Biological_process:embryonic development (sensu Animalia)|Biological_process:larval development (sensu Nematoda)|Biological_process:growth|Biological_process:reproduction	60S ribosomal protein L21	ENSEMBL:ENSP00000354395:human:18 kDa protein:E=50.1135 | ENSEMBL:ENSP00000294823:human:19 kDa protein:E=50.0044 | ENSEMBL:ENSP00000350737:human:PREDICTED: similar to 60S ribosomal protein L21:E=49.7959 | ENSEMBL:ENSP00000349234:human:60S ribosomal protein L21:E=49.7959 | ENSEMBL:ENSP00000353862:human:19 kDa protein:E=49.2676 | ENSEMBL:ENSP00000348176:human:PREDICTED: similar to 60S ribosomal prot…
181935_s_at	C14C10.3	C14C10.3	WBGene00007586	C14C10.3	active	Confirmed						30	V-8M02	171909_s_at|181935_s_at			Emb|Gro|Emb|Lva	Biological_process:embryonic development (sensu Animalia)|Biological_process:positive regulation of growth rate|Biological_process:larval development (sensu Nematoda)|Biological_process:growth
183567_s_at	C14C6.2	C14C6.2	WBGene00015756	C14C6.2	active	Confirmed						8		183566_at|183567_s_at					Secreted surface protein
191683_at	C14F11.1a	C14F11.1	WBGene00015778	C14F11.1	active	Confirmed						8	X-3I16	-			WT	Molecular_function:transferase activity, transferring nitrogenous groups|Biological_process:biosynthesis|Molecular_function:transaminase activity|Biological_process:amino acid metabolism|Molecular_function:catalytic activity	Aspartate aminotransferase/Glutamic oxaloacetic transaminase AAT1/GOT2	ENSEMBL:ENSP00000245206:human:Aspartate aminotransferase, mitochondrial precursor:E=156 | ENSEMBL:ENSP00000239123:human:AspArtAte AminotrAnsferAse 1:E=100.328 | ENSEMBL:ENSP00000303077:human:Aminotransferase, class I and II family protein:E=48.9586 | ENSEMBL:ENSP00000341783:human:16 kDa protein:E=27.1938 | ENSEMBL:ENSP00000355334:human:23 kDa protein:E=11.8539 | FLYBASE:CG4233-PA:fly:Flybase gene…
190097_s_at	C14F11.5	C14F11.5	WBGene00002024	hsp-43	active	Confirmed	vulva | copulatory spicules | spermathecal valves | hypodermis | tail | male sensory rays | muscle	The tissue distribution of HSP43 is localized to specific cells of the vulva, to the spermathecal valve and junctions between cells of the spermathecal cage. It is also concentrated in regions of contact between muscle cells or between muscle cells and the overlying hypodermis. In males, HSP43 was also found to be concentrated in specialized structures of the tail, including rays, copulatory spic…		4	1	22	X-3I24	-	hsp-43 encodes a member of the hsp20 family.	ok647	WT|WT		Alpha crystallins	ENSEMBL:ENSP00000248553:human:Heat-shock protein beta-1:E=13.2924 | ENSEMBL:ENSP00000227251:human:Alpha crystallin B chain:E=12.6778 | ENSEMBL:ENSP00000291554:human:Alpha crystallin A chain:E=10.9208 | FLYBASE:CG4533-PA:fly:Flybase gene name is l(2)efl-PA:E=13.8239 | FLYBASE:CG4461-PA:fly:Flybase gene name is CG4461-PA:E=13.5086 | FLYBASE:CG4466-PA:fly:Flybase gene name is Hsp27-PA:E=12.6576 | FL…
193712_s_at	C14F11.6	C14F11.6	WBGene00015781	C14F11.6	active	Confirmed						14		-				Molecular_function:dTDP-4-dehydrorhamnose 3,5-epimerase activity|Biological_process:lipopolysaccharide biosynthesis
174088_at	C14F11.7	C14F11.7	WBGene00015782	C14F11.7	active	Confirmed								-
188431_s_at	C14F5.1a	C14F5.1	WBGene00015776	C14F5.1	active	Confirmed						15	X-4G11	-		tm376	WT		Unnamed protein
192500_at	C14F5.2	C14F5.2	WBGene00006980	zig-3	active	Confirmed	vulva	Expression is activated postembryonically in the first larval (L1) stage. | "Neuronal expression in: PVT, AIM,ASI" | "Non-neuronal expression in: body wall muscle (weak), vulva"		1	1	17	X-4G13	-		gk33	WT		Immunoglobulin C-2 Type/fibronectin type III domains	FLYBASE:CG15009-PA:fly:Flybase gene name is ImpL2-PA:E=12.9586 |
187892_at	C14F5.5	C14F5.5	WBGene00004774	sem-5	active	Confirmed						1	X-4G19	-	sem-5 encodes a Src homology (SH) domain 2 and 3-containing protein, orthologous to human GRB2 (OMIM:108355), that functions in multiple signaling pathways during development; these pathways include those regulating sex myoblast migration, vulval induction, fluid balance, viability, and formation of the male tail; SEM-5 acts downstream of the LET-23 epidermal growth factor receptor to negatively …	ay73	Emb|Lon|Pvl|Stp|Gro|Lvl|Pvl|Unc	Biological_process:intracellular signaling cascade|Biological_process:embryonic development (sensu Animalia)|Biological_process:positive regulation of growth rate|Biological_process:negative regulation of body size|Biological_process:larval development (sensu Nematoda)|Biological_process:physiological processes|Biological_process:hermaphrodite genital morphogenesis|Biological_process:gametogenesi…	Adaptor protein GRB2, contains SH2 and SH3 domains	ENSEMBL:ENSP00000348125:human:Growth factor receptor-bound protein 2:E=65.3979 | ENSEMBL:ENSP00000284154:human:GRB2-related adaptor protein:E=56.0706 | ENSEMBL:ENSP00000317360:human:Splice Isoform 2 Of Growth factor receptor-bound protein 2:E=52.7696 | EN
188626_at	C15A11.3	C15A11.3	WBGene00004944	sol-1	active	Confirmed			Antibodies directed against GFP detected cell-surface expression of GFP::SOL-1. To confirm this result, fluorescently labelled anti-GFP antibodies were injected into transgenic worms expressing either N-terminal or C-terminal GFP-tagged SOL-1. The antibody label was observed only in worms expressing the N-terminal tagged SOL-1.	1	1	6	I-3N07	-		ak63	WT|Unclassified			ENSEMBL:ENSP00000265929:human:Intrinsic factor-B12 receptor precursor:E=11.7212 | FLYBASE:CG32702-PA:fly:Flybase gene name is CG32702-PA:E=12.6383 | FLYBASE:CG6868-PA:fly:Flybase gene name is tld-PA:E=10.0223 |
188975_at	C15A11.7	C15A11.7	WBGene00007599	C15A11.7	active	Confirmed						8	I-3N15	-			WT|WT		Unnamed protein
192401_s_at	C15B12.5a	C15B12.5	WBGene00001517	gar-1	active	Confirmed	head neurons	GAR-1 was expressed in some head neurons with ciliated endings and in PVM neuron. | Three PCR products of expected sizes were found at all developmental stages.		1	1	9	X-3B05	172059_x_at|172060_x_at|192401_s_at	gar-1 encodes a G-protein-linked acetylcholine receptor; though gar-1 is most closely related to muscarinic acetylcholine receptors (mAChR), it is pharmacologically distinct from them in its response to certain ligands; gar-1 gene transcripts are expressed at all developmental stages; the GAR-1-GFP fusion protein is expressed in some head neurons and in the PVM neuron; electrophysiological studie…	gk269	WT	Molecular_function:rhodopsin-like receptor activity|Biological_process:G-protein coupled receptor protein signaling pathway|Cellular_component:integral to membrane|Molecular_function:muscarinic acetylcholine receptor activity|Cellular_component:membrane|Biological_process:synaptic transmission, cholinergic|Molecular_function:G-protein coupled acetylcholine receptor activity|Cellular_component:pos…	7 transmembrane receptor	ENSEMBL:ENSP00000306490:human:Muscarinic acetylcholine receptor M1:E=46.6383 | ENSEMBL:ENSP00000319984:human:Muscarinic acetylcholine receptor M2:E=43.9586 | ENSEMBL:ENSP00000331108:human:Muscarinic acetylcholine receptor M5:E=42.6021 | ENSEMBL:ENSP000002
177586_at	C15C6.1	C15C6.1	WBGene00007600	C15C6.1	active	Confirmed						14		-
183089_at	C15C7.5	C15C7.5	WBGene00015791	C15C7.5	active	Confirmed						27	X-2I23	-			Clr|Gro|Unc|Unclassified|Unclassified|Unclassified|Unclassified	Biological_process:osmoregulation|Biological_process:positive regulation of growth rate|Biological_process:locomotory behavior
183619_at	C15C7.6	C15C7.6	WBGene00015792	C15C7.6	active	Confirmed						10	X-2K01	-			WT
190619_at	C15C8.3	C15C8.3	WBGene00007605	C15C8.3	active	Confirmed						24	V-8B15	-			WT	Molecular_function:pepsin A activity|Biological_process:proteolysis and peptidolysis	Aspartyl protease	ENSEMBL:ENSP00000350911:human:Splice Isoform 1 Of Cathepsin E precursor:E=59.6383 | ENSEMBL:ENSP00000354337:human:43 kDa protein:E=59.3279 | ENSEMBL:ENSP00000211310:human:Gastricsin precursor:E=55.9586 | ENSEMBL:ENSP00000309542:human:Pepsin A precursor:E=
175057_at	C15C8.7	C15C8.7	WBGene00007609	C15C8.7	active	Confirmed	head neurons | intestinal	Adult Expression: intestinal | Larval Expression: intestinal; head neurons		1	1	13		-		pk330
188199_s_at	C15F1.3b	C15F1.3	WBGene00006605	tra-2	active	Confirmed	germ-line cells	Three tra-2 mRNA were detected during wild type development. A 4.7 kb transcript is found in all developmental stages of both sexes. A 1.9 kb mRNA is found in hermaphrodite larva and adult XO males. a 1.8 kb transcript is found in the XX hermaphrodite adult germ-line and in embryos.	| Tagged TRA-2c localized to nuclei in all cells that expressed it in both XX and XO animals.	0	1			173449_s_at|188199_s_at	The tra-2 gene encodes a transmembrane receptor that functions in the sex determination pathway to specify hermaphrodite development in XX animals; tra-2 encodes two proteins: TRA-2A, the major protein expressed at all developmental stages, and TRA-2B, a form specific to the hermaphrodite germ line; in hermaphrodites, direct interaction between the TRA-2A intracellular domain inhibits FEM-3 mascu…	ar221	Pvl|Rup|Stp|Pvl|Rup|Stp	Biological_process:hermaphrodite genital morphogenesis|Biological_process:morphogenesis of an epithelium|Biological_process:gametogenesis|Molecular_function:transmembrane receptor activity|Cellular_component:integral to plasma membrane|Biological_process:hermaphrodite somatic sex determination (sensu Nematoda)|Biological_process:hermaphrodite germ-line sex determination (sensu Nematoda)
193205_s_at	C15F1.4	C15F1.4	WBGene00004090	ppp-1	active	Confirmed								-			Emb|Gro|Lvl|Sma|Emb|Lva	Biological_process:embryonic development (sensu Animalia)|Biological_process:positive regulation of growth rate|Biological_process:larval development (sensu Nematoda)|Biological_process:growth|Biological_process:physiological processes|Biological_process:positive regulation of body size	Translation initiation factor 2B, gamma subunit (eIF-2Bgamma/GCD1)	ENSEMBL:ENSP00000353575:human:Translation initiation factor eIF-2B gamma subunit:E=46.1135 | ENSEMBL:ENSP00000234553:human:Similar to Translation initiation factor eIF-2B gamma subunit:E=37.1871 | FLYBASE:CG8190-PA:fly::E=32.6576 |
173972_s_at	C15F1.6	C15F1.6	WBGene00000198	art-1	active	Confirmed								-	a protein similar to synaptic glycoprotein SC2 from mammals.		WT	Cellular_component:integral to membrane|Biological_process:protein modification	Steroid reductase required for elongation of the very long chain fatty acids	ENSEMBL:ENSP00000215567:human:Similar to Synaptic glycoprotein SC2:E=84.6383 | ENSEMBL:ENSP00000282462:human:16 kDa protein:E=43.8861 | ENSEMBL:ENSP00000233139:human:3-oxo-5-alpha-steroid 4-dehydrogenase 2:E=16.4949 | FLYBASE:CG10849-PA:fly:Flybase gene name is Sc2-PA:E=78.3665 |
192125_s_at	C15F1.7a	C15F1.7	WBGene00004930	sod-1	active	Confirmed								-	The sod-1 gene encodes an ortholog of human SOD1 (OMIM:147450), which when mutated leads to amyotrophic lateral sclerosis (OMIM:105400).	pk67	WT		Cu2+/Zn2+ superoxide dismutase SOD1	ENSEMBL:ENSP00000270142:human:Superoxide diSmutaSe 1, Soluble:E=43.9586 | ENSEMBL:ENSP00000307870:human:Copper chaperone for superoxide dismutase:E=34.3468 | ENSEMBL:ENSP00000226877:human:Extracellular superoxide dismutase [Cu-Zn] precursor:E=19.8861 | FLYBASE:CG11793-PA:fly:Flybase gene name is Sod-PA:E=42.8861 | FLYBASE:CG9027-PA:fly:Flybase gene name is CG9027-PA:E=33.9586 | FLYBASE:CG17753-PA…
189084_s_at	C15H11.4	C15H11.4	WBGene00000985	dhs-22	active	Confirmed						2		-	dhs-22 encodes a short-chain dehydrogenase predicted to be mitochondrial.		WT	Molecular_function:oxidoreductase activity|Biological_process:metabolism	Dehydrogenases with different specificities (related to short-chain alcohol dehydrogenases)	ENSEMBL:ENSP00000267502:human:Similar to Androgen-regulated short-chain dehydrogenase/reductase 1:E=45.5686 | ENSEMBL:ENSP00000237831:human:Retinol dehydrogenase 14:E=43.1249 | ENSEMBL:ENSP00000291892:human:RDH13:E=41.2076 | ENSEMBL:ENSP00000291979:human:
193428_s_at	C15H11.7	C15H11.7	WBGene00003922	pas-1	active	Confirmed						2		-	pas-1 encodes a type 6 alpha subunit of the 26S proteasome's 20S protease core particle (CP); PAS-1 is required for embryonic development and by homology, is predicted to comprise the outer rings of the proteasome and to play a role in selective degradation of ubiquitinated proteins during development; in vitro, PAS-1 interacts with VET-1, a coiled-coil domain-containing protein expressed in the …		Emb	Molecular_function:endopeptidase activity|Biological_process:ubiquitin-dependent protein catabolism|Cellular_component:proteasome core complex (sensu Eukarya)|Biological_process:embryonic development (sensu Animalia)	20S proteasome, regulatory subunit alpha type PSMA6/SCL1	ENSEMBL:ENSP00000261479:human:Proteasome subunit alpha type 6:E=74.2441 | ENSEMBL:ENSP00000044462:human:Proteasome subunit alpha type 4:E=27.4318 | ENSEMBL:ENSP00000217153:human:Proteasome subunit alpha type 7:E=26.5086 | ENSEMBL:ENSP00000311121:human:Spl
192503_at	C15H11.8	C15H11.8	WBGene00007616	C15H11.8	active	Confirmed						2	V-9B05	-			Emb|Gro|Stp|Gro|Stp	Molecular_function:DNA binding|Molecular_function:transcription factor activity|Biological_process:RNA elongation|Biological_process:regulation of transcription, DNA-dependent|Biological_process:embryonic development (sensu Animalia)|Biological_process:positive regulation of growth rate|Biological_process:gametogenesis	RNA polymerase I transcription factor TFIIS, subunit A12.2/RPA12	ENSEMBL:ENSP00000331111:human:Transcription-associated zinc ribbon protein:E=16.3098 | FLYBASE:CG13418-PA:fly:Flybase gene name is RpI12-PA:E=14.2757 |
191079_s_at	C15H11.9	C15H11.9	WBGene00007617	C15H11.9	active	Confirmed							V-9B07	-		tm1432	Emb|Gro|Lva|Sle|Emb|Gro|Ste|Lva	Biological_process:ribosome biogenesis and assembly|Cellular_component:nucleus|Biological_process:embryonic development (sensu Animalia)|Biological_process:positive regulation of growth rate|Biological_process:larval development (sensu Nematoda)|Biological_process:growth|Biological_process:positive regulation of embryonic development|Biological_process:reproduction	Regulator of ribosome synthesis	ENSEMBL:ENSP00000322396:human:Ribosome biogenesis regulatory protein homolog:E=52.5229 | FLYBASE:CG32409-PA:fly:Flybase gene name is CG32409-PA:E=22.2757 |
175267_at	C15H9.11	C15H9.11	WBGene00015805	C15H9.11	active	Confirmed								-
189828_s_at	C15H9.6	C15H9.6	WBGene00002007	hsp-3	active	Confirmed	stomato-intestinal muscle | head neurons | intestine | tail | nervous system | pharyngeal gland cells | tail neurons | coelomocytes	Adult Expression: pharyngeal gland cells; intestine; stomato-intestinal muscle; coelomocytes; Nervous System; head neurons; tail neurons; unidentified cells in tail ;		1	1		X-3G06	-	hsp-3 encodes a heat shock response 70 (hsp70) protein orthologous to human glucose regulated protein 78 (grp78/BiP, OMIM:138120); HSP-3 likely functions as a molecular chaperone, and is expressed constitutively (expression is not heat inducible) throughout development with greatest abundance during the L1 larval stage; HSP-3 contains a long hydrophobic amino terminus and a carboxyl terminal KDEL…	ok1083	Dpy|Lva	Molecular_function:ATP binding|Biological_process:positive regulation of body size|Biological_process:larval development (sensu Nematoda)|Biological_process:growth|Cellular_component:endoplasmic reticulum lumen|Biological_process:response to stress|Molecular_function:Hsp70/Hsp90 organizing protein activity|Biological_process:protein secretion|Biological_process:response to chemical substance	Molecular chaperones GRP78/BiP/KAR2, HSP70 superfamily	ENSEMBL:ENSP00000265959:human:78 kDa glucose-regulated protein precursor:E=274.959 | ENSEMBL:ENSP00000324173:human:72 kDa protein:E=244.113 | ENSEMBL:ENSP00000227378:human:Splice Isoform 1 Of Heat shock cognate 71 kDa protein:E=216.886 | ENSEMBL:ENSP00000
189268_s_at	C15H9.7	C15H9.7	WBGene00015802	C15H9.7	active	Confirmed						19	X-3G08	-			WT|Unclassified	Molecular_function:pyridoxal phosphate binding|Molecular_function:kynureninase activity|Biological_process:tryptophan catabolism|Biological_process:nicotinamide adenine dinucleotide biosynthesis|Cellular_component:cytoplasm	L-kynurenine hydrolase	ENSEMBL:ENSP00000264170:human:Kynureninase:E=120.921 |
181509_at	C15H9.9	C15H9.9	WBGene00015803	C15H9.9	active	Confirmed						24	X-3G12	-			WT		Unnamed protein	FLYBASE:CG17218-PA:fly:Flybase gene name is CG17218-PA:E=10.6576 |
193657_at	C16A11.1	C16A11.1	WBGene00001673	gpa-11	active	Confirmed		ADL, ASH		1	1	3	II-3B08	-	gpa-11 encodes a member of the G protein alpha subunit family of heterotrimeric GTPases; it is expressed in ADL and ASH amphid neurons.	pk349	WT	Molecular_function:signal transducer activity|Biological_process:G-protein coupled receptor protein signaling pathway|Biological_process:signal transduction	G-protein alpha subunit (small G protein superfamily)	ENSEMBL:ENSP00000248614:human:PREDICTED: guanine nucleotide binding protein, alpha transducing 3:E=65.9208 | ENSEMBL:ENSP00000343027:human:Guanine nucleotide-binding protein G:E=65.5229 | ENSEMBL:ENSP00000251336:human:Guanine nucleotide bindinG protein (G
193115_s_at	C16A3.10a	C16A3.10	WBGene00015814	C16A3.10	active	Confirmed	head neurons | intestinal | hypodermis | hypodermis	Adult Expression: intestinal; head neurons; unidentified | Larval Expression: intestinal; head neurons; unidentified | Adult Expression: hypodermis | Larval Expression: hypodermis		1	1	19	III-3K16	-	The C16A3.10 gene encodes a homolog of the human gene OAT (OMIM:258870), which when mutated leads to ornithinemia and gyrate atrophy.		WT|WT	Molecular_function:transaminase activity|Molecular_function:pyridoxal phosphate binding	Ornithine aminotransferase	ENSEMBL:ENSP00000224242:human:Ornithine aminotransferase, mitochondrial precursor:E=150.055 | ENSEMBL:ENSP00000231420:human:Alanine--glyoxylate aminotransferase 2, mitochondrial precursor:E=40 | ENSEMBL:ENSP00000310978:human:Hypothetical protein MGC15875:E=35.301 | ENSEMBL:ENSP00000296486:human:Alanine-glyoxylate aminotransferase 2-like 1:E=34.3979 | ENSEMBL:ENSP00000268251:human:Similar to 4-ami…
181017_at	C16A3.4	C16A3.4	WBGene00015809	C16A3.4	active	Confirmed						2	III-3K04	-			Emb|Emb|Emb|Gro|Stp|Gro|Stp	Molecular_function:nucleic acid binding|Molecular_function:zinc ion binding|Cellular_component:nucleus|Biological_process:embryonic development (sensu Animalia)|Biological_process:positive regulation of growth rate|Biological_process:gametogenesis	C2H2-type Zn-finger protein	ENSEMBL:ENSP00000310042:human:Zinc finger protein 622:E=59.8239 | FLYBASE:CG6769-PA:fly:Flybase gene name is CG6769-PA:E=58.0757 |
192540_at	C16A3.5	C16A3.5	WBGene00015810	C16A3.5	active	Confirmed						2	III-3K06	-			Emb|Emb|Emb|Gro|Emb|Lva	Molecular_function:oxidoreductase activity, acting on NADH or NADPH|Biological_process:electron transport|Cellular_component:mitochondrial inner membrane|Biological_process:embryonic development (sensu Animalia)|Biological_process:positive regulation of growth rate|Biological_process:larval development (sensu Nematoda)|Biological_process:growth	NADH:ubiquinone oxidoreductase, NDUFB9/B22 subunit	ENSEMBL:ENSP00000276689:human:NADH-ubiquinone oxidoreductase B22 subunit:E=20.3372 | FLYBASE:CG9306-PA:fly:Flybase gene name is CG9306-PA:E=22.9208 |
183166_at	C16A3.6	C16A3.6	WBGene00015811	C16A3.6	active	Confirmed						2	III-3K08	-			Emb|Emb|Emb|Gro|Stp|Lva	Biological_process:embryonic development (sensu Animalia)|Biological_process:positive regulation of growth rate|Biological_process:larval development (sensu Nematoda)|Biological_process:growth|Biological_process:gametogenesis	RNA-binding nuclear protein (MAK16) containing a distinct C4 Zn-finger	ENSEMBL:ENSP00000353246:human:Hypothetical protein FLJ14563:E=72.1079 | FLYBASE:CG10648-PA:fly:Flybase gene name is CG10648-PA:E=67.7213 |
174511_s_at	C16A3.9	C16A3.9	WBGene00004482	rps-13	active	Confirmed						23	III-3K14	174109_at|174511_s_at	rps-13 encodes a small ribosomal subunit S13 protein; by homology, RPS-13 is predicted to function in protein biosynthesis; in C. elegans, RPS-13 activity is required for embryonic and germline development.		Emb|Ste|Lva|Ste	Molecular_function:structural constituent of ribosome|Biological_process:protein biosynthesis|Cellular_component:intracellular|Cellular_component:ribosome|Biological_process:embryonic development (sensu Animalia)|Biological_process:larval development (sensu Nematoda)|Biological_process:growth|Biological_process:reproduction	40S ribosomal protein S13	ENSEMBL:ENSP00000228140:human:40S ribosomal protein S13:E=61.4318 | FLYBASE:CG13389-PA:fly:Flybase gene name is RpS13-PA:E=57.3979 |
192718_s_at	C16B8.1	C16B8.1	WBGene00003007	lin-18	active	Confirmed		Expression from both extrachromosomal arrays and chromosomal integrants was observed, and the results were fully consistent. LIN-18::GFP was expressed in neurons, body wall muscle, and vulval tissue. In the vulva, LIN-18::GFP was expressed in P5.p, P6.p, and P7.p and all their descendants throughout the L3 and L4 stages. In most (>90%) L4 stage individuals, descendants of P5.p and P7.p expressed …		1	1	1	X-2B07	-	lin-18 encodes a predicted receptor tyrosine kinase that is a member of the Ryk/Derailed family of tyrosine kinase-related receptors (OMIM:600524, mutations in humans are associated with cleft palate); in C. elegans, LIN-18 is required for establishing the polarity of the secondary vulval cell lineage produced by the P7.p hypodermal blast cell; LIN-18 may be a receptor for Wnt-like signaling mole…	e620	WT	Molecular_function:protein kinase activity|Molecular_function:ATP binding|Biological_process:protein amino acid phosphorylation|Molecular_function:protein-tyrosine kinase activity	Receptor-like protein tyrosine kinase RYK/derailed	ENSEMBL:ENSP00000296084:human:Splice Isoform 2 Of Tyrosine-protein kinase RYK precursor:E=54.2924 | ENSEMBL:ENSP00000324119:human:Hypothetical protein DKFZp434L0319:E=33.2147 | ENSEMBL:ENSP00000260795:human:Splice Isoform 1 Of Fibroblast growth factor rec
182754_at	C16B8.3	C16B8.3	WBGene00015823	C16B8.3	active	Confirmed						23	X-2B11	-			WT			ENSEMBL:ENSP00000253811:human:Diaphanous 1:E=15 | ENSEMBL:ENSP00000223023:human:Neural Wiskott-Aldrich syndrome protein:E=13.9208 | ENSEMBL:ENSP00000334841:human:Full-length cDNA clone CS0DA006YC23 of Neuroblastoma of Homo sapiens:E=12.2924 | ENSEMBL:ENSP
187682_s_at	C16C10.11	C16C10.11	WBGene00007630	C16C10.11	active	Confirmed						20	III-2G03	173374_s_at|187682_s_at			WT|WT|WT		Uncharacterized conserved protein	ENSEMBL:ENSP00000266157:human:N27C7-4 protein:E=28.8539 | ENSEMBL:ENSP00000352987:human:Hypothetical protein:E=27.699 | ENSEMBL:ENSP00000270751:human:15 kDa protein:E=26.4437 | ENSEMBL:ENSP00000334455:human:Chromosome 9 open reading frame 49:E=25.2924 | ENSEMBL:ENSP00000302454:human:15 kDa protein:E=23.2518 | ENSEMBL:ENSP00000156084:human:OTU-like cysteine protease family protein:E=10.0862 | FLYB…
187348_at	C16C10.2	C16C10.2	WBGene00007623	C16C10.2	active	Confirmed						2	III-2E09	174332_s_at|187348_at			WT|WT|Gro|Lva|Lvl	Biological_process:rRNA processing|Cellular_component:ribonucleoprotein complex|Biological_process:positive regulation of growth rate|Biological_process:larval development (sensu Nematoda)|Biological_process:growth|Biological_process:physiological processes	Uncharacterized conserved protein	ENSEMBL:ENSP00000333151:human:Probable U3 small nucleolar RNA-associated protein 11:E=42.2596 | FLYBASE:CG1789-PA:fly:Flybase gene name is CG1789-PA:E=37.7696 |
187439_at	C16C10.4	C16C10.4	WBGene00007625	C16C10.4	active	Confirmed		Expression is first seen in this strain in the 50 - 80 cell stage embryo and is not expressed beyond L1 stage larvae. The cells in which expression occurs are as yet unidentified. They mostly occur in pairs or quadruplets. A number of nuclei stain through to the 3-fold stage embryo, but only one staining nucleus is seen in L1 larvae. We will look into this pattern in greater detail.		5	1	18	III-2E13	-			WT|WT|WT|WT|WT		Transcriptional co-repressor component	ENSEMBL:ENSP00000279996:human:Sin3 associated polypeptide p18:E=35.2596 | FLYBASE:CG6046-PA:fly:Flybase gene name is Bin1-PA:E=34.3979 |
173925_s_at	C16C10.8	C16C10.8	WBGene00007628	C16C10.8	active	Confirmed						2	III-2E21	-			WT|WT		Cell growth-regulating nucleolar protein	ENSEMBL:ENSP00000345917:human:Hypothetical protein FLJ20425:E=35.6576 | FLYBASE:CG12909-PA:fly:Flybase gene name is CG12909-PA:E=26 |
193467_s_at	C16C2.2a	C16C2.2	WBGene00001145	eat-16	active	Confirmed	spermathecae | all neurons | pharyngeal muscle | vulval muscle	Examination of transgenic animals carrying pGP16 using confocal microscopy showed that EAT-16 is expressed in most or all neurons, including the hermaphrodite specific neuron (HSN), as well as in the vulval and pharyngeal muscles. Expression was also occasionally seen in the spermatheca and body wall muscles.		1	1	1	I-4J04	-	The eat-16 gene encodes an RGS protein that affects movement, pharyngeal pumping, egg laying, and synaptic transmission; it genetically interacts with the egl-30 and goa-1 signaling pathways, and is expressed in excitable cells and in the spermatheca.	ad702	WT|WT|WT	Biological_process:intracellular signaling cascade|Molecular_function:signal transducer activity|Biological_process:G-protein coupled receptor protein signaling pathway|Cellular_component:heterotrimeric G-protein complex	G protein signaling regulators	ENSEMBL:ENSP00000331485:human:Splice Isoform 1 Of Regulator of G-protein signaling 7:E=82.6021 | ENSEMBL:ENSP00000341199:human:Splice Isoform 4 Of Regulator of G-protein signaling 6:E=78.0506 | ENSEMBL:ENSP00000319069:human:RegulatoR of G-pRotein signalli
178806_s_at	C16C2.4	C16C2.4	WBGene00007621	C16C2.4	active	Confirmed						2	I-4J08	-			WT		Synapse-associated protein	ENSEMBL:ENSP00000306395:human:SYAP1:E=31.6198 | FLYBASE:CG8884-PG:fly:Flybase gene name is Sap47-PG:E=19.6383 |
182108_at	C16D9.1	C16D9.1	WBGene00015857	C16D9.1	active	Confirmed						16	V-5L16	175122_at|182108_at			WT		Unnamed protein
174092_at	C16D9.9	C16D9.9	WBGene00015864	C16D9.9	active	Confirmed								-			WT
192336_at	C16H3.2	C16H3.2	WBGene00002272	lec-9	active	Confirmed						31	X-7J14	-	lec-9 encodes a predicted lectin that affects embryonic viability.	tm1206	Emb|WT	Molecular_function:sugar binding|Biological_process:embryonic development (sensu Animalia)	Galectin, galactose-binding lectin	ENSEMBL:ENSP00000312259:human:Galectin-9:E=16.7959 | ENSEMBL:ENSP00000306228:human:Splice Isoform 2 Of Galectin-9:E=16.6778 | ENSEMBL:ENSP00000318214:human:Splice Isoform 1 Of Galectin-9:E=16.4949 | ENSEMBL:ENSP00000328797:human:35 kDa protein:E=14.5376 | ENSEMBL:ENSP00000329254:human:35 kDa protein:E=14.5229 | ENSEMBL:ENSP00000315564:human:40 kDa protein:E=14.3566 | ENSEMBL:ENSP00000311999:human…
184450_at	C17B7.11	C17B7.11	WBGene00015885	C17B7.11	active	Confirmed						19	V-3C01	-	This gene encodes a protein containing an F-box, a motif predicted to mediate protein-protein interactions either with homologs of yeast Skp-1p or with other proteins; this gene's encoded protein also contains an FTH/DUF38 motif, which may also mediate protein-protein interaction.		WT		Uncharacterized protein
174936_s_at	C17D12.5	C17D12.5	WBGene00007639	C17D12.5	active	Confirmed						4	I-5H02	-			WT	Molecular_function:ubiquitin conjugating enzyme activity|Biological_process:protein modification|Biological_process:ubiquitin cycle
193028_s_at	C17D12.6	C17D12.6	WBGene00004963	spe-9	active	Confirmed		Expressed in sperm and spermatids. | Worms carrying the Ex-Y47H9 transgene had wild-type level broods (109 9 at 25C) in a spe-9(eb19) mutant background displayed no SPE-9 staining. Probably because of germline silencing.	Mutant SPE-9 localization was indistinguishable from wild-type. The results were identical for hc52 and hc88. In spermatids, SPE-9 is located at or near the cell surface and has some incidental overlap with 1CB4 staining that marks sperm membranous organelles (MOs) in the cytoplasm. After sperm activation (spermiogenesis), SPE-9 appears concentrated on the pseudopod while 1CB4 staining remains re…	0	1	4	I-5H04	-	spe-9 encodes a predicted plasma membrane protein with a short intracellular domain and external EGF-like repeats most closely resembling those of the Delta, Serrate, APX-1, and LAG-2 signaling ligands; SPE-9 is required autonomously in sperm for fertilization, and by homology, likely mediates an adhesive or signaling event necessary for proper oocyte fertilization; spe-9 mRNA is detected solely …	eb19	WT	Molecular_function:receptor binding|Cellular_component:plasma membrane|Biological_process:fertilization (sensu Animalia)	Fibrillins and related proteins containing Ca2+-binding EGF-like domains	ENSEMBL:ENSP00000344557:human:NOTCH2 protein:E=32.8861 | ENSEMBL:ENSP00000256646:human:Neurogenic locus notch homolog protein 2 precursor:E=32.7696 | ENSEMBL:ENSP00000263388:human:Neurogenic locus notch homolog protein 3 precursor:E=28.2147 | ENSEMBL:ENSP
182161_at	C17E4.10	C17E4.10	WBGene00007647	C17E4.10	active	Confirmed						2	I-4L23	175313_at|182161_at			WT
191948_s_at	C17E4.5	C17E4.5	WBGene00003904	pab-3	active	Confirmed	head neurons | nerve ring | ventral nerve cord | intestinal | mechanosensory neurons | tail neurons	Adult Expression: intestinal; nerve ring; ventral nerve cord; head neurons; mechanosensory neurons; tail neurons; unidentified | Larval Expression: intestinal; nerve ring; ventral nerve cord; head neurons; mechanosensory neurons		1	1	18	I-4L13	173396_s_at|191948_s_at	pab-3 is orthologous to human PABPN1 (OMIM:602279, mutated in oculopharyngeal muscular dystrophy).		Emb|Lva|Sle|Unc|Emb|Gro|Lva|Sle|Unc|Emb|Lva|Unc|Emb|Lva|Unc	Molecular_function:nucleic acid binding|Biological_process:embryonic development (sensu Animalia)|Biological_process:positive regulation of growth rate|Biological_process:larval development (sensu Nematoda)|Biological_process:growth|Biological_process:positive regulation of embryonic development|Biological_process:locomotory behavior	Splicing factor RNPS1, SR protein superfamily	ENSEMBL:ENSP00000216727:human:Poly(A) binding Protein, nuclear 1:E=48.9208 | ENSEMBL:ENSP00000354765:human:RNA-binding region RNP-1 (RNA recognition motif) domain containing protein:E=13.1192 | FLYBASE:CG2163-PA:fly:Flybase gene name is Pabp2-PA:E=41.6778 | FLYBASE:CG5442-PB:fly:Flybase gene name is SC35-PB:E=12.6778 |
193585_at	C17E4.9	C17E4.9	WBGene00007646	C17E4.9	active	Confirmed						2	I-4L21	-		ok1089	Emb|Unc|Bmd|Dpy|Emb|Lva|Unc|Bmd|Emb|Gro|Sma|Unc	Molecular_function:sodium/potassium-exchanging ATPase activity|Biological_process:potassium ion transport|Biological_process:sodium ion transport|Cellular_component:membrane|Biological_process:body morphogenesis (sensu Nematoda)|Biological_process:positive regulation of body size|Biological_process:embryonic development (sensu Animalia)|Biological_process:positive regulation of growth rate|Biolog…	Na+/K+ ATPase, beta subunit	ENSEMBL:ENSP00000271368:human:Splice Isoform 1 Of Sodium/potassium-transporting ATPase beta-1 chain:E=33.0088 | ENSEMBL:ENSP00000286371:human:Sodium/potassium-transporting ATPase beta-3 chain:E=31.1249 | ENSEMBL:ENSP00000250111:human:Sodium/potassium-transporting ATPase beta-2 chain:E=27.2676 | ENSEMBL:ENSP00000355346:human:Splice Isoform 2 Of X/potassium-transporting ATPase beta-m chain:E=23.008…
190854_at	C17E7.8	C17E7.8	WBGene00003714	nhr-124	active	Confirmed						13	V-3I08	-			WT	Molecular_function:transcription factor activity|Molecular_function:steroid hormone receptor activity|Biological_process:regulation of transcription, DNA-dependent|Cellular_component:nucleus|Molecular_function:DNA binding|Molecular_function:ligand-dependent nuclear receptor activity	Nuclear hormone receptor	ENSEMBL:ENSP00000315442:human:Splice Isoform 2 Of Bile acid receptor:E=15.2007 | ENSEMBL:ENSP00000188403:human:Splice Isoform 3 Of Bile acid receptor:E=15.1675 | ENSEMBL:ENSP00000271387:human:Retinoic acid receptor RXR-gamma:E=13.2076 | ENSEMBL:ENSP000003
180379_s_at	C17F4.7	C17F4.7	WBGene00015913	C17F4.7	active	Confirmed						7		-
179127_s_at	C17G1.5	C17G1.5	WBGene00007652	C17G1.5	active	Confirmed						1		-
186698_s_at	C17G10.4a	C17G10.4	WBGene00000383	cdc-14	active	Confirmed		Mosaic expression is seen in embryos, with from 2 to many cells showing expression. Expression is seen in both pre- and post-comma stage embryos. | "The localization of CeCDC-14 was analyzed in wild-type C. elegans embryos, using the affinity-purified anti-CeCDC-14 antibodies for immunofluorescence microscopy."	| "During interphase and early mitosis, antiCeCDC-14 antibodies produced only weak diffuse staining, but no labeling of specific cellular structures. However, in anaphase, striking staining of the central spindle area was observed in anaphase. Later in m	5	1		II-4D15	173747_at|174820_s_at|186608_s_at|186610_s_at|186698_s_at	cdc-14 encodes a dual-specificity phosphatase, homologous to Cdc14p in S. cerevisiae; CDC-14 localizes to the central spindle in anaphase and to the midbody in telophase, and is required for cytokinesis and embryonic viability.	ok1407	WT|WT	Molecular_function:nucleic acid binding|Molecular_function:protein phosphatase activity|Biological_process:protein amino acid dephosphorylation|Molecular_function:protein tyrosine phosphatase activity		ENSEMBL:ENSP00000354916:human:Splice Isoform 2 Of Dual specificity protein phosphatase CDC14A:E=96.3767 | ENSEMBL:ENSP00000336739:human:Splice Isoform 1 Of Dual specificity protein phosphatase CDC14A:E=93.0706 | ENSEMBL:ENSP00000355055:human:Splice Isofor
184497_at	C17G10.5	C17G10.5	WBGene00003097	lys-8	active	Confirmed	intestine | intestine | pharyngeal gland cells	Expressed in intestine, the expression domain has been reported to extend to the terminal bulb of the pharynx. | Intestine | "Expression is generally confined to the g1 and g2 pharyngeal gland cells, both within the nuclei of these cells, and more weakly throughout the cytoplasm and processes of these cells. Expression is seen predominantly in older larvae and adults, but is occasionally seen in …	| "Expressed in nuclei, more weakly throughout the cytoplasm and processes of pharyngeal gland cells."	0	1	8	II-4D17	-			WT	Molecular_function:lysozyme activity|Biological_process:peptidoglycan catabolism|Biological_process:cell wall catabolism	N-acetylmuraminidase/lysozyme
187029_at	C17H12.10	C17H12.10	WBGene00015935	C17H12.10	active	Confirmed						6	IV-3G24	-			WT
186867_s_at	C17H12.13	C17H12.13	WBGene00015938	C17H12.13	active	Confirmed						7	IV-3I06	-			WT
187561_s_at	C17H12.14	C17H12.14	WBGene00006917	vha-8	active	Confirmed	excretory cell | hypodermis | vulval muscle | hypodermal	Adult Expression: vulval muscle; hypodermis; excretory cell; unidentified | Larval Expression: hypodermis; excretory cell | "Antibody staining patterns were consistent with the vha-8::GFP reporter gene expression pattern through all developmental stages, beginning at comma stage embryo to adult. Furthermore, vha-8 expression in canals of the H-shaped excretory cell, was prominently observed in a …	| Subcellular localization of vha-8 by immuno-gold electron microscopy using anti-VHA-8 antibodies detected signals in the cytoplasm of the excretory canals and stacked sheets of the plasma membranes of the syncytial hypodermal cells.	0	1		IV-3I08	-		ok548	Emb|Gro|Stp|Emb|Lva	Molecular_function:hydrogen-transporting ATP synthase activity, rotational mechanism|Molecular_function:hydrogen-transporting ATPase activity, rotational mechanism|Biological_process:ATP synthesis coupled proton transport|Cellular_component:proton-transporting two-sector ATPase complex|Biological_process:embryonic development (sensu Animalia)|Biological_process:positive regulation of growth rate|…	Vacuolar H+-ATPase V1 sector, subunit E	ENSEMBL:ENSP00000253413:human:Vacuolar ATP synthase subunit E:E=63.6198 | ENSEMBL:ENSP00000304891:human:Hypothetical protein FLJ25326:E=58.1024 | FLYBASE:CG1088-PB:fly:Flybase gene name is Vha26-PB:E=68.6021 |
184534_s_at	C17H12.8	C17H12.8	WBGene00015933	C17H12.8	active	Confirmed						19	IV-3G20	184533_at|184534_s_at			WT		Unnamed protein
184853_at	C18A11.1	C18A11.1	WBGene00015947	C18A11.1	active	Confirmed						15	X-4I15	-			WT		Unnamed protein
188558_s_at	C18A11.7a	C18A11.7	WBGene00001000	dim-1	active	Confirmed		Expressed throughout development from the 1.5-fold stage of embryogenesis and appears to be limited to bodywall muscles. Anti-GFP immunofluorescence was not observed in any of the other muscle types.	UNC-112 and PAT-3 integrin colocalize at muscle cell dense bodies, at M-lines, and at the regions of contact between adjacent muscle cells. The GFP-tagged DIM-1(S) isoform is localized at the basal membrane region of bodywall muscle cells, but does not appear to colocalize with PAT-3 integrin or, by inference, with UNC-112.	0	1	16	X-4K03	173656_at|188558_s_at		gk54	WT		Immunoglobin and related proteins	ENSEMBL:ENSP00000271588:human:Hemicentin:E=15.6198 | ENSEMBL:ENSP00000261509:human:Myoneurin:E=13.4559 | ENSEMBL:ENSP00000346369:human:Hypothetical protein DKFZp451M023:E=13.3979 | ENSEMBL:ENSP00000340967:human:153 kDa protein:E=13.3665 | ENSEMBL:ENSP00000351790:human:Myopalladin:E=13.3098 | ENSEMBL:ENSP00000336735:human:KIAA0992 protein:E=11.8539 | ENSEMBL:ENSP00000352154:human:TiTin isoform nov…
183012_at	C18A3.3	C18A3.3	WBGene00015941	C18A3.3	active	Confirmed						2	II-4J01	-			Emb|Lva	Biological_process:ribosome biogenesis|Biological_process:embryonic development (sensu Animalia)|Biological_process:larval development (sensu Nematoda)|Biological_process:growth	Nucleolar protein-like/EBNA1-binding protein	ENSEMBL:ENSP00000236051:human:Probable rRNA processing protein EBP2:E=44.1427 | FLYBASE:CG1542-PA:fly:Flybase gene name is CG1542-PA:E=24.4318 |
190103_at	C18A3.5a	C18A3.5	WBGene00015943	C18A3.5	active	Confirmed	body wall muscle | pharynx	Adult Expression: pharynx; body wall muscle; unidentified | Larval Expression: pharynx; body wall muscle; unidentified		0	1	5	II-4J05	174945_at|190103_at		tm361	WT|Rup|WT	Molecular_function:nucleic acid binding|Biological_process:morphogenesis of an epithelium	Apoptosis-promoting RNA-binding protein TIA-1/TIAR (RRM superfamily)	ENSEMBL:ENSP00000354838:human:Splice Isoform 2 Of Nucleolysin TIA-1:E=74.2218 | ENSEMBL:ENSP00000282574:human:Splice Isoform 1 Of Nucleolysin TIA-1:E=71.7959 | ENSEMBL:ENSP00000298518:human:Nucleolysin TIAR:E=71.041 | ENSEMBL:ENSP00000340447:human:T-clust
192427_s_at	C18A3.6a	C18A3.6	WBGene00004267	rab-3	active	Confirmed	nerve ring | pharyngeal nerves | dorsal nerve cord | ventral nerve cord | neurons	~all neurons. Immunoreactivity was detected in the synaptic-rich regions of the nervous system in a pattern similar to the distribution of the C. elegans synaptic vesicle membrane protein synaptotagmin. Specifically, the nerve ring, ventral nerve cord, and dorsal nerve cord showed the highest immunoreactivity. rab-3 expression also was observed in the pharyngeal nervous system. Detectable levels …		1	1		II-4J07	175564_s_at|192427_s_at	rab-3 encodes a rab3 homolog, a member of the Ras GTPase superfamily, and affects sensitivity to aldicarb and the distribution of synaptic vesicle populations and thereby affects synaptic transmission, track amplitude and speed of movement, chemotaxis to isoamyl alcohol, affects pharyngeal pump durations, and may only slightly affect male mating behavior; requires aex-3 for localization to synaps…	js48	Slu	Molecular_function:GTP binding|Biological_process:small GTPase mediated signal transduction|Biological_process:protein transport|Biological_process:positive regulation of locomotion|Molecular_function:RAB small monomeric GTPase activity|Biological_process:chemotaxis|Biological_process:synaptic transmission, cholinergic|Biological_process:mating behavior|Cellular_component:synaptic vesicle|Biologi…	GTPase Rab3, small G protein superfamily	ENSEMBL:ENSP00000282878:human:Ras-related protein Rab-3C:E=85.3372 | ENSEMBL:ENSP00000222256:human:Ras-related protein Rab-3A:E=84.0555 | ENSEMBL:ENSP00000304461:human:Ras-related protein Rab-3B:E=81.9208 | ENSEMBL:ENSP00000222120:human:Ras-related protei
179922_s_at	C18B2.4	C18B2.4	WBGene00015955	C18B2.4	active	Confirmed						1		-			WT|WT		WW domain binding protein WBP-2, contains GRAM domain	ENSEMBL:ENSP00000254806:human:Similar to WW domain binding protein-2:E=32.1192 | ENSEMBL:ENSP00000346460:human:BK250D10.6 protein:E=24.0132 | ENSEMBL:ENSP00000332983:human:MGC26816 protein:E=22.8539 | FLYBASE:CG11009-PA:fly:Flybase gene name is CG11009-PA:E=38.3565 |
180040_s_at	C18B2.5a	C18B2.5	WBGene00015956	C18B2.5	active	Confirmed						27	X-2G18	-			WT		Unnamed protein
190122_at	C18C4.10a	C18C4.10	WBGene00002215	klc-2	active	Confirmed	tail neurons	Adult Expression: unidentified | Larval Expression: tail neurons; unidentified		1	1	1		173085_at|190122_at	klc-2 encodes a kinesin light chain and was identified as a protein that interacts with UNC-16 by the yeast two-hybrid system, this association suggests that KLC-2 may be involved in the regulation of synaptic vesicle localization by the UNC-16-JNK signaling complex.	km11		Molecular_function:microtubule motor activity|Cellular_component:kinesin complex	Kinesin light chain	ENSEMBL:ENSP00000334523:human:Splice Isoform 4 Of Kinesin light chain 1:E=167.377 | ENSEMBL:ENSP00000246489:human:Kinesin light chain 1I:E=167.377 | ENSEMBL:ENSP00000333912:human:Splice Isoform 1 Of Kinesin light chain 1:E=167.337 | ENSEMBL:ENSP00000341154:human:Kinesin 2 60/70KDa:E=167.328 | ENSEMBL:ENSP00000334618:human:Splice Isoform 7 Of Kinesin light chain 1:E=165.013 | ENSEMBL:ENSP000002597…
176721_at	C18C4.9	C18C4.9	WBGene00015969	C18C4.9	active	Confirmed	amphid sensory neurons | neuronal | ventral nerve cord | pharyngeal neurons	All stages from the 3-fold embryo to adult show the following expression. Several neuronal nuclei behind the metacorpus express strongly, while much fainter expression is seen in neural processes that extend from these nuclei to the buccal cavity. Faint expression is also occasionally seen in the ventral nerve cord and in several presumed neuronal cells in the tail.	Strong expression in nuclei, fainter expression in neural processes.	1	1	1	V-4E18	176717_at|176721_at			WT|WT	Molecular_function:binding|Biological_process:transport	Globins and related hemoproteins
192452_at	C18D1.1	C18D1.1	WBGene00000995	die-1	active	Confirmed	hypodermis | intestine | pharynx | muscle	Maternally expressed DIE-1 can be detected in all blastomeres of the early embryo. Zygotic DIE-1 expression is prominent in the posterior half of the embryo, in the nuclei of muscle and hypodermal precursors. Shortly after the hypodermal cells undergo their terminal divisions, DIE-1 can be detected very strongly in the dorsal hypodermis. As intercalation proceeds, DIE-1 expression becomes weaker …	nuclei	0	1	1	II-7I23	174659_at|192452_at	die-1 encodes a C2H2 zinc finger protein containing four fingers, homologous to CG18265-PA in Drosophila; DIE-1 is autonomously required in the posterior dorsal hypodermis for intercalation, for morphogenesis in other embryonic tissues, and for normal postembryonic growth and vulval development.	e2500	Bmd|Emb|Gro|Lvl|Muv|Emb	Molecular_function:nucleic acid binding|Molecular_function:zinc ion binding|Cellular_component:nucleus|Biological_process:body morphogenesis (sensu Nematoda)|Biological_process:embryonic development (sensu Animalia)|Biological_process:positive regulation of growth rate|Biological_process:larval development (sensu Nematoda)|Biological_process:physiological processes|Biological_process:negative reg…	Unnamed protein
187944_at	C18D1.3	C18D1.3	WBGene00001447	flp-4	active	Confirmed	nerve ring	Nerve ring and other neuronal processes. | "Expressed in ADL, ASEL, AVM, AWC, FLP, PHA, PHB, PVD, I5, I6, NSM. No male specific expression." | Expressed in all stages	In wild-type animals, FaRPs immunostaining was most concentrated in the nerve ring and other neuronal processes, whereas neuronal cell bodies had lower levels of expression.	1	1	6	II-7K03	-			WT
194005_s_at	C18D11.4	C18D11.4	WBGene00004705	rsp-8	active	Confirmed	head neurons | pharyngeal-intestinal valve | anal sphincter/depressor muscle | nerve ring | lateral nerve cords/commissures | intestinal muscle | gonad sheath cells | seam cells | body wall muscle | pharynx | ventral nerve cord | intestinal | uterus | tail neurons	Adult Expression: pharynx; pharyngeal-intestinal valve; intestinal muscle; anal sphincter/depressor muscle; uterus; gonad sheath cells; body wall muscle; seam cells; nerve ring; ventral nerve cord; lateral nerve cords/commissures; head neurons; tail neurons | Larval Expression: pharynx; pharyngeal-intestinal valve; intestinal; intestinal muscle; anal sphincter/depressor muscle; body wall muscle; …		1	1	2	III-6I01	173352_s_at|194005_s_at			Lva|Lva|Gro|Gro|Unc	Molecular_function:nucleic acid binding|Biological_process:positive regulation of growth rate|Biological_process:larval development (sensu Nematoda)|Biological_process:growth|Biological_process:locomotory behavior	RRM domain	ENSEMBL:ENSP00000297071:human:Splice Isoform 1 Of Transformer-2 protein homolog:E=42.301 | ENSEMBL:ENSP00000259043:human:Splice Isoform 1 Of Arginine/serine-rich splicing factor 10:E=41.7959 | ENSEMBL:ENSP00000302894:human:Splice Isoform 1 Of Heterogeneou
194219_x_at	C18E3.4	C18E3.5	WBGene00015974		changed	Confirmed						2	I-1H18	189396_at|194219_x_at			WT
179931_s_at	C18E3.9	C18E3.9	WBGene00015976	C18E3.9	active	Confirmed						7	I-1J04	-			WT|WT|Emb	Biological_process:embryonic development (sensu Animalia)
188630_at	C18E9.1	C18E9.1	WBGene00000286	cal-2	active	Confirmed						6	II-6B01	-	cal-2 encodes a calmodulin homolog required for embryonic development or viability; CAL-2 is closely similar to its paralogs CAL-1, CAL-3, CAL-4 and CMD-1.		WT|Emb	Molecular_function:calcium ion binding|Biological_process:embryonic development (sensu Animalia)	Calmodulin and related proteins (EF-Hand superfamily)	ENSEMBL:ENSP00000291295:human:Calmodulin:E=45.7447 | ENSEMBL:ENSP00000315299:human:Calmodulin-related protein NB-1:E=45.4089 | ENSEMBL:ENSP00000352037:human:17 kDa protein:E=44.8861 | ENSEMBL:ENSP00000217452:human:Fast skeletal muscle troponin C:E=30.3979
193029_s_at	C18E9.2	C18E9.2	WBGene00007683	C18E9.2	active	Confirmed						20	II-6B03	-			WT|Clr|Lon|Unc|Lon	Molecular_function:protein transporter activity|Biological_process:protein transport|Cellular_component:integral to membrane|Biological_process:osmoregulation|Biological_process:negative regulation of body size|Biological_process:locomotory behavior	Membrane component of ER protein translocation complex	ENSEMBL:ENSP00000337688:human:Translocation protein-1:E=61.9586 | ENSEMBL:ENSP00000340826:human:Cylicin II:E=11.4685 | FLYBASE:CG4758-PB:fly:Flybase gene name is Trp1-PB:E=54.1427 |
179448_at	C18E9.4	C18E9.4	WBGene00007684	C18E9.4	active	Confirmed						23	II-6B07	-			Emb|Gro|Lva	Biological_process:embryonic development (sensu Animalia)|Biological_process:positive regulation of growth rate|Biological_process:larval development (sensu Nematoda)|Biological_process:growth	NADH:ubiquinone oxidoreductase, NDUFB3/B12 subunit
186792_at	C18E9.6	C18E9.6	WBGene00007686	C18E9.6	active	Confirmed	hypodermis | body wall muscle | pharynx | intestinal	Adult Expression: pharynx; intestinal; body wall muscle; hypodermis | Larval Expression: pharynx; intestinal; body wall muscle; hypodermis		0	1	20	II-6B11	175090_at|186792_at			Emb|Gro|Gro|Sma	Molecular_function:voltage-dependent ion-selective channel activity|Biological_process:anion transport|Cellular_component:mitochondrial outer membrane|Biological_process:embryonic development (sensu Animalia)|Biological_process:positive regulation of growth rate|Biological_process:positive regulation of body size	Translocase of outer mitochondrial membrane complex, subunit TOM40	ENSEMBL:ENSP00000252487:human:Probable mitochondrial import receptor subunit TOM40 homolog:E=63.6198 | ENSEMBL:ENSP00000289918:human:Hypothetical protein FLJ14798:E=55.0605 | FLYBASE:CG12157-PB:fly:Flybase gene name is Tom40-PB:E=74.4949 | FLYBASE:CG8330-PA:fly:Flybase gene name is CG8330-PA:E=72.7959 | FLYBASE:CG4520-PA:fly:Flybase gene name is CG4520-PA:E=14.0915 |
179607_at	C18E9.9	C18E9.9	WBGene00007689	C18E9.9	active	Confirmed						6	II-6B17	-			WT
187752_at	C18G1.4a	C18G1.4	WBGene00015983	C18G1.4	active	Confirmed						7	V-3H10	-		ok257	Emb|WT|WT	Biological_process:embryonic development (sensu Animalia)	Uncharacterized protein	ENSEMBL:ENSP00000252244:human:Keratin 1:E=14.1192 | ENSEMBL:ENSP00000309558:human:Splice Isoform 1 Of TATA-binding protein associated factor 2N:E=13.0605 | ENSEMBL:ENSP00000246662:human:Keratin 9:E=10.6383 | FLYBASE:CG8160-PA:fly:Flybase gene name is CG8160-PA:E=12.3279 | FLYBASE:CG9888-PA:fly:Flybase gene name is Fib-PA:E=12.2076 |
188717_at	C18G1.5	C18G1.5	WBGene00001855	hil-4	active	Confirmed	germ-line cells | male gonad | gonad | spermatids	All nuclei of the soma of all life stages as well as all nuclei of the germline were detected. In the male gonad, the germline-nuclei of mitotic and of meiotic regions were reactive with the antibody, as were spermatids and mature spermatozoa.	nuclei	3	1	11	V-3H12	-		tm397	WT|WT	Molecular_function:DNA binding|Biological_process:nucleosome assembly|Cellular_component:nucleosome|Cellular_component:nucleus	Histone H1	ENSEMBL:ENSP00000307705:human:H1 histone family, member 4:E=23.0132 | ENSEMBL:ENSP00000330074:human:H1 histone family, member 5:E=22.3979 | ENSEMBL:ENSP00000244573:human:H1 histone family, member 1:E=20.8861 | ENSEMBL:ENSP00000339566:human:Histone H1.2:E=20.585 | ENSEMBL:ENSP00000244534:human:H1 histone family, member 3:E=20.4815 | ENSEMBL:ENSP00000344504:human:Histone H1.0:E=20.2757 | ENSEMBL:EN…
186448_at	C23F12.4	C23F12.4	WBGene00016009	C23F12.4	active	Confirmed						1	X-4P07	-			WT
187706_at	C23G10.2a	C23G10.2	WBGene00016011	C23G10.2	active	Confirmed						2	III-3A24	-			WT|WT			ENSEMBL:ENSP00000254878:human:Ribonuclease UK114:E=39.9586 | FLYBASE:CG15261-PA:fly:Flybase gene name is CG15261-PA:E=27.0555 |
192702_s_at	C23G10.3	C23G10.3	WBGene00004472	rps-3	active	Confirmed						23	III-3C02	192701_at|192702_s_at	rps-3 encodes a small ribosomal subunit S3 protein that contains a KH RNA-binding domain and by homology,is predicted to function in protein biosynthesis; in C. elegans, RPS-3 activity is required for embryonic and germline development, as well as the overall health of the animal.		Emb|Emb|Sck|Ste|Ste	Molecular_function:nucleic acid binding|Molecular_function:structural constituent of ribosome|Biological_process:protein biosynthesis|Cellular_component:intracellular|Cellular_component:ribosome|Cellular_component:small ribosomal subunit|Biological_process:embryonic development (sensu Animalia)|Biological_process:physiological processes|Biological_process:reproduction	40S ribosomal protein S3	ENSEMBL:ENSP00000278572:human:40S ribosomal protein S3:E=91.2007 | ENSEMBL:ENSP00000343587:human:PREDICTED: similar to 40S ribosomal protein S3:E=84.2007 | FLYBASE:CG6779-PA:fly:Flybase gene name is RpS3-PA:E=86.9586 |
182261_at	C23H3.2a	C23H3.2	WBGene00016018	C23H3.2	active	Confirmed						8	II-1C13	-			WT|Unclassified|WT|WT|WT
186773_s_at	C23H4.1	C23H4.1	WBGene00000277	cab-1	active	Confirmed						6	X-5F16	173438_at|186773_s_at	Novel protein which has a C-terminal motif weakly homologous to mouse NPDC-1 and is involved in syaptic regulation; it is expressed in various neurons including ventral cord and tail ganglion neurons; it physically interacts with AEX-3, which is a guanine nucleotide exchange factor for the Rab3 GTPase.	n2220	WT	Cellular_component:integral to membrane|Biological_process:regulation of synapse	Neural proliferation, differentiation and control protein	ENSEMBL:ENSP00000265665:human:Neural proliferation differentiation and control protein-1 precursor:E=10.1427 | FLYBASE:CG30420-PA:fly:Flybase gene name is CG30420-PA:E=15.1611 |
185619_s_at	C23H5.8a	C23H5.8	WBGene00016027	C23H5.8	active	Confirmed						19		184500_s_at|185619_s_at		ok651	WT|WT		Unnamed protein
183542_at	C24A1.2	C24A1.2	WBGene00016029	C24A1.2	active	Confirmed								174325_at|174326_s_at|183542_at		tm801	WT	Molecular_function:transcription factor activity|Biological_process:regulation of transcription, DNA-dependent|Cellular_component:nucleus|Molecular_function:DNA binding	Transcription factor NERF and related proteins, contain ETS domain	ENSEMBL:ENSP00000239882:human:E74-like factor 1:E=39.1805 | ENSEMBL:ENSP00000351458:human:NERF-1b:E=37.284 | ENSEMBL:ENSP00000265495:human:Ets transcription factor:E=36.6021 | ENSEMBL:ENSP00000353937:human:Myeloid elf-1 like factor:E=35.0315 | ENSEMBL:ENS
185888_at	C24A11.1	C24A11.1	WBGene00016040	C24A11.1	active	Confirmed						4	I-2M08	-			WT|WT		Uncharacterized protein
187828_at	C24A11.8a	C24A11.8	WBGene00001491	frm-4	active	Confirmed	spermatheca | hypodermis | body wall muscle | pharynx | intestinal | vulval muscle	Adult Expression: pharynx; vulval muscle; spermatheca; body wall muscle; unidentified | Larval Expression: intestinal; body wall muscle; hypodermis; unidentified		0	1	2	I-2M22	174185_at|187828_at	frm-4 encodes a predicted transmembrane protein that contains an N-terminal FERM (Band 4.1-ezrin-radixin-moesin) domain; by homology, FRM-4 is predicted to function as a membrane-cytoskeleton linker protein that plays a role in cell adhesion, migration, or organization of cell surface structures; however, as loss of frm-4 activity via large-scale RNAi screens does not result in any obvious abnorm…		WT|WT|WT	Cellular_component:cytoskeleton	FERM domain protein EHM2	ENSEMBL:ENSP00000305711:human:MGC14161 protein:E=57.3098 | ENSEMBL:ENSP00000340131:human:Hypothetical protein FLJ33253:E=37.5376 | ENSEMBL:ENSP00000329687:human:EPB41L5 protein:E=35.0044 | ENSEMBL:ENSP00000351139:human:Hypothetical protein FLJ20381:E=34.1
181559_at	C24A3.2a	C24A3.2	WBGene00016033	C24A3.2	active	Confirmed						6	X-4F03	-			WT		Unnamed protein
192785_at	C24A3.6	C24A3.6	WBGene00006672	twk-18	active	Confirmed		Expressed in body-wall muscle. | "Four independent twk-18::gfp lines were generated, which displayed a GFP signal only in body wall muscle."		0	1	25	X-4F11	175541_at|192785_at	twk-18 encodes one of 44 C. elegans TWK (two-P domain K+) potassium channel subunits that contain two pore-forming domains and four transmembrane domains; TWK-18 was originally defined by gain-of-function mutations that result in embryonic lethality at the two-fold stage, locomotion defects, longer than normal body length, abnormal egg-laying, and temperature-sensitive paralysis; as loss of TWK-1…	cn110	WT|WT	Molecular_function:potassium channel activity|Biological_process:potassium ion transport|Cellular_component:membrane|Biological_process:muscle contraction|Biological_process:locomotion	Tandem pore domain K+ channel	ENSEMBL:ENSP00000334650:human:TWIK-related individual K+ channel:E=18.6778 | ENSEMBL:ENSP00000264101:human:Two-pore domain potassium channel TREK-1:E=16.7447 | ENSEMBL:ENSP00000341696:human:Similar to Potassium channel TASK-4:E=15.7212 | ENSEMBL:ENSP00000
173335_s_at	C24B9.9	C24B9.9	WBGene00016052	dod-3	active	Confirmed						15	V-2B01	-			WT		Unnamed protein
191990_at	C24F3.6	C24F3.6	WBGene00000698	col-124	active	Confirmed								172804_x_at|191990_at				Biological_process:phosphate transport|Cellular_component:cytoplasm|Molecular_function:structural constituent of cuticle	Collagens (type IV and type XIII), and related proteins	ENSEMBL:ENSP00000315243:human:COL3A1 protein:E=44.585 | ENSEMBL:ENSP00000304408:human:Collagen alpha 1(III) chain precursor:E=42.7696 | ENSEMBL:ENSP00000327520:human:Collagen alpha 1(V) chain precursor:E=41.7696 | ENSEMBL:ENSP00000347458:human:Pro-alpha-1
192271_s_at	C24G6.4	C24G6.4	WBGene00003637	nhr-47	active	Confirmed						1	V-4C18	-		tm927	WT	Molecular_function:transcription factor activity|Molecular_function:steroid hormone receptor activity|Biological_process:regulation of transcription, DNA-dependent|Cellular_component:nucleus|Molecular_function:DNA binding|Molecular_function:ligand-dependent nuclear receptor activity	Hormone receptors	ENSEMBL:ENSP00000339908:human:OTTHUMP00000031062:E=35.284 | ENSEMBL:ENSP00000312987:human:Hepatocyte nuclear factor 4 alpHa isoform b:E=34.1871 | ENSEMBL:ENSP00000343807:human:OTTHUMP00000031064:E=34.0088 | ENSEMBL:ENSP00000346339:human:HNF4G protein:E=33
187409_s_at	C24G6.8	C24G6.8	WBGene00016062	C24G6.8	active	Confirmed						20	V-4E02	-			Clr|Gro|Pch|Gro	Biological_process:osmoregulation|Biological_process:positive regulation of growth rate	Uncharacterized conserved protein	ENSEMBL:ENSP00000337494:human:Similar to F13E7.4 protein:E=19.8539 | FLYBASE:CG1307-PB:fly:Flybase gene name is CG1307-PB:E=17.2218 | FLYBASE:CG17327-PA:fly:Flybase gene name is CG17327-PA:E=16.1487 |
193392_at	C24H10.5	C24H10.5	WBGene00006861	uvt-2	active	Confirmed		Weak expression at L1-L4 larva. Weak expression at adult hermaphrodite.		5	1	16		-	uvt-2 encodes a protein that contains four EF-hand calcium binding motifs with some similarity to human calmodulin; mRNA weakly expressed in L1 through L4 larval stages and in the adult hermaphrodite.			Molecular_function:calcium ion binding	Calmodulin and related proteins (EF-Hand superfamily)	ENSEMBL:ENSP00000317310:human:CABP1 protein:E=22.0044 | ENSEMBL:ENSP00000288616:human:CABP1 protein:E=22 | ENSEMBL:ENSP00000288615:human:CalCium binding protein 1 isoform 2:E=21.8239 | ENSEMBL:ENSP00000352037:human:17 kDa protein:E=21.699 | ENSEMBL:ENSP00
188529_at	C24H12.4a	C24H12.4	WBGene00016073	C24H12.4	active	Confirmed							II-1O13	-			WT	Molecular_function:ATP binding|Molecular_function:ATP dependent helicase activity|Molecular_function:nucleic acid binding|Molecular_function:helicase activity	RNA helicase	ENSEMBL:ENSP00000258772:human:Probable ATP-dependent 61 kDa nucleolar RNA helicase:E=104.796 | ENSEMBL:ENSP00000350698:human:Similar to ATP-dependent RNA-helicase:E=44.5528 | ENSEMBL:ENSP00000269349:human:Probable ATP-dependent helicase DDX48:E=38.8861 |
181329_s_at	C25A1.10	C25A1.10	WBGene00000931	dao-5	active	Confirmed	head neurons | nerve ring | intestine | body wall muscle | pharynx | nervous system	Adult Expression: pharynx; body wall muscle; Nervous System; nerve ring; head neurons;		1	1	5	I-5I07	-	dao-5 encodes a predicted nucleolar phosphoprotein related to Saccharomyces cerevisiae SRP40 and the vertebrate Nopp140 proteins that may play a role in rRNA gene transcription and nucleolar structural organization; dao-5 expression is negatively regulated by the DAF-2/insulin-like receptor and positively regulated by the DAF-16/fork-head transcription factor, suggesting that dao-5 may be involve…	ok542	WT	Molecular_function:signal transducer activity|Biological_process:insulin receptor signaling pathway|Biological_process:determination of adult life span|Biological_process:rRNA transcription|Biological_process:dauer larval development (sensu Nematoda)	Nucleolar GTPase/ATPase p130	ENSEMBL:ENSP00000299255:human:Nucleolar phosphoprotein p130:E=64.1079 | ENSEMBL:ENSP00000348587:human:Splice Isoform 2 Of Nucleolar phosphoprotein p130:E=58.0177 | ENSEMBL:ENSP00000251819:human:Megakaryocyte stimulating factor:E=48.4089 | ENSEMBL:ENSP0000
172967_x_at	C25A1.11	C25A1.11	WBGene00000095	aha-1	active	Confirmed	all somatic	Expressed in many cell types throughout development, including hypodermal cells, intestinal cells, pharyngeal cells, and neurons.		3	1	1	I-5I09	172057_x_at|172967_x_at	aha-1 encodes an ortholog of human aryl-hydrocarbon receptor nuclear translocator; interacts with AHR-1 and HIF-1 in vitro, requires HIF-1 for proper localization, and is expressed ubiquitously.	ia01	WT|Dpy|Unc|Gro|Slu	Molecular_function:transcription factor activity|Biological_process:regulation of transcription, DNA-dependent|Cellular_component:nucleus|Biological_process:signal transduction|Molecular_function:signal transducer activity|Biological_process:positive regulation of body size|Biological_process:positive regulation of growth rate|Biological_process:positive regulation of locomotion|Biological_proces…	Aryl-hydrocarbon receptor nuclear translocator	ENSEMBL:ENSP00000307479:human:Aryl hydrocarbon receptor nuclear translocator 2:E=95.7447 | ENSEMBL:ENSP00000353172:human:ARNT2 protein:E=95.7447 | ENSEMBL:ENSP00000346372:human:Splice Isoform 2 Of Aryl hydrocarbon receptor nuclear translocator:E=74.0506 |
190568_at	C25A1.3	C25A1.3	WBGene00006447	tag-72	active	Confirmed						5	I-5G17	-		ok534	WT	Biological_process:mRNA capping|Molecular_function:S-adenosylmethionine-dependent methyltransferase activity	mRNA cap methyltransferase	ENSEMBL:ENSP00000262173:human:MRNA (Guanine-7-)methyltransferase:E=60.4685 | FLYBASE:CG3688-PA:fly:Flybase gene name is l(2)35Bd-PA:E=61.4559 |
189758_s_at	C25A1.4	C25A1.4	WBGene00007706	C25A1.4	active	Confirmed						18	I-5G19	173779_at|189758_s_at			WT	Molecular_function:nucleic acid binding	RNA-binding protein hnRNP-M	ENSEMBL:ENSP00000316950:human:KIAA1341 protein:E=52.4685 | ENSEMBL:ENSP00000267836:human:Similar to Myelin gene expression factor:E=51.8239 | ENSEMBL:ENSP00000325376:human:Heterogeneous nuclear ribonucleoprotein M isoform a:E=40.3768 | ENSEMBL:ENSP00000325732:human:Heterogeneous nuclear ribonucleoprotein M isoform b:E=34.7447 | FLYBASE:CG9373-PA:fly:Flybase gene name is CG9373-PA:E=49.2219 |
193032_s_at	C25A1.5	C25A1.5	WBGene00007707	C25A1.5	active	Confirmed	stomato-intestinal muscle | head neurons | Reproductive System | pharyngeal-intestinal valve | nerve ring | hypodermis | spermatheca uterine valve | anal depressor muscle | intestine | pharynx | nervous system | ventral nerve cord | pharyngeal neurons | vulval muscle | renal gland cells | developing vulva | uterine muscle | tail neurons	Adult Expression: pharynx; pharyngeal-intestinal valve; intestine; renal gland cells; stomato-intestinal muscle; anal depressor muscle; Reproductive System; uterine muscle; vulval muscle; spermatheca uterine valve; Nervous System; nerve ring; ventral nerve cord; head neurons; pharyngeal neurons; tail neurons;		1	1	11	I-5G21	-			Sck|Sma|Lva|Gro	Molecular_function:catalytic activity|Biological_process:metabolism|Biological_process:positive regulation of growth rate|Biological_process:larval development (sensu Nematoda)|Biological_process:growth|Biological_process:physiological processes|Biological_process:positive regulation of body size	Cytochrome b5	ENSEMBL:ENSP00000219368:human:SUR2-type hydroxylase/desaturase, catalytic domain containing protein:E=57.284 | FLYBASE:CG30502-PA:fly:Flybase gene name is CG30502-PA:E=13.6576 |
178741_at	C25A1.6	C25A1.6	WBGene00007708	C25A1.6	active	Confirmed						2	I-5G23	-			Clr|Gro|Gro|Gro	Biological_process:osmoregulation|Biological_process:positive regulation of growth rate	H/ACA snoRNP complex, subunit NOP10	ENSEMBL:ENSP00000332198:human:Ribosome biogenesis protein Nop10:E=15.585 | FLYBASE:CG7637-PA:fly:Flybase gene name is CG7637-PA:E=15.2757 |
182231_s_at	C25A1.7	C25A1.7	WBGene00002153	irs-2	active	Confirmed							I-5I01	173901_s_at|182231_s_at	irs-2 encodes a predicted mitochondrial isoleucyl-tRNA synthetase (IleRS), a class I aminoacyl-tRNA synthetase that catalyzes the attachment of isoleucine to its cognate tRNA and is thus required for protein biosynthesis; loss of irs-2 activity via RNA-mediated interference (RNAi) does not result in any abnormalities, suggesting possible functional redundancy with irs-1.		WT|Gro|Unclassified|Gro	Molecular_function:tRNA ligase activity|Molecular_function:ATP binding|Biological_process:amino acid activation|Molecular_function:isoleucine-tRNA ligase activity|Biological_process:isoleucyl-tRNA aminoacylation|Biological_process:positive regulation of growth rate	Isoleucyl-tRNA synthetase	ENSEMBL:ENSP00000303279:human:Mitochondrial isoleucine tRNA synthetase:E=148.796 | ENSEMBL:ENSP00000317770:human:Hypothetical protein FLJ10326:E=123.921 | ENSEMBL:ENSP00000354047:human:Isoleucyl-tRNA synthetase, cytoplasmic:E=56.1675 | ENSEMBL:ENSP00000316092:human:KIAA1885 protein:E=25.1805 | ENSEMBL:ENSP00000211402:human:Valyl-tRNA synthetase 2:E=25.0655 | FLYBASE:CG11471-PA:fly::E=57.3098 | FL…
188109_s_at	C25A1.8	C25A1.8	WBGene00007709	C25A1.8	active	Confirmed						7		173223_s_at|188109_s_at			WT	Molecular_function:sugar binding	C-type lectin
178572_at	C25A1.9	C25A1.9	WBGene00007710	C25A1.9	active	Confirmed						7	I-5I05	-			WT|Emb|Lva|Stp|Lva|Lvl|Pvl|Stp|Unc|Dpy|Pvl|Stp|Unc|Stp	Molecular_function:calcium ion binding|Biological_process:positive regulation of body size|Biological_process:embryonic development (sensu Animalia)|Biological_process:larval development (sensu Nematoda)|Biological_process:growth|Biological_process:physiological processes|Biological_process:hermaphrodite genital morphogenesis|Biological_process:gametogenesis|Biological_process:locomotory behavior	Protein phosphatase 2 regulatory subunit
185083_at	C25A11.1	C25A11.1	WBGene00016086	C25A11.1	active	Confirmed						11	X-4H21	-
180122_at	C25B8.3a	C25B8.3	WBGene00000786	cpr-6	active	Confirmed		Expressed in all life stages (embryo, L1-L4 and adult). Most abundant in adults followed by L4. Low level in embryo and slightly higher in L2 and L3.		5	1	8	X-3D15	-		pk91	WT	Molecular_function:cysteine-type endopeptidase activity|Biological_process:proteolysis and peptidolysis|Molecular_function:cysteine-type peptidase activity	Cysteine proteinase Cathepsin L	ENSEMBL:ENSP00000345672:human:Cathepsin B precursor:E=84.3468 | ENSEMBL:ENSP00000271064:human:Tubulointerstitial nephritis antigen-related protein precursor:E=38.0757 | ENSEMBL:ENSP00000259782:human:OTTHUMP00000039972:E=34.4815 | ENSEMBL:ENSP00000227266:h
180497_at	C25B8.6	C25B8.6	WBGene00003710	nhr-120	active	Confirmed						6	X-3D21	-			WT	Molecular_function:transcription factor activity|Molecular_function:steroid hormone receptor activity|Biological_process:regulation of transcription, DNA-dependent|Cellular_component:nucleus|Molecular_function:DNA binding|Molecular_function:ligand-dependent nuclear receptor activity	Hormone receptors	ENSEMBL:ENSP00000335676:human:RXRA protein:E=21.2924 | ENSEMBL:ENSP00000352900:human:51 kDa protein:E=18.9208 | ENSEMBL:ENSP00000246672:human:Orphan nuclear receptor NR1D1:E=18.8861 | ENSEMBL:ENSP00000271387:human:Retinoic acid receptor RXR-gamma:E=18.522
174207_s_at	C25D7.10	C25D7.10	WBGene00007720	C25D7.10	active	Confirmed						2	V-9H14	-			Ste|WT	Biological_process:reproduction
193664_s_at	C25D7.6	C25D7.6	WBGene00003155	mcm-3	active	Confirmed						11		171893_x_at|193664_s_at	mcm-3 encodes a member of the MCM2/3/5 family with similarity to human DNA replication licensing factor, MCM3, and affects embryonic viability.		Emb	Molecular_function:nucleotide binding|Molecular_function:nucleoside triphosphatase activity|Molecular_function:DNA binding|Molecular_function:ATP binding|Molecular_function:DNA dependent ATPase activity|Biological_process:DNA replication initiation|Cellular_component:nucleus|Biological_process:embryonic development (sensu Animalia)	DNA replication licensing factor, MCM3 component	ENSEMBL:ENSP00000229854:human:DNA replication licensing factor MCM3:E=201.292 | ENSEMBL:ENSP00000307288:human:Similar to DNA replication licensing factor MCM7:E=90.5376 | ENSEMBL:ENSP00000216122:human:DNA replication licensing factor MCM5:E=83.7213 | ENSE
179061_at	C25D7.8	C25D7.8	WBGene00007718	C25D7.8	active	Confirmed						11	V-9H10	-			WT		Uncharacterized conserved protein	ENSEMBL:ENSP00000301453:human:OTU-like cysteine protease family protein:E=38.3098 | ENSEMBL:ENSP00000203664:human:OTU-like cysteine protease family protein:E=27.5686 | FLYBASE:CG4968-PA:fly:Flybase gene name is CG4968-PA:E=39.9586 |
185690_at	C25E10.8	C25E10.8	WBGene00016097	C25E10.8	active	Confirmed						8	V-6K12	-			WT		Uncharacterized protein
185519_at	C25E10.9a	C25E10.9	WBGene00023417	isl-2	active	Confirmed						8	V-6K14	-			WT		Uncharacterized protein
191562_at	C25F6.2a	C25F6.2	WBGene00001006	dlg-1	active	Confirmed	hypodermis | gut | pharynx | alimentary system | intestine | pharyngeal epithelium | vulva | spermathecae | intestine | pharynx | neurons | uterus	In wild-type embryos double labelling with mabMH27 reveals complete colocalisation of both antigens in adherens junctions of hypodermis, pharynx, and gut. In the early lima bean stage, both antigens first appear as a discontinuous punctate staining at the dorsal hypodermal cell borders. During more advanced morphogenesis (e.g., plum stage), they form a rectilinear intestine. | "The resulting fusi…	| adherens junctions | "Staining of DLG-1 colocalizes with AJM-1 in the basal unit of the C. elegans apical junction. Similar results was obtained using an antibody against IFC-2, which normally anchor to desmosomes in vertebrates. The catenincadherin complex (alpha-cateninbeta-cateninE-cadherin; HMP-1HMP-2HMR-1) is found in immediate vicinity to DLG-1 in the apical unit of the C. elegans apical …	1	1	1		174906_s_at|191562_at	dlg-1 encodes a MAGUK protein, orthologous to Drosophila disks large, that is physically located to adherens junctions in all epithelia and that is genetically required for organization of the embryonic gut epithelium into an coherent tube.	ok318		Molecular_function:protein binding|Molecular_function:guanylate kinase activity|Cellular_component:adherens junction|Biological_process:embryonic morphogenesis|Biological_process:zonula adherens assembly	Membrane-associated guanylate kinase MAGUK (contains PDZ, SH3, HOOK and GUK domains)	ENSEMBL:ENSP00000345731:human:Splice Isoform 2 Of Presynaptic protein SAP97:E=174.357 | ENSEMBL:ENSP00000280241:human:Hypothetical protein DKFZp781D1854:E=169.347 | ENSEMBL:ENSP00000352997:human:Splice Isoform 1 Of Presynaptic protein SAP97:E=166.444 | EN
191699_s_at	C25G4.2	C25G4.2	WBGene00007730	C25G4.2	active	Confirmed						2	IV-6J19	-			WT		Phospholipase/carboxyhydrolase	ENSEMBL:ENSP00000263084:human:Candidate tumor suppressor OVCA2:E=33.4202 | FLYBASE:CG5412-PA:fly:Flybase gene name is CG5412-PA:E=33.3979 |
188069_s_at	C25G4.5	C25G4.5	WBGene00001085	dpy-26	active	Confirmed	all somatic	In male embryos, DPY-26 was localized in the nucleus, but was not exclusively associated with the male X chromosome at any time during development. DPY-26 associates with with condensed mitotic chromosomes in male embryos. | "In wild type XX embryos, before 30 cell stage, DPY-26 was distributed diffusively in interphase nuclei. Dpy-26 was also associated with all chromosomes as they condensed and…	nuclei	3	1	2	IV-6L01	-	SDC-1, SDC-2, and SDC-3 proteins form a complex (detectable by coimmunoprecipitation); these three proteins, in turn, colocalize with DPY-26, DPY-27, and MIX-1 proteins both on a transgenic her-1(+) array and on the X chromosome.	ct14	WT	Molecular_function:transcription regulator activity|Biological_process:dosage compensation, by hypoactivation of X chromosome|Biological_process:meiotic chromosome segregation
182648_at	C25G6.4	C25G6.4	WBGene00016109	C25G6.4	active	Confirmed						1	X-1G24	-			WT
184624_s_at	C25H3.10a	C25H3.10	WBGene00016119	C25H3.10	active	Confirmed						15	II-4H19	-			WT
181733_at	C25H3.5	C25H3.5	WBGene00016114	C25H3.5	active	Confirmed						8	II-4H09	-			WT
183401_at	C25H3.7a	C25H3.7	WBGene00016116	C25H3.7	active	Confirmed						2	II-4H13	-			WT			ENSEMBL:ENSP00000275057:human:Conserved hypothetical protein:E=11.1611 |
194185_x_at	C25H3.9a	C25H3.9	WBGene00016118	C25H3.9	active	Confirmed	hypodermis | intestine | pharynx	Nuclear expression is seen from early larval stages until adulthood, in hypodermal cells (particularly the anterior hypodermis), the pharynx, and intestinal cells.		0	1		II-4H17	-					NADH:ubiquinone oxidoreductase, NDUFB5/SGDH subunit	FLYBASE:CG9762-PA:fly:Flybase gene name is l(3)neo18-PA:E=15.1024 |
192541_s_at	C26B2.3a	C26B2.3	WBGene00003625	nhr-31	active	Confirmed						27	IV-4G11	-		tm1547	WT	Molecular_function:transcription factor activity|Molecular_function:steroid hormone receptor activity|Biological_process:regulation of transcription, DNA-dependent|Cellular_component:nucleus|Molecular_function:DNA binding|Molecular_function:ligand-dependent nuclear receptor activity	Hormone receptors	ENSEMBL:ENSP00000339908:human:OTTHUMP00000031062:E=38.9586 | ENSEMBL:ENSP00000343807:human:OTTHUMP00000031064:E=38.5686 | ENSEMBL:ENSP00000346339:human:HNF4G protein:E=38.5528 | ENSEMBL:ENSP00000312987:human:Hepatocyte nuclear factor 4 alpHa isoform b:E=3
183508_at	C26B2.6	C26B2.6	WBGene00016128	C26B2.6	active	Confirmed						2	IV-4G17	-			WT|WT		RNA polymerase II elongator complex, subunit ELP4	ENSEMBL:ENSP00000298937:human:Similar to Paxneb protein:E=18.284 | ENSEMBL:ENSP00000265650:human:Similar to Paxneb protein:E=15.4318 |
183443_s_at	C26B2.7	C26B2.7	WBGene00016129	C26B2.7	active	Confirmed								-
180439_at	C26B9.3	C26B9.3	WBGene00016133	C26B9.3	active	Confirmed						14	X-3C13	-			WT|Unc|Egl|Pvl|Unc	Biological_process:oviposition|Biological_process:hermaphrodite genital morphogenesis|Biological_process:locomotory behavior
192256_at	C26B9.5	C26B9.5	WBGene00016134	C26B9.5	active	Confirmed						27	X-3C15	-			WT	Molecular_function:serine-type peptidase activity|Biological_process:proteolysis and peptidolysis|Molecular_function:catalytic activity	Hydrolytic enzymes of the alpha/beta hydrolase fold	ENSEMBL:ENSP00000230582:human:Thymus-specific serine protease precursor:E=33.5229 | ENSEMBL:ENSP00000317362:human:Lysosomal Pro-X carboxypeptidase precursor:E=21.7959 | ENSEMBL:ENSP00000319687:human:Dipeptidyl-peptidase II precursor:E=20.699 | ENSEMBL:ENSP00000343881:human:Thymus specific serine peptidase:E=12.9586 | FLYBASE:CG9953-PA:fly:Flybase gene name is CG9953-PA:E=56.5528 | FLYBASE:CG18493…
175093_at	C26B9.7	C26B9.7	WBGene00016136	C26B9.7	active	Confirmed								-
193458_s_at	C26C6.2	C26C6.2	WBGene00001648	goa-1	active	Confirmed	spermathecae | pharyngeal muscle | vulva | male sex-specific muscle | all neurons | pharynx | intestinal | distal tip cells | uterine muscle	Pharyngeal muscles and HSN stain only with KP#14. Expression neurons include: sensory neurons ALM, AVM, IL1, OLQ, OLL, PHA, PVD, and PVM; motor neurons SMD, HSN, RIM, RMD and RMG; interneurons BDU, CAN, RID, PVC, and SIA; and the pharyngeal neuron NSM. The head mesodermal cell and the spermathecae also express goa-1. | "LacZ activity was shown throughout the nervous system at all larva stages and…		1	1	5	I-3P15	174412_at|175737_at|193458_s_at	The goa-1 gene encodes an ortholog of the heterotrimeric G protein alpha subunit Go (Go/Gi class) that affects normal locomotion, egg-laying, and male mating; it genetically interacts with the egl-30 pathway, and is expressed in all neurons and sex-specific muscles.	n363	Egl|Emb|Pvl|Spn|Ste|Unc|Egl|Hya|Pvl|WT	Molecular_function:signal transducer activity|Biological_process:G-protein coupled receptor protein signaling pathway|Molecular_function:GTP binding|Biological_process:signal transduction|Biological_process:oviposition|Biological_process:embryonic development (sensu Animalia)|Biological_process:negative regulation of locomotion|Biological_process:hermaphrodite genital morphogenesis|Biological_pro…	G-protein alpha subunit (small G protein superfamily)	ENSEMBL:ENSP00000262494:human:Guanine nucleotide bindinG protein, alpha activatinG polypeptide O:E=161.194 | ENSEMBL:ENSP00000262493:human:Guanine nucleotide bindinG protein, alpha activatinG polypeptide O:E=160.347 | ENSEMBL:ENSP00000251336:human:Guanine
174125_at	C26D10.2a	C26D10.2	WBGene00001840	hel-1	active	Confirmed	spermatheca | anal sphincter/depressor muscle | body wall muscle | pharynx | vulval muscle	Adult Expression: pharynx; anal sphincter/depressor muscle; vulval muscle; spermatheca; body wall muscle; unidentified | Larval Expression: pharynx; anal sphincter/depressor muscle; body wall muscle; unidentified		0	1		II-6I01	173455_s_at|174125_at		gk191	Bmd|Emb|Stp|Adl|Clr|Emb|Sck|Ste|Emb	Molecular_function:ATP binding|Molecular_function:ATP dependent helicase activity|Molecular_function:nucleic acid binding|Molecular_function:helicase activity|Biological_process:determination of adult life span|Biological_process:physiological processes|Biological_process:body morphogenesis (sensu Nematoda)|Biological_process:osmoregulation|Biological_process:embryonic development (sensu Animalia…	ATP-dependent RNA helicase	ENSEMBL:ENSP00000242776:human:Nuclear RNA helicase:E=175.824 | ENSEMBL:ENSP00000266122:human:Probable ATP-dependent RNA helicase p47:E=174.854 | ENSEMBL:ENSP00000322749:human:Similar to Nuclear RNA helicase:E=112.119 | ENSEMBL:ENSP00000264018:human:Probab
181806_at	C26D10.5a	C26D10.5	WBGene00001159	eff-1	active	Confirmed	hyp7 | male tail | seam cells | pharynx | tail spike | syncytial hypoderm | hyp6 | uterus	Expression of eff-1p::gfp was silent through the first third of embryogenesis, first appearing about 230 min after first cleavage in a subset of epidermal precursor cells. Over the next 3 hr, these and additional fluorescent cells were observed to migrate over the ventral and dorsal surfaces of the embryo, and the majority of GFP-positive cells fused to form the hyp6 and hyp7 syncytia. As elongat…		0	1	14	II-6I07	175006_at|181806_at	The eff-1 gene encodes a novel, type I transmembrane glycoprotein that is required for cell fusion during development; eff-1(hy21) mutants are viable, but have severe body morphology defects associated with cell fusion failure.	hy21	WT|WT|Bmd|Egl|Emb|Pvl	Molecular_function:phospholipase A2 activity|Molecular_function:calcium ion binding|Biological_process:lipid catabolism|Biological_process:body morphogenesis (sensu Nematoda)|Biological_process:oviposition|Biological_process:embryonic development (sensu Animalia)|Biological_process:hermaphrodite genital morphogenesis	Unnamed protein
181406_at	C26E6.2	C26E6.2	WBGene00016138	C26E6.2	active	Confirmed						12	III-2F19	174348_at|181406_at			WT|WT|WT		Unnamed protein
192489_s_at	C26E6.4	C26E6.4	WBGene00016140	rpb-2	active	Confirmed	intestinal	Adult Expression: intestinal; unidentified | Larval Expression: intestinal; unidentified		0	1	2	III-2F23	-			Emb|Adl|Emb|Lvl|Sck|Ste|Emb|Emb	Molecular_function:DNA binding|Molecular_function:DNA-directed RNA polymerase activity|Biological_process:transcription|Biological_process:determination of adult life span|Biological_process:physiological processes|Biological_process:embryonic development (sensu Animalia)|Biological_process:larval development (sensu Nematoda)|Biological_process:reproduction	RNA polymerase II, second largest subunit	ENSEMBL:ENSP00000312735:human:DNA-directed RNA polymerase II 140 kDa polypeptide:E=1000 | ENSEMBL:ENSP00000228347:human:DNA-directed RNA polymerase III subunit 127.6 kDa polypeptide:E=207.523 | ENSEMBL:ENSP00000334589:human:DNA-directed RNA polymerase I 135 kDa polypeptide:E=98.699 | ENSEMBL:ENSP00000263331:human:Hypothetical protein FLJ46164:E=98.2366 | ENSEMBL:ENSP00000326177:human:Similar to D…
181592_s_at	C26E6.5	C26E6.5	WBGene00001499	fsn-1	active	Confirmed	neurons	FSN-1 is expressed specifically in the nervous system in the nerve processes.	Expressed in the nerve processes. At the synapse, FSN-1 is excluded from the active zone because it does not localize with active-zone protein UNC-10. It is present at some periactive zones because it resides adjacent to the vesicle region and partly overlaps with RPM-1, which is restricted to periactive zones. FSN-1 is also present at non-synaptic, and probably postsynaptic, domains. At GABAergi…	1	1	2	III-2H01	-		hP1	WT|WT		SOCS box protein SSB-1, contains SPRY domain	ENSEMBL:ENSP00000310332:human:PREDICTED: similar to CDNA sequence BC026799:E=73.041 | ENSEMBL:ENSP00000311609:human:Hypothetical protein FLJ31805:E=35.0862 | ENSEMBL:ENSP00000350573:human:Similar to CG2944 protein:E=30.5528 | ENSEMBL:ENSP00000229274:human:C9:E=29.5528 | FLYBASE:CG4643-PA:fly:Flybase gene name is CG4643-PA:E=74.3665 | FLYBASE:CG2944-PB:fly:Flybase gene name is CG2944-PB:E=33.9208 …
172588_x_at	C26F1.10	C26F1.10	WBGene00001464	flp-21	active	Confirmed	head neurons | intestinal | intestine	Adult Expression: intestinal; head neurons | Larval Expression: intestinal; head neurons | "flp-21 reporter showed expression in the ADL, ASE and ASH sensory neurons., the URA motor neurons and the MC, M2 and M4 pharyngeal neurons. Faint or variable GFP fluorescence was also observed in a small number of other neurons, but these have not been identified. flp-21 was also detected in the intestine.…		1	1	6	V-5L19	-	flp-21 encodes a single FMRFamide-related neuropeptide (FaRP) that serves as a ligand for NPR-1, a G protein-coupled receptor that regulates social versus solitary feeding behavior in several Caenorhabditis species; genetic analysis suggests that FLP-21 acts through NPR-1 to inhibit social feeding behavior; FLP-21 is expressed in the ADL, ASE and ASH sensory neurons, the URA motor neurons, the MC…	ok889	WT
183247_at	C26F1.3	C26F1.3	WBGene00016148	C26F1.3	active	Confirmed						2	V-5L07	-			WT|Gro|Gro	Biological_process:positive regulation of growth rate
193803_s_at	C26F1.4	C26F1.4	WBGene00004499	rps-30	active	Confirmed						23	V-5L09	193802_at|193803_s_at	rps-30 encodes two proteins, a small ribosomal subunit S30 protein and ubiquitin, which is cleaved from the ribosomal protein posttranslationally; by homology, S30 is predicted to function in protein biosynthesis and ubiquitin in protein degradation; in C. elegans, loss of rps-30 function via RNA-mediated interference (RNAi) does not result in any obvious abnormalities.		WT|WT|Gro|Gro	Molecular_function:structural constituent of ribosome|Biological_process:protein biosynthesis|Cellular_component:intracellular|Cellular_component:ribosome|Biological_process:protein modification|Biological_process:positive regulation of growth rate	Ubiquitin and ubiquitin-like proteins	ENSEMBL:ENSP00000279259:human:UbiqUitin-like protein fUbi and ribosomal protein S30 precUrsor:E=30.4318 | ENSEMBL:ENSP00000335590:human:14 kDa protein:E=22.4685 | FLYBASE:CG15697-PA:fly:Flybase gene name is CG15697-PA:E=26.2924 |
183265_at	C26F1.6	C26F1.6	WBGene00016149	C26F1.6	active	Confirmed						6	V-5L13	-	C26F1.6 encodes a homolog of the functionally active Fmrf Receptor (FR; CG2114) of D. melanogaster; it is thus possible that C26F1.6 is a receptor for one of the FMRF-like neurotransmitters in C. elegans (e.g., FLP-1 through FLP-12).		WT	Molecular_function:rhodopsin-like receptor activity|Biological_process:G-protein coupled receptor protein signaling pathway|Cellular_component:integral to membrane	7 transmembrane receptor	ENSEMBL:ENSP00000255262:human:Neuromedin U receptor 2:E=13.2291 | ENSEMBL:ENSP00000216629:human:B1 bradykinin receptor:E=10.699 | FLYBASE:CG2114-PA:fly:Flybase gene name is FR-PA:E=30.699 | FLYBASE:CG2872-PB:fly:Flybase gene name is AlstR-PB:E=12.1135 | FLYBASE:CG6986-PA:fly:Flybase gene name is CG6986-PA:E=11.7959 |
183214_at	C26F1.7	C26F1.7	WBGene00016150	C26F1.7	active	Confirmed						8	V-5L15	-			WT		Protein kinase C inhibitor-like protein	ENSEMBL:ENSP00000229633:human:HINT4:E=17.3188 |
172910_at	C26F1.9	C26F1.9	WBGene00004453	rpl-39	active	Confirmed							V-5L17	-	rpl-39 encodes a large ribosomal subunit L39 protein.		Gro|Stp|Emb|Lva	Molecular_function:structural constituent of ribosome|Biological_process:protein biosynthesis|Cellular_component:intracellular|Cellular_component:ribosome|Biological_process:embryonic development (sensu Animalia)|Biological_process:positive regulation of growth rate|Biological_process:larval development (sensu Nematoda)|Biological_process:growth|Biological_process:gametogenesis	60s ribosomal protein L39	ENSEMBL:ENSP00000323212:human:60S ribosomal protein L39:E=15.7959 | ENSEMBL:ENSP00000273411:human:6 kDa protein:E=15.1739 | ENSEMBL:ENSP00000296277:human:Ribosomal pRotein L39-like pRotein:E=14.4318 | FLYBASE:CG3997-PA:fly:Flybase gene name is RpL46-PA:E=16.1308 |
173717_s_at	C26H9A.1	C26H9A.1	WBGene00006916	vha-7	active	Confirmed	spermathecae | oocytes | gonad	The vha-7 gene was silent during embryogenesis and the first larval stages. Its expression was first observed at the L3 stage and was limited to areas of the developing and mature gonad corresponding to the spermatheca and the region where meiotic oocytes are in the pachytene and early diakinesis stages. It vanished abruptly in mature oocytes.		0	1	7	IV-6B08	-			WT|WT	Molecular_function:oxidoreductase activity|Biological_process:proton transport|Cellular_component:membrane	Vacuolar H+-ATPase V0 sector, subunit a	ENSEMBL:ENSP00000308122:human:Vacuolar proton translocating ATPase 116 kDa subunit a isoform 4:E=181.699 | ENSEMBL:ENSP00000342951:human:Similar to Vacuolar proton translocating ATPase 116 kDa subunit A isoform 1:E=177.071 | ENSEMBL:ENSP00000332247:human:ATPase, H+ transporting, lysosomal V0 subunit a isoform 2:E=156.824 | ENSEMBL:ENSP00000265686:human:T-cell, immune regulator 1, isoform a:E=141.…
191750_at	C27A12.5	C27A12.5	WBGene00000429	ceh-2	active	Confirmed	m2 | vulva | e2 | anterior pharynx | neurons | pharynx | vulva | neurons | vulva | neurons | vulvaB | vulvaC	I3 M4 NSM M3 | "Earliest expression with the antibody was seen in a small cluster in late-gastrulation embryos. From their position, these cells may be the precursors of the pharyngeal cells that express GFP in the L1 larva. ceh-2 expression was found restricted to eleven cells (fourteen nuclei) of five types in the anterior pharynx (corpus) of larvae and adults: the I3 neuron that lies embedded …	| Antibody staining is nuclear as expected for a transcription factor.	1	1		I-2H08	-	ceh-2 encodes a homeodomain protein homologous to Drosophila empty spiracles (EMS) and the vertebrate EMX1 and EMX2 proteins (OMIM:600034, 600035); although the exact biological role of CEH-2 in C. elegans development and/or behavior is not yet known, expression in pharyngeal neurons and muscle, as well as vulval cells (vulB1, vulB2, and vulC) at late stages of development suggests that CEH-2 may…	ch4	WT	Molecular_function:DNA binding|Molecular_function:transcription factor activity|Biological_process:regulation of transcription, DNA-dependent|Cellular_component:nucleus	Transcription factor EMX1 and related HOX domain proteins	ENSEMBL:ENSP00000302942:human:Homeobox protein EMX2:E=25.9586 | ENSEMBL:ENSP00000258106:human:Homeobox protein EMX1:E=23.2924 | ENSEMBL:ENSP00000297537:human:PREDICTED: similar to gastrulation brain homeobox 1:E=15.4559 | ENSEMBL:ENSP00000234392:human:Ven
173253_s_at	C27A2.2a	C27A2.2	WBGene00004434	rpl-22	active	Confirmed							II-4O03	172883_x_at|173253_s_at	rpl-22 encodes a large ribosomal subunit L22 protein; by homology, RPL-22 is predicted to function in protein biosynthesis; in C. elegans, RPL-22 activity is broadly required for embryonic and germline development, as well as normal body coloration, morphology, and postembryonic growth rates.	tm877	Emb|Gro|Lon|Pch|Sma|Ste|Emb|Lva	Molecular_function:structural constituent of ribosome|Biological_process:protein biosynthesis|Cellular_component:intracellular|Cellular_component:ribosome|Biological_process:embryonic development (sensu Animalia)|Biological_process:positive regulation of growth rate|Biological_process:negative regulation of body size|Biological_process:larval development (sensu Nematoda)|Biological_process:growth…	60S ribosomal protein L22	ENSEMBL:ENSP00000346088:human:Heparin-binding protein HBp15:E=34.3279 | ENSEMBL:ENSP00000346080:human:PREDICTED: hypothetical protein XP_114317:E=31.4089 | ENSEMBL:ENSP00000354743:human:14 kDa protein:E=28.9208 | ENSEMBL:ENSP00000350400:human:15 kDa protein:E=28.3872 | ENSEMBL:ENSP00000339040:human:PREDICTED: similar to ribosomal protein L22:E=24.9208 | FLYBASE:CG7434-PA:fly:Flybase gene name is …
190341_at	C27B7.1a	C27B7.1	WBGene00005007	spr-2	active	Confirmed	all cells	SPR-2::GFP was localized to the nucleus in all cells and at all stages in which it could be visualized.	The nuclei of cells	3	1	2		-	spr-2 encodes the C. elegans ortholog of the Drosophila and mammalian SET proteins (OMIM:600960, translocation breakpoint in human SET is associated with acute myeloid leukemia); SPR-2 is predicted to be a member of the SET protein complex that functions in chromatin remodeling, DNA repair, and transcriptional regulation; in C. elegans, SPR-2 may function to regulate the activity and/or levels of…	ar199	WT	Biological_process:nucleosome assembly|Cellular_component:nucleus	DNA replication factor/protein phosphatase inhibitor SET/SPR-2	ENSEMBL:ENSP00000318012:human:Splice Isoform 2 Of SET protein:E=46.4318 | ENSEMBL:ENSP00000238274:human:Splice Isoform 1 Of SET protein:E=45.9208 | ENSEMBL:ENSP00000330901:human:CTCL tumor antigen se20-4:E=34.1367 | ENSEMBL:ENSP00000246203:human:Testis-specific Y-encoded-like protein 3:E=28.5229 | ENSEMBL:ENSP00000342632:human:OTTHUMP00000040387:E=26.1938 | ENSEMBL:ENSP00000325850:human:Nucleosom…
192574_s_at	C27C12.2	C27C12.2	WBGene00007772	C27C12.2	active	Confirmed						1	X-6L02	174506_at|192574_s_at	C27C12.2 is orthologous to the human gene BA436D10.3 (EARLY GROWTH RESPONSE 2 (KROX-20 (DROSOPHILA) HOMOLOG)) (EGR2; OMIM:129010), which when mutated leads to disease.	tm1736	WT	Molecular_function:nucleic acid binding|Molecular_function:zinc ion binding|Cellular_component:nucleus	Zn-finger	ENSEMBL:ENSP00000239938:human:Early growth response protein 1:E=47.0506 | ENSEMBL:ENSP00000242480:human:Early growth response protein 2 (EGR-2) (Krox-20 protein) (AT591). SPLICE ISOFORM SHORT ISOFORM:E=43.1739 | ENSEMBL:ENSP00000354025:human:Splice Isofor
172213_x_at	C27C7.1	C27C7.1	WBGene00007766	C27C7.1	active	Confirmed						7	I-5P13	-			WT		Unnamed protein
176632_s_at	C27D11.1	C27D11.1	WBGene00001209	egl-45	active	Confirmed						5	III-4I13	173728_at|176632_s_at	egl-45 encodes a homolog of eukaryotic translation initiation factor 3, subunit 10, that affects development of the HSNs that affect egg laying.	n999	Emb|Ste|Egl|Sck|Ste|Lva|Ste	Biological_process:oviposition|Biological_process:embryonic development (sensu Animalia)|Biological_process:larval development (sensu Nematoda)|Biological_process:growth|Biological_process:physiological processes|Biological_process:reproduction|Biological_process:embryonic development|Molecular_function:translation regulator activity	Translation initiation factor 3, subunit a (eIF-3a)	ENSEMBL:ENSP00000263141:human:Eukaryotic translation initiation factor 3 subunit 10:E=162.745 | ENSEMBL:ENSP00000290632:human:Trichohyalin:E=18.8861 | ENSEMBL:ENSP00000354826:human:Splice Isoform 1 Of Caldesmon:E=13.1249 | ENSEMBL:ENSP00000343629:human:OTTHUMP00000060449:E=12.3098 | ENSEMBL:ENSP00000347044:human:Plectin 3:E=11.4685 | ENSEMBL:ENSP00000346602:human:Plectin 8:E=11.4685 | ENSEMBL:ENS…
189651_s_at	C27F2.4	C27F2.4	WBGene00016166	C27F2.4	active	Confirmed						2	III-2H21	-			Sck|Stp|WT|WT|Gro|Gro	Molecular_function:S-adenosylmethionine-dependent methyltransferase activity|Biological_process:positive regulation of growth rate|Biological_process:physiological processes|Biological_process:gametogenesis	Predicted protein carboxyl methylase	ENSEMBL:ENSP00000265758:human:Splice Isoform 1 Of Putative methyltransferase HUSSY-03:E=73.4559 | FLYBASE:CG10903-PA:fly:Flybase gene name is CG10903-PA:E=76.0969 |
189919_s_at	C27F2.5	C27F2.5	WBGene00016167	C27F2.5	active	Confirmed						2	III-2H23	-			WT|WT|WT		RNA polymerase II transcription factor complex subunit	ENSEMBL:ENSP00000290330:human:ELL complex EAP30 subunit:E=67.7213 | FLYBASE:CG6637-PA:fly:Flybase gene name is CG6637-PA:E=61.3372 |
191777_at	C27H5.3	C27H5.3	WBGene00016173	C27H5.3	active	Confirmed	pharynx | intestinal	Adult Expression: pharynx; intestinal; unidentified | Larval Expression: pharynx; intestinal; unidentified		0	1	5	II-5O16	-			WT	Molecular_function:nucleic acid binding|Molecular_function:zinc ion binding|Cellular_component:nucleus	Conserved Zn-finger protein	ENSEMBL:ENSP00000346746:human:Splice Isoform 2 Of RNA-binding protein FUS:E=54.0177 | ENSEMBL:ENSP00000254108:human:RNA-binding protein FUS (Oncogene FUS) (Oncogene TLS) (Translocated in liposarcoma protein) (POMp75) (75 kDa DNA-pairing protein). SPLICE I
187810_at	C27H5.8	C27H5.8	WBGene00001594	glc-4	active	Confirmed	head neurons | nerve ring | anal depressor muscle | intestine | nervous system | head mesodermal cell | tail neurons	Adult Expression: intestine; anal depressor muscle; head mesodermal cell; Nervous System; nerve ring; head neurons; tail neurons;		1	1	1	II-5B01	-	glc-4 encodes a predicted glutamate-gated chloride channel that affects ivermectin sensitivity and reversal behavior and genetically interacts with avr-14; expressed in neurons.	ok212	WT	Molecular_function:GABA-A receptor activity|Molecular_function:extracellular ligand-gated ion channel activity|Biological_process:ion transport|Cellular_component:integral to membrane|Cellular_component:postsynaptic membrane|Biological_process:transport|Cellular_component:membrane|Molecular_function:neurotransmitter receptor activity|Molecular_function:glutamate-gated chloride channel activity|Bi…	Ligand-gated ion channel	ENSEMBL:ENSP00000218075:human:Splice Isoform 1 Of Glycine receptor alpha-2 chain precursor:E=64.3372 | ENSEMBL:ENSP00000347123:human:Splice Isoform 2 Of Glycine receptor alpha-2 chain precursor:E=64.2291 | ENSEMBL:ENSP00000274093:human:Splice Isoform 1 Of
[truncated: 11,174 more rows]
