# Supplementary material for: Cell-specific microarray profiling experiments reveal a comprehensive picture of gene expression in the C. elegans nervous system
Source: Genome Biol. 2007 Jul 5;8(7):R135. doi: 10.1186/gb-2007-8-7-r135 (PMC2323220; doi:10.1186/gb-2007-8-7-r135)
Supplement: Additional data file 15 — Comparison of the GMIc dataset to the larval pan-neural (LP) EG and larval reference (LR) EG datasets. [file gb-2007-8-7-r135-S15.xls]

## Sheet: GMIc
2422 genes found in the GMIc dataset (Germline, Muscle, or Intestine specific genes plus genes common to all three datasets, based on Pauli et al, Development, 2006) that are represented on the Affymetrix array
Expression data extracted from WormBase release WS146									Neuron expression Key
Other annotation extracted from WormBase release WS140									0	Not annotated as expressed in neurons
									1	In neurons
									3	In all cells
									4	male specific
									5	No spatial expression data
WS146															WS140
Affy ID	Affy cosmid	WB cosmid	WB ID	Common name	Cell specific dataset (Pauli et al 06)	WB status	Cell group	Expression pattern	Subcellular location	Neuron expression	Expression data present	MicroArray map positions	RNAi clones	Other probes	Brief id	Mutant	RNAi phenotype	MicroArray map positions	GO list	KOG	Blast Hits (hit|species|description|E_val)
190879_at	AC3.7	AC3.7	WBGene00007072	ugt-1	intestine specific	active						8	V-7O17	-			WT	Molecular_function:transferase activity, transferring hexosyl groups|Biological_process:metabolism	UDP-glucuronosyl and UDP-glucosyl transferase	ENSEMBL:ENSP00000303174:human:UDP-glucuronosyltransferase 1-6 precursor, microsomal:E=36.6383 | ENSEMBL:ENSP00000346768:human:UDP-glucuronosyltransferase 1-9 precursor, microsomal:E=36.4318 | ENSEMBL:ENSP00000287677:human:60 kDa protein:E=35.8861 | ENSEMB
190895_at	AC3.8	AC3.8	WBGene00007073	AC3.8	intestine specific	active						8		-				Molecular_function:transferase activity, transferring hexosyl groups|Biological_process:metabolism	UDP-glucuronosyl and UDP-glucosyl transferase	ENSEMBL:ENSP00000282507:human:Hypothetical protein PSEC0073:E=39.7212 | ENSEMBL:ENSP00000274278:human:Hypothetical protein FLJ32504:E=38.5528 | ENSEMBL:ENSP00000303174:human:UDP-glucuronosyltransferase 1-6 precursor, microsomal:E=36.9586 | ENSEMBL:ENSP000
191649_at	AH10.1	AH10.1	WBGene00007082	AH10.1	germline specific	active						4	V-9E08	-			WT|WT|Unclassified|WT|Unclassified|WT	Molecular_function:catalytic activity|Biological_process:metabolism	Acyl-CoA synthetase	ENSEMBL:ENSP00000300441:human:AMP-dependent synthetase and ligase family protein:E=30.6778 | ENSEMBL:ENSP00000327916:human:Hypothetical protein FLJ20581:E=25.0177 | ENSEMBL:ENSP00000320646:human:Hypothetical protein PSEC0197:E=24.3768 | ENSEMBL:ENSP000003
182577_at	AH6.3	AH6.3	WBGene00007081	AH6.3	germline specific	active	male sensory rays	Expressed in male sensory rays.		4	1		II-6F10	-			WT		Unnamed protein	ENSEMBL:ENSP00000333119:human:Hypothetical protein:E=18.8861 | ENSEMBL:ENSP00000311997:human:Neurofilament triplet H protein:E=17.7959 | ENSEMBL:ENSP00000296755:human:Microtubule-associated protein 1B:E=15.5686 | ENSEMBL:ENSP00000343629:human:OTTHUMP00000
192002_at	AH6.5	AH6.5	WBGene00003231	mex-6	germline specific	active			PIE-1:GFP and GFP:MEX-5 were initially uniformly distributed throughout the cytoplasm and began to increase (PIE-1) or decrease (MEX-5) in the posterior cytoplasm soon after the appearance of a smooth zone near the paternal pronucleus. The fusion proteins also appeared to decrease (PIE-1) or increase (MEX-5) at the opposite end of the embryo. Maximal asymmetry was reached by pseudocleavage with P…	0	1	7	II-6F14	175381_at|192002_at	mex-6 encodes a CCCH zinc-finger protein highly similar to MEX-5 that functions with MEX-5 to affect embryonic viability, establish soma germline asymmetry in embryos and establish PIE-1, MEX-1, and POS-1 asymmetry in embryos, and also affects formation of intestinal cells; MEX-6 and MEX-5 may act downstream of the PAR proteins.	pk440	Emb|Emb|Bmd|Dpy|Emb|Rup|Bmd|Emb|Unc	Molecular_function:nucleic acid binding|Biological_process:body morphogenesis (sensu Nematoda)|Biological_process:positive regulation of body size|Biological_process:embryonic development (sensu Animalia)|Biological_process:morphogenesis of an epithelium|Biological_process:locomotory behavior	CCCH-type Zn-finger protein	ENSEMBL:ENSP00000248673:human:Tristetraproline:E=12.4815 |
185477_s_at	AH9.3	AH9.3	WBGene00014999	AH9.3	muscle specific	active							X-1F04	-			WT|WT
178953_s_at	B0001.2	B0001.2	WBGene00007087	B0001.2	germline specific	active						2	IV-6O14	-			Emb|WT	Molecular_function:molecular_function unknown|Biological_process:embryonic development (sensu Animalia)	Uncharacterized protein with ubiquitin fold
178981_s_at	B0001.3	B0001.3	WBGene00007088	B0001.3	germline specific	active						2	IV-6O16	-			WT|WT		Unnamed protein
179052_s_at	B0001.7	B0001.7	WBGene00007092	B0001.7	germline specific	active						7	IV-6O24	-			WT
173957_s_at	B0024.10	B0024.10	WBGene00007100	B0024.10	germline specific	active	hypodermis | intestine | pharynx	Expression is predominantly in adult stages, but similar staining is seen in all larval stages. Expression is seen in intestinal nuclei, the pharynx (muscle and epithelial cells), and other cells in the head and tail (probably hypodermis). | Expression is seen in cells in the head and tail (probably hypodermis). | Expression is seen in the intestinal nuclei. | Expression is seen in the muscle and…		0	1		V-7M03	-		ok915	WT			ENSEMBL:ENSP00000302176:human:Alveolar soft part sarcoma chromosome region, candidate 1:E=17.0044 | ENSEMBL:ENSP00000306625:human:Hypothetical protein FLJ32841:E=15.5229 | FLYBASE:CG31188-PA:fly:Flybase gene name is CG31188-PA:E=14.6383 |
183419_at	B0024.13a	B0024.13	WBGene00007102	B0024.13	germline specific	active						7	V-7M09	-			WT	Cellular_component:integral to membrane		ENSEMBL:ENSP00000264228:human:Hypothetical protein FLJ13352:E=26.4559 | ENSEMBL:ENSP00000318188:human:36 kDa protein:E=15.1549 | FLYBASE:CG7840-PA:fly:Flybase gene name is CG7840-PA:E=39.9208 |
187777_at	B0025.2	B0025.2	WBGene00000814	csn-2	common	active	pharynx | head	Larval Expression: pharynx; unidentified cells in head;		0	1	2		-	csn-2 encodes a homolog of COP9 signalosome complex subunit 2 that affects embryonic viability and growth rate.	ok1288	Emb|Gro|Emb|Ste|Egl|Emb	Biological_process:oviposition|Biological_process:embryonic development (sensu Animalia)|Biological_process:positive regulation of growth rate|Biological_process:reproduction	COP9 signalosome, subunit CSN2	ENSEMBL:ENSP00000299259:human:Splice Isoform 1 Of COP9 signalosome complex subunit 2:E=148.796 | ENSEMBL:ENSP00000261712:human:Proteasome 26S non-ATPase subunit 11:E=17.9586 | FLYBASE:CG9556-PB:fly:Flybase gene name is alien-PB:E=149.854 | FLYBASE:CG10149-PA:fly:Flybase gene name is Rpn6-PA:E=14.2676 |
192522_s_at	B0035.12	B0035.12	WBGene00007111	B0035.12	germline specific	active						2	IV-6E07	-			Egl|Emb|Gro|Lva|Clr|Gro|Unc|Emb|Gro|Unc	Biological_process:RNA processing|Cellular_component:intracellular|Molecular_function:nucleic acid binding|Biological_process:osmoregulation|Biological_process:oviposition|Biological_process:embryonic development (sensu Animalia)|Biological_process:positive regulation of growth rate|Biological_process:larval development (sensu Nematoda)|Biological_process:growth|Biological_process:locomotory beha…	RNA-binding protein SART3 (RRM superfamily)	ENSEMBL:ENSP00000228284:human:Hypothetical protein KIAA0156:E=77.7447 | ENSEMBL:ENSP00000261741:human:RBM19 protein:E=10.4437 | ENSEMBL:ENSP00000351749:human:Splice Isoform 2 Of RNA-binding region containing protein 2:E=10.1427 | ENSEMBL:ENSP00000253363:human:Splice Isoform 1 Of RNA-binding region containing protein 2:E=10.1367 | ENSEMBL:ENSP00000349410:human:Similar to Nucleolin:E=10 | FLYBASE:C…
189618_at	B0035.4	B0035.4	WBGene00007107	tag-317	common	active						18	IV-6C15	-			WT		Molecular chaperone Prefoldin, subunit 4	ENSEMBL:ENSP00000217103:human:Prefoldin subunit 4:E=16.9586 | FLYBASE:CG10635-PA:fly:Flybase gene name is CG10635-PA:E=11.3665 |
180038_s_at	B0041.5	B0041.5	WBGene00015009	B0041.5	common	active	anal sphincter/depressor muscle | body wall muscle | pharynx | intestinal | vulval muscle	Adult Expression: pharynx; intestinal; anal sphincter/depressor muscle; vulval muscle; body wall muscle; unidentified | Larval Expression: pharynx; intestinal; anal sphincter/depressor muscle; body wall muscle; unidentified		0	1	11	I-2E13	173569_at|180038_s_at			WT|Unclassified		Predicted membrane protein	ENSEMBL:ENSP00000245680:human:Solute carrier family 35, member F5:E=33.4318 | FLYBASE:CG8195-PA:fly:Flybase gene name is CG8195-PA:E=33.1805 |
193236_at	B0041.6	B0041.6	WBGene00015010	B0041.6	intestine specific	active						19	I-2E15	-	B0041.6 is orthologous to the human gene 6-PYRUVOYLTETRAHYDROPTERIN SYNTHASE (PTS; OMIM:261640), which when mutated leads to disease.		WT	Molecular_function:6-pyruvoyltetrahydropterin synthase activity|Biological_process:tetrahydrobiopterin biosynthesis	6-pyruvoyl tetrahydrobiopterin synthase	ENSEMBL:ENSP00000280362:human:6-pyruvoyl tetrahydrobiopterin synthase:E=33.2924 | FLYBASE:CG16784-PC:fly:Flybase gene name is pr-PC:E=36.6778 |
181834_at	B0205.1	B0205.1	WBGene00015017	B0205.1	germline specific	active						11	I-5M04	-			WT		Uncharacterized protein
181788_at	B0205.8	B0205.8	WBGene00015022	B0205.8	common	active						2	I-5M18	-			WT			ENSEMBL:ENSP00000238823:human:Hypothetical protein FLJ90386:E=10.0088 |
182366_at	B0205.9	B0205.9	WBGene00015023	B0205.9	germline specific	active						11		-			WT		Uncharacterized protein
186430_at	B0207.11	B0207.11	WBGene00015034	B0207.11	germline specific	active						4		-		tm322		Biological_process:intracellular signaling cascade	Unnamed protein
192138_at	B0207.7	B0207.7	WBGene00015030	B0207.7	germline specific	active						4	I-2D08	-			WT	Molecular_function:protein kinase activity|Molecular_function:ATP binding|Biological_process:protein amino acid phosphorylation	Casein kinase (serine/threonine/tyrosine protein kinase)	ENSEMBL:ENSP00000259750:human:OTTHUMP00000016425:E=36.7212 | ENSEMBL:ENSP00000267890:human:TTBK2 protein:E=35.5376 | ENSEMBL:ENSP00000263802:human:TTBK2 protein:E=34.8239 | ENSEMBL:ENSP00000261798:human:Casein kinase I, alpha isoform:E=23.2007 | ENSEMBL:E
188358_at	B0218.1a	B0218.1	WBGene00015047	B0218.1	intestine specific	active						8	IV-4I19	-			WT|WT	Molecular_function:amidase activity	Amidases	ENSEMBL:ENSP00000236138:human:Fatty-acid amide hydrolase:E=93.0605 | ENSEMBL:ENSP00000298405:human:Hypothetical protein FLJ31204:E=29.8239 | ENSEMBL:ENSP00000243167:human:12 kDa protein:E=13.0315 | FLYBASE:CG8839-PA:fly:Flybase gene name is CG8839-PA:E=25.8861 | FLYBASE:CG7910-PA:fly:Flybase gene name is CG7910-PA:E=25 | FLYBASE:CG5112-PA:fly:Flybase gene name is CG5112-PA:E=21.5086 | FLYBASE:CG5…
191432_at	B0218.3	B0218.3	WBGene00004055	pmk-1	intestine specific	active						2		-	pmk-1 encodes a mitogen-activated protein kinase (MAPK), orthologous to human p38 MAPK (OMIM:600289), that is required for eliciting gonadal programmed cell death in response to Salmonella enterica infection; PMK-1 lies upstream of CED-9, a negative regulator of apoptosis, in the programmed cell death pathway.	ok811	Esp|Unclassified	Biological_process:defense response to pathogen|Molecular_function:protein kinase activity|Biological_process:protein amino acid phosphorylation|Biological_process:programmed cell death|Biological_process:innate immune response	Mitogen-activated protein kinase	ENSEMBL:ENSP00000229794:human:Mitogen-activated protein kinase 14 isoforM 2:E=127.187 | ENSEMBL:ENSP00000229795:human:Mitogen-activated protein kinase 14 isoforM 1:E=125.174 | ENSEMBL:ENSP00000333685:human:Splice Isoform 2 Of Mitogen-activated protein kin
189209_at	B0218.5	B0218.5	WBGene00015049	B0218.5	germline specific	active						4	IV-4K01	-			WT|Unclassified|Unclassified|Unclassified	Molecular_function:protein kinase activity|Molecular_function:ATP binding|Biological_process:protein amino acid phosphorylation	Casein kinase (serine/threonine/tyrosine protein kinase)	ENSEMBL:ENSP00000267890:human:TTBK2 protein:E=49.5229 | ENSEMBL:ENSP00000263802:human:TTBK2 protein:E=48.7212 | ENSEMBL:ENSP00000259750:human:OTTHUMP00000016425:E=48.0223 | ENSEMBL:ENSP00000261798:human:Casein kinase I, alpha isoform:E=29.2441 | ENSEMBL:E
181259_at	B0218.6	B0218.6	WBGene00015050	clec-51	intestine specific	active						8	IV-4K03	-			WT	Molecular_function:sugar binding	C-type lectin	ENSEMBL:ENSP00000239761:human:Macrophage mannose receptor precursor:E=24.8861 | ENSEMBL:ENSP00000332124:human:Mannose receptor, C type 1-like 1:E=24.6576 | ENSEMBL:ENSP00000307513:human:KIAA0709 protein:E=23.0605 | ENSEMBL:ENSP00000263636:human:Lymphocyte antigen 75 precursor:E=19.6383 | ENSEMBL:ENSP00000283243:human:180 kDa transmembrane PLA2 receptor:E=14.0655 | ENSEMBL:ENSP00000345142:human:Pa…
180422_s_at	B0218.7	B0218.7	WBGene00015051	B0218.7	germline specific	active						4	IV-4K05	-			WT
185022_at	B0238.11	B0238.11	WBGene00015075	B0238.11	common	active						18	V-4K19	-			Gro|Lva|Pvl|Stp|Gro|Lva	Biological_process:positive regulation of growth rate|Biological_process:larval development (sensu Nematoda)|Biological_process:growth|Biological_process:hermaphrodite genital morphogenesis|Biological_process:gametogenesis	HMG box-containing protein
178839_s_at	B0240.4	B0240.4	WBGene00007118	B0240.4	germline specific	active						11		-			WT|WT		Uncharacterized conserved protein	ENSEMBL:ENSP00000353684:human:Hypothetical protein:E=20.9586 | ENSEMBL:ENSP00000287885:human:Hypothetical protein FLJ10407:E=20.2441 |
190739_at	B0252.1	B0252.1	WBGene00015087	B0252.1	intestine specific	active						9	II-5E02	-			WT	Molecular_function:protein kinase activity|Molecular_function:ATP binding|Biological_process:protein amino acid phosphorylation|Molecular_function:protein-tyrosine kinase activity	Fibroblast/platelet-derived growth factor receptor and related receptor tyrosine kinases	ENSEMBL:ENSP00000263451:human:80 kDa protein:E=28.6198 | ENSEMBL:ENSP00000309878:human:Splice Isoform 15 Of Fibroblast growth factor receptor 2 precursor:E=28.6198 | ENSEMBL:ENSP00000263454:human:Fibroblast growth Factor receptor 2 isoForm 8 precursor:E=2
192104_at	B0252.2	B0252.2	WBGene00000211	asm-1	intestine specific	active	head neurons | anal sphincter/depressor muscle | hypodermis | body wall muscle | intestinal | vulval muscle	Adult Expression: anal sphincter/depressor muscle; vulval muscle; hypodermis; head neurons | Larval Expression: intestinal; anal sphincter/depressor muscle; body wall muscle; hypodermis		1	1	9		-					Acid sphingomyelinase and PHM5 phosphate metabolism protein	ENSEMBL:ENSP00000340409:human:Splice Isoform 1 Of Sphingomyelin phosphodiesterase precursor:E=86.1024 | ENSEMBL:ENSP00000299397:human:Splice Isoform 2 Of Sphingomyelin phosphodiesterase precursor:E=71.699 | ENSEMBL:ENSP00000349203:human:Splice Isoform 3 Of Sphingomyelin phosphodiesterase precursor:E=70.7959 | ENSEMBL:ENSP00000253065:human:OTTHUMP00000044941:E=44.9586 | ENSEMBL:ENSP00000309517:hum…
187484_at	B0252.5	B0252.5	WBGene00015089	B0252.5	germline specific	active						4	II-5E10	-			WT
194217_x_at	B0261.1	B0261.1	WBGene00015091	B0261.1	germline specific	active						2	I-2G18	180054_at|194217_x_at			Gro|Stp|Lva|Emb|Lva	Molecular_function:DNA binding|Cellular_component:nucleus|Biological_process:embryonic development (sensu Animalia)|Biological_process:positive regulation of growth rate|Biological_process:larval development (sensu Nematoda)|Biological_process:growth|Biological_process:gametogenesis	Transcription initiation factor TFIIIB, Bdp1 subunit	ENSEMBL:ENSP00000351575:human:KIAA1689 protein:E=16.9586 | ENSEMBL:ENSP00000311997:human:Neurofilament triplet H protein:E=11.6576 | FLYBASE:CG9305-PA:fly:Flybase gene name is CG9305-PA:E=18.3979 | FLYBASE:CG18497-PC:fly:Flybase gene name is spen-PC:E=10.3767 | FLYBASE:CG5808-PA:fly:Flybase gene name is CG5808-PA:E=10.2291 |
190169_s_at	B0272.1	B0272.1	WBGene00006538	tbb-4	intestine specific	active	male sensory rays	Expressed in male sensory rays.		4	1	1	X-4P09	-			Emb|WT	Molecular_function:structural molecule activity|Biological_process:microtubule-based movement|Cellular_component:microtubule|Molecular_function:GTPase activity|Molecular_function:GTP binding|Biological_process:microtubule polymerization|Cellular_component:tubulin|Biological_process:embryonic development (sensu Animalia)	Beta tubulin	ENSEMBL:ENSP00000341289:human:Tubulin beta-? chain:E=233.031 | ENSEMBL:ENSP00000259818:human:Tubulin, beta polypeptide paralog:E=232.081 | ENSEMBL:ENSP00000259799:human:Beta tubulin:E=231.018 | ENSEMBL:ENSP00000259925:human:Tubulin beta-2 chain:E=230.387
175573_s_at	B0273.2	B0273.2	WBGene00004243	puf-7	germline specific	active							IV-2J22	-	puf-7 encodes a protein 97% identical to PUF-6 and functions redundantly with the other PUF genes, fbf-1, fbf-2, puf-6, and puf-8, during primordial germ cell development, based on combinatorial RNAi; interacts with NOS-2 in yeast two-hybrid screens.	ok361	WT|WT|WT	Molecular_function:RNA binding|Biological_process:mRNA metabolism|Biological_process:germ-cell development	Translational repressor Pumilio/PUF3 and related RNA-binding proteins (Puf superfamily)	ENSEMBL:ENSP00000326746:human:Splice Isoform 2 Of Pumilio homolog 2:E=14.5376 | ENSEMBL:ENSP00000354370:human:Splice Isoform 1 Of Pumilio homolog 2:E=14.5229 | ENSEMBL:ENSP00000347265:human:Splice Isoform 3 Of Pumilio homolog 2:E=11.6778 | ENSEMBL:ENSP00000257075:human:Pumilio homolog 1:E=11.5376 |
187577_at	B0280.3	B0280.3	WBGene00015101	B0280.3	intestine specific	active	pharynx | intestinal	Adult Expression: pharynx; intestinal | Larval Expression: intestinal		0	1	7	III-3B24	-			WT|WT|WT|Unclassified|Unclassified|WT|WT|Unc|Unc	Molecular_function:ribose-5-phosphate isomerase activity|Biological_process:pentose-phosphate shunt, non-oxidative branch|Biological_process:locomotory behavior	Ribose 5-phosphate isomerase	ENSEMBL:ENSP00000283646:human:Similar to Ribose 5-phosphate isomerase:E=55.699 | FLYBASE:CG30410-PA:fly:Flybase gene name is CG30410-PA:E=50.0362 |
194163_s_at	B0280.5	B0280.5	WBGene00015102	B0280.5	germline specific	active								187525_s_at|194163_s_at	B0280.5 encodes a protein with a chitin binding peritrophin-A domain that is required, in conjunction with CEJ-1, for early embryonic development; B0280.5 mRNA is expressed specifically in the adult hermaphrodite germ line, is a direct target of GLD-1, and has an RNAi phenotype consistent with the hypothesis that B0280.5 is an effector of GLD-1 in the germline.		WT|WT	Molecular_function:chitin binding|Biological_process:chitin metabolism|Cellular_component:extracellular	Unnamed protein	ENSEMBL:ENSP00000350138:human:Hornerin:E=10.2518 | FLYBASE:CG4090-PA:fly:Flybase gene name is CG4090-PA:E=15.5376 | FLYBASE:CG6004-PB:fly:Flybase gene name is CG6004-PB:E=13.7959 | FLYBASE:CG7252-PA:fly:Flybase gene name is CG7252-PA:E=11.9586 | FLYBASE:CG17826-PA:fly:Flybase gene name is CG17826-PA:E=10.4815 | FLYBASE:CG11142-PA:fly:Flybase gene name is CG11142-PA:E=10.6576 |
187341_s_at	B0280.9	B0280.9	WBGene00015104	B0280.9	germline specific	active							III-3D12	-			Lva|Emb|Gro|Lva|Lvl	Biological_process:embryonic development (sensu Animalia)|Biological_process:positive regulation of growth rate|Biological_process:larval development (sensu Nematoda)|Biological_process:growth|Biological_process:physiological processes	WD40 repeat protein	ENSEMBL:ENSP00000225298:human:WD-repeat protein CGI-48:E=51.585 | FLYBASE:CG7989-PA:fly:Flybase gene name is CG7989-PA:E=41.0757 |
181632_at	B0281.3	B0281.3	WBGene00015110	B0281.3	intestine specific	active						8	II-2O24	-			WT	Molecular_function:zinc ion binding|Cellular_component:intracellular|Molecular_function:ubiquitin-protein ligase activity|Biological_process:protein ubiquitination|Cellular_component:ubiquitin ligase complex	Predicted E3 ubiquitin ligase	ENSEMBL:ENSP00000311219:human:Tumor suppressor TSBF1:E=14.8539 | ENSEMBL:ENSP00000353301:human:Hypothetical protein:E=13.6778 | ENSEMBL:ENSP00000286349:human:Splice Isoform 1 Of Tripartite motif protein 42:E=12.5686 | ENSEMBL:ENSP00000349764:human:Splice Isoform 1 Of Tripartite motif protein 22:E=11.6576 | ENSEMBL:ENSP00000254436:human:52 kDa Ro protein:E=10.8539 | ENSEMBL:ENSP00000337094:human:S…
186963_s_at	B0285.3	B0285.3	WBGene00007136	B0285.3	common	active	head neurons | intestinal	Adult Expression: head neurons; unidentified | Larval Expression: intestinal; head neurons; unidentified		1	1	11	III-2M01	-			WT|WT|WT			ENSEMBL:ENSP00000226796:human:Nucleolar protein family A member 1:E=12.9208 | ENSEMBL:ENSP00000302894:human:Splice Isoform 1 Of Heterogeneous nuclear ribonucleoprotein A3:E=12.7447 | ENSEMBL:ENSP00000309558:human:Splice Isoform 1 Of TATA-binding protein a
189450_at	B0285.7	B0285.7	WBGene00007139	B0285.7	muscle specific	active	intestinal	Adult Expression: intestinal | Larval Expression: intestinal		0	1	1	III-2M09	174159_at|189450_at			WT|WT|Lva|Unc|Unc	Molecular_function:membrane alanyl aminopeptidase activity|Biological_process:proteolysis and peptidolysis|Biological_process:larval development (sensu Nematoda)|Biological_process:growth|Biological_process:locomotory behavior	Puromycin-sensitive aminopeptidase and related aminopeptidases
189503_at	B0285.8	B0285.8	WBGene00000511	ckb-1	intestine specific	active						24	III-2M11	-		ok1312	WT|WT|Unclassified|WT|WT|WT		Choline kinase	ENSEMBL:ENSP00000265689:human:Splice Isoform 1 Of Choline kinase alpha:E=35.2147 | ENSEMBL:ENSP00000348454:human:Splice Isoform 2 Of Choline kinase alpha:E=34.3372 | ENSEMBL:ENSP00000312189:human:Choline/ethanolamine kinase:E=33.3372 | ENSEMBL:ENSP00000307514:human:Ethanolamine kinase-like protein EKI2:E=10.2441 | FLYBASE:CG2201-PA:fly:Flybase gene name is CG2201-PA:E=22.7213 | FLYBASE:CG3525-PD:…
191946_at	B0286.5	B0286.5	WBGene00001438	fkh-6	muscle specific	active	sheath_cells | spermathecae | spermathecae | gonad	Expression was observed in all cells of the spermatheca from the L3 stage onwards and at a lower level in oviduct sheath cells. | "The two reporters have the same expression pattern. Both are expressed in Z1 and Z4 of XO and XX L1 larvae. However, later during L1, the timing of expression is sexually dimorphic: in XO larvae reporter expression persists until late L1 in Z1/Z4 descendants, whereas …		0	1	8	II-3F08	-	fkh-6 encodes a protein which belongs to the forkhead family of transcription factors; fkh-6 is required for several aspects of male gonadogenesis including asymmetric cell division, cell migration and sex determination and appears to act downstream of tra-1; FKH-6 is specifically expressed in the gonad.	ez16	WT|Egl|Pvl|Rup|Ste|Stp	Molecular_function:transcription factor activity|Biological_process:regulation of transcription, DNA-dependent|Cellular_component:nucleus|Biological_process:oviposition|Biological_process:hermaphrodite genital morphogenesis|Biological_process:morphogenesis of an epithelium|Biological_process:reproduction|Biological_process:gametogenesis|Biological_process:asymmetric cytokinesis|Biological_process…	Transcription factor of the Forkhead/HNF3 family	ENSEMBL:ENSP00000064324:human:Forkhead box protein C1:E=30.4318 | ENSEMBL:ENSP00000304286:human:Forkhead box I1 isoForm a:E=28.3372 | ENSEMBL:ENSP00000326371:human:Forkhead box protein C2:E=28.0915 | ENSEMBL:ENSP00000333188:human:Forkhead box protein L2:E
172828_x_at	B0302.3	B0302.3	WBGene00015120	B0302.3	germline specific	active						1		-				Molecular_function:RNA binding|Molecular_function:RNA-directed DNA polymerase activity|Biological_process:RNA dependent DNA replication	Reverse transcriptase
190989_at	B0303.15	B0303.15	WBGene00015133	B0303.15	common	active						18	III-4N01	-	This gene encodes a protein predicted by Eisenberg and coworkers, with 52% accuracy, to be mitochondrial.		Lva|Emb|Gro|Emb|Gro|Lva	Molecular_function:structural constituent of ribosome|Biological_process:protein biosynthesis|Cellular_component:intracellular|Cellular_component:ribosome|Biological_process:embryonic development (sensu Animalia)|Biological_process:positive regulation of growth rate|Biological_process:larval development (sensu Nematoda)|Biological_process:growth	Mitochondrial/chloroplast ribosomal protein L11	ENSEMBL:ENSP00000329630:human:39S ribosomal protein L11, mitochondrial precursor:E=36.2007 | ENSEMBL:ENSP00000308897:human:Mitochondrial ribosoMal protein L11 isoforM c:E=34.0605 | FLYBASE:CG3351-PA:fly:Flybase gene name is mRpL11-PA:E=44.3768 |
180068_s_at	B0334.11a	B0334.11	WBGene00003868	ooc-3	germline specific	active			Overall, OOC-3 is localized to a membrane compartment that had a dynamic distribution through the cell cycle. From fertilization until the beginning of pronuclear migration OOC-3 is uniformly enriched at the cortex of P0 in 75% of the embryos (n=36). At t	5	1	11	II-7J08	-	ooc-3 encodes a nematode-specific protein with a predicted signal sequence, four predicted transmembrane domains, and two putative PEST sequences; OOC-3 is probably localized to the endoplasmic reticulum (ER), and is maternally required for correct localization of PAR-2 and PAR-3 in the P1 blastomere of the two-cell stage embryo; specifically, OOC-3 is required for restricting PAR-3 to the anteri…	b310	WT	Biological_process:mitotic spindle orientation|Molecular_function:molecular_function unknown|Cellular_component:endoplasmic reticulum|Biological_process:establishment and/or maintenance of cell polarity|Biological_process:asymmetric protein localization
193075_at	B0334.4	B0334.4	WBGene00007144	B0334.4	common	active	excretory cell | head neurons | hypodermis | body wall muscle | pharynx | dorsal nerve cord | ventral nerve cord | body neurons | intestinal | vulval muscle	Adult Expression: pharynx; intestinal; vulval muscle; body wall muscle; hypodermis; excretory cell; ventral nerve cord; dorsal nerve cord; head neurons; body neurons | Larval Expression: pharynx; intestinal; hypodermis; excretory cell; ventral nerve cord; head neurons		1	1	7	II-7H18	-			WT|WT		Protein similar to predicted member of the intramitochondrial sorting protein family	ENSEMBL:ENSP00000302114:human:Px19-like protein:E=21.9586 | ENSEMBL:ENSP00000238849:human:PREDICTED: similar to Px19-like protein (25 kDa protein of relevant evolutionary and lymphoid interest) (PRELI) (CGI-106) (SBBI12):E=21.2147 | ENSEMBL:ENSP00000311520:human:PREDICTED: similar to Px19-like protein (25 kDa protein of relevant evolutionary and lymphoid interest) (PRELI) (CGI-106) (SBBI12):E=20.…
183642_s_at	B0336.7a	B0336.7	WBGene00015147	B0336.7	common	active	neuronal | intestine	Expression is seen in two components predominantly in young larvae, but also at other larval stages and in adults. The first component consists of diffuse expression throughout the intestine. The second component consists of intense expression in several neuronal cell bodies. Faint processes can be seen between the cell bodies and the buccal cavity indicating these cells to be amphid sensory neur…		1	1	2	III-3A23	-		tm1642	WT|WT|WT|WT|WT|WT	Molecular_function:nucleic acid binding|Molecular_function:zinc ion binding|Cellular_component:nucleus
189915_s_at	B0365.6	B0365.6	WBGene00007153	clec-41	intestine specific	active						19	V-8P17	-			WT|Gro|Unc|Unclassified|Gro|Lon|Unc|Unclassified	Molecular_function:sugar binding|Biological_process:positive regulation of growth rate|Biological_process:negative regulation of body size|Biological_process:locomotory behavior	C-type lectin	ENSEMBL:ENSP00000327747:human:Hypothetical protein DKFZp686E03231:E=12.6198 | ENSEMBL:ENSP00000342210:human:DMBT1:E=12.2076 | ENSEMBL:ENSP00000339752:human:175 kDa protein:E=11.8539 | ENSEMBL:ENSP00000320445:human:Splice Isoform 2 Of CUB and sushi multipl
180781_s_at	B0379.3a	B0379.3	WBGene00003508	mut-16	germline specific	active							I-5E09	-	mut-16 encodes a glutamine/asparagine (Q/N)-rich domain-containing protein that lacks obvious homologs outside of other nematode species; MUT-16 activity is required for RNA-mediated interference (RNAi), transgene silencing in germ-line and somatic tissues, and for maintaining low levels of transposon mobilization; MUT-16 is thus predicted to play a role in chromatin organizataion and/or regulati…		WT	Cellular_component:nucleus|Biological_process:RNA interference|Biological_process:gene silencing	Unnamed protein
172416_x_at	B0391.10	B0391.10	WBGene00007165	B0391.10	germline specific	active						28	V-10C18	-			WT
193256_at	B0393.3	B0393.3	WBGene00007168	B0393.3	germline specific	active						11	III-2M08	-			WT|WT|WT		Leucine rich repeat proteins, some proteins contain F-box
177668_s_at	B0393.4	B0393.4	WBGene00007169	B0393.4	germline specific	active						4	III-2M10	-			WT|WT|WT|WT			ENSEMBL:ENSP00000251819:human:Megakaryocyte stimulating factor:E=10.9586 | ENSEMBL:ENSP00000350501:human:22 kDa protein:E=10.301 | FLYBASE:CG12781-PA:fly:Flybase gene name is nahoda-PA:E=13.7212 | FLYBASE:CG13731-PA:fly:Flybase gene name is CG13731-PA:E=11.8539 |
192850_at	B0393.6	B0393.6	WBGene00007171	B0393.6	germline specific	active						7	III-2M14	-			Emb|Emb	Molecular_function:ubiquitin-protein ligase activity|Molecular_function:zinc ion binding|Biological_process:protein ubiquitination|Cellular_component:ubiquitin ligase complex|Biological_process:embryonic development (sensu Animalia)
193699_at	B0393.7	B0393.7	WBGene00007172	B0393.7	muscle specific	active						8	III-2M16	-			WT|WT		Unnamed protein	ENSEMBL:ENSP00000263816:human:Low-density lipoprotein receptor-related protein 2 precursor:E=13.2676 | ENSEMBL:ENSP00000350189:human:KIAA2036 protein:E=11.4949 | ENSEMBL:ENSP00000223210:human:PREDICTED: similar to SCO-spondin:E=11.4202 | ENSEMBL:ENSP00000243077:human:Low-density lipoprotein receptor-related protein 1 precursor:E=11.2076 | ENSEMBL:ENSP00000307314:human:Low-density lipoprotein rece…
176071_at	B0403.3	B0403.3	WBGene00015167	B0403.3	intestine specific	active						9	X-3P17	-			WT		Unnamed protein
179796_at	B0412.3	B0412.3	WBGene00015173	B0412.3	germline specific	active						2	III-1C06	173165_s_at|179796_at			WT|WT		Uncharacterized conserved protein	ENSEMBL:ENSP00000335371:human:Hypothetical protein:E=83.6021 | ENSEMBL:ENSP00000349738:human:FLJ12716 protein, isoform b:E=76.0177 | ENSEMBL:ENSP00000353223:human:Hypothetical protein DKFZp686B0256:E=70.9586 | FLYBASE:CG17569-PB:fly:Flybase gene name is gry-PB:E=51.3468 |
192085_at	B0414.5	B0414.5	WBGene00000772	cpb-3	germline specific	active	body wall muscle | pharynx | intestinal	Adult Expression: pharynx; intestinal; body wall muscle | Larval Expression: pharynx; intestinal; body wall muscle		0	1	7	I-2N05	174512_at|192085_at	The cbp-3 gene encodes a cytoplasmic polyadenylation element binding (CPEB) protein homolog.		Emb|Ste|WT|WT	Molecular_function:nucleic acid binding|Biological_process:embryonic development (sensu Animalia)|Biological_process:reproduction	Predicted RNA-binding protein (RRM superfamily)	ENSEMBL:ENSP00000261723:human:Cytoplasmic polyadenylation element-binding protein long form:E=46.1739 | ENSEMBL:ENSP00000319671:human:CPEB4 protein:E=32.1805 | ENSEMBL:ENSP00000334533:human:KIAA1673 protein:E=27.3979 | ENSEMBL:ENSP00000334058:human:Cytoplasmic polyadenylation element binding protein CPEB2b:E=27.3979 | ENSEMBL:ENSP00000265085:human:Hypothetical protein DKFZp686F1544:E=27.3468 | EN…
191236_s_at	B0414.6	B0414.6	WBGene00001600	glh-3	germline specific	active		Antibody recognized P granules throughout the life of the worm: in the germline precursor cells of the embryo, in larvae, and surrounding the proliferating germ cells in the adult hermaphrodite and male gonads.	P granules	0	1	7		-	glh-3 encodes a predicted DEAD-like RNA helicase; GLH-3 interacts with itself and with CSN-5, KGB-1, ZYX-1, and GLH-1 in vitro, and is expressed in association with P granules throughout development.	um1		Molecular_function:ATP binding|Molecular_function:ATP dependent helicase activity|Molecular_function:nucleic acid binding|Molecular_function:helicase activity	ATP-dependent RNA helicase	ENSEMBL:ENSP00000350168:human:Splice Isoform 1 Of DEAD-box protein 4:E=93.4685 | ENSEMBL:ENSP00000334167:human:Splice Isoform 2 Of DEAD-box protein 4:E=93.4559 | ENSEMBL:ENSP00000310870:human:DEAD/H (Asp-Glu-Ala-Asp/His) box polypeptide 3:E=87.6021 | ENSE
182175_s_at	B0414.8a	B0414.8	WBGene00015176	B0414.8	germline specific	active						11	I-2N11	-			WT		Uncharacterized conserved protein	ENSEMBL:ENSP00000279281:human:ANG2:E=75.7213 | FLYBASE:CG15087-PA:fly:Flybase gene name is CG15087-PA:E=56.1871 |
186314_s_at	B0432.10	B0432.10	WBGene00015191	B0432.10	germline specific	active						7	II-1K07	-			WT
183992_at	B0432.2	B0432.2	WBGene00015184	B0432.2	common	active						2	II-1I15	-		tm918	WT		Putative transcriptional regulator DJ-1	ENSEMBL:ENSP00000340278:human:DJ-1 protein:E=44.8861 | FLYBASE:CG1349-PA:fly::E=45.0269 | FLYBASE:CG6646-PA:fly:Flybase gene name is CG6646-PA:E=41.7696 |
193400_s_at	B0464.5a	B0464.5	WBGene00004980	spk-1	common	active	all somatic cells | gonad	Expression is extensive from young larvae to adults and is probably ubiquitous. Expression is seen throughout the worm in all bodywall muscle, hypodermal, neuronal, intestinal and pharyngeal cells. No expression is seen in embryos. This gene has homology to protein kinase. | Hybridization signal were detected specifically in the gonad.		3	1			174742_at|193400_s_at	spk-1 encodes a serine/threonine kinase orthologous to the highly conserved serine/arginine-rich protein kinases (SRPKs) that phosphorylate SR proteins, essential components of the pre-mRNA splicing machinery; SPK-1, required for embryogenesis and germline development, can directly bind and phosphorylate RSP-3 (CeSF2/ASF), an SR splicing factor homolog; SPK-1 is expressed predominantly in the adu…	ok706	WT|Emb	Biological_process:embryonic development (sensu Animalia)	Serine/threonine protein kinase	ENSEMBL:ENSP00000339450:human:SRPK1a protein kinase:E=142.796 | ENSEMBL:ENSP00000337679:human:SFRS protein kinase 2 isoform a:E=141.137 | ENSEMBL:ENSP00000342672:human:SFRS protein kinase 2, isoform b:E=141.131 | ENSEMBL:ENSP00000333518:human:Splice Isofo
186711_s_at	B0464.6	B0464.6	WBGene00007186	B0464.6	germline specific	active						11	III-5E15	-			WT|WT|WT|WT		Uncharacterized conserved membrane protein	ENSEMBL:ENSP00000338388:human:Hypothetical protein FLJ90251:E=17.6576 | FLYBASE:CG6479-PA:fly:Flybase gene name is CG6479-PA:E=17.5686 |
179605_s_at	B0491.6	B0491.6	WBGene00007193	B0491.6	germline specific	active						11	II-7D08	179604_at|179605_s_at			WT
189623_at	B0491.7	B0491.7	WBGene00007194	B0491.7	common	active						2	II-7D10	-	B0491.7 encodes a putative diphthine synthase orthologous to S. cerevisiae DPH5; DPH5 is an S-adenosylmethionine:EF-2 methyltransferase required for the enzymatic conversion of 3-amino-3-carboxypropyl-histidine to diphthine; DPH5 adds at least the last two of the three methyl groups present in diphthine, and is homologous to bacterial AdoMet:uroporphyrinogen III methyltransferases.		WT	Molecular_function:methyltransferase activity|Biological_process:metabolism|Molecular_function:diphthine synthase activity|Biological_process:peptidyl-diphthamide biosynthesis from peptidyl-histidine	Diphthine synthase	ENSEMBL:ENSP00000251159:human:Splice Isoform 1 Of Probable diphthine synthase:E=91.2676 | ENSEMBL:ENSP00000339630:human:Splice Isoform 4 Of Probable diphthine synthase:E=77.3872 | ENSEMBL:ENSP00000251160:human:AD-018 protein:E=64.2757 | FLYBASE:CG31289-PA:fly:Flybase gene name is Dph5-PA:E=85.2218 |
190293_at	B0495.4	B0495.4	WBGene00003730	nhx-2	intestine specific	active	intestine	Diffuse non-nuclear staining is seen in the intestine from the 3-fold embryonic stage onwards. Staining in young larvae is very strong and extends from the pharyngeo-intestinal valve to the anus. Expression is less frequently observed, and is less exte	| Apical membrane of the intestine	0	1	24	II-5D04	-	nhx-2 encodes a sodium/proton exchanger expressed in the apical membranes of intestinal cells; NHX-2 is required for normally high growth rates, and for propagation or maintenance of the germline, NHX-2 is thought to prevent intracellular acidification by catalysing the electroneutral exchange of extracellular sodium for an intracellular proton.	ok553	Gro|Stp|Lva	Molecular_function:sodium:hydrogen antiporter activity|Biological_process:sodium ion transport|Biological_process:regulation of pH|Cellular_component:integral to membrane|Molecular_function:solute:hydrogen antiporter activity|Biological_process:positive regulation of growth rate|Biological_process:larval development (sensu Nematoda)|Biological_process:growth|Biological_process:gametogenesis	Sodium/hydrogen exchanger protein	ENSEMBL:ENSP00000264938:human:Sodium/hydrogen exchanger 3:E=112.921 | ENSEMBL:ENSP00000233969:human:Sodium/hydrogen exchanger 2:E=111.745 | ENSEMBL:ENSP00000299798:human:Sodium/hydrogen exchanger 5:E=108.187 | ENSEMBL:ENSP00000263980:human:Sodium/hydrogen exchanger 1:E=107.086 | ENSEMBL:ENSP00000295269:human:Hypothetical protein DKFZp313B031:E=103.678 | ENSEMBL:ENSP00000354966:human:Similar to Na…
182609_at	B0496.6	B0496.6	WBGene00015215	B0496.6	germline specific	active						9	IV-3P17	-			WT		Unnamed protein
181555_at	B0496.7	B0496.7	WBGene00015216	B0496.7	intestine specific	active			Strain: BC11780	5	1	8	IV-3P19	-			WT	Molecular_function:zinc ion binding	Regulatory protein MLP and related LIM proteins	ENSEMBL:ENSP00000332449:human:Cysteine-rich protein 1:E=31.2366 | ENSEMBL:ENSP00000329099:human:8 kDa protein:E=28.699 | ENSEMBL:ENSP00000328521:human:Cysteine-rich protein 2:E=24.8861 | ENSEMBL:ENSP00000274990:human:LIM-only isoform C:E=22.9208 | ENSEMBL:ENSP00000345079:human:Cysteine-rich protein 1:E=14.8239 | ENSEMBL:ENSP00000310901:human:Smooth muscle cell LIM protein:E=14.5229 | ENSEMBL:ENSP…
181415_at	B0507.1	B0507.1	WBGene00015218	B0507.1	muscle specific	active						14	V-6A12	173261_s_at|181415_at			WT|WT		von Willebrand factor and related coagulation proteins	ENSEMBL:ENSP00000294599:human:Multiple EGF-like-domain protein 3:E=11.1805 | FLYBASE:CG33196-PB:fly:Flybase gene name is dp-PB:E=11.2757 |
185431_at	B0511.11	B0511.11	WBGene00015236	B0511.11	germline specific	active						4	I-5K04	-			WT		Predicted transposase
182369_at	B0511.2	B0511.2	WBGene00015228	B0511.2	germline specific	active						12	I-5I10	-			WT
189107_at	B0511.4	B0511.4	WBGene00015230	B0511.4	germline specific	active						4	I-5I14	-			WT	Molecular_function:protein kinase activity|Molecular_function:ATP binding|Biological_process:protein amino acid phosphorylation|Molecular_function:protein serine/threonine kinase activity	Serine/threonine protein kinase	ENSEMBL:ENSP00000329016:human:Eukaryotic protein kinase family protein:E=47.7212 | ENSEMBL:ENSP00000296636:human:Serine/threonine-protein kinase 22A:E=45.3872 | ENSEMBL:ENSP00000292055:human:KIAA0999 protein:E=44.0862 | ENSEMBL:ENSP00000294528:human:Serin
172911_x_at	B0513.3	B0513.3	WBGene00004443	rpl-29	common	active						23	IV-7G20	-	rpl-29 encodes a large ribosomal subunit L29 protein; by homology, RPL-29 is predicted to function in protein biosynthesis; in C. elegans, loss of rpl-29 function via RNA-mediated interference (RNAi) does not result in any obvious abnormalities.		WT	Molecular_function:structural constituent of ribosome|Biological_process:protein biosynthesis|Cellular_component:intracellular|Cellular_component:ribosome	60S ribosomal protein L29	ENSEMBL:ENSP00000294189:human:OTTHUMP00000017090:E=15.3872 | ENSEMBL:ENSP00000254689:human:17 kDa protein:E=14.8239 | ENSEMBL:ENSP00000287144:human:PREDICTED: similar to 60S ribosomal protein L29 (Cell surface heparin binding protein HIP):E=12.6576 | ENSEMBL:ENSP00000328648:human:PREDICTED: similar to 60S ribosomal protein L29 (P23):E=11.7447 | ENSEMBL:ENSP00000284293:human:PREDICTED: similar to …
187243_at	B0523.1	B0523.3	WBGene00003993		germline specific	changed		Expression is both nuclear and cytoplasmically located in bodywall muscle cells. Expression is most commonly seen in adults, but is also seen in elongating embryos and larvae.	Expressed in both nuclei and cytoplasm.	0	1	7	III-4J21	-	kin-31 encodes a predicted tyrosine protein kinase expressed in the nucleus and cytoplasm of body-wall muscle cells; the expression of kin-31 was experimentally verified by RT-PCR.	tm323	WT|WT|WT	Molecular_function:protein kinase activity|Molecular_function:ATP binding|Biological_process:protein amino acid phosphorylation|Biological_process:intracellular signaling cascade|Molecular_function:protein-tyrosine kinase activity	Protein tyrosine kinase	ENSEMBL:ENSP00000281092:human:Proto-oncogene tyrosine-protein kinase FER:E=56.0862 | ENSEMBL:ENSP00000331504:human:Proto-oncogene tyrosine-protein kinase Fes/Fps:E=52.1805 | ENSEMBL:ENSP00000266100:human:Splice Isoform 1 Of Proto-oncogene tyrosine-protein
188452_s_at	B0523.5	B0523.5	WBGene00001443	fli-1	germline specific	active						5	III-4L03	171873_x_at|175718_s_at|188452_s_at	fli-1 encodes a homolog of Drosophila flightless-I; can interact with human Ha-Ras and human actin in vitro; mRNA levels are highest in embryos.	pk227	WT|WT	Molecular_function:actin binding	Cytoskeletal regulator Flightless-I (contains leucine-rich and gelsolin repeats)	ENSEMBL:ENSP00000324573:human:Flightless-I protein homolog:E=255 | ENSEMBL:ENSP00000297029:human:Splice Isoform 1 Of Adseverin:E=63.6778 | ENSEMBL:ENSP00000257861:human:Advillin:E=58.0506 | ENSEMBL:ENSP00000340888:human:Similar to Gelsolin precursor, plas
183146_at	B0554.6	B0554.6	WBGene00015259	dod-20	intestine specific	active						19	V-1K19	-			Unclassified|Unclassified|Unclassified|WT		Uncharacterized protein
193280_s_at	C01A2.5	C01A2.5	WBGene00007217	C01A2.5	common	active						11	I-6F12	173379_s_at|193280_s_at			Bmd|Emb|Gro|Sck|Emb|Emb|Gro|Emb|Lva|Unc	Biological_process:body morphogenesis (sensu Nematoda)|Biological_process:embryonic development (sensu Animalia)|Biological_process:positive regulation of growth rate|Biological_process:larval development (sensu Nematoda)|Biological_process:growth|Biological_process:physiological processes|Biological_process:locomotory behavior	Uncharacterized conserved protein	ENSEMBL:ENSP00000023939:human:Conserved hypothetical protein:E=49.6778 | ENSEMBL:ENSP00000349906:human:Splice Isoform 2 Of Protein C20orf43:E=40.9208 | FLYBASE:CG6443-PA:fly:Flybase gene name is CG6443-PA:E=47.9586 |
185299_s_at	C01B10.1	C01B10.1	WBGene00001091	drh-2	intestine specific	active						6	IV-3C18	-		ok951	WT|WT|Rde	Molecular_function:ATP binding|Molecular_function:ATP dependent helicase activity|Molecular_function:nucleic acid binding|Molecular_function:helicase activity|Biological_process:RNA interference	DEAD-box like helicase	ENSEMBL:ENSP00000224050:human:RNA helicase:E=51.585 | ENSEMBL:ENSP00000251642:human:Probable ATP-dependent helicase LGP2:E=44.7696 | ENSEMBL:ENSP00000263642:human:RNA helicase-DEAD box protein RH116:E=27.9586 | ENSEMBL:ENSP00000343745:human:Dicer1:E=13.4949 |
184605_at	C01B10.8	C01B10.8	WBGene00015282	C01B10.8	germline specific	active		Substantial fluorescence was noted in the 20 intestinal cells of adult and larval stages. During the embryonic development GFP signals were first seen in eggs that are situated in the uterus close to the vulva, representing embryos at the time of gastrulation, approximately 3 h after fertilisation.		0	1	2	IV-3E06	-			WT	Molecular_function:S-adenosylmethionine-dependent methyltransferase activity|Molecular_function:catalytic activity	Predicted spermine/spermidine synthase	ENSEMBL:ENSP00000354808:human:KIAA0859 protein:E=88.2441 | ENSEMBL:ENSP00000354920:human:CGI-01 protein, isoform 1:E=88.2366 | ENSEMBL:ENSP00000355393:human:CGI-01 protein:E=64.6021 | ENSEMBL:ENSP00000341732:human:CGI-01 protein:E=35.0044 | ENSEMBL:ENSP00000314295:human:Hypothetical protein MGC2408:E=21.585 | FLYBASE:CG2614-PA:fly:Flybase gene name is CG2614-PA:E=92.0655 |
184884_s_at	C01B10.9	C01B10.9	WBGene00015283	C01B10.9	germline specific	active						7	IV-3E08	-			WT	Molecular_function:hydrolase activity|Biological_process:nucleotide metabolism		ENSEMBL:ENSP00000318066:human:KIAA0879 protein:E=42 | ENSEMBL:ENSP00000296741:human:Type I phosphodiesterase / nucleotide pyrophosphatase family protein:E=32.1871 | ENSEMBL:ENSP00000350821:human:AVKL1889:E=32.1675 | ENSEMBL:ENSP00000332656:human:Hypothetical protein FLJ44262:E=29.1549 | ENSEMBL:ENSP00000230565:human:Ectonucleotide pyrophosphatase/phosphodiesterase 5 precursor:E=23.9586 | ENSEMBL:…
186439_at	C01B12.8	C01B12.8	WBGene00015291	C01B12.8	common	active						7	II-1A17	-			WT	Molecular_function:DNA binding
175731_s_at	C01C10.1	C01C10.1	WBGene00000523	clc-2	intestine specific	active	seam cells | hypodermal	CLC-2-GFP was detected in hypodermal seam cells, which fuse to form a single elongated syncytium. However, in contrast to CLC-1-GFP, under the expression condition used in this study, GFP signals did not appear to be concentrated at the borders between the seam cell syncytium and surrounding hypodermal cells. When adult wild-type worms were whole-mount stained with anti-CLC-2 pAb, the seam cell s…		0	1	2	X-3J22	175730_at|175731_s_at	clc-2 encodes a claudin homolog, closely similar to CLC-1, that is required for normal cohesion of apical junctions in epithelia; claudins are integral membrane proteins with four transmembrane sequences that are found in mammalian tight junctions (TJs), induce TJs when transgenically expressed in cells normally lacking them, and can mediate the specific conductance of of specific ions (e.g., mag…	ok1426	WT	Cellular_component:integral to membrane	Unnamed protein
193825_at	C01C4.1	C01C4.1	WBGene00003739	nlp-1	muscle specific	active	head neurons | intestine | head neurons | lateral ganglia | tail neurons | head neurons | lateral ganglia | tail neurons	Expressed in ASI, AWC, PHB, BDU, 4 head neurons, intestine. | "nlp-1 expressed in PHB, lateral neurons and head neurons," | "Reporter construct is expressed primarily or exclusively in neurons or ""endocrine/secretory"" cells. GFP expression in non-neuronal tissues include the gut (frequently), specific somatic gonad cells, and in pharyngeal or vulval muscles (rarely). No expression is detected i…		1	1	6	X-2I20	-	nlp-1 encodes a predicted neuropeptide-like protein of the MSFamide family with similarity to Aplysia californica (sea hare) buccalin, a neuropeptide that regulates acetylcholine-induced muscle contraction; NLP-1 is expressed in the phasmid PHB tail sensory neuron, lateral neurons, head neurons, and the intestine; the precise role of NLP-1 in nervous system function and development is not yet kno…		WT
182260_at	C01F1.2	C01F1.2	WBGene00015297	C01F1.2	common	active						5	II-3D02	-	C01F1.2 is orthologous to the human gene SCO (CYTOCHROME OXIDASE DEFICIENT, YEAST) HOMOLOG 1 (SCO1; OMIM:603644), which when mutated leads to early-onset hepatic failure; the C01F1.2 protein is predicted to be mitochondrial with 68% accuracy.		Emb|Lva|Emb|Lva	Molecular_function:transporter activity|Biological_process:transport|Biological_process:electron transport|Biological_process:embryonic development (sensu Animalia)|Biological_process:larval development (sensu Nematoda)|Biological_process:growth	Putative cytochrome C oxidase assembly protein	ENSEMBL:ENSP00000255390:human:SCO1 protein homolog, mitochondrial precursor:E=52.699 | ENSEMBL:ENSP00000252785:human:SCO2 protein homolog, mitochondrial precursor:E=42.3872 | FLYBASE:CG8885-PA:fly:Flybase gene name is CG8885-PA:E=54.5528 |
184019_at	C01F1.3	C01F1.3	WBGene00015298	C01F1.3	muscle specific	active						14	II-3D04	-			Lva|Lvl|Unc	Molecular_function:catalytic activity|Biological_process:nucleotide-sugar metabolism|Biological_process:larval development (sensu Nematoda)|Biological_process:growth|Biological_process:physiological processes|Biological_process:locomotory behavior	Putative NAD+-dependent epimerases	ENSEMBL:ENSP00000261296:human:dTDP-D-glucose 4,6-dehydratase:E=47.1675 | ENSEMBL:ENSP00000283148:human:Similar to UDP-glucuronate decarboxylase:E=14.6198 | FLYBASE:CG7979-PA:fly:Flybase gene name is CG7979-PA:E=14.7212 |
184053_at	C01F1.5	C01F1.5	WBGene00015300	C01F1.5	muscle specific	active						14	II-3D08	-			WT
177919_s_at	C01F6.1	C01F6.1	WBGene00007221	C01F6.1	germline specific	active						7	IV-4L07	-		gk194	WT		Copine	ENSEMBL:ENSP00000329748:human:Copine VIII:E=37.2007 | ENSEMBL:ENSP00000244751:human:Copine V:E=36.7447 | ENSEMBL:ENSP00000323391:human:Copine family member:E=36.4559 | ENSEMBL:ENSP00000273027:human:Hypothetical protein:E=34.5229 | ENSEMBL:ENSP00000317374:human:Splice Isoform 2 Of Copine VII:E=32.3468 | ENSEMBL:ENSP00000268720:human:Splice Isoform 1 Of Copine VII:E=31.9208 | ENSEMBL:ENSP0000035064…
193456_at	C01F6.4	C01F6.4	WBGene00001413	fem-3	germline specific	active		fem-3 mRNA is easily detectable in embryo, L4 and adult hermaphrodites but is also present at a low level in L1, L2 and L3 animals. The 1.62 kb and 1.55 kb transcripts are found in both L4 and adult hermaphrodites, though 1.62 kb transcript is increased relative to 1.55 kb transcript in adults. In embryos, the 1.55kb transcripts is missing, and a larger (1.7kb) fem-3 transcript is present.		5	1	7		-		e1950	Emb|Ste	Biological_process:embryonic development (sensu Animalia)|Biological_process:reproduction
193008_at	C01F6.6a	C01F6.6	WBGene00006438	tag-60	intestine specific	active	excretory cell | pharynx | intestinal	Adult Expression: pharynx; intestinal; excretory cell; unidentified | Larval Expression: pharynx; intestinal; excretory cell; unidentified		0	1	27	IV-4L17	175185_at|187600_at|187623_at|191606_at|193008_at		ok297	WT|WT|WT	Molecular_function:protein binding		ENSEMBL:ENSP00000262613:human:Similar to ERM-binding phosphoprotein:E=36.2366 | ENSEMBL:ENSP00000344147:human:PDZ domain containing-protein:E=22.1079 | ENSEMBL:ENSP00000327107:human:Similar to Natrium-phosphate cotransporter IIa C-terminal-associated protein 2:E=17.8239 | ENSEMBL:ENSP00000342143:human:49 kDa protein:E=17.8239 | ENSEMBL:ENSP00000347742:human:Intestinal and kidney enriched PDZ prot…
177684_s_at	C01F6.8a	C01F6.8	WBGene00002046	icl-1	common	active						2	IV-4L21	-	The icl-1 gene encodes, through alternative splicing, two alternative forms (ICL-1A, or 'IClnN1', and ICL-1B, or 'IClnN2'), with distinct electrophysiological properties, of an anion channel homolog.		Emb|Gro|Emb|Lva|Unc	Biological_process:chloride transport|Biological_process:regulation of cell volume|Biological_process:embryonic development (sensu Animalia)|Biological_process:positive regulation of growth rate|Biological_process:larval development (sensu Nematoda)|Biological_process:growth|Biological_process:locomotory behavior	Chloride ion current inducer protein	ENSEMBL:ENSP00000263309:human:Methylosome subunit pICln:E=23.7959 |
192524_s_at	C01G10.10	C01G10.10	WBGene00007237	C01G10.10	germline specific	active	intestine	Larval Expression: intestine;		0	1	5	V-9J12	-			WT|WT	Molecular_function:O-sialoglycoprotein endopeptidase activity|Biological_process:proteolysis and peptidolysis|Molecular_function:zinc ion binding	Predicted metalloprotease with chaperone activity (RNAse H/HSP70 fold)	ENSEMBL:ENSP00000264151:human:Putative sialoglycoprotease type 2:E=49.8861 | ENSEMBL:ENSP00000206542:human:Probable O-sialoglycoprotein endopeptidase:E=11.3872 | FLYBASE:CG14231-PA:fly:Flybase gene name is CG14231-PA:E=42.7959 | FLYBASE:CG4933-PA:fly:Flybase gene name is CG4933-PA:E=13.1938 |
190829_s_at	C01G10.7	C01G10.7	WBGene00007234	C01G10.7	germline specific	active	head neurons | intestine | pharynx | nervous system | head mesodermal cell | renal gland cells | head	Adult Expression: pharynx; intestine; head mesodermal cell;		1	1	7	V-9J06	-			WT|WT	Molecular_function:citrate (pro-3S)-lyase activity|Cellular_component:citrate lyase complex	Citrate lyase, beta subunit	ENSEMBL:ENSP00000342991:human:Citrate lyase beta subunit:E=68.6778 |
192030_at	C01G10.9	C01G10.9	WBGene00007236	C01G10.9	intestine specific	active						1	V-9J10	-			WT	Molecular_function:translation initiation factor activity|Molecular_function:GTP binding|Biological_process:translational initiation|Cellular_component:eukaryotic translation initiation factor 2B complex	Predicted translation initiation factor related to eIF-2B alpha/beta/delta subunits (CIG2/IDI2)	ENSEMBL:ENSP00000040663:human:MGC3207 protein:E=67.3279 | ENSEMBL:ENSP00000352692:human:Hypothetical protein DKFZp547E2313:E=55.3468 | ENSEMBL:ENSP00000228958:human:Translation initiation factor eIF-2B alpha subunit:E=10.1308 | FLYBASE:CG11334-PA:fly:Flybase gene name is CG11334-PA:E=67.6383 |
182921_at	C01G5.3	C01G5.3	WBGene00015305	C01G5.3	germline specific	active						4	IV-3O13	-			WT		Unnamed protein
184076_at	C01G5.4	C01G5.4	WBGene00015306	C01G5.4	germline specific	active						9	IV-3O15	-		pkP701	WT	Molecular_function:oxidoreductase activity	WSN domain
178775_at	C01G6.3	C01G6.3	WBGene00007225	C01G6.3	germline specific	active						12	II-6L01	171833_x_at|178775_at			WT
190359_at	C01G6.7	C01G6.7	WBGene00007228	C01G6.7	intestine specific	active						1	II-6L09	-			WT	Molecular_function:catalytic activity|Biological_process:metabolism	Acyl-CoA synthetase	ENSEMBL:ENSP00000300441:human:AMP-dependent synthetase and ligase family protein:E=36.1308 | ENSEMBL:ENSP00000320646:human:Hypothetical protein PSEC0197:E=28.6198 | ENSEMBL:ENSP00000289416:human:SA protein precursor:E=25.9208 | ENSEMBL:ENSP00000327916:hum
188275_at	C01H6.1	C01H6.1	WBGene00000637	col-61	intestine specific	active						16	I-3F03	-			WT	Biological_process:phosphate transport|Cellular_component:cytoplasm|Molecular_function:structural constituent of cuticle	Collagens (type IV and type XIII), and related proteins	ENSEMBL:ENSP00000341752:human:COL22A1 protein:E=38.0177 | ENSEMBL:ENSP00000303153:human:Alpha 1 type XXII collagen:E=37.7447 | ENSEMBL:ENSP00000243222:human:Collagen alpha 1(X) chain precursor:E=37.4089 | ENSEMBL:ENSP00000331902:human:69 kDa protein:E=36.
192327_at	C01H6.4	C01H6.4	WBGene00007254	C01H6.4	intestine specific	active	head neurons | intestinal	Adult Expression: intestinal; head neurons | Larval Expression: intestinal; head neurons		1	1		I-3F09	-			WT	Biological_process:electron transport|Molecular_function:disulfide oxidoreductase activity|Molecular_function:monooxygenase activity|Molecular_function:oxidoreductase activity	Flavin-containing monooxygenase	ENSEMBL:ENSP00000209929:human:Similar to Dimethylaniline monooxygenase [N-oxide forming] 2:E=47.9586 | ENSEMBL:ENSP00000254090:human:Flavin containing monooxygenase 5:E=46.9208 | ENSEMBL:ENSP00000008553:human:Dimethylaniline monooxygenase [N-oxide forming] 3:E=42.6576 | ENSEMBL:ENSP00000013916:human:Flavin containing monooxygenase 4:E=40.8861 | ENSEMBL:ENSP00000236166:human:Putative dimethylanili…
194130_s_at	C01H6.5a	C01H6.5	WBGene00003622	nhr-23	germline specific	active	germ-line cells | oocytes | intestine | pharynx | intestine | pharynx | intestine | pharynx | intestine | pharynx	nhr-23 RNA is easily detectable in the germline and oocytes. nhr-23 RNA is also detected in 2- and 4-cell embryos but then becomes undetectable in subsequent stages of early embryogenesis. By the comma stage of embryogenesis, a faint in situ signal for nh		0	1		I-3F11	175831_s_at|194130_s_at	The nhr-23 gene encodes a nuclear hormone receptor homolog that is required in all larval molts; NHR-23 is highly similar to Drosophila DHR3, an ecdysone-inducible gene product involved in metamorphosis; NHR-23 is required for hypodermal expression of acn-1 and, probably, of dpy-7.	ok407	WT|Dpy|Lvl|Unc|Bmd|Let|Lva|Mlt|Dpy|Lva|Unc|Lva|Unc	Molecular_function:transcription factor activity|Molecular_function:steroid hormone receptor activity|Biological_process:regulation of transcription, DNA-dependent|Cellular_component:nucleus|Molecular_function:DNA binding|Molecular_function:ligand-dependent nuclear receptor activity|Biological_process:body morphogenesis (sensu Nematoda)|Biological_process:positive regulation of body size|Biologic…	Steroid hormone nuclear receptor	ENSEMBL:ENSP00000355068:human:Nuclear receptor ROR-beta:E=58.2291 | ENSEMBL:ENSP00000349164:human:Similar to Nuclear receptor ROR-gamma:E=53.1549 | ENSEMBL:ENSP00000327025:human:Splice Isoform 1 Of Nuclear receptor ROR-gamma:E=52.699 | ENSEMBL:ENSP0000032
192245_s_at	C01H6.9	C01H6.9	WBGene00007258	C01H6.9	germline specific	active	head neurons | hypodermal seam cells | intestinal	Expressed in sensory neurons (PHB) and interneurons (PVT) in tail, several uncharacterized neuronal cells in the head with projection to the nose and into the nerve ring, intestinal cells, weak expression in hypodermal seam cells.	Mainly nuclear staining	1	1	2	I-3F19	-	C01H6.9 encodes a homolog of haploid germ cell-specific nuclear protein kinase (haspin) that specifically binds GOA-1 in yeast two-hybrid assays; C01H6.9 is expressed in PHB sensory neurons and PVT interneurons in the tail, several unidentified neurons in the head (with projections to the nose and nerve ring), and intestinal cells, with mainly nuclear localization; C01H6.9 has no obvious function…		WT	Molecular_function:protein kinase activity|Molecular_function:ATP binding|Biological_process:protein amino acid phosphorylation	Serine/threonine kinase (haspin family)	ENSEMBL:ENSP00000325290:human:Splice Isoform 1 Of Serine/threonine-protein kinase Haspin:E=49.4318 |
187232_at	C02B8.1	C02B8.1	WBGene00015320	C02B8.1	germline specific	active							X-4K21	-			WT		G2/Mitotic-specific cyclin A
189065_at	C02C2.1	C02C2.1	WBGene00015332	tyr-1	intestine specific	active						8	III-4K07	-	C02C2.1 encodes a tyrosinase homolog with a glutamine/asparagine-rich domain.	ok1425	WT|WT|WT	Molecular_function:oxidoreductase activity|Biological_process:metabolism	Predicted tyrosinase	ENSEMBL:ENSP00000263321:human:Splice Isoform 1 Of Tyrosinase precursor:E=10.5086 |
187497_at	C02C2.4	C02C2.4	WBGene00015333	C02C2.4	intestine specific	active	intestine | nervous system | pharyngeal neurons	Adult Expression: intestine; Nervous System; pharyngeal neurons;		1	1		III-4K11	-			WT|WT	Molecular_function:transporter activity|Biological_process:transport|Cellular_component:integral to membrane	Permease of the major facilitator superfamily	ENSEMBL:ENSP00000316909:human:Vesicular glutamate transporter 3:E=45.8239 | ENSEMBL:ENSP00000311506:human:Splice Isoform 1 Of Sialin:E=44.2441 | ENSEMBL:ENSP00000351776:human:64 kDa protein:E=43.8239 | ENSEMBL:ENSP00000263160:human:Differentiation-associa
187209_at	C02C2.5	C02C2.5	WBGene00015334	C02C2.5	muscle specific	active						42	III-4K13	-			WT|WT	Molecular_function:oxidoreductase activity|Biological_process:electron transport	Nitroreductases	ENSEMBL:ENSP00000343763:human:Iodotyrosine dehalogenase 1 protein:E=46.5528 | ENSEMBL:ENSP00000229447:human:Iodotyrosine dehalogenase 1 isoform B protein:E=29.8239 | FLYBASE:CG6279-PA:fly:Flybase gene name is CG6279-PA:E=42.1805 |
175943_at	C02D5.2	C02D5.2	WBGene00015336	C02D5.2	muscle specific	active						1	III-4F19	-			WT|WT		Gamma-interferon inducible lysosomal thiol reductase	ENSEMBL:ENSP00000262807:human:Gamma-interferon inducible lysosomal thiol reductase precursor:E=20.4437 | FLYBASE:CG9796-PA:fly:Flybase gene name is CG9796-PA:E=16.699 | FLYBASE:CG13822-PA:fly:Flybase gene name is CG13822-PA:E=12.9586 | FLYBASE:CG10157-PA:fly:Flybase gene name is CG10157-PA:E=12.2518 | FLYBASE:CG9427-PA:fly:Flybase gene name is CG9427-PA:E=12.041 |
176818_s_at	C02F12.7	C02F12.7	WBGene00015356	tag-278	muscle specific	active						1	X-2I16	-			WT			ENSEMBL:ENSP00000326608:human:Hypothetical protein:E=60.8239 | ENSEMBL:ENSP00000342604:human:Splice Isoform 1 Of Hypothetical protein C6orf60:E=58.1487 | ENSEMBL:ENSP00000229599:human:Hypothetical protein DKFZp686A21204:E=56.3098 | ENSEMBL:ENSP00000347507
191080_s_at	C02F4.1	C02F4.1	WBGene00000419	ced-5	common	active						11	IV-5F11	175635_at|191080_s_at	The ced-5 gene a homolog of the human protein DOCK180 that is required for the cell engulfment stage of programmed cell death.	n1812	WT|WT	Cellular_component:plasma membrane|Biological_process:phagocytosis, engulfment|Biological_process:programmed cell death|Biological_process:cell migration	Signaling protein DOCK180	ENSEMBL:ENSP00000256935:human:Similar to HCH:E=157.824 | ENSEMBL:ENSP00000280333:human:Dedicator of cytokinesis protein 1:E=132.569 | ENSEMBL:ENSP00000262421:human:Splice Isoform 1 Of Dedicator of cytokinesis protein 4:E=131.469 | ENSEMBL:ENSP00000266037:
187305_at	C02F5.2	C02F5.2	WBGene00015345	C02F5.2	germline specific	active						4	III-4I14	-			Emb|Pvl|Emb	Biological_process:embryonic development (sensu Animalia)|Biological_process:hermaphrodite genital morphogenesis	Unnamed protein
191038_at	C02F5.8	C02F5.8	WBGene00006627	tsp-1	intestine specific	active						8	III-4K02	-				Cellular_component:integral to membrane	Tetraspanin family integral membrane protein
175565_s_at	C02F5.9	C02F5.9	WBGene00003952	pbs-6	common	active							III-4K04	-	The pbs-6 gene encodes a homolog of mammalian PSMB1.		WT|Emb|WT|WT	Molecular_function:endopeptidase activity|Biological_process:ubiquitin-dependent protein catabolism|Cellular_component:proteasome core complex (sensu Eukarya)|Biological_process:embryonic development (sensu Animalia)	20S proteasome, regulatory subunit beta type PSMB1/PRE7	ENSEMBL:ENSP00000262193:human:Proteasome subunit beta type 1:E=43.1079 | ENSEMBL:ENSP00000225426:human:Proteasome subunit beta type 3:E=11.1611 | ENSEMBL:ENSP00000246311:human:Proteasome subunit beta type 2:E=10.9208 | FLYBASE:CG4097-PA:fly:Flybase gene name is Pros26-PA:E=39.4685 |
188568_at	C02G6.2	C02G6.2	WBGene00015360	C02G6.2	germline specific	active						13	V-4O20	-	This gene encodes a protein predicted by Eisenberg and coworkers, with 68% accuracy, to be mitochondrial.		WT	Molecular_function:metalloendopeptidase activity|Biological_process:proteolysis and peptidolysis	N-arginine dibasic convertase NRD1 and related Zn2+-dependent endopeptidases, insulinase superfamily	ENSEMBL:ENSP00000265986:human:OTTHUMP00000043243:E=137.824 | ENSEMBL:ENSP00000262679:human:132 kDa protein:E=91.5086 | ENSEMBL:ENSP00000262680:human:OTTHUMP00000046689:E=90.585 | ENSEMBL:ENSP00000346890:human:125 kDa protein:E=84.9586 | FLYBASE:CG5517-PA:fly:Flybase gene name is Ide-PA:E=135.061 | FLYBASE:CG2025-PA:fly:Flybase gene name is CG2025-PA:E=74.6198 |
180674_at	C03A7.9	C03A7.9	WBGene00015367	srt-64	germline specific	active						1	V-4I03	-			WT
187322_at	C03B1.7	C03B1.7	WBGene00015378	C03B1.7	intestine specific	active								-
193141_s_at	C03C10.3	C03C10.3	WBGene00004392	rnr-2	germline specific	active	intestinal	Adult Expression: intestinal | Larval Expression: intestinal		0	1	7	III-2C17	-	This gene encodes a protein predicted by Eisenberg and coworkers, with 52% accuracy, to be mitochondrial.		Emb|Emb|Adl|Emb|Pvl|Rup|Emb	Molecular_function:ribonucleoside-diphosphate reductase activity|Biological_process:deoxyribonucleoside diphosphate metabolism|Biological_process:determination of adult life span|Biological_process:physiological processes|Biological_process:embryonic development (sensu Animalia)|Biological_process:hermaphrodite genital morphogenesis|Biological_process:morphogenesis of an epithelium	Ribonucleotide reductase, beta subunit	ENSEMBL:ENSP00000251810:human:Similar to Ribonucleoside-diphosphate reductase M2 chain:E=123.921 | ENSEMBL:ENSP00000302955:human:Ribonucleoside-diphosphate reductase M2 chain:E=123.301 | ENSEMBL:ENSP00000340534:human:PREDICTED: similar to RIKEN cDNA 1700009P17:E=24.4202 | FLYBASE:CG8975-PA:fly:Flybase gene name is RnrS-PA:E=123.409 |
189887_at	C03D6.8	C03D6.8	WBGene00004437	rpl-24.2	common	active							I-4H04	-	rpl-24.2 encodes a large ribosomal subunit L24 protein paralog; its orthologs include ribosomal protein L30 isologs from mammals and 'Ribosomal Like Protein 24' (Rlp24p) from S. cerevisiae; it therefore appears to actually represent an ancient paralogy between two varieties of eukaryotic L24 protein.		Gro|Gro|Lva|Lva|Dpy|Emb|Lva|Emb|Gro|Pvl|Stp	Molecular_function:structural constituent of ribosome|Biological_process:protein biosynthesis|Cellular_component:intracellular|Cellular_component:ribosome|Biological_process:positive regulation of body size|Biological_process:embryonic development (sensu Animalia)|Biological_process:positive regulation of growth rate|Biological_process:larval development (sensu Nematoda)|Biological_process:growth…	60s ribosomal protein L30 isolog	ENSEMBL:ENSP00000260443:human:60S ribosomal protein L30 isolog:E=39.1427 | ENSEMBL:ENSP00000269477:human:PREDICTED: similar to Ribosomal protein L24-like:E=30.8861 | ENSEMBL:ENSP00000265264:human:60S ribosomal protein L24:E=11.9586 | FLYBASE:CG6764-PA:fly:Flybase gene name is CG6764-PA:E=37.4685 | FLYBASE:CG9282-PA:fly:Flybase gene name is CG9282-PA:E=10.4685 |
173502_s_at	C03E10.4	C03E10.4	WBGene00001645	gly-20	germline specific	active							V-7N19	-	gly-20 is orthologous to the human gene MANNOSYL (ALPHA-1,6-)-GLYCOPROTEIN BETA-1,2-N-ACETYLGLUCOSAMINYLTRANSFERASE (MGAT2; OMIM:602616), which when mutated leads to carbohydrate-deficient glycoprotein syndrome, type II.	ok826	WT	Molecular_function:alpha-1,6-mannosylglycoprotein 2-beta-N-acetylglucosaminyltransferase activity|Biological_process:oligosaccharide biosynthesis|Cellular_component:Golgi stack|Cellular_component:integral to membrane	N-acetylglucosaminyltransferase	ENSEMBL:ENSP00000307423:human:Alpha-1,6-mannosyl-glycoprotein 2-beta-N-acetylglucosaminyltransferase:E=80.7695 | FLYBASE:CG7921-PA:fly:Flybase gene name is Mgat2-PA:E=80.9208 |
189515_s_at	C03F11.3	C03F11.3	WBGene00015389	C03F11.3	intestine specific	active							X-3E15	-			WT	Biological_process:cell adhesion|Cellular_component:membrane		ENSEMBL:ENSP00000264896:human:Scavenger receptor claSS B, member 2:E=39.2291 | ENSEMBL:ENSP00000308165:human:Platelet glycoprotein IV:E=36.9586 | ENSEMBL:ENSP00000261693:human:Splice Isoform 2 Of Scavenger receptor class B member 1:E=23 | ENSEMBL:ENSP0000
189512_at	C03G6.15	C03G6.15	WBGene00015400	cyp-35A2	intestine specific	active	intestine	In the control worms a slight but distinct label was visible at the anterior and posterior part of the intestine. In beta-naphthoflavone-treated worms the total gut emitted a very strong GFP fluorescence. The label was exclusively restricted to the intestine with the strongest fluorescence in the anterior. The fold increase in comparison to the control worms was at least 10 times. GFP was present…		0	1	19	V-5G06	-		gk317	WT	Biological_process:electron transport|Molecular_function:monooxygenase activity	Cytochrome P450 CYP2 subfamily	ENSEMBL:ENSP00000285985:human:Cytochrome P450 2C8:E=56.8861 | ENSEMBL:ENSP00000260682:human:Cytochrome P450 2C9:E=53.8861 | ENSEMBL:ENSP00000285981:human:Cytochrome P450 2C19:E=52.8239 | ENSEMBL:ENSP00000285979:human:Cytochrome P450 2C18:E=52.7212 | ENSEM
192994_s_at	C03G6.18	C03G6.18	WBGene00005646	srp-5	intestine specific	active						8	V-5G12	-	srp-5 encodes an ovalbumin-like serpin (ov-serpin) member of the serine protease inhibitor superfamily; by homology, SRP-5 is predicted to function as a suicide substrate that inhibits the proteolytic activity of serine proteases; however, as loss of srp-5 function via RNA-mediated interference (RNAi) does not result in any obvious abnormalities, the precise role of SRP-5 in C. elegans developmen…	tm1347	WT	Molecular_function:serine protease inhibitor activity		ENSEMBL:ENSP00000337212:human:Megsin:E=14.6198 | ENSEMBL:ENSP00000229479:human:Leukocyte elastase inhibitor:E=13.9586 | ENSEMBL:ENSP00000329498:human:43 kDa protein:E=12.7696 | ENSEMBL:ENSP00000283752:human:Squamous cell carcinoma antigen 2:E=12.7447 | EN
188210_at	C03G6.3	C03G6.3	WBGene00005602	srj-14	intestine specific	active						9	V-5E06	183471_at|188210_at			WT	Molecular_function:G-protein coupled receptor activity|Cellular_component:membrane	7-transmembrane olfactory receptor
183537_at	C03G6.6	C03G6.6	WBGene00015394	C03G6.6	germline specific	active						17	V-5E12	-			WT		Predicted secreted small molecules methylase
187191_at	C04A2.1	C04A2.1	WBGene00015410	C04A2.1	intestine specific	active						21	II-5A20	-			WT		Ypt/Rab GTPase activating protein	ENSEMBL:ENSP00000321850:human:OTTHUMP00000040670:E=43.0269 | ENSEMBL:ENSP00000341567:human:Similar to Prostate antigen PARIS-1:E=26.5528 | ENSEMBL:ENSP00000300584:human:KIAA1055 protein:E=24.1427 | ENSEMBL:ENSP00000310193:human:FLJ00332 protein:E=23.4685
188531_s_at	C04A2.3a	C04A2.3	WBGene00001194	egl-27	germline specific	active	all somatic cells	Expressed in somatic nuclei of most or all cells from the 50-cell stage of embryogenesis through adulthood. | The construct appeared to be expressed in all somatic nuclei from mid-embryogenesis through adulthood. | "The 4.3 kb and 2.7 kb transcripts were expressed at all stages. The 2.8 kb transcript was not detected in the embryo, L1 or L2 stages but was detected in the L3 through young adult st…	Expressed in nuclei. | nuclei	3	1		II-5A24	175679_at|187748_s_at|188530_at|188531_s_at	egl-27 encodes a homolog of human MTA1, part of an ATP-dependent complex with nucleosome remodelling and histone deacetylation activities that may promote tumor metastasis; in conjunction with its paralog egr-1, egl-27 is required for proper organization in all parts of the embryo, and for the embryonic expression of hlh-8.	e2394	Bmd|Egl|Lvl|Egl|Unc|Bmd|Emb|Lva|Rup|Unc	Biological_process:body morphogenesis (sensu Nematoda)|Biological_process:oviposition|Biological_process:embryonic development (sensu Animalia)|Biological_process:larval development (sensu Nematoda)|Biological_process:growth|Biological_process:physiological processes|Biological_process:morphogenesis of an epithelium|Biological_process:locomotory behavior	Transcriptional corepressor Atrophin-1/DRPLA	ENSEMBL:ENSP00000338629:human:RERE:E=61.9586 | ENSEMBL:ENSP00000278823:human:Metastasis associated protein MTA2:E=23.7696 | ENSEMBL:ENSP00000333633:human:Splice Isoform 1 Of Metastasis-associated protein MTA1:E=23.4949 | ENSEMBL:ENSP00000282366:human:Simi
179273_at	C04B4.2	C04B4.2	WBGene00007290	C04B4.2	germline specific	active	head neurons | intestine | nervous system | head	Adult Expression: intestine; Nervous System; head neurons;		1	1	7	X-5H14	-		ok1212	WT|WT	Molecular_function:calcium ion binding	Unnamed protein
194166_s_at	C04C3.3	C04C3.3	WBGene00015413	C04C3.3	common	active	head neurons | Reproductive System | body wall muscle | pharynx | nervous system | distal tip cell | tail neurons	Adult Expression: pharynx; body wall muscle; Nervous System; head neurons; tail neurons;		1	1		IV-1F04	190522_at|194166_s_at	This gene encodes a protein predicted by Eisenberg and coworkers, with 52% accuracy, to be mitochondrial.		Emb|Gro|Emb|Gro	Biological_process:embryonic development (sensu Animalia)|Biological_process:positive regulation of growth rate	Pyruvate dehydrogenase E1, beta subunit	ENSEMBL:ENSP00000307241:human:Pyruvate dehydrogenase E1 component beta subunit, mitochondrial precursor:E=124.222 | ENSEMBL:ENSP00000348880:human:2-oxoisovalerate dehydrogenase beta subunit, mitochondrial precursor:E=46.8861 | FLYBASE:CG11876-PA:fly:Flybase gene name is CG11876-PA:E=124.658 |
184995_s_at	C04E6.11	C04E6.11	WBGene00015425	C04E6.11	germline specific	active						9	V-4B15	-			WT|WT		Bicoid mRNA stability factor	ENSEMBL:ENSP00000260665:human:130 kDa leucine-rich protein:E=10.3979 |
181597_at	C04E6.4	C04E6.4	WBGene00015421	C04E6.4	germline specific	active						9	V-4B01	-			WT
180260_at	C04E6.5	C04E6.5	WBGene00015422	C04E6.5	germline specific	active						4	V-4B03	-			WT	Molecular_function:cysteine-type endopeptidase activity|Molecular_function:ubiquitin thiolesterase activity|Biological_process:ubiquitin-dependent protein catabolism	Ubiquitin-specific protease	ENSEMBL:ENSP00000257548:human:Ubiquitin thiolesterase, family 2 protein:E=13.0862 | ENSEMBL:ENSP00000254181:human:Ubiquitin carboxyl-terminal hydrolase 29:E=11.3566 | ENSEMBL:ENSP00000257011:human:Ubiquitin carboxyl-terminal hydrolase 26:E=10.8239 | ENSEMBL:ENSP00000258399:human:Hypothetical protein DKFZp686C086:E=10.1135 | FLYBASE:CG3016-PA:fly:Flybase gene name is CG3016-PA:E=10.4815 |
183211_s_at	C04F12.7	C04F12.7	WBGene00007301	C04F12.7	common	active						4	I-4H18	-			WT		Unnamed protein
193466_s_at	C04F6.3	C04F6.3	WBGene00000503	cht-1	muscle specific	active						12	X-2A16	171912_x_at|193466_s_at	cht-1 encodes a chitinase orthologous to human chitinase-1 (OMIM:600031, mutations are associated with chitotriosidase deficiency); CHT-1 is predicted to function as an extracellular O-glycosyl hydrolase that hydrolyzes the glycosidic bond between two or more carbohydrates; in C. elegans, CHT-1 may play a role in embryogenesis, and may also be required for cuticle degradation during molting and d…	ok456	Emb|WT	Molecular_function:chitin binding|Biological_process:chitin metabolism|Cellular_component:extracellular|Molecular_function:hydrolase activity|Biological_process:metabolism|Molecular_function:catalytic activity|Biological_process:carbohydrate metabolism|Biological_process:embryonic development (sensu Animalia)	Chitinase	ENSEMBL:ENSP00000355262:human:Similar to Chitotriosidase precursor:E=96.6198 | ENSEMBL:ENSP00000255427:human:Splice Isoform 1 Of Chitotriosidase 1 precursor:E=96.6021 | ENSEMBL:ENSP00000341828:human:Splice Isoform 1 Of Acidic mammalian chitinase precursor
177500_at	C04G2.5	C04G2.5	WBGene00007306	C04G2.5	germline specific	active						4	IV-5C24	-			WT|Unclassified		Unnamed protein
177577_s_at	C04G2.8	C04G2.8	WBGene00007307	C04G2.8	common	active						4	IV-5E06	-			WT|WT		Unnamed protein	ENSEMBL:ENSP00000312777:human:Splice Isoform 2 Of SON protein:E=19.1938 | ENSEMBL:ENSP00000290239:human:SON DNA-binding protein isoform C:E=19.1871 | ENSEMBL:ENSP00000300278:human:SON DNA-binding protein isoform B:E=19.1871 | ENSEMBL:ENSP00000348984:human
191620_at	C04G6.4	C04G6.4	WBGene00015454	C04G6.4	germline specific	active						2	IV-5E20	-			WT	Molecular_function:pyruvate kinase activity|Biological_process:glycolysis	Uncharacterized conserved protein	ENSEMBL:ENSP00000296666:human:Hypothetical protein:E=13.5229 | ENSEMBL:ENSP00000332855:human:Hypothetical protein:E=13.4089 | ENSEMBL:ENSP00000337820:human:FLJ00410 protein:E=10.585 |
191543_at	C04G6.5	C04G6.5	WBGene00015455	C04G6.5	intestine specific	active						8	IV-5E22	-			WT	Molecular_function:molecular_function unknown|Cellular_component:integral to membrane	Stress responsive protein
179529_at	C04H5.1	C04H5.1	WBGene00007312	C04H5.1	common	active						2	IV-5G04	-			WT		Uncharacterized conserved protein	ENSEMBL:ENSP00000309433:human:Similar to CG12975 protein:E=15.4089 | ENSEMBL:ENSP00000309804:human:PREDICTED: similar to UPF0315 protein (AD-001) (HSPC152/HSPC170):E=13.1611 | FLYBASE:CG12975-PA:fly:Flybase gene name is CG12975-PA:E=18.3188 |
193103_s_at	C04H5.6	C04H5.6	WBGene00003392	mog-4	germline specific	active						5	IV-5G14	-	The mog-4 gene encodes a DEAH helicase orthologous to the Drosophila CG10689 and the S. cerevisiae PRP2 proteins.	q233	Emb|Lva|Stp|Emb	Molecular_function:ATP binding|Molecular_function:ATP dependent helicase activity|Molecular_function:nucleic acid binding|Molecular_function:helicase activity|Biological_process:embryonic development (sensu Animalia)|Biological_process:larval development (sensu Nematoda)|Biological_process:growth|Biological_process:gametogenesis|Biological_process:gonad development|Biological_process:feminization…	mRNA splicing factor ATP-dependent RNA helicase	ENSEMBL:ENSP00000259877:human:DEAH (Asp-Glu-Ala-His) box polypeptide 16:E=284.585 | ENSEMBL:ENSP00000262415:human:ATP-dependent helicase DHX8:E=206.824 | ENSEMBL:ENSP00000350706:human:DEAD/H (Asp-Glu-Ala-Asp/His) box polypeptide 16:E=202.824 | ENSEMBL:ENS
190600_s_at	C05B5.7	C05B5.7	WBGene00004344	rgs-1	muscle specific	active	excretory cell | nerve ring | ventral nerve cord | vulval muscle | head neurons | nerve ring | ventral nerve cord | tail neurons | head neurons | nerve ring | ventral nerve cord | tail neurons | neurons	Adult Expression: vulval muscle; excretory cell; unidentified | Larval Expression: nerve ring; ventral nerve cord; unidentified | Adult Expression: nerve ring; head neurons; tail neurons; unidentified | Larval Expression: nerve ring; ventral nerve cord; head neurons; tail neurons | Observed rgs-1::GFP expression in most or all neurons.		1	1	13	III-5I24	175626_at|190600_s_at	rgs-1 encodes a regulator of G protein signaling; by homology, RGS-1 is predicted to function as a GTPase-activating protein for heterotrimeric G-protein alpha-subunits, and in vitro RGS-1 can stimulate the GTPase activity of purified GOA-1; in vivo, rgs-1 appears to function redundantly with rgs-2 to regulate egg-laying behavior when animals are refed following starvation; rgs-1 is expressed in …	nr2017	WT|WT	Molecular_function:signal transducer activity	G protein signaling regulators	ENSEMBL:ENSP00000297313:human:Splice Isoform 1 Of Regulator of G-protein signaling 20:E=40.3279 | ENSEMBL:ENSP00000344630:human:Splice Isoform 2 Of Regulator of G-protein signaling 20:E=40.1739 | ENSEMBL:ENSP00000276500:human:Splice Isoform 6 Of Regulator
187292_s_at	C05C10.5a	C05C10.5	WBGene00007332	C05C10.5	germline specific	active						7	II-7E23	-			Emb|Him|Bmd	Biological_process:body morphogenesis (sensu Nematoda)|Biological_process:embryonic development (sensu Animalia)|Biological_process:chromosome segregation
182200_at	C05C12.5	C05C12.5	WBGene00007337	C05C12.5	germline specific	active						4	IV-6A17	-			WT
187975_s_at	C05C8.4	C05C8.4	WBGene00001563	gei-6	germline specific	active						9	V-5O11	-			WT|WT|WT			ENSEMBL:ENSP00000251819:human:Megakaryocyte stimulating factor:E=17.9586 | ENSEMBL:ENSP00000311997:human:Neurofilament triplet H protein:E=13.4815 | ENSEMBL:ENSP00000326261:human:Serine/arginine repetitive matrix 1:E=10.7212 | ENSEMBL:ENSP00000301740:human:RNA binding protein:E=10.2291 | FLYBASE:CG11835-PA:fly:Flybase gene name is CG11835-PA:E=16.3979 | FLYBASE:CG18497-PC:fly:Flybase gene name is…
181382_s_at	C05C8.5	C05C8.5	WBGene00015462	C05C8.5	germline specific	active						2	V-5O13	-			WT	Molecular_function:exonuclease activity|Cellular_component:intracellular	3'-5' exonuclease	ENSEMBL:ENSP00000261378:human:Hypothetical protein DKFZp434J0315:E=35.1871 | ENSEMBL:ENSP00000261377:human:Exonuclease NEF-sp:E=35.1024 | ENSEMBL:ENSP00000320394:human:Hypothetical protein 44M2.3:E=31.3098 | ENSEMBL:ENSP00000346494:human:Exonuclease GOR:E=25.5229 | ENSEMBL:ENSP00000170168:human:KIAA1138 protein:E=21.3372 | ENSEMBL:ENSP00000342193:human:PREDICTED: similar to prot GOR:E=21.3098 | E…
173565_s_at	C05C8.6	C05C8.6	WBGene00015463	C05C8.6	germline specific	active	head neurons | hypodermis | seam cells | intestine | pharynx | nervous system	Larval Expression: pharynx; intestine; hypodermis; seam cells; Nervous System; head neurons;		1	1	7	V-5O15	-			WT|WT|WT|Emb|Lva|Lvl|Lva	Molecular_function:protein binding|Biological_process:embryonic development (sensu Animalia)|Biological_process:larval development (sensu Nematoda)|Biological_process:growth|Biological_process:physiological processes	Uncharacterized conserved protein, contains BTB/POZ domain	ENSEMBL:ENSP00000328328:human:BTB/POZ domain containing protein 9:E=105.796 | ENSEMBL:ENSP00000226725:human:Kelch-like protein 2:E=15.6021 | ENSEMBL:ENSP00000312397:human:Splice Isoform 1 Of Kelch-like protein 3:E=15.5086 | ENSEMBL:ENSP00000352748:human:K
173637_s_at	C05D10.1a	C05D10.1	WBGene00015477	C05D10.1	intestine specific	active							III-3O05	-		ok1390	WT|WT
187862_at	C05D10.4a	C05D10.4	WBGene00015480	C05D10.4	intestine specific	active						6		175264_at|176149_at|187862_at			WT
187749_at	C05D11.10	C05D11.10	WBGene00015487	C05D11.10	common	active	anal sphincter/depressor muscle | hypodermis | pharynx | intestinal	Adult Expression: pharynx; anal sphincter/depressor muscle | Larval Expression: pharynx; intestinal; anal sphincter/depressor muscle; hypodermis		0	1	18	III-3M12	-			WT|WT|Emb|Gro|Lva	Molecular_function:nucleic acid binding|Biological_process:embryonic development (sensu Animalia)|Biological_process:positive regulation of growth rate|Biological_process:larval development (sensu Nematoda)|Biological_process:growth	Mitochondrial/chloroplast ribosomal S17-like protein
187762_at	C05D11.13	C05D11.13	WBGene00015488	C05D11.13	intestine specific	active						9	III-3M18	-			WT|WT		Zn-finger protein and coiled-coil protein	ENSEMBL:ENSP00000290632:human:Trichohyalin:E=13.3372 | ENSEMBL:ENSP00000261973:human:RNA binding motif protein 25:E=11.6383 | ENSEMBL:ENSP00000354826:human:Splice Isoform 1 Of Caldesmon:E=11.1611 | ENSEMBL:ENSP00000347005:human:Splice Isoform 2 Of Putative RNA-binding protein Luc7-like 2:E=10.0506 | ENSEMBL:ENSP00000349920:human:LUC7-like 2:E=10.0315 | FLYBASE:CG14442-PA:fly:Flybase gene name is …
181542_at	C05D12.4	C05D12.4	WBGene00007341	C05D12.4	intestine specific	active							II-7D24	-			WT		Unnamed protein
190012_s_at	C05D2.10a	C05D2.10	WBGene00015470	C05D2.10	germline specific	active						2		-			WT		WD40 repeat-containing protein	ENSEMBL:ENSP00000350954:human:WD-repeat protein 37:E=90.5528 | ENSEMBL:ENSP00000351446:human:WD-repeat protein 5:E=22.0706 | ENSEMBL:ENSP00000311899:human:Hypothetical protein FLJ25955:E=19.6383 | ENSEMBL:ENSP00000321555:human:34 kDa protein:E=19.0605 | E
192695_at	C05D2.4a	C05D2.4	WBGene00000239	bas-1	intestine specific	active		The reporter was reliably expressed in several easily identified cells including the paired serotonergic neurons NSM and HSN and the dopaminergic PDE postdeirid sensory neurons. NSM processes studded with varicosities were apparent in the isthmus of the p		1	1	9	III-2P08	-	bas-1 encodes a serotonin- and dopamine-synthetic aromatic amino acid decarboxylase (AAADC) that is required for the synthesis of serotonin from 5-hydroxytryptophan in vivo; mutations of bas-1 impair the turning step in male mating, the migration of AVM, SDQR, ALM, and BDU neurons during development.	ad446	WT|WT			ENSEMBL:ENSP00000350616:human:Aromatic-L-amino-acid decarboxylase:E=111.921 | ENSEMBL:ENSP00000339928:human:54 kDa protein:E=110.347 | ENSEMBL:ENSP00000267845:human:Histidine decarboxylase:E=104.468 | ENSEMBL:ENSP00000259271:human:Glutamate decarboxylase,
187761_s_at	C05D2.8	C05D2.8	WBGene00015469	C05D2.8	intestine specific	active						19	III-2P16	181516_at|187760_at|187761_s_at			WT|WT|WT|WT|WT|WT|WT		Unnamed protein	FLYBASE:CG3706-PA:fly:Flybase gene name is EG:BACR7A4.20-PA:E=24.2441 |
183545_s_at	C05D9.1	C05D9.1	WBGene00004927	snx-1	intestine specific	active	head neurons | Reproductive System | spermatheca uterine valve | intestine | tail | pharynx | nervous system | pharyngeal gland cells | head mesodermal cell | arcade cells | pharyngeal neurons | head	Adult Expression: pharynx; pharyngeal gland cells; arcade cells; intestine; Reproductive System; spermatheca uterine valve; head mesodermal cell; Nervous System; head neurons; pharyngeal neurons; unidentified cells in head; unidentified cells in tail ;		1	1		X-1C18	-		tm847	WT	Biological_process:intracellular signaling cascade	Membrane coat complex Retromer, subunit VPS5/SNX1, Sorting nexins, and related PX domain-containing proteins	ENSEMBL:ENSP00000261889:human:Hypothetical protein FLJ46302:E=69.4089 | ENSEMBL:ENSP00000326668:human:Sorting nexin 1 iSoform c:E=52.0655 | FLYBASE:CG2774-PA:fly:Flybase gene name is CG2774-PA:E=66.5686 |
182341_at	C05D9.2	C05D9.2	WBGene00015471	C05D9.2	intestine specific	active						8	X-1C20	173232_s_at|182341_at			WT|WT	Cellular_component:membrane	Lysosomal-associated membrane protein
178098_at	C05G5.2	C05G5.2	WBGene00007348	C05G5.2	intestine specific	active						5	X-6H20	-			WT			ENSEMBL:ENSP00000251819:human:Megakaryocyte stimulating factor:E=13.5376 | ENSEMBL:ENSP00000348444:human:Titin:E=11.7696 | ENSEMBL:ENSP00000311997:human:Neurofilament triplet H protein:E=11.0969 | ENSEMBL:ENSP00000333225:human:55 kDa protein:E=10.4815 | ENSEMBL:ENSP00000348903:human:Splice Isoform 4 Of Zonadhesin precursor:E=10.0506 | ENSEMBL:ENSP00000338690:human:Splice Isoform 6 Of Zonadhesin p…
193984_s_at	C06A1.1	C06A1.1	WBGene00007352	cdc-48.1	germline specific	active	all cells	In adult worms C06A1.1 was expressed ubiquitously.		3	1		II-7K02	-		tm544	Emb	Molecular_function:nucleotide binding|Molecular_function:nucleoside triphosphatase activity|Molecular_function:ATP binding|Molecular_function:hydrolase activity|Biological_process:embryonic development (sensu Animalia)	AAA+-type ATPase	ENSEMBL:ENSP00000298001:human:Valosin-containing protein:E=1000 | ENSEMBL:ENSP00000351777:human:89 kDa protein:E=1000 | ENSEMBL:ENSP00000274008:human:Spermatogenesis associated factor:E=139.959 | ENSEMBL:ENSP00000342961:human:Splice Isoform 1 Of Nuclear v
177974_s_at	C06A1.4	C06A1.4	WBGene00014667	C06A1.4	germline specific	active						7	II-7K08	174394_at|177973_at|177974_s_at
182503_s_at	C06A5.6	C06A5.6	WBGene00015504	C06A5.6	germline specific	active						7	I-2F10	-			WT		Unnamed protein
183830_at	C06A5.9	C06A5.9	WBGene00004380	rnf-1	germline specific	active						7	I-2F16	-		ok501	WT	Molecular_function:ubiquitin-protein ligase activity|Molecular_function:zinc ion binding|Biological_process:protein ubiquitination|Cellular_component:ubiquitin ligase complex	Predicted E3 ubiquitin ligase
188268_at	C06A8.4	C06A8.4	WBGene00004823	skr-17	common	active						7	II-5F18	-	skr-17 encodes a homolog of Skp1 in S. cerevisiae, a core component of the SCF (Skp1p, Cullin, F-box) ubiquitin-ligase complex that facilitates ubiquitin-mediated protein degradation; SKR-17 has no known function in vivo, since skr-17(RNAi) animals are at least superficially normal, and SKR-17 does not appear to interact in vitro with any of the C. elegans cullin homologs.		Emb|WT|WT	Biological_process:embryonic development (sensu Animalia)	SCF ubiquitin ligase, Skp1 component	ENSEMBL:ENSP00000231487:human:S-phase kinase-associated protein 1A isoform b:E=23.5229 | ENSEMBL:ENSP00000331708:human:S-phase kinase-associated protein 1A isoform a:E=23.5086 | ENSEMBL:ENSP00000303117:human:19 kDa protein:E=23.1079 | FLYBASE:CG16983-PA:fly:Flybase gene name is skpA-PA:E=17.9208 | FLYBASE:CG8881-PA:fly:Flybase gene name is skpB-PA:E=17.3665 | FLYBASE:CG12227-PA:fly:Flybase gene n…
179687_at	C06A8.5	C06A8.5	WBGene00015515	C06A8.5	germline specific	active						11	II-5F20	-			Bmd|Emb|Emb|Gro	Biological_process:body morphogenesis (sensu Nematoda)|Biological_process:embryonic development (sensu Animalia)|Biological_process:positive regulation of growth rate
192469_at	C06B3.4	C06B3.4	WBGene00007363	stdh-1	intestine specific	active	head neurons | nerve ring | body wall muscle | ventral nerve cord | body neurons | tail neurons	Adult Expression: body wall muscle; nerve ring; ventral nerve cord; head neurons; body neurons; tail neurons; unidentified | Larval Expression: body wall muscle; nerve ring; ventral nerve cord; head neurons; body neurons; tail neurons; unidentified		1	1	8	V-9M03	-	This gene encodes a protein predicted by Eisenberg and coworkers, with 68% accuracy, to be mitochondrial.	ok569	WT	Molecular_function:oxidoreductase activity|Biological_process:metabolism	17 beta-hydroxysteroid dehydrogenase type 3, HSD17B3	ENSEMBL:ENSP00000278353:human:Steroid dehydrogenase homolog:E=43.4089 | ENSEMBL:ENSP00000253260:human:Estradiol 17-beta-dehydrogenase 3:E=38.4202 | ENSEMBL:ENSP00000219439:human:Hypothetical protein FLJ90397:E=38.0269 | ENSEMBL:ENSP00000353759:human:Splic
193566_at	C06C6.4	C06C6.4	WBGene00003653	nhr-63	intestine specific	active						1	V-10J21	-		tm1006	WT	Molecular_function:transcription factor activity|Molecular_function:steroid hormone receptor activity|Biological_process:regulation of transcription, DNA-dependent|Cellular_component:nucleus	Hormone receptors	ENSEMBL:ENSP00000339908:human:OTTHUMP00000031062:E=10.1024 | FLYBASE:CG4717-PA:fly:Flybase gene name is kni-PA:E=10.2076 |
177409_at	C06C6.7	C06C6.7	WBGene00007381	C06C6.7	germline specific	active						4	V-10L03	-			WT		WSN domain
176291_at	C06E1.11	C06E1.11	WBGene00015526	C06E1.11	common	active						2	III-4H19	-			WT|WT		Uncharacterized protein
192547_s_at	C06E7.3a	C06E7.3	WBGene00015540	C06E7.3	common	active						20	IV-3C01	173851_at|192547_s_at			WT|Unclassified|Unclassified|Unclassified|Unclassified|Gro|Pvl|Unc|Gro|Slu|Stp|Unc	Molecular_function:methionine adenosyltransferase activity|Molecular_function:ATP binding|Biological_process:one-carbon compound metabolism|Biological_process:positive regulation of growth rate|Biological_process:hermaphrodite genital morphogenesis|Biological_process:positive regulation of locomotion|Biological_process:gametogenesis|Biological_process:locomotory behavior	S-adenosylmethionine synthetase	ENSEMBL:ENSP00000303147:human:S-adenosylmethionine synthetase gamma form:E=155.721 | ENSEMBL:ENSP00000280867:human:S-adenosylmethionine synthetase alpha and beta forms:E=154.244 | FLYBASE:CG2674-PA:fly:Flybase gene name is M(2)21AB-PA:E=154.469 |
193999_at	C06G1.4	C06G1.4	WBGene00015547	C06G1.4	intestine specific	active	all somatic cells	Expression is generally quite ubiquitous and is seen in all somatic cells from early embryo until adult stages. Expression appears membrane bound and extranuclear. This gene has weak homology to the Drosophila gene Brahma.	Membrane bound.	3	1	1	X-7O20	174595_at|174737_at|193999_at			WT|Unc|Egl|Unc	Biological_process:oviposition|Biological_process:locomotory behavior	Unnamed protein	ENSEMBL:ENSP00000342012:human:Dermokine-beta:E=11.1192 | FLYBASE:CG12749-PA:fly:Flybase gene name is Hrb87F-PA:E=10.585 |
187675_s_at	C06G3.10	C06G3.10	WBGene00000585	cgo-2	germline specific	active						7	IV-3B05	174035_s_at|174112_at|187675_s_at			Emb|Gro|Emb|Gro|Lva	Biological_process:Golgi organization and biogenesis|Biological_process:protein transport|Cellular_component:membrane|Biological_process:embryonic development (sensu Animalia)|Biological_process:positive regulation of growth rate|Biological_process:larval development (sensu Nematoda)|Biological_process:growth	Low density lipoprotein receptor	ENSEMBL:ENSP00000258255:human:Conserved oligomeric Golgi complex component 2:E=33.1079 | FLYBASE:CG6177-PA:fly:Flybase gene name is ldlCp-PA:E=26.699 |
187696_s_at	C06G3.11a	C06G3.11	WBGene00006572	tin-9.1	common	active						18		-	tin-9 encodes a member of the Tim10/DDP family of zinc finger proteins, a family of proteins typically involved in mitochondrial protein import, and localized to the mitochondrial intermembrane space.			Biological_process:protein-mitochondrial targeting|Biological_process:mitochondrial inner membrane protein import|Cellular_component:mitochondrial inner membrane protein insertion complex	Mitochondrial import inner membrane translocase, subunit TIM9	ENSEMBL:ENSP00000216463:human:Mitochondrial import inner membrane translocase subunit TIM9 A:E=13.6198 | FLYBASE:CG1660-PA:fly:Flybase gene name is Tim9a-PA:E=16.5086 |
193643_s_at	C06G3.7	C06G3.7	WBGene00015553	trxr-1	intestine specific	active								175761_s_at|193643_s_at	C06G3.7 encodes an homolog of the mammalian thioredoxin reductase isozymes TR1 and TR2; like its mammalian homologs, C06G3.7 has a TGA-encoded C-terminal penultimate selenocysteine (Sec) residue; labelling of C. elegans with selenium-75 demonstrates that TR-Se is the major naturally occurring selenoprotein in C. elegans, and computational analysis indicates that it is probably the only selenoprot…			Molecular_function:disulfide oxidoreductase activity|Biological_process:electron transport|Molecular_function:oxidoreductase activity|Molecular_function:FAD binding|Cellular_component:cytoplasm|Molecular_function:oxidoreductase activity, acting on NADH or NADPH, disulfide as acceptor	Thioredoxin reductase	ENSEMBL:ENSP00000347020:human:Hypothetical protein FLJ46672:E=149.745 | ENSEMBL:ENSP00000353329:human:PREDICTED: thioredoxin reductase 3:E=147.638 | ENSEMBL:ENSP00000354511:human:Splice Isoform 1 Of Thioredoxin reductase 2, mitochondrial precursor:E=130.745 | ENSEMBL:ENSP00000334518:human:Splice Isoform 2 Of Thioredoxin reductase 2, mitochondrial precursor:E=130.721 | ENSEMBL:ENSP00000334451:huma…
187203_at	C06G4.4	C06G4.4	WBGene00015558	C06G4.4	common	active						5		-			WT
193143_at	C06G8.4	C06G8.4	WBGene00005085	srd-7	germline specific	active							IV-5P13	-			WT	Molecular_function:G-protein coupled receptor activity|Cellular_component:membrane	Chemoreceptor/7TM receptor
173809_s_at	C07A9.2	C07A9.2	WBGene00007400	C07A9.2	common	active						18	III-5M11	-			Emb|Emb|Ste|Unclassified|WT|Unclassified|WT|Emb	Molecular_function:molecular_function unknown|Cellular_component:nucleus|Biological_process:embryonic development (sensu Animalia)|Biological_process:reproduction	G10 protein/predicted nuclear transcription regulator	ENSEMBL:ENSP00000222969:human:G10 protein homolog:E=59.284 | FLYBASE:CG1639-PA:fly:Flybase gene name is l(1)10Bb-PA:E=59.0757 |
186790_at	C07B5.5	C07B5.5	WBGene00003828	nuc-1	intestine specific	active						8	X-4B20	-	The nuc-1 gene encodes a DNase II homolog similar to mammalian and Drosophila DNaseII enzymes and is required for DNA degradation during apoptosis as well as for degradation of dietary DNA during normal feeding; during apoptosis, NUC-1 functions in apoptotic cells at an intermediate stage of DNA degradation, after the killing step, but prior to cell-corpse engulfment.	e1392	WT	Molecular_function:deoxyribonuclease II activity|Biological_process:DNA metabolism|Molecular_function:endodeoxyribonuclease activity|Cellular_component:nucleus|Biological_process:DNA fragmentation	Deoxyribonuclease II	ENSEMBL:ENSP00000260542:human:Splice Isoform 1 Of Deoxyribonuclease II beta precursor:E=49.0809 | ENSEMBL:ENSP00000222219:human:Deoxyribonuclease II alpha precursor:E=48.0269 | ENSEMBL:ENSP00000354938:human:Splice Isoform 2 Of Deoxyribonuclease II beta precursor:E=17.6021 | FLYBASE:CG7780-PA:fly:Flybase gene name is DNaseII-PA:E=49.9208 |
190877_at	C07D10.4	C07D10.4	WBGene00003526	nas-7	intestine specific	active	excretory system | head	NAS-7::GFP staining was observed only in the head of adult hermaphrodites, but not within pharynx cells. The expressing cells are located outside of the pharynx, around the metacarpus and the terminal bulb, and could include neurons, cells of the excretory system or gland cells of still unknown functions. Reporter gene expression also became detectable in the embryo before hatching.		0	1	16	IV-4P11	-			WT	Molecular_function:metallopeptidase activity|Molecular_function:zinc ion binding|Biological_process:proteolysis and peptidolysis|Molecular_function:astacin activity	Meprin A metalloprotease	ENSEMBL:ENSP00000269202:human:Meprin A beta-subunit precursor:E=34.5229 | ENSEMBL:ENSP00000350630:human:114 kDa protein:E=33.7212 | ENSEMBL:ENSP00000230588:human:Meprin A alpha-subunit precursor:E=33.3768 | ENSEMBL:ENSP00000343674:human:Oocyte astacin:E=3
186575_s_at	C07E3.2	C07E3.2	WBGene00007413	C07E3.2	common	active						2	II-7C06	-			Emb|Gro|Pch|Unclassified|WT|WT|WT|Lva	Molecular_function:molecular_function unknown|Biological_process:embryonic development (sensu Animalia)|Biological_process:positive regulation of growth rate|Biological_process:larval development (sensu Nematoda)|Biological_process:growth	Predicted protein involved in nuclear export of pre-ribosomes	ENSEMBL:ENSP00000341800:human:Protein of unknown function UPF0120 family protein:E=67 | ENSEMBL:ENSP00000347901:human:82 kDa protein:E=64.3279 | ENSEMBL:ENSP00000349216:human:Hypothetical protein:E=63.0706 | ENSEMBL:ENSP00000317992:human:83 kDa protein:E=55.8539 | FLYBASE:CG9246-PA:fly:Flybase gene name is CG9246-PA:E=61 |
172859_x_at	C07E3.4	C07E3.4	WBGene00007415	C07E3.4	germline specific	active						4	II-7C10	-			WT	Molecular_function:protein tyrosine phosphatase activity|Biological_process:protein amino acid dephosphorylation	Protein tyrosine phosphatase	ENSEMBL:ENSP00000296755:human:Microtubule-associated protein 1B:E=10.2291 |
179769_at	C07G1.4a	C07G1.4	WBGene00006957	wsp-1	common	active	hypodermal		During early embryogenesis, WSP-1 colocalized with actin at the blastomere boundary. During ventral enclosure, WSP-1 colocalized with actin at the periphery of cells, including in hypodermal cells migrating to the ventral side.	0	1	9	IV-4K15	175440_at|179769_at	wsp-1 encodes a homolog of human WASP that interacts with Arp2/3 and is required for hypodermal cell migration during morphogenesis (ventral enclosure); when mutated, human WASP leads to Wiskott-Aldrich syndrome (OMIM:301000).	gm324	WT		Actin regulatory protein (Wiskott-Aldrich syndrome protein)	ENSEMBL:ENSP00000223023:human:Neural Wiskott-Aldrich syndrome protein:E=51.3468 | ENSEMBL:ENSP00000317862:human:Wiskott-Aldrich syndrome protein:E=34.1079 | ENSEMBL:ENSP00000289115:human:Wiskott-Aldrich syndrome protein family member 2:E=23.1871 | ENSEMBL
192390_at	C07G2.1a	C07G2.1	WBGene00000465	cej-1	germline specific	active		Expression is seen in larvae and adults in two cells, one close to the metacorpus of the pharynx, and one less frequently observed cell close to the terminal bulb.		5	1	7	III-2C06	171776_x_at|192390_at	cej-1 encodes a protein with a chitin binding peritrophin-A domain that is required, in conjunction with B0280.5, for early embryonic development; cej-1 mRNA is expressed specifically in the adult hermaphrodite germ line, is a direct target of GLD-1, and has an RNAi phenotype consistent with the hypothesis that CEJ-1 is an effector of GLD-1 in the germline.		Emb|WT|WT|WT|WT	Molecular_function:chitin binding|Biological_process:chitin metabolism|Cellular_component:extracellular|Biological_process:embryonic development (sensu Animalia)	Unnamed protein	ENSEMBL:ENSP00000354885:human:Mucin 2 precursor:E=17.5229 | ENSEMBL:ENSP00000251819:human:Megakaryocyte stimulating factor:E=15.8239 | ENSEMBL:ENSP00000347118:human:Mucin 5:E=13.5086 | ENSEMBL:ENSP00000302716:human:Membrane mucin MUC17:E=13.4815 | FLYBASE:CG31439-PA:fly:Flybase gene name is CG31439-PA:E=22.9208 | FLYBASE:CG4090-PA:fly:Flybase gene name is CG4090-PA:E=21.6198 | FLYBASE:CG33196-PB:…
183876_at	C07G3.2	C07G3.2	WBGene00015574	C07G3.2	intestine specific	active						25	V-3I13	-			WT		Predicted riboflavin biosynthesis protein
176572_at	C07H6.1	C07H6.1	WBGene00002986	lig-4	common	active						11	III-4A09	173363_s_at|176572_at		ok716	WT|WT|WT	Cellular_component:intracellular|Molecular_function:DNA ligase (ATP) activity|Molecular_function:ATP binding|Biological_process:DNA replication|Biological_process:DNA repair|Biological_process:DNA recombination	ATP-dependent DNA ligase IV	ENSEMBL:ENSP00000349393:human:DNA ligase IV:E=35.2596 | ENSEMBL:ENSP00000263274:human:DNA ligase I:E=13.5528 | FLYBASE:CG12176-PA:fly:Flybase gene name is ligase4-PA:E=20.6576 | FLYBASE:CG17227-PA:fly:Flybase gene name is CG17227-PA:E=11.1938 | FLYBASE:CG5602-PA:fly:Flybase gene name is CG5602-PA:E=16.1938 |
187879_at	C07H6.4	C07H6.4	WBGene00015581	C07H6.4	common	active						11	III-4A15	-			WT|WT|WT	Molecular_function:nucleic acid binding|Molecular_function:RNA binding|Biological_process:RNA processing	Predicted splicing regulator, contains RRM, SWAP and RPR domains	ENSEMBL:ENSP00000322376:human:PREDICTED: U2-associated SR140 protein:E=114.143 | ENSEMBL:ENSP00000282007:human:OTTHUMP00000040990:E=17.6198 | ENSEMBL:ENSP00000261973:human:RNA binding motif protein 25:E=16.2518 | ENSEMBL:ENSP00000305566:human:Splice Isofo
187802_at	C07H6.5	C07H6.5	WBGene00000479	cgh-1	germline specific	active	germ-line cells | germ-line cells | gonad | germ-line cells | gonad | gonad	The cgh-1 mRNA is expressed in the germline during larval and adult stages. | "CGH-1 remained present in somatic and P granules in the early embryo. Embryonic P granules can be detected by PGL-1 staining, and are initially segregated by four cell division	| CGH-1 is co-localized with the P granule. | CGH-1 is co-localized with the P granule.	0	1	7	III-4A17	174828_at|187802_at	The ortholog of a RNA helicase ste13/ME31B/RCK/p54 that is required for oocyte and sperm function and the prevention of physiological germline-associated apoptosis; it is expressed in the early embryo and germline and localizes to P granules.	ok492	Emb|Emb|Emb|Lva|Ste|Stp|Adl|Emb|Pvl|Rup|Ste|Ste|Stp	Molecular_function:ATP binding|Molecular_function:ATP dependent helicase activity|Molecular_function:nucleic acid binding|Molecular_function:helicase activity|Biological_process:determination of adult life span|Biological_process:physiological processes|Biological_process:embryonic development (sensu Animalia)|Biological_process:larval development (sensu Nematoda)|Biological_process:growth|Biolog…	ATP-dependent RNA helicase	ENSEMBL:ENSP00000264018:human:Probable ATP-dependent RNA helicase p54:E=160.585 | ENSEMBL:ENSP00000293831:human:Eukaryotic initiation factor 4A-I:E=72.0269 | ENSEMBL:ENSP00000326381:human:Splice Isoform 1 Of Eukaryotic initiation factor 4A-II:E=69.7959 |
191792_s_at	C08B11.5	C08B11.5	WBGene00004723	sap-49	common	active	pharyngeal muscle	Expression observed only in specific cells during most developmental stages after hatching. The cell identity cannot be fully determined. Some were identified as the pharyngeal muscle cells (m3-m8) | "Three transcript of 1.0, 1.6 and 2.6 kb were detected at all developmental stages."		0	1	2	II-5N14	171819_x_at|191792_s_at			Emb|Pvl|Emb	Molecular_function:nucleic acid binding|Biological_process:embryonic development (sensu Animalia)|Biological_process:hermaphrodite genital morphogenesis	Splicing factor 3b, subunit 4	ENSEMBL:ENSP00000271628:human:Splicing factor 3B subunit 4:E=119.62 | ENSEMBL:ENSP00000204732:human:Poly:E=30.6576 | ENSEMBL:ENSP00000313007:human:Splice Isoform 1 Of Polyadenylate-binding protein 1:E=30.4685 | ENSEMBL:ENSP00000174661:human:61 kDa protein
188526_s_at	C08B11.6	C08B11.6	WBGene00007434	C08B11.6	germline specific	active						2	II-5N16	-			Emb|Bmd|Emb	Molecular_function:structural constituent of cytoskeleton|Cellular_component:actin cytoskeleton|Biological_process:body morphogenesis (sensu Nematoda)|Biological_process:embryonic development (sensu Animalia)	Actin-related protein - Arp6p	ENSEMBL:ENSP00000188312:human:Similar to GARPX:E=71.7213 | ENSEMBL:ENSP00000333037:human:Actin-related protein M1:E=21.7959 | ENSEMBL:ENSP00000242807:human:Actin-related protein T1:E=21.5686 | ENSEMBL:ENSP00000260641:human:Actin-like protein 2:E=19.7959 |
188561_s_at	C08B6.7	C08B6.7	WBGene00007428	C08B6.7	germline specific	active						5	V-7E05	173821_at|173822_s_at|188561_s_at			WT|WT		WD40 protein DMR-N9	ENSEMBL:ENSP00000270223:human:PREDICTED: dystrophia myotonica-containing WD repeat motif protein:E=96.8239 | ENSEMBL:ENSP00000335434:human:WD repeat domain 20 isoform 1:E=83.2007 | ENSEMBL:ENSP00000341037:human:WD-repeat protein 20:E=82.2441 | ENSEMBL:ENSP00000299135:human:WD repeat domain 20 isoform 3:E=56 | ENSEMBL:ENSP00000347191:human:WD repeat domain 20 isoform 4:E=49.6198 | ENSEMBL:ENSP0000…
176152_at	C08C3.2	C08C3.2	WBGene00015590	C08C3.2	germline specific	active	pharyngeal-intestinal valve | pharynx | arcade cells | intestinal	Adult Expression: pharynx; arcade cells | Larval Expression: pharynx; pharyngeal-intestinal valve; arcade cells; intestinal		0	1	7	III-4I07	-			WT|WT|WT	Molecular_function:protein binding	Uncharacterized protein, contains BTB/POZ domain	ENSEMBL:ENSP00000302586:human:Kelch repeat and BTB domain containing protein 2:E=12.4318 | ENSEMBL:ENSP00000347193:human:Splice Isoform 1 Of BTB/POZ domain containing protein 5:E=11.0757 | ENSEMBL:ENSP00000258157:human:C16orf44 protein:E=10.3566 | ENSEMBL:ENSP00000317442:human:Chromosome 16 open reading frame 44:E=10.3279 |
185434_at	C08E3.10	C08E3.10	WBGene00015602	C08E3.10	intestine specific	active						15	II-1N22	-	This gene encodes a protein containing an F-box, a motif predicted to mediate protein-protein interactions either with homologs of yeast Skp-1p or with other proteins; this gene's encoded protein also contains an FTH/DUF38 motif, which may also mediate protein-protein interaction.		WT		Uncharacterized protein
180006_s_at	C08E3.4	C08E3.4	WBGene00015596	C08E3.4	intestine specific	active						15	II-1N10	-			WT|WT		Uncharacterized protein
179779_at	C08E3.5	C08E3.5	WBGene00015597	C08E3.5	intestine specific	active						15	II-1N12	-	This gene encodes a protein containing an F-box, a motif predicted to mediate protein-protein interactions either with homologs of yeast Skp-1p or with other proteins; this gene's encoded protein also contains an FTH/DUF38 motif, which may also mediate protein-protein interaction.		WT		Uncharacterized protein
182579_at	C08E3.7	C08E3.7	WBGene00015599	C08E3.7	intestine specific	active						17	II-1N16	-	This gene encodes a protein containing an F-box, a motif predicted to mediate protein-protein interactions either with homologs of yeast Skp-1p or with other proteins; this gene's encoded protein also contains an FTH/DUF38 motif, which may also mediate protein-protein interaction.		WT	Molecular_function:structural constituent of ribosome|Biological_process:protein biosynthesis|Cellular_component:intracellular|Cellular_component:ribosome	Uncharacterized protein
172481_x_at	C08F1.4a	C08F1.4	WBGene00015608	C08F1.4	intestine specific	active						31	II-2G23	-	The C08F1.4 gene encodes a protein closely similar to F36H5.2, which has a meprin-associated Traf homology (MATH) domain and may be involved in apoptosis.		WT|WT		Uncharacterized protein, contains BTB/POZ domain
185001_at	C08F11.13	C08F11.13	WBGene00007460	C08F11.13	intestine specific	active						8	IV-7C04	175229_at|185001_at			WT		Integral membrane O-acyltransferase
186761_at	C08F8.1	C08F8.1	WBGene00007443	C08F8.1	common	active	excretory cell | intestine | body wall muscle | pharynx	Adult Expression: pharynx; intestine; body wall muscle; excretory cell;		0	1	18	IV-5N18	-			Emb|Emb|Gro|Emb|Pvl|Sma|Stp|Unc	Biological_process:embryonic development (sensu Animalia)|Biological_process:positive regulation of growth rate|Biological_process:hermaphrodite genital morphogenesis|Biological_process:positive regulation of body size|Biological_process:gametogenesis|Biological_process:locomotory behavior	Molecular chaperone Prefoldin, subunit 1	ENSEMBL:ENSP00000261813:human:Prefoldin subunit 1:E=13.6778 | FLYBASE:CG13993-PA:fly:Flybase gene name is CG13993-PA:E=13.4437 |
192530_at	C08H9.8	C08H9.8	WBGene00007468	C08H9.8	germline specific	active						9	II-7C21	-			WT	Molecular_function:protein kinase activity|Molecular_function:ATP binding|Biological_process:protein amino acid phosphorylation|Molecular_function:protein-tyrosine kinase activity	Fibroblast/platelet-derived growth factor receptor and related receptor tyrosine kinases	ENSEMBL:ENSP00000257290:human:Splice Isoform 1 Of Alpha platelet-derived growth factor receptor precursor:E=39.6383 | ENSEMBL:ENSP00000288135:human:Mast/stem cell growth factor receptor precursor:E=36.6021 | ENSEMBL:ENSP00000261799:human:Beta platelet-der
187140_s_at	C09B9.3	C09B9.3	WBGene00015628	C09B9.3	germline specific	active						9	IV-2J11	-			WT|WT	Molecular_function:molecular_function unknown	Bestrophin (Best vitelliform macular dystrophy-associated protein)	ENSEMBL:ENSP00000042931:human:Bestrophin 2:E=50.8861 | ENSEMBL:ENSP00000332413:human:Splice Isoform 2 Of Bestrophin 4:E=50.7696 | ENSEMBL:ENSP00000329064:human:Splice Isoform 1 Of Bestrophin 4:E=50.5528 | ENSEMBL:ENSP00000301774:human:Splice Isoform 1 Of Bestrophin 1:E=48.0969 | ENSEMBL:ENSP00000271137:human:Bestrophin 3:E=44.7447 | FLYBASE:CG6264-PA:fly:Flybase gene name is Best1-PA:E=51.0269 | …
182749_at	C09B9.7	C09B9.7	WBGene00015630	C09B9.7	germline specific	active						4		-					WSN domain
184003_s_at	C09F12.1	C09F12.1	WBGene00000522	clc-1	intestine specific	active	pharynx	Intense GFP signals were detected as lines from the pharyngeal region of the digestive tubes in addition to other types of cells. The pharyngeal region of the digestive tubes can be subdivided into four portions: procorpus, metacorpus, isthmus, and terminal bulb. Among them, the procorpus and isthmus portions are elongated. In both portions, three parallel GFP-positive lines (occasionally one or …	Intercellular junctions located at the most apical portion of the lateral membranes.	0	1	8	X-5G08	184002_at|184003_s_at	clc-1 encodes a claudin homolog, closely similar to CLC-2, that is required for normal cohesion of apical junctions in epithelia; claudins are integral membrane proteins with four transmembrane sequences that are found in mammalian tight junctions (TJs),		WT|WT		Unnamed protein
187357_at	C09F5.2	C09F5.2	WBGene00015648	C09F5.2	intestine specific	active	spermatheca | hypodermis | seam cells | intestinal	Adult Expression: intestinal; spermatheca; hypodermis; seam cells; unidentified | Larval Expression: intestinal; hypodermis; seam cells; unidentified		0	1	8	III-1M21	-			Ste|WT|WT	Biological_process:reproduction	CAP-binding protein complex interacting protein 2	ENSEMBL:ENSP00000322249:human:Conserved hypothetical protein:E=34.3565 | ENSEMBL:ENSP00000328216:human:Conserved hypothetical protein:E=32.1249 | ENSEMBL:ENSP00000348752:human:Conserved hypothetical protein:E=26.4815 | FLYBASE:CG11430-PB:fly::E=33.7212 |
187378_at	C09F5.3	C09F5.3	WBGene00015649	C09F5.3	muscle specific	active						9	III-1M23	-		tm497	WT|WT	Molecular_function:nucleic acid binding|Molecular_function:zinc ion binding|Cellular_component:nucleus	Zn-finger	ENSEMBL:ENSP00000262383:human:Zinc finger protein 423:E=15.7212 | ENSEMBL:ENSP00000355253:human:EHZF protein:E=12.8539 | ENSEMBL:ENSP00000354794:human:Hypothetical protein FLJ14448:E=12.7696 | FLYBASE:CG33133-PA:fly:Flybase gene name is grau-PA:E=12.0223 | FLYBASE:CG11902-PA:fly:Flybase gene name is CG11902-PA:E=11.5376 |
193886_at	C09G4.3	C09G4.3	WBGene00001051	dom-6	common	active						7	IV-4I08	174070_at|193886_at	A homolog of Cks/Suc1, a highly conserved member of the eukaryotic cell cycle machinery that affects both meiosis and mitosis and has a role in the inactivation of the M-phase promoting factor (MPF) during early embryogenesis.	ne549	Emb|Emb	Molecular_function:cyclin-dependent protein kinase activity|Biological_process:cell cycle|Biological_process:embryonic development (sensu Animalia)	Cyclin-dependent protein kinase CDC28, regulatory subunit CKS1, and related proteins	ENSEMBL:ENSP00000311083:human:Cyclin-dependent kinases regulatory subunit 1:E=25.4318 | ENSEMBL:ENSP00000317298:human:10 kDa protein:E=25.2218 | ENSEMBL:ENSP00000354009:human:CDC28 protein kinase regulatory subunit 1B (CKS1B) pseudogene:E=25.1135 | ENSEMBL:ENSP00000243756:human:Cyclin-dependent kinases regulatory subunit 2:E=22.3566 | FLYBASE:CG3738-PA:fly:Flybase gene name is Cks-PA:E=23.0757 | …
190348_at	C09G5.6	C09G5.6	WBGene00000251	bli-1	intestine specific	active						35	II-7B03	174152_s_at|190348_at	The bli-1 gene encodes an unusual cuticular collagen that is required for proper strut formation within the unique medial layer of the adult cuticle; bli-1 interacts genetically with other cuticular collagens such as bli-2 and rol-1, and may be processed for secretion by BLI-4, a Kex2/subtilisin serine endoproteinase; consistent with its role in adult cuticle formation, bli-1 mRNA is highly expre…	e769	Emb|Ste|Bli|Bli|Unc	Molecular_function:structural constituent of cuticle|Biological_process:phosphate transport|Cellular_component:cytoplasm|Biological_process:cuticular attachment to epithelium (sensu Nematoda)|Biological_process:embryonic development (sensu Animalia)|Biological_process:reproduction|Biological_process:locomotory behavior|Cellular_component:extracellular matrix|Biological_process:cuticle biosynthesi…	Collagens (type IV and type XIII), and related proteins	ENSEMBL:ENSP00000354505:human:Splice Isoform 1 Of Collagen alpha 5(IV) chain precursor:E=45.8539 | ENSEMBL:ENSP00000354105:human:123 kDa protein:E=44.0088 | ENSEMBL:ENSP00000331902:human:69 kDa protein:E=42 | ENSEMBL:ENSP00000257309:human:73 kDa protein:E
186743_at	C09G5.7	C09G5.7	WBGene00007489	C09G5.7	germline specific	active						4	II-7B05	-			WT		Unnamed protein
178943_at	C09H6.3	C09H6.3	WBGene00003136	mau-2	germline specific	active		The level of MAU-2 was examined in the germline mutants glp-4(bn2ts), fem-3(q20ts) and fem-2(b245ts) compared with the wild type. The level of MAU-2 in germline mutants is similar to the wild type, indicating that MAU-2 is not particularly enriched in the germline. Thus, the maternal mau-2 product that is provided to the zygote via the oocyte appears to be principally RNA. Maternally contributed …		5	1	7	I-4A23	-			WT		Uncharacterized conserved protein	ENSEMBL:ENSP00000262815:human:KIAA0892 protein:E=27.3566 | FLYBASE:CG4203-PA:fly:Flybase gene name is CG4203-PA:E=30.8861 |
186105_s_at	C10G11.9	C10G11.9	WBGene00015689	C10G11.9	common	active						4	I-3C03	-			WT|WT		Unnamed protein	ENSEMBL:ENSP00000301740:human:RNA binding protein:E=19.284 | ENSEMBL:ENSP00000300278:human:SON DNA-binding protein isoform B:E=18.8861 | ENSEMBL:ENSP00000312777:human:Splice Isoform 2 Of SON protein:E=18.8861 | ENSEMBL:ENSP00000290239:human:SON DNA-bindin
185260_at	C10H11.1	C10H11.1	WBGene00015691	C10H11.1	germline specific	active	head neurons | hypodermis | seam cells | intestinal | vulval muscle | tail neurons | head neurons | spermatheca | hypodermis | body wall muscle | intestinal | tail neurons | head neurons | spermatheca | hypodermis | body wall muscle | intestinal | tail neurons | hypodermis | intestine	Adult Expression: intestinal; vulval muscle; hypodermis; head neurons; unidentified | Larval Expression: intestinal; hypodermis; seam cells; head neurons; tail neurons; unidentified | Adult Expression: intestinal; spermatheca; body wall muscle; head neurons; tail neurons | Larval Expression: intestinal; body wall muscle; hypodermis; tail neurons; unidentified | "Expression is confined to 3-fold e…		1	1	11	I-2G15	173170_s_at|185260_at			Him	Molecular_function:actin binding|Biological_process:cytoskeleton organization and biogenesis|Biological_process:chromosome segregation	Actin regulatory protein supervillin (gelsolin/villin family)	ENSEMBL:ENSP00000348783:human:Splice Isoform 2 Of Supervillin:E=46.7696 | ENSEMBL:ENSP00000348128:human:Splice Isoform 1 Of Supervillin:E=46.6021 | ENSEMBL:ENSP00000341093:human:PREDICTED: similar to supervillin isoform 2:E=19.9586 | ENSEMBL:ENSP00000257861:human:Advillin:E=12.7212 | ENSEMBL:ENSP00000248444:human:Villin 1:E=10.5229 | ENSEMBL:ENSP00000283713:human:Splice Isoform 1 Of Villin-like p…
184602_at	C10H11.3	C10H11.3	WBGene00015692	C10H11.3	muscle specific	active						21	I-2G19	-			WT	Molecular_function:transferase activity, transferring hexosyl groups|Biological_process:metabolism	UDP-glucuronosyl and UDP-glucosyl transferase	ENSEMBL:ENSP00000282507:human:Hypothetical protein PSEC0073:E=32.1938 | ENSEMBL:ENSP00000304845:human:UDP-glucuronosyltransferase 1-1 precursor, microsomal:E=32.0862 | ENSEMBL:ENSP00000303174:human:UDP-glucuronosyltransferase 1-6 precursor, microsomal:E=3
184563_at	C10H11.7	C10H11.7	WBGene00015696	C10H11.7	germline specific	active						4	I-2I03	-			WT	Molecular_function:structural molecule activity	VAMP-associated protein involved in inositol metabolism
184573_at	C12D12.5	C12D12.5	WBGene00015716	C12D12.5	intestine specific	active						8	X-2C18	-			WT	Molecular_function:DNA binding|Biological_process:regulation of transcription, DNA-dependent|Molecular_function:transcription factor activity|Cellular_component:nucleus	HMG-box transcription factor	ENSEMBL:ENSP00000293894:human:Transcription factor SOX-8:E=20.1079 | ENSEMBL:ENSP00000244745:human:Transcription factor SOX-4:E=18.3566 | ENSEMBL:ENSP00000355354:human:SOX-15 protein:E=18.1675 | ENSEMBL:ENSP00000245654:human:Transcription factor SOX-18:E=
189430_at	C12D5.7	C12D5.7	WBGene00015709	cyp-33A1	intestine specific	active						24	V-5H23	-			WT	Biological_process:electron transport|Molecular_function:monooxygenase activity	Cytochrome P450 CYP2 subfamily	ENSEMBL:ENSP00000260682:human:Cytochrome P450 2C9:E=67.7695 | ENSEMBL:ENSP00000285985:human:Cytochrome P450 2C8:E=67.6576 | ENSEMBL:ENSP00000324648:human:Cytochrome P450 2B6:E=66.4949 | ENSEMBL:ENSP00000285981:human:Cytochrome P450 2C19:E=66.0706 | ENSEMB
192838_s_at	C12D8.5	C12D8.5	WBGene00007536	C12D8.5	intestine specific	active						19		-				Molecular_function:oxidoreductase activity|Biological_process:electron transport	Unnamed protein
180575_at	C13A2.4	C13A2.4	WBGene00015721	C13A2.4	germline specific	active						17	V-5A04	-			WT		Predicted secreted small molecules methylase
193264_s_at	C13B4.2	C13B4.2	WBGene00006856	usp-14	germline specific	active						11		-	usp-14 encodes a homolog of ubiquitin-specific protease 14 (Usp14), a highly conserved thiol protease that hydrolyzes the peptide bond at the C-terminal glycine of ubiquitin (OMIM:607274, mutations are associated with synaptic defects in ataxia mice); by homology, USP-14 is predicted to function in ubiquitin-mediated protein degradation, or regulation of protein localization or activity; as loss …	tm1481	WT|WT	Molecular_function:cysteine-type endopeptidase activity|Molecular_function:ubiquitin thiolesterase activity|Biological_process:ubiquitin-dependent protein catabolism|Biological_process:protein modification	Ubiquitin-specific protease	ENSEMBL:ENSP00000261601:human:Ubiquitin carboxyl-terminal hydrolase 14:E=59.6576 | ENSEMBL:ENSP00000226440:human:Similar to Ubiquitin carboxyl-terminal hydrolase 12:E=14.4202 | ENSEMBL:ENSP00000282344:human:Ubiquitin carboxyl-terminal hydrolase 12:E=14.42
191912_at	C13B9.4a	C13B9.4	WBGene00015735	C13B9.4	intestine specific	active	head neurons | nerve ring | body wall muscle | tail neurons	Adult Expression: body wall muscle; nerve ring; head neurons; tail neurons; unidentified | Larval Expression: body wall muscle; nerve ring; head neurons; tail neurons; unidentified		1	1	6	III-3D23	175211_at|191912_at	C13B9.4 is orthologous to the human gene CALCITONIN RECEPTOR (CALCR; OMIM:114131), which when mutated leads to disease.		WT|WT|WT|WT|Unc	Molecular_function:G-protein coupled receptor activity|Cellular_component:membrane|Biological_process:locomotory behavior		ENSEMBL:ENSP00000264152:human:Calcitonin gene-related peptide type 1 receptor precursor:E=37.585 | ENSEMBL:ENSP00000353385:human:Splice Isoform 1 Of Calcitonin receptor precursor:E=37.1427 | ENSEMBL:ENSP00000352561:human:Calcitonin receptor:E=36.2757 | EN
192983_at	C13C12.1	C13C12.1	WBGene00000285	cal-1	muscle specific	active						6	V-8K02	-	a homolog of calmodulin.		WT		Calmodulin and related proteins (EF-Hand superfamily)	ENSEMBL:ENSP00000291295:human:Calmodulin:E=48.7212 | ENSEMBL:ENSP00000352037:human:17 kDa protein:E=47.8539 | ENSEMBL:ENSP00000315299:human:Calmodulin-related protein NB-1:E=45.7212 | ENSEMBL:ENSP00000315372:human:Calmodulin-like protein 5:E=30.3665 | ENS
194072_at	C13C4.2	C13C4.2	WBGene00007547	C13C4.2	intestine specific	active							V-8K05	-		pkP640	WT	Molecular_function:transcription factor activity|Molecular_function:steroid hormone receptor activity|Biological_process:regulation of transcription, DNA-dependent|Cellular_component:nucleus|Molecular_function:DNA binding|Molecular_function:ligand-dependent nuclear receptor activity	Nuclear hormone receptor	ENSEMBL:ENSP00000320447:human:Nuclear receptor subfamily 2, group C, member 2:E=17.0223 | ENSEMBL:ENSP00000335676:human:RXRA protein:E=15.3468 | ENSEMBL:ENSP00000261532:human:Steroid hormone receptor ERR2:E=15.1024 | ENSEMBL:ENSP00000339908:human:OTTHUMP0
189554_at	C13C4.5	C13C4.5	WBGene00007549	C13C4.5	intestine specific	active	excretory cell | pharyngeal-intestinal valve | hypodermis | pharynx | intestinal | vulval muscle | head neurons | pharyngeal-intestinal valve | hypodermis | intestinal | vulval muscle | tail neurons | head neurons | pharyngeal-intestinal valve | hypodermis | intestinal | vulval muscle | tail neurons	Adult Expression: pharynx; pharyngeal-intestinal valve; intestinal; vulval muscle; hypodermis; excretory cell; unidentified | Larval Expression: pharynx; pharyngeal-intestinal valve; intestinal; hypodermis; excretory cell | Adult Expression: pharyngeal-intestinal valve; intestinal; vulval muscle; hypodermis; head neurons; tail neurons | Larval Expression: pharyngeal-intestinal valve; intestinal; …		1	1	5	V-8K11	-			WT	Molecular_function:transporter activity|Biological_process:transport|Cellular_component:integral to membrane	Sugar transporter/spinster transmembrane protein	ENSEMBL:ENSP00000309945:human:Spinster:E=91.0044 | ENSEMBL:ENSP00000333292:human:Similar to spinster-like protein:E=85.2441 | ENSEMBL:ENSP00000335494:human:SPINL protein:E=84.4815 | ENSEMBL:ENSP00000347721:human:Hypothetical protein FLJ23993:E=76.7959 | ENSEMBL:ENSP00000306050:human:Hypothetical protein DKFZp727E151:E=76.4815 | ENSEMBL:ENSP00000333207:human:Hypothetical protein:E=55.4685 | FLYBAS…
190232_s_at	C13G3.3a	C13G3.3	WBGene00007554	C13G3.3	germline specific	active	head neurons | spermatheca | Reproductive System | nerve ring | anal depressor muscle | intestine | body wall muscle | nervous system | ventral nerve cord | vulval muscle | tail neurons	Adult Expression: intestine; anal depressor muscle; Reproductive System; vulval muscle; spermatheca; body wall muscle; Nervous System; nerve ring; ventral nerve cord; head neurons; tail neurons;		1	1		V-7F13	173770_s_at|190232_s_at			WT	Molecular_function:protein phosphatase type 2A, intrinsic regulator activity|Biological_process:signal transduction|Cellular_component:protein phosphatase type 2A complex	Serine/threonine protein phosphatase 2A, regulatory subunit	ENSEMBL:ENSP00000230402:human:Splice Isoform 1 Of Serine/threonine protein phosphatase 2A, 56 kDa regulatory subunit, delta isoform:E=194.061 | ENSEMBL:ENSP00000343028:human:58 kDa protein:E=177.553 | ENSEMBL:ENSP00000333905:human:Gamma isoform of reGulat
192821_at	C14A11.3a	C14A11.3	WBGene00006496	tag-150	intestine specific	active						1	X-2A03	175009_at|184775_at|192821_at		gk261	WT		Guanine nucleotide exchange factor for Rho and Rac GTPases	ENSEMBL:ENSP00000355405:human:Splice Isoform 1 Of Proto-oncogene DBL:E=40.5376 | ENSEMBL:ENSP00000342204:human:Splice Isoform 4 Of Proto-oncogene DBL:E=40.5376 | ENSEMBL:ENSP00000336855:human:Splice Isoform 3 Of Proto-oncogene DBL:E=40.4949 | ENSEMBL:ENSP
190647_at	C14A4.13	C14A4.13	WBGene00007563	C14A4.13	germline specific	active						4	II-7M14	-			WT	Molecular_function:protein kinase activity|Molecular_function:ATP binding|Biological_process:protein amino acid phosphorylation	Casein kinase (serine/threonine/tyrosine protein kinase)	ENSEMBL:ENSP00000259750:human:OTTHUMP00000016425:E=47.9208 | ENSEMBL:ENSP00000267890:human:TTBK2 protein:E=45.8239 | ENSEMBL:ENSP00000263802:human:TTBK2 protein:E=45 | ENSEMBL:ENSP00000261798:human:Casein kinase I, alpha isoform:E=29.6576 | ENSEMBL:ENSP00
186876_at	C14A4.3	C14A4.3	WBGene00007556	C14A4.3	germline specific	active						2	II-7K18	-			WT|WT|WT		Mannosyltransferase	ENSEMBL:ENSP00000316397:human:Conserved hypothetical protein:E=103.921 | FLYBASE:CG11851-PA:fly:Flybase gene name is CG11851-PA:E=101.143 | FLYBASE:CG12006-PB:fly:Flybase gene name is CG12006-PB:E=11.0088 |
189609_s_at	C14A4.4a	C14A4.4	WBGene00000796	crn-3	germline specific	active						2	II-7K20	171870_x_at|189609_s_at	crn-3 encodes a cell death-related nuclease, homologous to the 100 kDa polymyositis/scleroderma autoantigen (PM/Scl-100), that is required for normal levels of DNA degradation during apoptosis; PM/Scl-100 is a ribonuclease component of the multiexonuclease exosome complex, which processes or degrades several types of RNAs in yeast; crn-3(RNAi) animals show retarded growth and a low penetrance of …		WT|Gro|Pch|Lva	Molecular_function:nucleic acid binding|Molecular_function:3'-5' exonuclease activity|Cellular_component:intracellular|Biological_process:positive regulation of growth rate|Biological_process:larval development (sensu Nematoda)|Biological_process:growth	Exosome 3'-5' exoribonuclease complex, subunit PM/SCL-100 (Rrp6)	ENSEMBL:ENSP00000307307:human:Splice Isoform 2 Of Polymyositis/scleroderma autoantigen 2:E=92.1249 | ENSEMBL:ENSP00000353563:human:Splice Isoform 1 Of Polymyositis/scleroderma autoantigen 2:E=89.9208 | FLYBASE:CG7292-PA:fly:Flybase gene name is Rrp6-PA:E=86.8861 |
191659_at	C14A4.5	C14A4.5	WBGene00000798	crn-5	common	active						2	II-7K22	-			Gro|Pch|Lva	Molecular_function:3'-5' exoribonuclease activity|Molecular_function:RNA binding|Biological_process:RNA processing|Biological_process:positive regulation of growth rate|Biological_process:larval development (sensu Nematoda)|Biological_process:growth	Exosomal 3'-5' exoribonuclease complex, subunit Rrp46	ENSEMBL:ENSP00000221233:human:Exosome complex exonuclease RRP46:E=22.3098 | ENSEMBL:ENSP00000315476:human:ExosomE componEnt 4:E=12.7959 | FLYBASE:CG4043-PA:fly:Flybase gene name is Rrp46-PA:E=17.5376 | FLYBASE:CG15481-PA:fly:Flybase gene name is Ski6-PA:E=11.8239 |
178770_at	C14A4.7a	C14A4.7	WBGene00007558	C14A4.7	intestine specific	active						8		-					Unnamed protein
179521_at	C14A6.7	C14A6.7	WBGene00007571	C14A6.7	germline specific	active							V-11P06	-			WT
178076_at	C14B1.3	C14B1.3	WBGene00007574	C14B1.3	intestine specific	active						8	III-1H20	-	This gene encodes a protein containing an F-box, a motif predicted to mediate protein-protein interactions either with homologs of yeast Skp-1p or with other proteins.		WT|WT	Molecular_function:protein binding|Biological_process:protein catabolism	F-box domain	ENSEMBL:ENSP00000251544:human:F-box only protein 6:E=12.5229 |
192784_at	C14B1.4	C14B1.4	WBGene00007575	C14B1.4	germline specific	active						11	III-1H22	-		ok329	WT|Stp|WT	Biological_process:gametogenesis	WD40 repeat-containing protein	ENSEMBL:ENSP00000351446:human:WD-repeat protein 5:E=124.292 | ENSEMBL:ENSP00000330381:human:WD repeat domain 5B:E=114.959 | ENSEMBL:ENSP00000311899:human:Hypothetical protein FLJ25955:E=41.8239 | ENSEMBL:ENSP00000323302:human:G-protein beta WD-40 repeat c
181260_at	C14B1.7	C14B1.7	WBGene00007578	C14B1.7	germline specific	active							III-1J04	174249_at|178291_at|181260_at			WT|WT|WT|WT	Molecular_function:structural constituent of ribosome|Biological_process:protein biosynthesis|Cellular_component:intracellular|Cellular_component:ribosome	Translation initiation factor 2C (eIF-2C) and related proteins	ENSEMBL:ENSP00000207451:human:Similar to Eukaryotic translation initiation factor 2C 1:E=32.3188 | ENSEMBL:ENSP00000246314:human:Eukaryotic translation initiation factor 2C, 3 isoform b:E=31.699 | ENSEMBL:ENSP00000315528:human:Eukaryotic translation initiation factor 2C 3:E=31.3566 | ENSEMBL:ENSP00000257131:human:Similar to Eukaryotic translation initiation factor 2C 1:E=31.3188 | ENSEMBL:ENSP000…
178011_s_at	C14B1.9	C14B1.9	WBGene00007580	C14B1.9	germline specific	active						7	III-1J08	-			WT|Emb|WT	Biological_process:embryonic development (sensu Animalia)	Unnamed protein
185758_at	C14C11.3	C14C11.3	WBGene00015767	C14C11.3	intestine specific	active						24	V-4I06	-			WT	Molecular_function:beta-N-acetylhexosaminidase activity|Biological_process:carbohydrate metabolism	Unnamed protein	ENSEMBL:ENSP00000332634:human:Hypothetical protein:E=63 | ENSEMBL:ENSP00000337854:human:Hypothetical protein FLJ23825:E=54.699 | FLYBASE:CG7985-PA:fly:Flybase gene name is CG7985-PA:E=49.1675 |
188616_s_at	C14C11.6	C14C11.6	WBGene00003507	mut-14	germline specific	active						7	V-4I12	-	mut-14 mutants exhibit germline transposon activation, a deficient response to RNAi, resistance to co-suppression, and transgene desilencing.	pk738	WT|WT	Molecular_function:ATP binding|Molecular_function:ATP dependent helicase activity|Molecular_function:nucleic acid binding|Molecular_function:helicase activity	ATP-dependent RNA helicase	ENSEMBL:ENSP00000334167:human:Splice Isoform 2 Of DEAD-box protein 4:E=23.7696 | ENSEMBL:ENSP00000350168:human:Splice Isoform 1 Of DEAD-box protein 4:E=23.7213 | ENSEMBL:ENSP00000310870:human:DEAD/H (Asp-Glu-Ala-Asp/His) box polypeptide 3:E=22.3372 | ENSE
173583_s_at	C14H10.2	C14H10.2	WBGene00007592	C14H10.2	muscle specific	active						14		173582_at|173583_s_at						ENSEMBL:ENSP00000317955:human:Early endosome antigen 1:E=25.1487 | ENSEMBL:ENSP00000300036:human:Myosin heavy chain, smooth muscle isoform:E=21.2076 | ENSEMBL:ENSP00000345136:human:Smooth muScle myoSin heavy chain 11 iSoform SM2:E=21.2076 | ENSEMBL:ENSP00
189700_at	C15B12.1	C15B12.1	WBGene00015783	C15B12.1	intestine specific	active						9	X-3O22	-			WT		FAD-dependent oxidoreductase	ENSEMBL:ENSP00000317721:human:Peroxisomal sarcosine oxidase:E=54.041 |
177986_at	C15C6.4	C15C6.4	WBGene00007603	C15C6.4	germline specific	active						2	I-6G17	-			Gro|Pch|Gro|Gro|Pvl|Stp	Molecular_function:ribonuclease activity|Biological_process:tRNA processing|Biological_process:positive regulation of growth rate|Biological_process:hermaphrodite genital morphogenesis|Biological_process:gametogenesis	RNase MRP and P, subunit POP4/p29	ENSEMBL:ENSP00000221770:human:POP4 protein:E=14.5528 | FLYBASE:CG8038-PA:fly:Flybase gene name is CG8038-PA:E=11.1192 |
190619_at	C15C8.3	C15C8.3	WBGene00007605	C15C8.3	intestine specific	active						24	V-8B15	-			WT	Molecular_function:pepsin A activity|Biological_process:proteolysis and peptidolysis	Aspartyl protease	ENSEMBL:ENSP00000350911:human:Splice Isoform 1 Of Cathepsin E precursor:E=59.6383 | ENSEMBL:ENSP00000354337:human:43 kDa protein:E=59.3279 | ENSEMBL:ENSP00000211310:human:Gastricsin precursor:E=55.9586 | ENSEMBL:ENSP00000309542:human:Pepsin A precursor:E=
183000_at	C15H11.5	C15H11.5	WBGene00007615	C15H11.5	germline specific	active						11		-				Molecular_function:chromatin binding|Biological_process:chromatin assembly/disassembly|Cellular_component:chromatin|Cellular_component:nucleus
188041_s_at	C15H11.6	C15H11.6	WBGene00003835	nxf-2	germline specific	active						7	V-9B01	-	nxf-2 encodes a predicted homolog of human TAP protein, a member of the NXF family of shuttling transport receptors for nuclear export of mRNA, and it affects embryonic viability.	ok611	Emb|WT	Molecular_function:protein transporter activity|Biological_process:protein-nucleus import|Cellular_component:intracellular|Cellular_component:nucleus|Biological_process:embryonic development (sensu Animalia)	mRNA export factor TAP/MEX67	ENSEMBL:ENSP00000294172:human:Nuclear RNA export factor 1:E=40.1871 | ENSEMBL:ENSP00000331471:human:Nuclear RNA export factor 2:E=34.9208 | ENSEMBL:ENSP00000353136:human:Hypothetical protein FLJ42710:E=25.6383 | ENSEMBL:ENSP00000354539:human:Splice Isoform 4 Of Nuclear RNA export factor 5:E=21.6576 | ENSEMBL:ENSP00000331535:human:Splice Isoform 5 Of Nuclear RNA export factor 5:E=21.6576 | ENSEMBL…
192503_at	C15H11.8	C15H11.8	WBGene00007616	C15H11.8	common	active						2	V-9B05	-			Emb|Gro|Stp|Gro|Stp	Molecular_function:DNA binding|Molecular_function:transcription factor activity|Biological_process:RNA elongation|Biological_process:regulation of transcription, DNA-dependent|Biological_process:embryonic development (sensu Animalia)|Biological_process:positive regulation of growth rate|Biological_process:gametogenesis	RNA polymerase I transcription factor TFIIS, subunit A12.2/RPA12	ENSEMBL:ENSP00000331111:human:Transcription-associated zinc ribbon protein:E=16.3098 | FLYBASE:CG13418-PA:fly:Flybase gene name is RpI12-PA:E=14.2757 |
191079_s_at	C15H11.9	C15H11.9	WBGene00007617	C15H11.9	common	active							V-9B07	-		tm1432	Emb|Gro|Lva|Sle|Emb|Gro|Ste|Lva	Biological_process:ribosome biogenesis and assembly|Cellular_component:nucleus|Biological_process:embryonic development (sensu Animalia)|Biological_process:positive regulation of growth rate|Biological_process:larval development (sensu Nematoda)|Biological_process:growth|Biological_process:positive regulation of embryonic development|Biological_process:reproduction	Regulator of ribosome synthesis	ENSEMBL:ENSP00000322396:human:Ribosome biogenesis regulatory protein homolog:E=52.5229 | FLYBASE:CG32409-PA:fly:Flybase gene name is CG32409-PA:E=22.2757 |
186149_at	C15H9.10	C15H9.10	WBGene00015804	C15H9.10	intestine specific	active						24		-
185483_at	C16A11.4	C16A11.4	WBGene00015817	C16A11.4	germline specific	active						11	II-3B14	-		ok1236	WT|Unc|Clr|Unc	Molecular_function:DNA binding|Biological_process:regulation of transcription, DNA-dependent|Biological_process:osmoregulation|Biological_process:locomotory behavior	PHD Zn-finger proteins
185462_at	C16A11.5	C16A11.5	WBGene00015818	C16A11.5	common	active						7	II-3B16	-			WT		Predicted E3 ubiquitin ligase
185437_at	C16A11.7	C16A11.7	WBGene00015820	C16A11.7	germline specific	active						4	II-3B20	-			WT		Unnamed protein
180955_s_at	C16A3.3	C16A3.3	WBGene00015808	C16A3.3	common	active						20	III-3K02	-			Lva|Lva|Egl|Emb|Gon|Gro|Lva|Gro|Lva	Biological_process:RNA processing|Cellular_component:intracellular|Molecular_function:RNA binding|Biological_process:oviposition|Biological_process:embryonic development (sensu Animalia)|Biological_process:gonad development|Biological_process:positive regulation of growth rate|Biological_process:larval development (sensu Nematoda)|Biological_process:growth	rRNA processing protein Rrp5	ENSEMBL:ENSP00000278073:human:RRP5 protein homolog:E=90.7447 | FLYBASE:CG5728-PA:fly:Flybase gene name is CG5728-PA:E=52.5229 |
183166_at	C16A3.6	C16A3.6	WBGene00015811	C16A3.6	common	active						2	III-3K08	-			Emb|Emb|Emb|Gro|Stp|Lva	Biological_process:embryonic development (sensu Animalia)|Biological_process:positive regulation of growth rate|Biological_process:larval development (sensu Nematoda)|Biological_process:growth|Biological_process:gametogenesis	RNA-binding nuclear protein (MAK16) containing a distinct C4 Zn-finger	ENSEMBL:ENSP00000353246:human:Hypothetical protein FLJ14563:E=72.1079 | FLYBASE:CG10648-PA:fly:Flybase gene name is CG10648-PA:E=67.7213 |
187439_at	C16C10.4	C16C10.4	WBGene00007625	C16C10.4	common	active		Expression is first seen in this strain in the 50 - 80 cell stage embryo and is not expressed beyond L1 stage larvae. The cells in which expression occurs are as yet unidentified. They mostly occur in pairs or quadruplets. A number of nuclei stain through to the 3-fold stage embryo, but only one staining nucleus is seen in L1 larvae. We will look into this pattern in greater detail.		5	1	18	III-2E13	-			WT|WT|WT|WT|WT		Transcriptional co-repressor component	ENSEMBL:ENSP00000279996:human:Sin3 associated polypeptide p18:E=35.2596 | FLYBASE:CG6046-PA:fly:Flybase gene name is Bin1-PA:E=34.3979 |
187241_s_at	C16C10.6	C16C10.6	WBGene00007627	C16C10.6	germline specific	active	head neurons | intestinal	Adult Expression: intestinal; head neurons | Larval Expression: intestinal; head neurons		1	1	2	III-2E17	-			Emb|Emb|Emb|Emb|Gro|Emb|Lva	Biological_process:embryonic development (sensu Animalia)|Biological_process:positive regulation of growth rate|Biological_process:larval development (sensu Nematoda)|Biological_process:growth	Uncharacterized conserved protein	ENSEMBL:ENSP00000247026:human:Hypothetical protein:E=29.2076 | ENSEMBL:ENSP00000344032:human:Splice Isoform 1 Of Splicing factor, arginine/serine-rich 12:E=12.4202 | ENSEMBL:ENSP00000334538:human:Splice Isoform 2 Of Splicing factor, arginine/serine-rich 12:E=12.3468 | ENSEMBL:ENSP00000261973:human:RNA binding motif protein 25:E=11.7212 | ENSEMBL:ENSP00000354826:human:Splice Isoform 1 Of Caldesmon…
193778_s_at	C16C10.7	C16C10.7	WBGene00004381	rnf-5	common	active		Immunostaining with a antibody against RNF-5 revealed its expression in the larval muscle dense bodies, the apical cell junctions of the spermatheca (septate junctions), and the junctions between the gonadal sheath cells and the gonadal basal lamina. During embryogenesis, RNF-5 is not expressed specifically in the developing muscle and is localized to the nucleus of most of the embryo cells.	cell-cell junction.	0	1	2	III-2E19	-	This gene encodes a homolog of mammalian RNF5, a C3HC4 (RING-finger) zinc-finger protein.	ok793	WT|WT	Molecular_function:ubiquitin-protein ligase activity|Molecular_function:zinc ion binding|Biological_process:protein ubiquitination|Cellular_component:ubiquitin ligase complex	Predicted E3 ubiquitin ligase	ENSEMBL:ENSP00000320508:human:Hypothetical protein FLJ38628:E=43.2366 | ENSEMBL:ENSP00000336389:human:G16:E=34.7959 | ENSEMBL:ENSP00000266252:human:Hypothetical protein FLJ38628:E=22.8861 | FLYBASE:CG8974-PA:fly:Flybase gene name is CG8974-PA:E=37.4202 | FLYBASE:CG32581-PA:fly:Flybase gene name is CG32581-PA:E=26.2007 |
182492_at	C16C4.4	C16C4.4	WBGene00015828	C16C4.4	intestine specific	active						19	II-2M01	-			WT		Uncharacterized protein, contains BTB/POZ domain
186355_at	C16C8.16	C16C8.16	WBGene00015853	C16C8.16	germline specific	active						7		-		ok1184	WT	Biological_process:protein modification	Unnamed protein	ENSEMBL:ENSP00000348562:human:Splice Isoform 1 Of Kinectin:E=10.9586 |
179704_at	C16D9.4	C16D9.4	WBGene00015859	C16D9.4	intestine specific	active						1	V-5L22	-			WT		Unnamed protein
182751_at	C16D9.5	C16D9.5	WBGene00015860	C16D9.5	germline specific	active						4	V-5L24	-			WT		Unnamed protein
181325_s_at	C17B7.2	C17B7.2	WBGene00015876	C17B7.2	muscle specific	active						6	V-3A07	-			WT		Predicted secreted cysteine rich protein found only in C.elegans
187825_s_at	C17C3.1a	C17C3.1	WBGene00015887	C17C3.1	intestine specific	active						21	II-4B01	173151_s_at|187825_s_at			WT|Unclassified|WT|WT|WT	Molecular_function:acyl-CoA thioesterase activity|Biological_process:acyl-CoA metabolism	Acyl-CoA thioesterase	ENSEMBL:ENSP00000217455:human:Peroxisomal acyl-coenzyme A thioester hydrolase 1:E=41 | ENSEMBL:ENSP00000339475:human:Peroxisomal acyl-CoA thioesterase isoform c:E=27.4437 |
193028_s_at	C17D12.6	C17D12.6	WBGene00004963	spe-9	germline specific	active		Expressed in sperm and spermatids. | Worms carrying the Ex-Y47H9 transgene had wild-type level broods (109 9 at 25C) in a spe-9(eb19) mutant background displayed no SPE-9 staining. Probably because of germline silencing.	Mutant SPE-9 localization was indistinguishable from wild-type. The results were identical for hc52 and hc88. In spermatids, SPE-9 is located at or near the cell surface and has some incidental overlap with 1CB4 staining that marks sperm membranous organelles (MOs) in the cytoplasm. After sperm activation (spermiogenesis), SPE-9 appears concentrated on the pseudopod while 1CB4 staining remains re…	0	1	4	I-5H04	-	spe-9 encodes a predicted plasma membrane protein with a short intracellular domain and external EGF-like repeats most closely resembling those of the Delta, Serrate, APX-1, and LAG-2 signaling ligands; SPE-9 is required autonomously in sperm for fertilization, and by homology, likely mediates an adhesive or signaling event necessary for proper oocyte fertilization; spe-9 mRNA is detected solely …	eb19	WT	Molecular_function:receptor binding|Cellular_component:plasma membrane|Biological_process:fertilization (sensu Animalia)	Fibrillins and related proteins containing Ca2+-binding EGF-like domains	ENSEMBL:ENSP00000344557:human:NOTCH2 protein:E=32.8861 | ENSEMBL:ENSP00000256646:human:Neurogenic locus notch homolog protein 2 precursor:E=32.7696 | ENSEMBL:ENSP00000263388:human:Neurogenic locus notch homolog protein 3 precursor:E=28.2147 | ENSEMBL:ENSP
178496_at	C17E4.1	C17E4.1	WBGene00007641	C17E4.1	germline specific	active						13	I-4L05	-			WT		Unnamed protein
178932_at	C17E4.3	C17E4.3	WBGene00007643	C17E4.3	germline specific	active	intestinal	Larval Expression: intestinal		0	1	7	I-4L09	-		tm1626	WT|Emb	Molecular_function:ubiquitin-protein ligase activity|Molecular_function:zinc ion binding|Biological_process:protein ubiquitination|Cellular_component:ubiquitin ligase complex|Biological_process:embryonic development (sensu Animalia)		ENSEMBL:ENSP00000309141:human:Membrane-associated RING-CH protein III:E=19.585 | ENSEMBL:ENSP00000215555:human:Membrane-associated RING-CH protein II:E=15.4685 |
193585_at	C17E4.9	C17E4.9	WBGene00007646	C17E4.9	intestine specific	active						2	I-4L21	-		ok1089	Emb|Unc|Bmd|Dpy|Emb|Lva|Unc|Bmd|Emb|Gro|Sma|Unc	Molecular_function:sodium/potassium-exchanging ATPase activity|Biological_process:potassium ion transport|Biological_process:sodium ion transport|Cellular_component:membrane|Biological_process:body morphogenesis (sensu Nematoda)|Biological_process:positive regulation of body size|Biological_process:embryonic development (sensu Animalia)|Biological_process:positive regulation of growth rate|Biolog…	Na+/K+ ATPase, beta subunit	ENSEMBL:ENSP00000271368:human:Splice Isoform 1 Of Sodium/potassium-transporting ATPase beta-1 chain:E=33.0088 | ENSEMBL:ENSP00000286371:human:Sodium/potassium-transporting ATPase beta-3 chain:E=31.1249 | ENSEMBL:ENSP00000250111:human:Sodium/potassium-transporting ATPase beta-2 chain:E=27.2676 | ENSEMBL:ENSP00000355346:human:Splice Isoform 2 Of X/potassium-transporting ATPase beta-m chain:E=23.008…
180369_at	C17E7.4	C17E7.4	WBGene00015899	C17E7.4	germline specific	active						7	V-3G24	-		tm980	Emb|WT	Biological_process:embryonic development (sensu Animalia)	Unnamed protein
181317_at	C17F4.2	C17F4.2	WBGene00015910	C17F4.2	intestine specific	active						14	II-3E21	-			WT		Unnamed protein
180378_at	C17F4.5	C17F4.5	WBGene00015912	C17F4.5	common	active						7	II-3G03	174568_s_at|180378_at	This gene encodes a protein containing an F-box, a motif predicted to mediate protein-protein interactions either with homologs of yeast Skp-1p or with other proteins.		Sma|WT|WT	Biological_process:positive regulation of body size	F-box domain
190579_at	C17G1.3	C17G1.3	WBGene00007650	C17G1.3	intestine specific	active						27	X-4L14	-			WT	Molecular_function:transferase activity, transferring hexosyl groups|Biological_process:metabolism	UDP-glucuronosyl and UDP-glucosyl transferase	ENSEMBL:ENSP00000303174:human:UDP-glucuronosyltransferase 1-6 precursor, microsomal:E=45.6576 | ENSEMBL:ENSP00000346768:human:UDP-glucuronosyltransferase 1-9 precursor, microsomal:E=44.585 | ENSEMBL:ENSP00000343838:human:UDP-glucuronosyltransferase 1-7 pr
189484_at	C17G1.7	C17G1.7	WBGene00007653	C17G1.7	intestine specific	active						1	X-4L22	171782_x_at|189484_at		ok762	WT	Molecular_function:catalytic activity|Biological_process:metabolism|Molecular_function:cysteine synthase activity|Biological_process:cysteine biosynthesis from serine	Cystathionine beta-synthase and related enzymes	ENSEMBL:ENSP00000344460:human:Splice Isoform 2 Of Cystathionine beta-synthase:E=58.7212 | ENSEMBL:ENSP00000337087:human:Cystathionine-beta-synthase:E=58.699 | FLYBASE:CG1753-PA:fly:Flybase gene name is CG1753-PA:E=53.699 |
188787_at	C17G10.2	C17G10.2	WBGene00015916	C17G10.2	common	active	body wall muscle | pharynx | pharyngeal gland cells | intestinal | vulval muscle	Adult Expression: pharynx; pharyngeal gland cells; vulval muscle; body wall muscle; unidentified | Larval Expression: pharynx; pharyngeal gland cells; intestinal; body wall muscle; unidentified		0	1	5	II-4D11	-			Clr|Emb|Lvl|Unc|Emb|Gro|Pvl|Sma|Stp|Unc	Biological_process:osmoregulation|Biological_process:embryonic development (sensu Animalia)|Biological_process:positive regulation of growth rate|Biological_process:larval development (sensu Nematoda)|Biological_process:physiological processes|Biological_process:hermaphrodite genital morphogenesis|Biological_process:positive regulation of body size|Biological_process:gametogenesis|Biological_proc…	Hsp90 co-chaperone CNS1 (contains TPR repeats)	ENSEMBL:ENSP00000294374:human:Tetratricopeptide repeat protein 4:E=40.5686 | ENSEMBL:ENSP00000297318:human:PREDICTED: similar to Tetratricopeptide repeat protein 4 (My044 protein):E=33.8539 | FLYBASE:CG3189-PA:fly:Flybase gene name is Dpit47-PA:E=34.6383 |
186698_s_at	C17G10.4a	C17G10.4	WBGene00000383	cdc-14	germline specific	active		Mosaic expression is seen in embryos, with from 2 to many cells showing expression. Expression is seen in both pre- and post-comma stage embryos. | "The localization of CeCDC-14 was analyzed in wild-type C. elegans embryos, using the affinity-purified anti-CeCDC-14 antibodies for immunofluorescence microscopy."	| "During interphase and early mitosis, antiCeCDC-14 antibodies produced only weak diffuse staining, but no labeling of specific cellular structures. However, in anaphase, striking staining of the central spindle area was observed in anaphase. Later in m	5	1		II-4D15	173747_at|174820_s_at|186608_s_at|186610_s_at|186698_s_at	cdc-14 encodes a dual-specificity phosphatase, homologous to Cdc14p in S. cerevisiae; CDC-14 localizes to the central spindle in anaphase and to the midbody in telophase, and is required for cytokinesis and embryonic viability.	ok1407	WT|WT	Molecular_function:nucleic acid binding|Molecular_function:protein phosphatase activity|Biological_process:protein amino acid dephosphorylation|Molecular_function:protein tyrosine phosphatase activity		ENSEMBL:ENSP00000354916:human:Splice Isoform 2 Of Dual specificity protein phosphatase CDC14A:E=96.3767 | ENSEMBL:ENSP00000336739:human:Splice Isoform 1 Of Dual specificity protein phosphatase CDC14A:E=93.0706 | ENSEMBL:ENSP00000355055:human:Splice Isofor
172590_x_at	C17H11.4	C17H11.4	WBGene00015924	C17H11.4	germline specific	active						7	X-4M23	-			WT		Predicted E3 ubiquitin ligase	ENSEMBL:ENSP00000299305:human:Ariadne-1 protein homolog:E=23.8539 | FLYBASE:CG5659-PA:fly::E=23.6198 | FLYBASE:CG12362-PB:fly:Flybase gene name is CG12362-PB:E=19.2218 | FLYBASE:CG5709-PA:fly::E=10.5528 |
186867_s_at	C17H12.13	C17H12.13	WBGene00015938	C17H12.13	common	active						7	IV-3I06	-			WT
184352_at	C17H12.6	C17H12.6	WBGene00015932	C17H12.6	intestine specific	active						19	IV-3G18	-			WT		Unnamed protein
184534_s_at	C17H12.8	C17H12.8	WBGene00015933	C17H12.8	intestine specific	active						19	IV-3G20	184533_at|184534_s_at			WT		Unnamed protein
184853_at	C18A11.1	C18A11.1	WBGene00015947	C18A11.1	intestine specific	active						15	X-4I15	-			WT		Unnamed protein
183670_at	C18A3.1	C18A3.1	WBGene00015939	C18A3.1	germline specific	active						2	II-4H21	-			WT	Molecular_function:methyltransferase activity|Biological_process:nucleobase, nucleoside, nucleotide and nucleic acid metabolism|Cellular_component:nucleus|Molecular_function:DNA binding|Molecular_function:N-methyltransferase activity|Biological_process:DNA methylation	Transcriptional activator, adenine-specific DNA methyltransferase	ENSEMBL:ENSP00000320349:human:Methyltransferase like 4:E=29 | FLYBASE:CG14906-PA:fly:Flybase gene name is CG14906-PA:E=17.6383 |
184024_at	C18A3.2	C18A3.2	WBGene00015940	C18A3.2	germline specific	active						2		-				Molecular_function:metal ion transporter activity|Biological_process:metal ion transport|Cellular_component:membrane	Fe2+/Zn2+ regulated transporter	ENSEMBL:ENSP00000269740:human:Solute carrier family 39 (Zinc transporter), member 3, isoform a:E=19.7959 | ENSEMBL:ENSP00000309710:human:Zinc transporter ZIP1:E=17.8861 | ENSEMBL:ENSP00000298681:human:Zinc transporter ZIP2:E=16.1487 | FLYBASE:CG6898-PA:fly:Flybase gene name is Zip3-PA:E=10.1367 |
190103_at	C18A3.5a	C18A3.5	WBGene00015943	C18A3.5	germline specific	active	body wall muscle | pharynx	Adult Expression: pharynx; body wall muscle; unidentified | Larval Expression: pharynx; body wall muscle; unidentified		0	1	5	II-4J05	174945_at|190103_at		tm361	WT|Rup|WT	Molecular_function:nucleic acid binding|Biological_process:morphogenesis of an epithelium	Apoptosis-promoting RNA-binding protein TIA-1/TIAR (RRM superfamily)	ENSEMBL:ENSP00000354838:human:Splice Isoform 2 Of Nucleolysin TIA-1:E=74.2218 | ENSEMBL:ENSP00000282574:human:Splice Isoform 1 Of Nucleolysin TIA-1:E=71.7959 | ENSEMBL:ENSP00000298518:human:Nucleolysin TIAR:E=71.041 | ENSEMBL:ENSP00000340447:human:T-clust
179922_s_at	C18B2.4	C18B2.4	WBGene00015955	C18B2.4	intestine specific	active						1		-			WT|WT		WW domain binding protein WBP-2, contains GRAM domain	ENSEMBL:ENSP00000254806:human:Similar to WW domain binding protein-2:E=32.1192 | ENSEMBL:ENSP00000346460:human:BK250D10.6 protein:E=24.0132 | ENSEMBL:ENSP00000332983:human:MGC26816 protein:E=22.8539 | FLYBASE:CG11009-PA:fly:Flybase gene name is CG11009-PA:E=38.3565 |
187944_at	C18D1.3	C18D1.3	WBGene00001447	flp-4	muscle specific	active	nerve ring	Nerve ring and other neuronal processes. | "Expressed in ADL, ASEL, AVM, AWC, FLP, PHA, PHB, PVD, I5, I6, NSM. No male specific expression." | Expressed in all stages	In wild-type animals, FaRPs immunostaining was most concentrated in the nerve ring and other neuronal processes, whereas neuronal cell bodies had lower levels of expression.	1	1	6	II-7K03	-			WT
194005_s_at	C18D11.4	C18D11.4	WBGene00004705	rsp-8	common	active	head neurons | pharyngeal-intestinal valve | anal sphincter/depressor muscle | nerve ring | lateral nerve cords/commissures | intestinal muscle | gonad sheath cells | seam cells | body wall muscle | pharynx | ventral nerve cord | intestinal | uterus | tail neurons	Adult Expression: pharynx; pharyngeal-intestinal valve; intestinal muscle; anal sphincter/depressor muscle; uterus; gonad sheath cells; body wall muscle; seam cells; nerve ring; ventral nerve cord; lateral nerve cords/commissures; head neurons; tail neurons | Larval Expression: pharynx; pharyngeal-intestinal valve; intestinal; intestinal muscle; anal sphincter/depressor muscle; body wall muscle; …		1	1	2	III-6I01	173352_s_at|194005_s_at			Lva|Lva|Gro|Gro|Unc	Molecular_function:nucleic acid binding|Biological_process:positive regulation of growth rate|Biological_process:larval development (sensu Nematoda)|Biological_process:growth|Biological_process:locomotory behavior	RRM domain	ENSEMBL:ENSP00000297071:human:Splice Isoform 1 Of Transformer-2 protein homolog:E=42.301 | ENSEMBL:ENSP00000259043:human:Splice Isoform 1 Of Arginine/serine-rich splicing factor 10:E=41.7959 | ENSEMBL:ENSP00000302894:human:Splice Isoform 1 Of Heterogeneou
194219_x_at	C18E3.4	C18E3.5	WBGene00015974		germline specific	changed						2	I-1H18	189396_at|194219_x_at			WT
193338_at	C18E3.8	C18E3.8	WBGene00001985	hop-1	germline specific	active		hop-1 expression dramatically changes throughout development. hop-1 is almost undetectable in the L1 and L2 larvae and its expression gradually increases throughout further development and reaches a maximum at the adult stage.		5	1	7		-		ar179		Cellular_component:integral to membrane|Biological_process:intracellular signaling cascade	Presenilin	ENSEMBL:ENSP00000261970:human:Splice Isoform 2 Of Presenilin 1:E=50.0315 | ENSEMBL:ENSP00000326366:human:Splice Isoform 1 Of Presenilin 1:E=50.0315 | ENSEMBL:ENSP00000272148:human:Presenilin 2:E=49.9586 | ENSEMBL:ENSP00000339860:human:Splice Isoform 2 Of Presenilin 2:E=36.0915 | ENSEMBL:ENSP00000339523:human:Splice Isoform 5 Of Presenilin 1:E=33.3188 | FLYBASE:CG18803-PA:fly:Flybase gene name is …
183054_s_at	C18E9.3a	C18E9.3	WBGene00004105	pqn-14	germline specific	active							II-6B05	173513_s_at|183054_s_at	The protein product of this gene is predicted to contain a glutamine/asparagine (Q/N)-rich ('prion') domain, by the algorithm of Michelitsch and Weissman (as of the WS77 release of WormBase, i.e., in wormpep77).		WT|WT|WT|Lva	Biological_process:larval development (sensu Nematoda)|Biological_process:growth	Unnamed protein	FLYBASE:CG32133-PA:fly:Flybase gene name is CG32133-PA:E=15.6198 | FLYBASE:CG18497-PC:fly:Flybase gene name is spen-PC:E=14.6021 | FLYBASE:CG8491-PA:fly:Flybase gene name is kto-PA:E=14.4685 | FLYBASE:CG7177-PA:fly:Flybase gene name is CG7177-PA:E=12.8861 | FLYBASE:CG6043-PB:fly:Flybase gene name is CG6043-PB:E=12.301 | FLYBASE:CG10543-PC:fly:Flybase gene name is CG10543-PC:E=12.1367 | FLYBASE:CG…
179646_at	C18E9.8	C18E9.8	WBGene00007688	C18E9.8	germline specific	active						4	II-6B15	-	C18E9.8 is orthologous to the human gene JOINED TO JAZF1 (JJAZ1; OMIM:606245), which when mutated leads to disease.		WT
184867_s_at	C18F10.7a	C18F10.7	WBGene00015978	C18F10.7	germline specific	active	neurons along body | head neurons | Reproductive System | nerve ring | hypodermis | anal depressor muscle | intestine | body wall muscle | pharynx | nervous system | head mesodermal cell | ventral nerve cord | vulval muscle | renal gland cells | developing vulva | tail neurons	Adult Expression: pharynx; intestine; renal gland cells; anal depressor muscle; Reproductive System; vulval muscle; body wall muscle; head mesodermal cell; hypodermis; Nervous System; nerve ring; ventral nerve cord; head neurons; neurons along body; tail neurons;		1	1	11	III-3G08	-			WT|WT		Ankyrin repeat protein	ENSEMBL:ENSP00000354806:human:74 kDa protein:E=96.7447 | ENSEMBL:ENSP00000354546:human:Hypothetical protein FLJ25555:E=96.2924 | ENSEMBL:ENSP00000310874:human:Ankyrin repeat containing protein:E=90.5086 | ENSEMBL:ENSP00000261739:human:Ankyrin repeat domain protein 13:E=85.8539 | ENSEMBL:ENSP00000323885:human:DKFZP566D1346 protein:E=47.7696 | ENSEMBL:ENSP00000335391:human:ANKRD13 protein:E=42.7959…
187752_at	C18G1.4a	C18G1.4	WBGene00015983	C18G1.4	germline specific	active						7	V-3H10	-		ok257	Emb|WT|WT	Biological_process:embryonic development (sensu Animalia)	Uncharacterized protein	ENSEMBL:ENSP00000252244:human:Keratin 1:E=14.1192 | ENSEMBL:ENSP00000309558:human:Splice Isoform 1 Of TATA-binding protein associated factor 2N:E=13.0605 | ENSEMBL:ENSP00000246662:human:Keratin 9:E=10.6383 | FLYBASE:CG8160-PA:fly:Flybase gene name is CG8160-PA:E=12.3279 | FLYBASE:CG9888-PA:fly:Flybase gene name is Fib-PA:E=12.2076 |
181272_s_at	C18H2.2	C18H2.2	WBGene00015989	C18H2.2	germline specific	active						11	III-4E15	172449_x_at|181272_s_at			WT	Molecular_function:transferase activity|Biological_process:metabolism
181242_s_at	C18H2.3	C18H2.3	WBGene00015990	C18H2.3	germline specific	active						4	III-4E17	-				Cellular_component:intracellular
189102_at	C18H7.4	C18H7.4	WBGene00015994	C18H7.4	germline specific	active						4	IV-1O17	-			WT	Molecular_function:protein kinase activity|Molecular_function:ATP binding|Biological_process:protein amino acid phosphorylation|Biological_process:intracellular signaling cascade|Molecular_function:protein-tyrosine kinase activity	Protein tyrosine kinase	ENSEMBL:ENSP00000281092:human:Proto-oncogene tyrosine-protein kinase FER:E=54.5686 | ENSEMBL:ENSP00000331504:human:Proto-oncogene tyrosine-protein kinase Fes/Fps:E=50.284 | ENSEMBL:ENSP00000298467:human:Splice Isoform 2 Of Proto-oncogene tyrosine-protein
193503_s_at	C23G10.4a	C23G10.4	WBGene00004459	rpn-2	germline specific	active	intestinal	Adult Expression: intestinal | Larval Expression: intestinal | "Sporadic expression is seen in late-stage elongated embryos, larvae, and adults in a number of tissues, including pharynx, intestine, bodywall muscle, neurons, somatic gonad, and hypodermis, and may well be ubiquitous."		1	1		III-3C04	189994_at|193503_s_at	rpn-2 encodes a non-ATPase subunit of the 26S proteasome's 19S regulatory paritcle (RP) base subcomplex; RPN-2 is required for embryonic, larval, and germline development and by homology, is predicted to function in unfolding and recognition of protein substrates and/or recycling of ubiquitin moieties during protein degradation; RPN-2 is expressed sporadically at all stages of development in the …		Emb|Emb|Sck|Ste|Emb|Emb	Biological_process:regulation of cell cycle|Biological_process:embryonic development (sensu Animalia)|Biological_process:physiological processes|Biological_process:reproduction		ENSEMBL:ENSP00000309474:human:Splice Isoform 1 Of 26S proteasome non-ATPase regulatory subunit 1:E=106.959 | FLYBASE:CG11888-PA:fly:Flybase gene name is Rpn2-PA:E=113.959 |
185838_at	C23G10.5	C23G10.5	WBGene00016012	C23G10.5	germline specific	active						7	III-3C06	-			WT|WT
186391_s_at	C23G10.7a	C23G10.7	WBGene00016014	C23G10.7	germline specific	active						11	III-3C10	-			WT|WT		Uncharacterized conserved protein	ENSEMBL:ENSP00000315671:human:FLJ35725 protein:E=35.8861 | ENSEMBL:ENSP00000285635:human:Conserved hypothetical protein:E=31.6778 | FLYBASE:CG9386-PA:fly:Flybase gene name is CG9386-PA:E=53.5528 |
193795_s_at	C23G10.8	C23G10.8	WBGene00016015	C23G10.8	germline specific	active	head neurons | body wall muscle | intestinal	Adult Expression: intestinal; head neurons; unidentified | Larval Expression: intestinal; body wall muscle; head neurons; unidentified		1	1	5	III-3C12	-			Emb|Emb|Emb|Emb|Emb|Emb|Ste|Emb|Gro|Ste|Emb|Emb	Biological_process:embryonic development (sensu Animalia)|Biological_process:positive regulation of growth rate|Biological_process:reproduction	Unnamed protein
179923_at	C23H3.3	C23H3.3	WBGene00016019	C23H3.3	common	active						2	II-1C15	-			WT	Biological_process:regulation of transcription|Cellular_component:cytoplasm|Molecular_function:nucleic acid binding	Transcription coactivator complex, P50 component (LigT RNA ligase/phosphodiesterase family)	ENSEMBL:ENSP00000320461:human:Splice Isoform 2 Of Activating signal cointegrator 1 complex subunit 1:E=22.1079 | ENSEMBL:ENSP00000339404:human:Novel protein:E=17.9208 | FLYBASE:CG12129-PA:fly:Flybase gene name is CG12129-PA:E=27.5686 |
185619_s_at	C23H5.8a	C23H5.8	WBGene00016027	C23H5.8	intestine specific	active						19		184500_s_at|185619_s_at		ok651	WT|WT		Unnamed protein
185848_at	C24A11.2	C24A11.2	WBGene00016041	C24A11.2	muscle specific	active						15	I-2M10	-			WT
192843_at	C24A11.9	C24A11.9	WBGene00000761	coq-1	common	active						2	I-2M24	183541_at|192843_at		ok749	WT|WT|WT|Age|Unclassified|Gro|Unc|Egl|Gro|Unc|Gro|Slu|Unc|Gro|Egl|Unc	Biological_process:isoprenoid biosynthesis|Biological_process:determination of adult life span|Biological_process:oviposition|Biological_process:positive regulation of growth rate|Biological_process:positive regulation of locomotion|Biological_process:locomotory behavior	Geranylgeranyl pyrophosphate synthase/Polyprenyl synthetase	ENSEMBL:ENSP00000277607:human:Similar to Trans-prenyltransferase:E=70.3188 | ENSEMBL:ENSP00000296990:human:Candidate tumor suppressor protein:E=16.041 | FLYBASE:CG31005-PA:fly:Flybase gene name is CG31005-PA:E=66.5229 |
192274_at	C24A3.4	C24A3.4	WBGene00016034	C24A3.4	intestine specific	active						3	X-4F07	187790_at|187791_s_at|192274_at			WT|WT	Molecular_function:oxidoreductase activity|Biological_process:metabolism	Predicted L-carnitine dehydratase/alpha-methylacyl-CoA racemase	ENSEMBL:ENSP00000334424:human:Alpha-methylacyl-CoA racemase:E=65.4318 | ENSEMBL:ENSP00000230686:human:Alpha-methylacyl-CoA racemase IIB:E=28.4437 | ENSEMBL:ENSP00000338475:human:DERP13:E=19.7213 | ENSEMBL:ENSP00000312054:human:Similar to DERP13:E=12.7696 | FLYBASE:CG9319-PA:fly:Flybase gene name is CG9319-PA:E=61.3979 | FLYBASE:CG10877-PA:fly:Flybase gene name is CG10877-PA:E=16.7959 |
192785_at	C24A3.6	C24A3.6	WBGene00006672	twk-18	muscle specific	active		Expressed in body-wall muscle. | "Four independent twk-18::gfp lines were generated, which displayed a GFP signal only in body wall muscle."		0	1	25	X-4F11	175541_at|192785_at	twk-18 encodes one of 44 C. elegans TWK (two-P domain K+) potassium channel subunits that contain two pore-forming domains and four transmembrane domains; TWK-18 was originally defined by gain-of-function mutations that result in embryonic lethality at the two-fold stage, locomotion defects, longer than normal body length, abnormal egg-laying, and temperature-sensitive paralysis; as loss of TWK-1…	cn110	WT|WT	Molecular_function:potassium channel activity|Biological_process:potassium ion transport|Cellular_component:membrane|Biological_process:muscle contraction|Biological_process:locomotion	Tandem pore domain K+ channel	ENSEMBL:ENSP00000334650:human:TWIK-related individual K+ channel:E=18.6778 | ENSEMBL:ENSP00000264101:human:Two-pore domain potassium channel TREK-1:E=16.7447 | ENSEMBL:ENSP00000341696:human:Similar to Potassium channel TASK-4:E=15.7212 | ENSEMBL:ENSP00000
173335_s_at	C24B9.9	C24B9.9	WBGene00016052	dod-3	intestine specific	active						15	V-2B01	-			WT		Unnamed protein
185501_at	C24D10.4	C24D10.4	WBGene00016055	C24D10.4	common	active						11	IV-2N21	-			WT|Gro|Unc|Gro|Stp|Unc	Biological_process:positive regulation of growth rate|Biological_process:gametogenesis|Biological_process:locomotory behavior
185237_s_at	C24D10.6	C24D10.6	WBGene00016057	C24D10.6	common	active						18	IV-2P01	-			WT		Uncharacterized conserved protein
178643_s_at	C24F3.4	C24F3.4	WBGene00007698	C24F3.4	germline specific	active						2	IV-5K22	-			WT	Molecular_function:NAD synthase (glutamine-hydrolyzing) activity|Molecular_function:ATP binding|Biological_process:nicotinamide adenine dinucleotide biosynthesis|Molecular_function:hydrolase activity, acting on carbon-nitrogen (but not peptide) bonds|Biological_process:nitrogen metabolism	Predicted NAD synthase, contains CN hydrolase domain	ENSEMBL:ENSP00000326424:human:Nitrilase/cyanide hydratase family protein:E=165.432 | FLYBASE:CG9940-PA:fly:Flybase gene name is CG9940-PA:E=163.77 |
189277_at	C24F3.5	C24F3.5	WBGene00000019	abt-1	germline specific	active						4	IV-5K24	-		tm703	WT|WT	Molecular_function:ATP binding|Molecular_function:ATPase activity	Lipid exporter ABCA1 and related proteins, ABC superfamily	ENSEMBL:ENSP00000284425:human:ABC transporter ABCA6:E=21.1938 | ENSEMBL:ENSP00000342216:human:ATP-binding cassette sub-family A member 9:E=20.5686 | ENSEMBL:ENSP00000355303:human:Retinal-specific ATP-binding cassette transporter:E=19.6383 | ENSEMBL:ENSP00
188024_s_at	C24G6.1	C24G6.1	WBGene00006376	syp-2	germline specific	active			The timing of SYP-2 localization with chromosomes corresponds well with the timing of assembly and disassembly of the synaptonemal complex. The first few nuclei entering meiotic prophase contain a single bright focus of SYP-2 and are followed by nuclei that contain two or more foci. Later within the transition zone, short stretches of SYP-2 are observed instead of foci. Upon entrance into and thr…	5	1	7	V-4C12	-		me19	Emb|Him|WT	Biological_process:embryonic development (sensu Animalia)|Biological_process:chromosome segregation
180919_s_at	C24G6.5	C24G6.5	WBGene00001024	dnj-6	common	active						20	V-4C20	-	This gene encodes a protein containing a DnaJ ('J') domain.		WT	Molecular_function:heat shock protein binding|Molecular_function:unfolded protein binding|Biological_process:protein folding	Molecular chaperone (DnaJ superfamily)	ENSEMBL:ENSP00000314030:human:DnaJ homolog subfamily A member 2:E=76.7213 | ENSEMBL:ENSP00000338840:human:DnaJ homolog subfamily A member 1:E=67.6383 | ENSEMBL:ENSP00000339581:human:DnaJ homolog subfamily A member 4:E=67.1192 | ENSEMBL:ENSP00000254322:hum
180541_s_at	C24G6.6	C24G6.6	WBGene00016061	C24G6.6	intestine specific	active						8	V-4C22	-			WT	Biological_process:electron transport|Molecular_function:oxidoreductase activity	Flavin-containing amine oxidase	ENSEMBL:ENSP00000278060:human:Amine oxidase family protein:E=35.7696 | ENSEMBL:ENSP00000307252:human:Splice Isoform 1 Of Spermine oxidase:E=34.8861 | ENSEMBL:ENSP00000245963:human:Splice Isoform 2 Of Spermine oxidase:E=34.7212 | ENSEMBL:ENSP00000278795:hu
187409_s_at	C24G6.8	C24G6.8	WBGene00016062	C24G6.8	common	active						20	V-4E02	-			Clr|Gro|Pch|Gro	Biological_process:osmoregulation|Biological_process:positive regulation of growth rate	Uncharacterized conserved protein	ENSEMBL:ENSP00000337494:human:Similar to F13E7.4 protein:E=19.8539 | FLYBASE:CG1307-PB:fly:Flybase gene name is CG1307-PB:E=17.2218 | FLYBASE:CG17327-PA:fly:Flybase gene name is CG17327-PA:E=16.1487 |
178605_s_at	C25A1.1	C25A1.1	WBGene00007705	C25A1.1	common	active						11	I-5G13	-			WT		Uncharacterized conserved protein	ENSEMBL:ENSP00000335390:human:PREDICTED: similar to NEFA-interacting nuclear protein NIP30:E=23.7447 | ENSEMBL:ENSP00000335808:human:NEFA-interacting nuclear protein NIP30:E=23.5086 | FLYBASE:CG14480-PA:fly:Flybase gene name is CG14480-PA:E=22.4318 |
178741_at	C25A1.6	C25A1.6	WBGene00007708	C25A1.6	common	active						2	I-5G23	-			Clr|Gro|Gro|Gro	Biological_process:osmoregulation|Biological_process:positive regulation of growth rate	H/ACA snoRNP complex, subunit NOP10	ENSEMBL:ENSP00000332198:human:Ribosome biogenesis protein Nop10:E=15.585 | FLYBASE:CG7637-PA:fly:Flybase gene name is CG7637-PA:E=15.2757 |
185083_at	C25A11.1	C25A11.1	WBGene00016086	C25A11.1	germline specific	active						11	X-4H21	-
172780_x_at	C25A8.1	C25A8.1	WBGene00016082	C25A8.1	germline specific	active						4	IV-3O04	-			WT		Major sperm protein domain
179757_at	C25A8.2	C25A8.2	WBGene00016083	C25A8.2	common	active						4	IV-3O06	-			WT		Unnamed protein
180122_at	C25B8.3a	C25B8.3	WBGene00000786	cpr-6	intestine specific	active		Expressed in all life stages (embryo, L1-L4 and adult). Most abundant in adults followed by L4. Low level in embryo and slightly higher in L2 and L3.		5	1	8	X-3D15	-		pk91	WT	Molecular_function:cysteine-type endopeptidase activity|Biological_process:proteolysis and peptidolysis|Molecular_function:cysteine-type peptidase activity	Cysteine proteinase Cathepsin L	ENSEMBL:ENSP00000345672:human:Cathepsin B precursor:E=84.3468 | ENSEMBL:ENSP00000271064:human:Tubulointerstitial nephritis antigen-related protein precursor:E=38.0757 | ENSEMBL:ENSP00000259782:human:OTTHUMP00000039972:E=34.4815 | ENSEMBL:ENSP00000227266:h
180497_at	C25B8.6	C25B8.6	WBGene00003710	nhr-120	intestine specific	active						6	X-3D21	-			WT	Molecular_function:transcription factor activity|Molecular_function:steroid hormone receptor activity|Biological_process:regulation of transcription, DNA-dependent|Cellular_component:nucleus|Molecular_function:DNA binding|Molecular_function:ligand-dependent nuclear receptor activity	Hormone receptors	ENSEMBL:ENSP00000335676:human:RXRA protein:E=21.2924 | ENSEMBL:ENSP00000352900:human:51 kDa protein:E=18.9208 | ENSEMBL:ENSP00000246672:human:Orphan nuclear receptor NR1D1:E=18.8861 | ENSEMBL:ENSP00000271387:human:Retinoic acid receptor RXR-gamma:E=18.522
174207_s_at	C25D7.10	C25D7.10	WBGene00007720	C25D7.10	common	active						2	V-9H14	-			Ste|WT	Biological_process:reproduction
182433_s_at	C25D7.12	C25D7.12	WBGene00007721	C25D7.12	germline specific	active						4	V-9H16	-				Molecular_function:structural molecule activity	Uncharacterized protein, contains major sperm protein (MSP) domain
192294_s_at	C25D7.3	C25D7.3	WBGene00004747	sdc-3	germline specific	active	germ-line cells | oocytes	| "A single 7 kb transcript was detected in embryo, L1 and L2 stages at approximately equal levels. sdc-3 transcript disappear within the first 5 hours of L2."	Immunofluorescence experiments using either of the affinity-purified SDC-3 antisera revealed the following pattern: SDC-3 was diffusely distributed within the nuclei of XX embryos with ~30 cells. At the 30-cell stage, SDC-3 acquired a subnuclear focus but was also diffusely distributed within the nucleus. By the 50-cell stage SDC-3 was restricted to a subnuclear location. SDC-3 protein is present…	0	1		V-9F24	-	sdc-3 encodes a protein that contains two mutationally separable domains: a zinc finger motif required for dosage compensation and a myosin- like putative ATP- binding region required for her-1 regulation of sex determination; SDC-3 activates dosage compensation by directing the dosage compensation protein complex to the hermaphrodite X chromosomes, and is functionally redundant with SDC-2 with r…	y52	Dpy|Rup|WT	Molecular_function:nucleic acid binding|Molecular_function:zinc ion binding|Cellular_component:nucleus|Biological_process:positive regulation of body size|Biological_process:morphogenesis of an epithelium|Biological_process:mitotic chromosome segregation|Biological_process:sex determination|Biological_process:dosage compensation complex assembly (sensu Drosophila)|Molecular_function:transcription…		ENSEMBL:ENSP00000339128:human:Splice Isoform 6 Of A-kinase anchor protein 9:E=11.4437 | ENSEMBL:ENSP00000311997:human:Neurofilament triplet H protein:E=10.0269 | FLYBASE:CG32356-PA:fly:Flybase gene name is ImpE1-PA:E=15.3188 |
185690_at	C25E10.8	C25E10.8	WBGene00016097	C25E10.8	intestine specific	active						8	V-6K12	-			WT		Uncharacterized protein
185519_at	C25E10.9a	C25E10.9	WBGene00023417	isl-2	intestine specific	active						8	V-6K14	-			WT		Uncharacterized protein
178755_s_at	C25F9.5	C25F9.5	WBGene00007725	C25F9.5	intestine specific	active						25	V-12F01	-			WT|WT	Molecular_function:DNA binding|Molecular_function:ATP binding	Helicase-like transcription factor HLTF/DNA helicase RAD5, DEAD-box superfamily
178872_at	C25F9.6	C25F9.6	WBGene00007726	C25F9.6	intestine specific	active						6	V-12F03	-			WT|WT|WT
178390_at	C25G4.3	C25G4.3	WBGene00007731	C25G4.3	common	active						2	IV-6J21	-			WT	Biological_process:rRNA processing	Uncharacterized homolog of ribosome-binding factor A
188729_at	C25G4.4	C25G4.4	WBGene00007732	C25G4.4	germline specific	active						7	IV-6J23	-			WT	Molecular_function:DNA binding|Cellular_component:nucleus	Nuclear DEAF-1 related transcriptional regulator (suppressin) and related SAND domain proteins	ENSEMBL:ENSP00000294409:human:Splice Isoform 1 Of Glucocorticoid modulatory element binding protein 1:E=11.9586 | ENSEMBL:ENSP00000355186:human:Splice Isoform 2 Of Glucocorticoid modulatory element binding protein 1:E=11.9586 | ENSEMBL:ENSP00000266068:human:Glucocorticoid modulatory element binding protein 2:E=10.7447 |
179080_at	C25G4.7	C25G4.7	WBGene00007734	C25G4.7	common	active						4	IV-6L05	-			WT		Uncharacterized protein
184624_s_at	C25H3.10a	C25H3.10	WBGene00016119	C25H3.10	intestine specific	active						15	II-4H19	-			WT
175492_at	C25H3.6a	C25H3.6	WBGene00016115	C25H3.6	germline specific	active							II-4H11	-			Bmd|Unc|Emb|Lva|Unc	Biological_process:body morphogenesis (sensu Nematoda)|Biological_process:embryonic development (sensu Animalia)|Biological_process:larval development (sensu Nematoda)|Biological_process:growth|Biological_process:locomotory behavior
183285_at	C26B2.2	C26B2.2	WBGene00016125	C26B2.2	germline specific	active						4	IV-4G09	-			WT		Unnamed protein
192541_s_at	C26B2.3a	C26B2.3	WBGene00003625	nhr-31	intestine specific	active						27	IV-4G11	-		tm1547	WT	Molecular_function:transcription factor activity|Molecular_function:steroid hormone receptor activity|Biological_process:regulation of transcription, DNA-dependent|Cellular_component:nucleus|Molecular_function:DNA binding|Molecular_function:ligand-dependent nuclear receptor activity	Hormone receptors	ENSEMBL:ENSP00000339908:human:OTTHUMP00000031062:E=38.9586 | ENSEMBL:ENSP00000343807:human:OTTHUMP00000031064:E=38.5686 | ENSEMBL:ENSP00000346339:human:HNF4G protein:E=38.5528 | ENSEMBL:ENSP00000312987:human:Hepatocyte nuclear factor 4 alpHa isoform b:E=3
192256_at	C26B9.5	C26B9.5	WBGene00016134	C26B9.5	intestine specific	active						27	X-3C15	-			WT	Molecular_function:serine-type peptidase activity|Biological_process:proteolysis and peptidolysis|Molecular_function:catalytic activity	Hydrolytic enzymes of the alpha/beta hydrolase fold	ENSEMBL:ENSP00000230582:human:Thymus-specific serine protease precursor:E=33.5229 | ENSEMBL:ENSP00000317362:human:Lysosomal Pro-X carboxypeptidase precursor:E=21.7959 | ENSEMBL:ENSP00000319687:human:Dipeptidyl-peptidase II precursor:E=20.699 | ENSEMBL:ENSP00000343881:human:Thymus specific serine peptidase:E=12.9586 | FLYBASE:CG9953-PA:fly:Flybase gene name is CG9953-PA:E=56.5528 | FLYBASE:CG18493…
193458_s_at	C26C6.2	C26C6.2	WBGene00001648	goa-1	muscle specific	active	spermathecae | pharyngeal muscle | vulva | male sex-specific muscle | all neurons | pharynx | intestinal | distal tip cells | uterine muscle	Pharyngeal muscles and HSN stain only with KP#14. Expression neurons include: sensory neurons ALM, AVM, IL1, OLQ, OLL, PHA, PVD, and PVM; motor neurons SMD, HSN, RIM, RMD and RMG; interneurons BDU, CAN, RID, PVC, and SIA; and the pharyngeal neuron NSM. The head mesodermal cell and the spermathecae also express goa-1. | "LacZ activity was shown throughout the nervous system at all larva stages and…		1	1	5	I-3P15	174412_at|175737_at|193458_s_at	The goa-1 gene encodes an ortholog of the heterotrimeric G protein alpha subunit Go (Go/Gi class) that affects normal locomotion, egg-laying, and male mating; it genetically interacts with the egl-30 pathway, and is expressed in all neurons and sex-specific muscles.	n363	Egl|Emb|Pvl|Spn|Ste|Unc|Egl|Hya|Pvl|WT	Molecular_function:signal transducer activity|Biological_process:G-protein coupled receptor protein signaling pathway|Molecular_function:GTP binding|Biological_process:signal transduction|Biological_process:oviposition|Biological_process:embryonic development (sensu Animalia)|Biological_process:negative regulation of locomotion|Biological_process:hermaphrodite genital morphogenesis|Biological_pro…	G-protein alpha subunit (small G protein superfamily)	ENSEMBL:ENSP00000262494:human:Guanine nucleotide bindinG protein, alpha activatinG polypeptide O:E=161.194 | ENSEMBL:ENSP00000262493:human:Guanine nucleotide bindinG protein, alpha activatinG polypeptide O:E=160.347 | ENSEMBL:ENSP00000251336:human:Guanine
188741_at	C26C6.6	C26C6.6	WBGene00007740	C26C6.6	germline specific	active						4	I-3P23	-			WT	Molecular_function:zinc ion binding	Adaptor protein Enigma and related PDZ-LIM proteins	ENSEMBL:ENSP00000263845:human:Leupaxin:E=11.6383 | FLYBASE:CG31988-PA:fly:Flybase gene name is CG31988-PA:E=12.3279 | FLYBASE:CG31624-PA:fly:Flybase gene name is CG31624-PA:E=11.4815 | FLYBASE:CG32171-PF:fly:Flybase gene name is Lmpt-PF:E=10.8861 |
192876_at	C26D10.1	C26D10.1	WBGene00004304	ran-3	germline specific	active						11	II-6G23	174507_at|192876_at			Emb|Gro|Emb	Biological_process:embryonic development (sensu Animalia)|Biological_process:positive regulation of growth rate	RCC1 domain	ENSEMBL:ENSP00000345919:human:CHC1 protein:E=35.1871 | ENSEMBL:ENSP00000261609:human:HERC2 protein:E=16.3279 | ENSEMBL:ENSP00000264345:human:HECT domain and RCC1-like domain protein 3:E=12.0269 | ENSEMBL:ENSP00000261887:human:P532:E=11.8861 | ENSEMBL:ENSP
178995_at	C26E1.3	C26E1.3	WBGene00007749	C26E1.3	intestine specific	active						8	V-8D18	-			WT	Molecular_function:DNA binding|Molecular_function:transcription factor activity|Biological_process:regulation of transcription, DNA-dependent|Cellular_component:nucleus
181146_at	C26E6.3	C26E6.3	WBGene00016139	C26E6.3	germline specific	active						2	III-2F21	-			WT|WT|WT|Emb	Molecular_function:carboxypeptidase A activity|Biological_process:proteolysis and peptidolysis|Biological_process:embryonic development (sensu Animalia)	Protein involved in cell differentiation/sexual development	ENSEMBL:ENSP00000273064:human:Homo sapiens protein involved in sexual development, complete cds:E=101.268 | ENSEMBL:ENSP00000295701:human:RQCD1 protein:E=89.6383 | FLYBASE:CG14213-PB:fly:Flybase gene name is CG14213-PB:E=90.4089 | FLYBASE:CG9573-PA:fly:Flybase gene name is CG9573-PA:E=65.6198 | FLYBASE:CG2053-PA:fly:Flybase gene name is CG2053-PA:E=42.9586 |
192489_s_at	C26E6.4	C26E6.4	WBGene00016140	rpb-2	germline specific	active	intestinal	Adult Expression: intestinal; unidentified | Larval Expression: intestinal; unidentified		0	1	2	III-2F23	-			Emb|Adl|Emb|Lvl|Sck|Ste|Emb|Emb	Molecular_function:DNA binding|Molecular_function:DNA-directed RNA polymerase activity|Biological_process:transcription|Biological_process:determination of adult life span|Biological_process:physiological processes|Biological_process:embryonic development (sensu Animalia)|Biological_process:larval development (sensu Nematoda)|Biological_process:reproduction	RNA polymerase II, second largest subunit	ENSEMBL:ENSP00000312735:human:DNA-directed RNA polymerase II 140 kDa polypeptide:E=1000 | ENSEMBL:ENSP00000228347:human:DNA-directed RNA polymerase III subunit 127.6 kDa polypeptide:E=207.523 | ENSEMBL:ENSP00000334589:human:DNA-directed RNA polymerase I 135 kDa polypeptide:E=98.699 | ENSEMBL:ENSP00000263331:human:Hypothetical protein FLJ46164:E=98.2366 | ENSEMBL:ENSP00000326177:human:Similar to D…
181592_s_at	C26E6.5	C26E6.5	WBGene00001499	fsn-1	germline specific	active	neurons	FSN-1 is expressed specifically in the nervous system in the nerve processes.	Expressed in the nerve processes. At the synapse, FSN-1 is excluded from the active zone because it does not localize with active-zone protein UNC-10. It is present at some periactive zones because it resides adjacent to the vesicle region and partly overlaps with RPM-1, which is restricted to periactive zones. FSN-1 is also present at non-synaptic, and probably postsynaptic, domains. At GABAergi…	1	1	2	III-2H01	-		hP1	WT|WT		SOCS box protein SSB-1, contains SPRY domain	ENSEMBL:ENSP00000310332:human:PREDICTED: similar to CDNA sequence BC026799:E=73.041 | ENSEMBL:ENSP00000311609:human:Hypothetical protein FLJ31805:E=35.0862 | ENSEMBL:ENSP00000350573:human:Similar to CG2944 protein:E=30.5528 | ENSEMBL:ENSP00000229274:human:C9:E=29.5528 | FLYBASE:CG4643-PA:fly:Flybase gene name is CG4643-PA:E=74.3665 | FLYBASE:CG2944-PB:fly:Flybase gene name is CG2944-PB:E=33.9208 …
172588_x_at	C26F1.10	C26F1.10	WBGene00001464	flp-21	muscle specific	active	head neurons | intestinal | intestine	Adult Expression: intestinal; head neurons | Larval Expression: intestinal; head neurons | "flp-21 reporter showed expression in the ADL, ASE and ASH sensory neurons., the URA motor neurons and the MC, M2 and M4 pharyngeal neurons. Faint or variable GFP fluorescence was also observed in a small number of other neurons, but these have not been identified. flp-21 was also detected in the intestine.…		1	1	6	V-5L19	-	flp-21 encodes a single FMRFamide-related neuropeptide (FaRP) that serves as a ligand for NPR-1, a G protein-coupled receptor that regulates social versus solitary feeding behavior in several Caenorhabditis species; genetic analysis suggests that FLP-21 acts through NPR-1 to inhibit social feeding behavior; FLP-21 is expressed in the ADL, ASE and ASH sensory neurons, the URA motor neurons, the MC…	ok889	WT
193803_s_at	C26F1.4	C26F1.4	WBGene00004499	rps-30	common	active						23	V-5L09	193802_at|193803_s_at	rps-30 encodes two proteins, a small ribosomal subunit S30 protein and ubiquitin, which is cleaved from the ribosomal protein posttranslationally; by homology, S30 is predicted to function in protein biosynthesis and ubiquitin in protein degradation; in C. elegans, loss of rps-30 function via RNA-mediated interference (RNAi) does not result in any obvious abnormalities.		WT|WT|Gro|Gro	Molecular_function:structural constituent of ribosome|Biological_process:protein biosynthesis|Cellular_component:intracellular|Cellular_component:ribosome|Biological_process:protein modification|Biological_process:positive regulation of growth rate	Ubiquitin and ubiquitin-like proteins	ENSEMBL:ENSP00000279259:human:UbiqUitin-like protein fUbi and ribosomal protein S30 precUrsor:E=30.4318 | ENSEMBL:ENSP00000335590:human:14 kDa protein:E=22.4685 | FLYBASE:CG15697-PA:fly:Flybase gene name is CG15697-PA:E=26.2924 |
183265_at	C26F1.6	C26F1.6	WBGene00016149	C26F1.6	intestine specific	active						6	V-5L13	-	C26F1.6 encodes a homolog of the functionally active Fmrf Receptor (FR; CG2114) of D. melanogaster; it is thus possible that C26F1.6 is a receptor for one of the FMRF-like neurotransmitters in C. elegans (e.g., FLP-1 through FLP-12).		WT	Molecular_function:rhodopsin-like receptor activity|Biological_process:G-protein coupled receptor protein signaling pathway|Cellular_component:integral to membrane	7 transmembrane receptor	ENSEMBL:ENSP00000255262:human:Neuromedin U receptor 2:E=13.2291 | ENSEMBL:ENSP00000216629:human:B1 bradykinin receptor:E=10.699 | FLYBASE:CG2114-PA:fly:Flybase gene name is FR-PA:E=30.699 | FLYBASE:CG2872-PB:fly:Flybase gene name is AlstR-PB:E=12.1135 | FLYBASE:CG6986-PA:fly:Flybase gene name is CG6986-PA:E=11.7959 |
190150_at	C27A12.3	C27A12.3	WBGene00006492	tag-146	germline specific	active						7	I-2H04	-		ok730	WT	Molecular_function:nucleic acid binding|Molecular_function:zinc ion binding|Cellular_component:nucleus	Zn-finger	ENSEMBL:ENSP00000334685:human:KRAB box family protein:E=34.0706 | ENSEMBL:ENSP00000322569:human:PREDICTED: similar to zinc finger protein ZFP isoform 1:E=32.9208 | ENSEMBL:ENSP00000325018:human:ZNF569:E=32.585 | ENSEMBL:ENSP00000318811:human:Zinc finger p
185445_s_at	C27A12.6	C27A12.6	WBGene00016156	C27A12.6	germline specific	active						2	I-2H10	173568_at|185445_s_at			WT		Predicted E3 ubiquitin ligase	ENSEMBL:ENSP00000299305:human:Ariadne-1 protein homolog:E=129.745 | ENSEMBL:ENSP00000348769:human:Ariadne-2 protein homolog:E=80.1675 | ENSEMBL:ENSP00000252050:human:OTTHUMP00000039816:E=38.9586 | ENSEMBL:ENSP00000265742:human:PREDICTED: ankyrin repeat an
185460_s_at	C27A12.7a	C27A12.7	WBGene00016157	C27A12.7	germline specific	active						2	I-2H12	-			WT|WT		Predicted E3 ubiquitin ligase	ENSEMBL:ENSP00000299305:human:Ariadne-1 protein homolog:E=129 | ENSEMBL:ENSP00000348769:human:Ariadne-2 protein homolog:E=75.9208 | ENSEMBL:ENSP00000252050:human:OTTHUMP00000039816:E=38.8539 | ENSEMBL:ENSP00000265742:human:PREDICTED: ankyrin repeat and IBR domain containing 1:E=31.9208 | ENSEMBL:ENSP00000342667:human:RING finger protein 19:E=20.8539 | ENSEMBL:ENSP00000235150:human:78 kDa protein:…
181439_at	C27A2.6	C27A2.6	WBGene00001102	dsh-2	germline specific	active			DSH-2 has a predominantly cytoplasmic localization through the early 4-cell stage. During the late 4-cell stage, it redistributes to the cortex of most blastomeres but is enriched at the boundary between P2 and EMS through the early 6-cell stage. Between the late 6- and 32-cell stages, DSH-2 staining is evenly distributed at the cortex of all cells, including all AB granddaughters. Staining for D…	5	1	7	II-4O11	175590_s_at|181439_at	dsh-2 encodes a protein containing a DIX domain, a DEP domain, and a PDZ domain that is required for embryonic viability and functions in Wnt pathway signaling between the embryonic blastomeres P2 and EMS with respect to endoderm specification and to orient the division axis of the EMS cell; expressed from the four-cell embryo stage, and is primarily associated with membranes.	or302	Emb|Lva|Sck|Stp|Bmd|Emb|Rup|Unc|Bmd|Pvl|Rup	Biological_process:intracellular signaling cascade|Molecular_function:signal transducer activity|Biological_process:frizzled signaling pathway|Biological_process:development|Cellular_component:intracellular|Molecular_function:protein binding|Biological_process:body morphogenesis (sensu Nematoda)|Biological_process:embryonic development (sensu Animalia)|Biological_process:larval development (sensu…	Dishevelled 3 and related proteins	ENSEMBL:ENSP00000338672:human:Segment polarity protein dishevelled homolog DVL-1:E=71.4089 | ENSEMBL:ENSP00000316054:human:Segment polarity protein dishevelled homolog DVL-3:E=71.284 | ENSEMBL:ENSP00000005340:human:Segment polarity protein dishevelled homolog DVL-2:E=60.6021 | ENSEMBL:ENSP00000334648:human:Protein kinase C-binding protein RACK8:E=53.2441 | ENSEMBL:ENSP00000263743:human:Dishevelle…
190341_at	C27B7.1a	C27B7.1	WBGene00005007	spr-2	common	active	all cells	SPR-2::GFP was localized to the nucleus in all cells and at all stages in which it could be visualized.	The nuclei of cells	3	1	2		-	spr-2 encodes the C. elegans ortholog of the Drosophila and mammalian SET proteins (OMIM:600960, translocation breakpoint in human SET is associated with acute myeloid leukemia); SPR-2 is predicted to be a member of the SET protein complex that functions in chromatin remodeling, DNA repair, and transcriptional regulation; in C. elegans, SPR-2 may function to regulate the activity and/or levels of…	ar199	WT	Biological_process:nucleosome assembly|Cellular_component:nucleus	DNA replication factor/protein phosphatase inhibitor SET/SPR-2	ENSEMBL:ENSP00000318012:human:Splice Isoform 2 Of SET protein:E=46.4318 | ENSEMBL:ENSP00000238274:human:Splice Isoform 1 Of SET protein:E=45.9208 | ENSEMBL:ENSP00000330901:human:CTCL tumor antigen se20-4:E=34.1367 | ENSEMBL:ENSP00000246203:human:Testis-specific Y-encoded-like protein 3:E=28.5229 | ENSEMBL:ENSP00000342632:human:OTTHUMP00000040387:E=26.1938 | ENSEMBL:ENSP00000325850:human:Nucleosom…
189589_s_at	C27B7.4	C27B7.4	WBGene00007761	C27B7.4	germline specific	active						11	IV-4F09	-			WT|WT	Molecular_function:rhodopsin-like receptor activity|Biological_process:G-protein coupled receptor protein signaling pathway|Cellular_component:integral to membrane|Molecular_function:nucleic acid binding|Molecular_function:helicase activity|Molecular_function:ATP binding|Molecular_function:DNA binding	Predicted DNA helicase, DEAD-box superfamily	ENSEMBL:ENSP00000296477:human:KIAA0809 protein:E=171.658 | ENSEMBL:ENSP00000319106:human:Splice Isoform 4 Of Transcriptional regulator ATRX:E=106.678 | ENSEMBL:ENSP00000308619:human:Splice Isoform 1 Of Transcriptional regulator ATRX:E=106.658 | ENSEMBL:EN
191645_at	C27B7.7	C27B7.7	WBGene00007764	C27B7.7	intestine specific	active						1	IV-4F15	-			WT		Receptor mediating netrin-dependent axon guidance	ENSEMBL:ENSP00000352154:human:TiTin isoform novex-1:E=40.1367 | ENSEMBL:ENSP00000286104:human:Titin, heart isoform N2-B:E=39.9586 | ENSEMBL:ENSP00000302472:human:Splice Isoform 1 Of Down syndrome cell adhesion molecule precursor:E=23.1611 | ENSEMBL:ENSP00
192574_s_at	C27C12.2	C27C12.2	WBGene00007772	C27C12.2	intestine specific	active						1	X-6L02	174506_at|192574_s_at	C27C12.2 is orthologous to the human gene BA436D10.3 (EARLY GROWTH RESPONSE 2 (KROX-20 (DROSOPHILA) HOMOLOG)) (EGR2; OMIM:129010), which when mutated leads to disease.	tm1736	WT	Molecular_function:nucleic acid binding|Molecular_function:zinc ion binding|Cellular_component:nucleus	Zn-finger	ENSEMBL:ENSP00000239938:human:Early growth response protein 1:E=47.0506 | ENSEMBL:ENSP00000242480:human:Early growth response protein 2 (EGR-2) (Krox-20 protein) (AT591). SPLICE ISOFORM SHORT ISOFORM:E=43.1739 | ENSEMBL:ENSP00000354025:human:Splice Isofor
182016_at	C27C12.4	C27C12.4	WBGene00007774	C27C12.4	intestine specific	active	head neurons	Adult Expression: head neurons | Larval Expression: head neurons		1	1	2	X-6L06	-		pkP5154	WT		Uncharacterized conserved protein	ENSEMBL:ENSP00000262771:human:ET putative translation product:E=59.7696 | ENSEMBL:ENSP00000348225:human:ET putative translation product:E=48.6021 | ENSEMBL:ENSP00000230256:human:UNC93A protein precursor:E=13.7696 | FLYBASE:CG18549-PA:fly:Flybase gene name is CG18549-PA:E=58.4949 |
192175_at	C27D6.3	C27D6.3	WBGene00016161	C27D6.3	common	active						4	II-4A20	-			Unc	Biological_process:locomotory behavior	Unnamed protein
179934_s_at	C27D9.1	C27D9.1	WBGene00016163	C27D9.1	germline specific	active						7	II-4A13	-			Bmd|Emb|Stp|Emb	Biological_process:body morphogenesis (sensu Nematoda)|Biological_process:embryonic development (sensu Animalia)|Biological_process:gametogenesis	Uncharacterized protein
187319_at	C27F2.7	C27F2.7	WBGene00016169	C27F2.7	germline specific	active						11	III-2J03	-	This gene encodes a protein containing an F-box, a motif predicted to mediate protein-protein interactions either with homologs of yeast Skp-1p or with other proteins.		WT		Transcription-associated recombination protein - Thp1p
178031_at	C27H2.3	C27H2.3	WBGene00007783	C27H2.3	germline specific	active						2	IV-7I18	171967_x_at|178031_at			WT		Unnamed protein	ENSEMBL:ENSP00000259698:human:KIAA0386 protein:E=32.3279 | ENSEMBL:ENSP00000229635:human:Chromosome 6 open reading frame 32:E=19 | ENSEMBL:ENSP00000302986:human:OTTHUMP00000031267:E=16.8239 | ENSEMBL:ENSP00000042381:human:Hypothetical protein FLJ45893:E=12.5686 |
191777_at	C27H5.3	C27H5.3	WBGene00016173	C27H5.3	common	active	pharynx | intestinal	Adult Expression: pharynx; intestinal; unidentified | Larval Expression: pharynx; intestinal; unidentified		0	1	5	II-5O16	-			WT	Molecular_function:nucleic acid binding|Molecular_function:zinc ion binding|Cellular_component:nucleus	Conserved Zn-finger protein	ENSEMBL:ENSP00000346746:human:Splice Isoform 2 Of RNA-binding protein FUS:E=54.0177 | ENSEMBL:ENSP00000254108:human:RNA-binding protein FUS (Oncogene FUS) (Oncogene TLS) (Translocated in liposarcoma protein) (POMp75) (75 kDa DNA-pairing protein). SPLICE I
180536_at	C27H5.6	C27H5.6	WBGene00016175	C27H5.6	germline specific	active						15	II-5O22	-			WT		Unnamed protein
192977_s_at	C27H6.2	C27H6.2	WBGene00007784	ruvb-1	germline specific	active						5	V-6P06	-			Bmd|Emb|Gro|Lva|Stp|Emb|Gro|Pvl|Emb|Lva	Molecular_function:nucleotide binding|Molecular_function:nucleoside triphosphatase activity|Biological_process:Mo-molybdopterin cofactor biosynthesis|Molecular_function:ATP binding|Molecular_function:DNA helicase IV activity|Cellular_component:nucleus|Biological_process:body morphogenesis (sensu Nematoda)|Biological_process:embryonic development (sensu Animalia)|Biological_process:positive regula…	DNA helicase, TBP-interacting protein	ENSEMBL:ENSP00000318297:human:RUVB-like 1:E=136.208 | ENSEMBL:ENSP00000221413:human:Similar to Erythrocyte cytosolic protein of 51 kDa, ECP-51:E=88.7213 | FLYBASE:CG4003-PA:fly:Flybase gene name is pont-PA:E=139.367 | FLYBASE:CG9750-PA:fly:Flybase gene name is rept-PA:E=84.9208 |
177745_s_at	C28A5.2	C28A5.2	WBGene00007789	C28A5.2	germline specific	active						7	III-2A08	-			WT|WT		Unnamed protein
187165_at	C28C12.11	C28C12.11	WBGene00016181	C28C12.11	germline specific	active						4		-			WT
185955_at	C28C12.7b	C28C12.7	WBGene00004995	spp-10	intestine specific	active						8	IV-4G18	173276_s_at|185898_at|185955_at	spp-10 encodes two protein isoforms that are orthologous to the human gene PROSAPOSIN (PSAP; OMIM:176801, mutated in Gaucher disease and metachromatic leukodystrophy); SPP-10A and -10B are predicted to have 3 and 4 embedded saposin sequences, that are likely to be split into individual saposin peptides by proteolysis; in mammals, saposins activate the enzymes sphingomyelinphosphodiesterase and be…		WT|WT	Biological_process:lipid metabolism|Biological_process:sphingolipid metabolism|Cellular_component:lysosome	Prosaposin	ENSEMBL:ENSP00000350063:human:Splice Isoform 3 Of Proactivator polypeptide precursor:E=13.8239 | ENSEMBL:ENSP00000353372:human:Splice Isoform 1 Of Proactivator polypeptide precursor:E=13.7212 | FLYBASE:CG12070-PA:fly::E=10.4949 |
178195_at	C28D4.4	C28D4.4	WBGene00007792	C28D4.4	germline specific	active						4	IV-5E07	-					Uncharacterized protein
172200_x_at	C28D4.5	C28D4.5	WBGene00007793	C28D4.5	germline specific	active						4	IV-5E09	-			WT		Uncharacterized protein
187252_s_at	C28H8.3	C28H8.3	WBGene00016194	C28H8.3	common	active						2	III-3I07	-			WT|WT|WT	Molecular_function:ATP binding|Molecular_function:ATP dependent helicase activity|Molecular_function:nucleic acid binding|Molecular_function:helicase activity	Predicted helicase, DEAD-box superfamily	ENSEMBL:ENSP00000260184:human:Hypothetical protein FLJ20035:E=118.824 | ENSEMBL:ENSP00000284630:human:PREDICTED: similar to hypothetical protein FLJ20035:E=81.7447 | ENSEMBL:ENSP00000230640:human:Protein KIAA0052:E=29.3566 | ENSEMBL:ENSP00000347346:human:
193050_at	C28H8.4	C28H8.4	WBGene00016195	C28H8.4	common	active						20	III-3I09	-			WT|WT	Molecular_function:receptor activity|Biological_process:protein transport|Cellular_component:integral to membrane	ER lumen protein retaining receptor	ENSEMBL:ENSP00000329471:human:ER lumen protein retaining receptor 1:E=78.1024 | ENSEMBL:ENSP00000258739:human:ER lumen protein retaining receptor 2:E=77.2596 | ENSEMBL:ENSP00000216014:human:ER lumen protein retaining receptor 3:E=70.3767 | FLYBASE:CG5183-PA:fly:Flybase gene name is KdelR-PA:E=75.7695 |
189207_at	C28H8.6a	C28H8.6	WBGene00016197	tag-327	muscle specific	active						25	III-3I13	-			Lva|Emb|Gro|Lva	Molecular_function:zinc ion binding|Biological_process:embryonic development (sensu Animalia)|Biological_process:positive regulation of growth rate|Biological_process:larval development (sensu Nematoda)|Biological_process:growth	Adaptor protein Enigma and related PDZ-LIM proteins	ENSEMBL:ENSP00000267257:human:Splice Isoform 3 Of Paxillin:E=83.5376 | ENSEMBL:ENSP00000228307:human:Splice Isoform 1 Of Paxillin:E=83.5229 | ENSEMBL:ENSP00000263845:human:Leupaxin:E=78.2596 | ENSEMBL:ENSP00000355117:human:Similar to Hic-5:E=78.0269 | ENS
182788_s_at	C29A12.1	C29A12.1	WBGene00007797	C29A12.1	germline specific	active						7	V-7O08	172952_s_at|182788_s_at			WT
176022_at	C29E4.4	C29E4.4	WBGene00003801	npp-15	germline specific	active	pharynx	Adult Expression: pharynx | Larval Expression: pharynx		0	1	11	III-4M15	-			WT|Emb|WT	Molecular_function:transporter activity|Biological_process:RNA transport|Cellular_component:nuclear pore|Biological_process:embryonic development (sensu Animalia)
189175_at	C29E6.2	C29E6.2	WBGene00007801	C29E6.2	intestine specific	active	pharynx | intestinal	Adult Expression: pharynx; intestinal | Larval Expression: pharynx; intestinal		0	1	14	IV-6G12	-		ok999	Emb|Ste|Stp|WT	Molecular_function:cation channel activity|Biological_process:cation transport|Cellular_component:membrane|Molecular_function:ion channel activity|Biological_process:ion transport|Biological_process:embryonic development (sensu Animalia)|Biological_process:reproduction|Biological_process:gametogenesis		ENSEMBL:ENSP00000262209:human:Transient receptor potential cation channel subfamily A member 1:E=60.8539 | ENSEMBL:ENSP00000351681:human:Alt. ankyrin:E=41.9208 | ENSEMBL:ENSP00000265709:human:205 kDa protein:E=41.4685 | ENSEMBL:ENSP00000339620:human:Ankyr
191614_s_at	C29E6.3	C29E6.3	WBGene00004084	pph-2	germline specific	active						4		-				Molecular_function:protein phosphatase activity|Biological_process:protein amino acid dephosphorylation|Molecular_function:protein tyrosine phosphatase activity	Protein tyrosine phosphatase	ENSEMBL:ENSP00000265562:human:Protein tyrosine phosphatase HD-PTP:E=11.0969 | ENSEMBL:ENSP00000303350:human:Splice Isoform 2 Of Receptor-type tyrosine-protein phosphatase epsilon precursor:E=10.2441 | ENSEMBL:ENSP00000353431:human:Splice Isoform 1 Of Receptor-type tyrosine-protein phosphatase epsilon precursor:E=10.2219 |
177487_at	C29F3.7	C29F3.7	WBGene00007807	C29F3.7	intestine specific	active							V-10G23	-			Gro	Biological_process:positive regulation of growth rate	Uncharacterized protein
183314_at	C29F5.1	C29F5.1	WBGene00016210	C29F5.1	muscle specific	active						16	II-4L22	-			WT
181585_at	C29F5.3	C29F5.3	WBGene00016212	C29F5.3	germline specific	active						4	II-4N02	-			WT	Molecular_function:zinc ion binding|Molecular_function:hydrolase activity
178316_at	C29F7.2	C29F7.2	WBGene00007811	C29F7.2	intestine specific	active						6	X-6E14	-			WT|WT	Molecular_function:molecular_function unknown	Predicted small molecule kinase
172596_x_at	C29F9.11	C29F9.11	WBGene00016225	C29F9.11	intestine specific	active						8	III-1E03	-			WT|WT		Uncharacterized protein
183963_at	C29F9.2	C29F9.2	WBGene00016217	C29F9.2	intestine specific	active						17	III-1C09	-			WT
183630_at	C29F9.3a	C29F9.3	WBGene00016218	C29F9.3	intestine specific	active						2	III-1C11	-			WT|WT		Uncharacterized protein
186027_at	C29H12.5	C29H12.5	WBGene00016236	C29H12.5	germline specific	active						7	II-4H10	-			WT|Egl|WT	Molecular_function:chromatin binding|Biological_process:chromatin assembly/disassembly|Cellular_component:chromatin|Cellular_component:nucleus|Molecular_function:protein kinase activity|Molecular_function:ATP binding|Biological_process:protein amino acid phosphorylation|Biological_process:oviposition
182848_at	C30B5.1	C30B5.1	WBGene00016243	tag-319	germline specific	active						7	II-4J04	171885_x_at|182848_at			Emb|Ste|Stp|Emb|Emb	Biological_process:embryonic development (sensu Animalia)|Biological_process:reproduction|Biological_process:gametogenesis
176720_at	C30B5.2a	C30B5.2	WBGene00016244	C30B5.2	common	active							II-4J06	175414_at|176720_at			WT		Leptin receptor gene-related protein	ENSEMBL:ENSP00000314625:human:Brain my047 protein:E=31.3098 | ENSEMBL:ENSP00000235319:human:Leptin receptor gene-related protein:E=28.7213 | FLYBASE:CG30423-PB:fly:Flybase gene name is CG30423-PB:E=20.3372 |
192926_at	C30B5.3	C30B5.3	WBGene00000771	cpb-2	germline specific	active						4	II-4J08	-	The cbp-2 gene encodes a cytoplasmic polyadenylation element binding (CPEB) protein homolog, expressed specifically in the spermatogenic germ line.		WT	Molecular_function:nucleic acid binding	Predicted RNA-binding protein (RRM superfamily)	ENSEMBL:ENSP00000352635:human:KIAA0940 protein:E=62.6198 | ENSEMBL:ENSP00000265997:human:OTTHUMP00000059577:E=62.6198 | ENSEMBL:ENSP00000265085:human:Hypothetical protein DKFZp686F1544:E=62.2219 | ENSEMBL:ENSP00000334533:human:KIAA1673 protein:E=62.2147 | ENSEMBL:ENSP00000259997:human:Cytoplasmic polyadenylation element binding protein CPEB2:E=62.1308 | ENSEMBL:ENSP00000334058:human:Cytoplasmic p…
176242_at	C30C11.1	C30C11.1	WBGene00016249	C30C11.1	common	active						2	III-4D07	-			Emb|Emb|Emb|Gro|Lva|Unclassified	Molecular_function:structural constituent of ribosome|Biological_process:protein biosynthesis|Cellular_component:intracellular|Cellular_component:ribosome|Biological_process:embryonic development (sensu Animalia)|Biological_process:positive regulation of growth rate|Biological_process:larval development (sensu Nematoda)|Biological_process:growth	Mitochondrial ribosomal protein L32	ENSEMBL:ENSP00000223324:human:Similar to Mitochondrial ribosomal protein L32:E=10.2366 | FLYBASE:CG12220-PA:fly:Flybase gene name is mRpL32-PA:E=14.4815 |
187979_at	C30C11.2	C30C11.2	WBGene00004460	rpn-3	common	active	head neurons | body wall muscle | ventral nerve cord | intestinal | renal gland cells | tail neurons	Adult Expression: intestinal; renal gland cells; body wall muscle; ventral nerve cord; head neurons; tail neurons; unidentified | Larval Expression: intestinal; renal gland cells; body wall muscle; ventral nerve cord; head neurons; unidentified		1	1	20	III-4D09	-			Emb|Emb|Emb|Ste|Sck|Ste|Emb|Emb	Biological_process:embryonic development (sensu Animalia)|Biological_process:physiological processes|Biological_process:reproduction	26S proteasome regulatory complex, subunit RPN3/PSMD3	ENSEMBL:ENSP00000264639:human:26S proteasome non-ATPase regulatory subunit 3:E=99.4815 | ENSEMBL:ENSP00000339420:human:13 kDa protein:E=21.2147 | FLYBASE:CG10484-PA:fly::E=91.3979 |
176607_s_at	C30C11.4	C30C11.4	WBGene00016250	C30C11.4	common	active						5	III-4D13	173610_at|176607_s_at			Bmd|Gro|Bmd|Gro|Emb|Lva|Bmd|Emb|Gro|Lvl|Rup|Gro|Pvl|Rup|Unc	Molecular_function:ATP binding|Biological_process:body morphogenesis (sensu Nematoda)|Biological_process:embryonic development (sensu Animalia)|Biological_process:positive regulation of growth rate|Biological_process:larval development (sensu Nematoda)|Biological_process:growth|Biological_process:physiological processes|Biological_process:hermaphrodite genital morphogenesis|Biological_process:mor…	Molecular chaperones HSP105/HSP110/SSE1, HSP70 superfamily	ENSEMBL:ENSP00000296464:human:Heat shock 70 kDa protein 4L:E=171.854 | ENSEMBL:ENSP00000239887:human:Splice Isoform 2 Of Heat-shock protein 105 kDa:E=169.921 | ENSEMBL:ENSP00000318687:human:Splice Isoform 1 Of Heat-shock protein 105 kDa:E=134.553 | ENSEMB
176430_s_at	C30F12.4	C30F12.4	WBGene00016263	C30F12.4	common	active						7	I-3M10	-			WT
187630_at	C30G12.1	C30G12.1	WBGene00016273	C30G12.1	germline specific	active						1	II-5D21	-		ok910	WT		Unnamed protein
190541_at	C30G12.2	C30G12.2	WBGene00016274	C30G12.2	intestine specific	active						22	II-5D23	-			WT	Molecular_function:oxidoreductase activity|Biological_process:metabolism	Predicted short chain-type dehydrogenase	ENSEMBL:ENSP00000257895:human:11-cis retinol dehydrogenase:E=11 | ENSEMBL:ENSP00000318631:human:Oxidoreductase:E=10.4559 | ENSEMBL:ENSP00000290349:human:Carbonyl reductase [NADPH] 1:E=10.3665 | FLYBASE:CG10964-PA:fly:Flybase gene name is CG10964-PA:E=38.6383 | FLYBASE:CG11200-PB:fly:Flybase gene name is CG11200-PB:E=10.5229 |
188144_s_at	C30G12.7	C30G12.7	WBGene00004244	puf-8	germline specific	active	germ-line cells | sperm	Northern analysis revealed that puf-8 is expressed primarily in the germline. | Expressed strongly in sperm.		0	1	7	II-5F09	-		ga145	WT|Fgc|Tum|WT|WT|Tum|WT|WT	Molecular_function:RNA binding|Biological_process:mRNA metabolism|Biological_process:gametogenesis|Biological_process:regulation of meiosis|Biological_process:regulation of translation|Biological_process:meiosis|Biological_process:spermatogenesis		ENSEMBL:ENSP00000347265:human:Splice Isoform 3 Of Pumilio homolog 2:E=84.7213 | ENSEMBL:ENSP00000354370:human:Splice Isoform 1 Of Pumilio homolog 2:E=84.0969 | ENSEMBL:ENSP00000326746:human:Splice Isoform 2 Of Pumilio homolog 2:E=84.0655 | ENSEMBL:ENSP00000257075:human:Pumilio homolog 1:E=81.301 | FLYBASE:CG9755-PA:fly:Flybase gene name is pum-PA:E=77.0655 |
188789_at	C30H6.8	C30H6.8	WBGene00007825	C30H6.8	common	active						2	IV-8E24	-			WT	Molecular_function:electron transporter activity|Biological_process:electron transport	Thioredoxin, nucleoredoxin and related proteins	ENSEMBL:ENSP00000337443:human:NucleoredoxiN:E=12.1308 |
172827_x_at	C31E10.2	C31E10.2	WBGene00007843	C31E10.2	germline specific	active						4	X-6F07	-			WT		Unnamed protein
181217_at	C31H1.8	C31H1.8	WBGene00016291	C31H1.8	germline specific	active						7	IV-3A17	173155_at|181217_at			Emb	Biological_process:embryonic development (sensu Animalia)
179682_at	C31H5.6	C31H5.6	WBGene00007857	C31H5.6	intestine specific	active						24		-				Molecular_function:palmitoyl-CoA hydrolase activity|Biological_process:lipid metabolism|Molecular_function:catalytic activity	Peroxisomal long chain acyl-CoA thioesterase I/predicted bile acid-CoA-amino acid N-acyltransferase	ENSEMBL:ENSP00000323071:human:Similar to Peroxisomal long chain acyl-CoA thioesterase Ib:E=36.5528 | ENSEMBL:ENSP00000311224:human:Cytosolic acyl coenzyme A thioester hydrolase, inducible:E=32.6198 | ENSEMBL:ENSP00000238651:human:Splice Isoform 1 Of Peroxisomal acyl-coenzyme A thioester hydrolase 2a:E=32.585 | ENSEMBL:ENSP00000259407:human:Bile acid CoA: Amino acid N-acyltransferase:E=30.2924 |
180159_at	C32B5.9	C32B5.9	WBGene00016302	C32B5.9	intestine specific	active						8	II-1J05	-			WT		F-box domain
186250_s_at	C32D5.12	C32D5.12	WBGene00016319	C32D5.12	intestine specific	active						1	II-4P10	-			WT|Unc|Dpy|Lvl|Unc	Biological_process:positive regulation of body size|Biological_process:larval development (sensu Nematoda)|Biological_process:physiological processes|Biological_process:locomotory behavior	C-3 sterol dehydrogenase/3-beta-hydroxysteroid dehydrogenase and related dehydrogenases	FLYBASE:CG7724-PA:fly:Flybase gene name is CG7724-PA:E=13.0177 |
192084_s_at	C32D5.2	C32D5.2	WBGene00004860	sma-6	intestine specific	active	hyp7 | intestine | pharyngeal muscle | hyp6 | intestine | head | tail | pharynx | pharyngeal muscle | intestinal	The worms harboring the GFP reporter gene were fluorescent throughout the pharyngeal muscle, intestine, and hypodermis. The fluorescence was observed from around the 1.5-fold stage and continued to the adult stage. The expression in the hypodermis was det	| intestinal nuclei	0	1	1	II-4N14	175759_at|192084_s_at		e1482	WT|Dpy|Sma	Molecular_function:transmembrane receptor protein serine/threonine kinase activity|Molecular_function:transforming growth factor-beta receptor activity|Cellular_component:membrane|Molecular_function:receptor signaling protein serine/threonine kinase activity|Molecular_function:ATP binding|Biological_process:transmembrane receptor protein serine/threonine kinase signaling pathway|Molecular_functio…	Activin A type IB receptor, serine/threonine protein kinase	ENSEMBL:ENSP00000264568:human:Bone morphogenetic protein receptor type IB precursor:E=76.0757 | ENSEMBL:ENSP00000224764:human:Bone morphogenetic protein receptor, type IA:E=72.5229 | ENSEMBL:ENSP00000329329:human:PREDICTED: similar to bone morphogenetic p
187369_s_at	C32D5.3	C32D5.3	WBGene00016311	C32D5.3	germline specific	active						5	II-4N16	-		tm862	Ste|Emb|Gro|Ste|Stp|WT	Biological_process:embryonic development (sensu Animalia)|Biological_process:positive regulation of growth rate|Biological_process:reproduction|Biological_process:gametogenesis	Putative transmembrane protein cmp44E	ENSEMBL:ENSP00000254624:human:KIAA0143 protein:E=125.036 | ENSEMBL:ENSP00000334769:human:KIAA0953 protein:E=108.237 | ENSEMBL:ENSP00000264719:human:KIAA0953 protein:E=78.4949 | FLYBASE:CG8739-PB:fly:Flybase gene name is cmp44E-PB:E=125.252 |
190982_at	C32E8.2a	C32E8.2	WBGene00004425	rpl-13	common	active						23	I-1H19	-	rpl-13 encodes a large ribosomal subunit L13 protein.		Emb|Emb|Lva|Ste	Molecular_function:structural constituent of ribosome|Biological_process:protein biosynthesis|Cellular_component:intracellular|Cellular_component:ribosome|Biological_process:embryonic development (sensu Animalia)|Biological_process:larval development (sensu Nematoda)|Biological_process:growth|Biological_process:reproduction	60S Ribosomal protein L13	ENSEMBL:ENSP00000307889:human:60S ribosomal protein L13:E=58.3872 | ENSEMBL:ENSP00000346623:human:PREDICTED: similar to ribosomal protein L13:E=57.5376 | FLYBASE:CG4651-PA:fly:Flybase gene name is RpL13-PA:E=50.8861 |
182824_at	C32E8.5	C32E8.5	WBGene00016323	C32E8.5	common	active						7	I-1J01	-			Emb|Gro|Ste|Bmd|Emb|Lva|Unc|Bmd|Emb|Lva|Unc	Biological_process:body morphogenesis (sensu Nematoda)|Biological_process:embryonic development (sensu Animalia)|Biological_process:positive regulation of growth rate|Biological_process:larval development (sensu Nematoda)|Biological_process:growth|Biological_process:reproduction|Biological_process:locomotory behavior	Transcriptional regulator SNIP1, contains FHA domain	ENSEMBL:ENSP00000296215:human:Smad nuclear interacting protein:E=66.5376 | ENSEMBL:ENSP00000263141:human:Eukaryotic translation initiation factor 3 subunit 10:E=11.1739 | ENSEMBL:ENSP00000311677:human:Splice Isoform 1 Of Nuclear inhibitor of protein phosphatase-1:E=10.8861 | ENSEMBL:ENSP00000323837:human:Adaptor protein kanadaptin:E=10.4089 |
188102_s_at	C32E8.8	C32E8.8	WBGene00004217	ptr-2	germline specific	active						7	I-1J07	174307_at|175079_s_at|188102_s_at			Emb|Gro|Led|Emb|Lva|Sck|Emb|Ste|Emb|Emb	Molecular_function:hedgehog receptor activity|Cellular_component:membrane|Biological_process:embryonic development (sensu Animalia)|Biological_process:positive regulation of growth rate|Biological_process:embryonic morphogenesis|Biological_process:gastrulation (sensu Protostomia)|Biological_process:larval development (sensu Nematoda)|Biological_process:growth|Biological_process:physiological proc…	Predicted membrane protein (patched superfamily)	ENSEMBL:ENSP00000327376:human:Hypothetical protein FLJ44037:E=67.1308 | ENSEMBL:ENSP00000297890:human:Patched family protein:E=64.5528 | ENSEMBL:ENSP00000269228:human:Niemann-Pick C1 protein precursor:E=50.7696 | ENSEMBL:ENSP00000289547:human:Niemann-Pick C1-like protein 1:E=46.2147 | ENSEMBL:ENSP00000244795:human:PREDICTED: similar to dJ402H5.2 (novel protein similar to worm and fly proteins):E=…
188392_s_at	C32F10.2	C32F10.2	WBGene00003020	lin-35	germline specific	active	all embryonic cells | tail | VPC descendants | head	In wild-type animals, the nuclei of most if not all cells in embryos and newly hatched L1 larvae stained. In older larvae and adults, staining appeared diminished and became restricted to the nuclei of certain cells in the head and tail regions and of the P3.p to P8.p cells and their descendants. No staining during these stages in hyp7.	nuclei	1	1	11	I-2N15	175838_at|188392_s_at	lin-35 encodes the C. elegans retinoblastoma protein (Rb) ortholog; lin-35 was first identified in screens for synthetic multivulva (synMuv) genes and as a class B synMuv gene, functions redundantly with class A genes to antagonize Ras signaling and negatively regulate vulval development; in addition, LIN-35 activity is required redundantly with PHA-1 and UBC-18 for early steps in pharyngeal morp…	n373	WT|Rup|Gro|Egl|Gro|WT	Biological_process:oviposition|Biological_process:positive regulation of growth rate|Biological_process:morphogenesis of an epithelium	Rb (Retinoblastoma tumor suppressor)-related protein	ENSEMBL:ENSP00000262133:human:Retinoblastoma-like protein 2:E=45.5686 | ENSEMBL:ENSP00000262877:human:Retinoblastoma-like protein 1:E=42.8861 | ENSEMBL:ENSP00000343646:human:Similar to Retinoblastoma-like protein 1:E=42.6198 | ENSEMBL:ENSP00000267163:human:Retinoblastoma-associated protein:E=11.2676 | FLYBASE:CG7413-PA:fly:Flybase gene name is Rbf-PA:E=26.7959 |
185969_s_at	C32F10.4	C32F10.4	WBGene00016332	C32F10.4	intestine specific	active						15	I-2N17	-			WT
193484_s_at	C32F10.5	C32F10.5	WBGene00001973	hmg-3	germline specific	active						7	I-2N19	-			Stp|Emb|Gro|Lva|Stp|Bmd|Dpy|Emb|Lvl|Bmd|Lva|Lvl|Sma|Emb	Molecular_function:DNA binding|Cellular_component:chromatin|Cellular_component:nucleus|Biological_process:regulation of transcription, DNA-dependent|Biological_process:body morphogenesis (sensu Nematoda)|Biological_process:positive regulation of body size|Biological_process:embryonic development (sensu Animalia)|Biological_process:positive regulation of growth rate|Biological_process:larval devel…	Nucleosome-binding factor SPN, POB3 subunit	ENSEMBL:ENSP00000278412:human:Structure-specific recognition protein 1:E=134.155 | ENSEMBL:ENSP00000296503:human:High-mobility group box 2:E=17.0458 | ENSEMBL:ENSP00000215935:human:High mobility group protein 1-like 10:E=16.4089 | ENSEMBL:ENSP00000343040:human:HMG-1:E=15.1249 | ENSEMBL:ENSP00000243919:human:DJ579F20.1:E=14.699 | ENSEMBL:ENSP00000031803:human:Hypothetical protein:E=13.585 | ENSEMB…
191296_at	C33A12.15	C33A12.15	WBGene00007888	C33A12.15	germline specific	active						4	IV-4N14	-			WT	Molecular_function:molecular_function unknown	Uncharacterized protein with conserved cysteine
191251_at	C33A12.6	C33A12.6	WBGene00007885	C33A12.6	intestine specific	active						24	IV-4L22	-			WT|Unclassified	Molecular_function:transferase activity, transferring hexosyl groups|Biological_process:metabolism	UDP-glucuronosyl and UDP-glucosyl transferase	ENSEMBL:ENSP00000286604:human:UDP-glucuronosyltransferase 2A1 precursor, microsomal:E=39.9208 | ENSEMBL:ENSP00000311648:human:2-hydroxyacylsphingosine 1-beta-galactosyltransferase precursor:E=39.5086 | ENSEMBL:ENSP00000346768:human:UDP-glucuronosyltransfe
180842_s_at	C33A12.7	C33A12.7	WBGene00007886	C33A12.7	intestine specific	active						8	IV-4L24	-			WT		Glyoxylase	ENSEMBL:ENSP00000292147:human:Beta-lactamase-like family protein:E=61.8861 | ENSEMBL:ENSP00000262303:human:Hydroxyacylglutathione hydrolase:E=10.8239 | FLYBASE:CG30022-PA:fly:Flybase gene name is CG30022-PA:E=60 | FLYBASE:CG4365-PA:fly:Flybase gene name is CG4365-PA:E=16.0132 |
173578_s_at	C33D9.3a	C33D9.3	WBGene00007898	C33D9.3	intestine specific	active							IV-4B03	-			WT
186369_at	C33E10.6	C33E10.6	WBGene00016348	C33E10.6	germline specific	active						3	X-7D12	-			WT|WT		Unnamed protein
172619_x_at	C33F10.10	C33F10.10	WBGene00043172		germline specific	deprecated						4	II-4E01	-
191232_at	C33G8.11	C33G8.11	WBGene00003697	nhr-107	intestine specific	active						6		191205_s_at|191232_at	nhr-107 encodes a member of the nuclear hormone receptor family.			Molecular_function:transcription factor activity|Molecular_function:steroid hormone receptor activity|Biological_process:regulation of transcription, DNA-dependent|Cellular_component:nucleus	Hormone receptors	ENSEMBL:ENSP00000337063:human:Splice Isoform 2 Of Peroxisome proliferator activated receptor delta:E=11.3665 | ENSEMBL:ENSP00000346339:human:HNF4G protein:E=11.2366 | ENSEMBL:ENSP00000353916:human:Splice Isoform 1 Of Peroxisome proliferator activated receptor delta:E=11.0269 | ENSEMBL:ENSP00000343698:human:Retinoic acid receptor gamma-2:E=10.6778 | ENSEMBL:ENSP00000332695:human:RARG protein:E=10.…
188130_s_at	C33H5.4a	C33H5.4	WBGene00002221	klp-10	germline specific	active						11	IV-3N16	-	klp-10 encodes a kinesin-like motor protein that displays similarity to diverse types of kinesin motor domains such as those found in C. elegans OSM-3, the vertebrate CHO1/MKLP proteins, and Saccharomyces cerevisiae Kip3; KLP-10 is required for embryogensis, may play a role in meiosis, and has been implicated in chromosome segregation and cell cycle progression.	ok704	Emb|Emb|Him|Emb	Molecular_function:microtubule motor activity|Molecular_function:ATP binding|Biological_process:microtubule-based movement|Cellular_component:microtubule associated complex|Biological_process:embryonic development (sensu Animalia)|Biological_process:chromosome segregation	Kinesin-like protein	ENSEMBL:ENSP00000324020:human:Kinesin-like protein 2:E=75.5229 | ENSEMBL:ENSP00000340076:human:Chromosome-associated kinesin KIF4A:E=59.8861 | ENSEMBL:ENSP00000332546:human:PREDICTED: similar to Chromosome-associated kinesin KIF4A (Chromokinesin):E=57.619
181949_s_at	C34B2.5	C34B2.5	WBGene00016390	C34B2.5	common	active	head neurons | intestine | nervous system | renal gland cells	Adult Expression: intestine; renal gland cells; Nervous System; head neurons;		1	1	2		-					TPR repeat-containing protein	ENSEMBL:ENSP00000231238:human:Tetratricopeptide repeat protein 1:E=25.2596 | ENSEMBL:ENSP00000284320:human:Mitochondrial precursor proteins import receptor:E=11.585 | ENSEMBL:ENSP00000303754:human:PPID protein:E=10.2757 | ENSEMBL:ENSP00000251809:human:Similar to Infertility-related sperm protein:E=10.0315 | FLYBASE:CG14894-PA:fly:Flybase gene name is CG14894-PA:E=27.0132 |
192744_at	C34B7.2	C34B7.2	WBGene00007912	C34B7.2	germline specific	active						2	I-4G23	-			WT		Putative phosphoinositide phosphatase	ENSEMBL:ENSP00000230124:human:Protein KIAA0274:E=132.921 | ENSEMBL:ENSP00000349903:human:KIAA0910 protein:E=32.6198 | ENSEMBL:ENSP00000322234:human:Splice Isoform 1 Of Synaptojanin 1:E=32.4949 | ENSEMBL:ENSP00000241842:human:Synaptojanin 2:E=28.1675 | ENSEMBL:ENSP00000347792:human:Synaptojanin 2:E=27.6576 | ENSEMBL:ENSP00000354519:human:Inositol polyphosphate-5-phosphatase F:E=26.8861 | ENSEMBL:E…
189321_at	C34C12.8	C34C12.8	WBGene00007927	C34C12.8	common	active							III-1D16	-	This gene encodes a protein predicted by Eisenberg and coworkers, with 52% accuracy, to be mitochondrial.		Lva|Lva|Emb|Gro|Lva|Unclassified	Molecular_function:adenyl-nucleotide exchange factor activity|Molecular_function:protein homodimerization activity|Molecular_function:chaperone binding|Biological_process:protein folding|Molecular_function:protein binding|Biological_process:embryonic development (sensu Animalia)|Biological_process:positive regulation of growth rate|Biological_process:larval development (sensu Nematoda)|Biological…	Molecular chaperone of the GrpE family	ENSEMBL:ENSP00000264954:human:Similar to GrpE protein homolog 1, mitochondrial precursor:E=31.4089 | ENSEMBL:ENSP00000329558:human:GrpE protein homolog 2, mitochondrial precursor:E=24.7213 | FLYBASE:CG6155-PA:fly:Flybase gene name is Roe1-PA:E=35.3979 |
184935_at	C34D4.10	C34D4.10	WBGene00016402	C34D4.10	germline specific	active						7	IV-3D19	-			WT
188362_at	C34D4.12	C34D4.12	WBGene00000888	cyn-12	common	active						2	IV-3D23	-	cyp-12 encodes a member of the cyclophilin family.		WT	Biological_process:protein folding	Cyclophilin type peptidyl-prolyl cis-trans isomerase	ENSEMBL:ENSP00000244367:human:Peptidyl-prolyl cis-trans isomerase like 1:E=57.9586 | ENSEMBL:ENSP00000334553:human:Splice Isoform 1 Of Peptidyl-prolyl cis-trans isomerase like 2:E=41.7212 | ENSEMBL:ENSP00000261308:human:Similar to LD39850p:E=35.6198 | ENS
174205_at	C34E10.5	C34E10.5	WBGene00016408	tag-251	germline specific	active						2	III-2B14	-			WT|WT	Molecular_function:methyltransferase activity|Cellular_component:cytoplasm	Protein kinase inhibitor	ENSEMBL:ENSP00000319169:human:Protein arginine N-methyltransferase 5:E=59.3979 | ENSEMBL:ENSP00000216350:human:Similar to SHK1 kinase-binding protein 1:E=25.699 | FLYBASE:CG3730-PB:fly:Flybase gene name is csul-PB:E=64.7447 |
184507_at	C34F11.2	C34F11.2	WBGene00016414	C34F11.2	germline specific	active						4	II-4C14	-			WT		Unnamed protein
193116_at	C34F6.10	C34F6.10	WBGene00007944	C34F6.10	intestine specific	active						1	X-5K22	174453_at|193116_at			WT|WT			ENSEMBL:ENSP00000338523:human:FAD104:E=30.6778 | ENSEMBL:ENSP00000338579:human:Gene expressed in odontoblast protein:E=22.699 | ENSEMBL:ENSP00000347952:human:Fibronectin type III domain containing protein 3:E=22.699 | ENSEMBL:ENSP00000351293:human:Protein
184158_at	C34G6.2	C34G6.2	WBGene00016419	tyr-4	intestine specific	active						13	I-2B04	-		ok1227	WT|WT	Molecular_function:oxidoreductase activity|Biological_process:metabolism	Predicted tyrosinase	ENSEMBL:ENSP00000263321:human:Splice Isoform 1 Of Tyrosinase precursor:E=12.8861 | FLYBASE:CG12998-PA:fly:Flybase gene name is CG12998-PA:E=10.1805 |
191455_s_at	C34G6.4	C34G6.4	WBGene00003996	pgp-2	intestine specific	active	intestine | pharynx	Adult Expression: pharynx; intestine;		0	1	13	I-2B08	-	pgp-2 encodes a member of the ABC transporter family with highest similarity to the vertebrate MDR (multidrug resistance) family, and is orthologous to human MDR1 (ABCB1; OMIM:171050, mutated in Crohn disease); PGP-2 is expressed at lower levels during the embryonic stages with higher expression later in development.	gk114	WT|WT|Unclassified|Unclassified|Unclassified|Unclassified	Molecular_function:nucleotide binding|Molecular_function:nucleoside triphosphatase activity|Molecular_function:ATP binding|Molecular_function:ATPase activity, coupled to transmembrane movement of substances|Biological_process:transport|Cellular_component:integral to membrane|Molecular_function:ATPase activity	Multidrug/pheromone exporter, ABC superfamily	ENSEMBL:ENSP00000265724:human:Multidrug resistance protein 1:E=298.77 | ENSEMBL:ENSP00000352135:human:Multidrug resistance protein 3:E=289.444 | ENSEMBL:ENSP00000351172:human:ATP-binding cassette, subfamily B, member 4 isoform C:E=280.854 | ENSEMBL:ENSP00
183025_s_at	C34G6.7a	C34G6.7	WBGene00004109	pqn-19	germline specific	active						7	I-2B14	-	The protein product of this gene is predicted to contain a glutamine/asparagine (Q/N)-rich ('prion') domain, by the algorithm of Michelitsch and Weissman (as of the WS77 release of WormBase, i.e., in wormpep77).	ok222	WT	Biological_process:intracellular protein transport	Signal transducing adaptor protein STAM/STAM2	ENSEMBL:ENSP00000259259:human:STAM:E=56.8861 | ENSEMBL:ENSP00000263904:human:Signal transducing adaptor molecule 2A:E=53.0315 | ENSEMBL:ENSP00000327871:human:HRS protein:E=19.1427 | ENSEMBL:ENSP00000331201:human:Hrs:E=18.9586 | ENSEMBL:ENSP00000338422:human:TOM1 protein:E=10.6021 | FLYBASE:CG6521-PA:fly:Flybase gene name is Stam-PA:E=55.4318 | FLYBASE:CG2903-PC:fly:Flybase gene name is Hrs-PC:E=1…
191970_at	C34H3.2	C34H3.2	WBGene00003846	odd-2	intestine specific	active	intestine	Transgenic lines expressing odd-2::GFP also contained signal within the intestine of embryos, larvae, and adults. At all stages, transgenic animals expressed the highest levels of GFP in the most anterior and most posterior portions of the intestine, as well as signal in cells that appeared to be outside the intestine, near the anus.		0	1			-	odd-2 encodes a protein with homology to the Drosophila ODD-SKIPPED family members and affects larval viability; expressed in the intestine.	tm1128	WT|Gro|Unc|Lva|Unc	Molecular_function:nucleic acid binding|Molecular_function:zinc ion binding|Cellular_component:nucleus|Biological_process:positive regulation of growth rate|Biological_process:larval development (sensu Nematoda)|Biological_process:growth|Biological_process:locomotory behavior	Zn-finger	ENSEMBL:ENSP00000297565:human:Hypothetical protein FLJ90037:E=41.3979 | ENSEMBL:ENSP00000272223:human:Odd-skipped related 1:E=39.7447 | ENSEMBL:ENSP00000336719:human:Zinc finger protein 226:E=21.1675 | ENSEMBL:ENSP00000307774:human:Zinc finger protein 239
183115_at	C34H4.2	C34H4.2	WBGene00016425	C34H4.2	intestine specific	active						19	IV-1F05	-			WT		Uncharacterized protein
190633_at	C35A5.7	C35A5.7	WBGene00007951	C35A5.7	intestine specific	active						6	V-7C20	-			WT	Molecular_function:rhodopsin-like receptor activity|Biological_process:G-protein coupled receptor protein signaling pathway|Cellular_component:integral to membrane	Unnamed protein	FLYBASE:CG8985-PA:fly::E=40.0223 | FLYBASE:CG13229-PA:fly:Flybase gene name is CG13229-PA:E=31.5528 | FLYBASE:CG16752-PA:fly:Flybase gene name is CG16752-PA:E=16.4559 |
187598_at	C35C5.8a	C35C5.8	WBGene00007957	C35C5.8	intestine specific	active						8	X-5D21	187589_at|187598_at			WT|WT|WT		Unnamed protein
178430_at	C35C5.9	C35C5.9	WBGene00007958	C35C5.9	intestine specific	active						15	X-5D23	-			WT
190499_s_at	C35D10.14	C35D10.14	WBGene00016450	clec-5	muscle specific	active	anal sphincter/depressor muscle | intestinal | renal gland cells	Adult Expression: intestinal; renal gland cells; anal sphincter/depressor muscle; unidentified | Larval Expression: intestinal; renal gland cells; anal sphincter/depressor muscle; unidentified		0	1	8	III-2D17	-			WT	Molecular_function:structural molecule activity|Biological_process:microtubule-based movement|Cellular_component:microtubule|Molecular_function:sugar binding	C-type lectin	ENSEMBL:ENSP00000334828:human:Splice Isoform 1 Of CUB and sushi multiple domains protein 1 precursor:E=12.8539 | ENSEMBL:ENSP00000320445:human:Splice Isoform 2 Of CUB and sushi multiple domains protein 1 precursor:E=12.8539 | ENSEMBL:ENSP00000341558:human
184410_at	C35D10.5	C35D10.5	WBGene00016442	C35D10.5	common	active						18	III-2B23	-			Gro|Emb|Gro|Gro	Biological_process:embryonic development (sensu Animalia)|Biological_process:positive regulation of growth rate	Ubiquinol cytochrome c reductase assembly protein CBP3	ENSEMBL:ENSP00000349072:human:Conserved hypothetical protein:E=19.2366 | ENSEMBL:ENSP00000335364:human:Basic FGF-repressed Zic Binding protein isoform B:E=16.5376 | ENSEMBL:ENSP00000352161:human:26 kDa protein:E=16.4559 | ENSEMBL:ENSP00000354404:human:Splice Isoform 3 Of Basic FGF-repressed Zic binding protein:E=16.3665 | FLYBASE:CG10075-PA:fly:Flybase gene name is CG10075-PA:E=15.5686 |
176548_s_at	C35D10.7a	C35D10.7	WBGene00016444	C35D10.7	germline specific	active							III-2D03	176524_at|176548_s_at			Emb|WT|WT|WT	Biological_process:embryonic development (sensu Animalia)	Unnamed protein
188557_at	C35D10.9	C35D10.9	WBGene00000418	ced-4	germline specific	active	intestinal	Adult Expression: intestinal | Larval Expression: intestinal | "There are two transcripts, 2.2 kb and 0.9 kb. ced-4 (2.2 kb) is expressed primarily in embryos. The 0.9 kb transcript is expressed in eggs and adults."		0	1	2	III-2D07	-	The ced-4 gene encodes a protein required for apoptosis.	n1162	WT|WT|WT	Molecular_function:protein binding|Biological_process:regulation of apoptosis|Cellular_component:intracellular|Molecular_function:ATP binding|Biological_process:apoptosis	Apoptotic ATPase
189176_at	C36A4.1	C36A4.1	WBGene00007963	cyp-25A1	intestine specific	active							III-1L24	-			WT|WT|WT	Molecular_function:oxidoreductase activity|Biological_process:metabolism|Biological_process:electron transport|Molecular_function:monooxygenase activity		ENSEMBL:ENSP00000337915:human:Cytochrome P450:E=57.9208 | ENSEMBL:ENSP00000346887:human:Splice Isoform 1 Of Cytochrome P450 3A43:E=56.7447 | ENSEMBL:ENSP00000222982:human:Cytochrome P450 3A5:E=56.7447 | ENSEMBL:ENSP00000222382:human:Splice Isoform 2 Of Cy
189163_at	C36A4.2	C36A4.2	WBGene00007964	cyp-25A2	intestine specific	active						21	III-1N02	-			WT|WT	Biological_process:electron transport|Molecular_function:monooxygenase activity		ENSEMBL:ENSP00000222982:human:Cytochrome P450 3A5:E=57.699 | ENSEMBL:ENSP00000337915:human:Cytochrome P450:E=57.284 | ENSEMBL:ENSP00000346887:human:Splice Isoform 1 Of Cytochrome P450 3A43:E=55.4815 | ENSEMBL:ENSP00000292414:human:Cytochrome P450 variant
173529_at	C36A4.4	C36A4.4	WBGene00007965	C36A4.4	common	active						7	III-1N06	172614_x_at|173529_at			Ste|Emb|Emb|Emb|Ste|Emb	Molecular_function:nucleotidyltransferase activity|Biological_process:metabolism|Biological_process:embryonic development (sensu Animalia)|Biological_process:reproduction	UDP-N-acetylglucosamine pyrophosphorylase	ENSEMBL:ENSP00000271469:human:UDP-N-acteylglucosamine pyrophosphorylase 1:E=74.1487 | ENSEMBL:ENSP00000263293:human:UDP-N-acteylglucosamine pyrophosphorylase 1:E=74.1367 | ENSEMBL:ENSP00000353409:human:Hypothetical protein FLJ46687:E=55.5229 | FLYBASE:CG9535-PA:fly:Flybase gene name is CG9535-PA:E=72.0315 |
173968_s_at	C36A4.8	C36A4.8	WBGene00000264	brc-1	germline specific	active						11	III-1N14	172909_x_at|173968_s_at	The brc-1 gene encodes a homolog of human BRCA1, which when mutated leads to early onset breast and ovarian cancer (OMIM:113705).	ok1261	WT|WT	Cellular_component:intracellular|Molecular_function:ubiquitin-protein ligase activity|Molecular_function:zinc ion binding|Biological_process:protein ubiquitination|Cellular_component:ubiquitin ligase complex	Transcriptional regulator BRCA1	ENSEMBL:ENSP00000312236:human:Breast cancer 1, early onset isoform BRCA1-delta11:E=14.2924 | ENSEMBL:ENSP00000013772:human:Breast cancer 1, early onset isoform BRCA1-delta9-10:E=13.7959 | ENSEMBL:ENSP00000246907:human:Breast cancer 1, early onset isoform BRCA1-delta14-17:E=13.7696 | ENSEMBL:ENSP00000350283:human:Breast cancer type 1 susceptibility protein:E=13.6778 | ENSEMBL:ENSP00000326002:human…
191641_s_at	C36A4.9a	C36A4.9	WBGene00007969	C36A4.9	intestine specific	active	head neurons | nerve ring | hypodermis | dorsal nerve cord | intestinal | neuronal | hypodermis | neuronal | hypodermis | neuronal | hypodermis | neuronal | intestine | somatic gonad	Adult Expression: intestinal; hypodermis; nerve ring; head neurons | Larval Expression: intestinal; nerve ring; dorsal nerve cord; head neurons | Expression is seen in nuclei of the adult intestine. | "Expression is seen in adults only, in nuclei of the		1	1	8	III-1N16	-			WT|WT|Unclassified|Unclassified|Unclassified|Unclassified	Molecular_function:catalytic activity|Biological_process:metabolism	Acyl-CoA synthetase	ENSEMBL:ENSP00000353804:human:Acetyl-coenzyme A synthetase, cytoplasmic:E=194.658 | ENSEMBL:ENSP00000253382:human:Similar to Acetyl-coenzyme A synthetase, cytoplasmic:E=193.495 | ENSEMBL:ENSP00000350076:human:OTTHUMP00000030714:E=183.149 | ENSEMBL:ENSP000
190671_at	C36B1.10	C36B1.10	WBGene00007977	C36B1.10	germline specific	active						4	I-4G16	-		ok970	WT	Molecular_function:protein kinase activity|Molecular_function:ATP binding|Biological_process:protein amino acid phosphorylation|Molecular_function:protein serine/threonine kinase activity	Glycogen synthase kinase-3	ENSEMBL:ENSP00000222330:human:Glycogen synthase kinase-3 alpha:E=39.6383 | ENSEMBL:ENSP00000264235:human:Splice Isoform 1 Of Glycogen synthase kinase-3 beta:E=39.0605 | ENSEMBL:ENSP00000324806:human:Splice Isoform 2 Of Glycogen synthase kinase-3 beta:E=36
173547_s_at	C36B1.12	C36B1.12	WBGene00007979	imp-1	germline specific	active	head neurons | intestinal	Adult Expression: intestinal; head neurons | Larval Expression: intestinal; head neurons		1	1	7	I-4G20	-		tm827	WT|WT	Cellular_component:integral to membrane|Molecular_function:D-alanyl-D-alanine endopeptidase activity	Uncharacterized conserved protein, contains PA domain	ENSEMBL:ENSP00000325511:human:Protease-associated PA domain containing protein:E=38.5528 | ENSEMBL:ENSP00000261854:human:Protease-associated PA domain containing protein:E=31.9208 | ENSEMBL:ENSP00000332488:human:Protease-associated PA domain containing protein:E=28.8539 | ENSEMBL:ENSP00000288680:human:Splice Isoform 2 Of Signal peptide peptidase-like 3:E=14.6198 | FLYBASE:CG17370-PA:fly:Flybase g…
176705_at	C36B7.4	C36B7.4	WBGene00016467	C36B7.4	germline specific	active							X-3B04	-			WT
182364_at	C36C5.3	C36C5.3	WBGene00016472	srbc-6	germline specific	active							V-2H08	-			WT
181589_at	C36C9.5	C36C9.5	WBGene00016488	C36C9.5	common	active							X-1F09	-			WT|WT		Unnamed protein
189594_at	C36F7.1	C36F7.1	WBGene00007984	C36F7.1	germline specific	active							I-4B02	-		tm238	WT	Molecular_function:DNA binding|Molecular_function:transcription factor activity|Biological_process:regulation of transcription, DNA-dependent|Cellular_component:nucleus	Transcription factor MEIS1 and related HOX domain proteins	ENSEMBL:ENSP00000331608:human:Iroquois-class homeodomain protein IRX-3:E=38.699 | ENSEMBL:ENSP00000307006:human:Iroquois-class homeodomain protein IRX-2:E=32.5686 | ENSEMBL:ENSP00000316250:human:Hypothetical protein:E=30.9208 | ENSEMBL:ENSP00000231357:human:Iroquois-class homeodomain protein IRX-4:E=30.4949 | ENSEMBL:ENSP00000290552:human:IroquoIs homeobox proteIn 6:E=30.4437 | ENSEMBL:ENSP000003…
190478_at	C37A2.3	C37A2.3	WBGene00016491	C37A2.3	germline specific	active						4	I-3G04	-			WT	Molecular_function:acyl-CoA dehydrogenase activity|Biological_process:electron transport|Molecular_function:oxidoreductase activity	Short-chain acyl-CoA dehydrogenase	ENSEMBL:ENSP00000233710:human:Acyl-Coenzyme A dehydrogenase, long chain:E=52.4437 | ENSEMBL:ENSP00000242592:human:Acyl-CoA dehydrogenase, short-chain specific, mitochondrial precursor:E=51.3872 | ENSEMBL:ENSP00000346877:human:Acyl-CoA dehydrogenase, short
172241_x_at	C37A5.8	C37A5.8	WBGene00007992	C37A5.8	intestine specific	active						15	I-7I03	-			WT		Unnamed protein
172257_x_at	C37C3.3	C37C3.3	WBGene00016497	C37C3.3	common	active	pharyngeal-intestinal valve | nerve ring | pharynx | rectal epithelium | nervous system | ventral nerve cord | tail neurons	Adult Expression: pharynx; pharyngeal-intestinal valve; rectal epithelium; Nervous System; nerve ring; ventral nerve cord; tail neurons;		1	1	1	V-5N17	-			WT|Emb|Lva|Unc|Lva|Unc	Molecular_function:molecular_function unknown|Biological_process:embryonic development (sensu Animalia)|Biological_process:larval development (sensu Nematoda)|Biological_process:growth|Biological_process:locomotory behavior	Protein involved in glucose derepression and pre-vacuolar endosome protein sorting	ENSEMBL:ENSP00000217402:human:Conserved hypothetical protein:E=54.2441 | ENSEMBL:ENSP00000216822:human:Snf7 homologue associated with Alix 2:E=50.2291 | ENSEMBL:ENSP00000297265:human:Conserved hypothetical protein:E=43.9208 | ENSEMBL:ENSP00000223500:human:Similar to CG6259 protein:E=10.3372 | FLYBASE:CG8055-PA:fly:Flybase gene name is CG8055-PA:E=51.6383 | FLYBASE:CG4071-PA:fly:Flybase gene name …
187814_s_at	C37H5.13a	C37H5.13	WBGene00016511	C37H5.13	intestine specific	active						5	V-3L06	-			WT	Molecular_function:acyl-CoA thioesterase activity|Biological_process:acyl-CoA metabolism	Acyl-CoA thioesterase	ENSEMBL:ENSP00000217455:human:Peroxisomal acyl-coenzyme A thioester hydrolase 1:E=35.3665 | ENSEMBL:ENSP00000339475:human:Peroxisomal acyl-CoA thioesterase isoform c:E=33.7959 |
181287_at	C37H5.2	C37H5.2	WBGene00016506	C37H5.2	intestine specific	active						15	V-3J10	-			WT	Molecular_function:hydrolase activity|Biological_process:aromatic compound metabolism|Molecular_function:catalytic activity	Predicted hydrolase/acyltransferase (alpha/beta hydrolase superfamily)	ENSEMBL:ENSP00000216327:human:Esterase/lipase/thioesterase, active site family protein:E=60.6383 | ENSEMBL:ENSP00000013894:human:Esterase/lipase/thioesterase, active site family protein:E=55.8861 | FLYBASE:CG1882-PA:fly:Flybase gene name is CG1882-PA:E=54.4815 |
187215_at	C38C10.3	C38C10.3	WBGene00008001	C38C10.3	germline specific	active						4	III-5C01	-			WT|WT		Unnamed protein
172728_x_at	C38C10.4	C38C10.4	WBGene00001689	gpr-2	germline specific	active			During all mitotic divisions examined, GPR-1/GPR-2 and LIN-5 were present at the cell cortex and spindle asters. GPR-1/GPR-2 and LIN-5 were detected at the spindle asters and at the membranes between germ-precursor nuclei in the distal gonad arms. During	5	1	11	III-5C03	-	gpr-2 encodes a protein containing a GPR (G Protein Regulator)/GoLoco motif characteristic of guanine nucleotide exchange factors specific for G-alpha GTPases; GPR-2 appears to function redundantly during early embryogenesis and germ-line development to r	ok1179	Emb|Emb|Emb|Him|Emb|Unc	Molecular_function:GTPase activator activity|Biological_process:signal transduction|Biological_process:embryonic development (sensu Animalia)|Biological_process:chromosome segregation|Biological_process:locomotory behavior	Unnamed protein
181243_at	C38C3.3	C38C3.3	WBGene00016512	C38C3.3	germline specific	active						4	V-1P07	-			WT
188953_s_at	C38C6.2	C38C6.2	WBGene00000225	atg-2	muscle specific	active						1	II-9A08	-	atg-2 is orthologous to human SLC3A1 (OMIM:104614, mutated in cystinuria).	ok532	WT	Molecular_function:alpha-amylase activity|Biological_process:carbohydrate metabolism	Alpha-amylase	ENSEMBL:ENSP00000260649:human:Neutral and basic amino acid transport protein rBAT:E=45.6021 | ENSEMBL:ENSP00000340815:human:4F2 cell-surface antigen heavy chain:E=26.0362 | FLYBASE:CG30359-PA:fly:Flybase gene name is CG30359-PA:E=28.2924 | FLYBASE:CG8696-PA:fly:Flybase gene name is LvpH-PA:E=28.0915 | FLYBASE:CG8690-PA:fly:Flybase gene name is CG8690-PA:E=25.7696 | FLYBASE:CG11669-PA:fly:Flybase …
179686_at	C38C6.6	C38C6.6	WBGene00007999	tag-297	intestine specific	active						14	II-9A16	-			Clr|Prz|Unc|Lva|Lvl|Mlt|Unc	Biological_process:osmoregulation|Biological_process:larval development (sensu Nematoda)|Biological_process:growth|Biological_process:physiological processes|Biological_process:molting cycle (sensu Invertebrata)|Biological_process:locomotion|Biological_process:locomotory behavior
187626_s_at	C38D4.1a	C38D4.1	WBGene00008003	C38D4.1	germline specific	active						5	III-2M18	171751_x_at|187626_s_at			WT|WT|WT|WT|WT		Unnamed protein
179140_at	C38D4.3	C38D4.3	WBGene00008004	C38D4.3	germline specific	active						5	III-2M22	-			Emb|Emb|Emb|Emb|Adl|Emb|Rup|Unc	Biological_process:determination of adult life span|Biological_process:physiological processes|Biological_process:embryonic development (sensu Animalia)|Biological_process:morphogenesis of an epithelium|Biological_process:locomotory behavior		ENSEMBL:ENSP00000311997:human:Neurofilament triplet H protein:E=18.7447 | ENSEMBL:ENSP00000282478:human:Dentin sialophosphoprotein precursor:E=16.8239 | ENSEMBL:ENSP00000354780:human:Transcription factor ELYS:E=16.0862 | ENSEMBL:ENSP00000241542:human:Msx2
192546_at	C40H1.1	C40H1.1	WBGene00000770	cpb-1	germline specific	active	germ-line cells	CPB-1 protein was detected at high levels in the L4 germ line, in a region just distal to the region that stained by SP56. An identical distribution was observed in males.	CPB-1 staining was predominantly cytoplasmic, as indicated by a uniform strong signal that is excluded from nuclei. This cytoplasmic staining was specific: It was not detectable in cpb-1(RNAi) L4 hermaphrodites. The same pattern was observed in males. In contrast, a faint nonspecific staining was detected in nuclei throughout the gonad.	0	1	7	III-5A01	-	The cbp-1 gene encodes a cytoplasmic polyadenylation element binding (CPEB) protein homolog involved in two steps of spermatogenesis.		WT|WT|WT	Molecular_function:nucleic acid binding|Biological_process:regulation of translation|Biological_process:meiosis|Biological_process:spermatogenesis	Predicted RNA-binding protein (RRM superfamily)	ENSEMBL:ENSP00000265997:human:OTTHUMP00000059577:E=69.6198 | ENSEMBL:ENSP00000352635:human:KIAA0940 protein:E=69.6198 | ENSEMBL:ENSP00000265085:human:Hypothetical protein DKFZp686F1544:E=69.3188 | ENSEMBL:ENSP00000334533:human:KIAA1673 protein:E=69.301 | ENSEMBL:ENSP00000319671:human:CPEB4 protein:E=68.9586 | ENSEMBL:ENSP00000259997:human:Cytoplasmic polyadenylation element binding protein CPEB2:…
186693_at	C40H1.2	C40H1.2	WBGene00008038	C40H1.2	intestine specific	active						22	III-5A03	-			WT|WT	Molecular_function:triacylglycerol lipase activity|Biological_process:lipid metabolism	Predicted lipase
184299_at	C41D11.1	C41D11.1	WBGene00016561	C41D11.1	germline specific	active						11	I-1P10	-		tm1716	Ste|WT	Biological_process:reproduction
187647_at	C41G11.3	C41G11.3	WBGene00004349	rgs-6	intestine specific	active						1	X-3M05	174331_at|185033_at|187647_at	rgs-6 encodes a regulator of G protein signaling; by homology, RGS-6 is predicted to function as a GTPase-activating protein that binds G protein alpha subunits and negatively regulates heterotrimeric G protein signaling; loss of rgs-6 activity via RNAi or a deletion mutation results in no obvious defects, and likewise, rgs-6 overexpression has no measurable effect on egg-laying behavior, locomot…	vs62	WT|WT	Molecular_function:signal transducer activity	G protein signaling regulators	ENSEMBL:ENSP00000340284:human:RGS3 protein:E=12.7447 | ENSEMBL:ENSP00000278155:human:Similar to Regulator of G-protein signaling 10 (RGS10). SPLICE ISOFORM 2:E=11.1675 | ENSEMBL:ENSP00000297897:human:RGS3 isoform RGS3S:E=11.0088 | ENSEMBL:ENSP00000322496:human:Splice Isoform 1 Of Regulator of G-protein signaling 3:E=10.7696 | ENSEMBL:ENSP00000223758:human:OTTHUMP00000063970:E=10.6383 | ENSEMBL:EN…
177885_at	C41G6.2	C41G6.2	WBGene00005759	srw-12	germline specific	active							V-9P14	-			WT
193446_s_at	C41G7.2	C41G7.2	WBGene00002226	klp-16	germline specific	active	nervous system | head	1-cell, 2-cell and 4-cell embryos show uniform expression pattern. Expression in later embryos and young larvae is predominant in the head region.		1	1	7	I-4P13	175747_at|193446_s_at	klp-16 encodes a C-terminal motor kinesin orthologous to the Drosophila melanogaster Ncd and Saccharomyces cerevisiae Kar3; however KLP-16 along with KLP-3, KLP-15 and KLP-17 form an unique subgroup based on amino acid sequence and secondary structure analysis; klp-16 is involved in development of the nervous system in embryos and in chromosome segregation; in situ RNA hybridization experiments i…		Emb|Him|Mei|Emb|Emb|Him|Emb|Emb	Molecular_function:microtubule motor activity|Molecular_function:ATP binding|Biological_process:microtubule-based movement|Cellular_component:microtubule associated complex|Biological_process:embryonic development (sensu Animalia)|Biological_process:chromosome segregation|Biological_process:meiosis	Kinesin (KAR3 subfamily)	ENSEMBL:ENSP00000268514:human:Kinesin-like protein KIFC3:E=61.2518 | ENSEMBL:ENSP00000244365:human:PREDICTED: kinesin family member C1:E=53.7447 | ENSEMBL:ENSP00000340076:human:Chromosome-associated kinesin KIF4A:E=42.0969 | ENSEMBL:ENSP00000332546:human:
178554_s_at	C41G7.3	C41G7.3	WBGene00008061	C41G7.3	germline specific	active						7	I-4P15	172999_s_at|174486_at|174487_s_at|178554_s_at			Him	Molecular_function:nucleic acid binding|Cellular_component:integral to membrane|Biological_process:chromosome segregation	Peripheral-type benzodiazepine receptor and related proteins	ENSEMBL:ENSP00000338004:human:Peripheral-type benzodiazepine receptor:E=12.6021 | ENSEMBL:ENSP00000328973:human:Peripheral benzodiazepine receptor:E=10.3372 | FLYBASE:CG2789-PA:fly:Flybase gene name is CG2789-PA:E=15.0177 |
181994_at	C41H7.6	C41H7.6	WBGene00016576	C41H7.6	common	active						2	II-2L14	-			WT		Uncharacterized protein
184692_at	C42C1.12	C42C1.12	WBGene00016590	C42C1.12	common	active						2	IV-6F07	175698_at|184692_at		tm383	WT
181858_s_at	C42C1.4a	C42C1.4	WBGene00016582	C42C1.4	germline specific	active						2	IV-6D15	-			WT		Vacuolar assembly/sorting protein VPS8	ENSEMBL:ENSP00000287546:human:KIAA0804 protein isoform a:E=63.6576 | FLYBASE:CG10144-PA:fly:Flybase gene name is CG10144-PA:E=44.8239 |
182514_at	C42C1.8	C42C1.8	WBGene00016586	C42C1.8	germline specific	active						7	IV-6D23	-			WT		Permease of the major facilitator superfamily	ENSEMBL:ENSP00000320234:human:MYL5:E=49.7959 | ENSEMBL:ENSP00000238667:human:Feline leukemia virus subgroup C receptor-related protein 2:E=24.4089 | ENSEMBL:ENSP00000307545:human:Hypothetical protein FLJ22269:E=24.2596 | ENSEMBL:ENSP00000294827:human:Feline leukemia virus subgroup C receptor-related protein 1:E=21.3872 | FLYBASE:CG1358-PA:fly:Flybase gene name is CG1358-PA:E=19.1549 |
188412_at	C42D4.2	C42D4.2	WBGene00016595	C42D4.2	intestine specific	active						9	IV-3F09	-			WT	Molecular_function:catalytic activity	Carboxylesterase and related proteins	ENSEMBL:ENSP00000353720:human:Liver carboxylesterase precursor:E=15.5229 | ENSEMBL:ENSP00000317842:human:Carboxylesterase 2:E=13.8239 | ENSEMBL:ENSP00000275857:human:Neuroligin 4, X linked precursor:E=13.5086 | ENSEMBL:ENSP00000264381:human:Cholinesterase
193901_s_at	C42D4.8	C42D4.8	WBGene00004411	rpc-1	germline specific	active						5	IV-3F19	-			Emb|Lva|Emb|Gro|Lva	Molecular_function:DNA binding|Molecular_function:DNA-directed RNA polymerase activity|Biological_process:transcription|Cellular_component:nucleus|Biological_process:embryonic development (sensu Animalia)|Biological_process:positive regulation of growth rate|Biological_process:larval development (sensu Nematoda)|Biological_process:growth	RNA polymerase III, large subunit	ENSEMBL:ENSP00000277783:human:Polymerase:E=1000 | ENSEMBL:ENSP00000314949:human:DNA-directed RNA polymerase II largest subunit:E=186.149 | ENSEMBL:ENSP00000263857:human:DNA-directed RNA polymerase I largest subunit:E=110.538 | FLYBASE:CG17209-PA:fly:Flybase gene name is CG17209-PA:E=264.959 | FLYBASE:CG1554-PA:fly:Flybase gene name is RpII215-PA:E=211.538 | FLYBASE:CG10122-PA:fly:Flybase gene nam…
186030_s_at	C43E11.1	C43E11.1	WBGene00016601	C43E11.1	germline specific	active						5	I-1J06	-			WT|WT|Emb|WT	Biological_process:embryonic development (sensu Animalia)	Acinus (induces apoptotic chromatin condensation)	ENSEMBL:ENSP00000311997:human:Neurofilament triplet H protein:E=18.1487 | ENSEMBL:ENSP00000345541:human:Splice Isoform 2 Of Apoptotic chromatin condensation inducer in the nucleus:E=17.7959 | ENSEMBL:ENSP00000262710:human:Splice Isoform 1 Of Apoptotic chr
186879_s_at	C43E11.10	C43E11.10	WBGene00000382	cdc-6	germline specific	active						7	I-1J24	-	cdc-6 encodes a homolog of an origin complex component (CDC6) which in yeast controls the start of DNA replication, and also has a distant paralog (Y39A1A.12) within the C. elegans genome; CDC-6 is superficially dispensable for embryonic viability, perhaps because of redundancy with Y39A1A.12.		WT	Molecular_function:nucleotide binding|Molecular_function:nucleoside triphosphatase activity	Pre-initiation complex, subunit CDC6, AAA+ superfamily ATPase	ENSEMBL:ENSP00000209728:human:Cell division control protein 6 homolog:E=32.8861 | ENSEMBL:ENSP00000345877:human:Origin recognition complex subunit 1:E=23.5686 | FLYBASE:CG5971-PA:fly:Flybase gene name is CG5971-PA:E=39.6383 | FLYBASE:CG10667-PA:fly:Flybase gene name is Orc1-PA:E=21.0915 |
190401_s_at	C43E11.4	C43E11.4	WBGene00007001	C43E11.4	common	active						41	I-1J12	-			Emb|Sck|Stp|Gro|Emb|Gro|Gro|Gro|Unclassified	Biological_process:embryonic development (sensu Animalia)|Biological_process:positive regulation of growth rate|Biological_process:physiological processes|Biological_process:gametogenesis	Mitochondrial translation elongation factor Tu	ENSEMBL:ENSP00000322439:human:Tu translation elongation factor, mitochondrial:E=93.699 | ENSEMBL:ENSP00000217182:human:Elongation factor 1-alpha 2:E=24.2441 | ENSEMBL:ENSP00000332874:human:Eukaryotic translation elongation factor 1 alpha-like 3:E=24.0223
184708_s_at	C43E11.5	C43E11.5	WBGene00016605	C43E11.5	germline specific	active						4	I-1J14	-			WT|WT|WT		Unnamed protein
182141_at	C43H6.8	C43H6.8	WBGene00001959	hlh-15	intestine specific	active						2	X-1J06	-			WT|Unclassified		Transcription factor HAND2/Transcription factor TAL1/TAL2/LYL1	ENSEMBL:ENSP00000302189:human:Helix-loop-helix protein 1:E=22.699 | ENSEMBL:ENSP00000322087:human:Similar to Helix-loop-helix protein 2:E=22.5086 | ENSEMBL:ENSP00000306982:human:Class II bHLH protein PTF1A:E=11 | ENSEMBL:ENSP00000275461:human:Fer3-like:E=10.8239 | ENSEMBL:ENSP00000345599:human:Class II bHLH protein scleraxis:E=10.0506 | FLYBASE:CG3052-PA:fly:Flybase gene name is HLH4C-PA:E=21.522…
173930_s_at	C44B7.10	C44B7.10	WBGene00016630	C44B7.10	germline specific	active							II-5C22	-				Molecular_function:catalytic activity|Biological_process:acetyl-CoA metabolism	Acetyl-CoA hydrolase	FLYBASE:CG7920-PA:fly:Flybase gene name is CG7920-PA:E=134.409 |
189898_s_at	C44B7.8	C44B7.8	WBGene00004058	pmp-1	intestine specific	active	intestinal	Adult Expression: intestinal | Larval Expression: intestinal		0	1	24		-		ok773		Molecular_function:nucleotide binding|Molecular_function:nucleoside triphosphatase activity|Biological_process:transport|Cellular_component:membrane|Molecular_function:ATP binding|Molecular_function:ATPase activity, coupled to transmembrane movement of substances|Cellular_component:integral to membrane|Molecular_function:ATPase activity	Long-chain acyl-CoA transporter, ABC superfamily (involved in peroxisome organization and biogenesis)	ENSEMBL:ENSP00000263889:human:ATP-binding cassette, sub-family D, member 3:E=200.569 | ENSEMBL:ENSP00000326880:human:ABCD3 protein:E=166.602 | ENSEMBL:ENSP00000310688:human:ATP-binding cassette, sub-family D, member 2:E=91.2596 | ENSEMBL:ENSP00000218104:h
179509_at	C44B9.2	C44B9.2	WBGene00008079	C44B9.2	germline specific	active						4	III-5D22	-			WT|WT|WT|Gro|Gro	Molecular_function:rhodopsin-like receptor activity|Biological_process:G-protein coupled receptor protein signaling pathway|Cellular_component:integral to membrane|Biological_process:positive regulation of growth rate
179683_at	C44B9.3	C44B9.3	WBGene00008080	C44B9.3	germline specific	active						7	III-5D24	-			WT|WT		Unnamed protein
193319_at	C44H4.2	C44H4.2	WBGene00006370	sym-5	intestine specific	active						14	X-6D20	173271_s_at|193319_at	sym-5 encodes a predicted transmembrane protein that contains 13 contiguous leucine-rich repeats (LRRs) and that is similar to SYM-1, a secreted protein involved in muscle attachment; sym-5 activity appears to be required for embryogenesis and functionally overlaps with that of sym-1 and mec-8 in affecting muscle attachment; in addition, loss of sym-5 activity via RNA-mediated interference (RNAi)…		WT|WT|Prz|Sma|Unc|Gro|Prz|Unc	Biological_process:positive regulation of growth rate|Biological_process:locomotion|Biological_process:positive regulation of body size|Biological_process:locomotory behavior|Biological_process:embryonic development (sensu Animalia)|Cellular_component:membrane|Biological_process:muscle attachment	Leucine rich repeat	ENSEMBL:ENSP00000306276:human:Leucine-rich repeat-containing protein 15 precursor:E=30.8861 | ENSEMBL:ENSP00000215539:human:Insulin-like growth factor binding protein complex acid labile chain precursor:E=30.0555 | ENSEMBL:ENSP00000355396:human:Leucine-ri
193942_s_at	C45B11.1a	C45B11.1	WBGene00006443	tag-66	germline specific	active	pharyngeal-intestinal valve | pharynx	Adult Expression: pharynx; pharyngeal-intestinal valve;		0	1		V-7F15	174002_s_at|193942_s_at		ok332	WT|WT	Molecular_function:protein kinase activity|Molecular_function:ATP binding|Biological_process:protein amino acid phosphorylation|Molecular_function:protein serine/threonine kinase activity|Molecular_function:protein-tyrosine kinase activity	p21-activated serine/threonine protein kinase	ENSEMBL:ENSP00000325914:human:Splice Isoform 2 Of Serine/threonine-protein kinase PAK 4:E=113.569 | ENSEMBL:ENSP00000353625:human:PAK4 protein:E=112.174 | ENSEMBL:ENSP00000326864:human:Splice Isoform 1 Of Serine/threonine-protein kinase PAK 4:E=93.1739 |
190311_s_at	C45B11.3	C45B11.3	WBGene00000981	dhs-18	intestine specific	active							V-7F19	-			WT|WT	Molecular_function:oxidoreductase activity|Biological_process:metabolism	Reductases with broad range of substrate specificities	ENSEMBL:ENSP00000262542:human:Hydroxysteroid dehydrogenase-like protein:E=89.8539 | ENSEMBL:ENSP00000342883:human:HSDL2 protein:E=61.0555 | ENSEMBL:ENSP00000263278:human:Dehydrogenase/reductase:E=17.3872 | ENSEMBL:ENSP00000219481:human:Short-chain dehydro
176680_at	C45B2.2	C45B2.2	WBGene00016659	C45B2.2	intestine specific	active							X-3E08	-			WT		Unnamed protein
189510_at	C45B2.4a	C45B2.4	WBGene00001587	ggr-2	muscle specific	active	circumpharyngeal nerve ring neurons | neurons | DD neurons | neurons	(F09C12) AVA, AVB, SMDD, DVA, SIAD, other neurons in the nerve ring | "(C45B2) SMDV, SMDD, SIAV, CAN, HSN, DD"		1	1	6	X-3E12	-	ggr-2 encodes a predicted member of the GABA/ glycine receptor family of ligand-gated chloride channels that affects thermotaxis; expressed in neurons that include SMDV, SMDD, SIAV, CAN, HSN, DD, and is weakly expressed in the egg-laying muscles.	ut207	WT	Molecular_function:GABA-A receptor activity|Molecular_function:extracellular ligand-gated ion channel activity|Biological_process:ion transport|Cellular_component:integral to membrane|Cellular_component:postsynaptic membrane|Biological_process:transport|Cellular_component:membrane|Molecular_function:neurotransmitter receptor activity|Molecular_function:chloride channel activity|Biological_process…	Ligand-gated ion channel	ENSEMBL:ENSP00000274576:human:Glycine receptor alpha-1 chain precursor:E=67.2757 | ENSEMBL:ENSP00000274093:human:Splice Isoform 1 Of Glycine receptor alpha-3 chain precursor:E=66.3468 | ENSEMBL:ENSP00000345284:human:Splice Isoform 2 Of Glycine receptor al
188648_at	C45B2.5	C45B2.5	WBGene00001602	gln-1	intestine specific	active						27	X-3E14	171892_x_at|188648_at			WT	Molecular_function:glutamate-ammonia ligase activity|Biological_process:glutamine biosynthesis|Biological_process:nitrogen metabolism|Biological_process:nitrogen fixation	Glutamine synthetase	ENSEMBL:ENSP00000307900:human:Glutamine synthetase:E=109.398 | FLYBASE:CG1743-PB:fly:Flybase gene name is Gs2-PB:E=99.5376 | FLYBASE:CG2718-PB:fly:Flybase gene name is Gs1-PB:E=93.3188 |
193794_s_at	C45G3.1	C45G3.1	WBGene00008107	tag-255	germline specific	active		Expression is confined to pre-comma stage embryos, and is generally not nuclear localised but consists of weak punctate or diffuse cytoplasmic staining. The number of cells showing expression varies from a few to most cells in the embryo. Only a small fraction of embryos show expression.		0	1	11	I-4F17	-	The C45G3.1 gene encodes a protein, with one N-terminal calponin-like actin-binding domain and two IQ calmodulin-binding domains, that is likely to be required for spindle structure and function, and (indirectly) for neural function, based on its orthology to Drosophila ABNORMAL SPINDLE and on its joint sterile and uncoordinated RNAi phenotypes; C45G3.1 is also orthologous to human ASPM (OMIM:605…		Emb|Mei|Unc|Emb|Lva|Pvl|Stp|Emb|Lva|Pvl|Rup|Unc|Emb|Gro|Pvl|Rup|Unc	Biological_process:embryonic development (sensu Animalia)|Biological_process:positive regulation of growth rate|Biological_process:larval development (sensu Nematoda)|Biological_process:growth|Biological_process:meiosis|Biological_process:hermaphrodite genital morphogenesis|Biological_process:morphogenesis of an epithelium|Biological_process:gametogenesis|Biological_process:locomotory behavior	Microtubule-associated protein Asp	ENSEMBL:ENSP00000325924:human:Splice Isoform 1 Of Abnormal spindle-like microcephaly-associated protein:E=17.7213 | ENSEMBL:ENSP00000294732:human:Asp:E=16.8239 | FLYBASE:CG6875-PA:fly:Flybase gene name is asp-PA:E=27.0915 |
180721_at	C45G7.2	C45G7.2	WBGene00016669	C45G7.2	intestine specific	active						8	IV-1N07	-			WT		Unnamed protein	FLYBASE:CG6421-PA:fly:Flybase gene name is CG6421-PA:E=12.0706 | FLYBASE:CG6426-PA:fly:Flybase gene name is CG6426-PA:E=10.1675 |
181015_at	C45G7.5	C45G7.5	WBGene00000402	cdh-10	muscle specific	active	pharynx | mc1 | mc2 | pharyngeal marginal cells	Expression is seen in the marginal cells of the pharynx, from early larval stages until the adult stage. In early larvae the mc1 and mc2 marginal cells show expression, whereas in adults only the mc2 marginal cells are seen to express. | "Expressed in K and K'. Not expressed in intestino-rectal valve, rectal epithelial cells, U, R, B or Y cells."		0	1	14	IV-1N13	180954_at|181015_at	cdh-10 encodes a member of the cadherin superfamily.		WT|WT			ENSEMBL:ENSP00000354950:human:Protocadherin 15 precursor:E=24.7213 | ENSEMBL:ENSP00000322604:human:Protocadherin 15:E=24.6198 | ENSEMBL:ENSP00000348178:human:Splice Isoform 4 Of Cadherin-23 precursor:E=24.0506 | ENSEMBL:ENSP00000337219:human:Splice Isofor
189590_at	C45G9.1	C45G9.1	WBGene00016673	C45G9.1	germline specific	active						13	III-2J23	-			WT|WT		Casein kinase (serine/threonine/tyrosine protein kinase)	ENSEMBL:ENSP00000259750:human:OTTHUMP00000016425:E=31.699 | ENSEMBL:ENSP00000267890:human:TTBK2 protein:E=30.3468 | ENSEMBL:ENSP00000263802:human:TTBK2 protein:E=29.3872 | ENSEMBL:ENSP00000338432:human:Casein kinase I, epsilon isoform:E=22.9586 | ENSEMBL:
187602_at	C45G9.12	C45G9.12	WBGene00016683	C45G9.12	muscle specific	active						8	III-2L19	-			WT|WT
187379_at	C45G9.2	C45G9.2	WBGene00016674	C45G9.2	common	active						11	III-2L01	-	This gene encodes a protein predicted by Eisenberg and coworkers, with 52% accuracy, to be mitochondrial.		WT|WT|WT		tRNA-dihydrouridine synthase	ENSEMBL:ENSP00000265720:human:Protein similar to E.coli yhdg and R. caPsulatus nifR3:E=75.2076 | ENSEMBL:ENSP00000303515:human:PP3111 protein:E=34.4815 | ENSEMBL:ENSP00000351769:human:Hypothetical protein FLJ20399:E=20.7696 | ENSEMBL:ENSP00000346280:human:34 kDa protein:E=15.0506 | ENSEMBL:ENSP00000315558:human:LOC56931 protein:E=12.8539 | ENSEMBL:ENSP00000311977:human:Hypothetical protein LOC569…
187431_at	C45G9.8	C45G9.8	WBGene00016679	C45G9.8	germline specific	active						13	III-2L11	-			WT|WT		Unnamed protein
185636_at	C45H4.10	C45H4.10	WBGene00016692	srbc-24	germline specific	active						13	V-2E21	-			WT		Unnamed protein
181054_at	C45H4.9	C45H4.9	WBGene00016691	srbc-23	germline specific	active							V-2E19	-			WT
191845_at	C46A5.1	C46A5.1	WBGene00016698	C46A5.1	germline specific	active						4	IV-3L18	-			Unc	Molecular_function:protein phosphatase activity|Biological_process:protein amino acid dephosphorylation|Molecular_function:protein tyrosine phosphatase activity|Biological_process:locomotory behavior	Protein tyrosine phosphatase	ENSEMBL:ENSP00000320546:human:Protein tyrosine phosphatase, non-receptor type 2:E=19.2147 | ENSEMBL:ENSP00000320298:human:Splice Isoform 2 Of Tyrosine-protein phosphatase, non-receptor type 2:E=18.8239 | ENSEMBL:ENSP00000311857:human:Splice Isoform 1 Of T
176782_s_at	C46C11.2	C46C11.2	WBGene00016705	C46C11.2	intestine specific	active		Expression consists of two components. One component is seen in an area corresponding to the most anterior portion of the intestine, predominantly in young larvae, but is also seen in older larvae and adults. This expression may correspond to the excretory gland cells. Expression is generally weak, non-nuclear, and seen in only a small fraction of worms. A second component consists of expression …		0	1		X-2B20	176781_at|176782_s_at			WT|WT		Predicted transporter ADD1 (major facilitator superfamily)	FLYBASE:CG32158-PD:fly:Flybase gene name is CG32158-PD:E=17.3566 | FLYBASE:CG8046-PB:fly:Flybase gene name is CG8046-PB:E=13.1549 | FLYBASE:CG8008-PA:fly:Flybase gene name is CG8008-PA:E=10.585 |
186420_at	C46E10.4	C46E10.4	WBGene00016710	C46E10.4	intestine specific	active						1	II-3M16	-			WT		F-box domain
190245_at	C46E10.9	C46E10.9	WBGene00016713	C46E10.9	germline specific	active						10	II-3O02	-		tm1692	WT|Unclassified|WT|WT|WT	Molecular_function:nucleic acid binding|Molecular_function:zinc ion binding|Cellular_component:nucleus	Zn-finger	ENSEMBL:ENSP00000323741:human:Kruppel-like zinc finger factor X17:E=12.9208 | ENSEMBL:ENSP00000292450:human:Zinc finger protein 38 homolog:E=12.5686 | ENSEMBL:ENSP00000228437:human:PR-domain zinc finger protein 4:E=12.3979 | ENSEMBL:ENSP00000352990:human:
183954_at	C46F11.3	C46F11.3	WBGene00008118	C46F11.3	germline specific	active						7	III-1H06	-			WT|WT
191351_s_at	C46F11.4	C46F11.4	WBGene00008119	C46F11.4	germline specific	active						5	III-1H08	-			WT|WT|WT	Molecular_function:ATP binding|Molecular_function:ATP dependent helicase activity|Molecular_function:nucleic acid binding|Molecular_function:helicase activity	ATP-dependent RNA helicase	ENSEMBL:ENSP00000353247:human:RNA helicase-related protein:E=178.482 | ENSEMBL:ENSP00000346236:human:DEAD (Asp-Glu-Ala-Asp) box polypeptide 46:E=99.3468 | ENSEMBL:ENSP00000274514:human:KIAA0801 protein:E=98.5086 | ENSEMBL:ENSP00000216019:human:Hypothetica
183171_at	C46F9.3	C46F9.3	WBGene00016719	C46F9.3	intestine specific	active						8	II-2O07	-	The C46F9.3 gene encodes a protein with a meprin-associated Traf homology (MATH) domain that may be involved in apoptosis.		WT		Uncharacterized protein, contains BTB/POZ domain
185070_s_at	C46G7.4a	C46G7.4	WBGene00004112	pqn-22	muscle specific	active							IV-3G17	-	The protein product of this gene is predicted to contain a glutamine/asparagine (Q/N)-rich ('prion') domain, by the algorithm of Michelitsch and Weissman (as of the WS77 release of WormBase, i.e., in wormpep77).	tm381	Emb|WT	Molecular_function:protein binding|Biological_process:embryonic development (sensu Animalia)	Unnamed protein	FLYBASE:CG6004-PB:fly:Flybase gene name is CG6004-PB:E=17.699 | FLYBASE:CG4090-PA:fly:Flybase gene name is CG4090-PA:E=11.8861 |
187625_at	C46H11.3	C46H11.3	WBGene00016729	C46H11.3	intestine specific	active						6	I-2A18	-			WT|WT	Biological_process:regulation of actin polymerization|Cellular_component:cytoskeleton	Actin-related protein Arp2/3 complex, subunit ARPC5	ENSEMBL:ENSP00000294742:human:Actin relAted protein 2/3 complex subunit 5:E=20 | ENSEMBL:ENSP00000352918:human:ARPC5 protein:E=18.7213 | ENSEMBL:ENSP00000345361:human:Similar to ARP2/3 complex 16 kDa subunit:E=16.7959 | ENSEMBL:ENSP00000259477:human:18 kDa protein:E=15.7696 | FLYBASE:CG9881-PA:fly::E=16.1805 |
184437_at	C46H11.6	C46H11.6	WBGene00016730	C46H11.6	germline specific	active						4	I-2A24	-			WT|Unc|Pvl|Unc	Molecular_function:protein binding|Biological_process:hermaphrodite genital morphogenesis|Biological_process:locomotory behavior	PDZ domain
180324_s_at	C47B2.2a	C47B2.2	WBGene00008131	C47B2.2	germline specific	active							I-6H15	-			WT		Predicted uracil phosphoribosyltransferase	ENSEMBL:ENSP00000209779:human:Hypothetical protein MGC23937:E=50.9208 | ENSEMBL:ENSP00000346155:human:61 kDa protein:E=23.3098 | ENSEMBL:ENSP00000353334:human:Uridine/cytidine kinase-like 1:E=23.3098 | FLYBASE:CG5537-PA:fly:Flybase gene name is CG5537-PA:E=43.5376 | FLYBASE:CG4798-PA:fly:Flybase gene name is CG4798-PA:E=26.2441 |
191938_at	C47D12.8	C47D12.8	WBGene00008140	C47D12.8	germline specific	active		Expressed in embryo and mixed stage animals. A single form of xpf mRNA was detected at the position of 2.9 kb in total RNA of embryos or total RNA of mixed-stage worms and in purified mRNA as well.		5	1	2	II-7P10	-	C47D12.8 is orthologous to the human gene DNA REPAIR PROTEIN (ERCC4; OMIM:133520), which when mutated leads to disease.		WT	Molecular_function:nucleic acid binding|Molecular_function:nuclease activity|Biological_process:DNA metabolism	Structure-specific endonuclease ERCC1-XPF, catalytic component XPF/ERCC4	ENSEMBL:ENSP00000310520:human:Excision rEpair cross-complEmEnting rodEnt rEpair dEficiEncy, complEmEntation group 4:E=94.4202 | FLYBASE:CG3697-PA:fly::E=81.2007 |
189851_at	C47D2.2	C47D2.2	WBGene00000391	cdd-1	intestine specific	active	intestine | tail | pharynx	In lines transformed with the cdd-1 reporter gene construct, faint staining was first detected in the egg, but the most intense staining was observed in the L1 and L2 stages. In the adult worm, transfection with the cdd-1 construct resulted in a higher in		0	1	1		-	cdd-1 encodes a cytidine deaminase that contains a zinc-binding region; expressed in the intestine.	ok390		Molecular_function:cytidine deaminase activity|Biological_process:cytidine metabolism|Molecular_function:zinc ion binding|Molecular_function:hydrolase activity|Biological_process:RNA modification|Biological_process:RNA metabolism	Cytidine deaminase	ENSEMBL:ENSP00000289839:human:Cytidine deaminase:E=22 | FLYBASE:CG8360-PA:fly:Flybase gene name is CG8360-PA:E=18.6383 | FLYBASE:CG8349-PA:fly:Flybase gene name is CG8349-PA:E=14.9208 | FLYBASE:CG8353-PA:fly:Flybase gene name is CG8353-PA:E=14.3188 |
185741_at	C47E12.10	C47E12.10	WBGene00008153	C47E12.10	germline specific	active	intestinal	Adult Expression: intestinal | Larval Expression: intestinal		0	1	4	IV-5O09	-			WT		Uncharacterized protein
178660_at	C47E8.1	C47E8.1	WBGene00008141	C47E8.1	germline specific	active						4	V-9J15	-			WT
191090_at	C47E8.5	C47E8.5	WBGene00000915	daf-21	common	active	germ-line cells | head | germ-line cells | somatic cells | gut | alimentary system | intestinal | intestinal	In adult males, daf-21 mRNA was detected in germline cells, similarly as in hermaphrodites, with a strong signal seen in spermatogonia, decreasing signal in spermatocytes, and none in mature sperm. | "In the embryo comma stage, daf-21 mRNA was strongly de	| Distributed ubiquitously in the cytoplasm.	0	1			173055_s_at|191090_at		nr2081	Emb|Ste	Molecular_function:ATP binding|Molecular_function:unfolded protein binding|Biological_process:protein folding|Biological_process:embryonic development (sensu Animalia)|Biological_process:reproduction	Molecular chaperone (HSP90 family)	ENSEMBL:ENSP00000325875:human:Heat shock protein HSP 90-beta:E=291.658 | ENSEMBL:ENSP00000329390:human:Heat shock protein HSP 90-beta:E=291.222 | ENSEMBL:ENSP00000216281:human:Heat shock protein HSP 90-alpha:E=290.328 | ENSEMBL:ENSP00000299767:human:Endoplasmin precursor:E=170.886 | ENSEMBL:ENSP00000319956:human:Heat shock protein 86:E=105.398 | ENSEMBL:ENSP00000246957:human:Heat shock protein Hs…
179231_at	C47G2.5	C47G2.5	WBGene00008166	C47G2.5	germline specific	active						5	II-7B08	174305_s_at|179231_at			Emb|Clr|Emb|Stp|Unc|Emb|Lva|Unc	Biological_process:osmoregulation|Biological_process:embryonic development (sensu Animalia)|Biological_process:larval development (sensu Nematoda)|Biological_process:growth|Biological_process:gametogenesis|Biological_process:locomotory behavior	SAP family cell cycle dependent phosphatase-associated protein	ENSEMBL:ENSP00000321013:human:KIAA1115:E=16.2007 | ENSEMBL:ENSP00000265636:human:Sporulation-induced transcript 4-associated protein SAPLa:E=15.3566 | ENSEMBL:ENSP00000216061:human:KIAA0685 protein:E=14.4559 | ENSEMBL:ENSP00000352051:human:KIAA0685 gene product:E=13.7959 | FLYBASE:CG10289-PA:fly:Flybase gene name is CG10289-PA:E=16.4089 |
187212_at	C48B4.11	C48B4.11	WBGene00008174	C48B4.11	germline specific	active						7	III-5K01	-			WT|WT
186750_at	C48B4.9	C48B4.9	WBGene00008172	C48B4.9	germline specific	active						2	III-5I21	-			WT|WT|Gro|Gro	Biological_process:positive regulation of growth rate	Unnamed protein
190108_at	C48B6.2	C48B6.2	WBGene00016740	C48B6.2	common	active	pharynx | neuron	Expression is confined to young larvae and 3-fold embryos and consists of two components. One component comprises a pair of neuronal nuclei located either side of the pharyngeal isthmus. Frequently due to mosaicism only one of the pair of neurons shows expression. The second component consists of weak diffuse expression throughout the pharyngeal musculature.	Expressed in nuclei.	1	1	2	I-3I18	-			Gro|Stp|Lva|Lvl|Lva|Lvl	Molecular_function:structural constituent of ribosome|Biological_process:protein biosynthesis|Cellular_component:intracellular|Cellular_component:ribosome|Molecular_function:RNA binding|Biological_process:positive regulation of growth rate|Biological_process:larval development (sensu Nematoda)|Biological_process:growth|Biological_process:physiological processes|Biological_process:gametogenesis	U3 small nucleolar ribonucleoprotein (snoRNP) component	ENSEMBL:ENSP00000326981:human:U3 small nucleolar ribonucleoprotein protein IMP3 homolog:E=45.4089 | FLYBASE:CG4866-PA:fly:Flybase gene name is CG4866-PA:E=47.6198 |
189574_s_at	C48B6.6a	C48B6.6	WBGene00004879	smg-1	germline specific	active						13	I-3K02	175829_s_at|187708_s_at|189574_s_at		cc545	WT|WT|Pvl|WT|Pvl|Pvl|Pvl	Molecular_function:phosphotransferase activity, alcohol group as acceptor|Biological_process:hermaphrodite genital morphogenesis	DNA-dependent protein kinase	ENSEMBL:ENSP00000336977:human:Phosphatidylinositol 3-kinase-related protein kinase:E=162.959 | ENSEMBL:ENSP00000354587:human:289 kDa protein:E=47.9208 | ENSEMBL:ENSP00000354558:human:FKBP12-rapamycin complex-associated protein:E=47.9208 | ENSEMBL:ENSP00000343741:human:FRAP-related protein:E=33.9586 | ENSEMBL:ENSP00000278616:human:Serine-protein kinase ATM:E=33.9586 | ENSEMBL:ENSP00000313420:human…
181730_at	C48B6.9	C48B6.9	WBGene00016745	C48B6.9	germline specific	active						12	I-3K08	-			WT
181905_at	C48C5.3	C48C5.3	WBGene00016748	C48C5.3	germline specific	active						7		-				Molecular_function:rhodopsin-like receptor activity|Biological_process:G-protein coupled receptor protein signaling pathway|Cellular_component:integral to membrane	Unnamed protein
182912_at	C48E7.3	C48E7.3	WBGene00003059	lpd-2	common	active						2	I-2P22	-	lpd-2 encodes a predicted transcription factor with homology to transcription factors of the CCAAT/Enhancer Binding Protein family (C/EBPA and B, OMIM:116897, 189965, associated with the regulation of mammalian adipocyte differentiation); in C. elegans, LPD-2 activity is required for normal lipid metabolism and wild-type levels of lipogenic enzyme expression, as well as for larval development; in…		Lva|Lvl|Gro|Gro|Lva|Ste|Lpd|Unclassified|Lva|Lvl|Lva|Lvl	Biological_process:positive regulation of growth rate|Biological_process:lipid metabolism|Biological_process:larval development (sensu Nematoda)|Biological_process:growth|Biological_process:physiological processes|Biological_process:reproduction	Protein involved in rRNA processing	ENSEMBL:ENSP00000352360:human:36 kDa protein:E=31.9586 | ENSEMBL:ENSP00000250392:human:Conserved hypothetical protein:E=30.1675 | FLYBASE:CG11030-PA:fly:Flybase gene name is CG11030-PA:E=13.7212 |
182925_at	C49A9.1	C49A9.1	WBGene00016755	C49A9.1	intestine specific	active							IV-3K05	-			WT	Molecular_function:molecular_function unknown	Uncharacterized protein with ubiquitin fold
183959_at	C49A9.2	C49A9.2	WBGene00016756	C49A9.2	intestine specific	active						19	IV-3K07	-			WT	Molecular_function:molecular_function unknown	Uncharacterized protein with ubiquitin fold
182783_at	C49A9.3	C49A9.3	WBGene00016757	C49A9.3	intestine specific	active						8	IV-3K09	-			WT	Molecular_function:hydrogen-transporting ATP synthase activity, rotational mechanism|Molecular_function:hydrogen-transporting ATPase activity, rotational mechanism|Biological_process:ATP synthesis coupled proton transport|Cellular_component:proton-transporting two-sector ATPase complex|Molecular_function:molecular_function unknown	Uncharacterized protein with ubiquitin fold
182898_at	C49A9.4	C49A9.4	WBGene00016758	C49A9.4	intestine specific	active						31	IV-3K11	-	C49A9.4 is orthologous to the human gene CYSTATIN B (STEFIN B) (CSTB; OMIM:601145), which when mutated leads to disease.			Molecular_function:molecular_function unknown
182931_at	C49A9.6	C49A9.6	WBGene00016760	C49A9.6	intestine specific	active						8	IV-3K15	-			WT	Molecular_function:molecular_function unknown	Uncharacterized protein with ubiquitin fold
179430_s_at	C49C3.9	C49C3.9	WBGene00008199	C49C3.9	intestine specific	active						19	IV-8C20	-			WT
178797_at	C49F5.7	C49F5.7	WBGene00008211	C49F5.7	intestine specific	active						8		-					Unnamed protein
184711_at	C49G7.10	C49G7.10	WBGene00016788	C49G7.10	intestine specific	active						8	V-3D03	-			WT		Unnamed protein
184608_s_at	C49H3.10	C49H3.10	WBGene00002080	imb-6	germline specific	active	head neurons | intestine | nervous system	Larval Expression: intestine; Nervous System; head neurons;		1	1	5	IV-4C19	-	imb-6 encodes an importin-beta-like protein orthologous to vertebrate Exportin-t, a specific mediator of tRNA export from the nucleus; IMB-6 is predicted to function by binding tRNAs directly in the presence of the RAN-1 GTPase and facilitating their nucleocytoplasmic transport; in C. elegans, loss of imb-6 function via RNA-mediated interference (RNAi) does not result in any obvious abnormalities.	ok1271	WT		Nuclear mRNA export factor receptor LOS1/Exportin-t (importin beta superfamily)	ENSEMBL:ENSP00000327821:human:Exportin T:E=89.5686 |
183637_at	C49H3.6a	C49H3.6	WBGene00016792	C49H3.6	germline specific	active	head neurons | anal sphincter/depressor muscle | nerve ring | intestinal muscle | body wall muscle | pharynx | dorsal nerve cord | ventral nerve cord | body neurons | intestinal | vulval muscle | tail neurons	Adult Expression: pharynx; intestinal muscle; anal sphincter/depressor muscle; vulval muscle; body wall muscle; ventral nerve cord; dorsal nerve cord; head neurons; body neurons; tail neurons; unidentified | Larval Expression: pharynx; intestinal; intestinal muscle; anal sphincter/depressor muscle; body wall muscle; nerve ring; ventral nerve cord; dorsal nerve cord; head neurons; body neurons; ta…		1	1	11	IV-4C11	-			WT		Predicted coiled-coil protein	ENSEMBL:ENSP00000271277:human:KIAA1433 protein:E=24.0555 | ENSEMBL:ENSP00000355143:human:Hypothetical protein DKFZp547A023:E=23.9586 | ENSEMBL:ENSP00000346560:human:GPBP-interacting protein A:E=22.6021 | ENSEMBL:ENSP00000327880:human:GPBP-interacting protein 90:E=22.0969 | ENSEMBL:ENSP00000160373:human:Cortactin-binding protein 2:E=19.6778 | ENSEMBL:ENSP00000237172:human:L-FILIP:E=19.301 | ENSEMB…
189777_at	C49H3.8	C49H3.8	WBGene00016793	C49H3.8	common	active						18	IV-4C15	-			Egl|Emb|Gro|Rup|Unc|Emb|Gro	Molecular_function:structural constituent of cytoskeleton|Cellular_component:actin cytoskeleton|Molecular_function:ATP binding|Biological_process:oviposition|Biological_process:embryonic development (sensu Animalia)|Biological_process:positive regulation of growth rate|Biological_process:morphogenesis of an epithelium|Biological_process:locomotory behavior	Actin and related proteins	ENSEMBL:ENSP00000254286:human:Similar to Actin-related protein 11:E=21.1192 | FLYBASE:CG12235-PA:fly:Flybase gene name is Arp11-PA:E=10.5376 |
182805_s_at	C49H3.9	C49H3.9	WBGene00016794	C49H3.9	common	active						5		182804_at|182805_s_at			WT		Uncharacterized conserved protein
190557_s_at	C50B6.2	C50B6.2	WBGene00008218	C50B6.2	germline specific	active	head neurons | intestine | nervous system	Adult Expression: Nervous System; head neurons;		1	1	7	V-8D22	-			Emb|Unc|WT	Biological_process:embryonic development (sensu Animalia)|Biological_process:locomotory behavior	Cell cycle-regulated histone H1-binding protein	ENSEMBL:ENSP00000255120:human:Splice Isoform 1 Of Nuclear autoantigenic sperm protein:E=20.4437 | ENSEMBL:ENSP00000345532:human:Nuclear autoaNtigeNic sperm proteiN isoform 1:E=20.4437 | ENSEMBL:ENSP00000255121:human:Similar to Somatic histone binding protein NASP:E=14.6198 | FLYBASE:CG8223-PA:fly:Flybase gene name is CG8223-PA:E=13.7212 | FLYBASE:CG32356-PA:fly:Flybase gene name is ImpE1-PA:E=11.…
179073_at	C50B6.3	C50B6.3	WBGene00008219	C50B6.3	germline specific	active						11	V-8D24	-			WT|WT
188276_s_at	C50B6.4	C50B6.4	WBGene00000734	col-161	muscle specific	active						16	V-8F02	-			WT	Biological_process:phosphate transport|Cellular_component:cytoplasm|Molecular_function:structural constituent of cuticle	Collagens (type IV and type XIII), and related proteins	ENSEMBL:ENSP00000315243:human:COL3A1 protein:E=41.7959 | ENSEMBL:ENSP00000304408:human:Collagen alpha 1(III) chain precursor:E=41.7212 | ENSEMBL:ENSP00000225964:human:Collagen alpha 1(I) chain precursor:E=40.6576 | ENSEMBL:ENSP00000347458:human:Pro-alpha-
186954_at	C50B8.3	C50B8.3	WBGene00008225	C50B8.3	common	active							V-8P04	-			WT		Uncharacterized conserved protein	ENSEMBL:ENSP00000260361:human:Complex I intermediate-associated protein 30, mitochondrial precursor:E=32.9208 | FLYBASE:CG7598-PA:fly:Flybase gene name is CG7598-PA:E=40.1024 |
179537_at	C50B8.4	C50B8.4	WBGene00008226	C50B8.4	intestine specific	active						6	V-8P06	-			WT|WT
175994_s_at	C50C3.8	C50C3.8	WBGene00016803	C50C3.8	germline specific	active	head neurons | nervous system	Adult Expression: Nervous System; head neurons; unidentified cells;		1	1	11	III-4G14	173114_s_at|175994_s_at	The C50C3.8 gene encodes a protein with a meprin-associated Traf homology (MATH) domain that may be involved in apoptosis.		WT|WT|WT	Molecular_function:protein binding	Speckle-type POZ protein SPOP and related proteins with TRAF, MATH and BTB/POZ domains	ENSEMBL:ENSP00000240327:human:Speckle-type POZ protein:E=32.5686 | ENSEMBL:ENSP00000280098:human:Hypothetical protein LOC339745:E=28.5686 | ENSEMBL:ENSP00000343273:human:Hypothetical protein DKFZp564C1616:E=13.4318 | ENSEMBL:ENSP00000263771:human:BTB/POZ domain containing protein:E=13.3468 | ENSEMBL:ENSP00000322958:human:BTB/POZ domain containing protein:E=12.8861 | ENSEMBL:ENSP00000328409:human:…
179783_at	C50D2.3	C50D2.3	WBGene00016807	C50D2.3	germline specific	active						4	II-1E07	-			WT	Molecular_function:protein binding	PDZ domain
189835_at	C50D2.4	C50D2.4	WBGene00000644	col-68	intestine specific	active						16	II-1E09	-			WT	Biological_process:phosphate transport|Cellular_component:cytoplasm|Molecular_function:structural constituent of cuticle	Collagens (type IV and type XIII), and related proteins	ENSEMBL:ENSP00000341752:human:COL22A1 protein:E=44.301 | ENSEMBL:ENSP00000303153:human:Alpha 1 type XXII collagen:E=43.9208 | ENSEMBL:ENSP00000304408:human:Collagen alpha 1(III) chain precursor:E=42.5686 | ENSEMBL:ENSP00000225964:human:Collagen alpha 1(I)
179964_s_at	C50D2.5	C50D2.5	WBGene00016808	C50D2.5	germline specific	active						18	II-1E11	-			WT	Molecular_function:nucleic acid binding	Predicted RNA-binding protein (RRM superfamily)	ENSEMBL:ENSP00000233468:human:Pre-mRNA branch site protein p14:E=43.1192 | FLYBASE:CG13298-PA:fly:Flybase gene name is CG13298-PA:E=42.3565 |
184459_at	C50E3.10	C50E3.10	WBGene00016821	C50E3.10	germline specific	active								-				Cellular_component:extracellular	Defense-related protein containing SCP domain
184269_at	C50E3.12	C50E3.12	WBGene00016823	C50E3.12	germline specific	active						7	V-5F05	-			WT		Unnamed protein
180086_at	C50F2.10	C50F2.2	WBGene00016836		germline specific	changed	pharyngeal marginal cells | pharyngeal neurons	Only the pharyngeal marginal zone was stained in all larval and adult stages, but not in pre-hatching embryos. | "ABF-2GFP was detected in the pharynx in all larval and adult stages, but not in pre-hatching embryos. ABF-2GFP was also observed in the pharyngeal neurons and excretory cells." | "abf-2 transcripts was detected in the adults of N2 and glp-4, and eggs. No obvious difference in the accu…		1	1	2		-	The abf-2 gene encodes an antimicrobial peptide that is homologous to antibacterial factor ASABF from Ascaris suum and closely related to ABF-1.		WT		Unnamed protein
182535_at	C50F2.3	C50F2.3	WBGene00016837	C50F2.3	germline specific	active	hypodermis | pharynx | intestinal	Adult Expression: pharynx; intestinal; hypodermis; unidentified | Larval Expression: pharynx; intestinal; hypodermis; unidentified		0	1	5	I-1N03	-			Emb|Gro|Led|Emb|Ste|Emb|Emb|Emb	Biological_process:RNA processing|Cellular_component:intracellular|Biological_process:embryonic development (sensu Animalia)|Biological_process:positive regulation of growth rate|Biological_process:embryonic morphogenesis|Biological_process:gastrulation (sensu Protostomia)|Biological_process:reproduction	mRNA splicing factor	ENSEMBL:ENSP00000351137:human:HCNP:E=223.252 | ENSEMBL:ENSP00000320467:human:HCNP:E=186.886 | FLYBASE:CG6197-PA:fly:Flybase gene name is CG6197-PA:E=237.658 | FLYBASE:CG3193-PA:fly:Flybase gene name is crn-PA:E=14.3767 |
179022_at	C50F4.1	C50F4.1	WBGene00008229	C50F4.1	intestine specific	active						8	V-6L23	173209_s_at|179022_at			WT	Molecular_function:molecular_function unknown
190814_s_at	C50F4.10	C50F4.10	WBGene00008235	C50F4.10	germline specific	active						4	V-6N17	-			WT|WT	Molecular_function:protein kinase activity|Molecular_function:ATP binding|Biological_process:protein amino acid phosphorylation|Molecular_function:protein serine/threonine kinase activity	Casein kinase (serine/threonine/tyrosine protein kinase)	ENSEMBL:ENSP00000259750:human:OTTHUMP00000016425:E=50.0506 | ENSEMBL:ENSP00000267890:human:TTBK2 protein:E=48.8861 | ENSEMBL:ENSP00000263802:human:TTBK2 protein:E=48.0809 | ENSEMBL:ENSP00000338432:human:Casein kinase I, epsilon isoform:E=28.2757 | ENSEMBL
179613_at	C50F4.8	C50F4.8	WBGene00008233	C50F4.8	intestine specific	active						8	V-6N13	-			WT		Unnamed protein
183658_at	C50F7.3	C50F7.3	WBGene00016843	C50F7.3	germline specific	active						4		-					PDZ domain
175819_s_at	C50H2.1	C50H2.1	WBGene00008239	C50H2.1	intestine specific	active						8	V-6L18	-	C50H2.1 is orthologous to the human gene FORKHEAD BOX O1A (RHABDOMYOSARCOMA) (FSHR; OMIM:136533), which when mutated leads to disease.	ok778	Gro|Emb	Molecular_function:rhodopsin-like receptor activity|Biological_process:G-protein coupled receptor protein signaling pathway|Cellular_component:integral to membrane|Molecular_function:protein-hormone receptor activity|Molecular_function:structural constituent of ribosome|Biological_process:protein biosynthesis|Cellular_component:intracellular|Cellular_component:ribosome|Biological_process:embryoni…	Glycoprotein hormone receptor	ENSEMBL:ENSP00000306780:human:Splice Isoform 1 Of Follicle stimulating hormone receptor precursor:E=78.0362 | ENSEMBL:ENSP00000294954:human:Splice Isoform 1 Of Lutropin-choriogonadotropic hormone receptor precursor:E=77.3767 | ENSEMBL:ENSP00000298171:huma
192571_s_at	C51E3.7a	C51E3.7	WBGene00001172	egl-3	muscle specific	active	head neurons | nerve ring | ventral nerve cord | body neurons | intestinal | tail neurons | head neurons | ventral nerve cord | tail neurons | nerve ring | tail | pharynx	Adult Expression: intestinal; nerve ring; ventral nerve cord; head neurons; body neurons; tail neurons; unidentified | Larval Expression: intestinal; nerve ring; ventral nerve cord; head neurons; body neurons; tail neurons; unidentified | "Many neurons in	| Axon bundles in the nerve ring and ventral nerve cords of wild-type animals were brightly stained with the anti-egl-3 PC2 antibody. | "In wild-type animals, egl-3 immunostaining was most concentrated in the nerve ring and other neuronal processes, whereas neuronal cell bodies had lower levels of expression."	1	1		V-7G01	173431_at|192571_s_at	The egl-3 gene encodes a homolog of a mammalian proprotein convertase that participates in peptide secretion.	gk238	WT	Molecular_function:subtilase activity|Biological_process:proteolysis and peptidolysis	Subtilisin-like proprotein convertase	ENSEMBL:ENSP00000262545:human:Neuroendocrine convertase 2 precursor:E=202.824 | ENSEMBL:ENSP00000305056:human:Splice Isoform 1 Of Proprotein convertase subtilisin/kexin type 6 precursor:E=129.022 | ENSEMBL:ENSP00000351193:human:Splice Isoform 2 Of Proprot
181074_at	C52B9.6	C52B9.6	WBGene00006680	twk-28	intestine specific	active		Expressed in body-wall muscle.		0	1	9	X-2H23	-			WT	Molecular_function:ion channel activity|Biological_process:ion transport|Cellular_component:membrane|Molecular_function:potassium channel activity|Biological_process:potassium ion transport	Tandem pore domain K+ channel	ENSEMBL:ENSP00000244085:human:Potassium channel subfamily K member 15:E=20.6778 | ENSEMBL:ENSP00000306275:human:Potassium channel subfamily K member 3:E=19.4089 | ENSEMBL:ENSP00000297169:human:Potassium channel subfamily K member 5:E=19 | ENSEMBL:ENSP0000
176557_at	C52D10.11	C52D10.11	WBGene00001460	flp-17	muscle specific	active	nerve ring | neuronal	Nerve ring and other neuronal processes. | "Expression is seen in larvae and adults, in only two neuronal cells located just posterior to the metacorpus. Processes from these cells terminate at the buccal cavity." | "Expressed in BAG, M5. Faint or variable expression observed in an extra pair of cells in the head. Male specific expression in Rays 1, 5, 7." | "Expressed in R1B, R5B and R7B neurons…	In wild-type animals, FaRPs immunostaining was most concentrated in the nerve ring and other neuronal processes, whereas neuronal cell bodies had lower levels of expression.	1	1	6	IV-8M07	-			WT	Biological_process:neuropeptide signaling pathway	Unnamed protein
172772_x_at	C52D10.8	C52D10.8	WBGene00004819	skr-13	germline specific	active						12	IV-8M03	-	The skr-13 gene encodes a homolog of Skp1 in S. cerevisiae that has no known function in vivo, since skr-13(RNAi) animals are at least superficially normal.		Ste|WT	Biological_process:reproduction	SCF ubiquitin ligase, Skp1 component	ENSEMBL:ENSP00000331708:human:S-phase kinase-associated protein 1A isoform a:E=28.4949 | ENSEMBL:ENSP00000231487:human:S-phase kinase-associated protein 1A isoform b:E=28.3979 | ENSEMBL:ENSP00000303117:human:19 kDa protein:E=25.6576 | FLYBASE:CG16983-PA:fly:Flybase gene name is skpA-PA:E=21.5086 | FLYBASE:CG12227-PA:fly:Flybase gene name is CG12227-PA:E=20.5686 | FLYBASE:CG8881-PA:fly:Flybase gen…
172781_x_at	C52D10.9	C52D10.9	WBGene00004814	skr-8	germline specific	active	intestine	Expression of SKR-8::GFP was detected only in the tip and end regions of the intestine.		0	1	12	IV-8M05	171742_x_at|172781_x_at	skr-8 encodes a homolog of Skp1 in S. cerevisiae, a component of the SCF (Skp1, Cullin, F-box) ubiquitin-ligase complex that regulates ubiquitin-mediated protein degradation; SKR-8 is required for is required for posterior body morphogenesis, embryonic and larval development, and cell proliferation; SKR-8 can interact with CUL-1, a C. elegans cullin homolog.		Bmd|Emb|Gro|Lva|Ste|WT	Biological_process:body morphogenesis (sensu Nematoda)|Biological_process:embryonic development (sensu Animalia)|Biological_process:positive regulation of growth rate|Biological_process:larval development (sensu Nematoda)|Biological_process:growth|Biological_process:reproduction	SCF ubiquitin ligase, Skp1 component	ENSEMBL:ENSP00000231487:human:S-phase kinase-associated protein 1A isoform b:E=31.2596 | ENSEMBL:ENSP00000331708:human:S-phase kinase-associated protein 1A isoform a:E=30.3979 | ENSEMBL:ENSP00000303117:human:19 kDa protein:E=26.9208 | FLYBASE:CG16983-PA:fly:Flybase gene name is skpA-PA:E=25.4318 | FLYBASE:CG12227-PA:fly:Flybase gene name is CG12227-PA:E=23.0132 | FLYBASE:CG8881-PA:fly:Flybase gen…
193293_at	C52E4.1	C52E4.1	WBGene00000781	cpr-1	intestine specific	active	intestinal | intestine	Staining more intense in larvae than adults in intestinal cells. Anterior gut stains darker than posterior. Staining is restricted to the intestine. | "High level of gut cell staining in all developmental stages except embryos. There was variability in intensity and the number of gut cells staining between individuals of the same transgenic lines. A small number of transformants within each line …		0	1	8	V-8E05	-	cpr-1 encodes a cysteine protease of the cathepsin B-like cysteine protease family; cpr-1 appears to be required for embryogenesis; cpr-1 is specifically expressed in the gut of all stages except the embryo and around developing embryos in the gonad; expression of cpr-1 is regulated by three promoter GATA motifs.	ok1344	WT|WT	Molecular_function:cysteine-type endopeptidase activity|Biological_process:proteolysis and peptidolysis|Molecular_function:cysteine-type peptidase activity|Cellular_component:nucleus|Biological_process:embryonic morphogenesis	Cysteine proteinase Cathepsin L	ENSEMBL:ENSP00000345672:human:Cathepsin B precursor:E=83.8239 | ENSEMBL:ENSP00000227266:human:Dipeptidyl-peptidase I precursor:E=35.8539 | ENSEMBL:ENSP00000271064:human:Tubulointerstitial nephritis antigen-related protein precursor:E=32.4559 | ENSEMBL:ENS
172931_x_at	C52E4.3	C52E4.3	WBGene00004917	snr-4	common	active	gonad	Expressed in embryos and adult gonads. Expression pattern in other tissue or life stages are not described in this paper.	With most of these antibodies, staining was detected in nuclei and in the cytoplasm of many cell types, consistent with the localization of snRNPs in other organisms. Strikingly, Sm antibodies also stained cytoplasmic particles that colocalized with the P	0	1	18	V-8E09	-			Sck|Ste|Emb|Lva|Unc	Molecular_function:pre-mRNA splicing factor activity|Cellular_component:nucleus|Cellular_component:small nucleolar ribonucleoprotein complex|Biological_process:embryonic development (sensu Animalia)|Biological_process:larval development (sensu Nematoda)|Biological_process:growth|Biological_process:physiological processes|Biological_process:reproduction|Biological_process:locomotory behavior	Small nuclear ribonucleoprotein (snRNP) Sm core protein	ENSEMBL:ENSP00000342374:human:Small nuclear ribonucleoprotein Sm D2:E=46.3768 | ENSEMBL:ENSP00000277860:human:PREDICTED: similar to Small nuclear ribonucleoprotein Sm D2 (snRNP core protein D2) (Sm-D2):E=38.6383 | FLYBASE:CG1249-PA:fly:Flybase gene name is CG1249-PA:E=47.3372 |
190323_s_at	C52E4.5	C52E4.5	WBGene00008258	C52E4.5	intestine specific	active						24	V-8E13	-			WT	Molecular_function:mannosyl-oligosaccharide 1,2-alpha-mannosidase activity|Molecular_function:calcium ion binding|Biological_process:N-linked glycosylation|Cellular_component:membrane|Molecular_function:protein prenyltransferase activity|Biological_process:protein amino acid prenylation	Mannosyl-oligosaccharide alpha-1,2-mannosidase and related glycosyl hydrolases	ENSEMBL:ENSP00000346334:human:Mannosyl-oligosaccharide 1,2-alpha-mannosidase IB:E=126.377 | ENSEMBL:ENSP00000348959:human:73 kDa protein:E=126.377 | ENSEMBL:ENSP00000265493:human:Mannosyl-oligosaccharide 1,2-alpha-mannosidase IA:E=122.022 | ENSEMBL:ENSP00
192776_at	C53A5.3	C53A5.3	WBGene00001834	hda-1	common	active	germ-line cells	In the wild-type C. elegans, HDA-1 was found in the germ line, indicating that it is a maternally provided protein. HDA-1 expressed ubiquitously throughout embryonic and postembryonic development except sperm.	HDA-1 was localized in the nucleus with the exception of the germ line including the oocytes where the signal was also detected in the cytoplasm.	0	1	11	V-9F11	-	The hda-1 gene encodes a histone deacetylase 1, similar to histone deacetylases RPD3 from yeast and fly; maternal and zygotic expression of hda-1 is required for embryonic viability, and zygotic expression of hda-1 is also required for gonadogenesis and vulval development.	e1795	Emb|Stp|Emb|Gon|Emb	Biological_process:embryonic development (sensu Animalia)|Biological_process:gonad development|Biological_process:gametogenesis	Histone deacetylase complex, catalytic component RPD3	ENSEMBL:ENSP00000271095:human:Histone deacetylase 1:E=170.018 | ENSEMBL:ENSP00000347104:human:Histone deacetylase 2:E=167.854 | ENSEMBL:ENSP00000302967:human:Splice Isoform 1 Of Histone deacetylase 3:E=136.055 | ENSEMBL:ENSP00000354431:human:Splice Isofor
177840_at	C53B4.2	C53B4.2	WBGene00008272	C53B4.2	germline specific	active						4	IV-4H07	-			WT		Unnamed protein
177676_s_at	C53B4.3	C53B4.3	WBGene00008273	C53B4.3	intestine specific	active						24	IV-4H09	-	C53B4.3 is orthologous to the human gene UNKNOWN (PROTEIN FOR MGC:23098) (SLC22A1L; OMIM:602631), which when mutated leads to disease.		WT|WT	Molecular_function:transporter activity|Biological_process:transport|Cellular_component:integral to membrane|Molecular_function:tetracycline:hydrogen antiporter activity|Biological_process:tetracycline transport		ENSEMBL:ENSP00000311139:human:Organic cation transporter-like protein 2:E=36.7212 |
190917_at	C53B4.7a	C53B4.7	WBGene00008276	C53B4.7	intestine specific	active	head neurons | body wall muscle	Adult Expression: body wall muscle; head neurons; unidentified | Larval Expression: body wall muscle; head neurons		1	1	14	IV-4H17	-			WT	Molecular_function:oxidoreductase activity|Biological_process:metabolism|Molecular_function:GDP-mannose 4,6-dehydratase activity|Biological_process:biosynthesis	GDP-mannose 4,6 dehydratase	ENSEMBL:ENSP00000324262:human:GDP-mannose 4,6 dehydratase:E=127.959 | ENSEMBL:ENSP00000261296:human:dTDP-D-glucose 4,6-dehydratase:E=10.4089 | FLYBASE:CG8890-PA:fly:Flybase gene name is Gmd-PA:E=130.509 |
180628_at	C53B7.3	C53B7.3	WBGene00016894	C53B7.3	intestine specific	active						8	X-3J23	173138_s_at|180628_at			WT
174895_at	C53D5.6	C53D5.6	WBGene00002077	imb-3	common	active								173771_s_at|174895_at	imb-3 encodes an importin-beta-like protein orthologous to Drosophila, vertebrate, and yeast importin/karyopherin-beta3; IMB-3 is predicted to function as a nuclear transport factor that, with the RAN-1 GTPase, regulates nuclear import of ribosomal proteins; in C. elegans, IMB-3 is essential for embryogenesis and germline development, and may also be required for normal postembryonic growth rates.		Emb|Gro|Led|Ste|Emb|Gro|Led|Ste|Emb|Lva|Ste|Emb|Lva	Molecular_function:protein transporter activity|Biological_process:protein-nucleus import, docking|Cellular_component:nucleus|Cellular_component:nuclear pore|Cellular_component:cytoplasm|Biological_process:embryonic development (sensu Animalia)|Biological_process:positive regulation of growth rate|Biological_process:embryonic morphogenesis|Biological_process:gastrulation (sensu Protostomia)|Biolo…	Karyopherin (importin) beta 3	ENSEMBL:ENSP00000261574:human:Importin beta-3:E=181.301 | ENSEMBL:ENSP00000259569:human:125 kDa protein:E=169.538 | ENSEMBL:ENSP00000355322:human:Ran-binding protein 6:E=169.523 | ENSEMBL:ENSP00000347515:human:Importin 4:E=33 | ENSEMBL:ENSP00000346453:human:Splice Isoform 2 Of Importin 4:E=32.6576 | FLYBASE:CG1059-PA:fly:Flybase gene name is Karybeta3-PA:E=179.699 | FLYBASE:CG32164-PA:fly:Flybase…
190967_at	C53D6.4	C53D6.4	WBGene00008281	C53D6.4	germline specific	active						7	IV-4J03	-			WT	Molecular_function:electron transporter activity|Biological_process:electron transport	Thioredoxin
181076_at	C53H9.2a	C53H9.2	WBGene00016907	C53H9.2	common	active						23	I-1A24	-	C53H9.2 encodes at least three protein isoforms orthologous to the GTP-binding proteins human GNL1 (HSR1; OMIM:143024) and murine MMR1, as well as LSG1 in S. cerevisiae and many other eukaryotic and bacterial proteins; one alternative transcription unit of the C53H9.2 locus, C53H9.2a, has a natural nonsense transcript that is up-regulated in vivo by smg[-] mutations, indicating that C53H9.2 is a …		Emb|Gro|Npo|Emb|Lva|Emb|Lva	Molecular_function:GTP binding|Biological_process:embryonic development (sensu Animalia)|Biological_process:positive regulation of growth rate|Biological_process:larval development (sensu Nematoda)|Biological_process:growth|Biological_process:nuclear positioning	Predicted GTP-binding protein MMR1	ENSEMBL:ENSP00000265245:human:GTP-binding protein, HSR1-related family protein:E=53.9208 | ENSEMBL:ENSP00000334930:human:GNL1 protein:E=36.3979 | ENSEMBL:ENSP00000259886:human:Guanine nucleotide-binding protein-like 1:E=35.6778 | ENSEMBL:ENSP00000257129:human:Autoantigen NGP-1:E=27.2757 | ENSEMBL:ENSP00000354091:human:65 kDa protein:E=23.8539 | ENSEMBL:ENSP00000338573:human:GTP-binding protein, H…
193899_at	C54C8.11	C54C8.11	WBGene00001640	gly-15	muscle specific	active		Specific expression observed only in a cellular process, probably the secretory network of the G2 gland cells. Signal appeared in the embryo as soon as pharyngeal structures could be discerned and remained through adulthood.		0	1		I-6E22	-	gly-15 encodes a protein similar to 2/I N-acetylglucosaminyltransferase; gly-15 expressed only in cellular processes that are probably part of the secretory network of the G2 gland cells.		WT	Molecular_function:acetylglucosaminyltransferase activity|Cellular_component:membrane	Branching enzyme	ENSEMBL:ENSP00000333978:human:Beta-1,3-galactosyl-O-glycosyl-glycoprotein beta-1,6-N- acetylglucosaminyltransferase:E=30.9586 | ENSEMBL:ENSP00000314844:human:N-acetyllactosaminide beta-1,6-N-acetylglucosaminyl-transferase:E=25 | ENSEMBL:ENSP00000327068:human:Core 2/core 4 beta-1,6-N-acetylglucosaminyltransferase:E=24.4559 | ENSEMBL:ENSP00000265012:human:I-branching beta-1,6-acetylglucosaminyltran…
189015_at	C54D1.2	C54D1.2	WBGene00016912	C54D1.2	intestine specific	active						8	X-3B14	-			WT	Molecular_function:sugar binding	C-type lectin	ENSEMBL:ENSP00000233735:human:Lithostathine 1 alpha precursor:E=13.8861 | ENSEMBL:ENSP00000303206:human:Lithostathine 1 beta precursor:E=12.8239 | ENSEMBL:ENSP00000272324:human:UNQ429 protein:E=10.8239 | ENSEMBL:ENSP00000307513:human:KIAA0709 protein:E=10.4949 | ENSEMBL:ENSP00000345142:human:Pancreatitis-associated protein 1 precursor:E=10 |
180685_at	C54E4.2a	C54E4.2	WBGene00016918	C54E4.2	muscle specific	active						16	IV-1L07	173350_s_at|180685_at		ok1428	WT	Molecular_function:calcium ion binding	Ca2+-binding proteoglycan Testican	ENSEMBL:ENSP00000350153:human:Testican-3 precursor:E=29.2596 | ENSEMBL:ENSP00000349677:human:HSAJ1454:E=29.2518 | ENSEMBL:ENSP00000282223:human:Testican-1 precursor:E=25.585 | ENSEMBL:ENSP00000321108:human:Testican-2 precursor:E=22.7696 | FLYBASE:CG13830-PA:fly:Flybase gene name is CG13830-PA:E=30.5528 |
193785_s_at	C54G10.2	C54G10.2	WBGene00004337	rfc-1	germline specific	active						11	V-9J09	-			Emb|WT|Gro|Emb|Lva	Molecular_function:nucleotide binding|Molecular_function:nucleoside triphosphatase activity|Molecular_function:ATP binding|Molecular_function:DNA binding|Biological_process:DNA replication|Cellular_component:DNA replication factor C complex|Biological_process:embryonic development (sensu Animalia)|Biological_process:positive regulation of growth rate|Biological_process:larval development (sensu N…	Replication factor C, subunit RFC1 (large subunit)	ENSEMBL:ENSP00000261424:human:Splice Isoform 2 Of Activator 1 140 kDa subunit:E=78.7695 | ENSEMBL:ENSP00000313171:human:ATP(GTP)-binding protein:E=18 | ENSEMBL:ENSP00000262315:human:CHTF18 protein:E=14.4559 | ENSEMBL:ENSP00000313029:human:Some homology with holliday junction DNA helicase RUVB like:E=14.1805 | ENSEMBL:ENSP00000296273:human:Activator 1 37 kDa subunit:E=11.0044 | ENSEMBL:ENSP0000033…
192792_at	C54G10.3	C54G10.3	WBGene00004060	pmp-3	germline specific	active						5	V-9J11	174554_at|192792_at		ok1087	WT	Molecular_function:nucleotide binding|Molecular_function:nucleoside triphosphatase activity|Biological_process:transport|Cellular_component:membrane|Molecular_function:ATP binding|Molecular_function:ATPase activity, coupled to transmembrane movement of substances|Cellular_component:integral to membrane|Molecular_function:ATPase activity	Long-chain acyl-CoA transporter, ABC superfamily (involved in peroxisome organization and biogenesis)	ENSEMBL:ENSP00000349396:human:ATP-binding cassette, sub-family D, member 4:E=116.886 | ENSEMBL:ENSP00000352473:human:ATP-binding cassette, sub-family D, member 4 isoform 2:E=108.62 | ENSEMBL:ENSP00000298816:human:ATP-binding cassette, sub-family D, member
177910_at	C54G4.3	C54G4.3	WBGene00008313	C54G4.3	germline specific	active						4	I-3P04	-			WT		Unnamed protein
177407_s_at	C54G4.9	C54G4.9	WBGene00008318	C54G4.9	germline specific	active						2	I-3P16	-			WT|Emb	Biological_process:embryonic development (sensu Animalia)
183845_s_at	C54G7.2	C54G7.2	WBGene00016934	C54G7.2	intestine specific	active						1	X-3I01	-		tm1655	WT		Predicted membrane protein	ENSEMBL:ENSP00000350354:human:PREDICTED: hypothetical protein MGC44669:E=72.5376 | ENSEMBL:ENSP00000302177:human:Hypothetical protein FLJ14415:E=71.9208 | ENSEMBL:ENSP00000346428:human:OACT2 protein:E=49.8239 | ENSEMBL:ENSP00000324944:human:Membrane bound O-acyl transferase, MBOAT family protein:E=43.7212 | ENSEMBL:ENSP00000261407:human:Gene rich cluster, C3f gene:E=35.9586 | ENSEMBL:ENSP00000245…
190286_at	C55A6.6	C55A6.6	WBGene00008335	C55A6.6	intestine specific	active						2	V-7H14	-			WT	Molecular_function:oxidoreductase activity|Biological_process:metabolism	Predicted short chain-type dehydrogenase	FLYBASE:CG10964-PA:fly:Flybase gene name is CG10964-PA:E=37.8861 |
190265_at	C55A6.7	C55A6.7	WBGene00008336	C55A6.7	intestine specific	active						8	V-7H16	-			WT	Molecular_function:oxidoreductase activity|Biological_process:metabolism	Predicted short chain-type dehydrogenase	FLYBASE:CG10964-PA:fly:Flybase gene name is CG10964-PA:E=35.7959 | FLYBASE:CG11200-PB:fly:Flybase gene name is CG11200-PB:E=11.6778 |
176807_at	C55B7.11	C55B7.11	WBGene00016947	C55B7.11	germline specific	active						7	I-3K13	-			WT|Emb	Biological_process:embryonic development (sensu Animalia)	Unnamed protein
194021_s_at	C55B7.2	C55B7.2	WBGene00001627	gly-2	intestine specific	active	spermathecal valves | dorso-rectal ganglion neurons | pharynx | vulvaF | lumbar neurons | male_sens_ray.6 | preanal ganglion neurons | male_sens_ray.5 | male_sens_ray.8 | pharyngo-intestinal valve | dorsal nerve cord | metacorpus | ventral nerve cord | m8 | male_sens_ray.9 | male_sens_ray.2 | uterine | vulvaE | male_sens_ray.3	The distribution of signal in transgenic worms was unique and highly restricted with respect to tissue and/or stage of development but did not correspond to the descendants of a particular branch of the cell lineage. Fluorescence was first detectable at t		1	1	8	I-3I19	-	gly-2 encodes a functional homolog of mammalian UDP-N-acetylglucosamine alpha-6-d-mannoside beta-1,6-N-acetylglucosaminyltransferase V (GlcNAc-TV) which regulates polylactosamine-containing N-glycans; gly-2 is functionally interchangeable with the mammalian gene; GLY-2 is expressed in late embryos and in a subset of neurons in larvae, spermathecal and pharyngeal-intestinal valves and in specific …	ev581	Emb	Biological_process:embryonic development (sensu Animalia)|Cellular_component:nucleus|Cellular_component:Golgi stack|Biological_process:N-linked glycosylation	N-Acetylglucosaminyltransferase	ENSEMBL:ENSP00000281923:human:Alpha-1,6-mannosylglycoprotein 6-beta-N-acetylglucosaminyltransferase V:E=102.699 | ENSEMBL:ENSP00000301618:human:N-Acetylglucosaminyltransferase IX:E=95.4089 |
178707_at	C56A3.5	C56A3.5	WBGene00008344	C56A3.5	common	active						11	V-8N16	-			WT|WT		Unnamed protein
184209_s_at	C56C10.7a	C56C10.7	WBGene00016964	C56C10.7	germline specific	active						2	II-5I01	-			WT			ENSEMBL:ENSP00000231526:human:Hypothetical protein FLJ13611:E=83 | ENSEMBL:ENSP00000343057:human:29 kDa protein:E=37.6021 | FLYBASE:CG4953-PA:fly:Flybase gene name is CG4953-PA:E=57.2291 |
192927_s_at	C56C10.8	C56C10.8	WBGene00002045	icd-1	common	active	germ cells | nerve ring | epidermis | pharynx | ventral nerve cord | intestinal | preanal ganglion | muscle	Immunoreactive ICD-1 is first detected as early as the two-cell stage and continues to be expressed widely throughout the lifespan of C. elegans. In post-embryonic development and adulthood, it is particularly highly expressed in the nerve ring and pre-anal ganglion, as well as in intestinal and germ cells of both hermaphrodites and males. The ventral nerve cord, epidermis and muscles contain sma…	Beginning early in embryogenesis, ICD-1 is present in a web-like and punctuate pattern in the cytoplasm, coincident with the pattern detected by MitoTracker Red, a marker of mitochondria.	1	1	23	II-5I03	174688_at|192927_s_at			Emb|Emb|Gro|Stp|Bmd|Clr|Emb|Gro|Sck|Emb|Gro|Stp|Unc	Biological_process:body morphogenesis (sensu Nematoda)|Biological_process:osmoregulation|Biological_process:embryonic development (sensu Animalia)|Biological_process:positive regulation of growth rate|Biological_process:physiological processes|Biological_process:gametogenesis|Biological_process:locomotory behavior	RNA polymerase II general transcription factor BTF3 and related proteins	ENSEMBL:ENSP00000345706:human:Hypothetical protein FLJ14844:E=47.4559 | ENSEMBL:ENSP00000274408:human:Splice Isoform 1 Of Transcription factor BTF3:E=46.301 | ENSEMBL:ENSP00000338516:human:Similar to Transcription factor BTF3:E=46.2219 | ENSEMBL:ENSP00000336233:human:Transcription factor BTF3 homolog 3:E=38.4815 | ENSEMBL:ENSP00000347350:human:PREDICTED: similar to Transcription factor BTF3 (RNA …
190220_at	C56E10.1	C56E10.1	WBGene00016975	C56E10.1	intestine specific	active						9	X-3D23	-			WT	Molecular_function:transcription factor activity|Molecular_function:steroid hormone receptor activity|Biological_process:regulation of transcription, DNA-dependent|Cellular_component:nucleus|Molecular_function:DNA binding|Molecular_function:ligand-dependent nuclear receptor activity	Nuclear hormone receptor
181800_at	C56E6.1	C56E6.1	WBGene00016969	C56E6.1	germline specific	active						5	II-5E09	-		ok865	Lva|Lva	Biological_process:larval development (sensu Nematoda)|Biological_process:growth	Transporter, ABC superfamily (Breast cancer resistance protein)	ENSEMBL:ENSP00000261637:human:DRIM protein:E=42.1249 | ENSEMBL:ENSP00000260645:human:ATP-binding cassette, sub-family G, member 5:E=21.4949 | ENSEMBL:ENSP00000272286:human:Splice Isoform 1 Of ATP-binding cassette, sub-family G, member 8:E=15.1805 | ENSEMBL:ENSP00000237612:human:ATP-binding cassette, sub-family G, member 2:E=14.8861 | FLYBASE:CG31121-PA:fly:Flybase gene name is CG31121-PA:E=29.744…
181823_s_at	C56E6.3a	C56E6.3	WBGene00016971	C56E6.3	germline specific	active						7	II-5E13	-			WT
193478_s_at	C56G7.1	C56G7.1	WBGene00003372	mlc-4	intestine specific	active						11		-		or253	Emb	Molecular_function:calcium ion binding|Biological_process:embryonic development (sensu Animalia)	Myosin regulatory light chain, EF-Hand protein superfamily	ENSEMBL:ENSP00000237500:human:Myosin regulatory light chain:E=64.2366 | ENSEMBL:ENSP00000279022:human:MYL9 protein:E=63.3872 | ENSEMBL:ENSP00000217652:human:SHUJUN-1:E=56.2219 | ENSEMBL:ENSP00000296740:human:PREDICTED: similar to myosin:SUBUNIT=regulatory
177332_at	CD4.3	CD4.3	WBGene00016989	CD4.3	common	active						2	V-4G02	-			Emb|Gro	Molecular_function:structural constituent of ribosome|Biological_process:protein biosynthesis|Cellular_component:intracellular|Cellular_component:ribosome|Biological_process:embryonic development (sensu Animalia)|Biological_process:positive regulation of growth rate	Uncharacterized conserved protein	ENSEMBL:ENSP00000308717:human:Mitochondrial ribosomal protein L48:E=12.0757 | FLYBASE:CG17642-PA:fly:Flybase gene name is mRpL48-PA:E=23.1427 |
177346_at	CD4.4	CD4.4	WBGene00016990	CD4.4	common	active	excretory cell | head neurons | spermatheca | Reproductive System | developing gonad | nerve ring | body | gonad sheath cells | intestine | tail | body wall muscle | pharynx | dorsal nerve cord | nervous system | ventral nerve cord | vulval muscle | distal tip cell | head | developing vulva | uterine muscle | tail neurons	Adult Expression: pharynx; Reproductive System; distal tip cell; uterine muscle; vulval muscle; spermatheca; gonad sheath cells; body wall muscle; excretory cell; Nervous System; nerve ring; ventral nerve cord; dorsal nerve cord; head neurons; tail neurons; unidentified cells in head; unidentified cells in body ;unidentified cells in tail ;		1	1	18	V-4G04	-			Clr|Gro|Mlt|Unc|Emb|Lva|Unc	Biological_process:osmoregulation|Biological_process:embryonic development (sensu Animalia)|Biological_process:positive regulation of growth rate|Biological_process:larval development (sensu Nematoda)|Biological_process:growth|Biological_process:molting cycle (sensu Invertebrata)|Biological_process:locomotory behavior	Uncharacterized conserved protein	ENSEMBL:ENSP00000267202:human:Conserved hypothetical protein:E=25.9208 | ENSEMBL:ENSP00000301765:human:Hypothetical protein DKFZp761I097:E=25.0706 | ENSEMBL:ENSP00000320416:human:PREDICTED: Williams Beuren syndrome chromosome region 24:E=15.4815 | ENSEMBL:ENSP00000318629:human:Hepatocellular carcinoma related protein 1:E=14.699 | FLYBASE:CG1115-PA:fly:Flybase gene name is CG1115-PA:E=17.0706 |
190251_s_at	CD4.6	CD4.6	WBGene00003927	pas-6	common	active						20	V-4G08	-	pas-6 encodes a type 1 alpha subunit of the 26S proteasome's 20S protease core particle (CP); PAS-6 is required for embryonic, larval, and germline development and by homology, is predicted to comprise the outer rings of the proteasome and to play a role in selective degradation of ubiquitinated proteins during development; in vitro, PAS-6 interacts with BRP-1, a glutamine/asparagine (Q/N)-rich d…		Emb|Ste|Sck|Ste|Emb|Lva|Lvl|Unc	Molecular_function:endopeptidase activity|Biological_process:ubiquitin-dependent protein catabolism|Cellular_component:proteasome core complex (sensu Eukarya)|Biological_process:embryonic development (sensu Animalia)|Biological_process:larval development (sensu Nematoda)|Biological_process:growth|Biological_process:physiological processes|Biological_process:reproduction|Biological_process:locomot…	20S proteasome, regulatory subunit alpha type PSMA1/PRE5	ENSEMBL:ENSP00000249924:human:Splice Isoform 1 Of Proteasome subunit alpha type 1:E=71 | ENSEMBL:ENSP00000315309:human:Proteasome subunit alpha type 1:E=70.0809 | ENSEMBL:ENSP00000217153:human:Proteasome subunit alpha type 7:E=27.3566 | ENSEMBL:ENSP000003
184013_at	D1005.4	D1005.4	WBGene00016998	D1005.4	intestine specific	active						8		-
186293_at	D1007.10a	D1007.10	WBGene00017007	D1007.10	germline specific	active						2	I-2C03	185375_at|186293_at			WT
182250_at	D1007.5a	D1007.5	WBGene00017003	D1007.5	germline specific	active						2	I-2A17	-			WT|Unclassified|Dpy|Gro|Slu|Sma|Dpy|Gro|Unc	Biological_process:positive regulation of body size|Biological_process:positive regulation of growth rate|Biological_process:positive regulation of locomotion|Biological_process:locomotory behavior	Uncharacterized conserved protein	ENSEMBL:ENSP00000326063:human:Hypothetical protein FLJ10902:E=40.6383 | ENSEMBL:ENSP00000338165:human:Conserved hypothetical protein:E=27.6576 | FLYBASE:CG13016-PA:fly:Flybase gene name is CG13016-PA:E=28.1675 |
190029_s_at	D1007.7	D1007.7	WBGene00017004	D1007.7	germline specific	active	vulva other | excretory cell | Reproductive System | pharyngeal-intestinal valve | hypodermis | seam cells | intestine | body wall muscle | pharynx | rectal epithelium | renal gland cells | developing vulva	Adult Expression: pharynx; pharyngeal-intestinal valve; intestine; renal gland cells; rectal epithelium; Reproductive System; vulva other; body wall muscle; hypodermis; seam cells; excretory cell;		0	1	5	I-2A21	-			Emb|WT	Molecular_function:nucleic acid binding|Biological_process:embryonic development (sensu Animalia)	RNA polymerase II C-terminal domain-binding protein RA4, contains RPR and RRM domains	ENSEMBL:ENSP00000346682:human:Putative RNA-binding protein 16:E=58.0969 | ENSEMBL:ENSP00000286835:human:CTD-binding SR-like protein RA4. SPLICE ISOFORM 2:E=50.0315 | ENSEMBL:ENSP00000229204:human:HPBRII-4 mRNA:E=20 | ENSEMBL:ENSP00000266679:human:CPSF6 pr
192034_s_at	D1009.1a	D1009.1	WBGene00017012	D1009.1	intestine specific	active							X-4D07	-			WT	Molecular_function:catalytic activity|Biological_process:metabolism	Very long-chain acyl-CoA synthetase/fatty acid transporter	ENSEMBL:ENSP00000300456:human:Solute carrier family 27 (Fatty acid transporter), member 4:E=130.921 | ENSEMBL:ENSP00000252595:human:AMP-dependent synthetase and ligase family protein:E=125.108 | ENSEMBL:ENSP00000300457:human:Fatty acid transport protein:E
180711_at	D1014.2	D1014.2	WBGene00017015	D1014.2	germline specific	active						10	V-5H10	-			WT	Molecular_function:rhodopsin-like receptor activity|Biological_process:G-protein coupled receptor protein signaling pathway|Cellular_component:integral to membrane	Unnamed protein
181440_at	D1014.5	D1014.5	WBGene00017018	D1014.5	muscle specific	active	hypodermis	Hypodedrmis		0	1	14	V-5H16	-			WT|WT	Molecular_function:molecular_function unknown	Extracellular protein with conserved cysteines	ENSEMBL:ENSP00000282478:human:Dentin sialophosphoprotein precursor:E=18.1549 | ENSEMBL:ENSP00000295321:human:Hypothetical protein DKFZp761G0123:E=10.4437 | ENSEMBL:ENSP00000276116:human:Hypothetical protein:E=10.2441 | ENSEMBL:ENSP00000282479:human:Splice
183889_s_at	D1022.7a	D1022.7	WBGene00000101	aka-1	germline specific	active						11	II-5L07	173468_at|183889_s_at	aka-1 encodes an A kinase anchor protein that has mutiple isoforms, all of which have a zinc-finger domain of the FYVE type; interacts with KIN-2 in vitro.	ok707	WT	Molecular_function:zinc ion binding	Smad anchor for receptor activation	ENSEMBL:ENSP00000337159:human:Splice Isoform 1 Of Zinc finger FYVE domain-containing protein 16:E=46.041 | ENSEMBL:ENSP00000287727:human:Splice Isoform 1 Of Zinc finger FYVE domain containing protein 9:E=44.1487 | ENSEMBL:ENSP00000349737:human:MAD, mother
174068_s_at	D1037.4	D1037.4	WBGene00004272	rab-8	common	active						5	I-1F11	173775_at|173776_s_at|174068_s_at	rab-8 encodes a rab related protein of the Ras GTPase superfamily that affects ovarian morphology and function, thereby affecting fertility; acts downstream of let-60 with respect to vulval development based on genetic analysis.		Emb|WT|Ste	Molecular_function:GTP binding|Biological_process:small GTPase mediated signal transduction|Biological_process:protein transport|Molecular_function:DNA binding|Biological_process:two-component signal transduction system (phosphorelay)|Biological_process:regulation of transcription, DNA-dependent|Biological_process:embryonic development (sensu Animalia)|Biological_process:reproduction	GTP-binding protein SEC4, small G protein superfamily, and related Ras family GTP-binding proteins	ENSEMBL:ENSP00000312734:human:Ras-related protein Rab-8B:E=81.1675 | ENSEMBL:ENSP00000300935:human:Ras-related protein Rab-8A:E=80.2147 | ENSEMBL:ENSP00000264710:human:Ras-related protein Rab-10:E=68.0132 | ENSEMBL:ENSP00000271845:human:RAB13 protein:E=66
189018_at	D1037.5	D1037.5	WBGene00017026	D1037.5	germline specific	active						4	I-1F13	174245_at|189018_at			WT|WT	Molecular_function:catalytic activity|Molecular_function:nutrient reservoir activity	Ca2+-independent phospholipase A2	ENSEMBL:ENSP00000335149:human:Splice Isoform 2 Of 85 kDa calcium-independent phospholipase A2:E=33.2441 | ENSEMBL:ENSP00000333142:human:Splice Isoform 1 Of 85 kDa calcium-independent phospholipase A2:E=32.3665 | ENSEMBL:ENSP00000257694:human:Calcium-independent phospholipase A2:E=12.2147 | FLYBASE:CG6718-PA:fly:Flybase gene name is CG6718-PA:E=27.3872 |
187222_at	D1044.1	D1044.1	WBGene00017027	D1044.1	intestine specific	active							III-2L08	-			WT|WT|WT	Molecular_function:molecular_function unknown	Predicted small molecule kinase
194233_x_at	D1046.1	D1046.1	WBGene00008362	D1046.1	germline specific	active	vulva other | spermatheca | Reproductive System | hypodermis | gonad sheath cells | anal depressor muscle | intestine | body wall muscle | pharynx | rectal epithelium | renal gland cells | coelomocytes	Adult Expression: pharynx; intestine; renal gland cells; anal depressor muscle; rectal epithelium; Reproductive System; vulva other; spermatheca; gonad sheath cells; body wall muscle; hypodermis; coelomocytes;		0	1	5	IV-4F19	192204_s_at|194233_x_at			WT|WT|Slu|Stp|Unc|Slu|Stp	Molecular_function:nucleic acid binding|Biological_process:positive regulation of locomotion|Biological_process:gametogenesis|Biological_process:locomotory behavior	mRNA cleavage factor I subunit/CPSF subunit	ENSEMBL:ENSP00000345412:human:RNA-binding region RNP-1 (RNA recognition motif) domain containing protein:E=40.9208 | ENSEMBL:ENSP00000229204:human:HPBRII-4 mRNA:E=28.6778 | ENSEMBL:ENSP00000266679:human:CPSF6 protein:E=28.585 | FLYBASE:CG7185-PA:fly:Flybase gene name is CG7185-PA:E=29.6021 |
190333_at	D1046.2	D1046.2	WBGene00008363	D1046.2	germline specific	active						11	IV-4F21	-		tm528	Egl|Rup|Unc|Lva	Molecular_function:nucleic acid binding|Molecular_function:zinc ion binding|Cellular_component:nucleus|Biological_process:oviposition|Biological_process:larval development (sensu Nematoda)|Biological_process:growth|Biological_process:morphogenesis of an epithelium|Biological_process:locomotory behavior	C2H2-type Zn-finger
190316_at	D1054.1	D1054.1	WBGene00008370	D1054.1	common	active	spermatheca	Adult Expression: spermatheca		0	1	18	V-7M04	-			WT	Molecular_function:catalytic activity|Molecular_function:nutrient reservoir activity	Adiponutrin and related vesicular transport proteins; predicted alpha/beta hydrolase	ENSEMBL:ENSP00000005113:human:GS2 protein:E=42.3665 | ENSEMBL:ENSP00000337701:human:Patatin-like phospholipase domain containing 2:E=31.7959 | ENSEMBL:ENSP00000216180:human:Adiponutrin:E=27.9586 | ENSEMBL:ENSP00000216177:human:DJ388M5.4:E=26.7959 | ENSEMBL:ENSP00000321116:human:OTTHUMP00000039681:E=20.7959 | FLYBASE:CG5560-PA:fly:Flybase gene name is CG5560-PA:E=32.8861 | FLYBASE:CG5295-PA:fly:Fl…
173852_s_at	D1054.15	D1054.15	WBGene00006481	tag-135	germline specific	active	intestinal	Adult Expression: intestinal; unidentified | Larval Expression: intestinal; unidentified		0	1	11	V-7O06	-		ok752	Emb|Ste|Emb	Biological_process:embryonic development (sensu Animalia)|Biological_process:reproduction	Pleiotropic regulator 1	ENSEMBL:ENSP00000303191:human:Splice Isoform 1 Of Pleiotropic regulator 1:E=146.284 | ENSEMBL:ENSP00000351446:human:WD-repeat protein 5:E=31.8861 | ENSEMBL:ENSP00000330381:human:WD repeat domain 5B:E=28.1805 | ENSEMBL:ENSP00000296555:human:Splice Isoform
192778_at	D1054.2	D1054.2	WBGene00003923	pas-2	common	active						18	V-7M06	-	pas-2 encodes a proteasome subunit with highest similarity to vertebrate proteasome alpha 2 subunits.	ok679	WT	Molecular_function:endopeptidase activity|Biological_process:ubiquitin-dependent protein catabolism|Cellular_component:proteasome core complex (sensu Eukarya)	20S proteasome, regulatory subunit alpha type PSMA2/PRE8	ENSEMBL:ENSP00000223321:human:Proteasome alPha 2 subunit:E=77.1938 | ENSEMBL:ENSP00000044462:human:Proteasome subunit alpha type 4:E=34.2147 | ENSEMBL:ENSP00000217153:human:Proteasome subunit alpha type 7:E=32.4437 | ENSEMBL:ENSP00000261479:human:Proteaso
177624_at	D1054.3	D1054.3	WBGene00008371	D1054.3	common	active						2	V-7M08	-		ok679	Emb|Stp|WT	Biological_process:embryonic development (sensu Animalia)|Biological_process:gametogenesis	Suppressor of G2 allele of skp1	ENSEMBL:ENSP00000308067:human:SUGT1B:E=32.2441 | ENSEMBL:ENSP00000298172:human:Suppressor of G2 allele of SKP1 homolog:E=32.2076 | FLYBASE:CG9617-PA:fly:Flybase gene name is CG9617-PA:E=18.585 |
178844_at	D1081.3	D1081.3	WBGene00008381	D1081.3	germline specific	active						4	I-4M03	-			WT		Peptidases
188964_at	D1081.5	D1081.5	WBGene00008383	D1081.5	germline specific	active						4	I-4M07	-			WT		Unnamed protein
178786_s_at	D1081.7	D1081.7	WBGene00008385	D1081.7	germline specific	active						7	I-4M11	-			WT|WT
178725_at	D2005.4	D2005.4	WBGene00008399	D2005.4	germline specific	active						7	I-3H22	-			WT
189493_at	D2005.5	D2005.5	WBGene00008400	D2005.5	germline specific	active						2	I-3H24	-			WT	Molecular_function:ATP binding|Molecular_function:ATP dependent helicase activity|Molecular_function:nucleic acid binding|Molecular_function:helicase activity	DEAD-box like helicase	ENSEMBL:ENSP00000263642:human:RNA helicase-DEAD box protein RH116:E=45.9586 | ENSEMBL:ENSP00000251642:human:Probable ATP-dependent helicase LGP2:E=43.4685 | ENSEMBL:ENSP00000224050:human:RNA helicase:E=43.041 | ENSEMBL:ENSP00000343745:human:Dicer1:E=21.1192 | ENSEMBL:ENSP00000267433:human:KIAA1596 protein:E=17.0362 | FLYBASE:CG6493-PA:fly::E=12.8861 | FLYBASE:CG7922-PA:fly:Flybase gene name is CG…
175955_at	D2007.4	D2007.4	WBGene00017044	D2007.4	common	active	intestine	Larval Expression: intestine;		0	1	18	III-4E24	-			Lva|Emb|Gro|Gro	Biological_process:embryonic development (sensu Animalia)|Biological_process:positive regulation of growth rate|Biological_process:larval development (sensu Nematoda)|Biological_process:growth	Mitochondrial/chloroplast ribosomal protein L18	ENSEMBL:ENSP00000265677:human:Mitochondrial 39S ribosomal protein L18:E=15.6021 | FLYBASE:CG12373-PA:fly:Flybase gene name is mRpL18-PA:E=19.3372 |
189664_s_at	D2013.2	D2013.2	WBGene00008402	D2013.2	germline specific	active						11	II-6L17	-			WT|WT	Molecular_function:zinc ion binding	Uncharacterized conserved protein, contains WD40 repeats and FYVE domains	ENSEMBL:ENSP00000267142:human:WD repeat and FYVE domain containing protein 2:E=92.0506 | ENSEMBL:ENSP00000233055:human:WD repeat and FYVE domain containing protein 1:E=88.6778 | ENSEMBL:ENSP00000272881:human:Zn-finger, FYVE type domain containing protein:E=76.3665 | ENSEMBL:ENSP00000258281:human:Splice Isoform 1 Of TAF5-like RNA polymerase II p300/CBP-associated factor-associated factor 65 kDa su…
190495_at	D2023.6	D2023.6	WBGene00008410	D2023.6	germline specific	active						7	V-8A05	-	This gene encodes a protein predicted by Eisenberg and coworkers, with 52% accuracy, to be mitochondrial.		WT|WT		Predicted unusual protein kinase	ENSEMBL:ENSP00000238561:human:AarF domain containing kinase 1:E=115.481 | ENSEMBL:ENSP00000339663:human:ABC1 protein family protein:E=95.5528 | ENSEMBL:ENSP00000310547:human:AArF domAin contAining kinAse 5:E=71.4437 | ENSEMBL:ENSP00000347527:human:Hypothetical protein:E=19.7959 | ENSEMBL:ENSP00000343596:human:Chaperone-activity of bc1 complex-like, mitochondrial precursor:E=17.1367 | ENSEMBL:ENSP…
182760_at	D2024.2	D2024.2	WBGene00017051	D2024.2	muscle specific	active						8		-			WT|WT	Molecular_function:catalytic activity	Kynurenine formamidase	ENSEMBL:ENSP00000328938:human:Hypothetical protein DKFZp686F03259:E=21.7959 |
188551_s_at	D2024.6	D2024.6	WBGene00000292	cap-1	intestine specific	active	head neurons | nerve ring | intestine | body wall muscle | pharynx | nervous system | ventral nerve cord	Adult Expression: pharynx; intestine; body wall muscle; Nervous System; nerve ring; ventral nerve cord; head neurons;		1	1		IV-3J07	172010_x_at|188551_s_at	cap-1 encodes an F-actin capping protein alpha subunit that affects fertility; likely expressed in touch receptor neurons.	pk56	Ste|Emb|Lva|Ste|Emb|Gro	Molecular_function:actin binding|Biological_process:actin cytoskeleton organization and biogenesis|Cellular_component:F-actin capping protein complex|Biological_process:embryonic development (sensu Animalia)|Biological_process:positive regulation of growth rate|Biological_process:larval development (sensu Nematoda)|Biological_process:growth|Biological_process:reproduction	F-actin capping protein, alpha subunit	ENSEMBL:ENSP00000263168:human:F-actin capping protein alpha-1 subunit:E=77.6021 | ENSEMBL:ENSP00000354947:human:Capping protein (aCtin filament) musCle Z-line, alpha 2:E=74.8539 | ENSEMBL:ENSP00000326238:human:F-actin capping protein alpha-3 subunit:E=29.9208 | FLYBASE:CG10540-PA:fly:Flybase gene name is CG10540-PA:E=77.8239 |
192909_at	D2030.2a	D2030.2	WBGene00008412	D2030.2	intestine specific	active	pharynx | intestinal	Adult Expression: pharynx; intestinal; unidentified | Larval Expression: pharynx; intestinal; unidentified		0	1	8	I-3B16	-	This gene encodes a protein predicted by Eisenberg and coworkers, with 52% accuracy, to be mitochondrial.		WT	Molecular_function:nucleotide binding|Molecular_function:nucleoside triphosphatase activity|Molecular_function:protein binding|Molecular_function:ATP binding|Molecular_function:ATPase activity|Biological_process:protein transport	Putative ATP-dependent Clp-type protease (AAA+ ATPase superfamily)	ENSEMBL:ENSP00000300107:human:ATP-dependent Clp protease ATP-binding subunit ClpX-like, mitochondrial precursor:E=103.585 | FLYBASE:CG4538-PA:fly:Flybase gene name is CG4538-PA:E=106.367 |
177567_s_at	D2030.3	D2030.3	WBGene00008413	D2030.3	common	active						2	I-3B18	-			Gro|Lva|Lva	Biological_process:positive regulation of growth rate|Biological_process:larval development (sensu Nematoda)|Biological_process:growth
177402_s_at	D2030.6	D2030.6	WBGene00008416	D2030.6	germline specific	active						11	I-3B24	-			WT|WT		Germ-line stem cell division protein Hiwi/Piwi; negative developmental regulator	ENSEMBL:ENSP00000245255:human:Piwi-like 1:E=93.5528 | ENSEMBL:ENSP00000330031:human:PIWIL3 protein:E=86.6778 | ENSEMBL:ENSP00000299001:human:Argonaute and Dicer protein, PAZ domain containing protein:E=84.7447 | ENSEMBL:ENSP00000349208:human:Piwi-like 2:E
192848_s_at	D2030.7	D2030.7	WBGene00008417	D2030.7	germline specific	active						7	I-3D02	192847_at|192848_s_at			WT	Molecular_function:nucleic acid binding|Molecular_function:zinc ion binding|Cellular_component:nucleus
177498_at	D2030.8	D2030.8	WBGene00008418	D2030.8	germline specific	active						2	I-3D04	175336_at|177498_at			WT|WT	Molecular_function:ATP binding	Predicted membrane protein	ENSEMBL:ENSP00000320848:human:Hypothetical protein MGC16044:E=25.6383 | ENSEMBL:ENSP00000353868:human:Splice Isoform 1 Of Protein C20orf81:E=25.585 | ENSEMBL:ENSP00000335554:human:34 kDa protein:E=21.7447 | ENSEMBL:ENSP00000311838:human:52 kDa protein:E=20.4815 | ENSEMBL:ENSP00000349334:human:Splice Isoform 2 Of Protein C20orf81:E=13.8861 | ENSEMBL:ENSP00000328560:human:Hypothetical protein:E=11.…
178716_at	D2085.2	D2085.2	WBGene00008427	D2085.2	germline specific	active						2	II-6E18	-			WT		Uncharacterized conserved protein	ENSEMBL:ENSP00000282185:human:Hypothetical protein DKFZp586I0418:E=12.7447 |
193988_at	D2085.4	D2085.4	WBGene00008429	D2085.4	germline specific	active						2	II-6E22	-			Ste|WT	Molecular_function:ubiquitin-protein ligase activity|Biological_process:protein modification|Biological_process:ubiquitin cycle|Cellular_component:intracellular|Biological_process:reproduction	E3 ubiquitin protein ligase	ENSEMBL:ENSP00000309198:human:KIAA0010 protein:E=94.6576 | ENSEMBL:ENSP00000340596:human:Hypothetical protein DKFZp686A1051:E=57.0915 | ENSEMBL:ENSP00000355326:human:Splice Isoform 2 Of Smad ubiquitination regulatory factor 1:E=34.7447 | ENSEMBL:ENSP00000
179793_s_at	D2092.2	D2092.2	WBGene00017064	D2092.2	germline specific	active						11	I-3O17	173941_at|179793_s_at			WT|WT		Protein phosphatase 4 regulatory subunit 2 related protein
190421_at	D2092.7	D2092.7	WBGene00006645	tsp-19	germline specific	active						4	I-3A04	-			WT	Cellular_component:integral to membrane
183207_at	D2096.3	D2096.3	WBGene00017071	D2096.3	germline specific	active						2	IV-4C04	-		ok1410		Molecular_function:hydrolase activity, hydrolyzing O-glycosyl compounds|Biological_process:carbohydrate metabolism	Maltase glucoamylase and related hydrolases, glycosyl hydrolase family 31	ENSEMBL:ENSP00000316431:human:Maltase-glucoaMylase:E=152.959 | ENSEMBL:ENSP00000264382:human:SucraSe-iSomaltaSe (alpha-glucoSidaSe):E=146.569 | ENSEMBL:ENSP00000305692:human:Lysosomal alpha-glucosidase precursor:E=135.569 | ENSEMBL:ENSP00000326227:human:104 kDa protein:E=51.5376 | ENSEMBL:ENSP00000351046:human:Splice Isoform 3 Of Neutral alpha-glucosidase AB precursor:E=44.8239 | ENSEMBL:ENSP0000…
177385_at	DC2.4	DC2.4	WBGene00017081	DC2.4	common	active							V-1E09	-			WT
182021_at	DY3.1	DY3.1	WBGene00006574	tin-13	common	active						18	I-4G22	-			WT	Biological_process:protein-mitochondrial targeting|Biological_process:mitochondrial inner membrane protein import|Cellular_component:mitochondrial inner membrane protein insertion complex	Mitochondrial import inner membrane translocase, subunit TIM13	ENSEMBL:ENSP00000215570:human:Mitochondrial import inner membrane translocase subunit TIM13 B:E=14.699 | FLYBASE:CG11611-PA:fly:Flybase gene name is Tim13-PA:E=17.6576 |
190910_at	E02H1.1	E02H1.1	WBGene00008455	E02H1.1	common	active							II-6H24	-		ok150	Emb|Gro|Stp|Lva	Molecular_function:rRNA (adenine-N6,N6-)-dimethyltransferase activity|Molecular_function:rRNA methyltransferase activity|Biological_process:rRNA modification|Molecular_function:S-adenosylmethionine-dependent methyltransferase activity|Biological_process:embryonic development (sensu Animalia)|Biological_process:positive regulation of growth rate|Biological_process:larval development (sensu Nematod…	Ribosomal RNA adenine dimethylase	ENSEMBL:ENSP00000199320:human:Probable dimethyladenosine transferase:E=95.1249 | FLYBASE:CG11837-PA:fly:Flybase gene name is CG11837-PA:E=95.9586 |
190336_at	E02H1.2	E02H1.2	WBGene00008456	E02H1.2	germline specific	active						2	II-6J02	-	This gene encodes a protein predicted by Eisenberg and coworkers, with 68% accuracy, to be mitochondrial.	ok1070	WT	Molecular_function:GTP binding|Biological_process:small GTPase mediated signal transduction	Ras-like GTPase ERA	ENSEMBL:ENSP00000254928:human:Splice Isoform 1 Of GTP-binding protein era homolog:E=29.1938 | FLYBASE:CG7488-PA:fly:Flybase gene name is CG7488-PA:E=33.5528 |
192009_at	E02H1.3	E02H1.3	WBGene00006473	tag-124	germline specific	active						5	II-6J04	-	This gene encodes a protein predicted by Eisenberg and coworkers, with 68% accuracy, to be mitochondrial.	gk231	WT|WT	Molecular_function:pseudouridylate synthase activity|Biological_process:tRNA processing	Pseudouridylate synthase	ENSEMBL:ENSP00000227474:human:Pseudouridylate synthase 3:E=61.0809 | FLYBASE:CG3045-PA:fly:Flybase gene name is CG3045-PA:E=59.2147 |
186508_at	E02H1.5	E02H1.5	WBGene00008457	E02H1.5	common	active						2	II-6J08	-			WT		Carnitine deficiency associated protein	ENSEMBL:ENSP00000261700:human:Protein C14orf166:E=18.0809 |
190324_at	E02H1.6	E02H1.6	WBGene00008458	E02H1.6	common	active						2	II-6J10	-			WT|WT	Molecular_function:ATP binding	Predicted nucleotide kinase/nuclear protein involved oxidative stress response	ENSEMBL:ENSP00000261565:human:UPF0101 protein CGI-137:E=44.6383 | FLYBASE:CG8816-PA:fly:Flybase gene name is CG8816-PA:E=43.6778 |
193637_at	E02H1.7	E02H1.7	WBGene00003618	nhr-19	intestine specific	active						15	II-6J12	-		tm886	WT	Molecular_function:transcription factor activity|Molecular_function:steroid hormone receptor activity|Biological_process:regulation of transcription, DNA-dependent|Cellular_component:nucleus|Molecular_function:DNA binding|Molecular_function:ligand-dependent nuclear receptor activity	Hormone receptors	ENSEMBL:ENSP00000230234:human:Splice Isoform 1 Of Retinoic acid receptor RXR-beta:E=25.6021 | ENSEMBL:ENSP00000339908:human:OTTHUMP00000031062:E=23.6021 | ENSEMBL:ENSP00000312987:human:Hepatocyte nuclear factor 4 alpHa isoform b:E=23.301 | ENSEMBL:ENSP000
190456_at	E02H4.6	E02H4.6	WBGene00008464	E02H4.6	germline specific	active						7	X-6N11	-			WT|WT	Molecular_function:protein kinase activity|Molecular_function:ATP binding|Biological_process:protein amino acid phosphorylation|Molecular_function:protein serine/threonine kinase activity	Casein kinase (serine/threonine/tyrosine protein kinase)
180977_at	E02H9.2	E02H9.2	WBGene00017100	E02H9.2	intestine specific	active						19	III-1H07	-			WT|WT|WT		Uncharacterized protein with ubiquitin fold
181022_s_at	E02H9.3a	E02H9.3	WBGene00017101	E02H9.3	intestine specific	active						19	III-1H09	-			WT|WT	Molecular_function:molecular_function unknown
189413_at	E03E2.1	E03E2.1	WBGene00017108	cyp-43A1	intestine specific	active						8	X-3K23	-			WT	Biological_process:electron transport|Molecular_function:monooxygenase activity	Cytochrome P450 CYP3/CYP5/CYP6/CYP9 subfamilies	ENSEMBL:ENSP00000346887:human:Splice Isoform 1 Of Cytochrome P450 3A43:E=32.6383 | ENSEMBL:ENSP00000222382:human:Splice Isoform 2 Of Cytochrome P450 3A43:E=31.8239 | ENSEMBL:ENSP00000337915:human:Cytochrome P450:E=28.8861 | ENSEMBL:ENSP00000222982:human:C
193498_at	E03G2.3	E03G2.3	WBGene00003169	mec-5	muscle specific	active	dorsal nerve cord | ventral nerve cord | intestinal | intestinal | seam cells | hypodermal	Adult Expression: ventral nerve cord; dorsal nerve cord; unidentified | Larval Expression: ventral nerve cord; unidentified | Adult Expression: intestinal | Larval Expression: intestinal | "lacZ and gfp fusions with the mec-5 promoter (TU#233 and TU#234, respectively) and a lacZ fusion with part of the mec-5 coding sequence and a sequence for a synthetic transmembrane domain (TU#235) gave the sam…		1	1		X-7C18	175711_at|192283_s_at|193498_at	mec-5 encodes a collagen unique in the number of Gly-X-Y repeats and in the composition of amino acids surrounding these repeats; MEC-5 is required for normal mechanosensory response to gentle touch and for the proper functioning of the touch receptor neurons; mec-5 interacts genetically with mec-4 and mec-10 which encode degenerins (ion channels) expressed in the touch neurons, mec-9, which enco…	e1340	WT	Biological_process:phosphate transport|Cellular_component:cytoplasm|Molecular_function:extracellular matrix structural constituent|Cellular_component:extracellular matrix|Biological_process:mechanosensory behavior|Biological_process:response to mechanical stimulus		ENSEMBL:ENSP00000315243:human:COL3A1 protein:E=51.6576 | ENSEMBL:ENSP00000304408:human:Collagen alpha 1(III) chain precursor:E=51.5376 | ENSEMBL:ENSP00000331902:human:69 kDa protein:E=50.9586 | ENSEMBL:ENSP00000315252:human:Splice Isoform 2 Of Collagen al
189301_at	E03G2.4	E03G2.4	WBGene00000759	col-186	intestine specific	active							X-7C20	-			WT	Biological_process:phosphate transport|Cellular_component:cytoplasm|Molecular_function:structural constituent of cuticle	Collagens (type IV and type XIII), and related proteins	ENSEMBL:ENSP00000354105:human:123 kDa protein:E=38.6576 | ENSEMBL:ENSP00000331902:human:69 kDa protein:E=38.2366 | ENSEMBL:ENSP00000343774:human:65 kDa protein:E=38.1308 | ENSEMBL:ENSP00000315243:human:COL3A1 protein:E=38.0605 | ENSEMBL:ENSP00000304408:hu
172704_x_at	E03H12.10	E03H12.10	WBGene00006038	ssp-9	common	active						4	IV-2H13	-			WT|WT|WT	Molecular_function:structural molecule activity	Uncharacterized protein, contains major sperm protein (MSP) domain
172506_x_at	E03H12.5	E03H12.5	WBGene00017112	E03H12.5	common	active						4	IV-2H03	-			WT|WT|WT		Unnamed protein	ENSEMBL:ENSP00000318195:human:Nucleolin:E=23.4437 | ENSEMBL:ENSP00000349410:human:Similar to Nucleolin:E=22.3979 | ENSEMBL:ENSP00000340826:human:Cylicin II:E=21.2007 | ENSEMBL:ENSP00000347803:human:Nucleosomal binding protein 1:E=20.4815 | ENSEMBL:ENSP000
191295_at	E03H4.8	E03H4.8	WBGene00008476	E03H4.8	intestine specific	active						1	I-6C20	-			Clr|Gro|Ste|Stp|Unc|Gro|Lvl|Unc|Emb|Lva|Ste	Molecular_function:protein transporter activity|Biological_process:intracellular protein transport|Biological_process:osmoregulation|Biological_process:embryonic development (sensu Animalia)|Biological_process:positive regulation of growth rate|Biological_process:larval development (sensu Nematoda)|Biological_process:growth|Biological_process:physiological processes|Biological_process:reproductio…	Vesicle coat complex COPI, beta' subunit	ENSEMBL:ENSP00000329419:human:Coatomer protein Complex, subunit beta 2 (beta prime):E=84.4559 | FLYBASE:CG6699-PA:fly:Flybase gene name is beta'Cop-PA:E=77.5686 |
181133_at	E04A4.1	E04A4.1	WBGene00017116	E04A4.1	intestine specific	active							IV-2M16	-	This gene encodes a protein containing an F-box, a motif predicted to mediate protein-protein interactions either with homologs of yeast Skp-1p or with other proteins; its encoded protein also contains a Pfam-B45 motif of presently unknown function.		WT		Predicted transposase
187200_s_at	E04A4.5	E04A4.5	WBGene00017119	E04A4.5	common	active						41	IV-2M24	173692_at|187200_s_at			Emb|Gro|Emb|Lva	Molecular_function:protein translocase activity|Biological_process:intracellular protein transport|Cellular_component:mitochondrial inner membrane pre-sequence translocase complex|Molecular_function:protein transporter activity|Biological_process:protein transport|Cellular_component:mitochondrial inner membrane|Biological_process:embryonic development (sensu Animalia)|Biological_process:positive …	Mitochondrial import inner membrane translocase, subunit TIM17	ENSEMBL:ENSP00000263235:human:Mitochondrial import inner membrane translocase subunit Tim17 B:E=40.6021 | ENSEMBL:ENSP00000295635:human:Mitochondrial import inner membrane translocase subunit Tim17 A:E=38.0605 | FLYBASE:CG15257-PB:fly:Flybase gene name is Tim17b2-PB:E=38.0809 | FLYBASE:CG1724-PA:fly:Flybase gene name is CG1724-PA:E=35.4437 | FLYBASE:CG1158-PA:fly:Flybase gene name is Tim17b1-PA:E…
181207_at	E04A4.6	E04A4.6	WBGene00017120	E04A4.6	intestine specific	active						9	IV-2O02	-			WT		Uncharacterized conserved protein
192499_at	E04F6.3	E04F6.3	WBGene00017123	E04F6.3	intestine specific	active							II-5B07	-	E04F6.3 encodes a protein that is orthologous (with 52% identity over 93% of its length) to residues 334-609 of human 17-BETA-HYDROXYSTEROID DEHYDROGENASE IV (HSD17B4; OMIM:601860, mutated in D-bifunctional protein deficiency), a protein of 736 residues whose N- and C-terminal domains are orthologous to DHS-28; E04F6.3 contains a MaoC-like domain, found in diverse enzymes (HSD17B4, peroxisomal hy…		WT|Unclassified	Molecular_function:oxidoreductase activity|Biological_process:metabolism	Peroxisomal multifunctional beta-oxidation protein and related enzymes	ENSEMBL:ENSP00000256216:human:Peroxisomal multifunctional enzyme type 2:E=72.3872 | FLYBASE:CG3415-PA:fly:Flybase gene name is CG3415-PA:E=64.6778 |
189340_at	EEED8.5	EEED8.5	WBGene00003393	mog-5	germline specific	active						5	II-4I20	-	The mog-5 gene encodes a DEAH helicase orthologous to the Drosophila CG8241, the human HRH1, and the S. cerevisiae PRP22 proteins.	ok1101	Emb|Ste|Emb|Unc|Emb	Molecular_function:ATP binding|Molecular_function:ATP dependent helicase activity|Molecular_function:nucleic acid binding|Molecular_function:helicase activity|Molecular_function:RNA binding|Biological_process:embryonic development (sensu Animalia)|Biological_process:reproduction|Biological_process:locomotory behavior	DEAH-box RNA helicase	ENSEMBL:ENSP00000262415:human:ATP-dependent helicase DHX8:E=1000 | ENSEMBL:ENSP00000259877:human:DEAH (Asp-Glu-Ala-His) box polypeptide 16:E=209.071 | ENSEMBL:ENSP00000268482:human:Pre-mRNA splicing factor ATP-dependent RNA helicase PRP16:E=203.745 | ENSE
190239_s_at	EEED8.7a	EEED8.7	WBGene00004701	rsp-4	common	active	all somatic	GFP fluorescence began to be detected as early as 20-30 cell stage of embryogenesis, and was confined to almost all somatic nuclei in adult hermaphrodites.	nuclei	3	1	2	II-4I24	174000_at|190239_s_at		tm837	WT		Predicted splicing factor, SR protein superfamily	ENSEMBL:ENSP00000293233:human:Splicing factor, arginine/serine-rich 2:E=47.4815 | ENSEMBL:ENSP00000353089:human:Similar to Splicing factor, arginine/serine-rich 2:E=42.8861 | ENSEMBL:ENSP00000327826:human:SRP46 protein:E=36.8861 | ENSEMBL:ENSP00000284761:
182487_s_at	EGAP2.3	EGAP2.3	WBGene00004020	pho-1	intestine specific	active						24	II-4E10	175238_s_at|182487_s_at	pho-1 encodes the major C. elegans intestinal acid phosphatase; as loss of PHO-1 function via RNA-mediated interference (RNAi) does not result in any abnormalities, PHO-1 may function redundantly with other acid phosphatases; PHO-1 intestinal expression appears to be positively regulated by CKI-1, a cyclin-dependent kinase inhibitor, and negatively regulated by POP-1, a TCF/LEF transcription fact…	ca101	WT	Molecular_function:acid phosphatase activity	Lysosomal & prostatic acid phosphatases	ENSEMBL:ENSP00000337471:human:Prostatic acid phosphatase precursor:E=33.2007 | ENSEMBL:ENSP00000323036:human:ACPP protein:E=30.8239 | ENSEMBL:ENSP00000256997:human:Lysosomal acid phosphatase precursor:E=27 | ENSEMBL:ENSP00000270593:human:Acid phosphatase:E=18.6198 | FLYBASE:CG7899-PA:fly::E=29.4089 | FLYBASE:CG9451-PA:fly:Flybase gene name is CG9451-PA:E=15.4949 | FLYBASE:CG6656-PA:fly:Flybase ge…
191482_at	F01D4.1	F01D4.1	WBGene00008485	F01D4.1	intestine specific	active						22	IV-5D19	-			WT	Molecular_function:transferase activity, transferring hexosyl groups|Biological_process:metabolism	UDP-glucuronosyl and UDP-glucosyl transferase	ENSEMBL:ENSP00000286604:human:UDP-glucuronosyltransferase 2A1 precursor, microsomal:E=36.9586 | ENSEMBL:ENSP00000304811:human:UDP-glucuronosyltransferase 2B7 precursor, microsomal:E=35.5086 | ENSEMBL:ENSP00000320401:human:UDP-glucuronosyltransferase 2B17
191445_at	F01D4.2	F01D4.2	WBGene00008486	F01D4.2	intestine specific	active						8	IV-5D21	-			WT	Molecular_function:transferase activity, transferring hexosyl groups|Biological_process:metabolism	UDP-glucuronosyl and UDP-glucosyl transferase	ENSEMBL:ENSP00000303174:human:UDP-glucuronosyltransferase 1-6 precursor, microsomal:E=38.3372 | ENSEMBL:ENSP00000304845:human:UDP-glucuronosyltransferase 1-1 precursor, microsomal:E=35.4089 | ENSEMBL:ENSP00000346768:human:UDP-glucuronosyltransferase 1-9 p
178264_at	F01D5.8	F01D5.8	WBGene00008498	F01D5.8	intestine specific	active						4	II-9A11	-			WT	Molecular_function:catalytic activity	Predicted alpha/beta hydrolase	ENSEMBL:ENSP00000330222:human:C9orf77 protein:E=35.585 | ENSEMBL:ENSP00000344094:human:OTTHUMP00000021455:E=35.5376 | ENSEMBL:ENSP00000258884:human:PREDICTED: hypothetical protein from EUROIMAGE 588495:E=33.3468 | ENSEMBL:ENSP00000346816:human:PREDICTED: similar to C19orf27 protein:E=30.6576 | ENSEMBL:ENSP00000332368:human:31 kDa protein:E=30.5376 | ENSEMBL:ENSP00000250974:human:Chromosome 19 ope…
183776_at	F01F1.2	F01F1.2	WBGene00017159	F01F1.2	common	active	m4 | posterior body wall muscle | m2 | m7 | m5 | intestinal | pharyngeal muscle | m3 | m6	Staining is first observed in precomma stage embryos. In all larval stages, expression is seen sporadically, as a number of nuclei in the head and occasional rows of paired nuclei down the body. This pattern seems to be highly mosaic as the number nuclei in the head bodywall that stain varies considerably. This mosaicism is also evident in expression of the bodywall nuclei in the body. These appe…		0	1	18	III-3G01	-			WT|WT|WT|WT|WT		Uncharacterized conserved protein	FLYBASE:CG17996-PA:fly:Flybase gene name is CG17996-PA:E=10.5528 |
188482_s_at	F01F1.8a	F01F1.8	WBGene00000381	cct-6	common	active		Expression is only seen in pre-comma stage embryos in one or two groups of 2-6 cells. This gene is a member of the chaperonin complex family.		0	1	20	III-3G13	171963_x_at|188482_s_at	eukaryotic cytosolic chaperonin; affects viability and fertility, and is expressed in various muscle and neuronal cells: near the pharynx, near the anal sphincter, in the ventral nerve cord and the nerve ring; occasionally the expression is visible in hypodermal cells and in some vulval cells.		Emb|Emb|Clr|Emb|Pvl|Sck|Ste|Emb|Lva|Ste|Unc	Molecular_function:ATP binding|Molecular_function:unfolded protein binding|Biological_process:protein folding|Biological_process:osmoregulation|Biological_process:embryonic development (sensu Animalia)|Biological_process:larval development (sensu Nematoda)|Biological_process:growth|Biological_process:hermaphrodite genital morphogenesis|Biological_process:physiological processes|Biological_process…	Chaperonin complex component, TCP-1 zeta subunit (CCT6)	ENSEMBL:ENSP00000275603:human:Chaperonin Containing TCP1, subunit 6A isoform a:E=182.678 | ENSEMBL:ENSP00000327191:human:T-complex protein 1, zeta-like subunit:E=174.194 | ENSEMBL:ENSP00000352624:human:59 kDa protein:E=169.319 | ENSEMBL:ENSP00000295688:hu
189971_at	F01G10.3	F01G10.3	WBGene00001158	ech-9	intestine specific	active						8	IV-5M06	-			WT	Molecular_function:oxidoreductase activity|Biological_process:fatty acid metabolism	Hydroxyacyl-CoA dehydrogenase/enoyl-CoA hydratase	ENSEMBL:ENSP00000231887:human:Enoyl-CoEnzymE A, hydratasE/3-hydroxyacyl CoEnzymE A dEhydrogEnasE:E=62.5686 | ENSEMBL:ENSP00000288682:human:Trifunctional enzyme alpha subunit, mitochondrial precursor:E=40.9586 | ENSEMBL:ENSP00000339020:human:42 kDa protein:E=33.4318 | ENSEMBL:ENSP00000312288:human:Short chain 3-hydroxyacyl-CoA dehydrogenase, mitochondrial precursor:E=29.6383 | ENSEMBL:ENSP00000265…
191458_s_at	F02A9.6	F02A9.6	WBGene00001609	glp-1	germline specific	active	AB cells | germ-line cells | germ-line cells | germ-line cells | germ-line cells | hypodermal | pharynx | hyp10	Faint expression in AB at 2-cell stage, becoming stronger in AB descendants after 4-cell stage. Signal weakens, between the 8- and 28-cell stages. GLP-1 not detected again until after the 100-cell stage in unidentified cells. | "At 1 to 40-cell stage, s	GLP-1 was found in the cytoplasm at the 2-cell stage, then in cytoplasm and membranes at 4-cell and 8-cell stages. Cytoplasmic GLP-1 fades after the 8-cell stage, and disappears by the 28-cell stage. Membrane-associated GLP-1 is faint by the 28-cell stage. The glp-1 mRNA was distributed uniformly through the 8-cell stage. Levels of glp-1 mRNA decline after the 8-cell stage and largely disappear b…	0	1	11	III-4L02	-	glp-1 encodes an N-glycosylated transmembrane protein that, along with LIN-12, comprises one of two C. elegans members of the LIN-12/Notch family of receptors; from the N- to the C-terminus, GLP-1 is characterized by ten extracellular EGF-like repeats, th	ar202	Emb|Emb|Emb|Emb|Stp|Emb|Stp|Emb|Stp	Molecular_function:calcium ion binding|Biological_process:cell differentiation|Cellular_component:integral to membrane|Cellular_component:membrane|Biological_process:embryonic development (sensu Animalia)|Biological_process:gametogenesis	Fibrillins and related proteins containing Ca2+-binding EGF-like domains	ENSEMBL:ENSP00000263388:human:Neurogenic locus notch homolog protein 3 precursor:E=82.1367 | ENSEMBL:ENSP00000256646:human:Neurogenic locus notch homolog protein 2 precursor:E=68.7447 | ENSEMBL:ENSP00000322395:human:Notch homolog 4:E=67 | ENSEMBL:ENSP0000
172319_x_at	F02C12.3	F02C12.3	WBGene00008517	F02C12.3	muscle specific	active						3	X-6E06	-			WT
192064_s_at	F02D10.5	F02D10.5	WBGene00001465	flr-1	muscle specific	active	intestine	Expressed in the intestine from comma-stage embryo through adult.	found in cell membranes, especially those facing inner lumen of the intestine and part of the lateral membrane between cells.	0	1	9	X-6G10	-		sa96	Clr|Gro|Gro|Unclassified	Molecular_function:sodium channel activity|Biological_process:sodium ion transport|Cellular_component:membrane|Biological_process:osmoregulation|Biological_process:positive regulation of growth rate|Biological_process:ultradian rhythm|Biological_process:defecation	Non voltage-gated ion channels (DEG/ENaC family)	ENSEMBL:ENSP00000264432:human:Amiloride-sensitive sodium channel:E=32.4437 | ENSEMBL:ENSP00000352934:human:Amiloride-sensitive cation channel 1, neuronal:E=32.2219 | ENSEMBL:ENSP00000228468:human:Splice Isoform 1 Of Amiloride-sensitive cation channel 2, n
189428_at	F02E11.1	F02E11.1	WBGene00017179	F02E11.1	germline specific	active						4	II-3G07	-		ok1007	WT	Molecular_function:ATP binding|Molecular_function:ATPase activity|Molecular_function:permease activity|Biological_process:transport	Transporter, ABC superfamily (Breast cancer resistance protein)	ENSEMBL:ENSP00000304111:human:ATP-binding cassette, sub-family G, member 4:E=69.2596 | ENSEMBL:ENSP00000339744:human:Splice Isoform 2 Of ATP-binding cassette, sub-family G, member 1:E=68.3279 | ENSEMBL:ENSP00000291524:human:Splice Isoform 5 Of ATP-binding
180626_at	F02E8.4	F02E8.4	WBGene00017177	F02E8.4	germline specific	active						7	X-2N19	-			WT		Unnamed protein
177600_at	F02E9.4	F02E9.4	WBGene00004117	pqn-28	germline specific	active	excretory cell | head neurons | intestine | pharynx | nervous system	Adult Expression: pharynx; intestine; excretory cell;		1	1	11	I-4K03	-	pqn-28 encodes an ortholog of the SIN3 family of histone deacetylase subunits, which also has a glutamine/asparagine-rich domain, possibly involved in epigenetic regulation; pqn-28 has no obvious phenotype in mass RNAi screens; on the basis of its homology, PQN-28, when activated by promoter-specific transcription factors, is expected to work in conjunction with other histone deacetylase componen…	tm1276	WT|WT	Biological_process:regulation of transcription, DNA-dependent|Cellular_component:nucleus	Histone deacetylase complex, SIN3 component	ENSEMBL:ENSP00000248054:human:SIN3B long isoform:E=52.7959 | ENSEMBL:ENSP00000338617:human:Paired amphipathic helix protein Sin3a:E=52.3979 | ENSEMBL:ENSP00000292733:human:Positive cofactor 2 glutamine/Q-rich-associated protein:E=12.1938 | FLYBASE:CG8815-PA:fly:Flybase gene name is Sin3A-PA:E=47.8861 | FLYBASE:CG32133-PA:fly:Flybase gene name is CG32133-PA:E=13.9208 | FLYBASE:CG7177-PA:fly:Flybas…
189323_at	F02E9.7	F02E9.7	WBGene00008531	F02E9.7	germline specific	active						7	I-4K09	-			WT	Molecular_function:hydrolase activity	Purple (tartrate-resistant) acid phosphatase	ENSEMBL:ENSP00000218758:human:Tartrate-resistant acid phosphatase type 5 precursor:E=52.1135 |
177735_at	F02H6.2	F02H6.2	WBGene00008535	F02H6.2	germline specific	active						7	IV-7B05	-			WT		Unnamed protein
193719_s_at	F07A11.2a	F07A11.2	WBGene00008546	F07A11.2	germline specific	active	head neurons | Reproductive System | seam cells | intestine | tail | body wall muscle | pharynx | nervous system | head mesodermal cell | vulval muscle | renal gland cells	Adult Expression: pharynx; intestine; renal gland cells; Reproductive System; vulval muscle; body wall muscle; head mesodermal cell; seam cells; Nervous System; head neurons; unidentified cells in tail ;		1	1	11	II-7L24	-			Emb|Ste|Emb|Ste|Ste	Biological_process:metabolism|Molecular_function:glutamine-fructose-6-phosphate transaminase (isomerizing) activity|Biological_process:carbohydrate biosynthesis|Cellular_component:cytoplasm|Molecular_function:sugar binding|Biological_process:carbohydrate metabolism|Biological_process:embryonic development (sensu Animalia)|Biological_process:reproduction	Glucosamine 6-phosphate synthetases, contain amidotransferase and phosphosugar isomerase domains	ENSEMBL:ENSP00000349860:human:Splice Isoform 1 Of Glucosamine--fructose-6-phosphate aminotransferase [isomerizing] 1:E=224.337 | ENSEMBL:ENSP00000354347:human:Glucosamine-fructose-6-phosphate aminotransferase:E=224.009 | ENSEMBL:ENSP00000253778:human:Glucosamine--fructose-6-phosphate aminotransferase [isomerizing] 2:E=220.959 | FLYBASE:CG1345-PA:fly:Flybase gene name is Gfat2-PA:E=232.26 |
181476_s_at	F07A11.3	F07A11.3	WBGene00003791	npp-5	germline specific	active						11	II-7N02	173120_s_at|181476_s_at			WT|WT		Nuclear pore complex, rNup107 component (sc Nup84)	ENSEMBL:ENSP00000229179:human:Nuclear pore complex protein Nup107:E=10.4559 |
192917_s_at	F07A11.4	F07A11.4	WBGene00008547	F07A11.4	intestine specific	active	Reproductive System | body wall muscle | pharynx | vulval muscle	Adult Expression: pharynx; Reproductive System; vulval muscle; body wall muscle;		0	1	1	II-7N04	-			WT|WT	Molecular_function:cysteine-type endopeptidase activity|Molecular_function:ubiquitin thiolesterase activity|Biological_process:ubiquitin-dependent protein catabolism	Ubiquitin C-terminal hydrolase	ENSEMBL:ENSP00000335409:human:Ubiquitin carboxyl-terminal hydrolase 19:E=123.097 | ENSEMBL:ENSP00000218348:human:UbiqUitin specific protease 11:E=91.3767 | ENSEMBL:ENSP00000280377:human:Splice Isoform 1 Of Ubiquitin carboxyl-terminal hydrolase 15:E=84.602
190221_at	F07A5.3	F07A5.3	WBGene00008542	F07A5.3	intestine specific	active						8	I-3L17	-			WT	Biological_process:cell adhesion|Cellular_component:membrane	Plasma membrane glycoprotein CD36 and related membrane receptors	ENSEMBL:ENSP00000261693:human:Splice Isoform 2 Of Scavenger receptor class B member 1:E=17.5376 | ENSEMBL:ENSP00000264896:human:Scavenger receptor claSS B, member 2:E=16.1135 | ENSEMBL:ENSP00000343795:human:Splice Isoform 3 Of Scavenger receptor class B m
189051_at	F07C6.1	F07C6.1	WBGene00004030	pin-2	intestine specific	active						8		-				Molecular_function:zinc ion binding	Focal adhesion protein PINCH-1, contains LIM domains	ENSEMBL:ENSP00000331775:human:PINCH protein:E=65.2518 | ENSEMBL:ENSP00000337598:human:PREDICTED: similar to LIM and senescent cell antigen-like domains 1:E=65.2218 | ENSEMBL:ENSP00000347240:human:LIMS2:E=64.0862 | ENSEMBL:ENSP00000326888:human:LIM-like pr
178050_at	F07C6.2	F07C6.2	WBGene00008553	F07C6.2	intestine specific	active							IV-6D22	-			WT
178935_at	F07D3.3	F07D3.3	WBGene00008556	F07D3.3	germline specific	active						4	V-6L05	-			WT
182371_at	F07G6.6	F07G6.6	WBGene00017225	F07G6.6	muscle specific	active							X-1F21	-			WT		Uncharacterized protein
194059_at	F08A8.2	F08A8.2	WBGene00008565	F08A8.2	intestine specific	active	intestine	Larval Expression: intestine;		0	1		I-6H03	-			WT	Molecular_function:acyl-CoA oxidase activity|Biological_process:fatty acid beta-oxidation|Cellular_component:peroxisome|Molecular_function:oxidoreductase activity|Biological_process:electron transport	Acyl-CoA oxidase	ENSEMBL:ENSP00000301608:human:Splice Isoform 1 Of Acyl-coenzyme A oxidase 1, peroxisomal:E=124.796 | ENSEMBL:ENSP00000293217:human:Splice Isoform 2 Of Acyl-coenzyme A oxidase 1, peroxisomal:E=124.268 | ENSEMBL:ENSP00000307697:human:Acyl-coenzyme A oxidase 2, peroxisomal:E=102.347 | ENSEMBL:ENSP00000200383:human:Acyl-coenzyme A oxidase 3, peroxisomal:E=55.8539 | ENSEMBL:ENSP00000343717:human:ACOXL…
193151_at	F08B12.2	F08B12.2	WBGene00004197	prx-12	intestine specific	active						24	X-5B05	-			Lva|Unclassified|Clr|Gro|Gro	Molecular_function:ubiquitin-protein ligase activity|Molecular_function:zinc ion binding|Biological_process:protein ubiquitination|Cellular_component:ubiquitin ligase complex|Biological_process:osmoregulation|Biological_process:positive regulation of growth rate|Biological_process:larval development (sensu Nematoda)|Biological_process:growth	Predicted E3 ubiquitin ligase involved in peroxisome organization	ENSEMBL:ENSP00000225873:human:Peroxisome assembly protein 12:E=52.8861 |
187194_at	F08B4.5	F08B4.5	WBGene00017237	F08B4.5	germline specific	active						2	IV-4M02	175203_s_at|187194_at		tm626	Dpy|Emb|Emb|Pvl|Rup|Unc	Molecular_function:DNA binding|Molecular_function:DNA-directed DNA polymerase activity|Biological_process:DNA replication|Cellular_component:nucleus|Biological_process:positive regulation of body size|Biological_process:embryonic development (sensu Animalia)|Biological_process:hermaphrodite genital morphogenesis|Biological_process:morphogenesis of an epithelium|Biological_process:locomotory behav…	DNA polymerase epsilon, subunit B	ENSEMBL:ENSP00000216367:human:DNA polymerase epsilon subunit B:E=70.4437 | FLYBASE:CG10489-PA:fly:Flybase gene name is CG10489-PA:E=56.4559 |
180443_at	F08B6.1	F08B6.1	WBGene00017239	F08B6.1	common	active						18	I-3E14	-			WT
193986_s_at	F08C6.4	F08C6.4	WBGene00006063	sto-1	intestine specific	active						12	X-3N24	-		tm1503	WT	Cellular_component:membrane	Prohibitins and stomatins of the PID superfamily	ENSEMBL:ENSP00000286713:human:Erythrocyte band 7 integral membrane protein:E=76.5686 | ENSEMBL:ENSP00000255480:human:Stomatin-like protein 3:E=73.3665 | ENSEMBL:ENSP00000263730:human:Splice Isoform 1 Of Podocin:E=60.2441 | ENSEMBL:ENSP00000345911:human:Si
185475_at	F08D12.7	F08D12.7	WBGene00017250	F08D12.7	muscle specific	active						12	II-2D18	174183_at|175081_s_at|185464_at|185475_at			WT|WT		Uncharacterized protein
193081_at	F08F3.2a	F08F3.2	WBGene00017261	acl-6	germline specific	active						7	V-4O19	-			WT	Molecular_function:acyltransferase activity|Biological_process:metabolism	Mitochondrial glycerol-3-phosphate acyltransferase GPAT	ENSEMBL:ENSP00000347016:human:OTTHUMP00000058780:E=60.4685 | ENSEMBL:ENSP00000265276:human:Glycerol-3-phosphate acyltransferase, mitochondrial precursor:E=57.3468 | ENSEMBL:ENSP00000235553:human:Dihydroxyacetone phosphate acyltransferase:E=40.9208 | ENSEMBL:ENSP00000335216:human:Hypothetical protein LOC150763:E=20 | ENSEMBL:ENSP00000352547:human:PREDICTED: hypothetical protein XP_376099:E=17.3279…
183194_s_at	F08F3.6	F08F3.6	WBGene00017263	F08F3.6	germline specific	active						7	V-4A04	-	This gene encodes a protein containing an F-box, a motif predicted to mediate protein-protein interactions either with homologs of yeast Skp-1p or with other proteins.		WT|WT		Uncharacterized protein
189344_s_at	F08F3.7	F08F3.7	WBGene00000373	cyp-14A5	intestine specific	active							V-4A06	-	ccp-14A5 encodes a member of the cytochrome P450 family.	gk152	WT|WT	Biological_process:electron transport|Molecular_function:monooxygenase activity	Cytochrome P450 CYP2 subfamily	ENSEMBL:ENSP00000257149:human:Cytochrome P450 2J2:E=68.5229 | ENSEMBL:ENSP00000332679:human:Cytochrome P450 2A13 variant 6:E=66.0757 | ENSEMBL:ENSP00000351927:human:Cytochrome P450, subfamily IID, polypeptide 6:E=65.6576 | ENSEMBL:ENSP00000252945:human:Cy
183886_at	F08F8.1	F08F8.1	WBGene00017267	F08F8.1	intestine specific	active						6	III-3N10	-			WT|WT		Unnamed protein
192896_at	F08G12.5	F08G12.5	WBGene00008588	F08G12.5	intestine specific	active						21	X-5M22	-			WT	Molecular_function:ubiquitin-protein ligase activity|Molecular_function:zinc ion binding|Biological_process:protein ubiquitination|Cellular_component:ubiquitin ligase complex		ENSEMBL:ENSP00000348299:human:Ret fingeR pRotein 2 isofoRm 1:E=10.6383 |
179387_s_at	F08G2.7	F08G2.7	WBGene00008578	F08G2.7	muscle specific	active						1	II-8L18	-		ok1161	WT|Unclassified		Unnamed protein
189643_at	F08H9.3	F08H9.3	WBGene00008591	F08H9.3	intestine specific	active	pharynx	Under normal conditions, F08H9.3 was expressed only in the pharynx, from the time the respective tissues emerged during development throughout adulthood.		0	1	15	V-9D05	-	F08H9.3 encodes a heat shock protein (HSP) of the HSP16 class; unlike most HSP16s in C. elegans, it is specifically expressed in a particular tissue (the larval pharynx and the anterior adult pharynx), and its expression is not strongly induced by heat shock; however, F08H9.3 expression is increased by heat shock (with adult expression in the full pharynx) and probably aids heat shock resistance,…		WT		Alpha crystallins
189922_at	F08H9.6	F08H9.6	WBGene00008594	clec-57	intestine specific	active							V-9D11	175235_at|189922_at			WT	Molecular_function:sugar binding	C-type lectin	ENSEMBL:ENSP00000340835:human:Splice Isoform 3 Of CUB and sushi multiple domains protein 3 precursor:E=17.4815 | ENSEMBL:ENSP00000345799:human:Splice Isoform 2 Of CUB and sushi multiple domains protein 3 precursor:E=17.4437 | ENSEMBL:ENSP00000297405:human
173765_s_at	F09A5.2	F09A5.2	WBGene00008599	F09A5.2	intestine specific	active							X-6M11	-			WT	Molecular_function:protein kinase activity|Molecular_function:ATP binding|Biological_process:protein amino acid phosphorylation|Molecular_function:protein-tyrosine kinase activity	Fibroblast/platelet-derived growth factor receptor and related receptor tyrosine kinases	ENSEMBL:ENSP00000343716:human:Receptor protein tyrosine kinase:E=42.1249 | ENSEMBL:ENSP00000286301:human:Macrophage colony stimulating factor I receptor precursor:E=42.0915 | ENSEMBL:ENSP00000346578:human:Angiopoietin 1 receptor precursor:E=42.0809 | ENSE
180547_at	F09B12.2	F09B12.2	WBGene00008606	F09B12.2	intestine specific	active						1	X-7A19	-			WT	Molecular_function:metal ion binding	DHHC-type Zn-finger proteins	ENSEMBL:ENSP00000309429:human:LENG4:E=22.699 | ENSEMBL:ENSP00000315604:human:Splice Isoform 1 Of Zinc finger DHHC domain containing protein 7:E=11.8861 | ENSEMBL:ENSP00000345383:human:Splice Isoform 2 Of Zinc finger DHHC domain containing protein 16:E=11.
190640_s_at	F09B9.2a	F09B9.2	WBGene00006839	unc-115	muscle specific	active	hypodermis | pharynx | neurons | nerve ring | dorsal nerve cord | ventral nerve cord | vulva | hyp7 | all neurons | tail | pharynx | head	~all neurons, excretory-canal, pharynx, hypodermis | "SAD-1::GFP fluorescence was most prominent in the nerve ring and the ventral and dorsal cords, regions of the axon where the majority of synapses are made. Little or no staining was observed in the sen	| "Little or no staining was observed in the sensory dendrites or the axonal commissures, which are devoid of synapses. Weaker fluorescence was also visible in the neuronal cell bodies excluded from the nucleus. Fluorescence appeared as a combination of punctate and diffuse staining within the axon." | UNC-115::GFP protein was present uniformly in neuronal cell bodies and processes and was exclud…	1	1	1	X-5A09	175840_s_at|190640_s_at	unc-115 encodes a protein that binds actin filaments and that is required for RAS signalling and UNC-40/netrin activity during axon pathfinding.	e2225	WT|WT|Lon|Unc|Gro|Lon|Unc	Molecular_function:zinc ion binding|Molecular_function:actin binding|Biological_process:cytoskeleton organization and biogenesis|Biological_process:positive regulation of growth rate|Biological_process:negative regulation of body size|Biological_process:locomotory behavior	Actin-binding LIM Zn-finger protein Limatin involved in axon guidance	ENSEMBL:ENSP00000338190:human:88 kDa protein:E=68.5528 | ENSEMBL:ENSP00000214870:human:Actin binding LIM protein 1:E=63.6383 | ENSEMBL:ENSP00000354831:human:Actin binding LIM protein 1:E=62.7959 | ENSEMBL:ENSP00000355003:human:Splice Isoform 6 Of Actin-bi
189727_at	F09D1.1	F09D1.1	WBGene00017280	F09D1.1	germline specific	active	head neurons | nerve ring | intestine | tail | pharynx | nervous system | ventral nerve cord | tail neurons	Adult Expression: pharynx; Nervous System; nerve ring; head neurons; tail neurons;		1	1	5	II-2J11	-			Clr|Emb|Sck|Emb	Molecular_function:cysteine-type endopeptidase activity|Molecular_function:ubiquitin thiolesterase activity|Biological_process:ubiquitin-dependent protein catabolism|Biological_process:osmoregulation|Biological_process:embryonic development (sensu Animalia)|Biological_process:physiological processes	Spindle pole body protein - Sad1p	ENSEMBL:ENSP00000312981:human:Hypothetical protein:E=168.602 | ENSEMBL:ENSP00000352520:human:CGI-21 protein:E=89.0969 | ENSEMBL:ENSP00000351122:human:USP20 protein:E=20.0555 | ENSEMBL:ENSP00000260187:human:Splice Isoform 1 Of Ubiquitin carboxyl-terminal h
186055_at	F09D12.1	F09D12.1	WBGene00001699	grd-10	intestine specific	active	seam cells	Adult Expression: seam cells;		0	1	8	IV-1F18	-	grd-10 encodes a protein that contains a novel Ground domain that is closely related to GRD-5.		WT		Unnamed protein
187983_at	F09E8.2	F09E8.2	WBGene00008624	F09E8.2	muscle specific	active						5		171928_x_at|187983_at				Molecular_function:calcium ion binding|Molecular_function:structural molecule activity	Uncharacterized conserved protein	ENSEMBL:ENSP00000321856:human:EGF-like domain containing protein:E=56.3872 | ENSEMBL:ENSP00000295982:human:CRELD1 protein:E=56.3665 | ENSEMBL:ENSP00000332223:human:Hypothetical protein MGC11256:E=49.8239 | ENSEMBL:ENSP00000339572:human:Furin-like cysteine
193857_s_at	F09E8.3	F09E8.3	WBGene00003421	msh-5	germline specific	active						11	IV-7C05	187673_at|193857_s_at	msh-5 encodes a germline-specific homolog of the yeast and mammalian DNA mismatch repair protein MSH5 (MutS-family) that is required for crossing over and chiasma formation during Caenorhabditis elegans meiosis; inactivation of both rad-51 and msh-5 induces chromosome fragmentation, not seen with inactivation of either gene alone.	me23	Emb|WT|WT|WT	Molecular_function:damaged DNA binding|Molecular_function:ATP binding|Biological_process:mismatch repair|Biological_process:DNA metabolism|Biological_process:embryonic development (sensu Animalia)	Mismatch repair ATPase MSH5 (MutS family)	ENSEMBL:ENSP00000266123:human:MutS protein homolog 5:E=96.284 | ENSEMBL:ENSP00000348218:human:Similar to MutS protein homolog 5:E=43.9208 | ENSEMBL:ENSP00000233146:human:DNA mismatch repair protein Msh2:E=39.2676 | ENSEMBL:ENSP00000265081:human:DNA mismatch repair protein Msh3:E=34.8239 | ENSEMBL:ENSP00000263187:human:MutS protein homolog 4:E=29.3098 | ENSEMBL:ENSP00000234420:human:DNA mismatch r…
191514_at	F09F3.11	F09F3.11	WBGene00006026	srx-135	muscle specific	active							V-9K01	-			WT		7-transmembrane receptor
190996_at	F09F3.6	F09F3.6	WBGene00008628	F09F3.6	intestine specific	active						6	V-9I17	-			WT	Molecular_function:molecular_function unknown	Uncharacterized protein with conserved cysteine
192502_at	F09F3.9	F09F3.9	WBGene00008629	F09F3.9	intestine specific	active						24	V-9I21	-			WT	Molecular_function:acyltransferase activity|Molecular_function:cysteine-type endopeptidase activity|Biological_process:proteolysis and peptidolysis	Carnitine O-acyltransferase CPTI	ENSEMBL:ENSP00000336707:human:Carnitine O-palmitoyltransferase I, mitochondrial muscle isoform:E=88.7213 | ENSEMBL:ENSP00000265641:human:Splice Isoform 1 Of Carnitine O-palmitoyltransferase I, mitochondrial liver isoform:E=87.5686 | ENSEMBL:ENSP0000031934
183878_at	F09F7.3	F09F7.3	WBGene00017300	F09F7.3	germline specific	active						2	III-2L24	173320_s_at|183878_at			WT|Emb|Gro|Ste|Let|Emb|Lva	Molecular_function:DNA binding|Molecular_function:DNA-directed RNA polymerase activity|Biological_process:transcription|Biological_process:embryonic development (sensu Animalia)|Biological_process:positive regulation of growth rate|Biological_process:larval development (sensu Nematoda)|Biological_process:growth|Biological_process:reproduction	RNA polymerase III, second largest subunit	ENSEMBL:ENSP00000228347:human:DNA-directed RNA polymerase III subunit 127.6 kDa polypeptide:E=1000 | ENSEMBL:ENSP00000312735:human:DNA-directed RNA polymerase II 140 kDa polypeptide:E=215.678 | ENSEMBL:ENSP00000263331:human:Hypothetical protein FLJ46164:E=107.444 | ENSEMBL:ENSP00000334589:human:DNA-directed RNA polymerase I 135 kDa polypeptide:E=101.824 | ENSEMBL:ENSP00000326177:human:Similar to …
183908_at	F09F7.5a	F09F7.5	WBGene00017302	F09F7.5	intestine specific	active						1	III-2N04	174258_at|183908_at			WT|WT		Unnamed protein
183159_at	F09F9.2	F09F9.2	WBGene00017307	F09F9.2	intestine specific	active						14	X-2D13	-			WT		Unnamed protein
173683_s_at	F09G2.8	F09G2.8	WBGene00017316	F09G2.8	germline specific	active	head neurons | intestine | tail | pharynx | nervous system | arcade cells	Adult Expression: pharynx; Nervous System; head neurons;		1	1	2	V-5M13	-			WT|WT	Molecular_function:catalytic activity|Biological_process:metabolism	Predicted phospholipase D	ENSEMBL:ENSP00000348901:human:PLD3 protein:E=82.284 | ENSEMBL:ENSP00000338894:human:HU-K4:E=81.4949 | ENSEMBL:ENSP00000299538:human:Phospholipase D/Transphosphatidylase family protein:E=68.0969 | ENSEMBL:ENSP00000314729:human:Hypothetical protein FLJ40773:E=54.585 | ENSEMBL:ENSP00000314748:human:Phospholipase D/Transphosphatidylase family protein:E=46.6576 | FLYBASE:CG9248-PA:fly:Flybase gene nam…
184089_s_at	F09G2.9	F09G2.9	WBGene00017317	F09G2.9	germline specific	active						5	V-5M15	174171_at|184089_s_at			WT|Emb|Ste|WT	Biological_process:embryonic development (sensu Animalia)|Biological_process:reproduction		ENSEMBL:ENSP00000311997:human:Neurofilament triplet H protein:E=17.6383 | ENSEMBL:ENSP00000348587:human:Splice Isoform 2 Of Nucleolar phosphoprotein p130:E=14.585 | ENSEMBL:ENSP00000221166:human:NeurofilameNt 3 (150kDa medium):E=14.5229 | ENSEMBL:ENSP0000
176053_s_at	F09G8.8	F09G8.8	WBGene00017322	F09G8.8	intestine specific	active						8	III-4K20	-			WT|WT|WT	Molecular_function:sugar binding	Lectin C-type domain/CUB domain	ENSEMBL:ENSP00000325146:human:Splice Isoform 1 Of Collagen alpha 1(XII) chain precursor:E=10.5686 |
177627_at	F10A3.1	F10A3.1	WBGene00008631	F10A3.1	intestine specific	active						10	V-10B22	-	F10A3.1 encodes a claudin homolog that may be required for normal cohesion of apical junctions in epithelia; F10A3.1 is worm-specific, with obvious homologs only in C. elegans; F10A3.1 has no obvious function in mass RNAi assays; claudins are integral membrane proteins with four transmembrane sequences that are found in mammalian tight junctions (TJs), induce TJs when transgenically expressed in …		WT		Unnamed protein
191063_at	F10C2.4	F10C2.4	WBGene00008645	F10C2.4	germline specific	active						11	V-8G11	-	F10C2.4 encodes a homolog of the DNA polymerase delta complex subunit A that is required in embryos for the normal timing of embryonic cell divisions (much as DIV-1 is) and, also, for normal chromosome segregation (probably because of defective DNA replication).		Emb|Emb|Emb	Molecular_function:nucleotide binding|Molecular_function:DNA binding|Molecular_function:DNA-directed DNA polymerase activity|Molecular_function:3'-5' exonuclease activity|Biological_process:DNA replication|Cellular_component:nucleus|Biological_process:embryonic development (sensu Animalia)	DNA polymerase delta, catalytic subunit	ENSEMBL:ENSP00000262266:human:DNA polymerase delta catalytic subunit:E=278.678 | ENSEMBL:ENSP00000351697:human:REV3-like, catalytic subunit of DNA polymerase zeta:E=84.9586 | ENSEMBL:ENSP00000352783:human:DNA polymerase zeta catalytic subunit:E=84.9586 | ENSEMBL:ENSP00000314415:human:DNA polymerase alpha catalytic subunit:E=38.6198 | ENSEMBL:ENSP00000229465:human:REV3-like, catalytic subunit of D…
174296_at	F10C5.2	F10C5.2	WBGene00017328	F10C5.2	common	active						2	III-1K03	-			WT			ENSEMBL:ENSP00000300128:human:Conserved hypothetical protein:E=42.301 | ENSEMBL:ENSP00000340087:human:PREDICTED: similar to RIKEN cDNA 5330401P04:E=22.6576 | FLYBASE:CG9723-PA:fly:Flybase gene name is CG9723-PA:E=44.1024 |
181179_s_at	F10D11.2	F10D11.2	WBGene00008648	F10D11.2	germline specific	active						7	I-4K15	-			WT|WT
192578_at	F10D2.9	F10D2.9	WBGene00001399	fat-7	intestine specific	active	intestine	Adult Expression: intestine;		0	1	8	V-5K17	-	fat-7 encodes an essential delta-9 fatty acid desaturase that is required for the synthesis of monounsaturated fatty acids; fat-7 can substitute for the functions of the other two fatty acid desaturases, fat-5 and fat-6; RNA interference has shown that fat-7 is required for viability and normal growth.	tm326	WT|Emb|Gro|Unc|Emb|Gro	Molecular_function:stearoyl-CoA 9-desaturase activity|Molecular_function:iron ion binding|Biological_process:fatty acid biosynthesis|Cellular_component:endoplasmic reticulum|Cellular_component:membrane|Molecular_function:oxidoreductase activity|Biological_process:embryonic development (sensu Animalia)|Biological_process:positive regulation of growth rate|Biological_process:locomotory behavior|Cel…	Fatty acid desaturase	ENSEMBL:ENSP00000266053:human:Acyl-CoA desaturase:E=84.4815 | ENSEMBL:ENSP00000316329:human:Acyl-CoA-desaturase:E=76.284 | ENSEMBL:ENSP00000273908:human:Hypothetical protein FLJ21032:E=42.1549 | ENSEMBL:ENSP00000282709:human:SCD4 protein:E=15.2518 | FLYBASE:CG5887-PA:fly:Flybase gene name is desat1-PA:E=87.0506 | FLYBASE:CG8630-PA:fly:Flybase gene name is CG8630-PA:E=81.6778 | FLYBASE:CG9747-PA:f…
181837_at	F10E7.5	F10E7.5	WBGene00017347	F10E7.5	common	active	head neurons | hypodermis | seam cells | body wall muscle | pharynx | intestinal | vulval muscle | tail neurons	Adult Expression: pharynx; vulval muscle; body wall muscle; hypodermis; seam cells; head neurons; tail neurons; unidentified | Larval Expression: intestinal; body wall muscle; hypodermis; seam cells; head neurons; tail neurons; unidentified		1	1		II-5M14	-			WT	Molecular_function:structural constituent of ribosome|Biological_process:protein biosynthesis|Cellular_component:intracellular|Cellular_component:ribosome	Protein involved in mRNA turnover	ENSEMBL:ENSP00000062038:human:Similar to Muscle protein 684:E=55.3872 | FLYBASE:CG1381-PA:fly:Flybase gene name is CG1381-PA:E=54.1308 |
183396_s_at	F10E7.8	F10E7.8	WBGene00017349	F10E7.8	germline specific	active						5	II-5M20	173590_at|183396_s_at			WT		Uncharacterized conserved protein	ENSEMBL:ENSP00000322449:human:Conserved hypothetical protein:E=130.18 | ENSEMBL:ENSP00000249344:human:KIAA1170 protein:E=88.2596 | FLYBASE:CG11526-PA:fly:Flybase gene name is CG11526-PA:E=68.2924 |
175966_at	F10E9.2	F10E9.2	WBGene00017354	F10E9.2	germline specific	active						4	III-4M02	-					Unnamed protein
176126_at	F10E9.4	F10E9.4	WBGene00017356	F10E9.4	common	active						2	III-4M06	-			WT|WT|WT
176147_s_at	F10E9.8	F10E9.8	WBGene00004726	sas-4	germline specific	active	gonad | sperm	In worms, SAS-4 colocalized with gamma-tubulin to centrosomes both in sperm and in the syncytial part of the gonad. SAS-4 staining in the gonad disappeared as the meiotic nuclei cellularized to form oocytes, presumably marking the point at which the centrioles are lost during oogenesis.	In newly fertilized embryos, SAS-4 is localized to a discrete spot near the sperm-derived pronucleus. At a slightly later stage, gamma-tubulin is recruited to the sperm centrioles forming a focus that colocalizes with SAS-4. As the embryo proceeds into mi	0	1	2	III-4M14	-	sas-4 encodes a predicted coiled-coil protein and centriole component recruited to the centrosome once per cell cycle at the time of organelle duplication and is required for centriole duplication and spindle assembly, levels dictate centrosome size, and also affects germ cell proliferation and locomotion; colocalizes with gamma-tubulin to centrosomes both in sperm and in the syncitial part of th…		Emb|Emb	Biological_process:embryonic development (sensu Animalia)
190493_at	F10F2.8	F10F2.8	WBGene00008660	F10F2.8	germline specific	active						4	III-2G18	-			WT|WT	Molecular_function:sugar binding	Lectin C-type domain/CUB domain
182790_at	F10G2.3	F10G2.3	WBGene00017364	clec-7	intestine specific	active						8	V-5C14	-			WT	Molecular_function:sugar binding	C-type lectin	ENSEMBL:ENSP00000341558:human:Splice Isoform 3 Of CUB and sushi multiple domains protein 1 precursor:E=11.6576 | ENSEMBL:ENSP00000334828:human:Splice Isoform 1 Of CUB and sushi multiple domains protein 1 precursor:E=11.6383 | ENSEMBL:ENSP00000320445:human:Splice Isoform 2 Of CUB and sushi multiple domains protein 1 precursor:E=11.6383 | ENSEMBL:ENSP00000297405:human:CUB and Sushi multiple domains…
182828_at	F10G2.4	F10G2.4	WBGene00017365	F10G2.4	germline specific	active						11	V-5C16	-			WT
179886_at	F10G7.3	F10G7.3	WBGene00017368	F10G7.3	common	active						7	II-3P04	-			WT		Histone chaperone involved in gene silencing	ENSEMBL:ENSP00000229595:human:Hypothetical protein DKFZp564E2182:E=38.3468 | ENSEMBL:ENSP00000263382:human:Similar to ASF1 protein:E=36.4089 | FLYBASE:CG9383-PA:fly:Flybase gene name is asf1-PA:E=39.3279 |
193295_at	F10G7.4	F10G7.4	WBGene00004737	scc-1	germline specific	active	germ-line cells | embryos | VPC | M lineage | Q lineage | germ cells | P lineage | ventral nerve cord | all blastula embryo cells | VPC | M lineage | Q lineage | germ cells | P lineage | ventral nerve cord | all blastula embryo cells | VPC | M lineage | Q lineage | germ cells | P lineage | ventral nerve cord | all blastula embryo cells	coh-2 was expressed primarily in germline cells as seen by immunofluorescence. Its product was present as dots, mainly at the periphery but also inside nuclei of the mitotic zone. In later stages, COH-2 assumed an exclusively peripheral distribution. In p	nuclei | "SCC-1/COH-2 seemed to localize to the chromosomes in a cell cycle-dependent manner. In interphase, SCC-1/COH-2 was seen throughout the nucleus, overlapping largely with DNA. At mitotic prophase, SCC-1/COH-2 started to separate from condensing ch	1	1	7	II-3P06	-	scc-1 encodes a member of the Rad21/Rec8-like family of cohesion proteins that affects embryonic viability, fertility, the rate of embryonic cell divisions and the incidence of male progeny; interacts with ATL-1, F56D12.5, and F11E6.1 based on yeast two-hybrid assays, and is expressed in nondividing embryonic and germline nuclei.	ok1017	Ste|Emb|Him|WT|Emb|Pvl|Unc|Emb|Lva|Unc	Biological_process:chromosome organization and biogenesis (sensu Eukarya)|Cellular_component:nuclear chromosome|Biological_process:embryonic development (sensu Animalia)|Biological_process:chromosome segregation|Biological_process:larval development (sensu Nematoda)|Biological_process:growth|Biological_process:hermaphrodite genital morphogenesis|Biological_process:reproduction|Biological_process:…	Sister chromatid cohesion complex Cohesin, subunit RAD21/SCC1	ENSEMBL:ENSP00000297338:human:Double-strand-break repair protein rad21 homolog:E=66.699 | ENSEMBL:ENSP00000246108:human:OTTHUMP00000029969:E=33.0362 | ENSEMBL:ENSP00000308699:human:Meiotic recombination protein REC8-like 1:E=13.0969 |
180117_s_at	F10G7.8	F10G7.8	WBGene00004461	rpn-5	germline specific	active						20	II-3P14	-			WT|Emb	Biological_process:embryonic development (sensu Animalia)	26S proteasome regulatory complex, subunit RPN5/PSMD12	ENSEMBL:ENSP00000348442:human:26S proteasome non-ATPase regulatory subunit 12:E=106.097 | ENSEMBL:ENSP00000349667:human:Proteasome 26S non-ATPase subunit 12 isoform 2:E=97.7959 | FLYBASE:CG1100-PA:fly:Flybase gene name is Rpn5-PA:E=82.3979 |
191454_at	F10G8.7	F10G8.7	WBGene00008665	F10G8.7	germline specific	active						2	I-5C23	-			WT	Molecular_function:DNA binding|Molecular_function:damaged DNA binding|Molecular_function:endonuclease activity|Biological_process:DNA repair|Cellular_component:nucleus	Structure-specific endonuclease ERCC1-XPF, ERCC1 component	ENSEMBL:ENSP00000300853:human:DNA excision repair protein ERCC-1:E=30.5686 | ENSEMBL:ENSP00000013807:human:Excision repair cross-complementing 1, isoform 1:E=28.9208 | ENSEMBL:ENSP00000345203:human:Excision repair protein 1:E=26.9208 |
181081_at	F11A10.5	F11A10.5	WBGene00008686	F11A10.5	germline specific	active	intestine | body wall muscle | pharynx	Adult Expression: pharynx; intestine; body wall muscle;		0	1	7	IV-6M20	-			WT|WT		Predicted membrane protein ST7 (tumor suppressor in humans)	ENSEMBL:ENSP00000325673:human:FAM4A1 splice variant a:E=124.921 | ENSEMBL:ENSP00000265437:human:FAM4A1 splice variant b:E=123.959 | ENSEMBL:ENSP00000355056:human:Suppression of tumorigenicity 7-like, isoform 5:E=120.229 | ENSEMBL:ENSP00000339285:human:ST7L isoform 1:E=120.137 | ENSEMBL:ENSP00000345312:human:ST7L isoform 4:E=117.824 | ENSEMBL:ENSP00000353972:human:ST7L isoform 3:E=116.796 | ENSEMB…
190400_at	F11A3.1	F11A3.1	WBGene00008669	F11A3.1	intestine specific	active						24	V-6L19	-			WT	Molecular_function:catalytic activity|Biological_process:metabolism	Acyl-CoA synthetase	ENSEMBL:ENSP00000300441:human:AMP-dependent synthetase and ligase family protein:E=39.8861 | ENSEMBL:ENSP00000289416:human:SA protein precursor:E=31.4318 | ENSEMBL:ENSP00000340188:human:63 kDa protein:E=30.9208 | ENSEMBL:ENSP00000320646:human:Hypothetical
192389_at	F11A3.2	F11A3.2	WBGene00008670	F11A3.2	germline specific	active						5	V-6L21	-			Emb|Gro|Lva|Pvl|Ste|Stp|Emb|Gro|Lva|Unc	Molecular_function:translation initiation factor activity|Molecular_function:GTP binding|Biological_process:translational initiation|Cellular_component:eukaryotic translation initiation factor 2B complex|Biological_process:embryonic development (sensu Animalia)|Biological_process:positive regulation of growth rate|Biological_process:larval development (sensu Nematoda)|Biological_process:growth|Bi…	Translation initiation factor 2B, delta subunit (eIF-2Bdelta/GCD2)	ENSEMBL:ENSP00000233552:human:Splice Isoform 1 Of Translation initiation factor eIF-2B delta subunit:E=19.699 | ENSEMBL:ENSP00000345766:human:Splice Isoform 2 Of Translation initiation factor eIF-2B delta subunit:E=19.6198 | FLYBASE:CG10315-PC:fly::E=21.3468 |
191559_s_at	F11A5.9	F11A5.9	WBGene00008677	F11A5.9	intestine specific	active						8	V-10H02	-			WT	Molecular_function:transporter activity|Biological_process:transport|Cellular_component:integral to membrane	Permease of the major facilitator superfamily	ENSEMBL:ENSP00000316909:human:Vesicular glutamate transporter 3:E=22.9208 | ENSEMBL:ENSP00000221485:human:Brain-specific Na-dependent inorganic phosphate cotransporter:E=22.5229 | ENSEMBL:ENSP00000351776:human:64 kDa protein:E=20.9208 | ENSEMBL:ENSP000002
182121_at	F11C7.2	F11C7.2	WBGene00017376	F11C7.2	intestine specific	active						8	X-7F14	-			WT|WT		Zinc metalloprotein	ENSEMBL:ENSP00000257070:human:OTTHUMP00000045417:E=14.6383 | ENSEMBL:ENSP00000287272:human:Splice Isoform 2 Of Netrin receptor UNC5D precursor:E=12.7959 | ENSEMBL:ENSP00000349775:human:Splice Isoform 1 Of Netrin receptor UNC5B precursor:E=12.6778 | ENSEMBL:ENSP00000334329:human:Splice Isoform 2 Of Netrin receptor UNC5B precursor:E=12.6778 | ENSEMBL:ENSP00000271588:human:Hemicentin:E=12.5686 | ENS…
192956_at	F11G11.3	F11G11.3	WBGene00001754	gst-6	intestine specific	active							II-4E13	-	gst-6 encodes a predicted glutathione S-transferase.		WT|WT		Glutathione S-transferase	ENSEMBL:ENSP00000295256:human:Prostaglandin-D synthase:E=26.1549 | ENSEMBL:ENSP00000196968:human:Glutathione S-transferase P:E=15.6021 | ENSEMBL:ENSP00000335620:human:Glutathione S-transferase A1:E=15.3872 | ENSEMBL:ENSP00000211122:human:Glutathione S-transferase A3-3:E=15.3279 | ENSEMBL:ENSP00000284562:human:Glutathione S-transferase A5-5:E=15.284 | ENSEMBL:ENSP00000211309:human:Glutathione S-tr…
187654_s_at	F11G11.9	F11G11.9	WBGene00017387	F11G11.9	germline specific	active						4	II-4G01	-			WT|WT|WT	Molecular_function:thiosulfate sulfurtransferase activity|Biological_process:sulfate transport	Mercaptopyruvate sulfurtransferase/thiosulfate sulfurtransferase	ENSEMBL:ENSP00000345812:human:ThiosulfaTe sulfurTransferase:E=12.1308 |
189322_at	F12B6.1	F12B6.1	WBGene00000020	abt-2	muscle specific	active						1	I-1C02	-		ok669	WT	Molecular_function:nucleotide binding|Molecular_function:nucleoside triphosphatase activity|Molecular_function:ATP binding|Molecular_function:ATPase activity	Lipid exporter ABCA1 and related proteins, ABC superfamily	ENSEMBL:ENSP00000297693:human:ATP-binding cassette, sub-family A (ABC1), member 1:E=188.959 | ENSEMBL:ENSP00000355303:human:Retinal-specific ATP-binding cassette transporter:E=185.585 | ENSEMBL:ENSP00000265662:human:ATP-binding cassette sub-family A membe
192855_at	F12F3.1a	F12F3.1	WBGene00001374	exp-2	intestine specific	active	nerve ring | pharyngeal muscle | intestinal | neurons | muscle	In transgenic worms, the GFP fusion protein was expressed strongly in pharyngeal muscle, in the intestinal muscles, and occasionally faintly in the egg-laying muscles. The reporter was also expressed in several neurons of the nerve ring ganglia.		1	1	1	V-4H21	-		ad1201	WT	Molecular_function:ion channel activity|Biological_process:ion transport|Cellular_component:membrane|Molecular_function:potassium channel activity|Biological_process:potassium ion transport|Molecular_function:voltage-gated potassium channel activity|Cellular_component:voltage-gated potassium channel complex|Molecular_function:cation channel activity|Biological_process:cation transport	Voltage-gated K+ channel KCNB/KCNC	ENSEMBL:ENSP00000289405:human:Potassium voltage-gated channel subfamily B member 1:E=66.7447 | ENSEMBL:ENSP00000329426:human:Potassium voltage-gated channel subfamily B member 2:E=65.4949 | ENSEMBL:ENSP00000305824:human:Potassium voltage-gated channel sub
178205_s_at	F12F6.1	F12F6.1	WBGene00008720	F12F6.1	germline specific	active			Strain: BC11880	5	1	2	IV-6K19	-			WT
193036_s_at	F12F6.3	F12F6.3	WBGene00004360	rib-1	germline specific	active						2	IV-6K21	-	The rib-1 gene encodes an ortholog of human EXT1, which when mutated leads to hereditary multiple exostoses, type I (OMIM:133700).	ok556	WT		Acetylglucosaminyltransferase EXT1/exostosin 1	ENSEMBL:ENSP00000328662:human:Exostosin-1:E=90.4089 | ENSEMBL:ENSP00000281011:human:Splice Isoform 1 Of Exostosin-2:E=32.4318 | ENSEMBL:ENSP00000288898:human:Exostosin-like 1:E=31 | ENSEMBL:ENSP00000351509:human:Splice Isoform 2 Of Exostosin-2:E=27.4437 | ENSEMBL:ENSP00000220562:human:Exostosin-like 3:E=14.8539 | FLYBASE:CG10117-PA:fly:Flybase gene name is ttv-PA:E=90.5229 | FLYBASE:CG33038-PA:fl…
189028_s_at	F12F6.5	F12F6.5	WBGene00006406	tag-13	germline specific	active	head neurons | pharynx | ventral nerve cord | body neurons | tail neurons	Adult Expression: ventral nerve cord; head neurons; body neurons; tail neurons | Larval Expression: pharynx; ventral nerve cord; head neurons; body neurons; tail neurons		1	1	11	IV-6K23	-		ok300	WT|WT		Cdc42-interacting protein CIP4	ENSEMBL:ENSP00000347198:human:Splice Isoform 1 Of SLIT-ROBO Rho GTPase activating protein 1:E=112.174 | ENSEMBL:ENSP00000350480:human:Splice Isoform 2 Of SLIT-ROBO Rho GTPase activating protein 1:E=103.377 | ENSEMBL:ENSP00000353587:human:Splice Isoform 2
188072_at	F13A7.9	F13A7.9	WBGene00004817	skr-11	germline specific	active						12	V-10P12	-	The skr-11 gene encodes a homolog of Skp1 in S. cerevisiae that has no known function in vivo, since skr-11(RNAi) animals are at least superficially normal.		WT		SCF ubiquitin ligase, Skp1 component	ENSEMBL:ENSP00000231487:human:S-phase kinase-associated protein 1A isoform b:E=24.2676 | ENSEMBL:ENSP00000331708:human:S-phase kinase-associated protein 1A isoform a:E=24.2596 | ENSEMBL:ENSP00000303117:human:19 kDa protein:E=22.4685 | FLYBASE:CG16983-PA:fly:Flybase gene name is skpA-PA:E=21.3979 | FLYBASE:CG12700-PA:fly:Flybase gene name is skpD-PA:E=18.3188 | FLYBASE:CG8881-PA:fly:Flybase gene n…
192441_s_at	F13B10.1a	F13B10.1	WBGene00006575	tir-1	intestine specific	active	intestine | tail | pharynx | head	Adult Expression: pharynx; intestine; unidentified cells in head; unidentified cells in tail ;		0	1		III-1N20	174406_at|192441_s_at	tir-1 encodes a protein that may be involved in apoptosis: from N- to C-terminus, it has three domains; the first two are sterile alpha motif (SAM) domains; the last is a Toll-interleukin 1 (IL1) receptor (TIR) domain.	gk264	WT|WT	Molecular_function:transmembrane receptor activity|Cellular_component:membrane	SARM protein (with sterile alpha and armadillo motifs)	ENSEMBL:ENSP00000003834:human:KIAA0524SARM protein:E=113.481 | FLYBASE:CG7915-PB:fly:Flybase gene name is Ect4-PB:E=149.108 |
190753_at	F13B12.2	F13B12.2	WBGene00008730	F13B12.2	intestine specific	active						24	IV-5D13	-		pkP576	WT	Molecular_function:transporter activity|Biological_process:transport|Cellular_component:integral to membrane|Molecular_function:cysteine protease inhibitor activity|Cellular_component:membrane		ENSEMBL:ENSP00000323568:human:Solute carrier family 2, facilitated glucose transporter, member 2:E=43.3565 | ENSEMBL:ENSP00000270929:human:Solute carrier family 2, facilitated glucose transporter, member 1:E=39.1549 | ENSEMBL:ENSP00000270684:human:Solute
187788_at	F13C5.6a	F13C5.6	WBGene00001567	gei-10	muscle specific	active						14	X-1G11	182025_at|187788_at	gei-10 encodes a novel protein conserved with C. briggsae BP:CBP01944 that interacts with GEX-3 in yeast two-hybrid assays.		WT|WT|WT
192791_s_at	F13D11.2	F13D11.2	WBGene00001824	hbl-1	intestine specific	active	hyp7 | hypodermal | hyp6 | hyp4 | T lineage | hyp7 | hypodermis | V lineage | P lineage | ventral nerve cord	Expressed in hypodermal precursors, primordial pharynx, and cells surrounding developing buccal and rectal openings at comma stage embryo. Found in P1/2 - P11/12, V1L/R - V6L/R, H0L/R - H2L/R, hyp4, hyp6, and hyp7 cells at comma to 1.5-fold stage embryo.		1	1	1	X-3O03	175782_s_at|192791_s_at	hbl-1 encodes a protein that contains nine putative zinc finger domains of the C2H2 type and affects embryonic viability, locomotion, egg laying, body morphology, and hypodermal differentiation; expressed in hypodermal precursor cells, neuronal precursor cells, and pharyngeal cells during embryogenesis and is primarily expressed in neurons during larval development.	mg285	Dpy|Lva|Dpy|Egl|Emb|Pvl|Dpy|Emb|Lva|Lvl|Pvl|Unc	Molecular_function:nucleic acid binding|Molecular_function:zinc ion binding|Cellular_component:nucleus|Biological_process:positive regulation of body size|Biological_process:oviposition|Biological_process:embryonic development (sensu Animalia)|Biological_process:larval development (sensu Nematoda)|Biological_process:growth|Biological_process:physiological processes|Biological_process:hermaphrodit…	Zn-finger	ENSEMBL:ENSP00000337455:human:Zinc finger protein 142:E=20.3279 | ENSEMBL:ENSP00000353534:human:OTTHUMP00000044260:E=20.2076 | ENSEMBL:ENSP00000318373:human:Zinc finger protein 513:E=19.8539 | ENSEMBL:ENSP00000325326:human:Zinc finger protein 335:E=19.366
192972_at	F13D12.2	F13D12.2	WBGene00002262	ldh-1	intestine specific	active	vulva other | head neurons | Reproductive System | nerve ring | hypodermis | tail | body wall muscle | rectal epithelium | nervous system | ventral nerve cord	Adult Expression: rectal epithelium; Reproductive System; vulva other; body wall muscle; hypodermis; Nervous System; nerve ring; ventral nerve cord; head neurons; unidentified cells in tail ;		1	1		II-7P20	-	ldh-1 is orthologous to the human gene LACTATE DEHYDROGENASE B (LDHB; OMIM:150100), which when mutated leads to lactate dehydrogenase-B deficiency.		WT	Molecular_function:L-lactate dehydrogenase activity|Biological_process:glycolysis|Molecular_function:oxidoreductase activity|Biological_process:TCA intermediate metabolism	Lactate dehydrogenase	ENSEMBL:ENSP00000229319:human:Lactate dehydrogenase B:E=108.398 | ENSEMBL:ENSP00000227157:human:L-lactate dehydrogenase A chain:E=101.638 | ENSEMBL:ENSP00000280704:human:Lactate dehydrogenase C:E=100.131 | ENSEMBL:ENSP00000302393:human:L-lactate dehydrogenase A-like 6B:E=95.8539 | ENSEMBL:ENSP00000280706:human:L-lactate dehydrogenase A-like 6A:E=93.3468 | ENSEMBL:ENSP00000323353:human:Putative ub…
180278_s_at	F13D12.5	F13D12.5	WBGene00008740	F13D12.5	germline specific	active						11	II-8A01	-			WT|WT		Unnamed protein
187323_at	F13D12.6	F13D12.6	WBGene00008741	F13D12.6	intestine specific	active						27	II-8A03	172958_s_at|173089_at|187323_at	F13D12.6 is orthologous to the human gene SIMILAR TO PROTECTIVE PROTEIN FOR BETA-GALACTOSIDASE (GALACTOSIALIDOSIS) (PPGB; OMIM:256540), which when mutated leads to disease.		WT|WT|Unclassified|Unclassified|Unclassified|Unclassified	Molecular_function:serine carboxypeptidase activity|Biological_process:proteolysis and peptidolysis|Molecular_function:catalytic activity	Serine carboxypeptidases (lysosomal cathepsin A)	ENSEMBL:ENSP00000191018:human:Lysosomal protective protein precursor:E=86.8539 | ENSEMBL:ENSP00000265394:human:Carboxypeptidase, vitellogenic-like:E=47.3098 | ENSEMBL:ENSP00000262288:human:Splice Isoform 1 Of Retinoid-inducible serine carboxypeptidase precursor:E=15.1367 | ENSEMBL:ENSP00000347497:human:Similar to Retinoid-inducible serine carboxypeptidase precursor:E=10.1611 | FLYBASE:CG4572-PA:f…
193781_at	F13E9.1	F13E9.1	WBGene00008750	F13E9.1	germline specific	active						2	IV-5B14	175226_at|189553_s_at|193781_at			WT	Biological_process:intracellular signaling cascade	Nischarin, modulator of integrin alpha5 subunit action	ENSEMBL:ENSP00000339958:human:KIAA0975 protein:E=73.7447 | ENSEMBL:ENSP00000238341:human:CENTRIOLIN:E=11.4815 | ENSEMBL:ENSP00000007969:human:Leucine-rich B7 protein, isoform 1:E=10.8539 | FLYBASE:CG11807-PA:fly:Flybase gene name is CG11807-PA:E=26.2757 | FLYBASE:CG9044-PA:fly:Flybase gene name is CG9044-PA:E=11.4202 | FLYBASE:CG5851-PA:fly:Flybase gene name is sds22-PA:E=10.1192 |
182982_at	F13G3.10	F13G3.10	WBGene00008768	F13G3.10	common	active						5	I-3J23	-		gk228	WT		Huntingtin interacting protein HYPK
189895_at	F13H6.1	F13H6.1	WBGene00017430	F13H6.1	common	active						1	V-4N17	174426_at|180682_at|189895_at		tm522	WT|WT|WT|Gro|Unc|Gro|Unc	Molecular_function:nucleic acid binding|Molecular_function:zinc ion binding|Cellular_component:nucleus|Biological_process:positive regulation of growth rate|Biological_process:locomotory behavior	Zn-finger	ENSEMBL:ENSP00000280435:human:Splice Isoform 2 Of B-cell lymphoma/leukemia 11B:E=40.041 | ENSEMBL:ENSP00000349300:human:Splice Isoform 6 Of B-cell lymphoma/leukemia 11A:E=39.6576 | ENSEMBL:ENSP00000349723:human:Splice Isoform 1 Of B-cell lymphoma/leukemia
189525_s_at	F13H6.3	F13H6.3	WBGene00017431	F13H6.3	intestine specific	active						24	V-4N21	-		pk49	WT	Molecular_function:catalytic activity	Carboxylesterase and related proteins	ENSEMBL:ENSP00000264381:human:Cholinesterase precursor:E=55.3468 | ENSEMBL:ENSP00000290567:human:FLJ31547 protein:E=54.1675 | ENSEMBL:ENSP00000353720:human:Liver carboxylesterase precursor:E=51.2076 | ENSEMBL:ENSP00000304782:human:Similar to Liver carboxy
174649_s_at	F13H8.2	F13H8.2	WBGene00017435	F13H8.2	germline specific	active	all somatic cells	Mosaic expression is seen in many somatic cells, and is probably ubiquitous. Expression is seen from early embryonic stages through to adult.		3	1	5	II-4L06	-	This gene encodes a protein predicted by Eisenberg and coworkers, with 68% accuracy, to be mitochondrial.		WT|WT|WT|WT|Gro	Biological_process:positive regulation of growth rate	WD40-repeat-containing subunit of the 18S rRNA processing complex	ENSEMBL:ENSP00000308179:human:WD-repeat protein 3:E=154.824 | ENSEMBL:ENSP00000344111:human:105 kDa protein:E=143.921 | ENSEMBL:ENSP00000331815:human:TBL3 protein:E=19.699 | ENSEMBL:ENSP00000341830:human:Splice Isoform 5 Of Apoptotic protease activating f
184017_at	F13H8.3	F13H8.3	WBGene00017436	F13H8.3	intestine specific	active							II-4L08	-		pkP738	WT		Predicted inosine-uridine preferring nucleoside hydrolase	FLYBASE:CG12177-PA:fly:Flybase gene name is CG12177-PA:E=26.4089 | FLYBASE:CG11158-PA:fly:Flybase gene name is CG11158-PA:E=24.9208 | FLYBASE:CG5418-PA:fly:Flybase gene name is CG5418-PA:E=21.6383 |
181532_at	F13H8.4	F13H8.4	WBGene00017437	F13H8.4	intestine specific	active						14		-					Neuronal membrane glycoprotein/Myelin proteolipid protein	FLYBASE:CG7540-PA:fly:Flybase gene name is M6-PA:E=17.1308 |
188584_s_at	F14B4.2a	F14B4.2	WBGene00008780	F14B4.2	germline specific	active						7	I-4H11	173814_at|188584_s_at			WT	Molecular_function:hexokinase activity|Molecular_function:ATP binding|Biological_process:glycolysis	Hexokinase	ENSEMBL:ENSP00000290573:human:Hexokinase, type II:E=108.824 | ENSEMBL:ENSP00000352398:human:Splice Isoform 4 Of Hexokinase, type I:E=104.699 | ENSEMBL:ENSP00000350996:human:Splice Isoform 3 Of Hexokinase D:E=104 | ENSEMBL:ENSP00000348697:human:Splice Isoform 3 Of Hexokinase, type I:E=103.959 | ENSEMBL:ENSP00000353995:human:100 kDa protein:E=103.959 | ENSEMBL:ENSP00000313148:human:Hexokinase, type…
191795_s_at	F14B4.3	F14B4.3	WBGene00008781	F14B4.3	germline specific	active	intestine | pharynx | renal gland cells	Adult Expression: pharynx; intestine - posterior cells; renal gland cells;		0	1	20	I-4H13	173795_at|191795_s_at			Lva|Sck|Lva|Lva|Lva|Lvl	Molecular_function:DNA binding|Molecular_function:DNA-directed RNA polymerase activity|Biological_process:transcription|Cellular_component:nucleus|Biological_process:larval development (sensu Nematoda)|Biological_process:growth|Biological_process:physiological processes	RNA polymerase I, second largest subunit	ENSEMBL:ENSP00000263331:human:Hypothetical protein FLJ46164:E=265.658 | ENSEMBL:ENSP00000334589:human:DNA-directed RNA polymerase I 135 kDa polypeptide:E=257.745 | ENSEMBL:ENSP00000326177:human:Similar to DNA-directed RNA polymerase I 135 kDa polypeptide:E=130.886 | ENSEMBL:ENSP00000228347:human:DNA-directed RNA polymerase III subunit 127.6 kDa polypeptide:E=109.201 | ENSEMBL:ENSP00000312735:huma…
178978_s_at	F14B6.6	F14B6.6	WBGene00008787	F14B6.6	muscle specific	active						6	I-6I15	178977_at|178978_s_at			WT|WT|Gro|WT	Molecular_function:galactosyltransferase activity|Biological_process:protein amino acid glycosylation|Cellular_component:membrane|Biological_process:positive regulation of growth rate	Galactosyltransferases	FLYBASE:CG8668-PA:fly:Flybase gene name is CG8668-PA:E=11.4202 |
180944_s_at	F14B8.6	F14B8.6	WBGene00017448	F14B8.6	intestine specific	active						8	X-3N09	-			WT
181360_s_at	F14D2.4a	F14D2.4	WBGene00017452	F14D2.4	germline specific	active						7	II-3I13	181301_at|181302_s_at|181359_at|181360_s_at			WT|WT|WT|Unclassified|WT|WT	Molecular_function:protein binding	Uncharacterized protein, contains BTB/POZ domain
179062_s_at	F14D7.2	F14D7.2	WBGene00008789	F14D7.2	germline specific	active						7	V-9K16	-			Rup|WT	Biological_process:morphogenesis of an epithelium	Nucleolar GTPase/ATPase p130
179256_at	F14D7.5	F14D7.5	WBGene00008792	F14D7.5	germline specific	active						4	V-9K22	-			WT		Uncharacterized protein
192255_at	F14D7.6	F14D7.6	WBGene00008793	F14D7.6	intestine specific	active						24	V-9K24	-			WT		Predicted transporter/transmembrane protein	ENSEMBL:ENSP00000296468:human:Hypothetical protein FLJ90083:E=41.301 | FLYBASE:CG8596-PA:fly:Flybase gene name is CG8596-PA:E=34.4089 |
177829_at	F14E5.5	F14E5.5	WBGene00008803	F14E5.5	intestine specific	active						21		174404_s_at|177829_at			WT	Molecular_function:lipase activity|Biological_process:lipid catabolism	Triacylglycerol lipase
192525_at	F14H3.11	F14H3.11	WBGene00008830	F14H3.11	intestine specific	active						8	V-10P09	-		pkP793	WT	Molecular_function:transcription factor activity|Molecular_function:steroid hormone receptor activity|Biological_process:regulation of transcription, DNA-dependent|Cellular_component:nucleus	Hormone receptors	ENSEMBL:ENSP00000000442:human:Steroid hormone receptor ERR1:E=11.9586 | ENSEMBL:ENSP00000320447:human:Nuclear receptor subfamily 2, group C, member 2:E=11.1739 | ENSEMBL:ENSP00000352077:human:Splice Isoform 2 Of Estrogen-related receptor gamma:E=10.7447 | ENSEMBL:ENSP00000354584:human:Splice Isoform 1 Of Estrogen-related receptor gamma:E=10.7212 | ENSEMBL:ENSP00000261532:human:Steroid hormone rec…
191658_at	F14H3.2	F14H3.2	WBGene00008821	F14H3.2	germline specific	active						4	V-10N15	-			WT	Molecular_function:molecular_function unknown	Bestrophin (Best vitelliform macular dystrophy-associated protein)	ENSEMBL:ENSP00000329064:human:Splice Isoform 1 Of Bestrophin 4:E=37.7959 | ENSEMBL:ENSP00000332413:human:Splice Isoform 2 Of Bestrophin 4:E=37.4437 | ENSEMBL:ENSP00000301774:human:Splice Isoform 1 Of Bestrophin 1:E=35.4202 | ENSEMBL:ENSP00000042931:human:Bestrophin 2:E=34.3979 | ENSEMBL:ENSP00000271137:human:Bestrophin 3:E=27.4559 | FLYBASE:CG10173-PA:fly:Flybase gene name is Best2-PA:E=40.8861 |…
178625_s_at	F14H3.6	F14H3.6	WBGene00008825	F14H3.6	common	active						7	V-10N23	-			WT
193978_at	F15A2.6	F15A2.6	WBGene00004719	sad-1	muscle specific	active	head neurons | nerve ring | ventral nerve cord | body neurons | tail neurons | nerve ring | dorsal nerve cord | ventral nerve cord | nervous system | nervous system | neurons	Adult Expression: nerve ring; ventral nerve cord; head neurons; body neurons; tail neurons | Larval Expression: nerve ring; ventral nerve cord; head neurons; tail neurons; unidentified | "SAD-1::GFP fluorescence was most prominent in the nerve ring and th	| "Little or no staining was observed in the sensory dendrites or the axonal commissures, which are devoid of synapses. Weaker fluorescence was also visible in the neuronal cell bodies excluded from the nucleus. Fluorescence appeared as a combination of punctate and diffuse staining within the axon." | Fluorescence appeared as a combination of punctate and diffuse staining within the axon. | "Wit…	1	1	1	X-6I02	174639_at|193978_at	sad-1 encodes a novel serine/threonine protein kinase; SAD-1 activity is required for several aspects of presynaptic development, including termination of axon outgrowth and presynaptic vesicle clustering, in GABAergic motor neurons and the ASI amphid chemosensory neuron; in addition, overexpression studies suggest that SAD-1 may also play a role in regulating axonal-dendritic polarity; SAD-1 is …	ju53	WT|WT	Molecular_function:metallopeptidase activity|Molecular_function:zinc ion binding|Biological_process:proteolysis and peptidolysis|Molecular_function:protein kinase activity|Molecular_function:ATP binding|Biological_process:protein amino acid phosphorylation|Molecular_function:protein serine/threonine kinase activity|Biological_process:axon guidance|Biological_process:synaptogenesis|Biological_proc…	Serine/threonine protein kinase	ENSEMBL:ENSP00000310697:human:Splice Isoform 2 Of Serine/threonine-protein kinase 29:E=181.495 | ENSEMBL:ENSP00000310805:human:Hypothetical protein FLJ16763:E=173 | ENSEMBL:ENSP00000310649:human:Splice Isoform 2 Of Probable serine/threonine-protein kinase
192485_at	F15A4.6	F15A4.6	WBGene00008841	F15A4.6	intestine specific	active						8	II-8I06	-			WT		Secreted surface protein
173854_s_at	F15A8.5a	F15A8.5	WBGene00001052	dop-1	muscle specific	active	head neurons | socket_cells | sheath_cells | head body wall muscle	A dop-1::gfp reporter gene fusion has a more restricted expression pattern in the nervous system in larval and adult animals. Within the head ganglia, dop-1prom1::gfp is consistently expressed only in the RIS interneuron class. Only weak and inconsistent	A dop-1trans::gfp reporter protein, which contains dop-1 coding sequences, is localized to the plasma membrane and has a punctate appearance along axons and muscle arms.	1	1		X-2N05	173853_at|173854_s_at		ev748	WT|WT	Molecular_function:dopamine receptor activity|Biological_process:G-protein coupled receptor protein signaling pathway|Cellular_component:integral to membrane|Molecular_function:rhodopsin-like receptor activity		ENSEMBL:ENSP00000306129:human:D:E=56.3979 | ENSEMBL:ENSP00000320944:human:Alpha-2B adrenergic receptor:E=54.5376 | ENSEMBL:ENSP00000280155:human:OTTHUMP00000058849:E=53.9208 | ENSEMBL:ENSP00000347474:human:Splice Isoform 3 Of D(2) dopamine receptor:E=52.2
[truncated: 1,675 more rows]

## Sheet: LP EG not GMIc
Genes found in the larval Pan neural EG dataset but not in the GMIc dataset (Germline, Muscle, or Intestine specific genes plus genes common to all three datasets, based on Pauli et al, Development, 2006)
[truncated: 3,530 more rows]

[truncated: 5 more sheets: LP EG and GMIc, GMIc not LP EG, larval N2 EG not GMIc, GMIc and larval  N2 EG, GMIc not larval N2 EG]
