# Supplementary material for: Cell-specific microarray profiling experiments reveal a comprehensive picture of gene expression in the C. elegans nervous system
Source: Genome Biol. 2007 Jul 5;8(7):R135. doi: 10.1186/gb-2007-8-7-r135 (PMC2323220; doi:10.1186/gb-2007-8-7-r135)
Supplement: Additional data file 16 — The approximately 1,600 EGs without EST confirmation plus a subset enriched in the larval pan-neural (LP), embryonic pan-neural (EP), embryonic A-class (EA), and larval A-class (LA) neural datasets. [file gb-2007-8-7-r135-S16.xls]

## Sheet: Unconfirmed Genes (EGs)
1584 transcripts from all EG datasets (EP, LP, EA, LA, Embryonic and Larval References) without EST confirmation (as of WormBase release WS140)
Expression data extracted from WormBase release WS146									Neuron expression Key
Other annotation extracted from WormBase release WS140									0	Not annotated as expressed in neurons
									1	In neurons
									3	In all cells
									4	male specific
									5	No spatial expression data
WS146														WS140
Affy ID	Affy cosmid	WB cosmid	WB ID	Common name	WB status	Cell group	Expression pattern	Subcellular location	Neuron expression	Expression data present	MicroArray map positions	RNAi clones	Other probes	Brief id	Mutant	RNAi phenotype	GO list	KOG	Blast Hits (hit|species|description|E_val)
184691_at	Y39A3B.3	Y39A3B.3	WBGene00021438	Y39A3B.3	active						1		-			WT		Unnamed protein
179012_at	K08E4.5	K08E4.5	WBGene00010669	K08E4.5	active						4	IV-6M08	-			WT	Molecular_function:protein binding|Molecular_function:rhodopsin-like receptor activity|Biological_process:G-protein coupled receptor protein signaling pathway|Cellular_component:integral to membrane|Molecular_function:carboxypeptidase A activity|Biological_process:proteolysis and peptidolysis	Uncharacterized protein, contains BTB/POZ domain	ENSEMBL:ENSP00000331682:human:BTB/POZ domain containing protein:E=11.1192 |
181129_at	B0507.6	B0507.6	WBGene00015223	B0507.6	active						15	V-6A20	-			WT		Unnamed protein
184360_at	C15B12.2	C15B12.2	WBGene00015784	C15B12.2	active						9	X-3O24	-			WT
189621_at	R05F9.3	R05F9.3	WBGene00003430	msp-32	active							II-4G15	172725_x_at|189621_at			WT	Molecular_function:structural molecule activity	Uncharacterized protein
185868_at	Y46B2A.3	Y46B2A.3	WBGene00021578	Y46B2A.3	active								-			WT		Uncharacterized protein	ENSEMBL:ENSP00000354885:human:Mucin 2 precursor:E=50.0757 | ENSEMBL:ENSP00000330608:human:Splice Isoform 4 Of Mucin 1 precursor:E=49.7696 | ENSEMBL:ENSP00000333437:human:PREDICTED: similar to submaxillary apomucin:E=38.7959 | ENSEMBL:ENSP00000331707:human
176674_at	C09E7.1	C09E7.1	WBGene00015637	srxa-5	active								-			WT|WT	Molecular_function:molecular_function unknown	Uncharacterized protein
187567_at	ZK177.2	ZK177.2	WBGene00022670	ZK177.2	active						5	II-4O08	-			WT		Serine/threonine kinase (haspin family)
183886_at	F08F8.1	F08F8.1	WBGene00017267	F08F8.1	active						6	III-3N10	-			WT|WT		Unnamed protein
182295_at	F40E3.6	F40E3.6	WBGene00018233	F40E3.6	active								-					Small secreted protein with conserved cysteines
183585_at	K03H6.5	K03H6.5	WBGene00019370	K03H6.5	active						3	IV-1F01	-			WT	Molecular_function:rhodopsin-like receptor activity|Biological_process:G-protein coupled receptor protein signaling pathway|Cellular_component:integral to membrane	Unnamed protein
191300_at	F38H12.2	F38H12.2	WBGene00005624	srj-40	active						3		-				Molecular_function:G-protein coupled receptor activity|Cellular_component:membrane	7-transmembrane olfactory receptor
184152_at	ZK697.1	ZK697.1	WBGene00022804	ZK697.1	active						9	V-1J04	-			WT		Unnamed protein
177087_at	Y19D10B.2	Y19D10B.2	WBGene00021231	Y19D10B.2	active								-				Molecular_function:transmembrane receptor protein tyrosine kinase activity|Molecular_function:epidermal growth factor receptor activity|Cellular_component:membrane	Predicted receptor
179157_at	F32G8.1	F32G8.1	WBGene00005112	srd-34	active						9		-				Molecular_function:rhodopsin-like receptor activity|Biological_process:G-protein coupled receptor protein signaling pathway|Cellular_component:integral to membrane|Molecular_function:G-protein coupled receptor activity|Cellular_component:membrane	Chemoreceptor/7TM receptor
180645_at	K06H6.5	K06H6.5	WBGene00019453	K06H6.5	active						3	V-1E06	-			WT		Chondroitin 6-sulfotransferase and related sulfotransferases
178225_at	F28C6.9	F28C6.9	WBGene00009208	F28C6.9	active							II-6C20	-			WT|WT|WT|WT|Emb	Biological_process:embryonic development (sensu Animalia)
189497_at	Y49E10.9	Y49E10.9	WBGene00013032	tag-222	active						1	III-6E02	-		ok1044	WT|WT	Molecular_function:nucleotide binding|Molecular_function:nucleoside triphosphatase activity|Molecular_function:ATP binding|Molecular_function:ATPase activity	Transporter, ABC superfamily (Breast cancer resistance protein)	ENSEMBL:ENSP00000291524:human:Splice Isoform 5 Of ATP-binding cassette, sub-family G, member 1:E=38.0269 | ENSEMBL:ENSP00000354995:human:Splice Isoform 1 Of ATP-binding cassette, sub-family G, member 1:E=38 | ENSEMBL:ENSP00000339744:human:Splice Isoform 2
183978_at	B0212.1	B0212.1	WBGene00015035	B0212.1	active							IV-1J14	-			WT		Uncharacterized conserved protein	FLYBASE:CG3332-PB:fly:Flybase gene name is CG3332-PB:E=51.0915 | FLYBASE:CG11473-PA:fly:Flybase gene name is CG11473-PA:E=45.1135 | FLYBASE:CG17758-PA:fly:Flybase gene name is CG17758-PA:E=42.3279 |
179479_at	F55C9.9	F55C9.9	-	-	not a gene						12	V-12B11	-
177621_at	F28H7.9	F28H7.9	WBGene00009242	sre-6	active	nerve ring | intestinal | tail neurons	Adult Expression: intestinal; nerve ring; tail neurons | Larval Expression: intestinal; nerve ring; tail neurons		1	1	17	V-7K22	-			Unc	Molecular_function:transmembrane receptor activity|Biological_process:chemosensory perception|Cellular_component:integral to membrane|Biological_process:locomotory behavior
181747_at	T21B4.12	T21B4.12	WBGene00006009	srx-118	active						3	II-8K14	-			WT		7-transmembrane receptor
193828_at	F16D3.7	F16D3.7	WBGene00008890	F16D3.7	active	head neurons | nerve ring | intestinal | tail neurons	Adult Expression: intestinal; nerve ring; head neurons | Larval Expression: intestinal; nerve ring; head neurons; tail neurons		1	1	1	I-4I13	-			WT	Molecular_function:rhodopsin-like receptor activity|Biological_process:G-protein coupled receptor protein signaling pathway|Cellular_component:integral to membrane	7 transmembrane receptor	ENSEMBL:ENSP00000276393:human:Splice Isoform 1 Of Alpha-1A adrenergic receptor:E=42.8861 | ENSEMBL:ENSP00000346557:human:Splice Isoform 4 Of Alpha-1A adrenergic receptor:E=42.3468 | ENSEMBL:ENSP00000351725:human:Splice Isoform 3 Of Alpha-1A adrenergic rec
181234_at	C39B10.3	C39B10.3	WBGene00008023	C39B10.3	active							X-5I05	-			WT
181510_at	W09B6.5	W09B6.5	WBGene00021105	W09B6.5	active							II-1B24	-			WT
172432_x_at	D2024.9	D2024.9	WBGene00043226		deprecated						3	IV-3J13	-
185222_at	Y57A10A.4	Y57A10A.4	WBGene00013249	Y57A10A.4	active								-			WT		Uncharacterized protein
191108_at	F07C4.3	F07C4.3	WBGene00005107	srd-29	active							V-5F13	-			WT	Molecular_function:G-protein coupled receptor activity|Cellular_component:membrane	Chemoreceptor/7TM receptor
189156_at	Y17G9A.5	Y17G9A.5	WBGene00006216	str-172	active								-			WT|WT|WT|WT|Unclassified	Molecular_function:G-protein coupled receptor activity|Cellular_component:membrane	7-transmembrane olfactory receptor
188637_at	M01A12.1	M01A12.1	WBGene00000630	col-53	active						4	I-2H13	-			WT	Biological_process:phosphate transport|Cellular_component:cytoplasm		ENSEMBL:ENSP00000006342:human:Collagen alpha 2(IX) chain precursor:E=27.699 | ENSEMBL:ENSP00000347458:human:Pro-alpha-1 type V collagen:E=26.5528 | ENSEMBL:ENSP00000350497:human:Splice Isoform 3 Of Collagen alpha 2(VI) chain precursor:E=26.5229 | ENSEMBL:
187343_at	C01C4.2	C01C4.2	WBGene00015292	C01C4.2	active							X-2I22	-			WT
187284_at	C34C12.7	C34C12.7	WBGene00007926	C34C12.7	active						8		-			WT
172846_x_at	F13E9.7	F13E9.7	WBGene00008756	F13E9.7	active							IV-5D02	-			WT		Reverse transcriptase
183544_at	K03H6.4	K03H6.4	WBGene00019369	K03H6.4	active							IV-1D23	-		pkP732	WT	Molecular_function:sugar binding	C-type lectin
177635_at	T18D3.5	T18D3.5	WBGene00011822	T18D3.5	active						3	X-5N24	-			WT
184373_at	Y75B7B.1	Y75B7B.1	WBGene00022288	Y75B7B.1	active								-			WT		Unnamed protein
178459_s_at	F57G4.6	F57G4.6	WBGene00010211	F57G4.6	active							V-11F04	-			WT		Unnamed protein
194104_at	T07C5.2	T07C5.2	WBGene00011565	T07C5.2	active						9	X-6C11	-		tm1054	WT	Molecular_function:transcription factor activity|Molecular_function:steroid hormone receptor activity|Biological_process:regulation of transcription, DNA-dependent|Cellular_component:nucleus	Nuclear hormone receptor	ENSEMBL:ENSP00000335676:human:RXRA protein:E=11.2757 | ENSEMBL:ENSP00000188403:human:Splice Isoform 3 Of Bile acid receptor:E=10.6576 |
175926_s_at	Y73B3A.15	Y73B3A.15	WBGene00022217	Y73B3A.15	active								175904_s_at|175925_at|175926_s_at					Uncharacterized protein
187571_at	T23F2.4	T23F2.4	WBGene00020737	T23F2.4	active						6	X-3G19	-			WT		Stress responsive protein
179904_at	F35A5.5	F35A5.5	WBGene00018027	F35A5.5	active						3	X-2M12	-			WT|WT|WT|Gro|Unc	Biological_process:positive regulation of growth rate|Biological_process:locomotory behavior		FLYBASE:CG14324-PA:fly:Flybase gene name is CG14324-PA:E=10.9208 |
179223_at	F33C8.4	F33C8.4	WBGene00009358	F33C8.4	active						8	X-6H16	-			WT
185732_at	W08F4.1	W08F4.11	WBGene00021100		changed							II-1C24	-			WT
180964_s_at	H04D03.3	H04D03.3	WBGene00010364	H04D03.3	active						5	III-5H19	-			WT		Uncharacterized conserved protein	ENSEMBL:ENSP00000259335:human:PREDICTED: KIAA0368 protein:E=12.8861 |
190507_at	C53A5.9	C53A5.9	WBGene00008267	C53A5.9	active						3	V-9F23	-			WT	Biological_process:regulation of cell cycle|Cellular_component:nucleus	Proteins containing BTB/POZ and Kelch domains, involved in regulatory/signal transduction processes	ENSEMBL:ENSP00000226725:human:Kelch-like protein 2:E=26.7959 | ENSEMBL:ENSP00000349984:human:Splice Isoform 3 Of Kelch-like protein 3:E=25.7213 | ENSEMBL:ENSP00000312397:human:Splice Isoform 1 Of Kelch-like protein 3:E=25.4949 | ENSEMBL:ENSP00000261426:hu
172373_x_at	T24A6.2	T24A6.2	WBGene00020745	T24A6.2	active							V-3K07	-			WT		Unnamed protein
183530_at	F40G9.6	F40G9.6	WBGene00018242	F40G9.6	active						1	III-1G13	-			WT|WT
176846_at	Y97E10B.1	Y97E10B.1	WBGene00022403	Y97E10B.1	active								-					Extracellular protein with conserved cysteines
187916_s_at	M04F3.3	M04F3.3	WBGene00019769	M04F3.3	active						4	I-2I15	174278_s_at|187916_s_at			WT	Molecular_function:protein kinase activity|Molecular_function:ATP binding|Biological_process:protein amino acid phosphorylation|Molecular_function:protein serine/threonine kinase activity	Casein kinase (serine/threonine/tyrosine protein kinase)	ENSEMBL:ENSP00000259750:human:OTTHUMP00000016425:E=32.301 | ENSEMBL:ENSP00000267890:human:TTBK2 protein:E=28.5686 | ENSEMBL:ENSP00000263802:human:TTBK2 protein:E=27.7959 | ENSEMBL:ENSP00000261798:human:Casein kinase I, alpha isoform:E=22.3566 | ENSEMBL:EN
187420_at	R10E11.7	R10E11.7	WBGene00011219	srxa-10	active						3		-			WT	Molecular_function:molecular_function unknown	Uncharacterized protein
172221_x_at	ZK84.4	ZK84.4	WBGene00022651	ZK84.4	active							II-4D06	-			WT		Unnamed protein
189051_at	F07C6.1	F07C6.1	WBGene00004030	pin-2	active						8		-				Molecular_function:zinc ion binding	Focal adhesion protein PINCH-1, contains LIM domains	ENSEMBL:ENSP00000331775:human:PINCH protein:E=65.2518 | ENSEMBL:ENSP00000337598:human:PREDICTED: similar to LIM and senescent cell antigen-like domains 1:E=65.2218 | ENSEMBL:ENSP00000347240:human:LIMS2:E=64.0862 | ENSEMBL:ENSP00000326888:human:LIM-like pr
179491_at	ZK669.2	ZK669.2	WBGene00014052	ZK669.2	active						3		-					Gamma-interferon inducible lysosomal thiol reductase	ENSEMBL:ENSP00000262807:human:Gamma-interferon inducible lysosomal thiol reductase precursor:E=20.0177 | FLYBASE:CG9427-PA:fly:Flybase gene name is CG9427-PA:E=12.5686 |
192280_s_at	ZK131.9	ZK131.9	WBGene00001889	his-15	active						32	II-8J24	-	his-15 encodes an H2B histone.			Molecular_function:DNA binding|Biological_process:nucleosome assembly|Biological_process:chromosome organization and biogenesis (sensu Eukarya)|Cellular_component:nucleosome|Cellular_component:nucleus	Histone H2B	ENSEMBL:ENSP00000330559:human:H2B histone family, member C:E=47.4685 | ENSEMBL:ENSP00000289316:human:Similar to H2B histone family, member A:E=47.3979 | ENSEMBL:ENSP00000348531:human:Histone H2B:E=47.3872 | ENSEMBL:ENSP00000348706:human:H2B histone family, member A:E=47.3565 | ENSEMBL:ENSP00000352156:human:H2B histone family, member D:E=47.3565 | ENSEMBL:ENSP00000336417:human:Histone H2B.q:E=47.2…
177455_s_at	W01A8.2	W01A8.2	WBGene00012164	W01A8.2	active							I-3O08	-
186428_at	W05G11.2	W05G11.2	WBGene00021040	W05G11.2	active						28	III-1A13	-			WT|WT|WT		G2/Mitotic-specific cyclin A
193051_at	ZC374.2	ZC374.2	WBGene00013872	ZC374.2	active						1	X-4P02	-			WT			FLYBASE:CG8581-PA:fly:Flybase gene name is fra-PA:E=11.6778 |
180903_at	F40G12.8	F40G12.8	WBGene00009603	srt-33	active						3	V-9K06	-
172078_x_at	Y48G1BM.I	Y48G1BM.I	-	-	not a gene								-
188306_at	Y105C5B.2	Y105C5B.2	WBGene00001549	gcy-25	active								-	gcy-25 encodes a predicted guanylate cyclase.			Molecular_function:guanylate cyclase activity|Biological_process:intracellular signaling cascade|Molecular_function:protein kinase activity|Molecular_function:ATP binding|Biological_process:protein amino acid phosphorylation	Natriuretic peptide receptor, guanylate cyclase	ENSEMBL:ENSP00000218006:human:Retinal guanylyl cyclase 2 precursor:E=75.3566 | ENSEMBL:ENSP00000254854:human:Retinal guanylyl cyclase 1 precursor:E=72.301 | ENSEMBL:ENSP00000261170:human:Heat-stable enterotoxin receptor precursor:E=60.4949 | ENSEMBL:ENSP0
190845_at	C42D4.5	C42D4.5	WBGene00006069	str-1	active	neurons	High level expression at AWB cilia.		1	1		IV-3F15	-			WT	Molecular_function:G-protein coupled receptor activity|Cellular_component:membrane	7-transmembrane olfactory receptor
185025_at	Y73C8C.9	Y73C8C.9	WBGene00022266	srt-56	active						10	V-2F16	-			WT		7-transmembrane receptor
193285_s_at	T08G3.7	T08G3.7	WBGene00011619	T08G3.7	active							V-11C09	193284_at|193285_s_at			WT	Cellular_component:intracellular	Uncharacterized protein, contains BRCT, WSN domains and ankyrin repeats
188750_at	F15A4.4	F15A4.4	WBGene00005173	srg-16	active							II-8I02	-			WT	Molecular_function:transmembrane receptor activity|Biological_process:signal transduction|Cellular_component:membrane	Receptor-like protein, Srg family
183475_at	C33G8.1	C33G8.1	WBGene00005874	srw-127	active						9	V-5E07	-			WT	Molecular_function:rhodopsin-like receptor activity|Biological_process:G-protein coupled receptor protein signaling pathway|Cellular_component:integral to membrane	7-transmembrane olfactory receptor
186051_at	F47C12.2	F47C12.2	WBGene00018547	F47C12.2	active	pharynx	Weak expression is seen throughout the musculature of the pharynx. This expression is predominantly seen in young larvae, but is occasionally seen in late embryos (1.5 fold onwards) and older larvae and adults.		0	1	1	IV-2A15	-			WT	Molecular_function:sugar binding	C-type lectin	ENSEMBL:ENSP00000265929:human:Intrinsic factor-B12 receptor precursor:E=14.2441 | ENSEMBL:ENSP00000341558:human:Splice Isoform 3 Of CUB and sushi multiple domains protein 1 precursor:E=13.8239 | ENSEMBL:ENSP00000320445:human:Splice Isoform 2 Of CUB and su
181003_at	B0410.1	B0410.1	WBGene00015170	B0410.1	active							X-2C05	-			WT
191939_at	F08G5.7	F08G5.7	WBGene00023502	F08G5.7	active								-			WT	Molecular_function:sugar binding		ENSEMBL:ENSP00000263636:human:Lymphocyte antigen 75 precursor:E=10.7959 | FLYBASE:CG31439-PA:fly:Flybase gene name is CG31439-PA:E=13.9586 | FLYBASE:CG3373-PA:fly:Flybase gene name is Hmu-PA:E=13.7447 | FLYBASE:CG4099-PA:fly::E=13.7212 | FLYBASE:CG6912-PA:fly:Flybase gene name is CG6912-PA:E=13.6576 | FLYBASE:CG11720-PA:fly:Flybase gene name is Sgs3-PA:E=13.041 | FLYBASE:CG16707-PD:fly:Flybase ge…
190181_at	H12I13.2	H12I13.2	WBGene00019191	H12I13.2	active								-			WT	Molecular_function:cysteine-type endopeptidase activity|Molecular_function:ubiquitin thiolesterase activity|Biological_process:ubiquitin-dependent protein catabolism	Unnamed protein
183997_at	C40D2.4	C40D2.4	WBGene00016557	C40D2.4	active	intestine	Adult Expression: intestine;		0	1	1		-				Molecular_function:DNA binding|Molecular_function:transcription factor activity|Biological_process:regulation of transcription, DNA-dependent|Cellular_component:nucleus
187036_at	F13E9.3	F13E9.3	WBGene00008752	F13E9.3	active						8	IV-5B18	-			WT		Unnamed protein	FLYBASE:CG8607-PA:fly:Flybase gene name is CG8607-PA:E=49.3979 |
183192_at	C54F6.9	C54F6.9	WBGene00016927	C54F6.9	active						3	V-5O22	-		ok442	WT	Molecular_function:transcription factor activity|Molecular_function:steroid hormone receptor activity|Biological_process:regulation of transcription, DNA-dependent|Cellular_component:nucleus	Nuclear hormone receptor	FLYBASE:CG9310-PA:fly:Flybase gene name is Hnf4-PA:E=10.2676 |
181207_at	E04A4.6	E04A4.6	WBGene00017120	E04A4.6	active						9	IV-2O02	-			WT		Uncharacterized conserved protein
192960_at	T02G6.7	T02G6.7	WBGene00011390	T02G6.7	active						9	I-5N14	-			WT	Molecular_function:sugar binding	Galectin, galactose-binding lectin
191067_at	C24B9.8	C24B9.8	WBGene00006081	str-13	active							V-2O24	-			WT	Molecular_function:G-protein coupled receptor activity|Cellular_component:membrane	7-transmembrane olfactory receptor
185706_at	Y43F8B.10	Y43F8B.10	WBGene00012820	Y43F8B.10	active							V-12H03	-			WT
172759_x_at	F49C5.8	F49C5.8	WBGene00009870	F49C5.8	active							II-8M06	-			WT|WT		Transposase
172406_x_at	Y50E8A.8	Y50E8A.8	WBGene00013051	Y50E8A.8	active								-			WT		Predicted peptidase
178160_at	W01B6.8	W01B6.8	WBGene00012174	W01B6.8	active						4	IV-5C14	-			WT		Unnamed protein
182291_s_at	F52D2.1	F52D2.1	WBGene00018684	F52D2.1	active						3	X-1N07	-	This gene encodes a protein containing an F-box, a motif predicted to mediate protein-protein interactions either with homologs of yeast Skp-1p or with other proteins; this gene's encoded protein also contains an FTH/DUF38 motif, which may also mediate protein-protein interaction.		WT		Uncharacterized protein
191342_at	C49G7.2	C49G7.2	WBGene00005385	srh-169	active						3	V-3B11	-			WT	Molecular_function:G-protein coupled receptor activity|Cellular_component:membrane	Predicted olfactory G-protein coupled receptor
183732_at	Y94A7B.5	Y94A7B.5	WBGene00005502	srh-298	active							V-11L02	-			WT	Molecular_function:G-protein coupled receptor activity|Cellular_component:membrane	Predicted olfactory G-protein coupled receptor
182830_at	Y59A8B.1a	Y59A8B.1	WBGene00001080	dpy-21	active			Immunofluorescence experiments using DPY-21 antibodies showed DPY-21 to be diffusely localized in nuclei of XX embryos (<40 cells) that had not yet activated dosage compensation. In embryos with greater than 40 cells, DPY-21 formed punctate, subnuclear fo	5	1			-		ct16			Uncharacterized conserved protein	ENSEMBL:ENSP00000261441:human:Round speRmatid basic pRotein 1:E=67.0706 | ENSEMBL:ENSP00000334040:human:Round spermatid basic protein 1-like:E=65.4318 | ENSEMBL:ENSP00000251819:human:Megakaryocyte stimulating factor:E=22.7213 | ENSEMBL:ENSP00000348444:hum
178139_at	T20B3.3	T20B3.3	WBGene00005425	srh-215	active						10	V-11A08	-			WT	Molecular_function:G-protein coupled receptor activity|Cellular_component:membrane|Molecular_function:DNA binding|Molecular_function:transcription factor activity|Biological_process:regulation of transcription, DNA-dependent|Cellular_component:nucleus	Predicted olfactory G-protein coupled receptor
176108_at	Y41D4B.21	Y41D4B.21	WBGene00021522	Y41D4B.21	active								-				Molecular_function:sugar porter activity|Biological_process:phosphoenolpyruvate-dependent sugar phosphotransferase system|Molecular_function:transcription factor activity|Molecular_function:steroid hormone receptor activity|Biological_process:regulation of transcription, DNA-dependent|Cellular_component:nucleus|Molecular_function:DNA binding|Molecular_function:ligand-dependent nuclear receptor ac…	Hormone receptors	ENSEMBL:ENSP00000339908:human:OTTHUMP00000031062:E=23.6198 | ENSEMBL:ENSP00000312987:human:Hepatocyte nuclear factor 4 alpHa isoform b:E=23.3098 | ENSEMBL:ENSP00000343807:human:OTTHUMP00000031064:E=23.2292 | ENSEMBL:ENSP00000346339:human:HNF4G protein:E=2
180939_s_at	C01B7.7	C01B7.7	WBGene00015277	C01B7.7	active						15	V-6C16	-					Predicted secreted cysteine rich protein found only in C.elegans
185714_at	C24B9.13	C24B9.13	WBGene00005916	srx-25	active							V-2B09	-
179465_at	W09D6.3	W09D6.3	WBGene00006273	str-246	active						3	III-5J12	-			WT|WT|WT	Molecular_function:G-protein coupled receptor activity|Cellular_component:membrane	7-transmembrane olfactory receptor
181400_at	C18H7.8	C18H7.8	WBGene00015998	srt-59	active							IV-1A02	-			WT	Molecular_function:electron transporter activity|Biological_process:electron transport	7-transmembrane receptor
180081_s_at	W05F2.7	W05F2.7	WBGene00021039	W05F2.7	active						9	I-1B23	180080_at|180081_s_at			WT		Unnamed protein	ENSEMBL:ENSP00000354885:human:Mucin 2 precursor:E=34.3188 | ENSEMBL:ENSP00000343037:human:Mucin 5B precursor:E=26.699 | ENSEMBL:ENSP00000333437:human:PREDICTED: similar to submaxillary apomucin:E=26.4949 | ENSEMBL:ENSP00000302716:human:Membrane mucin MUC1
185504_at	F23H11.6	F23H11.6	WBGene00017761	F23H11.6	active							III-1G08	-			WT|WT
189216_at	R13D7.1	R13D7.1	WBGene00006106	str-41	active						3	V-5G20	-			WT	Molecular_function:G-protein coupled receptor activity|Cellular_component:membrane	7-transmembrane olfactory receptor
191969_at	C44B12.8	C44B12.8	WBGene00005905	srx-14	active						3		-			WT
187820_at	F58E2.6	F58E2.6	WBGene00023302	F58E2.6	active						10	IV-1H08	-
184230_at	F41G3.11	F41G3.11	WBGene00005986	srx-95	active						10	II-5O19	-			WT		7-transmembrane receptor
178722_at	B0334.9	B0334.9	WBGene00007147	B0334.9	active							II-7J04	-
182000_at	W03D2.3	W03D2.3	WBGene00020980	W03D2.3	active							IV-2E01	-		ok670	WT
188913_at	C33A12.8	C33A12.8	WBGene00005669	sru-6	active							IV-4N02	-			WT		Uncharacterized protein
176630_s_at	Y73B3A.7	Y73B3A.7	WBGene00022209	Y73B3A.7	active								175928_at|175930_s_at|176630_s_at
180133_at	C54G6.3	C54G6.3	WBGene00016932	C54G6.3	active						4		-					Unnamed protein
185766_at	C02A12.9	C02A12.9	WBGene00044089	srbc-31	active								-			WT
177077_at	Y48G1BL.G	Y48G1BL.G	-	-	not a gene								-
185725_at	F46E10.3	F46E10.3	WBGene00018490	F46E10.3	active						3	V-4D16	-			WT		Unnamed protein
172099_x_at	Y22D7AL.12	Y22D7AL.2	WBGene00021242		changed								-
185819_at	F21C10.1	F21C10.1	WBGene00017652	F21C10.1	active						10	V-6M14	-			WT		Uncharacterized protein, contains CX module
193368_s_at	F21H12.4	F21H12.4	WBGene00004209	ptc-2	active						11	II-4F22	-				Molecular_function:hedgehog receptor activity|Cellular_component:membrane	Membrane protein Patched/PTCH	ENSEMBL:ENSP00000332353:human:Patched protein homolog 1:E=99.8539 | ENSEMBL:ENSP00000236083:human:Patched 2:E=93.8539 | ENSEMBL:ENSP00000269228:human:Niemann-Pick C1 protein precursor:E=28.4559 | ENSEMBL:ENSP00000289547:human:Niemann-Pick C1-like protein 1:E=27.1249 | ENSEMBL:ENSP00000327376:human:Hypothetical protein FLJ44037:E=17.0223 | FLYBASE:CG2411-PA:fly:Flybase gene name is ptc-PA:E=75.853…
193069_at	F44D12.10	F44D12.10	WBGene00009687	F44D12.10	active							IV-5A08	190961_s_at|193069_at			WT	Molecular_function:nucleic acid binding|Molecular_function:zinc ion binding|Cellular_component:nucleus|Molecular_function:ubiquitin-protein ligase activity|Biological_process:protein ubiquitination|Cellular_component:ubiquitin ligase complex	Predicted E3 ubiquitin ligase
172795_x_at	C06A5.5	C06A5.5	WBGene00015503	C06A5.5	active							I-2F08	-			WT		Alternative splicing factor SRp55/B52/SRp75 (RRM superfamily)
179717_at	R09H3.1	R09H3.1	WBGene00019990	R09H3.1	active						10	X-1D19	-			WT		Uncharacterized protein
185538_at	F55E10.2	F55E10.2	WBGene00018882	F55E10.2	active							X-4C14	-			WT
180319_at	K04F1.4	K04F1.4	WBGene00005838	srw-91	active								-				Molecular_function:rhodopsin-like receptor activity|Biological_process:G-protein coupled receptor protein signaling pathway|Cellular_component:integral to membrane	7-transmembrane olfactory receptor	FLYBASE:CG8985-PA:fly::E=11.4318 |
190449_at	Y43F8C.10	Y43F8C.10	WBGene00012832	Y43F8C.10	active						3		-		ok1327	WT	Molecular_function:DNA binding|Molecular_function:transcription factor activity|Biological_process:regulation of transcription, DNA-dependent|Biological_process:sex differentiation|Cellular_component:nucleus	Transcription factor Doublesex	ENSEMBL:ENSP00000259622:human:Doublesex-and mab-3-related transcription factor 2:E=14.7447 | ENSEMBL:ENSP00000190165:human:OTTHUMP00000044317:E=13.7696 | ENSEMBL:ENSP00000319651:human:Putative DMO orthologue:E=13.2076 | ENSEMBL:ENSP00000305785:human:Doublesex and mab-3 related transcription factor 2:E=12.6383 | ENSEMBL:ENSP00000223955:human:Doublesex- and mab-3-related transcription factor 1:E=12…
191146_at	F38B7.6	F38B7.6	WBGene00005962	srx-71	active						10	V-7J08	-
190257_at	F28C12.4	F28C12.4	WBGene00005046	sra-20	active	head neurons | nervous system	Adult Expression: Nervous System; head neurons;		1	1	9	I-6O06	190128_at|190257_at			WT	Molecular_function:transmembrane receptor activity|Biological_process:chemosensory perception|Cellular_component:integral to membrane	Sra family integral membrane protein
189117_s_at	C01F6.3	C01F6.3	WBGene00000374	cyp-31A1	active						7	IV-4L11	-
182771_s_at	Y70C5B.1	Y70C5B.1	WBGene00013491	Y70C5B.1	active								181365_at|182771_s_at			WT		Unnamed protein
185671_s_at	F59H6.5	F59H6.5	WBGene00019136	F59H6.5	active							II-2E04	-					DNA helicase PIF1/RRM3	ENSEMBL:ENSP00000268043:human:DNA helicase homolog:E=15.0506 | FLYBASE:CG3238-PA:fly:Flybase gene name is CG3238-PA:E=15.8539 |
180184_at	T02G5.3	T02G5.3	WBGene00020163	T02G5.3	active						12	II-5K08	-			WT
177147_at	AC3.10	AC3.10	WBGene00044023	AC3.10	active						4		-						ENSEMBL:ENSP00000313583:human:OTTHUMP00000040333:E=33.5086 | ENSEMBL:ENSP00000262096:human:Zinc finger DHHC domain containing protein 2:E=28.7447 | ENSEMBL:ENSP00000218506:human:Similar to Rec protein:E=28.6198 | ENSEMBL:ENSP00000345721:human:27 kDa prote
172638_x_at	Y76B12C.5	Y76B12C.5	WBGene00022299	Y76B12C.5	active								-			WT	Molecular_function:RNA binding|Molecular_function:RNA-directed DNA polymerase activity|Biological_process:RNA dependent DNA replication	Reverse transcriptase	ENSEMBL:ENSP00000350382:human:60 kDa protein:E=24.6383 | ENSEMBL:ENSP00000353521:human:Putative p150:E=24.5376 | ENSEMBL:ENSP00000351152:human:99 kDa protein:E=24.3279 | ENSEMBL:ENSP00000348972:human:Hypothetical protein:E=23.7959 | ENSEMBL:ENSP00000353936:human:Putative p150:E=23.6021 | ENSEMBL:ENSP00000349947:human:118 kDa protein:E=23.5086 | ENSEMBL:ENSP00000340696:human:Hypothetical protein:E…
183101_at	F48G7.9	F48G7.9	WBGene00018620	F48G7.9	active							V-1G20	-			WT		Serine/threonine protein kinase	ENSEMBL:ENSP00000306124:human:Protein kinase C, epsilon type:E=14.3098 | ENSEMBL:ENSP00000329127:human:Protein kinase C, eta:E=13.1675 | ENSEMBL:ENSP00000305355:human:Splice Isoform 2 Of Protein kinase C, beta type:E=11.1308 | ENSEMBL:ENSP00000318315:human:Splice Isoform 1 Of Protein kinase C, beta type:E=11.1308 | ENSEMBL:ENSP00000284384:human:Hypothetical protein:E=11 | ENSEMBL:ENSP00000263431:…
190665_at	Y38H6C.5	Y38H6C.5	WBGene00012618	Y38H6C.5	active						1	V-13E07	-			WT	Molecular_function:nucleic acid binding	Unnamed protein
193425_at	ZC506.4	ZC506.4	WBGene00003232	mgl-1	active	neurons	RMDV RMD RMDD RIB AIA (ANL) (AIY), motor neurons, pharyngeal neurons, interneurons		1	1	3	X-4N06	-	mgl-1 encodes a Group II metabotropic glutamate receptor (OMIM:604099, loss-of-function mutations in mice are associated with defects in long-term depression); by homology, MGL-1 is predicted to function as a pre-synaptic G protein-coupled receptor that, in response to glutamate binding, inhibits adenylyl cyclase activity; loss of mgl-1 activity via large-scale RNAi screens indicates that, in C. …		Gro	Molecular_function:metabotropic glutamate, GABA-B-like receptor activity|Cellular_component:membrane|Biological_process:positive regulation of growth rate	Glutamate-gated metabotropic ion channel receptor subunit GRM2 and related subunits, G-protein coupled receptor superfamily	ENSEMBL:ENSP00000355316:human:Metabotropic glutamate receptor 3 precursor:E=174.208 | ENSEMBL:ENSP00000296479:human:Metabotropic glutamate receptor 2 precursor:E=160.678 | ENSEMBL:ENSP00000345747:human:Splice Isoform 1 Of Metabotropic glutamate receptor 8
182160_at	Y46G5A.6	Y46G5A.6	WBGene00012898	Y46G5A.6	active								-	This gene encodes a protein containing an F-box, a motif predicted to mediate protein-protein interactions either with homologs of yeast Skp-1p or with other proteins.		WT|Emb|Lva|Unc	Molecular_function:nucleotide binding|Molecular_function:nucleoside triphosphatase activity|Biological_process:embryonic development (sensu Animalia)|Biological_process:larval development (sensu Nematoda)|Biological_process:growth|Biological_process:locomotory behavior	RNA helicase BRR2, DEAD-box superfamily	ENSEMBL:ENSP00000317123:human:U5 small nuclear ribonucleoprotein 200 kDa helicase:E=113.796 | ENSEMBL:ENSP00000262902:human:OTTHUMP00000016904:E=60.1135 | ENSEMBL:ENSP00000320252:human:251 kDa protein:E=60.1135 | ENSEMBL:ENSP00000326937:human:Hypothetical
192462_at	F09C6.8	F09C6.8	WBGene00008619	F09C6.8	active							V-11E12	-		tm1147	WT	Molecular_function:transcription factor activity|Molecular_function:steroid hormone receptor activity|Biological_process:regulation of transcription, DNA-dependent|Cellular_component:nucleus|Molecular_function:DNA binding|Molecular_function:ligand-dependent nuclear receptor activity	Hormone receptors	ENSEMBL:ENSP00000346339:human:HNF4G protein:E=23.2292 | ENSEMBL:ENSP00000339908:human:OTTHUMP00000031062:E=22.9586 | ENSEMBL:ENSP00000312987:human:Hepatocyte nuclear factor 4 alpHa isoform b:E=22.8539 | ENSEMBL:ENSP00000343807:human:OTTHUMP00000031064:E=2
190841_at	B0547.4	B0547.4	WBGene00005086	srd-8	active							IV-2N14	-			WT	Molecular_function:G-protein coupled receptor activity|Cellular_component:membrane	Chemoreceptor/7TM receptor
180569_at	B0507.10	B0507.10	WBGene00015227	B0507.10	active						15		-					Unnamed protein	ENSEMBL:ENSP00000290632:human:Trichohyalin:E=11.1549 |
172679_x_at	B0035.9	B0035.9	WBGene00001920	his-46	active						32	IV-6E01	-	his-46 encodes an H4 histone.			Molecular_function:DNA binding|Biological_process:nucleosome assembly|Biological_process:chromosome organization and biogenesis (sensu Eukarya)|Cellular_component:nucleosome|Cellular_component:nucleus	Histone H4	ENSEMBL:ENSP00000350767:human:H4 histone family, member M:E=49.4949 | ENSEMBL:ENSP00000244537:human:Histone H4:E=35.1675 | FLYBASE:CG3379-PA:fly:Flybase gene name is His4r-PA:E=49.1805 | FLYBASE:CG31611-PA:fly:Flybase gene name is His4:CG31611-PA:E=49.1805 |
183761_at	M03C11.6	M03C11.6	WBGene00010843	M03C11.6	active						2	III-5H09	-			WT
185848_at	C24A11.2	C24A11.2	WBGene00016041	C24A11.2	active						15	I-2M10	-			WT
183356_at	C09B8.3	C09B8.3	WBGene00015622	C09B8.3	active						13	X-3C20	-			WT		Unnamed protein
187221_at	F34H10.4	F34H10.4	WBGene00009381	F34H10.4	active	head neurons | ventral nerve cord | intestinal | tail neurons	Adult Expression: intestinal; ventral nerve cord; head neurons; tail neurons; unidentified | Larval Expression: intestinal; ventral nerve cord; head neurons; tail neurons; unidentified | "Post-embryonic expression. All cells, higher level in muscle and hypodermis of larvae. In adults uniform hybridization to all cells."		1	1	3	X-4F06	-		ok850	WT
183887_at	K07A9.3	K07A9.3	WBGene00019462	K07A9.3	active						6	IV-1H17	-			WT	Molecular_function:catalytic activity|Biological_process:metabolism
179150_at	T28A8.2	T28A8.2	WBGene00012108	T28A8.2	active							III-6P17	-			WT|WT	Molecular_function:galactoside 2-alpha-L-fucosyltransferase activity|Biological_process:carbohydrate metabolism|Cellular_component:Golgi apparatus|Cellular_component:membrane	Predicted glycosyltransferase
192970_at	T14E8.4	T14E8.4	WBGene00043981	T14E8.4	active						14		-			WT|Unclassified|Unclassified|Unclassified|Unclassified
185046_at	F19F10.3	F19F10.3	WBGene00017599	F19F10.3	active						8	V-5B13	-			WT		Unnamed protein
186486_at	Y116A8C.14	Y116A8C.14	WBGene00004402	rom-3	active							IV-8G05	-			WT		Rhomboid family proteins	ENSEMBL:ENSP00000262316:human:Hypothetical protein 16pHQG;5:E=98.4949 | ENSEMBL:ENSP00000322775:human:Hypothetical protein FLJ22341:E=93.8861 | FLYBASE:CG33304-PA:fly::E=90.6383 |
178009_s_at	C27H2.1	C27H2.1	WBGene00007781	C27H2.1	active								-				Biological_process:development|Cellular_component:nucleus	Transposase
184223_at	R02F11.2	R02F11.2	WBGene00019840	R02F11.2	active						3	V-3J02	-			WT	Molecular_function:sugar binding	C-type lectin
176788_at	Y51H7C.4	Y51H7C.4	WBGene00021782	Y51H7C.4	active								-					DNA alkylation damage repair protein	ENSEMBL:ENSP00000324141:human:AlkB, AlkylAtion repAir homolog:E=10.2757 | FLYBASE:CG33250-PA:fly:Flybase gene name is AlkB-PA:E=11.301 |
172483_x_at	F02D10.2	F02D10.2	WBGene00008523	F02D10.2	active							X-6G04	-			WT
184915_at	C50H11.4	C50H11.4	WBGene00016852	srt-7	active						3	V-2B20	-			WT		7-transmembrane receptor
177958_at	F36D1.7	F36D1.7	WBGene00009466	F36D1.7	active							I-5L19	-			WT
194095_at	F09F3.10	F09F3.10	WBGene00008630	F09F3.10	active						9	V-9I23	-			WT	Molecular_function:transcription factor activity|Molecular_function:steroid hormone receptor activity|Biological_process:regulation of transcription, DNA-dependent|Cellular_component:nucleus|Molecular_function:DNA binding|Molecular_function:ligand-dependent nuclear receptor activity	Hormone receptors	ENSEMBL:ENSP00000236914:human:Splice Isoform 2 Of Orphan nuclear receptor NR5A2:E=18.4815 | ENSEMBL:ENSP00000339908:human:OTTHUMP00000031062:E=18.4559 | ENSEMBL:ENSP00000346339:human:HNF4G protein:E=18.3768 | ENSEMBL:ENSP00000349064:human:Splice Isoform 1
182098_s_at	F47D2.5	F47D2.5	WBGene00018556	srt-36	active	head neurons | intestine | nervous system | renal gland cells	Larval Expression: intestine; renal gland cells; Nervous System; head neurons;		1	1		V-3J03	-			WT		7-transmembrane receptor
178123_at	R08H2.5	R08H2.5	WBGene00005340	srh-122	active						3	V-10I09	177727_at|178123_at			WT|WT	Molecular_function:G-protein coupled receptor activity|Cellular_component:membrane	Predicted olfactory G-protein coupled receptor
191121_at	B0454.3	B0454.3	WBGene00005540	sri-28	active	head neurons | nervous system	Larval Expression: Nervous System; head neurons;		1	1		II-2L22	-			WT	Molecular_function:G-protein coupled receptor activity|Cellular_component:membrane	Predicted olfactory G-protein coupled receptor
180618_at	F14D2.7	F14D2.7	WBGene00017455	F14D2.7	active							II-3I19	-			WT		Unnamed protein
193314_at	ZC334.7	ZC334.7	WBGene00013865	ZC334.7	active						12		-				Molecular_function:electron transporter activity|Biological_process:electron transport	Glutaredoxin and related proteins
187738_at	F18E3.10	F18E3.10	WBGene00017566	F18E3.10	active						3		176760_at|187738_at					Predicted olfactory G-protein coupled receptor
179098_at	T19C9.8	T19C9.8	WBGene00011844	T19C9.8	active						8	V-11F11	-			WT		Uncharacterized protein
183489_at	C24A8.5	C24A8.5	WBGene00016039	C24A8.5	active						10	X-2J15	-			WT
184399_at	Y26D4A.10	Y26D4A.10	WBGene00012507	Y26D4A.10	active						34		-					Unnamed protein
177753_at	C01A2.6	C01A2.6	WBGene00007218	C01A2.6	active							I-6F14	-			WT
189991_at	T06G6.1	T06G6.1	WBGene00005049	sra-23	active	head neurons | intestinal	Adult Expression: intestinal; head neurons; unidentified | Larval Expression: intestinal; head neurons; unidentified		1	1		I-6O14	-			WT	Molecular_function:transmembrane receptor activity|Biological_process:chemosensory perception|Cellular_component:integral to membrane	Sra family integral membrane protein
179737_at	R11E3.4	R11E3.4	WBGene00020006	R11E3.4	active						1	IV-2B07	-			WT		Histone H3 (Lys9) methyltransferase SUV39H1/Clr4, required for transcriptional silencing	ENSEMBL:ENSP00000298728:human:Splice Isoform 1 Of Histone-lysine N-methyltransferase, H3 lysine-9 specific 5:E=10.6778 | ENSEMBL:ENSP00000229735:human:Splice Isoform 2 Of Histone-lysine N-methyltransferase, H3 lysine-9 specific 3:E=10.4202 | ENSEMBL:ENSP00000259865:human:Splice Isoform 1 Of Histone-lysine N-methyltransferase, H3 lysine-9 specific 3:E=10.4089 |
178789_at	F25B3.2	F25B3.2	WBGene00009099	F25B3.2	active						9	V-6P05	-			WT		Unnamed protein
183697_at	T16A1.4	T16A1.4	WBGene00020535	T16A1.4	active						6	II-2I04	-			WT
183993_at	C16C4.5	C16C4.5	WBGene00015829	C16C4.5	active						24	II-2M03	-			WT		Uncharacterized protein, contains BTB/POZ domain
178937_at	F17A2.7	F17A2.7	WBGene00005123	srd-45	active						9	X-5J20	-			WT|Unclassified|Unclassified|WT|WT	Molecular_function:G-protein coupled receptor activity|Cellular_component:membrane	Chemoreceptor/7TM receptor
184506_at	W10G11.5	W10G11.5	WBGene00021138	W10G11.5	active						9		-				Molecular_function:sugar binding	C-type lectin	ENSEMBL:ENSP00000354885:human:Mucin 2 precursor:E=13.7959 | ENSEMBL:ENSP00000331373:human:Intestinal mucin:E=12.2076 | ENSEMBL:ENSP00000344844:human:Immunoglobulin subtype domain containing protein:E=11.8239 | ENSEMBL:ENSP00000347118:human:Mucin 5:E=10.1135 | FLYBASE:CG31439-PA:fly:Flybase gene name is CG31439-PA:E=18.2676 | FLYBASE:CG32774-PA:fly:Flybase gene name is CG32774-PA:E=16.6576 | FLYBA…
175563_at	K11D2.5	K11D2.5	WBGene00010771	K11D2.5	active						3		-						ENSEMBL:ENSP00000241527:human:Hypothetical protein MGC61716:E=15.0132 | FLYBASE:CG15390-PA:fly:Flybase gene name is CG15390-PA:E=13.2076 |
178919_at	C55A1.3	C55A1.3	WBGene00006275	str-248	active							V-10C24	-			WT	Molecular_function:G-protein coupled receptor activity|Cellular_component:membrane	7-transmembrane olfactory receptor
180680_at	K04A8.3	K04A8.9	WBGene00005004		changed							V-4F14	-			WT|WT
182686_at	ZK488.7	ZK488.7	WBGene00004177	pqn-98	active						9	V-1E20	182684_at|182686_at	The protein product of this gene is predicted to contain a glutamine/asparagine (Q/N)-rich ('prion') domain, by the algorithm of Michelitsch and Weissman (as of the WS77 release of WormBase, i.e., in wormpep77).		WT		Predicted alpha-helical protein
185927_s_at	R09E12.5	R09E12.5	WBGene00019984	R09E12.5	active						8	V-1O16	-					Unnamed protein
187024_at	Y39A3CL.2	Y39A3CL.2	WBGene00006513	tag-168	active								-		ok761	WT	Molecular_function:DNA binding|Cellular_component:nucleus	Peripheral benzodiazepine receptor PRAX-1	ENSEMBL:ENSP00000261655:human:Similar to RIM binding protein 2:E=81.8539 | ENSEMBL:ENSP00000347929:human:Splice Isoform 3 Of Peripheral-type benzodiazepine receptor-associated protein 1:E=78.6198 | ENSEMBL:ENSP00000345824:human:Splice Isoform 2 Of Peripheral-type benzodiazepine receptor-associated protein 1:E=78.4437 | ENSEMBL:ENSP00000268893:human:Splice Isoform 1 Of Peripheral-type benzodiazepi…
194103_at	C49F5.4	C49F5.4	WBGene00008208	C49F5.4	active							X-5B04	-		tm900	WT	Molecular_function:transcription factor activity|Molecular_function:steroid hormone receptor activity|Biological_process:regulation of transcription, DNA-dependent|Cellular_component:nucleus	Nuclear hormone receptor	ENSEMBL:ENSP00000264330:human:Splice Isoform 1 Of Retinoic acid receptor beta:E=15.3872 | ENSEMBL:ENSP00000332296:human:RARB protein:E=15.2924 | ENSEMBL:ENSP00000253727:human:Oxysterols receptor LXR-beta:E=14.9208 | ENSEMBL:ENSP00000316769:human:Splice Is
188983_at	K02E2.3	K02E2.3	WBGene00005392	srh-177	active						3		-				Molecular_function:G-protein coupled receptor activity|Cellular_component:membrane	Predicted olfactory G-protein coupled receptor
184936_at	K04F1.13	K04F1.13	WBGene00019392	K04F1.13	active							V-1H06	-			WT	Molecular_function:transmembrane receptor protein tyrosine kinase activity|Molecular_function:epidermal growth factor receptor activity|Cellular_component:membrane	Predicted receptor
181527_at	C15H9.8	C15H9.8	WBGene00004193	prx-3	active						24	X-3G10	-	prx-3 is orthologous to the human gene PEROXISOMAL BIOGENESIS FACTOR 3 (PEX3; OMIM:603164), which when mutated leads to Zellweger syndrome of complementation group G.		WT|Gro|Gro	Biological_process:peroxisome organization and biogenesis|Cellular_component:integral to peroxisomal membrane|Biological_process:positive regulation of growth rate	Peroxisomal assembly protein PEX3	ENSEMBL:ENSP00000036971:human:Peroxisomal biogenesis factor 3:E=11.6576 |
182670_at	F13A2.2	F13A2.2	WBGene00017411	F13A2.2	active						1	V-3N11	-			WT
172817_x_at	F43G9.7	F43G9.7	WBGene00009669	F43G9.7	active						13	I-4C02	-
179037_at	F31E9.3	F31E9.3	WBGene00009296	F31E9.3	active						8	V-11H21	-	This gene encodes a protein containing an F-box, a motif predicted to mediate protein-protein interactions either with homologs of yeast Skp-1p or with other proteins; this gene's encoded protein also contains an FTH/DUF38 motif, which may also mediate protein-protein interaction.		WT		Uncharacterized protein
181881_at	F58A6.2	F58A6.2	WBGene00019023	F58A6.2	active							II-4A02	-			WT
192529_at	T01H10.7	T01H10.7	WBGene00011360	T01H10.7	active							X-5F02	-			WT	Molecular_function:extracellular ligand-gated ion channel activity|Biological_process:ion transport|Cellular_component:integral to membrane|Cellular_component:postsynaptic membrane|Biological_process:transport|Cellular_component:membrane	Acetylcholine receptor	ENSEMBL:ENSP00000261008:human:Splice Isoform 2 Of Acetylcholine receptor protein, alpha chain precursor:E=25.4685 | ENSEMBL:ENSP00000276410:human:Neuronal acetylcholine receptor protein, alpha-6 chain precursor:E=24.9586 | ENSEMBL:ENSP00000240132:human:Ne
192265_at	K04A8.7	K04A8.7	WBGene00019378	K04A8.7	active							V-4F22	-			WT	Molecular_function:RNA binding|Molecular_function:RNA-directed DNA polymerase activity|Biological_process:RNA dependent DNA replication	Reverse transcriptase
187038_at	Y38E10A.21	Y38E10A.21	WBGene00004347	rgs-4	active								-	rgs-4 encodes a regulator of G protein signaling; by homology, RGS-4 is predicted to function as a GTPase-activating protein that binds G protein alpha subunits and negatively regulates heterotrimeric G protein signaling; loss of rgs-4 activity via RNAi or a deletion mutation results in no obvious defects, and likewise, rgs-4 overexpression has no measurable effect on egg-laying behavior, locomot…	ok872	WT	Molecular_function:signal transducer activity	G protein signaling regulators	ENSEMBL:ENSP00000331485:human:Splice Isoform 1 Of Regulator of G-protein signaling 7:E=20.2292 | ENSEMBL:ENSP00000341242:human:Splice Isoform 4 Of Regulator of G-protein signaling 7:E=20.1739 | ENSEMBL:ENSP00000344629:human:Splice Isoform 10 Of Regulator
172663_x_at	Y57G11C.20	Y57G11C.20	WBGene00013315	Y57G11C.20	active	head neurons | seam cells | ventral nerve cord | intestinal	Adult Expression: intestinal; seam cells; ventral nerve cord; head neurons | Larval Expression: intestinal; seam cells; ventral nerve cord; head neurons		1	1	9	IV-7J21	-			WT			ENSEMBL:ENSP00000290632:human:Trichohyalin:E=30.5086 | ENSEMBL:ENSP00000354826:human:Splice Isoform 1 Of Caldesmon:E=24.3872 | ENSEMBL:ENSP00000278849:human:Inner centromere protein:E=22.7959 | ENSEMBL:ENSP00000289371:human:Eukaryotic translation initiati
172785_x_at	T25G12.9	T25G12.9	WBGene00020815	T25G12.9	active							X-7B24	-
187378_at	C09F5.3	C09F5.3	WBGene00015649	C09F5.3	active						9	III-1M23	-		tm497	WT|WT	Molecular_function:nucleic acid binding|Molecular_function:zinc ion binding|Cellular_component:nucleus	Zn-finger	ENSEMBL:ENSP00000262383:human:Zinc finger protein 423:E=15.7212 | ENSEMBL:ENSP00000355253:human:EHZF protein:E=12.8539 | ENSEMBL:ENSP00000354794:human:Hypothetical protein FLJ14448:E=12.7696 | FLYBASE:CG33133-PA:fly:Flybase gene name is grau-PA:E=12.0223 | FLYBASE:CG11902-PA:fly:Flybase gene name is CG11902-PA:E=11.5376 |
183394_at	T26A8.3	T26A8.3	WBGene00020826	T26A8.3	active						26		-					Unnamed protein
178457_at	F11C3.1	F11C3.1	WBGene00008695	F11C3.1	active						10	I-7K08	-		pkP5036	WT		DNA helicase PIF1/RRM3
185120_at	Y76G2A.2	Y76G2A.2	WBGene00022305	Y76G2A.2	active							I-2D22	185089_s_at|185120_at			WT		Unnamed protein
178026_at	W04G5.4	W04G5.4	WBGene00012265	W04G5.4	active						9	I-5H16	-		tm1570	WT		Predicted peptide:N-glycanase
184235_at	Y56A3A.16	Y56A3A.16	WBGene00013235	Y56A3A.16	active						2	III-6K07	-			WT|WT		Uncharacterized conserved protein, contains C1, PH and RUN domains	ENSEMBL:ENSP00000273582:human:PREDICTED: KIAA0226 gene product:E=24.2076 | ENSEMBL:ENSP00000311682:human:KIAA0356 protein:E=23.1308 | ENSEMBL:ENSP00000268676:human:Protein kinase C, phorbol ester/diacylglycerol binding domain containing protein:E=22.2676 | ENSEMBL:ENSP00000290422:human:PREDICTED: similar to pleckstrin homology domain containing, family M (with RUN domain) member 1:E=21.7447 | ENS…
178461_at	C35A5.9	C35A5.9	WBGene00007953	C35A5.9	active						6	V-7C24	-			WT			ENSEMBL:ENSP00000295757:human:Histone deacetylase family protein:E=64.9586 | ENSEMBL:ENSP00000347104:human:Histone deacetylase 2:E=12.585 | ENSEMBL:ENSP00000271095:human:Histone deacetylase 1:E=11.7959 | ENSEMBL:ENSP00000216271:human:Splice Isoform 1 Of Histone deacetylase 10:E=11.5528 | FLYBASE:CG31119-PA:fly:Flybase gene name is CG31119-PA:E=59.4559 | FLYBASE:CG7471-PA:fly:Flybase gene name is …
191310_at	F33H12.5	F33H12.5	WBGene00005548	sri-36	active							II-2J21	-			WT	Molecular_function:G-protein coupled receptor activity|Cellular_component:membrane	Predicted olfactory G-protein coupled receptor
182607_at	C49G7.9	C49G7.9	WBGene00016787		deprecated						1	V-3D01	-
190385_at	F21D5.9	F21D5.9	WBGene00009014	F21D5.9	active						12	IV-4O10	-		tm552	WT	Molecular_function:nucleic acid binding|Molecular_function:zinc ion binding|Cellular_component:nucleus
181362_at	T11F1.7	T11F1.7	WBGene00020431	T11F1.7	active						3	II-2J10	-			WT	Molecular_function:transmembrane receptor protein tyrosine kinase activity|Molecular_function:epidermal growth factor receptor activity|Cellular_component:membrane	Predicted receptor
184124_at	F48C1.8	F48C1.8	WBGene00018600	F48C1.8	active							I-2K12	-			WT		Unnamed protein	ENSEMBL:ENSP00000246662:human:Keratin 9:E=18.5528 | ENSEMBL:ENSP00000252244:human:Keratin 1:E=16.8239 | ENSEMBL:ENSP00000269576:human:Keratin 10:E=15.585 | ENSEMBL:ENSP00000315205:human:Splice Isoform 1 Of Interleukin enhancer-binding factor 3:E=14.7696 |
179027_at	W02D9.4	W02D9.4	WBGene00012210	W02D9.4	active						7	I-6I06	-		pkP984	WT		Unnamed protein
194074_at	ZK678.2	ZK678.2	WBGene00014068	ZK678.2	active								-		tm1028		Molecular_function:transcription factor activity|Molecular_function:steroid hormone receptor activity|Biological_process:regulation of transcription, DNA-dependent|Cellular_component:nucleus	Nuclear hormone receptor	ENSEMBL:ENSP00000325120:human:Splice Isoform 1 Of Progesterone receptor:E=14.4089 | ENSEMBL:ENSP00000261532:human:Steroid hormone receptor ERR2:E=13.7959 | ENSEMBL:ENSP00000352077:human:Splice Isoform 2 Of Estrogen-related receptor gamma:E=12.585 | ENSEMBL:ENSP00000354584:human:Splice Isoform 1 Of Estrogen-related receptor gamma:E=12.5528 | ENSEMBL:ENSP00000343698:human:Retinoic acid receptor gam…
185481_at	Y57A10A.7	Y57A10A.7	WBGene00013252	Y57A10A.7	active								-			WT		Uncharacterized protein
182727_at	F48B9.8	F48B9.8	WBGene00018593	F48B9.8	active							X-1D02	-			WT		Uncharacterized membrane protein	ENSEMBL:ENSP00000259963:human:Autosomal highly conserved protein:E=11.2076 |
182920_at	Y37H2B.1	Y37H2B.1	WBGene00012572	Y37H2B.1	active							V-12A13	-			WT		Unnamed protein
181054_at	C45H4.9	C45H4.9	WBGene00016691	srbc-23	active							V-2E19	-			WT
185152_at	F36F12.2	F36F12.2	WBGene00018093	F36F12.2	active						1	V-2C01	-			WT	Molecular_function:molecular_function unknown	Extracellular protein with conserved cysteines
188297_at	T04F8.4	T04F8.4	WBGene00011443	T04F8.4	active						10	X-5H03	-			WT		Cuticulin precursor	FLYBASE:CG33196-PB:fly:Flybase gene name is dp-PB:E=21.8861 | FLYBASE:CG3541-PB:fly:Flybase gene name is CG3541-PB:E=19.8861 | FLYBASE:CG1499-PA:fly:Flybase gene name is CG1499-PA:E=12.3098 | FLYBASE:CG7802-PA:fly:Flybase gene name is CG7802-PA:E=12.2147 |
182442_at	C31E10.1	C31E10.1	WBGene00007842	C31E10.1	active						9	X-6F05	-			WT	Molecular_function:G-protein coupled receptor activity|Cellular_component:membrane|Biological_process:rRNA processing	7-transmembrane olfactory receptor
172479_x_at	F46F5.8	F46F5.8	WBGene00018499	F46F5.8	active							II-1O18	-			WT		Transposase
184405_at	F22H10.4	F22H10.4	WBGene00017728	F22H10.4	active						3		-					Unnamed protein
182608_s_at	ZC412.8	ZC412.8	WBGene00013889	ZC412.8	active						22	V-9P23	-					Unnamed protein
175953_at	F41G4.8	F41G4.8	WBGene00018311	F41G4.8	active						6	X-7F07	-			WT
184136_at	W01C8.1	W01C8.1	WBGene00020918	W01C8.1	active						3	X-3K11	-			WT
192121_at	T19D12.10	T19D12.10	WBGene00020584	T19D12.10	active						21	II-5K15	-			WT	Molecular_function:transporter activity|Biological_process:transport|Cellular_component:integral to membrane	Permease of the major facilitator superfamily	ENSEMBL:ENSP00000244527:human:OTTHUMP00000039390:E=33.4089 | ENSEMBL:ENSP00000311506:human:Splice Isoform 1 Of Sialin:E=33.3279 | ENSEMBL:ENSP00000265425:human:OTTHUMP00000016130:E=23.8539 | ENSEMBL:ENSP00000274755:human:Na/PO4 cotransporter homolog:E=21.
191211_at	F07G11.5	F07G11.5	WBGene00005617	srj-32	active						3	V-5C02	-			WT	Molecular_function:G-protein coupled receptor activity|Cellular_component:membrane	7-transmembrane olfactory receptor
184474_at	C46E10.6	C46E10.6	WBGene00006001	srx-110	active	nervous system | phasmids | tail neurons	Adult Expression: Nervous System; tail neurons; phasmids;		1	1		II-3M20	-			WT		7-transmembrane receptor
177971_at	C06A1.2	C06A1.2	WBGene00007353	C06A1.2	active						3	II-7K04	-			WT
179340_at	F28H6.7	F28H6.7	WBGene00009235	F28H6.7	active							X-6J13	-			WT
193278_at	K05C4.9	K05C4.9	WBGene00010585	K05C4.9	active						12	I-7G02	-			WT		ZYG-1-like serine/threonine protein kinases
172272_x_at	F26F2.2	F26F2.2	WBGene00009167	F26F2.2	active								-					Uncharacterized protein
174014_s_at	K07B1.4a	K07B1.5a	WBGene00019465		changed	intestine | body wall muscle | renal gland cells	Adult Expression: intestine; renal gland cells; body wall muscle;		0	1		V-6H03	174013_at|174014_s_at|182900_at			WT		Acyl-CoA:diacylglycerol acyltransferase (DGAT)	ENSEMBL:ENSP00000264412:human:Acyl CoA:monoacylglycerol acyltransferase 2:E=77.7695 | ENSEMBL:ENSP00000198801:human:Acyl CoA:monoacylglycerol acyltransferase 2:E=71.7213 | ENSEMBL:ENSP00000328036:human:Hypothetical protein FLJ25989:E=70.3566 | ENSEMBL:ENSP00000228027:human:Similar to Diacylglycerol acyltransferase 2-like protein:E=69.7695 | ENSEMBL:ENSP00000223114:human:Acyl coenzyme A:monoacylgl…
186705_at	K11H3.2	K11H3.2	WBGene00010779	K11H3.2	active						4	III-5E04	-			Gro|WT	Biological_process:positive regulation of growth rate
182207_at	F18E9.1	F18E9.1	WBGene00017568	F18E9.1	active							X-4I18	-			WT
184709_at	Y57A10A.6	Y57A10A.6	WBGene00013251	Y57A10A.6	active								-
183323_at	K11C4.2	K11C4.2	WBGene00019643	K11C4.2	active	head neurons	Adult Expression: head neurons; unidentified | Larval Expression: head neurons; unidentified		1	1	1	V-5C09	-			WT	Cellular_component:integral to membrane	Predicted membrane proteins, contain hemolysin III domain	ENSEMBL:ENSP00000329071:human:Membrane progestin receptor alpha:E=17.4559 | ENSEMBL:ENSP00000353953:human:Membrane progestin receptor beta:E=15.6778 | ENSEMBL:ENSP00000354530:human:Hly-III related proteins family protein:E=15.6383 | ENSEMBL:ENSP00000343877:human:Membrane progestin receptor gamma:E=13.8861 | ENSEMBL:ENSP00000292291:human:Splice Isoform 1 Of Progestin and adipoQ receptor family mem…
185670_at	R03H10.1	R03H10.1	WBGene00019854	R03H10.1	active						15	II-3P01	-	This gene encodes a protein containing an F-box, a motif predicted to mediate protein-protein interactions either with homologs of yeast Skp-1p or with other proteins.		WT		Uncharacterized protein
172199_x_at	K03B8.4	K03B8.4	WBGene00010523	K03B8.4	active							V-7B24	-			WT		SWI/SNF transcription activation complex subunit
186047_at	F02E11.3	F02E11.3	WBGene00017181	F02E11.3	active						5		-
176664_at	Y82E9BL.11	Y82E9BL.11	WBGene00022327	Y82E9BL.11	active								176245_at|176664_at			WT		Uncharacterized protein
189087_s_at	T27E4.8	T27E4.8	WBGene00002015	hsp-16.1	active	head neurons | vulva | ventral cord neurons | hypodermis | hypodermal | tail | pharyngeal muscle | somatic gonad | head | coelomocytes	Expression of both the 48.1C and 41.2C transgenes was consistently observed in embryos from gastrulation onward, in all larval stages and in adults. In postembryonic stages, both transgenes were expressed in most tissues. Although 41.2C is expressed in numerous tissues, especially the pharynx and gut, it is not expressed in the gonad. 41.8C express in a tissue general fashion and expression s in …		1	1	36	V-6M10	-	hsp-16.1 encodes a 16-kD heat shock protein (HSP) that is a member of the hsp16/hsp20/alphaB-crystallin (HSP16) family of heat shock proteins, and that is identical to the protein encoded by hsp-16.11; an hsp-16.1 reporter fusion, expressed broadly but most strongly in muscle and hypodermis, is induced solely in response to heat shock or other environmental stresses; expression is detectable in s…	ok577			Alpha crystallins	ENSEMBL:ENSP00000227251:human:Alpha crystallin B chain:E=13.699 | ENSEMBL:ENSP00000248553:human:Heat-shock protein beta-1:E=11.0132 | ENSEMBL:ENSP00000291554:human:Alpha crystallin A chain:E=10.7212 | FLYBASE:CG4463-PA:fly:Flybase gene name is Hsp23-PA:E=12.3468 | FLYBASE:CG4533-PA:fly:Flybase gene name is l(2)efl-PA:E=12.2441 | FLYBASE:CG4190-PA:fly:Flybase gene name is Hsp67Bc-PA:E=10.6778 | FL…
181488_at	F36A2.14	F36A2.14	WBGene00023490	F36A2.14	active						4		-			WT			ENSEMBL:ENSP00000311997:human:Neurofilament triplet H protein:E=10.4202 |
182095_at	K07H8.7	K07H8.7	WBGene00019507	K07H8.7	active						4		-			WT		Unnamed protein
180502_at	H12I19.7	H12I19.7	WBGene00010394	srz-59	active								-
187540_at	ZK177.9	ZK177.9	WBGene00022674	ZK177.9	active						3	II-4O22	-			WT
187402_at	F53A9.9	F53A9.9	WBGene00018732	F53A9.9	active						6	X-4M22	-			WT			FLYBASE:CG8160-PA:fly:Flybase gene name is CG8160-PA:E=10.284 | FLYBASE:CG4922-PA:fly:Flybase gene name is sala-PA:E=10.0044 |
185669_at	Y75B8A.39	Y75B8A.39	WBGene00023483	Y75B8A.39	active						8		-			WT
189421_at	Y27F2A.4	Y27F2A.4	WBGene00005545	sri-33	active								-				Molecular_function:G-protein coupled receptor activity|Cellular_component:membrane	Predicted olfactory G-protein coupled receptor
182208_at	D1069.1	D1069.1	WBGene00017036	D1069.1	active						3	II-1M11	-			WT
177784_at	F07C6.3	F07C6.3	WBGene00008554	F07C6.3	active						10	IV-6D24	-			WT		Unnamed protein
185905_at	T25F10.4	T25F10.4	WBGene00020807	T25F10.4	active							V-4N12	-			WT	Molecular_function:extracellular ligand-gated ion channel activity|Biological_process:transport|Cellular_component:membrane
181782_at	F08F1.3	F08F1.3	WBGene00017257	F08F1.3	active							X-4E18	-			WT
183243_at	T07C12.1	T07C12.1	WBGene00005618	srj-33	active							V-6N08	-			WT|WT|Unclassified|Unclassified|WT	Molecular_function:G-protein coupled receptor activity|Cellular_component:membrane	7-transmembrane olfactory receptor
179113_at	T06E6.9	T06E6.9	WBGene00005471	srh-265	active							V-10K19	-			WT	Molecular_function:G-protein coupled receptor activity|Cellular_component:membrane	Predicted olfactory G-protein coupled receptor
188204_at	H23L24.4	H23L24.4	WBGene00019231	H23L24.4	active								-			WT	Molecular_function:rhodopsin-like receptor activity|Biological_process:G-protein coupled receptor protein signaling pathway|Cellular_component:integral to membrane	7 transmembrane receptor
181917_at	ZC239.2	ZC239.2	WBGene00022565	ZC239.2	active							II-3C09	-			WT|WT	Molecular_function:voltage-gated potassium channel activity|Biological_process:potassium ion transport|Cellular_component:voltage-gated potassium channel complex|Cellular_component:membrane	Polymerase delta-interacting protein PDIP1 and related proteins, contain BTB/POZ domain
177119_at	Y45G5AM.G	Y45G5AM.G	-	-	not a gene								-
189445_at	Y46H3D.2	Y46H3D.2	WBGene00006252	str-221	active								-				Molecular_function:G-protein coupled receptor activity|Cellular_component:membrane	7-transmembrane olfactory receptor
181013_at	M02B7.4	M02B7.4	WBGene00019725	M02B7.4	active						3	IV-1N22	-			WT		Predicted glycosyltransferase	ENSEMBL:ENSP00000303404:human:Conserved hypothetical protein:E=29.4949 |
181426_at	F41E6.1	F41E6.1	WBGene00018284	F41E6.1	active						3	V-6K09	-			WT
184852_at	Y116A8A.6	Y116A8A.6	WBGene00013776	Y116A8A.6	active						4	IV-8C15	-			WT		Peptidases	ENSEMBL:ENSP00000354885:human:Mucin 2 precursor:E=10.0132 |
181826_at	C50E3.9	C50E3.9	WBGene00016820	C50E3.9	active						3	V-5D23	-			WT		Unnamed protein
179731_at	Y68A4A.2	Y68A4A.2	WBGene00013466	srz-47	active							V-11D05	-			WT
180932_at	W03G1.9	W03G1.9	WBGene00043539		deprecated						3	IV-1M21	-
179586_at	F14F8.9	F14F8.9	WBGene00008817	F14F8.9	active							V-11M13	-			WT	Molecular_function:damaged DNA binding|Molecular_function:ATP binding|Biological_process:mismatch repair	Unnamed protein
186452_at	ZC190.10	ZC190.10	WBGene00022544	ZC190.10	active							V-6O13	-			WT
179775_at	F58H7.6	F58H7.6	WBGene00019071	F58H7.6	active						9	IV-1G06	-			WT	Molecular_function:aspartic-type endopeptidase activity|Biological_process:proteolysis and peptidolysis|Molecular_function:DNA binding|Biological_process:DNA recombination|Molecular_function:RNA binding|Molecular_function:RNA-directed DNA polymerase activity|Biological_process:RNA dependent DNA replication|Molecular_function:nucleic acid binding	Transposon-encoded proteins with TYA, reverse transcriptase, integrase domains in various combinations	ENSEMBL:ENSP00000349269:human:Pol protein:E=20.2596 |
188261_at	C52A11.2	C52A11.2	WBGene00008256	C52A11.2	active						10	II-7B11	-			Egl|Emb|Rup|Unc|Dpy|Emb|Lva	Biological_process:positive regulation of body size|Biological_process:oviposition|Biological_process:embryonic development (sensu Animalia)|Biological_process:larval development (sensu Nematoda)|Biological_process:growth|Biological_process:morphogenesis of an epithelium|Biological_process:locomotory behavior	Globins and related hemoproteins
186406_at	F26D11.4	F26D11.4	WBGene00017821	F26D11.4	active						9	V-5B06	-			WT		C-type lectin
178293_at	K03D7.9	K03D7.9	WBGene00010536	K03D7.9	active						1	V-11B06	-			WT		Unnamed protein
176831_at	Y97E10B.3	Y97E10B.3	WBGene00022405	srsx-6	active								-					7-transmembrane receptor
184086_at	W03B1.7	W03B1.7	WBGene00020976	W03B1.7	active						12	IV-2A14	-			WT	Molecular_function:transferase activity, transferring groups other than amino-acyl groups	Integral membrane O-acyltransferase
180805_at	F11D11.5	F11D11.5	WBGene00008700	F11D11.5	active						3	V-12A04	-			WT	Molecular_function:sugar binding	C-type lectin
177797_at	K01A6.3	K01A6.3	WBGene00010445	K01A6.3	active							IV-6C06	-			WT
190372_at	F40F12.2	F40F12.2	WBGene00009591	F40F12.2	active						3	III-5E20	-
184060_at	C27D6.7	C27D6.7	WBGene00005069	srb-4	active	intestinal	Adult Expression: intestinal | Larval Expression: intestinal		0	1		II-4C04	-			WT	Molecular_function:transmembrane receptor activity|Cellular_component:membrane	Sra family integral membrane protein
187921_at	K06H7.1	K06H7.1	WBGene00019455	K06H7.1	active	intestinal muscle	Adult Expression: intestinal muscle		0	1	11	III-4C10	-			Emb	Molecular_function:protein serine/threonine kinase activity|Molecular_function:ATP binding|Biological_process:protein amino acid phosphorylation|Biological_process:embryonic development (sensu Animalia)
192945_at	ZK1067.5	ZK1067.5	WBGene00006659	twk-4	active	sensory neurons	Subset of sensory neurons		1	1	10		-				Molecular_function:ion channel activity|Biological_process:ion transport|Cellular_component:membrane|Molecular_function:potassium channel activity|Biological_process:potassium ion transport	Tandem pore domain K+ channel	ENSEMBL:ENSP00000211196:human:Splice Isoform 1 Of Potassium channel subfamily K member 16:E=24.6021 | ENSEMBL:ENSP00000258230:human:Potassium channel subfamily K member 1:E=22.3188 | ENSEMBL:ENSP00000264101:human:Two-pore domain potassium channel TREK-1:E
190589_at	ZC581.2	ZC581.2	WBGene00022632	ZC581.2	active						4	I-3A10	-		pkP5113	WT	Molecular_function:protein kinase activity|Molecular_function:ATP binding|Biological_process:protein amino acid phosphorylation|Molecular_function:protein serine/threonine kinase activity	Casein kinase (serine/threonine/tyrosine protein kinase)	ENSEMBL:ENSP00000267890:human:TTBK2 protein:E=35.4318 | ENSEMBL:ENSP00000259750:human:OTTHUMP00000016425:E=34.6778 | ENSEMBL:ENSP00000263802:human:TTBK2 protein:E=34.5086 | ENSEMBL:ENSP00000324464:human:Splice Isoform 1 Of Casein kinase I, delta isoform:E
181267_at	K02E11.2	K02E11.2	WBGene00010511	sre-7	active	head neurons | hypodermis | intestine | nervous system	Adult Expression: intestine; hypodermis; Nervous System; head neurons;		1	1		V-9I06	-			WT	Molecular_function:transmembrane receptor activity|Biological_process:chemosensory perception|Cellular_component:integral to membrane	Sre G protein-coupled chemoreceptor
182555_at	F08F3.1	F08F3.1	WBGene00017260	F08F3.1	active						6	V-4O17	-			WT
184165_at	F26D10.8	F26D10.8	WBGene00006229	str-187	active						3	IV-8O23	-			WT	Molecular_function:G-protein coupled receptor activity|Cellular_component:membrane	7-transmembrane olfactory receptor
180104_at	K10C9.1	K10C9.1	WBGene00019623	K10C9.1	active						3	V-1F21	-			WT
176262_at	Y58A7A.2	Y58A7A.2	WBGene00021976	Y58A7A.2	active								-
175278_at	Y37F4.2	Y37F4.2	WBGene00021383	Y37F4.2	active						15		-
193231_s_at	B0564.6	B0564.6	WBGene00007206	B0564.6	active						6		-
172661_x_at	F17E9.12	F17E9.12	WBGene00001905	his-31	active							IV-4A20	-	his-31 encodes an H4 histone; his-31 is contained within the histone gene cluster HIS5.		WT|Emb|Emb|Unc	Molecular_function:DNA binding|Biological_process:nucleosome assembly|Biological_process:chromosome organization and biogenesis (sensu Eukarya)|Cellular_component:nucleosome|Cellular_component:nucleus|Biological_process:embryonic development (sensu Animalia)|Biological_process:locomotory behavior	Histone H4	ENSEMBL:ENSP00000350767:human:H4 histone family, member M:E=49.4949 | ENSEMBL:ENSP00000244537:human:Histone H4:E=35.1675 | FLYBASE:CG3379-PA:fly:Flybase gene name is His4r-PA:E=49.1805 | FLYBASE:CG31611-PA:fly:Flybase gene name is His4:CG31611-PA:E=49.1805 |
181998_at	F26B1.4	F26B1.4	WBGene00000634	col-58	active						16	I-3C13	-			WT	Biological_process:phosphate transport|Cellular_component:cytoplasm|Molecular_function:structural constituent of cuticle	Collagens (type IV and type XIII), and related proteins	ENSEMBL:ENSP00000315243:human:COL3A1 protein:E=38.0605 | ENSEMBL:ENSP00000347458:human:Pro-alpha-1 type V collagen:E=35.585 | ENSEMBL:ENSP00000304408:human:Collagen alpha 1(III) chain precursor:E=35.5376 | ENSEMBL:ENSP00000327520:human:Collagen alpha 1(V)
185744_at	H14N18.2	H14N18.2	WBGene00019202	H14N18.2	active						6	V-6E06	-			WT
176340_at	Y22D7AR.3	Y22D7AR.3	WBGene00021257	Y22D7AR.3	active								-
177015_at	Y34B4A.2	Y34B4A.2	WBGene00021319	Y34B4A.2	active						5		-			WT		UV radiation resistance associated protein
188508_at	R09D1.2	R09D1.2	WBGene00011158	R09D1.2	active						9	II-6B18	-			WT	Molecular_function:hydrolase activity|Biological_process:metabolism	Chitinase	ENSEMBL:ENSP00000255427:human:Splice Isoform 1 Of Chitotriosidase 1 precursor:E=21.5229 | ENSEMBL:ENSP00000355262:human:Similar to Chitotriosidase precursor:E=21.4815 | ENSEMBL:ENSP00000234617:human:Chitinase 3-like protein 2 precursor:E=18.2366 | ENSEMBL
185708_s_at	F56A4.10	F56A4.10	WBGene00018918	F56A4.10	active								-			WT|WT|WT	Molecular_function:transporter activity|Biological_process:transport|Cellular_component:integral to membrane	Permease of the major facilitator superfamily	ENSEMBL:ENSP00000311506:human:Splice Isoform 1 Of Sialin:E=22.9208 | ENSEMBL:ENSP00000244527:human:OTTHUMP00000039390:E=22.0458 | ENSEMBL:ENSP00000274755:human:Na/PO4 cotransporter homolog:E=21.5229 | ENSEMBL:ENSP00000297013:human:Sodium-dependent phospha
190504_at	F49D11.5	F49D11.5	WBGene00018629	F49D11.5	active						3		-				Molecular_function:RNA binding|Molecular_function:RNA-directed DNA polymerase activity|Biological_process:RNA dependent DNA replication	Reverse transcriptase
175120_at	F07H5.4	F07H5.4	WBGene00014308	F07H5.4	active						6	II-6K06	172626_at|175120_at
176167_at	Y38F2AR.6	Y38F2AR.6	WBGene00021424	Y38F2AR.6	active								-			WT		Unnamed protein
181323_at	Y40H7A.8	Y40H7A.8	WBGene00005208	srg-51	active						10	IV-7P15	-			WT		Predicted membrane protein
192787_at	F46B3.3	F46B3.3	WBGene00009758	F46B3.3	active							V-13I13	-			WT	Molecular_function:aspartic-type endopeptidase activity|Biological_process:proteolysis and peptidolysis|Molecular_function:molecular_function unknown	Uncharacterized protein with conserved cysteine
172819_x_at	F47C8.1	F47C8.1	WBGene00009821	F47C8.1	active	nerve ring	Faint expression is seen in cells surrounding the isthmus of the pharynx, and are presumably neuronal cells of the nerve ring. Expression is stronger in older larvae and adults but is evident in younger larvae.		1	1	13	X-7G17	-
177338_at	CD4.1	CD4.1	WBGene00016988	CD4.1	active						3		-
179138_at	K11E4.3	K11E4.3	WBGene00010775	K11E4.3	active							X-6O10	-	The K11E4.3 gene encodes one of five paraoxonase-like proteins; it is homologous to the human PARAOXONASE 1 gene (PON1, OMIM:168820), which in some allelic forms is associated with susceptibility to coronary artery disease.		WT	Molecular_function:arylesterase activity	Unnamed protein	ENSEMBL:ENSP00000265627:human:Serum paraoxonase/lactonase 3:E=14.2076 |
172843_x_at	F54D7.1	F54D7.1	WBGene00018796	F54D7.1	active						1	I-2I21	-			WT|WT	Molecular_function:RNA binding|Molecular_function:RNA-directed DNA polymerase activity|Biological_process:RNA dependent DNA replication	Reverse transcriptase	ENSEMBL:ENSP00000348972:human:Hypothetical protein:E=22.3279 | ENSEMBL:ENSP00000353936:human:Putative p150:E=22.2007 | ENSEMBL:ENSP00000353521:human:Putative p150:E=22 | ENSEMBL:ENSP00000351152:human:99 kDa protein:E=20.8861 | ENSEMBL:ENSP00000340696:human:Hypothetical protein:E=20.8239 | ENSEMBL:ENSP00000352619:human:132 kDa protein:E=20.7959 | ENSEMBL:ENSP00000345749:human:140 kDa protein:E=20.…
178683_at	T21B6.5	T21B6.5	WBGene00011882	T21B6.5	active								-					GDP-fucose transporter	ENSEMBL:ENSP00000313318:human:GDP-fucose transporter 1:E=34.9208 | FLYBASE:CG9620-PA:fly:Flybase gene name is CG9620-PA:E=53.2596 |
172734_x_at	ZK1248.4	ZK1248.4	WBGene00022875	ZK1248.4	active						4		-				Molecular_function:structural molecule activity
183627_at	T10E9.5	T10E9.5	WBGene00020415	T10E9.5	active						8		-
178434_at	F57G4.1	F57G4.1	WBGene00010206	F57G4.1	active							V-11D18	-			WT		Unnamed protein
181894_at	Y38H6A.2	Y38H6A.2	WBGene00012613	Y38H6A.2	active								-
174497_at	ZC262.1	ZC262.1	WBGene00022578	ZC262.1	active						4	III-4M18	-			WT|WT		Unnamed protein
189257_at	T07G12.7	T07G12.7	WBGene00011598	T07G12.7	active						3	IV-5H09	-			WT	Molecular_function:nucleic acid binding|Cellular_component:nucleus	DNA-binding centromere protein B (CENP-B)
176319_at	Y41D4B.1	Y41D4B.1	WBGene00021511	Y41D4B.1	active								-
177308_at	M195.4	M195.4	WBGene00010949	M195.4	active						4	II-6I17	-			WT		Unnamed protein
183063_at	F54H5.5	F54H5.5	WBGene00018841	F54H5.5	active						9	II-5I19	-			WT		Unnamed protein
182425_at	T04C10.3	T04C10.3	WBGene00011426	T04C10.3	active								-
172683_x_at	F22D6.13	F22D6.13	WBGene00043280		deprecated							I-3B15	-
182275_at	R08H2.11	R08H2.11	WBGene00005327	srh-108	active							V-10I21	-
184251_at	F27C1.12	F27C1.12	WBGene00017859	F27C1.12	active							I-2B01	-			WT
172915_x_at	F44G3.3	F44G3.3	WBGene00014756	F44G3.3	active						1	V-10B06	-
172320_x_at	C05E4.8	C05E4.8	WBGene00015490	C05E4.8	active							V-1M20	-
180045_at	F08C6.5	F08C6.5	WBGene00017243	F08C6.5	active						3	X-3P02	-			WT
172158_x_at	Y67D8C.1	Y67D8C.1	WBGene00022065	Y67D8C.1	active								-			WT
172166_x_at	AH10.4	AH10.4	WBGene00007085	AH10.4	active							V-9E14	-			WT		Unnamed protein
183606_at	F17E9.8	F17E9.8	WBGene00017544	F17E9.8	active							IV-4A12	-			WT	Molecular_function:extracellular ligand-gated ion channel activity|Biological_process:ion transport|Cellular_component:integral to membrane|Cellular_component:postsynaptic membrane|Biological_process:transport|Cellular_component:membrane	Acetylcholine receptor	ENSEMBL:ENSP00000276410:human:Neuronal acetylcholine receptor protein, alpha-6 chain precursor:E=31.1871 | ENSEMBL:ENSP00000217176:human:Neuronal acetylcholine receptor protein, alpha-4 chain precursor:E=30.699 | ENSEMBL:ENSP00000299565:human:Neuronal ace
177623_at	T01B7.2	T01B7.2	WBGene00005175	srg-18	active						2		-					Receptor-like protein, Srg family
191481_at	ZC132.7	ZC132.7	WBGene00005405	srh-192	active						8	V-3L01	-			WT|WT	Molecular_function:G-protein coupled receptor activity|Cellular_component:membrane
193931_at	R02E12.4	R02E12.4	WBGene00019828	R02E12.4	active							X-2B21	-			WT	Biological_process:microtubule cytoskeleton organization and biogenesis|Cellular_component:microtubule|Molecular_function:ubiquitin-protein ligase activity|Molecular_function:zinc ion binding|Biological_process:protein ubiquitination|Cellular_component:ubiquitin ligase complex	E3 ubiquitin ligase	ENSEMBL:ENSP00000341346:human:Tektin-1:E=30.8539 | ENSEMBL:ENSP00000343995:human:Tektin-3:E=24.7696 | ENSEMBL:ENSP00000283025:human:Hypothetical protein FLJ32871:E=23.2924 | ENSEMBL:ENSP00000295201:human:Hypothetical protein MGC27019:E=22.3768 | ENSEMBL:ENSP00000354661:human:Tektin-2:E=18.4559 | ENSEMBL:ENSP00000207457:human:50 kDa protein:E=16.8539 | FLYBASE:CG4767-PA:fly::E=17.9586 | FLYBASE:CG…
183153_at	F21F8.1	F21F8.1	WBGene00005190	srg-33	active	head neurons | intestine | intestine - . cells | nervous system | developing uterus	Adult Expression: intestine - . cells; Nervous System; head neurons;		1	1		V-5N08	-			WT	Molecular_function:transmembrane receptor activity|Biological_process:signal transduction|Cellular_component:membrane	Receptor-like protein, Srg family
192984_at	C18A3.8	C18A3.8	WBGene00001958	hlh-14	active		The hlh-14::gfp transgene expresses GFP in the nuclei of several cells in the developing embryo. Prior to morphogenesis, a horseshoe-shaped pattern of cells expresses HLH-14::GFP in the anterior embryo. The expressing cells appear to be neuroblasts but have not been positively identified. During morphogenesis, HLH-14::GFP assumes a complicated, diverse pattern, and no HLH-14::GFP is visible durin…	Expressed in nuclei.	1	1	3	II-4J11	-	hlh-14 encodes a basic helix-loop-helix (bHLH) transcription factor that is one of five C. elegans Achaete-Scute family homologs; HLH-14 activity is required generally for normal egg-laying, movement, body morphology, and larval development; more specific	gm34	WT		Transcription factor HAND2/Transcription factor TAL1/TAL2/LYL1
188844_at	F40G12.3	F40G12.3	WBGene00009598	F40G12.3	active						9	V-9I20	-			WT		Unnamed protein	ENSEMBL:ENSP00000304549:human:Intestinal mucin 3:E=31.8239 | ENSEMBL:ENSP00000354885:human:Mucin 2 precursor:E=30.8861 | ENSEMBL:ENSP00000302716:human:Membrane mucin MUC17:E=28.5229 | ENSEMBL:ENSP00000343037:human:Mucin 5B precursor:E=25.8861 | ENSEMBL:EN
176711_at	Y66A7A.7	Y66A7A.7	WBGene00013426	Y66A7A.7	active								-			WT
172969_x_at	T05A7.9	T05A7.9	WBGene00020226	T05A7.9	active							II-3N22	172926_x_at|172969_x_at			WT		Unnamed protein	ENSEMBL:ENSP00000340777:human:PREDICTED: similar to elicitor-like mating protein M81 (2A987):E=11.7447 |
182040_at	F18G5.5	F18G5.5	WBGene00017581	F18G5.5	active							X-4L19	-			WT
184180_at	F40H7.1	F40H7.1	WBGene00006000	srx-109	active						10		-
172522_x_at	F14D2.10	F14D2.10	WBGene00017458	F14D2.10	active								-					Alternative splicing factor SRp55/B52/SRp75 (RRM superfamily)
188478_at	M04D8.3	M04D8.3	WBGene00002106	ins-23	active	amphid sensory neurons | nerve ring | ventral nerve cord | labial sensilla	Expressed in four-fold elongated embryo, L1-L4, adult. Expressed in the nerve ring: 2 symmetric pairs of neurons. Expressed in sensory neurons: amphid sensory neurons, labial neurons. Expressed in other neurons: ventral nerve cord.		1	1	15	III-5K06	-	ins-23 encodes an insulin-like peptide of the insulin superfamily of proteins (OMIM:176730, 147440); INS-23 is one of 38 insulin-like peptides in C. elegans, and is expressed in amphid sensory neurons, labial neurons, the nerve ring, and ventral nerve cord neurons; as loss of INS-23 function via RNA-mediated interference does not results in any abnormalities, the precise role of INS-23 in C. eleg…		WT|WT	Molecular_function:hormone activity|Biological_process:physiological processes|Cellular_component:extracellular	Unnamed protein
191631_at	R05F9.11	R05F9.11	WBGene00019894	R05F9.11	active						7	II-4I07	-			WT|WT		Small nuclear RNA activating complex (SNAPc), subunit SNAP43
184763_s_at	Y111B2A.I	Y111B2A.I	WBGene00043904		deprecated								-
186993_at	Y57G11C.27	Y57G11C.27	WBGene00013320	srt-51	active							IV-7L09	-
179362_at	F17A2.9	F17A2.9	WBGene00005126	srd-48	active							X-5J24	-			WT	Molecular_function:G-protein coupled receptor activity|Cellular_component:membrane	Chemoreceptor/7TM receptor
190040_at	F54E4.4	F54E4.4	WBGene00010060	F54E4.4	active							X-6F14	-			WT		Predicted tyrosinase
180699_at	F41A4.2	F41A4.2	WBGene00043315		deprecated							IV-1C08	-
187483_at	B0416.7	B0416.7	WBGene00015182	B0416.7	active						15	X-4N11	-			WT		Unnamed protein
189960_at	C05C10.1	C05C10.1	WBGene00007328	C05C10.1	active						9	II-7E15	-			WT	Molecular_function:acid phosphatase activity	Lysosomal & prostatic acid phosphatases	ENSEMBL:ENSP00000270593:human:Acid phosphatase:E=16.7696 | ENSEMBL:ENSP00000256997:human:Lysosomal acid phosphatase precursor:E=14.2366 | ENSEMBL:ENSP00000337471:human:Prostatic acid phosphatase precursor:E=13.4202 | ENSEMBL:ENSP00000323036:human:ACPP protein:E=13.3468 | FLYBASE:CG7899-PA:fly::E=16.4815 | FLYBASE:CG6656-PA:fly:Flybase gene name is CG6656-PA:E=12.2441 |
184730_at	Y49F6B.6	Y49F6B.6	WBGene00021718	Y49F6B.6	active								-			WT
189665_at	R06F6.6	R06F6.6	WBGene00011069	R06F6.6	active	neuronal	Expression is seen in a few neuronal cells around the pharynx of elongated embryos and young larvae. Expression is also seen in a few cells in early embryos.		1	1	13	II-7D05	-		tm479	WT	Molecular_function:DNA binding|Molecular_function:transcription factor activity|Biological_process:regulation of transcription, DNA-dependent|Cellular_component:nucleus	Transcription factor zerknullt and related HOX domain proteins	ENSEMBL:ENSP00000353151:human:Homeobox protein Hox-A4:E=11.6778 | ENSEMBL:ENSP00000302548:human:Homeobox protein Hox-D4:E=11.5376 | ENSEMBL:ENSP00000297537:human:PREDICTED: similar to gastrulation brain homeobox 1:E=11.4815 | ENSEMBL:ENSP00000302251:human:Homeobox protein GBX-2:E=11.2441 | ENSEMBL:ENSP00000297375:human:Homeobox protein engrailed-2:E=10.9586 | ENSEMBL:ENSP00000342203:human:PREDICT…
182616_at	T24A6.5	T24A6.5	WBGene00020746	srbc-66	active							V-3K13	-			WT		Unnamed protein
189062_s_at	C01B4.3	C01B4.3	WBGene00006284	str-258	active							V-2E20	-			WT|WT	Molecular_function:G-protein coupled receptor activity|Cellular_component:membrane	7-transmembrane olfactory receptor
176280_at	Y69A2AR.22	Y69A2AR.22	WBGene00022093	Y69A2AR.22	active								-
172473_at	F28F5.4	F28F5.4	WBGene00043297		deprecated						6	III-3H15	-
190250_at	F28C12.7	F28C12.7	WBGene00005048	sra-22	active	head neurons | nervous system	Adult Expression: Nervous System; head neurons;		1	1	13	I-6O12	-			WT	Molecular_function:transmembrane receptor activity|Biological_process:chemosensory perception|Cellular_component:integral to membrane	Sra family integral membrane protein
176143_at	Y52E8A.5	Y52E8A.5	WBGene00005787	srw-40	active								-				Molecular_function:rhodopsin-like receptor activity|Biological_process:G-protein coupled receptor protein signaling pathway|Cellular_component:integral to membrane	Uncharacterized conserved protein	FLYBASE:CG8985-PA:fly::E=12.7447 |
190238_at	F54D8.4	F54D8.4	WBGene00000279	cah-1	active						3	III-2N03	-	cah-1 encodes a member of the carbonic anhydrase family.		WT|WT|WT	Molecular_function:carbonate dehydratase activity|Molecular_function:zinc ion binding|Biological_process:one-carbon compound metabolism	Carbonic anhydrase	ENSEMBL:ENSP00000285273:human:Carbonic anhydrase-related protein 10:E=44.3098 | ENSEMBL:ENSP00000084798:human:Carbonic anhydrase-related protein 2 precursor:E=38.2219 | ENSEMBL:ENSP00000256119:human:CarboniC anhydrase I:E=33.9208 | ENSEMBL:ENSP00000318912
182960_at	F48D6.3	F48D6.3	WBGene00001957	hlh-13	active							X-2H09	-			WT|Emb|Lva|Lvl|Unc|Emb|Lva|Unc	Biological_process:embryonic development (sensu Animalia)|Biological_process:larval development (sensu Nematoda)|Biological_process:growth|Biological_process:physiological processes|Biological_process:locomotory behavior	Transcription factor HAND2/Transcription factor TAL1/TAL2/LYL1	ENSEMBL:ENSP00000306982:human:Class II bHLH protein PTF1A:E=14.3468 | ENSEMBL:ENSP00000275461:human:Fer3-like:E=13.4685 | ENSEMBL:ENSP00000345599:human:Class II bHLH protein scleraxis:E=12.0655 | ENSEMBL:ENSP00000246080:human:TCF15 protein:E=10.8239 | ENSEMBL:ENSP00000302216:human:Atonal protein homolog 1:E=10.7212 | FLYBASE:CG5952-PA:fly:Flybase gene name is Fer2-PA:E=25.4559 | FLYBASE:CG33323-P…
182102_at	F59A3.7	F59A3.7	WBGene00019080	F59A3.7	active						4	I-2D11	-			WT
185996_at	H42K12.2	H42K12.2	WBGene00019271	H42K12.2	active							X-1I14	-			WT|WT
193088_at	W02B12.7	W02B12.8a	WBGene00012203		changed		klp-17 RNA is expressed quite specifically in the nucleus of the cells during C. elegans embryogenesis. The nuclear expression of klp-17 appears as early as the one-cell stage embryo, and it continues through 2-cell and 4-cell stages, very strongly. Hybridization signal remains fairly strong during subsequent development, including the cell proliferation and morphogenesis. | "The expression of kl…	nucleus | nuclei	5	1	11	II-7F24	-		ok204	WT|WT|WT	Molecular_function:microtubule motor activity|Molecular_function:ATP binding|Biological_process:microtubule-based movement|Cellular_component:microtubule associated complex		ENSEMBL:ENSP00000244365:human:PREDICTED: kinesin family member C1:E=52.3279 | ENSEMBL:ENSP00000268514:human:Kinesin-like protein KIFC3:E=49.8861 | ENSEMBL:ENSP00000324020:human:Kinesin-like protein 2:E=46.1079 | ENSEMBL:ENSP00000253756:human:Kinesin-like
185688_at	Y106G6H.9	Y106G6H.9	WBGene00013721	Y106G6H.9	active						12	I-5A12	-	This gene encodes a protein containing an F-box, a motif predicted to mediate protein-protein interactions either with homologs of yeast Skp-1p or with other proteins.				Unnamed protein
177886_at	F57E7.1	F57E7.1	WBGene00010202	F57E7.1	active						10	V-11C19	-			WT		Uncharacterized protein
190408_s_at	K09H9.4	K09H9.4	WBGene00019596	K09H9.4	active						10	I-1O02	-			WT	Molecular_function:RNA binding|Molecular_function:RNA-directed DNA polymerase activity|Biological_process:RNA dependent DNA replication
177084_at	M79.2	M79.2	WBGene00010902	M79.2	active						6	X-5M01	-			WT		Predicted phosphate acyltransferase, contains PlsC domain
182053_at	B0205.5	B0205.5	WBGene00015020	B0205.5	active							I-5M12	-			WT
172646_x_at	F52C9.6	F52C9.6	WBGene00018676	F52C9.6	active						3	III-2F08	-			WT|WT|WT	Molecular_function:RNA binding|Molecular_function:RNA-directed DNA polymerase activity|Biological_process:RNA dependent DNA replication	Reverse transcriptase
189771_at	W04G5.2	W04G5.2	WBGene00004275	rab-11.2	active						1	I-5H12	-
187572_at	ZK353.4	ZK353.4	WBGene00022700	ZK353.4	active						4	III-4B07	-			WT|WT
177113_at	DY3.5	DY3.5	WBGene00004115	pqn-26	active						14	I-4I06	-	The protein product of this gene is predicted to contain a glutamine/asparagine (Q/N)-rich ('prion') domain, by the algorithm of Michelitsch and Weissman (as of the WS77 release of WormBase, i.e., in wormpep77).		WT		Glutaredoxin and related proteins	ENSEMBL:ENSP00000292733:human:Positive cofactor 2 glutamine/Q-rich-associated protein:E=33.6383 | ENSEMBL:ENSP00000263205:human:Similar to Positive cofactor 2 glutamine/Q-rich-associated protein:E=29.9586 | ENSEMBL:ENSP00000353758:human:Splice Isoform 2 O
188982_at	Y39A3A.1	Y39A3A.1	WBGene00021432	Y39A3A.1	active							III-1B15	-
190152_at	Y17D7B.6	Y17D7B.6	WBGene00012454	Y17D7B.6	active								-				Molecular_function:sugar binding	C-type lectin
189242_at	F34D6.5	F34D6.5	WBGene00005574	sri-62	active							II-2P15	-				Molecular_function:G-protein coupled receptor activity|Cellular_component:membrane	Predicted olfactory G-protein coupled receptor
191430_at	Y53F4B.37	Y53F4B.37	WBGene00001780	gst-32	active								-			WT		Glutathione S-transferase	ENSEMBL:ENSP00000295256:human:Prostaglandin-D synthase:E=26.6778 | ENSEMBL:ENSP00000284562:human:Glutathione S-transferase A5-5:E=19.2076 | ENSEMBL:ENSP00000335620:human:Glutathione S-transferase A1:E=17.8239 | ENSEMBL:ENSP00000211122:human:Glutathione S-transferase A3-3:E=17.7696 | ENSEMBL:ENSP00000211309:human:Glutathione S-transferase A2:E=15.699 | ENSEMBL:ENSP00000306378:human:Glutathione S-t…
191114_at	T03D3.2	T03D3.2	WBGene00005629	srj-50	active								-				Molecular_function:G-protein coupled receptor activity|Cellular_component:membrane	7-transmembrane olfactory receptor
190480_at	F36A2.2	F36A2.2	WBGene00009452	F36A2.2	active						2	I-4I14	-	This gene encodes a protein predicted by Eisenberg and coworkers, with 52% accuracy, to be mitochondrial.		WT	Molecular_function:oxidoreductase activity|Molecular_function:FAD binding|Biological_process:tRNA processing	tRNA-dihydrouridine synthase	ENSEMBL:ENSP00000303515:human:PP3111 protein:E=74.8539 | ENSEMBL:ENSP00000346280:human:34 kDa protein:E=34.2757 | ENSEMBL:ENSP00000265720:human:Protein similar to E.coli yhdg and R. caPsulatus nifR3:E=33.6576 | ENSEMBL:ENSP00000351769:human:Hypothetical protein FLJ20399:E=18.9586 | ENSEMBL:ENSP00000315558:human:LOC56931 protein:E=16.5528 | ENSEMBL:ENSP00000311977:human:Hypothetical protein LOC569…
187599_at	T20B12.5	T20B12.5	WBGene00020603	T20B12.5	active							III-3P04	-			WT|WT|WT|WT
180602_at	T20D4.7	T20D4.7	WBGene00020613	T20D4.7	active							V-3E17	-			WT	Molecular_function:electron transporter activity|Biological_process:electron transport	Thioredoxin, nucleoredoxin and related proteins	ENSEMBL:ENSP00000337443:human:NucleoredoxiN:E=24.2076 | ENSEMBL:ENSP00000305631:human:Thioredoxin type domain containing protein:E=18.3665 | ENSEMBL:ENSP00000252329:human:Hypothetical protein:E=12.7959 |
172484_x_at	F22D3.5	F22D3.5	WBGene00017701	F22D3.5	active						7	II-5E22	-			Egl	Biological_process:oviposition	Unnamed protein
181970_at	T05C1.2	T05C1.2	WBGene00020249	T05C1.2	active								-		pkP5322
178238_at	F47H4.9	F47H4.9	WBGene00009840	F47H4.9	active						8	V-11J17	-	This gene encodes a protein containing an F-box, a motif predicted to mediate protein-protein interactions either with homologs of yeast Skp-1p or with other proteins; this gene's encoded protein also contains an FTH/DUF38 motif, which may also mediate protein-protein interaction.		WT		Uncharacterized protein
191599_at	T25D1.3	T25D1.3	WBGene00020795	T25D1.3	active						1	X-7M22	-	This gene encodes a protein containing an F-box, a motif predicted to mediate protein-protein interactions either with homologs of yeast Skp-1p or with other proteins.		WT		Unnamed protein
185091_at	Y106G6D.5	Y106G6D.5	WBGene00014965	Y106G6D.5	active						5	I-5G03	-
184974_at	Y38C9B.3	Y38C9B.3	WBGene00021414	Y38C9B.3	active								-					Predicted receptor
183016_at	F46F5.1	F46F5.1	WBGene00018493	F46F5.1	active						4	II-1O06	-			WT		Unnamed protein
178556_at	R06C7.6	R06C7.6	WBGene00011065	R06C7.6	active							I-3H07	-			WT		Uncharacterized conserved protein	ENSEMBL:ENSP00000287387:human:Hypothetical protein FLJ10204:E=28.1805 | FLYBASE:CG8253-PA:fly:Flybase gene name is CG8253-PA:E=26.2676 |
187387_at	ZK697.8	ZK697.8	WBGene00022808	ZK697.8	active						3		-			WT	Molecular_function:carrier activity|Molecular_function:steroid binding|Biological_process:transport	Transthyretin and related proteins	FLYBASE:CG30016-PA:fly:Flybase gene name is CG30016-PA:E=12.9586 |
191439_at	T02B11.5	T02B11.5	WBGene00005622	srj-38	active						9	V-1D21	-			WT	Molecular_function:G-protein coupled receptor activity|Cellular_component:membrane	7-transmembrane olfactory receptor
181325_s_at	C17B7.2	C17B7.2	WBGene00015876	C17B7.2	active						6	V-3A07	-			WT		Predicted secreted cysteine rich protein found only in C.elegans
172628_x_at	Y38E10A.16	Y38E10A.16	WBGene00012594	Y38E10A.16	active								-			WT		Unnamed protein
185288_at	T08E11.7	T08E11.7	WBGene00020363	T08E11.7	active							II-2I23	-	This gene encodes a protein containing an F-box, a motif predicted to mediate protein-protein interactions either with homologs of yeast Skp-1p or with other proteins; this gene's encoded protein also contains an FTH/DUF38 motif, which may also mediate protein-protein interaction.		WT		Uncharacterized protein
181984_at	F42A6.5	F42A6.5	WBGene00018327	F42A6.5	active						12	IV-1B24	-			WT	Cellular_component:intracellular	Unnamed protein
178602_at	M04C9.1	M04C9.1	WBGene00010856	M04C9.1	active							I-4J13	-			WT	Molecular_function:carboxypeptidase A activity|Biological_process:proteolysis and peptidolysis	Predicted pyroglutamyl peptidase
172908_x_at	F34H10.1	F34H10.1	WBGene00009378	F34H10.1	active		Post-embryonic expression. All cells up to adult. Higher levels in hypodermis and muscle of larvae. Higher levels in young adult vulva and gonad.		3	1	1		-					Ubiquitin/40S ribosomal protein S27a fusion	ENSEMBL:ENSP00000272317:human:Ubiquitin and ribosomal protein S27a:E=11 | ENSEMBL:ENSP00000355215:human:PREDICTED: similar to bA92K2.2 (similar to ubiquitin):E=10.8539 |
177333_at	M70.2	M70.2	WBGene00019784	M70.2	active						4		-					Unnamed protein
194085_at	F59F3.5	F59F3.5	WBGene00006897	ver-4	active						2	X-5E20	-		ok1079	Slu	Molecular_function:protein kinase activity|Molecular_function:ATP binding|Biological_process:protein amino acid phosphorylation|Molecular_function:protein-tyrosine kinase activity|Biological_process:positive regulation of locomotion	Fibroblast/platelet-derived growth factor receptor and related receptor tyrosine kinases	ENSEMBL:ENSP00000282397:human:Splice Isoform 1 Of Vascular endothelial growth factor receptor 1 precursor:E=59.699 | ENSEMBL:ENSP00000263923:human:Vascular endothelial growth factor receptor 2 precursor:E=50.1367 | ENSEMBL:ENSP00000309878:human:Splice Iso
175924_s_at	Y73B3A.9	Y73B3A.9	WBGene00022211	Y73B3A.9	active								172050_x_at|175923_at|175924_s_at					Unnamed protein
172468_x_at	K01A2.9	K01A2.9	WBGene00019283	K01A2.9	active						17	II-1M05	-			WT		Unnamed protein
177771_at	R08H2.8	R08H2.8	WBGene00011149	R08H2.8	active						9	V-10I15	-			WT		Uncharacterized protein
176000_at	C06E1.8	C06E1.8	WBGene00015523	C06E1.8	active						9	III-4H13	-			WT|WT	Molecular_function:nucleic acid binding|Molecular_function:zinc ion binding|Cellular_component:nucleus	Zn-finger
176209_at	Y58A7A.5	Y58A7A.5	WBGene00021979	Y58A7A.5	active								-					Unnamed protein
189005_at	T08B6.8	T08B6.8	WBGene00020355	T08B6.8	active						10	IV-2F17	-			WT	Molecular_function:G-protein coupled receptor activity|Cellular_component:membrane	7-transmembrane olfactory receptor
181034_at	Y9C9A.8	Y9C9A.8	WBGene00021178	Y9C9A.8	active								-				Molecular_function:G-protein coupled receptor activity|Cellular_component:membrane	Uncharacterized protein
193681_at	Y57G11B.3	Y57G11B.3	WBGene00013296	Y57G11B.3	active						4	IV-7F23	-			WT		Globins and related hemoproteins
186492_s_at	F15E11.1	F15E11.1	WBGene00017490	F15E11.1	active							V-2M21	-	F15E11.1, along with F15E11.14, encodes a 17.4 kDa protein (CE16999) with unknown function that is seven-fold more abundant in glp-1 mutant hermaphrodites (which lack a germline) than in normal hermaphrodites; F15E11.1(RNAi) animals have no obvious mutant phenotype (i.e., they have no obvious defect in fertility or germline maintenance); the F15E11.1/14 protein belongs to a nematode-specific fami…		WT		Unnamed protein
172253_x_at	F39E9.7	F39E9.7	WBGene00018199	F39E9.7	active						12	II-3I05	-		tm1612	WT	Molecular_function:double-stranded RNA binding|Cellular_component:intracellular	Staufen and related double-stranded-RNA-binding proteins
189697_at	F25H2.7	F25H2.7	WBGene00009121	F25H2.7	active						2	I-5E22	-			WT		Glycosyltranferase
191113_s_at	F07C4.8	F07C4.8	WBGene00005109	srd-31	active							V-5F23	191112_at|191113_s_at			WT	Molecular_function:G-protein coupled receptor activity|Cellular_component:membrane	Chemoreceptor/7TM receptor
184894_at	F16G10.2	F16G10.2	WBGene00017517	F16G10.2	active						9	II-2D01	-			WT		Extracellular protein with cysteine rich structures
178362_at	R04D3.6	R04D3.6	WBGene00005114	srd-36	active	head neurons | intestine - ant and post cells | nervous system	Adult Expression: intestine - ant and post cells; Nervous System; head neurons;		1	1		X-6A20	-			WT	Molecular_function:G-protein coupled receptor activity|Cellular_component:membrane	Chemoreceptor/7TM receptor
193470_at	Y45F10B.14	Y45F10B.14	WBGene00005088	srd-10	active								-				Molecular_function:G-protein coupled receptor activity|Cellular_component:membrane	Chemoreceptor/7TM receptor
172280_x_at	Y19D2B.1	Y19D2B.1	WBGene00012489	Y19D2B.1	active							II-7H11	-			WT|Emb|Unc|Gro|Unc|Gro|Rup|Stp	Molecular_function:structural molecule activity|Biological_process:microtubule-based movement|Cellular_component:microtubule|Biological_process:embryonic development (sensu Animalia)|Biological_process:positive regulation of growth rate|Biological_process:morphogenesis of an epithelium|Biological_process:gametogenesis|Biological_process:locomotory behavior	Alpha tubulin	ENSEMBL:ENSP00000301072:human:Tubulin alpha-6 chain:E=32.6576 | ENSEMBL:ENSP00000301071:human:Tubulin alpha-3 chain:E=32.5528 | ENSEMBL:ENSP00000336799:human:Tubulin alpha-ubiquitous chain:E=32.5528 | ENSEMBL:ENSP00000347462:human:Splice Isoform 1 Of Tubu
187231_at	Y77E11A.10	Y77E11A.10	WBGene00000546	clp-6	active								-	clp-6 encodes a calpain homolog that has significant identity to mammalian calpains over its whole length and that contains motifs typical of calpains, including a thiol (cysteine) protease active site and a Ca[2+]-binding domain; CLP-6 is not required for degenerative (necrotic-like) cell death in neurons induced by mutations such as mec-4(d), deg-3(d), or gsa-1(gf), since clp-6(RNAi) has no eff…		WT|Ced|Ced|Ced	Molecular_function:calpain activity|Biological_process:proteolysis and peptidolysis|Cellular_component:intracellular|Molecular_function:cysteine-type endopeptidase activity|Biological_process:cell death	Cytosolic Ca2+-dependent cysteine protease (calpain), large subunit (EF-Hand protein superfamily)	ENSEMBL:ENSP00000183936:human:Splice Isoform 2 Of Calpain 3:E=113.398 | ENSEMBL:ENSP00000326281:human:Splice Isoform 3 Of Calpain 3:E=112.796 | ENSEMBL:ENSP00000295006:human:Calpain 2, large [catalytic] subunit precursor:E=109.699 | ENSEMBL:ENSP0000027197
187884_at	Y67D8C.4	Y67D8C.4	WBGene00022068	Y67D8C.4	active								176960_at|187884_at			WT
185355_at	C53C11.1	C53C11.1	WBGene00016899	C53C11.1	active						10	X-7D18	-			WT
186184_at	E02C12.2	E02C12.2	WBGene00005937	srx-46	active						3	V-6H13	-			WT		7-transmembrane receptor
185205_at	C18A11.6	C18A11.6	WBGene00015951	C18A11.6	active							X-4K01	-			WT		Unnamed protein
185277_at	K08D10.5	K08D10.5	WBGene00019529	K08D10.5	active								-					tRNA-splicing endonuclease positive effector (SEN1)
178577_at	C49F8.1	C49F8.1	WBGene00008213	C49F8.1	active						6	X-6C20	-			WT
189631_at	T26C11.1	T26C11.1	WBGene00006560	tbx-41	active						10	X-1J15	-		ok1231	WT	Molecular_function:transcription factor activity|Biological_process:regulation of transcription, DNA-dependent|Cellular_component:nucleus	TBX2 and related T-box transcription factors
183412_at	Y39B6A.21	Y39B6A.21	WBGene00012680	Y39B6A.21	active						5		-
172605_x_at	Y105C5A.4	Y105C5A.4	WBGene00000028	abu-5	active								-	abu-5 encodes a transmembrane protein with a predicted signal sequence, a glutamine/asparagine-rich domain and multiple cysteine-rich repeats (DUF139); abu-5 expression is induced by blockage of the unfolded-protein response in the endoplasmic reticulum (ER), and ABU-5 may function within the ER to protect the organism from damage by improperly folded nascent protein.		WT		Uncharacterized protein	ENSEMBL:ENSP00000334197:human:Keratin-associated protein 10-6:E=27.1549 | ENSEMBL:ENSP00000333987:human:27 kDa protein:E=24.2596 | ENSEMBL:ENSP00000335565:human:Keratin-associated protein 10-8:E=22.1367 | ENSEMBL:ENSP00000328270:human:Keratin-associated protein 4-7:E=16.3979 | ENSEMBL:ENSP00000254072:human:Keratin-associated protein 9-3:E=16.3872 | ENSEMBL:ENSP00000328444:human:Keratin-associated…
182426_at	F35C8.8	F35C8.8	WBGene00018038	F35C8.8	active							X-3E09	-			WT
179103_at	F19H6.6	F19H6.6	WBGene00008961	F19H6.6	active						26	X-5N08	-			WT
174080_s_at	B0250.3	B0250.3	WBGene00007120	B0250.3	active	intestinal	Adult Expression: intestinal | Larval Expression: intestinal		0	1	23		-			Emb|Ste	Molecular_function:structural constituent of ribosome|Biological_process:protein biosynthesis|Cellular_component:intracellular|Cellular_component:ribosome|Biological_process:embryonic development (sensu Animalia)|Biological_process:reproduction		ENSEMBL:ENSP00000262584:human:60S ribosomal protein L8:E=74.1611 | FLYBASE:CG1263-PA:fly:Flybase gene name is RpL8-PA:E=73.8539 |
189825_at	C08F8.7	C08F8.7	WBGene00004309	rap-3	active						14	IV-5P06	-			WT	Molecular_function:GTP binding|Biological_process:small GTPase mediated signal transduction	Ras-related GTPase	ENSEMBL:ENSP00000235108:human:Ras-related protein Rap-1A:E=35.4437 | ENSEMBL:ENSP00000250559:human:Ras-related protein Rap-1b:E=35.4437 | ENSEMBL:ENSP00000345280:human:21 kDa protein:E=34.1739 | ENSEMBL:ENSP00000245304:human:Ras-related protein Rap-2a:E=3
172687_x_at	F09C12.7	F09C12.7	WBGene00003462	msp-74	active						4	II-4O21	-			WT	Molecular_function:structural molecule activity
183261_at	H03G16.5	H03G16.5	WBGene00010361	H03G16.5	active						2	X-7A11	-			WT
191330_at	T03D3.12	T03D3.12	WBGene00005628	srj-49	active							V-2H07	-			WT	Molecular_function:G-protein coupled receptor activity|Cellular_component:membrane	7-transmembrane olfactory receptor
172598_x_at	C52B11.4	C52B11.4	WBGene00016873	C52B11.4	active						7		-			Emb	Biological_process:embryonic development (sensu Animalia)
182588_at	C30E1.2	C30E1.2	WBGene00016251	C30E1.2	active						3	X-7H19	-			WT		Unnamed protein
180722_at	F40F9.11	F40F9.11	WBGene00014754	F40F9.11	active								-
186272_at	ZK1240.8	ZK1240.8	WBGene00022872	ZK1240.8	active								-				Molecular_function:zinc ion binding|Cellular_component:intracellular|Molecular_function:ubiquitin-protein ligase activity|Biological_process:protein ubiquitination|Cellular_component:ubiquitin ligase complex	Predicted E3 ubiquitin ligase
193453_at	Y57A10C.8	Y57A10C.8	WBGene00013286	Y57A10C.8	active							II-8G02	-			WT	Molecular_function:copper ion binding|Molecular_function:rhodopsin-like receptor activity|Biological_process:G-protein coupled receptor protein signaling pathway|Cellular_component:integral to membrane	Unnamed protein
179425_at	C38D9.2	C38D9.2	WBGene00008010	C38D9.2	active						28	V-11D04	-			WT|WT	Molecular_function:nucleic acid binding	Unnamed protein
181121_at	C46F2.1	C46F2.1	WBGene00016714	C46F2.1	active						24		-
177714_at	ZK896.1	ZK896.1	WBGene00014132	ZK896.1	active						13	IV-6F14	-			WT		Uncharacterized protein
181335_at	F53G2.2	F53G2.2	WBGene00018767	F53G2.2	active						3	II-2F19	-			WT|WT		Unnamed protein
184774_at	Y9C9A.13	Y9C9A.13	WBGene00021180	Y9C9A.13	active								-			WT		ZYG-1-like serine/threonine protein kinases
186363_at	EEED8.14	EEED8.14	WBGene00017142	EEED8.14	active						7	II-4K14	-			WT|WT
190206_s_at	F55A3.7	F55A3.7	WBGene00018852	F55A3.7	active						5	I-5O14	190205_at|190206_s_at				Molecular_function:calcium ion binding	Global transcriptional regulator, cell division control protein	ENSEMBL:ENSP00000216297:human:Similar to Chromatin-specific transcription elongation factor FACT 140 kDa subunit:E=88.6021 | FLYBASE:CG1828-PB:fly:Flybase gene name is dre4-PB:E=86.5376 |
172102_x_at	ZK105.G_rc	ZK105.G	-	-	not a gene								-
191190_at	F53B7.2	F53B7.2	WBGene00009965	F53B7.2	active						9		-	F53B7.2 encodes a homolog of the functionally active Fmrf Receptor (FR; CG2114) of D. melanogaster; it is thus possible that F53B7.2 is a receptor for one of the FMRF-like neurotransmitters in C. elegans (e.g., FLP-1 through FLP-12).			Molecular_function:rhodopsin-like receptor activity|Biological_process:G-protein coupled receptor protein signaling pathway|Cellular_component:integral to membrane|Molecular_function:nucleic acid binding|Molecular_function:zinc ion binding|Cellular_component:nucleus	7 transmembrane receptor	FLYBASE:CG2114-PA:fly:Flybase gene name is FR-PA:E=22.9208 |
190005_at	T11F9.9	T11F9.9	WBGene00000730	col-157	active							V-7F16	172700_x_at|190005_at			WT|Bmd|Dpy|Emb|Lva|Lvl|Emb|Lva|Lvl	Biological_process:phosphate transport|Cellular_component:cytoplasm|Molecular_function:structural constituent of cuticle|Biological_process:body morphogenesis (sensu Nematoda)|Biological_process:positive regulation of body size|Biological_process:embryonic development (sensu Animalia)|Biological_process:larval development (sensu Nematoda)|Biological_process:growth|Biological_process:physiological…	Collagens (type IV and type XIII), and related proteins	ENSEMBL:ENSP00000315243:human:COL3A1 protein:E=42.8861 | ENSEMBL:ENSP00000304408:human:Collagen alpha 1(III) chain precursor:E=42.7696 | ENSEMBL:ENSP00000342020:human:121 kDa protein:E=40.8239 | ENSEMBL:ENSP00000354105:human:123 kDa protein:E=40.7959 | EN
185058_at	Y116A8C.3	Y116A8C.3	WBGene00013784	Y116A8C.3	active	head | coelomocytes	Adult Expression: coelomocytes; unidentified cells in head;		0	1			-				Molecular_function:calpain activity|Biological_process:proteolysis and peptidolysis|Cellular_component:intracellular
191289_s_at	C32B5.2	C32B5.2	WBGene00005479	srh-274	active							II-1H15	191288_at|191289_s_at			WT	Molecular_function:G-protein coupled receptor activity|Cellular_component:membrane	Predicted olfactory G-protein coupled receptor
189022_at	ZK792.7	ZK792.7	WBGene00014079	ZK792.7	active							IV-6A18	-			WT	Molecular_function:hydrolase activity	Cell division control protein/predicted DNA repair exonuclease	FLYBASE:CG8889-PB:fly:Flybase gene name is CG8889-PB:E=20.7959 |
188800_at	DC2.5	DC2.5	WBGene00017082	DC2.5	active						24	V-1E11	-	This gene encodes a protein predicted by Eisenberg and coworkers, with 52% accuracy, to be mitochondrial.		WT	Molecular_function:oxidoreductase activity|Biological_process:metabolism	Dehydrogenases with different specificities (related to short-chain alcohol dehydrogenases)	ENSEMBL:ENSP00000333406:human:FOR II protein:E=38.5528 | ENSEMBL:ENSP00000237831:human:Retinol dehydrogenase 14:E=33.1612 | ENSEMBL:ENSP00000267502:human:Similar to Androgen-regulated short-chain dehydrogenase/reductase 1:E=29.8861 | ENSEMBL:ENSP000001774
194040_at	F22F1.3	F22F1.3	WBGene00017715	F22F1.3	active						9	X-4M15	-			WT	Molecular_function:transcription cofactor activity|Molecular_function:protein binding|Biological_process:regulation of transcription, DNA-dependent	CREB binding protein/P300 and related TAZ Zn-finger proteins
178976_at	B0391.12	B0391.12	WBGene00006289	str-263	active						3		-				Molecular_function:G-protein coupled receptor activity|Cellular_component:membrane
180525_at	ZK816.1	ZK816.1	WBGene00022825	ZK816.1	active						6	X-2O13	-			WT
183758_s_at	F47D2.1	F47D2.1	WBGene00018552	srt-19	active						3	V-3H19	-			WT		7-transmembrane receptor
181341_at	F14D2.5	F14D2.5	WBGene00017453	F14D2.5	active							II-3I15	-			WT
179089_at	K08G2.8	K08G2.8	WBGene00005497	srh-293	active						13	V-10B09	-			WT	Molecular_function:G-protein coupled receptor activity|Cellular_component:membrane	Predicted olfactory G-protein coupled receptor
186038_at	Y23B4A.1	Y23B4A.1	WBGene00021267	Y23B4A.1	active								-			WT
185994_at	C50H11.2	C50H11.2	WBGene00016850	srt-8	active						9	V-2B16	-		pkP730	WT		7-transmembrane receptor
180988_at	Y43F8A.1	Y43F8A.1	WBGene00012808	Y43F8A.1	active						6	V-12D05	-			WT|WT
175936_at	Y73B3A.V	Y73B3A.V	-	-	not a gene								-
181550_at	R10D12.6	R10D12.6	WBGene00011187	R10D12.6	active						3	V-9O05	-			WT	Molecular_function:molecular_function unknown|Cellular_component:integral to membrane	Stress responsive protein
172531_x_at	Y46H3C.5	Y46H3C.5	WBGene00021605	Y46H3C.5	active								172498_x_at|172531_x_at					Unnamed protein
180053_at	K07H8.5	K07H8.5	WBGene00019506	K07H8.5	active						2	IV-4M19	-			WT		Unnamed protein
178824_at	F55C9.7	F55C9.7	WBGene00010104	F55C9.7	active						12	V-12B07	-	This gene encodes a protein containing an F-box, a motif predicted to mediate protein-protein interactions either with homologs of yeast Skp-1p or with other proteins.		WT|WT		Predicted transposase
191554_at	F22A3.4	F22A3.5	WBGene00017690	ceh-60	merged							X-3B19	190371_at|191554_at			WT|WT|Unclassified|Unclassified|WT
182985_at	K07D4.4	K07D4.4	WBGene00019484	K07D4.4	active							II-3L09	-			WT
172465_x_at	C12D12.6	C12D12.6	WBGene00015717	C12D12.6	active						9	X-2C20	-			WT	Molecular_function:RNA binding|Molecular_function:RNA-directed DNA polymerase activity|Biological_process:RNA dependent DNA replication	Reverse transcriptase
182392_at	Y37H2A.6	Y37H2A.6	WBGene00012566	Y37H2A.6	active								-	This gene encodes a protein containing an F-box, a motif predicted to mediate protein-protein interactions either with homologs of yeast Skp-1p or with other proteins; this gene's encoded protein also contains an FTH/DUF38 motif, which may also mediate protein-protein interaction.				Uncharacterized protein
193598_at	C01G12.5	C01G12.5	WBGene00007245	C01G12.5	active						9	II-9O15	-	This gene encodes a protein predicted by Eisenberg and coworkers, with 68% accuracy, to be mitochondrial.		Gro	Molecular_function:oxidoreductase activity|Biological_process:metabolism|Biological_process:positive regulation of growth rate	Reductases with broad range of substrate specificities	ENSEMBL:ENSP00000326219:human:SCAD-SRL:E=27.041 | ENSEMBL:ENSP00000263278:human:Dehydrogenase/reductase:E=26.1805 | ENSEMBL:ENSP00000296522:human:15-hydroxyprostaglandin dehydrogenase:E=25.1135 | ENSEMBL:ENSP00000230236:human:Estradiol 17-beta-dehydrogena
181238_at	T22B2.3	T22B2.3	WBGene00020667	T22B2.3	active							X-2O16	-			WT
176700_at	T07E3.1	T07E3.1	WBGene00020312	T07E3.1	active							III-3J21	-			WT	Molecular_function:RNA binding|Molecular_function:RNA-directed DNA polymerase activity|Biological_process:RNA dependent DNA replication	Reverse transcriptase	ENSEMBL:ENSP00000353521:human:Putative p150:E=10.3098 | ENSEMBL:ENSP00000351960:human:90 kDa protein:E=10.2757 | ENSEMBL:ENSP00000353936:human:Putative p150:E=10.2007 |
172581_s_at	F32D8.11A	F32D8.11	WBGene00043302		deprecated								-
182128_at	F23D12.3	F23D12.3	WBGene00009087	F23D12.3	active							X-6B02	-			WT		Unnamed protein
177132_s_at	Y48G1BL.1	Y48G1BL.1	WBGene00021662	Y48G1BL.1	active								177130_s_at|177132_s_at			WT|WT|WT|WT|Ste|WT	Biological_process:reproduction	Small nuclear RNA activating protein complex - 50kD subunit (SNAP50)
184224_at	Y45F10D.6	Y45F10D.6	WBGene00012886	Y45F10D.6	active						3	IV-7E20	-			WT		Unnamed protein
186686_s_at	Y59E9AR.5	Y59E9AR.5	WBGene00022000	Y59E9AR.5	active								-				Molecular_function:transcription factor activity|Biological_process:regulation of transcription, DNA-dependent|Cellular_component:nucleus	TBX2 and related T-box transcription factors	ENSEMBL:ENSP00000219905:human:PREDICTED: MAX dimerization protein 5:E=16 | ENSEMBL:ENSP00000240328:human:T-box transcription factor TBX2:E=13.3468 | ENSEMBL:ENSP00000257567:human:Splice Isoform 2 Of T-box transcription factor TBX3:E=12.5686 | ENSEMBL:ENSP00000327983:human:Hypothetical protein:E=11.9586 | ENSEMBL:ENSP00000279386:human:T-box transcription factor TBX6:E=11.7212 | ENSEMBL:ENSP0000023…
177074_at	Y46C8AL.6	Y46C8AL.6	WBGene00021584	Y46C8AL.6	active								-			WT	Molecular_function:RNA binding|Molecular_function:RNA-directed DNA polymerase activity|Biological_process:RNA dependent DNA replication|Molecular_function:sugar binding	Reverse transcriptase
182127_at	F15A8.4	F15A8.4	WBGene00017477	F15A8.4	active						3	X-2N03	-			WT		7-transmembrane receptor
188511_s_at	C51E3.8	C51E3.8	WBGene00008253	C51E3.8	active						12	V-7G03	188510_at|188511_s_at			WT		Predicted chitinase
176514_at	Y71G12B.5	Y71G12B.5	WBGene00022145	Y71G12B.5	active								-					C-type lectin
183035_at	ZK180.1	ZK180.1	WBGene00022675	ZK180.1	active						6	IV-2E24	-		tm1165	WT	Molecular_function:GABA-B receptor activity|Cellular_component:membrane|Molecular_function:metabotropic glutamate, GABA-B-like receptor activity	GABA-B ion channel receptor subunit GABABR1 and related subunits, G-protein coupled receptor superfamily	ENSEMBL:ENSP00000259455:human:Gamma-aminobutyric acid type B receptor, subunit 2 precursor:E=59.3188 | ENSEMBL:ENSP00000348248:human:Splice Isoform 2 Of Gamma-aminobutyric acid type B receptor, subunit 1 precursor:E=38.699 | ENSEMBL:ENSP00000305542:human:Splice Isoform 3 Of Gamma-aminobutyric acid type B receptor, subunit 1 precursor:E=38.6021 | ENSEMBL:ENSP00000320872:human:Splice Isoform 1 Of G…
185394_at	F21C10.6	F21C10.6	WBGene00017656	F21C10.6	active						10	V-6M24	-			WT		Uncharacterized protein, contains CX module
172191_x_at	C27C7.2	C27C7.2	WBGene00007767	C27C7.2	active						14	I-5P15	-			WT		Unnamed protein
189194_at	F27E5.3	F27E5.3	WBGene00009193	F27E5.3	active						4	II-7M05	-		tm451	WT
184400_at	F22H10.2	F22H10.2	WBGene00017726	F22H10.2	active						3	X-7B05	-			WT		Unnamed protein	FLYBASE:CG10449-PA:fly:Flybase gene name is Catsup-PA:E=12.1192 | FLYBASE:CG32676-PA:fly:Flybase gene name is CG32676-PA:E=10.7447 | FLYBASE:CG31738-PA:fly:Flybase gene name is CG31738-PA:E=10.7212 |
181628_at	F39G3.4	F39G3.4	WBGene00018209	F39G3.4	active								-				Biological_process:electron transport|Cellular_component:integral to membrane	Cytochrome b	ENSEMBL:ENSP00000337800:human:Cytochrome b561:E=14.2291 | ENSEMBL:ENSP00000319141:human:Cytochrome b reductase 1:E=11.7447 | FLYBASE:CG1275-PD:fly:Flybase gene name is CG1275-PD:E=11.8239 |
184226_at	F53G12.3	F53G12.3	WBGene00018771	F53G12.3	active						3	I-1A19	-	F53G12.3 encodes a large partial homolog of dual oxidase ('Ce-Duox2'), with an N-terminal peroxidase domain, two central calmodulin-binding EF hands, and a C-terminal superoxide-generating NADPH-oxidase domain; F53G12.3 may be required for dityrosine cross-linking of collagen, and thus for cuticular integrity; F53G12.3 may use cytosolic NADPH to generate reactive oxygen, which then may drive the …		Bli|Lvl|Mlt|Bli|Bmd|Lva|Lvl|Unc|Bli|Lva|Lvl|Mlt	Molecular_function:peroxidase activity|Molecular_function:calcium ion binding|Molecular_function:oxidoreductase activity|Biological_process:electron transport|Cellular_component:membrane|Biological_process:cuticular attachment to epithelium (sensu Nematoda)|Biological_process:body morphogenesis (sensu Nematoda)|Biological_process:larval development (sensu Nematoda)|Biological_process:growth|Biolo…	Ferric reductase, NADH/NADPH oxidase and related proteins	ENSEMBL:ENSP00000317997:human:NADPH thyroid oxidase 1:E=256.208 | ENSEMBL:ENSP00000267837:human:Putative NADPH oxidase/peroxidase DUOX2:E=254.921 | ENSEMBL:ENSP00000217884:human:Splice Isoform 1 Of NADPH oxidase homolog 1:E=47.2076 | ENSEMBL:ENSP000001590
179118_at	C25D7.4	C25D7.4	WBGene00007716	C25D7.4	active						7	V-9H02	-	This gene encodes a protein containing an F-box, a motif predicted to mediate protein-protein interactions either with homologs of yeast Skp-1p or with other proteins; this gene's encoded protein also contains an FTH/DUF38 motif, which may also mediate protein-protein interaction.		WT		Uncharacterized protein
180581_at	VY35H6BL.2	VY35H6BL.2	WBGene00012161	VY35H6BL.2	active								-			WT
193495_at	Y116A8B.5	Y116A8B.5	WBGene00013782	Y116A8B.5	active						3	IV-8M21	-			WT	Molecular_function:rhodopsin-like receptor activity|Biological_process:G-protein coupled receptor protein signaling pathway|Cellular_component:integral to membrane	7 transmembrane receptor	ENSEMBL:ENSP00000293897:human:Somatostatin receptor type 5:E=21.0757 | ENSEMBL:ENSP00000259784:human:Orexin receptor type 2:E=17.1079 | ENSEMBL:ENSP00000328708:human:Relaxin 3 receptor 1:E=16.8861 | ENSEMBL:ENSP00000299727:human:Galanin receptor type 1:E=
185593_at	H23N18.5	H23N18.5	WBGene00019236	H23N18.5	active						14	V-3N14	-			WT	Molecular_function:phospholipase A2 activity|Molecular_function:calcium ion binding|Biological_process:lipid catabolism	Unnamed protein
173570_s_at	F17C8.6	F17C8.6	WBGene00008911	F17C8.6	active						6	III-2K24	-			WT|WT		Voltage-gated Ca2+ channels, alpha1 subunits	ENSEMBL:ENSP00000251127:human:BA430M15.1:E=54.6778 | ENSEMBL:ENSP00000342900:human:Putative 4 repeat voltage-gated ion channel:E=54.1024 |
182826_at	K05F6.6	K05F6.6	WBGene00019417	K05F6.6	active							II-1L06	-			WT	Molecular_function:protein binding|Molecular_function:voltage-gated potassium channel activity|Biological_process:potassium ion transport|Cellular_component:voltage-gated potassium channel complex|Cellular_component:membrane	Polymerase delta-interacting protein PDIP1 and related proteins, contain BTB/POZ domain
188344_at	Y116A8B.4	Y116A8B.4	WBGene00013781	Y116A8B.4	active							IV-8M19	184900_at|188344_at			WT
190551_at	W01A8.6	W01A8.6	WBGene00012168	W01A8.6	active						16	I-3O16	-			WT	Molecular_function:carboxypeptidase A activity|Biological_process:proteolysis and peptidolysis	Zinc carboxypeptidase	ENSEMBL:ENSP00000282957:human:Carboxypeptidase B precursor:E=32.301 | ENSEMBL:ENSP00000272852:human:Zn-carboxypeptidase:E=29.7213 | ENSEMBL:ENSP00000181383:human:PCPB protein:E=29.0315 | ENSEMBL:ENSP00000297770:human:Splice Isoform 1 Of Carboxypeptidase A
178956_at	B0024.15	B0024.15	WBGene00007104	B0024.15	active						6		-			WT	Molecular_function:galactosyltransferase activity|Biological_process:protein amino acid glycosylation|Cellular_component:membrane	Galactosyltransferases	ENSEMBL:ENSP00000303740:human:UDP-galactose:BETA-N-acetyl-glucosamine-BETA-1,3-galactosyltransferase 1:E=26.0506 | ENSEMBL:ENSP00000316173:human:Beta1,3-N-acetylglucosaminyltransferase 5:E=21.8239 | ENSEMBL:ENSP00000343318:human:Beta-1,3-galactosyltransfe
191315_at	R09F10.6	R09F10.6	WBGene00005237	srh-11	active	head neurons	Adult Expression: head neurons; unidentified | Larval Expression: head neurons; unidentified		1	1		X-4C06	-		pkP5285	Emb	Molecular_function:G-protein coupled receptor activity|Cellular_component:membrane|Biological_process:embryonic development (sensu Animalia)	Predicted olfactory G-protein coupled receptor
193997_at	T27F6.2	T27F6.2	WBGene00012103	clec-12	active						17	I-6G02	-			WT	Molecular_function:sugar binding	C-type lectin	ENSEMBL:ENSP00000341558:human:Splice Isoform 3 Of CUB and sushi multiple domains protein 1 precursor:E=13.1675 | ENSEMBL:ENSP00000332124:human:Mannose receptor, C type 1-like 1:E=13 | ENSEMBL:ENSP00000239761:human:Macrophage mannose receptor precursor:E=1
186213_at	R11G11.8	R11G11.8	WBGene00005851	srw-104	active							V-1A04	-
180318_at	Y17D7C.1	Y17D7C.1	WBGene00012455	Y17D7C.1	active						3	V-12O07	-		pkP586	WT
187496_at	T19C3.1	T19C3.1	WBGene00020559	T19C3.1	active						24	III-1K19	-			WT|WT	Molecular_function:molecular_function unknown	Bestrophin (Best vitelliform macular dystrophy-associated protein)	ENSEMBL:ENSP00000301774:human:Splice Isoform 1 Of Bestrophin 1:E=61.9208 | ENSEMBL:ENSP00000332413:human:Splice Isoform 2 Of Bestrophin 4:E=61.2366 | ENSEMBL:ENSP00000042931:human:Bestrophin 2:E=59.6198 | ENSEMBL:ENSP00000329064:human:Splice Isoform 1 Of Bestrophin 4:E=58.6778 | ENSEMBL:ENSP00000271137:human:Bestrophin 3:E=54.9208 | ENSEMBL:ENSP00000332708:human:Similar to Bestrophin (Vitelliform…
191577_at	F59E11.14	F59E11.14	WBGene00006145	str-86	active						10	V-6G22	-			WT	Molecular_function:G-protein coupled receptor activity|Cellular_component:membrane	7-transmembrane olfactory receptor
179469_s_at	F35E8.1	F35E8.1	WBGene00009417	F35E8.1	active						1		-					Secreted surface protein
187019_at	F37C12.10	F37C12.10	WBGene00018153	F37C12.10	active						15	III-3F22	-			WT|WT
186748_at	ZK512.1	ZK512.1	WBGene00013982	ZK512.1	active							III-4L16	-			WT|WT|WT
178758_at	R07E3.2	R07E3.2	WBGene00011103	R07E3.2	active						29	X-5E19	-			WT
186999_at	Y45G12C.7	Y45G12C.7	WBGene00021570	srd-73	active						1	V-2G24	-			WT|WT		Chemoreceptor/7TM receptor
172052_x_at	K06C4.15	K06C4.15	WBGene00019447	K06C4.15	active								-				Molecular_function:aspartic-type endopeptidase activity|Biological_process:proteolysis and peptidolysis	Transposon-encoded proteins with TYA, reverse transcriptase, integrase domains in various combinations
185651_at	T24A6.13	T24A6.13	WBGene00020752	srbc-68	active							V-3M05	-			WT		Unnamed protein
176152_at	C08C3.2	C08C3.2	WBGene00015590	C08C3.2	active	pharyngeal-intestinal valve | pharynx | arcade cells | intestinal	Adult Expression: pharynx; arcade cells | Larval Expression: pharynx; pharyngeal-intestinal valve; arcade cells; intestinal		0	1	7	III-4I07	-			WT|WT|WT	Molecular_function:protein binding	Uncharacterized protein, contains BTB/POZ domain	ENSEMBL:ENSP00000302586:human:Kelch repeat and BTB domain containing protein 2:E=12.4318 | ENSEMBL:ENSP00000347193:human:Splice Isoform 1 Of BTB/POZ domain containing protein 5:E=11.0757 | ENSEMBL:ENSP00000258157:human:C16orf44 protein:E=10.3566 | ENSEMBL:ENSP00000317442:human:Chromosome 16 open reading frame 44:E=10.3279 |
183505_at	M01B2.10	M01B2.10	WBGene00010803	M01B2.10	active						9	V-10C05	-			WT		Phytanoyl-CoA hydroxylase associated protein	ENSEMBL:ENSP00000298208:human:Similar to Phytanoyl-CoA hydroxylase interacting protein:E=29.2924 | ENSEMBL:ENSP00000320017:human:Similar to Phytanoyl-CoA hydroxylase interacting protein:E=25.1611 |
178355_at	C29F7.1	C29F7.1	WBGene00007810	C29F7.1	active						24		-				Molecular_function:molecular_function unknown	Predicted small molecule kinase
182367_at	K02A6.2	K02A6.2	WBGene00019293	K02A6.2	active						6	X-4O11	-			WT
180836_at	Y37H2C.4	Y37H2C.4	WBGene00012575	Y37H2C.4	active						3		-				Molecular_function:G-protein coupled receptor activity|Cellular_component:membrane	7-transmembrane olfactory receptor
178368_at	C49A1.1	C49A1.1	WBGene00008184	C49A1.1	active						6	I-7I17	-			WT		C-type lectin
193966_s_at	T25B9.5	T25B9.5	WBGene00012011	T25B9.5	active						4	IV-5N19	-			WT	Molecular_function:protein kinase activity|Molecular_function:ATP binding|Biological_process:protein amino acid phosphorylation|Biological_process:intracellular signaling cascade|Molecular_function:protein-tyrosine kinase activity	Protein tyrosine kinase	ENSEMBL:ENSP00000266100:human:Splice Isoform 1 Of Proto-oncogene tyrosine-protein kinase ABL1:E=43.3098 | ENSEMBL:ENSP00000298467:human:Splice Isoform 2 Of Proto-oncogene tyrosine-protein kinase ABL1:E=43.284 | ENSEMBL:ENSP00000281092:human:Proto-oncogene
182974_at	T01C8.3	T01C8.3	WBGene00020144	T01C8.3	active							X-7D09	-			WT		Unnamed protein
176755_at	T22F7.4	T22F7.4	WBGene00020703	T22F7.4	active							III-1K15	-			WT|WT		Unnamed protein
191222_at	Y19D10A.15	Y19D10A.15	WBGene00044099	srd-75	active								-					Chemoreceptor/7TM receptor
172651_x_at	C03C10.5	C03C10.5	WBGene00007271	C03C10.5	active						12	III-2C21	-			WT|WT
178869_at	T01G5.4	T01G5.4	WBGene00005658	srr-7	active							V-9L08	-			WT		Unnamed protein
172664_x_at	Y57G11C.18	Y57G11C.18	WBGene00013313	Y57G11C.18	active						13	IV-7J17	-			WT|WT		Unnamed protein
186397_at	F22E5.10	F22E5.10	WBGene00005553	sri-41	active							II-2N17	-
177550_at	F49H6.7	F49H6.7	WBGene00005784	srw-37	active						10	V-11K14	-			WT	Molecular_function:rhodopsin-like receptor activity|Biological_process:G-protein coupled receptor protein signaling pathway|Cellular_component:integral to membrane	7-transmembrane olfactory receptor
172315_x_at	E02H9.4	E02H9.4	WBGene00017102	E02H9.4	active						10		-			WT	Molecular_function:molecular_function unknown	Uncharacterized protein with ubiquitin fold
183868_at	K12H6.8	K12H6.8	WBGene00019688	K12H6.8	active							II-2H02	-			WT|WT		Unnamed protein
180957_s_at	C31H1.3	C31H1.3	WBGene00043166		deprecated						4	IV-3A09	-
182870_at	C10E2.2	C10E2.2	WBGene00015673	C10E2.2	active						2	X-7B19	-	This gene encodes a protein containing an F-box, a motif predicted to mediate protein-protein interactions either with homologs of yeast Skp-1p or with other proteins.		WT		F-box protein
192192_at	C06E2.3	C06E2.3	WBGene00006716	ubc-21	active							X-4D01	-			WT	Molecular_function:ubiquitin conjugating enzyme activity|Biological_process:protein modification|Biological_process:ubiquitin cycle	Ubiquitin-protein ligase	ENSEMBL:ENSP00000261427:human:Huntingtin interacting protein 2:E=41.7212 | ENSEMBL:ENSP00000295963:human:Splice Isoform 2 Of Ubiquitin-conjugating enzyme E2-25 kDa:E=30.4318 | ENSEMBL:ENSP00000316176:human:Ubiquitin-conjugating enzyme E2 N:E=23.699 | ENSE
172112_x_at	Y47D7A.10	Y47D7A.10	WBGene00021622	Y47D7A.10	active								-					Unnamed protein
186661_at	F46C5.4	F46C5.4	WBGene00009780	F46C5.4	active								-
179855_at	C37A2.6	C37A2.6	WBGene00016492	C37A2.6	active						2	I-3G10	-			WT		Unnamed protein	ENSEMBL:ENSP00000332195:human:Hypothetical protein MGC50559:E=35.7959 |
179839_at	M01G12.3	M01G12.3	WBGene00010818	srt-21	active								-
186301_at	C09G12.6	C09G12.6	WBGene00015656	srz-70	active							IV-1H24	-			WT
188217_at	Y80D3A.7	Y80D3A.7	WBGene00004236	ptr-22	active								-				Molecular_function:hedgehog receptor activity|Cellular_component:membrane	Predicted membrane protein (patched superfamily)	ENSEMBL:ENSP00000297890:human:Patched family protein:E=28.9586 | ENSEMBL:ENSP00000269228:human:Niemann-Pick C1 protein precursor:E=24.9586 | ENSEMBL:ENSP00000332353:human:Patched protein homolog 1:E=22.9586 | ENSEMBL:ENSP00000289547:human:Niemann-Pick C1-like protein 1:E=21.585 | ENSEMBL:ENSP00000236083:human:Patched 2:E=21.1739 | ENSEMBL:ENSP00000327376:human:Hypothetical protein FLJ44037:E=19.5…
188490_at	F53B6.6	F53B6.6	WBGene00009961	F53B6.6	active							I-4M24	-			WT		Cuticulin precursor	FLYBASE:CG33196-PB:fly:Flybase gene name is dp-PB:E=16.0177 | FLYBASE:CG9355-PA:fly:Flybase gene name is dy-PA:E=11.0315 |
192387_at	D1081.4	D1081.4	WBGene00008382	D1081.4	active						4	I-4M05	-			WT	Molecular_function:GTP binding|Biological_process:small GTPase mediated signal transduction	Ras-related GTPase	ENSEMBL:ENSP00000271940:human:Ras-like without CAAX 1:E=15.5229 | ENSEMBL:ENSP00000245304:human:Ras-related protein Rap-2a:E=15.4202 | ENSEMBL:ENSP00000319096:human:Ras-related protein Rap-2b:E=14.7447 | ENSEMBL:ENSP00000340274:human:Ras-related protein R
178309_at	E03H4.3	E03H4.3	WBGene00008471	E03H4.3	active							I-6C10	-			WT	Molecular_function:galactosyltransferase activity|Biological_process:protein amino acid glycosylation|Cellular_component:membrane	Galactosyltransferases	ENSEMBL:ENSP00000223122:human:Core1 UDP-galactose:N-acetylgalactosamine-alpha-R beta 1,3- galactosyltransferase:E=28.1079 | ENSEMBL:ENSP00000302629:human:Chondroitin sulfate synthase 3:E=12.1427 | ENSEMBL:ENSP00000304364:human:Conserved hypothetical protein:E=10.9208 | FLYBASE:CG7440-PA:fly:Flybase gene name is CG7440-PA:E=28.3372 | FLYBASE:CG9520-PB:fly:Flybase gene name is CG9520-PB:E=26.3372 |…
172528_x_at	R01B10.2	R01B10.2	WBGene00019804	R01B10.2	active						12		-					Unnamed protein
188610_at	Y46H3D.7	Y46H3D.7	WBGene00021611	Y46H3D.7	active								-					Hormone receptors	ENSEMBL:ENSP00000339908:human:OTTHUMP00000031062:E=15.5376 | ENSEMBL:ENSP00000312987:human:Hepatocyte nuclear factor 4 alpHa isoform b:E=15.4437 | ENSEMBL:ENSP00000343807:human:OTTHUMP00000031064:E=15.4089 | ENSEMBL:ENSP00000236914:human:Splice Isoform 2 Of Orphan nuclear receptor NR5A2:E=14.3665 | ENSEMBL:ENSP00000346339:human:HNF4G protein:E=14 | ENSEMBL:ENSP00000264330:human:Splice Isoform 1 O…
181138_at	F54F12.2	F54F12.2	WBGene00010073	F54F12.2	active							III-6D13	-			WT|WT
184829_at	F07G11.1	F07G11.1	WBGene00017228	F07G11.1	active						17	V-5A18	-			WT		Predicted secreted small molecules methylase
183803_at	C30E1.4	C30E1.4	WBGene00016253	C30E1.4	active						3	X-7H21	-			WT		Unnamed protein	ENSEMBL:ENSP00000264852:human:Hypothetical protein FLJ20174:E=18.3372 | ENSEMBL:ENSP00000278951:human:CGI-40 protein:E=10.5229 |
172797_x_at	C54H2.2	C54H2.2	WBGene00016936	C54H2.2	active						25	X-3M11	-
191632_at	T28H10.1	T28H10.1	WBGene00012142	T28H10.1	active						2	V-8I20	-			WT	Molecular_function:magnesium ion binding|Molecular_function:holo-[acyl-carrier protein] synthase activity|Biological_process:fatty acid biosynthesis	Alpha-aminoadipic semialdehyde dehydrogenase-phosphopantetheinyl transferase	ENSEMBL:ENSP00000278618:human:HAH-P:E=26.1611 | FLYBASE:CG32099-PA:fly:Flybase gene name is eap-PA:E=22.7213 |
193445_s_at	T26E4.14	T26E4.14	WBGene00012054	srsx-38	active							V-10M22	193444_at|193445_s_at			WT	Molecular_function:rhodopsin-like receptor activity|Biological_process:G-protein coupled receptor protein signaling pathway|Cellular_component:integral to membrane	7-transmembrane receptor
189088_at	F58E2.1	F58E2.1	WBGene00023301	F58E2.1	active								-
187335_at	C28F5.1	C28F5.1	WBGene00016183	C28F5.1	active						4	II-5L17	-			WT
186604_s_at	Y38C1AB.5	Y38C1AB.5	WBGene00021407	Y38C1AB.5	active								-					Galactosyltransferases	ENSEMBL:ENSP00000223122:human:Core1 UDP-galactose:N-acetylgalactosamine-alpha-R beta 1,3- galactosyltransferase:E=15.3372 | FLYBASE:CG9520-PB:fly:Flybase gene name is CG9520-PB:E=16.0506 | FLYBASE:CG8708-PA:fly:Flybase gene name is CG8708-PA:E=15.6021 | FLYBASE:CG3119-PB:fly:Flybase gene name is CG3119-PB:E=15.0969 | FLYBASE:CG7440-PA:fly:Flybase gene name is CG7440-PA:E=14.9586 | FLYBASE:CG18558…
184922_at	E03H12.4	E03H12.4	WBGene00017111	E03H12.4	active							IV-2H01	-			WT		Unnamed protein
179707_at	ZC190.5	ZC190.5	WBGene00022539	ZC190.5	active						1	V-6O03	-			WT		Unnamed protein
183809_at	C03H5.5	C03H5.5	WBGene00015407	C03H5.5	active							II-1O03	-			WT		RNA polymerase I-associated factor - PAF67	ENSEMBL:ENSP00000262832:human:Eukaryotic translation initiation factor 3 subunit 6 interacting protein:E=12.0506 | FLYBASE:CG5642-PA:fly:Flybase gene name is CG5642-PA:E=16.5528 |
178298_at	F13A7.7	F13A7.7	WBGene00008725	F13A7.7	active						4	V-10P08	-			WT		Unnamed protein
182632_at	R03H4.4	R03H4.4	WBGene00019850	srt-18	active							V-6I10	-			WT
184904_at	Y39C12A.2	Y39C12A.2	WBGene00014883	Y39C12A.2	active								-
186970_at	C17H12.11	C17H12.11	WBGene00015936	C17H12.11	active						22	IV-3I02	-			WT		Unnamed protein
184467_at	Y37H2A.10	Y37H2A.10	WBGene00012570	Y37H2A.10	active								-					Unnamed protein
187452_at	C31H2.4	C31H2.4	WBGene00016294	C31H2.4	active						21	X-2P06	-	C31H2.4 is orthologous to human 4-HYDROXYPHENYLPYRUVATE DIOXYGENASE (HPD; OMIM:276710), which when mutated leads to tyrosinemia type III; C31H2.4 is somewhat less similar to human HPD than C. elegans HPD-1 (to which C31H2.4 is paralogous).		WT	Molecular_function:4-hydroxyphenylpyruvate dioxygenase activity|Biological_process:aromatic amino acid family metabolism	4-hydroxyphenylpyruvate dioxygenase	ENSEMBL:ENSP00000289004:human:4-hydroxyphenylpyruvate dioxygenase:E=75.1135 | ENSEMBL:ENSP00000335060:human:Hypothetical protein MGC15668:E=20.3768 | FLYBASE:CG11796-PA:fly:Flybase gene name is CG11796-PA:E=75.6021 |
182091_s_at	T04A11.1	T04A11.1	WBGene00011416	T04A11.1	active						8		-		ok231		Molecular_function:catalytic activity|Biological_process:biosynthesis	Predicted PhzC/PhzF-type epimerase	ENSEMBL:ENSP00000308466:human:MAWD binding protein:E=50.6576 | ENSEMBL:ENSP00000338041:human:MAWD binding protein:E=49.8239 |
193497_at	F56H9.4	F56H9.4	WBGene00001671	gpa-9	active	spermathecae | pharyngeal muscle	ASJ, PHB, PVQ, pharynx muscle, spermatheca		1	1		V-8M20	-	gpa-9 encodes a member of the G protein alpha subunit family of heterotrimeric GTPases; it is expressed in ASJ, PHB, PVQ, pharyngeal muscle, and the spermatheca.	pk308	WT	Molecular_function:signal transducer activity|Biological_process:signal transduction|Biological_process:G-protein coupled receptor protein signaling pathway	G-protein alpha subunit (small G protein superfamily)	ENSEMBL:ENSP00000251337:human:Guanine nucleotide bindinG protein, alpha transducinG activity polypeptide 2:E=58.3279 | ENSEMBL:ENSP00000312999:human:Guanine nucleotide-binding protein G:E=57.9586 | ENSEMBL:ENSP00000248614:human:PREDICTED: guanine nucleoti
172148_x_at	Y54F10AM.7	Y54F10AM.7	WBGene00021851	Y54F10AM.7	active								172106_x_at|172107_x_at|172148_x_at					Unnamed protein	ENSEMBL:ENSP00000340777:human:PREDICTED: similar to elicitor-like mating protein M81 (2A987):E=33.3468 | ENSEMBL:ENSP00000346583:human:31 kDa protein:E=24.2076 | ENSEMBL:ENSP00000262765:human:Hypothetical protein DKFZp434P0316:E=12.301 | FLYBASE:CG11720-PA:fly:Flybase gene name is Sgs3-PA:E=11.1487 | FLYBASE:CG31439-PA:fly:Flybase gene name is CG31439-PA:E=10.1249 |
172731_x_at	T27E7.7	T27E7.7	WBGene00012092	T27E7.7	active						25	IV-7F17	-
178842_at	T10H4.5	T10H4.5	WBGene00005763	srw-16	active						3	V-10C13	-			WT	Molecular_function:rhodopsin-like receptor activity|Biological_process:G-protein coupled receptor protein signaling pathway|Cellular_component:integral to membrane	7-transmembrane olfactory receptor
183235_at	K10B4.2	K10B4.2	WBGene00019614	srt-54	active						3	II-1E21	-			WT		7-transmembrane receptor
179045_at	T10C6.8	T10C6.8	WBGene00014516	T10C6.8	active						7	V-10L21	-
188824_at	ZK1251.1	ZK1251.1	WBGene00014240	ZK1251.1	active						4	IV-5A23	-		tm1723	WT	Molecular_function:DNA binding|Biological_process:nucleosome assembly|Biological_process:chromosome organization and biogenesis (sensu Eukarya)|Cellular_component:nucleosome|Cellular_component:nucleus	Histone 2A	ENSEMBL:ENSP00000263558:human:Core histone maCroH2A2.2:E=26.5229 | ENSEMBL:ENSP00000328644:human:Histone H2A.o:E=26.0044 | ENSEMBL:ENSP00000332194:human:H2A histone family, member Q:E=25.9586 | ENSEMBL:ENSP00000341094:human:Histone H2A.c/d/i/n/p:E=25.9208 | ENSEMBL:ENSP00000228929:human:Hypothetical protein FLJ10903:E=25.6198 | ENSEMBL:ENSP00000328484:human:H2A histone family, member E:E=25.3279 …
176071_at	B0403.3	B0403.3	WBGene00015167	B0403.3	active						9	X-3P17	-			WT		Unnamed protein
187888_s_at	Y5H2A.3	Y5H2A.3	WBGene00000027	abu-4	active								172056_x_at|172135_x_at|187887_at|187888_s_at	abu-4 encodes a transmembrane protein with a predicted signal sequence, a glutamine/asparagine-rich domain and multiple cysteine-rich repeats (DUF139); abu-4 expression is induced by blockage of the unfolded-protein response in the endoplasmic reticulum (ER), and ABU-4 may function within the ER to protect the organism from damage by improperly folded nascent protein; abu-4 expression is enhanced…		WT			ENSEMBL:ENSP00000334197:human:Keratin-associated protein 10-6:E=26.5229 | ENSEMBL:ENSP00000333987:human:27 kDa protein:E=22.7696 | ENSEMBL:ENSP00000335565:human:Keratin-associated protein 10-8:E=21.1805 | ENSEMBL:ENSP00000328270:human:Keratin-associated p
188700_at	Y49F6B.11	Y49F6B.11	WBGene00021722	srz-5	active								-			WT|WT
186206_at	H04M03.6	H04M03.6	WBGene00005730	srv-19	active						3	IV-3C21	185186_at|186174_at|186206_at			WT		Uncharacterized protein
181195_at	F56H11.2	F56H11.2	WBGene00010175	F56H11.2	active						8	IV-4N20	-			WT
189440_at	Y46H3D.3	Y46H3D.3	WBGene00006253	str-222	active								-				Molecular_function:G-protein coupled receptor activity|Cellular_component:membrane	7-transmembrane olfactory receptor
179643_at	Y6E2A.6	Y6E2A.6	WBGene00005357	srh-140	active							V-10I06	-			WT	Molecular_function:G-protein coupled receptor activity|Cellular_component:membrane	Predicted olfactory G-protein coupled receptor
193033_at	F23A7.4	F23A7.4	WBGene00009069	F23A7.4	active						18	X-7G24	-
176116_at	F09G8.5	F09G8.5	WBGene00017320	F09G8.5	active						3	III-4K14	-			WT|WT		Uncharacterized conserved protein	ENSEMBL:ENSP00000317302:human:Splice Isoform 1 Of Protein C21orf2:E=35.1739 | ENSEMBL:ENSP00000344566:human:C21orf2 protein:E=34.7212 | FLYBASE:CG14995-PA:fly:Flybase gene name is CG14995-PA:E=30.8539 | FLYBASE:CG15208-PA:fly:Flybase gene name is CG15208-PA:E=25.8861 |
182896_at	F21E9.2	F21E9.2	WBGene00017666	F21E9.2	active						9	X-1I22	-					Unnamed protein
186224_at	Y57G11C.7	Y57G11C.7	WBGene00013305	Y57G11C.7	active						3		-					Uncharacterized protein
178499_at	R193.1	R193.1	WBGene00020127	R193.1	active								-			WT		Unnamed protein
182412_at	Y59A8A.4	Y59A8A.4	WBGene00005490	srh-286	active								182383_at|182412_at				Molecular_function:G-protein coupled receptor activity|Cellular_component:membrane	Predicted olfactory G-protein coupled receptor
193447_at	C03F11.1	C03F11.1	WBGene00015387	C03F11.1	active							X-3E11	-			WT	Molecular_function:calmodulin binding|Molecular_function:calcium-activated potassium channel activity|Biological_process:potassium ion transport|Cellular_component:integral to membrane|Molecular_function:potassium channel activity|Cellular_component:membrane|Molecular_function:small conductance calcium-activated potassium channel activity	Ca2+-activated K+ channel proteins (intermediate/small conductance classes)	ENSEMBL:ENSP00000271915:human:Small-conductance calcium-activated potassium channel SK3:E=64.0223 | ENSEMBL:ENSP00000264773:human:Small-conductance calcium-activated potassium channel SK2:E=63.8239 | ENSEMBL:ENSP00000222249:human:Small conductance calcium-activated potassium channel protein 1:E=60.301 | ENSEMBL:ENSP00000354764:human:Small conductance calcium-activated potassium channel protein 3,…
188724_s_at	F47F6.9	F47F6.9	WBGene00023410	F47F6.9	active						4		-				Molecular_function:calpain activity|Biological_process:proteolysis and peptidolysis|Cellular_component:intracellular	Cytosolic Ca2+-dependent cysteine protease (calpain), large subunit (EF-Hand protein superfamily)	ENSEMBL:ENSP00000219611:human:Small optic lobes homolog:E=11.3188 | FLYBASE:CG1391-PC:fly:Flybase gene name is sol-PC:E=12.7212 |
182761_at	R04A9.1	R04A9.1	WBGene00019861	R04A9.1	active							X-1A15	-			WT
187217_at	Y62E10A.11A	Y62E10A.11A	-	-	not a gene								-
188445_at	F41G3.15	F41G3.15	WBGene00018306	F41G3.15	active						12		-				Molecular_function:structural molecule activity|Biological_process:cell adhesion	Kazal-type serine protease inhibitor domain	ENSEMBL:ENSP00000340785:human:Agrin:E=59.8861 | ENSEMBL:ENSP00000350717:human:Similar to Laminin alpha-2 chain precursor:E=33.2676 | ENSEMBL:ENSP00000347393:human:OTTHUMP00000040303:E=33.2676 | ENSEMBL:ENSP00000346769:human:343 kDa protein:E=32.7212 | ENS
182534_at	Y17D7B.2	Y17D7B.2	WBGene00012450	Y17D7B.2	active						10	V-12A18	-			WT		Unnamed protein
176286_at	Y69A2AR.12	Y69A2AR.12	WBGene00022083	Y69A2AR.12	active								176178_at|176286_at			WT|WT		Unnamed protein
182481_at	F35D2.1	F35D2.1	WBGene00018039	F35D2.1	active						14	II-5P03	-			WT		Unnamed protein
172685_x_at	K06C4.4	K06C4.4	WBGene00001894	his-20	active								-	his-20 encodes an H2B histone; by homology, HIS-20 is predicted to function as a nucleosome component required for packaging of DNA into chromatin.			Molecular_function:DNA binding|Biological_process:nucleosome assembly|Biological_process:chromosome organization and biogenesis (sensu Eukarya)|Cellular_component:nucleosome|Cellular_component:nucleus		ENSEMBL:ENSP00000330559:human:H2B histone family, member C:E=47.4685 | ENSEMBL:ENSP00000289316:human:Similar to H2B histone family, member A:E=47.3979 | ENSEMBL:ENSP00000348531:human:Histone H2B:E=47.3872 | ENSEMBL:ENSP00000348706:human:H2B histone family, member A:E=47.3565 | ENSEMBL:ENSP00000352156:human:H2B histone family, member D:E=47.3565 | ENSEMBL:ENSP00000336417:human:Histone H2B.q:E=47.2…
193909_at	ZK938.5	ZK938.5	WBGene00003863	old-2	active							II-7C01	-	old-2 encodes a transmembrane protein tyrosine kinase (also known as 'kin-28') that affects mean and maximum life span with multiple paralogs in C. elegans; the expression of old-2 was experimentally verified by RT-PCR.	ok1253	WT	Molecular_function:protein kinase activity|Molecular_function:ATP binding|Biological_process:protein amino acid phosphorylation|Molecular_function:protein-tyrosine kinase activity|Biological_process:determination of adult life span|Molecular_function:transmembrane receptor protein tyrosine kinase activator activity	Fibroblast/platelet-derived growth factor receptor and related receptor tyrosine kinases	ENSEMBL:ENSP00000231803:human:Splice Isoform 3 Of Fibroblast growth factor receptor 3 precursor:E=48.8539 | ENSEMBL:ENSP00000257290:human:Splice Isoform 1 Of Alpha platelet-derived growth factor receptor precursor:E=48.4949 | ENSEMBL:ENSP00000263451:human
191499_at	F10G2.8	F10G2.8	WBGene00005402	srh-187	active						9	V-5C22	-			WT	Molecular_function:G-protein coupled receptor activity|Cellular_component:membrane	Predicted olfactory G-protein coupled receptor
184743_at	C14A11.2	C14A11.2	WBGene00015748	C14A11.2	active						9	X-2A01	-			WT
180159_at	C32B5.9	C32B5.9	WBGene00016302	C32B5.9	active						8	II-1J05	-			WT		F-box domain
185137_at	Y25C1A.4	Y25C1A.4	WBGene00021291	Y25C1A.4	active							II-2N18	-			WT	Molecular_function:sugar binding	C-type lectin	ENSEMBL:ENSP00000327669:human:Apolipoprotein B48 receptor:E=10.6021 | FLYBASE:CG3047-PA:fly:Flybase gene name is Sgs1-PA:E=11.4685 | FLYBASE:CG7360-PA:fly:Flybase gene name is Nup58-PA:E=10 |
176177_at	Y38F2AR.12	Y38F2AR.12	WBGene00021430	Y38F2AR.12	active								172117_x_at|176177_at			WT	Molecular_function:hydrolase activity	Oxoprolinase	ENSEMBL:ENSP00000353877:human:5-oxo-L-prolinase:E=144.678 | ENSEMBL:ENSP00000315258:human:5-oxoprolinase:E=63.3979 | FLYBASE:CG4752-PA:fly:Flybase gene name is CG4752-PA:E=142.678 |
178223_at	W05H5.6	W05H5.6	WBGene00012287	sre-33	active						10	II-8G16	-			WT	Molecular_function:transmembrane receptor activity|Biological_process:chemosensory perception|Cellular_component:integral to membrane
188752_at	D1022.6	D1022.6	WBGene00005641	sro-1	active	neurons | SIA neurons	ADL SIA		1	1	1	II-5L05	-			WT	Molecular_function:rhodopsin-like receptor activity|Biological_process:G-protein coupled receptor protein signaling pathway|Cellular_component:integral to membrane	7 transmembrane receptor
180330_at	Y44A6D.6	Y44A6D.6	WBGene00012856	Y44A6D.6	active						3	V-13O17	-			WT
178866_at	F38H4.1	F38H4.1	WBGene00009545	F38H4.1	active						1	IV-6E14	-			WT
176343_at	Y22D7AL.1	Y22D7AL.1	WBGene00021241	Y22D7AL.1	active								172097_x_at|176343_at			WT
186579_at	Y55F3AM.5	Y55F3AM.5	WBGene00021923	Y55F3AM.5	active								-			WT		Coeffector of mDia Rho GTPase, regulates actin polymerization and cell adhesion turnover
192869_at	T01G5.7	T01G5.7	WBGene00011342	T01G5.7	active						7	V-9L12	-			WT	Molecular_function:ubiquitin-protein ligase activity|Molecular_function:zinc ion binding|Biological_process:protein ubiquitination|Cellular_component:ubiquitin ligase complex	Predicted E3 ubiquitin ligase
188574_s_at	H17B01.2	H17B01.2	WBGene00000646	col-70	active						28		188573_at|188574_s_at				Biological_process:phosphate transport|Cellular_component:cytoplasm	Unnamed protein	ENSEMBL:ENSP00000354885:human:Mucin 2 precursor:E=24.1739 | ENSEMBL:ENSP00000339320:human:9 kDa protein:E=16.3665 | ENSEMBL:ENSP00000304408:human:Collagen alpha 1(III) chain precursor:E=15.0458 | ENSEMBL:ENSP00000261037:human:Collagen alpha 1:E=13.6576 |
178419_at	T26H5.5	T26H5.5	WBGene00005780	srw-33	active							V-10M15	-			WT	Molecular_function:rhodopsin-like receptor activity|Biological_process:G-protein coupled receptor protein signaling pathway|Cellular_component:integral to membrane	7-transmembrane olfactory receptor	FLYBASE:CG16752-PA:fly:Flybase gene name is CG16752-PA:E=12.0969 | FLYBASE:CG8985-PA:fly::E=12 | FLYBASE:CG6986-PA:fly:Flybase gene name is CG6986-PA:E=10.0655 |
180196_at	T06A1.3	T06A1.3	WBGene00020278	T06A1.3	active						1	V-1N20	-			WT
179725_at	F59H6.3	F59H6.3	WBGene00019134	F59H6.3	active							II-2C24	-			WT		Unnamed protein
186445_at	T12B5.13	T12B5.13	WBGene00020459	T12B5.13	active						6	III-1I14	-			WT|WT		Uncharacterized protein
183206_at	F07C3.9	F07C3.9	WBGene00017197	F07C3.9	active						15	V-6D15	-			WT
182676_at	T27C5.10	T27C5.10	WBGene00012083	T27C5.10	active							V-11L23	-			WT		7-transmembrane olfactory receptor
172764_x_at	F45F2.4	F45F2.4	WBGene00001881	his-7	active						14	V-6G13	-	his-7 encodes an H2A histone.		Emb|Lva|Unc	Molecular_function:DNA binding|Biological_process:nucleosome assembly|Biological_process:chromosome organization and biogenesis (sensu Eukarya)|Cellular_component:nucleosome|Cellular_component:nucleus|Biological_process:embryonic development (sensu Animalia)|Biological_process:larval development (sensu Nematoda)|Biological_process:growth|Biological_process:locomotory behavior	Histone 2A	ENSEMBL:ENSP00000332790:human:Histone H2A:E=52.5686 | ENSEMBL:ENSP00000297012:human:Histone 1, H2aa:E=51.6198 | ENSEMBL:ENSP00000332194:human:H2A histone family, member Q:E=51.3979 | ENSEMBL:ENSP00000321389:human:H2A histone family, member L:E=51.3979 | ENSEMBL:ENSP00000328644:human:Histone H2A.o:E=51.2291 | ENSEMBL:ENSP00000341094:human:Histone H2A.c/d/i/n/p:E=51.1367 | ENSEMBL:ENSP00000314530:h…
172708_x_at	T21D12.6_rc	T21D12.6	WBGene00043515		deprecated							IV-1G01	-
182601_at	F28H7.11	F28H7.11	WBGene00005609	srj-21	active						9	V-7M02	-			WT	Molecular_function:G-protein coupled receptor activity|Cellular_component:membrane	7-transmembrane olfactory receptor
178155_at	K03H4.1	K03H4.1	WBGene00010548	K03H4.1	active						3	V-8P21	-			WT
191293_at	T04A8.1	T04A8.1	WBGene00005168	srg-10	active						9	III-2I08	-			WT|WT	Molecular_function:transmembrane receptor activity|Biological_process:signal transduction|Cellular_component:membrane	Receptor-like protein, Srg family
191069_at	ZK697.4	ZK697.4	WBGene00005539	sri-27	active	intestine	Adult Expression: intestine;		0	1	9	V-1J10	-			WT	Molecular_function:G-protein coupled receptor activity|Cellular_component:membrane	Predicted olfactory G-protein coupled receptor
172751_x_at	M03A1.5_rc	M03A1.5	WBGene00043442		deprecated								-
171920_x_at	F54D7.7	F54D7.7	WBGene00023068	F54D7.7	active								-
176163_at	Y119C1B.9	Y119C1B.9	WBGene00022474	Y119C1B.9	active								-
184814_at	Y9C9A.15	Y9C9A.15	WBGene00021182	srz-28	active								-					7-transmembrane receptor
182885_at	F52G3.3	F52G3.3	WBGene00018711	F52G3.3	active							X-7J11	-			WT		DNA helicase PIF1/RRM3
180064_at	C54D2.1	C54D2.1	WBGene00016915	C54D2.1	active						1	X-4E11	-			WT
172850_x_at	Y71F9AL.3	Y71F9AL.3	WBGene00022109	Y71F9AL.3	active								-				Molecular_function:RNA binding|Molecular_function:RNA-directed DNA polymerase activity|Biological_process:RNA dependent DNA replication	Reverse transcriptase	ENSEMBL:ENSP00000351778:human:21 kDa protein:E=13.5376 | ENSEMBL:ENSP00000347103:human:85 kDa protein:E=10.8861 | ENSEMBL:ENSP00000352949:human:41 kDa protein:E=10.7447 | ENSEMBL:ENSP00000348972:human:Hypothetical protein:E=10.6021 | ENSEMBL:ENSP00000350382:human:60 kDa protein:E=10.5376 | ENSEMBL:ENSP00000350270:human:106 kDa protein:E=10.4089 | ENSEMBL:ENSP00000343592:human:Similar to Retrotran…
172860_x_at	F17E9.13	F17E9.13	WBGene00001907	his-33	active							IV-4A22	-	his-33 encodes an H2A histone; by homology, HIS-33 is predicted to function as a nucleosome component required for packaging of DNA into chromatin; his-33 is a replication-dependent histone locus that resides in the HIS5 cluster on chromosome IV.		Emb|Emb	Molecular_function:DNA binding|Biological_process:nucleosome assembly|Biological_process:chromosome organization and biogenesis (sensu Eukarya)|Cellular_component:nucleosome|Cellular_component:nucleus|Biological_process:embryonic development (sensu Animalia)	Histone 2A	ENSEMBL:ENSP00000332790:human:Histone H2A:E=52.5686 | ENSEMBL:ENSP00000297012:human:Histone 1, H2aa:E=51.6198 | ENSEMBL:ENSP00000332194:human:H2A histone family, member Q:E=51.3979 | ENSEMBL:ENSP00000321389:human:H2A histone family, member L:E=51.3979 | ENSEMBL:ENSP00000328644:human:Histone H2A.o:E=51.2291 | ENSEMBL:ENSP00000341094:human:Histone H2A.c/d/i/n/p:E=51.1367 | ENSEMBL:ENSP00000314530:h…
186795_at	Y116F11A.4	Y116F11A.4	WBGene00014615	Y116F11A.4	active								-
172337_x_at	C18B12.1	C18B12.1	WBGene00007663	C18B12.1	active						3	X-6P16	-			WT
192466_at	ZK455.6	ZK455.6	WBGene00013976	ZK455.6	active						8	X-5O14	-		tm1029	WT	Molecular_function:transcription factor activity|Molecular_function:steroid hormone receptor activity|Biological_process:regulation of transcription, DNA-dependent|Cellular_component:nucleus|Molecular_function:DNA binding|Molecular_function:ligand-dependent nuclear receptor activity	Hormone receptors	ENSEMBL:ENSP00000339908:human:OTTHUMP00000031062:E=18.5086 | ENSEMBL:ENSP00000312987:human:Hepatocyte nuclear factor 4 alpHa isoform b:E=18.2518 | ENSEMBL:ENSP00000343807:human:OTTHUMP00000031064:E=18.1871 | ENSEMBL:ENSP00000346339:human:HNF4G protein:E=1
184948_at	Y57G11B.2	Y57G11B.2	WBGene00013295	Y57G11B.2	active							IV-7F21	-			WT
172359_x_at	ZK993.3	ZK993.3	WBGene00022839	ZK993.3	active								-			WT|WT
181787_at	F47D2.3	F47D2.3	WBGene00018554	srt-3	active						10		-
191673_at	F07C4.13	F07C4.13	WBGene00005411	srh-200	active						10	V-5H09	-			WT	Molecular_function:G-protein coupled receptor activity|Cellular_component:membrane	Predicted olfactory G-protein coupled receptor
192854_at	C36B7.2	C36B7.2	WBGene00016465	C36B7.2	active						3		-				Molecular_function:protein kinase activity|Molecular_function:ATP binding|Biological_process:protein amino acid phosphorylation|Molecular_function:protein serine/threonine kinase activity	Dual-specificity tyrosine-phosphorylation regulated kinase	ENSEMBL:ENSP00000306675:human:Regulatory erythroid kinase long form:E=45.4815 | ENSEMBL:ENSP00000342105:human:DYRK2 protein:E=43.7959 | ENSEMBL:ENSP00000324733:human:Dual-specificity tyrosine-phosphorylation regulated kinase 2:E=43.7447 | ENSEMBL:ENSP0000
188521_at	R11E3.2	R11E3.2	WBGene00020004	R11E3.2	active							IV-2B03	-			WT	Molecular_function:transporter activity|Biological_process:transport|Cellular_component:membrane	Xanthine/uracil transporters	ENSEMBL:ENSP00000302701:human:Splice Isoform 1 Of Solute carrier family 23, member 1:E=78.9586 | ENSEMBL:ENSP00000344322:human:Solute carrier family 23, member 2:E=69.7959 | ENSEMBL:ENSP00000302851:human:Splice Isoform 2 Of Solute carrier family 23, member 1:E=64.2518 | ENSEMBL:ENSP00000343584:human:Similar to Yolk sac permease-like molecule 3:E=21.4949 | ENSEMBL:ENSP00000295738:human:Solute carr…
176614_at	T12A2.12	T12A2.12	WBGene00005162	srg-4	active							III-3E16	-			WT|WT	Molecular_function:transmembrane receptor activity|Biological_process:signal transduction|Cellular_component:membrane	Receptor-like protein, Srg family
187367_at	ZK1098.9	ZK1098.9	WBGene00014225	ZK1098.9	active							III-5I03	-		pk720	WT|WT
172830_x_at	T07C12.2	T07C12.2	WBGene00011569	T07C12.2	active							V-6N10	-
172545_x_at	W08E12.4	W08E12.4	WBGene00021085	W08E12.4	active								-			WT	Molecular_function:electron transporter activity|Biological_process:electron transport	Unnamed protein
178325_at	R05D7.2	R05D7.2	WBGene00011027	R05D7.2	active						4	I-6G21	-			WT		Uncharacterized protein
177599_at	R07B5.6	R07B5.6	WBGene00005699	sru-36	active						9	V-6J24	-			WT		Uncharacterized protein
182834_s_at	K06B9.2	K06B9.2	WBGene00019439	K06B9.2	active						7	IV-2K09	-			Emb|Ste|WT|Emb|Emb	Molecular_function:nucleotidyltransferase activity|Biological_process:metabolism|Biological_process:embryonic development (sensu Animalia)|Biological_process:reproduction	UDP-N-acetylglucosamine pyrophosphorylase	ENSEMBL:ENSP00000353409:human:Hypothetical protein FLJ46687:E=49.1079 | ENSEMBL:ENSP00000271469:human:UDP-N-acteylglucosamine pyrophosphorylase 1:E=48.7212 | ENSEMBL:ENSP00000263293:human:UDP-N-acteylglucosamine pyrophosphorylase 1:E=48.699 | FLYBASE:CG9535-PA:fly:Flybase gene name is CG9535-PA:E=48.0809 |
187728_at	F39B2.9	F39B2.9	WBGene00043308		deprecated						2	I-7G24	-
184654_at	C01G10.13	C01G10.13	WBGene00007238	C01G10.13	active							V-9J18	-			WT		Unnamed protein
189357_s_at	Y27F2A.7	Y27F2A.7	WBGene00005546	sri-34	active	intestine	Larval Expression: intestine;		0	1			189356_at|189357_s_at			WT|Unclassified	Molecular_function:G-protein coupled receptor activity|Cellular_component:membrane	Predicted olfactory G-protein coupled receptor
183319_at	C24A8.3	C24A8.3	WBGene00004106	pqn-15	active						5	X-2J11	-	The protein product of this gene is predicted to contain a glutamine/asparagine (Q/N)-rich ('prion') domain, by the algorithm of Michelitsch and Weissman (as of the WS77 release of WormBase, i.e., in wormpep77).	tm236	WT|WT	Molecular_function:S-adenosylmethionine-dependent methyltransferase activity	Predicted spermine/spermidine synthase	ENSEMBL:ENSP00000351894:human:Nuclear receptor coactivator 6:E=30.9208 | ENSEMBL:ENSP00000263253:human:OTTHUMP00000028668:E=26.284 | ENSEMBL:ENSP00000353758:human:Splice Isoform 2 Of Myeloid/lymphoid or mixed-lineage leukemia protein 2:E=21.9586 | ENSEMBL
172591_x_at	C29F9.12	C29F9.12	WBGene00016226	C29F9.12	active						7	III-1E05	-			WT|WT		Unnamed protein
185343_at	T28C12.6	T28C12.6	WBGene00020893	T28C12.6	active						16	V-4N15	-			WT		Unnamed protein
184744_at	F28E10.2	F28E10.2	WBGene00017901	F28E10.2	active						8	IV-2G20	-			WT
184103_s_at	W09B7.2	W09B7.2	WBGene00021107	W09B7.2	active								-					Unnamed protein
182073_s_at	H16D19.3	H16D19.3	WBGene00010401	H16D19.3	active						4		-				Molecular_function:nucleic acid binding|Molecular_function:zinc ion binding|Cellular_component:nucleus	Unnamed protein
191603_at	C50H11.9	C50H11.9	WBGene00006271	str-244	active						13	V-2D06	-			WT	Molecular_function:G-protein coupled receptor activity|Cellular_component:membrane	7-transmembrane olfactory receptor
187018_at	Y55B1AL.2	Y55B1AL.2	WBGene00021904	Y55B1AL.2	active								-	The Y55B1AL.2 gene encodes a small protein that is of ancient origin, and thus is presumably important to eukaryotic life; it is homologous to YDR079C-A (also known as NDR019C) in S. cerevisiae, and has homologs in humans, plants, and Schizosaccharomyces pombe.		WT		Uncharacterized conserved protein	ENSEMBL:ENSP00000333219:human:TFIIH basal transcription factor complex TTDA subunit:E=13.5229 |
184309_at	R05C11.2	R05C11.2	WBGene00019874	R05C11.2	active							IV-1J13	-			WT		Uncharacterized protein
179662_at	C38C6.4	C38C6.4	WBGene00007997	sre-13	active						3	II-9A12	-			WT	Molecular_function:transmembrane receptor activity|Biological_process:chemosensory perception|Cellular_component:integral to membrane
178206_at	T26H2.7	T26H2.7	WBGene00012068	T26H2.7	active							V-12M24	-			WT	Molecular_function:transferase activity, transferring groups other than amino-acyl groups	Predicted transposase
172330_x_at	C17B7.6	C17B7.6	WBGene00015880		deprecated							V-3A15	-
187695_at	Y110A2AL.13	Y110A2AL.13	WBGene00022448	Y110A2AL.13	active	excretory cell | head neurons | nerve ring | hypodermis | seam cells | intestine | pharynx | rectal epithelium | nervous system | ventral nerve cord | renal gland cells | tail neurons	Larval Expression: pharynx; intestine; renal gland cells; rectal epithelium; hypodermis; seam cells; excretory cell; Nervous System; nerve ring; ventral nerve cord; head neurons; tail neurons;		1	1			-				Molecular_function:isomerase activity	Peptidyl-prolyl cis-trans isomerase	ENSEMBL:ENSP00000247970:human:Similar to Peptidyl-prolyl cis-trans isomerase NIMA-interacting 1:E=38.9208 | FLYBASE:CG17051-PA:fly:Flybase gene name is dod-PA:E=35.3979 | FLYBASE:CG32845-PA:fly:Flybase gene name is CG32845-PA:E=19.3098 |
188767_at	C45H4.5	C45H4.5	WBGene00005709	sru-46	active						25	V-2E11	-
193865_at	F13G3.6	F13G3.6	WBGene00008766	F13G3.6	active						11	I-3J15	-	This gene encodes a protein predicted by Eisenberg and coworkers, with 68% accuracy, to be mitochondrial.		WT|WT		Glycosyltransferase	ENSEMBL:ENSP00000319979:human:Putative glycosyltransferase:E=58.5229 |
192833_at	F55D12.4	F55D12.4	WBGene00006790	unc-55	active	motor neurons | nerve ring | AS neurons | ventral nerve cord | VD neurons	unc-55-gfp was detected in 2 pairs of neurons in the nerve ring, 13 pairs of motor neurons in the ventral nerve cord, and a pair of cells in the preanal ganglion. In the ventral nerve cord, unc-55-gfp staining was restricted to the L2 and L3 postembryonic stages and occurred in pairs of cells that were usually adjacent to one another. Stained cells include VD motor neurons and AS motor neurons.		1	1		I-3L14	-		e402	WT|WT|Unc|Unclassified|WT	Molecular_function:transcription factor activity|Molecular_function:steroid hormone receptor activity|Biological_process:regulation of transcription, DNA-dependent|Cellular_component:nucleus|Molecular_function:DNA binding|Molecular_function:ligand-dependent nuclear receptor activity|Biological_process:locomotory behavior	Hormone receptors	ENSEMBL:ENSP00000325819:human:COUP transcription factor 1:E=54 | ENSEMBL:ENSP00000329908:human:COUP transcription factor 2:E=53.8861 | ENSEMBL:ENSP00000291442:human:Orphan nuclear receptor EAR-2:E=43.3979 | ENSEMBL:ENSP00000352900:human:51 kDa protein:E=3
191553_at	F10G8.4	F10G8.4	WBGene00008663	F10G8.4	active						3	I-5C17	-			WT	Molecular_function:protein phosphatase activity|Biological_process:protein amino acid dephosphorylation|Molecular_function:protein tyrosine phosphatase activity	Protein tyrosine phosphatase	ENSEMBL:ENSP00000282833:human:OTTHUMP00000017181:E=16.699 | ENSEMBL:ENSP00000349371:human:OTTHUMP00000031659:E=16.5686 | ENSEMBL:ENSP00000348408:human:Splice Isoform 1 Of Receptor-type tyrosine-protein phosphatase T precursor:E=16.5686 | ENSEMBL:ENSP00000
186943_at	Y113G7B.24	Y113G7B.24	WBGene00013768	Y113G7B.24	active						2		-					Predicted alpha-helical protein, potentially involved in replication/repair	ENSEMBL:ENSP00000276533:human:SLD5:E=22.5528 | FLYBASE:CG14549-PA:fly:Flybase gene name is CG14549-PA:E=17.9586 |
191547_s_at	Y49F6A.3	Y49F6A.3	WBGene00005509	srh-305	active								-			WT|WT	Molecular_function:G-protein coupled receptor activity|Cellular_component:membrane	Predicted olfactory G-protein coupled receptor
182547_at	R05D8.5	R05D8.5	WBGene00005919	srx-28	active								-					7-transmembrane receptor
172387_x_at	M01D1.5	M01D1.5	WBGene00043431		deprecated								-
188607_at	ZK1058.6	ZK1058.6	WBGene00014206	ZK1058.6	active		Expressed specifically and equally in both the MS and E lineages. nit-1 expression shifted to being primarily in the E descendants after the 300-cell (approximately 4E) stage.		5	1	1	III-1P10	-		tm1190	WT|WT	Molecular_function:hydrolase activity, acting on carbon-nitrogen (but not peptide) bonds|Biological_process:nitrogen metabolism	Carbon-nitrogen hydrolase
172828_x_at	B0302.3	B0302.3	WBGene00015120	B0302.3	active						1		-				Molecular_function:RNA binding|Molecular_function:RNA-directed DNA polymerase activity|Biological_process:RNA dependent DNA replication	Reverse transcriptase
191379_at	B0302.5	B0302.5	WBGene00015122	B0302.5	active						3	X-7P23	-			WT
189416_at	F27B3.2	F27B3.2	WBGene00000060	acr-21	active						7	III-3B15	-	acr-21 encodes an alpha subunit of nicotinic acetylcholine receptor (nAChR); ACR-21 is a highly divergent member of the 'ACR-16' class of nAChR subunits, which includes ACR-7, ACR-9, ACR-10, ACR-11, ACR-14, ACR-15, ACR-16, and ACR-19, and is most closely related to the alpha-7 subunits of vertebrate nAChRs.	ok1314		Molecular_function:extracellular ligand-gated ion channel activity|Biological_process:ion transport|Cellular_component:integral to membrane|Cellular_component:postsynaptic membrane|Biological_process:transport|Cellular_component:membrane|Molecular_function:neurotransmitter receptor activity|Molecular_function:nicotinic acetylcholine-activated cation-selective channel activity|Molecular_function:i…	Acetylcholine receptor	ENSEMBL:ENSP00000312663:human:Neuronal acetylcholine receptor protein, alpha-9 chain precursor:E=80.0458 | ENSEMBL:ENSP00000250699:human:Neuronal acetylcholine receptor protein, alpha-10 chain precursor:E=75.6778 | ENSEMBL:ENSP00000303727:human:Neuronal a
180749_at	F22F7.4	F22F7.4	WBGene00017722	F22F7.4	active							V-2C21	-			WT	Molecular_function:molecular_function unknown	Extracellular protein with conserved cysteines
172136_x_at	Y71D11A.4	Y71D11A.4	WBGene00022105	Y71D11A.4	active								-
190009_at	F49E12.10	F49E12.10	WBGene00009903	F49E12.10	active						8	II-6K11	-			WT	Molecular_function:catalytic activity|Biological_process:metabolism	C-4 sterol methyl oxidase	ENSEMBL:ENSP00000320604:human:C5orf4 protein:E=53.0809 | ENSEMBL:ENSP00000261507:human:C-4 methyl sterol oxidase:E=25.4685 | ENSEMBL:ENSP00000260706:human:Cholesterol 25-hydroxylase:E=10.1675 | FLYBASE:CG1998-PA:fly:Flybase gene name is CG1998-PA:E=46.7959 |
182185_at	B0554.2	B0554.2	WBGene00015255	B0554.2	active							V-1K11	-			WT		Unnamed protein
193426_at	C18F10.4	C18F10.4	WBGene00005159	srg-1	active						9	III-3G02	-			WT|WT	Molecular_function:transmembrane receptor activity|Biological_process:signal transduction|Cellular_component:membrane	Receptor-like protein, Srg family
191638_s_at	F10G8.1	F10G8.1	WBGene00008661	F10G8.1	active						4	I-5C11	-			WT|WT	Molecular_function:protein tyrosine phosphatase activity|Molecular_function:protein phosphatase activity|Biological_process:protein amino acid dephosphorylation		ENSEMBL:ENSP00000248594:human:Tyrosine-protein phosphatase, non-receptor type 12:E=34.8539 | ENSEMBL:ENSP00000349544:human:Tyrosine-protein phosphatase, non-receptor type 1:E=33.699 | ENSEMBL:ENSP00000265220:human:Splice Isoform 1 Of Receptor-type tyrosin
185863_at	R10D12.11	R10D12.11	WBGene00011192	srh-24	active							V-9O15	-			WT	Molecular_function:G-protein coupled receptor activity|Cellular_component:membrane
186303_at	C49D10.7	C49D10.7	WBGene00016775	C49D10.7	active								-				Molecular_function:transferase activity, transferring groups other than amino-acyl groups	Integral membrane O-acyltransferase
186068_at	F49H12.2	F49H12.2	WBGene00018653	F49H12.2	active								-			WT
177758_at	T22H6.4	T22H6.4	WBGene00006174	str-123	active						10	X-6E15	-			WT	Molecular_function:G-protein coupled receptor activity|Cellular_component:membrane	7-transmembrane olfactory receptor
176439_at	F54H12.5	F54H12.5	WBGene00018845	F54H12.5	active						4	III-4O09	-	This gene encodes a protein containing an F-box, a motif predicted to mediate protein-protein interactions either with homologs of yeast Skp-1p or with other proteins.		WT|WT		Uncharacterized protein
179301_at	T26F2.2	T26F2.2	WBGene00012058	T26F2.2	active						6	V-9A04	173154_s_at|179301_at			WT		Nuclear 5'-3' exoribonuclease-interacting protein, Rai1p
177142_at	Y38C1AA.10	Y38C1AA.10	WBGene00043578		deprecated								-
190432_at	R07B1.8	R07B1.8	WBGene00001608	glo-1	active						13	X-4J16	-			WT	Molecular_function:GTP binding|Biological_process:small GTPase mediated signal transduction	GTP-binding protein-like, RAS superfamily	ENSEMBL:ENSP00000237295:human:Ras-related protein Rab-32:E=22.7213 | ENSEMBL:ENSP00000243662:human:Rab-related GTP-binding protein:E=19.6576 | ENSEMBL:ENSP00000235932:human:Ras-related protein Rab-7L1:E=19.3188 | FLYBASE:CG8024-PA:fly::E=21.6576 |
185217_at	C32B5.15	C32B5.15	WBGene00016308	C32B5.15	active							II-1J17	-	This gene encodes a protein containing an F-box, a motif predicted to mediate protein-protein interactions either with homologs of yeast Skp-1p or with other proteins.		WT		Uncharacterized protein
192075_at	ZK973.5	ZK973.5	WBGene00000045	acr-6	active								-			Emb|Lva|WT|Emb|Lva|WT|Lva|Emb|Lva	Molecular_function:extracellular ligand-gated ion channel activity|Biological_process:ion transport|Cellular_component:integral to membrane|Cellular_component:postsynaptic membrane|Biological_process:transport|Cellular_component:membrane|Molecular_function:neurotransmitter receptor activity|Molecular_function:nicotinic acetylcholine-activated cation-selective channel activity|Molecular_function:i…	Acetylcholine receptor	ENSEMBL:ENSP00000240132:human:Neuronal acetylcholine receptor protein, alpha-2 chain precursor:E=72.3979 | ENSEMBL:ENSP00000261008:human:Splice Isoform 2 Of Acetylcholine receptor protein, alpha chain precursor:E=69 | ENSEMBL:ENSP00000276410:human:Neurona
180113_at	F07E5.9	F07E5.9	WBGene00017214	F07E5.9	active							II-2G20	-			Lvl|Prz	Molecular_function:oxidoreductase activity|Biological_process:metabolism|Biological_process:larval development (sensu Nematoda)|Biological_process:physiological processes|Biological_process:locomotion
176880_at	Y57E12AL.4	Y57E12AL.4	WBGene00021958	Y57E12AL.4	active								-
190274_at	T09F5.7	T09F5.7	WBGene00011667	T09F5.7	active						3	V-9N08	-			WT	Molecular_function:RNA binding|Molecular_function:RNA-directed DNA polymerase activity|Biological_process:RNA dependent DNA replication	Reverse transcriptase
190925_at	C17E7.6	C17E7.6	WBGene00015901	C17E7.6	active						6	V-3I04	-			WT		Nuclear hormone receptor	ENSEMBL:ENSP00000335676:human:RXRA protein:E=13.6778 | ENSEMBL:ENSP00000339908:human:OTTHUMP00000031062:E=12.4202 | ENSEMBL:ENSP00000312987:human:Hepatocyte nuclear factor 4 alpHa isoform b:E=12.3468 | ENSEMBL:ENSP00000343807:human:OTTHUMP00000031064:E=12.3279 | ENSEMBL:ENSP00000271387:human:Retinoic acid receptor RXR-gamma:E=12.1308 | ENSEMBL:ENSP00000352900:human:51 kDa protein:E=11.5528 | FLYB…
190252_s_at	F22B3.3	F22B3.3	WBGene00009034	F22B3.3	active						9	IV-6I05	-
172871_x_at	ZK131.7	ZK131.7	WBGene00001887	his-13	active	head neurons | nervous system	Larval Expression: Nervous System; head neurons;		1	1	32	II-8J20	-	his-13 encodes an H3 histone; his-13 is contained within the histone gene cluster HIS3.		Emb|Gro	Molecular_function:DNA binding|Biological_process:nucleosome assembly|Biological_process:chromosome organization and biogenesis (sensu Eukarya)|Cellular_component:nucleosome|Cellular_component:nucleus|Biological_process:embryonic development (sensu Animalia)|Biological_process:positive regulation of growth rate	Histones H3 and H4	ENSEMBL:ENSP00000333277:human:Similar to Histone H3:E=64.7959 | ENSEMBL:ENSP00000352252:human:PREDICTED: similar to CG31613-PA:E=64.7695 | ENSEMBL:ENSP00000254810:human:H3 histone, family 3A:E=63.1805 | ENSEMBL:ENSP00000305353:human:H3 histone family, member T:E=63.1805 | ENSEMBL:ENSP00000305245:human:15 kDa protein:E=61.9208 | ENSEMBL:ENSP00000339835:human:Hypothetical protein:E=58.8239 | ENSEMB…
182996_at	F16B4.3	F16B4.3	WBGene00017505	F16B4.3	active							V-1B24	-			WT		Uncharacterized protein
175938_s_at	C30A5.4	C30A5.4	WBGene00016239	C30A5.4	active						4	III-4I02	175937_at|175938_s_at			WT|WT|WT	Molecular_function:hydrolase activity	Serine/threonine specific protein phosphatase PP1, catalytic subunit	ENSEMBL:ENSP00000326031:human:Serine/threonine protein phosphatase PP1-alpha catalytic subunit:E=42.6383 | ENSEMBL:ENSP00000296122:human:Serine/threonine protein phosphatase PP1-beta catalytic subunit:E=42.5229 | ENSEMBL:ENSP00000341779:human:Splice Isofo
188380_at	K08F9.3	K08F9.3	WBGene00010686	K08F9.3	active						7	V-9L18	-			WT	Molecular_function:hydrolase activity|Biological_process:metabolism	Chitinase
173349_at	MTCE.26	MTCE.26	WBGene00010964	MTCE.26	active								-					Cytochrome c oxidase, subunit I	ENSEMBL:ENSP00000354499:human:Cytochrome c oxidase subunit I:E=176.824 |
178161_s_at	F57G4.7	F57G4.7	WBGene00014774	F57G4.7	active						17	V-11F06	-
186433_at	F33H12.1	F33H12.1	WBGene00018019	F33H12.1	active							II-2J13	172244_x_at|186433_at			WT	Cellular_component:intracellular	Unnamed protein
172650_x_at	K06C4.10	K06C4.10	WBGene00001892	his-18	active								-	his-18 encodes an H4 histone; by homology, HIS-18 is predicted to function as a nucleosome component required for packaging of DNA into chromatin; his-18 is a replication-dependent histone locus that resides in the HIS4 cluster on chromosome V.			Molecular_function:DNA binding|Biological_process:nucleosome assembly|Biological_process:chromosome organization and biogenesis (sensu Eukarya)|Cellular_component:nucleosome|Cellular_component:nucleus	Histone H4	ENSEMBL:ENSP00000350767:human:H4 histone family, member M:E=49.4949 | ENSEMBL:ENSP00000244537:human:Histone H4:E=35.1675 | FLYBASE:CG3379-PA:fly:Flybase gene name is His4r-PA:E=49.1805 | FLYBASE:CG31611-PA:fly:Flybase gene name is His4:CG31611-PA:E=49.1805 |
180846_at	C27D9.2	C27D9.2	WBGene00016164	C27D9.2	active						17	II-4A15	-			WT
186921_s_at	Y53C10A.13	Y53C10A.13	WBGene00014917	Y53C10A.13	active								-
178736_at	C06B3.9	C06B3.9	WBGene00006278	str-252	active						3		-				Molecular_function:G-protein coupled receptor activity|Cellular_component:membrane	7-transmembrane olfactory receptor
172157_x_at	Y67D8C.2	Y67D8C.2	WBGene00022066	Y67D8C.2	active								-			WT		Uncharacterized conserved protein
181241_at	F45F2.1	F45F2.1	WBGene00018477	F45F2.1	active							V-6G07	-			WT		Uncharacterized conserved protein	FLYBASE:CG11473-PA:fly:Flybase gene name is CG11473-PA:E=10.8539 | FLYBASE:CG3332-PB:fly:Flybase gene name is CG3332-PB:E=10.1611 |
180681_at	T22B2.1	T22B2.1	WBGene00020665	T22B2.1	active						12	X-2O12	-			WT	Molecular_function:ubiquitin-protein ligase activity|Molecular_function:zinc ion binding|Biological_process:protein ubiquitination|Cellular_component:ubiquitin ligase complex	Predicted E3 ubiquitin ligase
178440_at	F10A3.9	F10A3.9	WBGene00006280	str-254	active						9	V-10D12	-			WT	Molecular_function:G-protein coupled receptor activity|Cellular_component:membrane	7-transmembrane olfactory receptor
176135_s_at	Y119D3B.18	Y119D3B.18	WBGene00022494	Y119D3B.18	active								-	This gene encodes a protein containing an F-box, a motif predicted to mediate protein-protein interactions either with homologs of yeast Skp-1p or with other proteins; this gene's encoded protein also contains an FTH/DUF38 motif, which may also mediate protein-protein interaction.		WT		Uncharacterized protein
186002_at	W02F12.7	W02F12.7	WBGene00005187	srg-30	active						3	V-4L18	-			WT	Molecular_function:transmembrane receptor activity|Biological_process:signal transduction|Cellular_component:membrane
178760_at	Y6B3B.7	Y6B3B.7	WBGene00012391	Y6B3B.7	active						4	I-6P16	-			WT
188845_at	K07C6.15	K07C6.15	WBGene00005961	srx-70	active							V-3K24	-			WT	Molecular_function:rhodopsin-like receptor activity|Biological_process:G-protein coupled receptor protein signaling pathway|Cellular_component:integral to membrane	7-transmembrane receptor
178170_at	R11D1.7	R11D1.7	WBGene00011246	R11D1.7	active						13	V-8B01	-			WT
183095_at	R03H4.2	R03H4.2	WBGene00005893	srx-2	active							V-6I06	-		tm1696	WT		Integral membrane O-acyltransferase
179899_s_at	C04C3.7	C04C3.7	WBGene00015417	C04C3.7	active						10		-				Molecular_function:G-protein coupled receptor activity|Cellular_component:membrane	7-transmembrane olfactory receptor
172747_x_at	T26H8.1	T26H8.1	WBGene00012071	T26H8.1	active						25	V-10E05	-
183753_at	T26A8.2	T26A8.2	WBGene00020825	T26A8.2	active						12	IV-4E10	-			WT		Uncharacterized conserved protein	ENSEMBL:ENSP00000258173:human:ALYE870:E=14.7959 |
180241_at	R04F11.1	R04F11.1	WBGene00011014	R04F11.1	active						6	V-8C02	-	R04F11.1 encodes a claudin homolog that may be required for normal cohesion of apical junctions in epithelia; R04F11.1 is worm-specific, with obvious homologs only in C. elegans; R04F11.1 has no obvious function in mass RNAi assays; claudins are integral membrane proteins with four transmembrane sequences that are found in mammalian tight junctions (TJs), induce TJs when transgenically expressed …		WT	Cellular_component:integral to membrane	Unnamed protein
184077_at	F49E12.8	F49E12.8	WBGene00009901	F49E12.8	active						3	II-6K07	-			WT
183441_at	C54F6.5	C54F6.5	WBGene00016923	C54F6.5	active						34		-					Uncharacterized protein
184649_at	F33D11.5	F33D11.5	WBGene00018002	F33D11.5	active							I-2P11	-			WT|WT|Ste|WT	Biological_process:reproduction	Tandem pore domain K+ channel
185005_s_at	F23C8.11	F23C8.11	WBGene00017739	F23C8.11	active							I-1E12	185004_at|185005_s_at			WT		Small secreted protein with conserved cysteines
182296_at	F54B8.16	F54B8.16	WBGene00044105	srbc-55	active								-
189951_at	C33D12.1	C33D12.1	WBGene00000452	ceh-31	active	amphids | nervous system	Adult Expression: Nervous System; amphids;		1	1	3	X-2E23	-	ceh-31 encodes a protein containing a homeobox domain.	tm239		Molecular_function:DNA binding|Molecular_function:transcription factor activity|Biological_process:regulation of transcription, DNA-dependent|Cellular_component:nucleus	Transcription factor BarH and related HOX domain proteins	ENSEMBL:ENSP00000263610:human:BarH-like 1 homeobox protein:E=20.6198 | ENSEMBL:ENSP00000271223:human:BarH-like 2 homeobox protein:E=20.5528 | ENSEMBL:ENSP00000281437:human:BarH-like homeobox 2:E=10.2676 | FLYBASE:CG5529-PA:fly::E=21.0862 | FLYBASE:CG5488-PA:fly::E=18.4815 |
172970_x_at	Y116A8B.2	Y116A8B.2	WBGene00013780	Y116A8B.2	active						25	IV-8M15	-
193105_at	Y32F6B.2	Y32F6B.2	WBGene00003570	ncx-5	active						13		-				Cellular_component:integral to membrane	K+-dependent Ca2+/Na+ exchanger NCKX1 and related proteins	ENSEMBL:ENSP00000286344:human:Splice Isoform 2 Of Sodium/potassium/calcium exchanger 2 precursor:E=131.066 | ENSEMBL:ENSP00000344801:human:Splice Isoform 1 Of Sodium/potassium/calcium exchanger 2 precursor:E=129.699 | ENSEMBL:ENSP00000261892:human:Splice
183640_at	F58E2.9	F58E2.9	WBGene00019051	srz-23	active						10	IV-1H12	-			Emb|Ste|Emb	Biological_process:embryonic development (sensu Animalia)|Biological_process:reproduction
178915_at	C49F5.3	C49F5.3	WBGene00008207	C49F5.3	active						7	X-5B02	-			WT		Unnamed protein
179084_at	F22B3.5	F22B3.5	WBGene00009036	F22B3.5	active						9		-				Molecular_function:sugar binding	Cysteine rich domain (CW domain) probably distantly related to the C-type lectin
182937_at	F20A1.3	F20A1.3	WBGene00017615	srsx-32	active							V-5G11	-			WT	Molecular_function:rhodopsin-like receptor activity|Biological_process:G-protein coupled receptor protein signaling pathway|Cellular_component:integral to membrane	7-transmembrane receptor
192448_at	F53F8.1	F53F8.1	WBGene00009998	F53F8.1	active						10	V-13M01	-	The F53F8.1 gene encodes a homolog of human WT1, which when mutated leads to Wilms tumour (OMIM:194070).	ok1043	WT	Molecular_function:nucleic acid binding|Molecular_function:zinc ion binding|Cellular_component:nucleus	Zn-finger	ENSEMBL:ENSP00000261438:human:Kruppel-like factor 3:E=39.8239 | ENSEMBL:ENSP00000218736:human:Krueppel-like factor 5:E=38.4815 | ENSEMBL:ENSP00000173785:human:Core promoter element-binding protein:E=38.2757 | ENSEMBL:ENSP00000259349:human:Similar to Krupp
182681_at	F48B9.4	F48B9.4	WBGene00018590	F48B9.4	active						6	X-1B18	-			WT
179945_at	R09H3.3	R09H3.3	WBGene00019991	R09H3.3	active						3	X-1D23	-			WT		Unnamed protein
179440_at	T08G3.9	T08G3.9	WBGene00006017	srx-126	active							V-11C13	-
178002_at	F25D1.2	F25D1.2	WBGene00009107	F25D1.2	active							V-7E04	-			WT
177929_s_at	T22H2.2	T22H2.2	WBGene00011933	T22H2.2	active							I-5J10	-			WT	Molecular_function:transferase activity, transferring groups other than amino-acyl groups	Integral membrane O-acyltransferase
187075_at	R11G11.10	R11G11.10	WBGene00005852	srw-105	active							V-1A08	-
175849_at	T13G4.2	T13G4.2	WBGene00020489	T13G4.2	active								-
180604_at	ZC132.4	ZC132.4	WBGene00022523	ZC132.4	active							V-3J19	-			WT		Transposase-encoded protein linked to peptidase
187666_at	F47D12.3	F47D12.3	WBGene00018560	F47D12.3	active						8	III-3G16	-			WT|WT	Molecular_function:voltage-gated potassium channel activity|Biological_process:potassium ion transport|Cellular_component:voltage-gated potassium channel complex|Cellular_component:membrane	Uncharacterized conserved protein, contains BTB/POZ domain
177908_at	T06G6.5	T06G6.5	WBGene00011547	T06G6.5	active						3	I-6O22	-			WT	Molecular_function:nucleic acid binding|Molecular_function:zinc ion binding|Cellular_component:nucleus	Unnamed protein
180002_at	T02G5.1	T02G5.1	WBGene00020161	T02G5.1	active						2	II-5K04	-			WT
187585_at	F21H12.3	F21H12.3	WBGene00017685	F21H12.3	active						1	II-4F20	-			WT|WT|Unclassified|WT|WT		Unnamed protein
185119_at	F47C12.1	F47C12.1	WBGene00018546	F47C12.1	active							IV-2A13	-			WT	Molecular_function:calcium ion binding|Biological_process:cell adhesion	Fibrillins and related proteins containing Ca2+-binding EGF-like domains	ENSEMBL:ENSP00000304118:human:OTTHUMP00000021897:E=56.6778 | ENSEMBL:ENSP00000297826:human:Hypothetical protein FLJ90754:E=44.8861 | ENSEMBL:ENSP00000343124:human:Splice Isoform 4 Of CUB and sushi multiple domains protein 3 precursor:E=40.4559 | ENSEMBL:E
184029_at	C16C4.7	C16C4.7	WBGene00015831	C16C4.7	active						28	II-2M07	-			WT
182111_at	D2024.4	D2024.4	WBGene00017052	D2024.4	active						14	IV-3J03	-			WT
186294_at	Y39C12A.4	Y39C12A.4	WBGene00012706	sre-17	active								-
180445_at	ZC404.2	ZC404.2	WBGene00043952		deprecated						11	V-4N20	-
183155_at	D2096.1	D2096.1	WBGene00017069	D2096.1	active							IV-4A24	-			WT|WT	Molecular_function:protein transporter activity|Biological_process:protein transport|Cellular_component:mitochondrial inner membrane	Mitochondrial import inner membrane translocase, subunit TIM17	ENSEMBL:ENSP00000263235:human:Mitochondrial import inner membrane translocase subunit Tim17 B:E=11.1487 | ENSEMBL:ENSP00000295635:human:Mitochondrial import inner membrane translocase subunit Tim17 A:E=10.1938 | FLYBASE:CG1158-PA:fly:Flybase gene name is Tim17b1-PA:E=10 |
182397_at	C31A11.10	C31A11.10	WBGene00044106	srbc-84	active								-			WT
181939_at	F35C11.4	F35C11.4	WBGene00009403	F35C11.4	active						24	II-6E19	-			WT		Unnamed protein	ENSEMBL:ENSP00000297852:human:Chromosome 9 open reading frame 125:E=11.7447 |
177552_at	F44G4.7	F44G4.7	WBGene00009716	F44G4.7	active						9	II-6D05	-			WT
172847_x_at	M04C7.2	M04C7.2	WBGene00010853	M04C7.2	active						9	I-4O09	-
183343_at	C39F7.1	C39F7.1	WBGene00016538	C39F7.1	active	head neurons | spermatheca | Reproductive System | nervous system | vulval muscle	Adult Expression: Reproductive System; vulval muscle; spermatheca; Nervous System; head neurons;		1	1	1	V-1L01	-			WT|WT|WT|Dpy|Gro|Prz|Unc	Biological_process:positive regulation of body size|Biological_process:positive regulation of growth rate|Biological_process:locomotion|Biological_process:locomotory behavior
187322_at	C03B1.7	C03B1.7	WBGene00015378	C03B1.7	active								-
194054_s_at	F08A8.3	F08A8.3	WBGene00008566	F08A8.3	active						19	I-6H05	-			WT	Molecular_function:acyl-CoA oxidase activity|Biological_process:fatty acid beta-oxidation|Cellular_component:peroxisome|Molecular_function:oxidoreductase activity|Biological_process:electron transport	Acyl-CoA oxidase	ENSEMBL:ENSP00000293217:human:Splice Isoform 2 Of Acyl-coenzyme A oxidase 1, peroxisomal:E=129.886 | ENSEMBL:ENSP00000301608:human:Splice Isoform 1 Of Acyl-coenzyme A oxidase 1, peroxisomal:E=129.456 | ENSEMBL:ENSP00000307697:human:Acyl-coenzyme A oxidase 2, peroxisomal:E=88.4685 | ENSEMBL:ENSP00000200383:human:Acyl-coenzyme A oxidase 3, peroxisomal:E=63.6778 | ENSEMBL:ENSP00000343717:human:ACOXL…
178865_at	F47G9.2	F47G9.2	WBGene00006189	str-141	active						10	V-7P17	-			WT	Molecular_function:G-protein coupled receptor activity|Cellular_component:membrane	7-transmembrane olfactory receptor
176549_at	Y54F10AR.1	Y54F10AR.1	WBGene00021854	Y54F10AR.1	active								-		tm1462		Biological_process:transport|Cellular_component:intracellular	Phosphatidylinositol transfer protein	ENSEMBL:ENSP00000334738:human:PhosPhatidylinositol transfer Protein, beta:E=82.3468 | ENSEMBL:ENSP00000321266:human:Similar to Phosphatidylinositol transfer protein beta isoform:E=82.2366 | ENSEMBL:ENSP00000316809:human:PITPNA protein:E=79.9586 | ENSEMBL:ENSP00000348772:human:Homologue of Drosphila retinal degeneration B gene:E=48.7212 | ENSEMBL:ENSP00000322218:human:NIR3:E=48.1487 | ENSEMBL:ENSP…
179269_at	W07G4.2	W07G4.2	WBGene00012336	W07G4.2	active							V-8N15	-			WT	Molecular_function:galactoside 2-alpha-L-fucosyltransferase activity|Biological_process:carbohydrate metabolism|Cellular_component:Golgi apparatus|Cellular_component:membrane|Molecular_function:phospholipase A2 activity|Molecular_function:calcium ion binding|Biological_process:lipid catabolism	Predicted glycosyltransferase
180708_at	C37H5.4	C37H5.4	WBGene00000861	cwp-3	active	male sensory rays	Expressed in male sensory rays.		4	1	10	V-3J14	-	cwp-3 encodes an unfamiliar protein predicted to be secreted and alleged to be coexpressed with polycystins; CWP-3 is dispensable for viability and gross morphology in mass RNAi screens.	ok1366	WT
191219_at	Y41C4A.11	Y41C4A.11	WBGene00012757	Y41C4A.11	active						19	III-6E19	-	Y41C4A.11 encodes a divergent paralog of F38E11.5, the beta' (beta-prime) subunit of the coatomer (COPI) complex; unlike F38E11.5, Y41C4A.11 has no obvious function in mass RNAi assays.		WT|WT		Vesicle coat complex COPI, beta' subunit	ENSEMBL:ENSP00000329419:human:Coatomer protein Complex, subunit beta 2 (beta prime):E=78.8539 | ENSEMBL:ENSP00000241704:human:COPA protein:E=26.6198 | ENSEMBL:ENSP00000296555:human:Splice Isoform 4 Of F-box/WD-repeat protein 7:E=22.6778 | ENSEMBL:ENSP0000
175490_at	W06H8.5	W06H8.5	WBGene00023159	W06H8.5	active								174413_at|175490_at
187530_at	Y71F9AL.11	Y71F9AL.11	WBGene00022116	Y71F9AL.11	active								-			WT
175986_at	K12H4.2	K12H4.2	WBGene00019677	K12H4.2	active							III-4A20	-			WT|WT|WT|WT	Molecular_function:molecular_function unknown	Uncharacterized conserved protein related to IojAP
184993_at	H02F09.3	H02F09.3	WBGene00019146	H02F09.3	active						8	X-1B23	-			WT		Unnamed protein	ENSEMBL:ENSP00000354885:human:Mucin 2 precursor:E=93.4089 | ENSEMBL:ENSP00000343037:human:Mucin 5B precursor:E=90.1427 | ENSEMBL:ENSP00000302716:human:Membrane mucin MUC17:E=83.4437 | ENSEMBL:ENSP00000333437:human:PREDICTED: similar to submaxillary apomuc
189856_at	T24A6.8	T24A6.8	WBGene00020748	T24A6.8	active						15	V-3K19	-		tm1434	WT		Nuclear hormone receptor	ENSEMBL:ENSP00000336528:human:Orphan nuclear receptor PAR2:E=16.4437 | ENSEMBL:ENSP00000342470:human:Splice Isoform 1 Of Oxysterols receptor LXR-alpha:E=13.2596 | ENSEMBL:ENSP00000283850:human:Splice Isoform 2 Of Orphan nuclear receptor PXR:E=11.9586 | EN
180592_s_at	Y19D10A.9	Y19D10A.9	WBGene00021224	Y19D10A.9	active								-					C-type lectin
171785_x_at	C37C3.1	C37C3.2a	WBGene00016496		changed							V-5N13	171785_x_at|187332_s_at			WT		Predicted riboflavin biosynthesis protein	ENSEMBL:ENSP00000244020:human:Splice Isoform 1 Of Splicing factor, arginine/serine-rich 6:E=23.0177 | ENSEMBL:ENSP00000301740:human:RNA binding protein:E=19.2076 | ENSEMBL:ENSP00000234982:human:Splicing factor, arginine/serine-rich 4:E=18.0757 | ENSEMBL:E
172210_x_at	T01C1.1	T01C1.1	WBGene00023440	T01C1.1	active						3	X-5O01	-
172618_x_at	F07B7.9	F07B7.9	WBGene00001924	his-50	active								-	his-50 encodes an H4 histone.			Molecular_function:DNA binding|Biological_process:nucleosome assembly|Biological_process:chromosome organization and biogenesis (sensu Eukarya)|Cellular_component:nucleosome|Cellular_component:nucleus	Histone H4	ENSEMBL:ENSP00000350767:human:H4 histone family, member M:E=49.4949 | ENSEMBL:ENSP00000244537:human:Histone H4:E=35.1675 | FLYBASE:CG3379-PA:fly:Flybase gene name is His4r-PA:E=49.1805 | FLYBASE:CG31611-PA:fly:Flybase gene name is His4:CG31611-PA:E=49.1805 |
186118_at	F35H12.1	F35H12.1	WBGene00018074	F35H12.1	active						6	X-1O03	-			WT		Coiled coil protein involved in linking membrane proteins to cytoskeleton
191647_at	C31B8.13	C31B8.13	WBGene00005453	srh-247	active							V-2L15	-			WT	Molecular_function:G-protein coupled receptor activity|Cellular_component:membrane	Predicted olfactory G-protein coupled receptor
177399_at	C11H1.7	C11H1.7	WBGene00007531	C11H1.7	active						12	X-6P01	-			WT		Uncharacterized conserved protein	ENSEMBL:ENSP00000323469:human:CTG4a:E=26.2292 | ENSEMBL:ENSP00000262932:human:MGC40499 protein:E=24.3566 | FLYBASE:CG11577-PA:fly:Flybase gene name is CG11577-PA:E=22.4949 |
182354_at	T05C3.7	T05C3.7	WBGene00005223	srg-66	active								-		pkP584
182396_at	F14F9.2	F14F9.2	WBGene00017465	F14F9.2	active							V-4E23	-			WT			ENSEMBL:ENSP00000276116:human:Hypothetical protein:E=11.7212 | FLYBASE:CG33103-PB:fly:Flybase gene name is Ppn-PB:E=10.0177 |
181411_at	F18E3.2	F18E3.2	WBGene00005814	srw-67	active						9	V-5I14	176688_at|181411_at			WT|WT	Molecular_function:rhodopsin-like receptor activity|Biological_process:G-protein coupled receptor protein signaling pathway|Cellular_component:integral to membrane	7-transmembrane olfactory receptor	FLYBASE:CG16752-PA:fly:Flybase gene name is CG16752-PA:E=10.8861 |
189378_at	K09A11.4	K09A11.4	WBGene00010707	cyp-14A3	active							X-6A08	-			WT	Biological_process:electron transport|Molecular_function:monooxygenase activity	Cytochrome P450 CYP2 subfamily	ENSEMBL:ENSP00000353241:human:54 kDa protein:E=69.2441 | ENSEMBL:ENSP00000353820:human:56 kDa protein:E=69.1487 | ENSEMBL:ENSP00000351927:human:Cytochrome P450, subfamily IID, polypeptide 6:E=69.041 | ENSEMBL:ENSP00000350008:human:Cytochrome P450db1:E=69.
184699_at	T06C12.12	T06C12.12	WBGene00011519	T06C12.12	active							V-10D09	-			WT		Ceramide glucosyltransferase
188868_at	F14H3.1	F14H3.1	WBGene00005598	srj-10	active						13		-				Molecular_function:G-protein coupled receptor activity|Cellular_component:membrane	7-transmembrane olfactory receptor
186957_at	F27E5.8	F27E5.8	WBGene00044027	F27E5.8	active						9		-
182554_at	ZK218.11	ZK218.11	WBGene00013943	ZK218.11	active						17	V-11O22	-			WT		Secreted surface protein
172861_x_at	F22B3.6	F22B3.6	WBGene00009037	F22B3.6	active						13	IV-6I11	-
190056_at	F57B10.6	F57B10.6	WBGene00019004	F57B10.6	active						2	I-3M19	-	F57B10.6 is orthologous to the human gene EXCISION REPAIR CROSS-COMPLEMENTING RODENT REPAIR DEFICIENCY, COMPLEMENTATION GROUP 5 (XERODERMA PIGMENTOSUM, COMPLEMENTATION GROUP G (COCKAYNE SYNDROME)) (ERCC5; OMIM:133530), which when mutated leads to disease.	tm1670	WT|Emb	Molecular_function:DNA binding|Molecular_function:nuclease activity|Biological_process:DNA repair|Biological_process:embryonic development (sensu Animalia)	5'-3' exonuclease	ENSEMBL:ENSP00000347978:human:DNA-repair protein complementing XP-G cells:E=45.4437 | ENSEMBL:ENSP00000318977:human:Hypothetical protein FLJ16464:E=21.4815 | ENSEMBL:ENSP00000305480:human:Flap endonuclease-1:E=15.0809 | ENSEMBL:ENSP00000311873:human:Exonuclease 1, isoform b:E=10.6576 | FLYBASE:CG32956-PB:fly:Flybase gene name is CG32956-PB:E=25.2218 | FLYBASE:CG10670-PA:fly:Flybase gene name is C…
179170_at	C55A1.8	C55A1.8	WBGene00005705	sru-42	active						10	V-10E10	-			WT		Uncharacterized protein
176844_at	Y97E10B.8	Y97E10B.8	WBGene00022407	srsx-4	active								-					7-transmembrane receptor
185077_at	Y38H6C.13	Y38H6C.13	WBGene00012625	Y38H6C.13	active							V-13E23	-			WT		Uncharacterized protein
172257_x_at	C37C3.3	C37C3.3	WBGene00016497	C37C3.3	active	pharyngeal-intestinal valve | nerve ring | pharynx | rectal epithelium | nervous system | ventral nerve cord | tail neurons	Adult Expression: pharynx; pharyngeal-intestinal valve; rectal epithelium; Nervous System; nerve ring; ventral nerve cord; tail neurons;		1	1	1	V-5N17	-			WT|Emb|Lva|Unc|Lva|Unc	Molecular_function:molecular_function unknown|Biological_process:embryonic development (sensu Animalia)|Biological_process:larval development (sensu Nematoda)|Biological_process:growth|Biological_process:locomotory behavior	Protein involved in glucose derepression and pre-vacuolar endosome protein sorting	ENSEMBL:ENSP00000217402:human:Conserved hypothetical protein:E=54.2441 | ENSEMBL:ENSP00000216822:human:Snf7 homologue associated with Alix 2:E=50.2291 | ENSEMBL:ENSP00000297265:human:Conserved hypothetical protein:E=43.9208 | ENSEMBL:ENSP00000223500:human:Similar to CG6259 protein:E=10.3372 | FLYBASE:CG8055-PA:fly:Flybase gene name is CG8055-PA:E=51.6383 | FLYBASE:CG4071-PA:fly:Flybase gene name …
180258_at	ZC487.2	ZC487.2	WBGene00022624	ZC487.2	active								-
186282_at	Y73F8A.23	Y73F8A.23	WBGene00013528	Y73F8A.23	active								-					Cysteine rich domain (CW domain) probably distantly related to the C-type lectin
172075_x_at	Y82E9BL.G	Y82E9BL.G	-	-	not a gene								-
180495_at	C09B7.2	C09B7.2	WBGene00015621	C09B7.2	active						8	X-1P02	-			WT		Unnamed protein
189067_s_at	C04F1.2	C04F1.2	WBGene00015443	C04F1.2	active						9	I-2L03	174264_at|189067_s_at			WT	Molecular_function:monooxygenase activity|Molecular_function:copper ion binding|Molecular_function:peptidylglycine monooxygenase activity|Biological_process:peptide metabolism|Cellular_component:membrane		ENSEMBL:ENSP00000314638:human:Splice Isoform 2 Of Peptidyl-glycine alpha-amidating monooxygenase precursor:E=74.0177 | ENSEMBL:ENSP00000282992:human:Splice Isoform 4 Of Peptidyl-glycine alpha-amidating monooxygenase precursor:E=73.6778 | ENSEMBL:ENSP00000302544:human:Splice Isoform 3 Of Peptidyl-glycine alpha-amidating monooxygenase precursor:E=73.6383 | ENSEMBL:ENSP00000306100:human:PePtidylglyc…
181177_at	F18C5.8	F18C5.8	WBGene00005055	sra-29	active							II-5G11	-			WT	Molecular_function:transmembrane receptor activity|Biological_process:chemosensory perception|Cellular_component:integral to membrane	Sra family integral membrane protein
182028_at	M01G5.1	M01G5.1	WBGene00019715	M01G5.1	active							III-1I20	-			WT
191984_at	R06B10.1	R06B10.1	WBGene00019912	R06B10.1	active						9	III-1I16	-			WT|WT	Molecular_function:protein phosphatase activity|Biological_process:protein amino acid dephosphorylation|Molecular_function:protein tyrosine phosphatase activity	Protein tyrosine phosphatase, contains WSN domain	ENSEMBL:ENSP00000349544:human:Tyrosine-protein phosphatase, non-receptor type 1:E=11.8539 | ENSEMBL:ENSP00000309116:human:Tyrosine-protein phosphatase, non-receptor type 7:E=10.1249 | ENSEMBL:ENSP00000336997:human:Protein tyrosine phosphatase, non-receptor type 7:E=10.0506 | FLYBASE:CG3954-PC:fly:Flybase gene name is csw-PC:E=10.3872 |
184081_at	T07H8.1	T07H8.1	WBGene00005907	srx-16	active							V-5C17	-			WT	Molecular_function:rhodopsin-like receptor activity|Biological_process:G-protein coupled receptor protein signaling pathway|Cellular_component:integral to membrane	7-transmembrane receptor
182433_s_at	C25D7.12	C25D7.12	WBGene00007721	C25D7.12	active						4	V-9H16	-				Molecular_function:structural molecule activity	Uncharacterized protein, contains major sperm protein (MSP) domain
187129_at	T09B9.5	T09B9.5	WBGene00011646	T09B9.5	active							X-4H10	-			WT
190440_at	T19D12.8	T19D12.8	WBGene00005052	sra-26	active						10	II-5K11	-			WT|Unclassified	Molecular_function:transmembrane receptor activity|Biological_process:chemosensory perception|Cellular_component:integral to membrane	Sra family integral membrane protein
186558_at	Y116A8C.43	Y116A8C.43	WBGene00013814	Y116A8C.43	active						17	IV-8K11	-			WT
191656_at	E03H12.1	E03H12.1	WBGene00006207	str-162	active						10	IV-2F19	-			WT	Molecular_function:G-protein coupled receptor activity|Cellular_component:membrane	7-transmembrane olfactory receptor
185454_s_at	F38A5.10	F38A5.10	WBGene00018167	nspb-4	active						16	IV-3C04	-			WT		Unnamed protein
172094_x_at	C30A5.9	C30A5.9	WBGene00016241	C30A5.9	active						1	III-4I10	-
186642_at	Y55F3BL.1	Y55F3BL.1	WBGene00021935	Y55F3BL.1	active								-			Gro|Unc|Gro	Biological_process:positive regulation of growth rate|Biological_process:locomotory behavior	Mitochondrial ribosomal protein L17
186079_at	ZC239.12	ZC239.12	WBGene00022570	ZC239.12	active							II-3E05	-		tm1617	WT	Molecular_function:protein binding|Molecular_function:voltage-gated potassium channel activity|Biological_process:potassium ion transport|Cellular_component:voltage-gated potassium channel complex|Cellular_component:membrane	Polymerase delta-interacting protein PDIP1 and related proteins, contain BTB/POZ domain	ENSEMBL:ENSP00000228495:human:Similar to Tumor necrosis factor, alpha-induced protein 1, endothelial:E=18.9208 | ENSEMBL:ENSP00000311202:human:Potassium channel tetramerization domain containing protein 13:E=16.0555 | ENSEMBL:ENSP00000226225:human:Tumor necrosis factor, alpha-induced protein 1, endothelial:E=15.7959 | ENSEMBL:ENSP00000349035:human:Hypothetical protein FLJ90576:E=10.284 | FLYBASE:…
172765_x_at	ZK1225.3	ZK1225.3	WBGene00014237	ZK1225.3	active						25	I-6P01	-
177291_at	Y37E11AL.A	Y37E11AL.A	-	-	not a gene								-
188662_at	C48B4.2	C48B4.2	WBGene00004401	rom-2	active						6	III-5I09	-		gk279	WT|WT			ENSEMBL:ENSP00000289248:human:Splice Isoform 1 Of Rhomboid-related protein 2:E=34.0706 | ENSEMBL:ENSP00000344206:human:Splice Isoform 2 Of Rhomboid-related protein 1:E=23.1938 | ENSEMBL:ENSP00000269051:human:Rhomboid-related protein 4:E=22.6383 | ENSEMBL:ENSP00000219551:human:Splice Isoform 1 Of Rhomboid-related protein 1:E=22.0269 | FLYBASE:CG33166-PB:fly::E=41.0605 | FLYBASE:CG1697-PC:fly::E=37…
178907_at	K04C1.1	K04C1.1	WBGene00005194	srg-37	active						9	X-6L13	-			WT	Molecular_function:transmembrane receptor activity|Biological_process:signal transduction|Cellular_component:membrane	Predicted membrane protein
180340_at	C09E7.3	C09E7.3	WBGene00003859	oig-1	active	nerve ring | ventral nerve cord | sensory neurons | ventral cord motor neurons | retrovesicular ganglion neurons	Adult Expression: nerve ring; ventral nerve cord | Larval Expression: nerve ring; ventral nerve cord | Neuronal expression in: 4-6 cells in RVG; several classes of VNC-MNs; 4 labial sensory neurons		1	1			-			WT		Unnamed protein	FLYBASE:CG7607-PA:fly:Flybase gene name is CG7607-PA:E=16.7447 | FLYBASE:CG14141-PA:fly:Flybase gene name is CG14141-PA:E=14.7212 |
182251_at	Y37H2A.9	Y37H2A.9	WBGene00012569	Y37H2A.9	active								-					F-box domain
179109_at	F15A2.3	F15A2.3	WBGene00005129	srd-51	active						3		-				Molecular_function:G-protein coupled receptor activity|Cellular_component:membrane	Chemoreceptor/7TM receptor
188751_at	T05H4.9	T05H4.9	WBGene00020272	T05H4.9	active						1		-
172495_x_at	T06C10.5	T06C10.5	WBGene00043490		deprecated						1	IV-4A17	-
172372_at	F15A8.1	F15A8.1	WBGene00017476	F15A8.1	active							X-2L23	-			WT
189027_at	T22A3.6	T22A3.6	WBGene00011909	T22A3.6	active						4	I-5G20	-			WT
183757_at	ZK402.5	ZK402.5	WBGene00022731	ZK402.5	active						5	X-1M12	-			WT		Uncharacterized protein
182067_at	T23B3.3	T23B3.3	WBGene00020711	T23B3.3	active						4	I-3C10	-			WT		Uncharacterized conserved protein	ENSEMBL:ENSP00000350460:human:Hypothetical protein FLJ38143:E=13.0362 | ENSEMBL:ENSP00000346549:human:PYST9371:E=11.8861 | ENSEMBL:ENSP00000318024:human:CGI-90 protein:E=11.8239 | ENSEMBL:ENSP00000234195:human:Hypothetical protein FLJ32954:E=11.7447 | ENSEMBL:ENSP00000260385:human:Cerebral protein-10:E=10.3566 |
176195_at	Y75B7AL.3	Y75B7AL.3	WBGene00004923	snt-3	active								-				Molecular_function:transporter activity|Biological_process:transport|Cellular_component:synaptic vesicle|Cellular_component:membrane	Ca2+-dependent phospholipid-binding protein Synaptotagmin, required for synaptic vesicle and secretory granule exocytosis	ENSEMBL:ENSP00000261205:human:Synaptotagmin-1:E=81.6778 | ENSEMBL:ENSP00000315589:human:Similar to Synaptotagmin II:E=79.9586 | ENSEMBL:ENSP00000336863:human:Synaptotagmin-5:E=71.0506 | ENSEMBL:ENSP00000228567:human:Synaptotagmin-10:E=57.4089 | ENSEMBL:EN
172215_x_at	Y7A5A.5	Y7A5A.5	WBGene00012411	Y7A5A.5	active						1	X-7A04	-			WT
178618_at	T05A6.4	T05A6.4	WBGene00011458	T05A6.4	active						9	II-5H12	-			WT	Molecular_function:transmembrane receptor protein tyrosine kinase activity|Molecular_function:epidermal growth factor receptor activity|Cellular_component:membrane	Predicted receptor
175868_at	Y69A2AR.26	Y69A2AR.26	WBGene00022097	Y69A2AR.26	active								-			WT|WT|WT|WT|Unclassified	Molecular_function:transcription factor activity|Molecular_function:steroid hormone receptor activity|Biological_process:regulation of transcription, DNA-dependent|Cellular_component:nucleus|Molecular_function:DNA binding|Molecular_function:ligand-dependent nuclear receptor activity	Hormone receptors	ENSEMBL:ENSP00000264330:human:Splice Isoform 1 Of Retinoic acid receptor beta:E=17.7959 | ENSEMBL:ENSP00000339908:human:OTTHUMP00000031062:E=17.6576 | ENSEMBL:ENSP00000332296:human:RARB protein:E=17.5686 | ENSEMBL:ENSP00000312987:human:Hepatocyte nuclear
176694_at	C52E2.6	C52E2.6	WBGene00016885	C52E2.6	active								-			WT		Predicted transposase
184951_at	C09G12.2	C09G12.2	WBGene00015652	srz-79	active						9	IV-1H16	-			WT		7-transmembrane receptor
190803_at	K09D9.7	K09D9.7	WBGene00005233	srh-7	active							V-3O22	-			WT	Molecular_function:G-protein coupled receptor activity|Cellular_component:membrane	Predicted olfactory G-protein coupled receptor
183151_at	F42G8.7	F42G8.7	WBGene00018358	F42G8.7	active								-				Molecular_function:electron transporter activity|Biological_process:electron transport	Thiol-disulfide isomerase and thioredoxin	ENSEMBL:ENSP00000262455:human:Similar to CG9911 protein:E=27.3768 | FLYBASE:CG9911-PD:fly:Flybase gene name is CG9911-PD:E=37.1024 | FLYBASE:CG10029-PA:fly:Flybase gene name is CG10029-PA:E=32.8239 |
192302_at	F40H3.5	F40H3.5	WBGene00002030	hst-3	active						6	II-4J02	-		ok1249	WT|WT|Unclassified|WT|WT	Molecular_function:sulfotransferase activity	Heparan sulfate D-glucosaminyl 3-O-sulfotransferase	ENSEMBL:ENSP00000330606:human:Heparan sulfate 3-O-sulfotransferase-4:E=50.3565 | ENSEMBL:ENSP00000002596:human:Heparan sulfate 3-O-sulfotransferase-1 precursor:E=50.0757 | ENSEMBL:ENSP00000293937:human:C439A6.1:E=46.2518 | ENSEMBL:ENSP00000315348:human:He
193580_at	D2092.3	D2092.3	WBGene00000050	acr-11	active							I-3O19	-	A homolog of an alpha type nicotinic acetylcholine receptor subunit involved in the mediation of fast synaptic transmission at neuromuscular junctions.	ok1345	WT	Molecular_function:extracellular ligand-gated ion channel activity|Biological_process:ion transport|Cellular_component:integral to membrane|Cellular_component:postsynaptic membrane|Biological_process:transport|Cellular_component:membrane|Molecular_function:neurotransmitter receptor activity|Molecular_function:nicotinic acetylcholine-activated cation-selective channel activity|Molecular_function:i…	Acetylcholine receptor	ENSEMBL:ENSP00000303727:human:Neuronal acetylcholine receptor protein, alpha-7 chain precursor:E=102.337 | ENSEMBL:ENSP00000315602:human:Neuronal acetylcholine receptor protein, alpha-3 chain precursor. SPLICE ISOFORM 2:E=82.4559 | ENSEMBL:ENSP00000240132
182394_at	F10A3.11	F10A3.11	WBGene00008636	F10A3.11	active							V-10D14	-			WT|Unclassified|Unclassified|WT|WT		Cysteine rich domain (CW domain) probably distantly related to the C-type lectin
177691_at	C53A5.8	C53A5.8	WBGene00005204	srg-47	active						9	V-9F21	-			WT		Predicted membrane protein
172886_x_at	Y57G11C.49	Y57G11C.49	WBGene00013338	Y57G11C.49	active						10		-				Molecular_function:extracellular ligand-gated ion channel activity|Biological_process:ion transport|Cellular_component:integral to membrane|Cellular_component:postsynaptic membrane|Biological_process:transport|Cellular_component:membrane|Molecular_function:neurotransmitter receptor activity		ENSEMBL:ENSP00000267951:human:Similar to Neuronal acetylcholine receptor protein, alpha-3 chain precursor. SPLICE ISOFORM 2:E=28.3872 | ENSEMBL:ENSP00000315602:human:Neuronal acetylcholine receptor protein, alpha-3 chain precursor. SPLICE ISOFORM 2:E=28.3
178825_at	C49F5.5	C49F5.5	WBGene00008209	C49F5.5	active						10	X-5B06	-			WT	Molecular_function:transcription cofactor activity|Biological_process:regulation of transcription, DNA-dependent|Cellular_component:nucleus	CREB binding protein/P300 and related TAZ Zn-finger proteins	ENSEMBL:ENSP00000263253:human:OTTHUMP00000028668:E=16.1024 | ENSEMBL:ENSP00000262367:human:CREB-binding protein:E=16 | FLYBASE:CG15319-PB:fly:Flybase gene name is nej-PB:E=12.699 |
176822_at	C50C3.5	C50C3.5	WBGene00016801	C50C3.5	active	neurons along body | head neurons | intestine | nervous system	Adult Expression: Nervous System; head neurons; neurons along body;		1	1	6	III-4G08	-			WT|WT|WT	Molecular_function:calcium ion binding	Calmodulin and related proteins (EF-Hand superfamily)	ENSEMBL:ENSP00000283122:human:Centrin 3:E=10.4685 | FLYBASE:CG8472-PA:fly:Flybase gene name is Cam-PA:E=10.3468 |
185156_at	R09E12.2	R09E12.2	WBGene00019982	srbc-58	active						1	V-1O10	-			WT		Unnamed protein
178146_s_at	Y41E3.6	Y41E3.6	WBGene00012764	Y41E3.6	active							IV-7L23	-			WT		Unnamed protein
172766_x_at	ZK563.3	ZK563.3	WBGene00022768	ZK563.3	active						25	X-2A04	-
172777_x_at	F07B7.5	F07B7.5	WBGene00001923	his-49	active								-	his-49 encodes an H3 histone; by homology, HIS-49 is predicted to function as a nucleosome component required for packaging of DNA into chromatin; his-49 is a replication-dependent histone locus that resides in a histone gene-rich region on chromosome V.			Molecular_function:DNA binding|Biological_process:nucleosome assembly|Biological_process:chromosome organization and biogenesis (sensu Eukarya)|Cellular_component:nucleosome|Cellular_component:nucleus	Histones H3 and H4	ENSEMBL:ENSP00000333277:human:Similar to Histone H3:E=64.7959 | ENSEMBL:ENSP00000352252:human:PREDICTED: similar to CG31613-PA:E=64.7695 | ENSEMBL:ENSP00000254810:human:H3 histone, family 3A:E=63.1805 | ENSEMBL:ENSP00000305353:human:H3 histone family, member T:E=63.1805 | ENSEMBL:ENSP00000305245:human:15 kDa protein:E=61.9208 | ENSEMBL:ENSP00000339835:human:Hypothetical protein:E=58.8239 | ENSEMB…
191420_at	F14F9.7	F14F9.7	WBGene00005346	srh-129	active							V-4G09	-			WT	Molecular_function:G-protein coupled receptor activity|Cellular_component:membrane	Predicted olfactory G-protein coupled receptor
177865_at	F46B6.2	F46B6.2	WBGene00009768	F46B6.2	active						10	V-6H08	-			WT
178962_at	F53B2.4	F53B2.4	WBGene00005676	sru-13	active						13	IV-6N15	-			WT		Uncharacterized protein
186568_s_at	Y102A5C.13	Y102A5C.13	WBGene00013619	Y102A5C.13	active						3	V-11G12	-			WT		Uncharacterized protein
186831_s_at	F19B2.7	F19B2.7	WBGene00008946	F19B2.7	active						10	V-12P04	177545_at|186831_s_at			WT	Molecular_function:ATP-dependent peptidase activity|Molecular_function:serine-type endopeptidase activity|Biological_process:proteolysis and peptidolysis	Unnamed protein
190629_at	K06C4.9	K06C4.9	WBGene00019445	K06C4.9	active								-				Molecular_function:rhodopsin-like receptor activity|Biological_process:G-protein coupled receptor protein signaling pathway|Cellular_component:integral to membrane	Unnamed protein	ENSEMBL:ENSP00000255262:human:Neuromedin U receptor 2:E=13.2007 | ENSEMBL:ENSP00000296271:human:Rhodopsin:E=10.6383 | FLYBASE:CG2114-PA:fly:Flybase gene name is FR-PA:E=24.6778 | FLYBASE:CG6986-PA:fly:Flybase gene name is CG6986-PA:E=12.7212 | FLYBASE:CG16752-PA:fly:Flybase gene name is CG16752-PA:E=11.699 | FLYBASE:CG2872-PB:fly:Flybase gene name is AlstR-PB:E=11.5528 |
186234_at	C54F6.11	C54F6.11	WBGene00016928	srb-19	active						10	V-5B01	-			WT		Sra family integral membrane protein
176706_at	R13D7.4	R13D7.4	WBGene00005951	srx-60	active							V-5I02	-			WT	Molecular_function:rhodopsin-like receptor activity|Biological_process:G-protein coupled receptor protein signaling pathway|Cellular_component:integral to membrane	7-transmembrane receptor
189275_at	C07A9.1	C07A9.1	WBGene00007399	C07A9.1	active						2	III-5M09	-			WT|WT	Molecular_function:sugar binding
191444_at	F58G4.5	F58G4.5	WBGene00006178	str-129	active							V-5H02	-			WT	Molecular_function:G-protein coupled receptor activity|Cellular_component:membrane	7-transmembrane olfactory receptor
177948_at	F44A6.3	F44A6.3	WBGene00009675	F44A6.3	active							X-5C09	-			WT
192623_at	F49E11.9	F49E11.9	WBGene00004742	scl-1	active						17	IV-6N22	173458_at|192623_at		ok1185	WT|Unclassified	Cellular_component:extracellular	Defense-related protein containing SCP domain	ENSEMBL:ENSP00000346636:human:Cysteine-rich secretory protein-2 precursor:E=18.8239 | ENSEMBL:ENSP00000297048:human:Hypothetical protein PSEC0164:E=18.4202 | ENSEMBL:ENSP00000263045:human:Cysteine-rich secretory protein-3 precursor:E=16.3872 | ENSEMBL:ENSP00000310770:human:ALKN2972:E=16.3872 | ENSEMBL:ENSP00000266659:human:Glioma pathogenesis-related protein:E=15.5086 | ENSEMBL:ENSP00000288040:hu…
172665_s_at	ZC190.9	ZC190.9	WBGene00022543	ZC190.9	active							V-6O11	-			WT		Unnamed protein
172754_x_at	Y38H6C.6	Y38H6C.6	WBGene00012619	Y38H6C.6	active							V-13E09	-
186117_at	R03H10.5	R03H10.5	WBGene00019857	R03H10.5	active							II-3P09	-			WT		Extracellular protein with cysteine rich structures
192748_s_at	ZK1025.10	ZK1025.10	WBGene00014189	ZK1025.10	active								-		tm1737		Molecular_function:transcription factor activity|Molecular_function:steroid hormone receptor activity|Biological_process:regulation of transcription, DNA-dependent|Cellular_component:nucleus	Hormone receptors
192604_s_at	K03D3.10a	K03D3.10	WBGene00004287	rac-2	active			Animals harboring the unc-115::gfp::rac-2 transgene showed expression of GFP::RAC-2 that accumulate at the cell margins of neuroblasts and neurons as well as in the nerve ring. Nerve ring accumulation suggests that GFP::RAC-2 localized to the plasma membranes of axons.	1	1	3	IV-7L24	-		gk281	WT|WT|Mig|Mig	Molecular_function:GTP binding|Biological_process:small GTPase mediated signal transduction|Biological_process:cell migration	Ras-related small GTPase, Rho type	ENSEMBL:ENSP00000258737:human:Ras-related C3 botulinum toxin substrate 1:E=78.1549 | ENSEMBL:ENSP00000304283:human:Ras-related C3 botulinum toxin substrate 3:E=77.1079 | ENSEMBL:ENSP00000249071:human:Ras-related C3 botulinum toxin substrate 2:E=75.7213 |
191872_at	F54F7.4	F54F7.4	WBGene00006965	xtr-1	active							X-5L21	-			WT		Unnamed protein
190618_s_at	C02E7.14	C02E7.14	WBGene00015343		deprecated						3	V-3P18	-
185071_at	F26D11.2	F26D11.2	WBGene00017819	F26D11.2	active						17		-
185606_at	Y19D10A.10	Y19D10A.10	WBGene00021225	Y19D10A.10	active	intestinal	Adult Expression: intestinal; unidentified | Larval Expression: intestinal		0	1			-						ENSEMBL:ENSP00000244527:human:OTTHUMP00000039390:E=19.3279 | ENSEMBL:ENSP00000311506:human:Splice Isoform 1 Of Sialin:E=18.699 | ENSEMBL:ENSP00000265425:human:OTTHUMP00000016130:E=17.9208 | ENSEMBL:ENSP00000297013:human:Sodium-dependent phosphate transpor
181316_at	F54B11.4	F54B11.4	WBGene00010027	F54B11.4	active							X-6K12	-			WT
185047_at	F39H12.3	F39H12.3	WBGene00018214	F39H12.3	active						10	X-1M09	-			WT	Molecular_function:cAMP-dependent protein kinase, intrinsic regulator activity|Biological_process:signal transduction	Unnamed protein
192770_at	ZK938.3	ZK938.3	WBGene00014160	ZK938.3	active							II-7A21	-			WT		AAA+-type ATPase
191748_at	C28G1.1	C28G1.1	WBGene00006718	ubc-23	active	neuronal | intestinal	Very weak expression is seen in larvae and adults in cells around the pharynx (that may be neuronal) and in intestinal cells.		1	1	6	X-4B13	-	ubc-23 encodes a predicted conjugating enzyme (UBCs/E2s) of the ubiquitin-conjugation system; expressed in larvae and adults in cells around the pharynx and in intestinal cells.		WT	Molecular_function:ubiquitin conjugating enzyme activity|Biological_process:protein modification|Biological_process:ubiquitin cycle		ENSEMBL:ENSP00000261427:human:Huntingtin interacting protein 2:E=24.5229 | ENSEMBL:ENSP00000222402:human:Similar to Ubiquitin-conjugating enzyme E2-17 kDa 2:E=17.0706 | ENSEMBL:ENSP00000338340:human:Similar to Ubiquitin-conjugating enzyme E2:E=17.0605 | E
176813_at	H27D07.5	H27D07.5	WBGene00005869	srw-122	active							V-2N01	-			WT	Molecular_function:rhodopsin-like receptor activity|Biological_process:G-protein coupled receptor protein signaling pathway|Cellular_component:integral to membrane	7-transmembrane olfactory receptor
191448_at	C04E6.10	C04E6.10	WBGene00005093	srd-15	active	head neurons | Reproductive System | body | spermatheca uterine valve | intestine | pharynx | nervous system | tail neurons	Adult Expression: pharynx; intestine; Reproductive System; spermatheca uterine valve; Nervous System; head neurons; tail neurons;		1	1		V-4B13	-			WT	Molecular_function:rhodopsin-like receptor activity|Biological_process:G-protein coupled receptor protein signaling pathway|Cellular_component:integral to membrane|Molecular_function:G-protein coupled receptor activity|Cellular_component:membrane	Chemoreceptor/7TM receptor
177711_at	C35D6.5	C35D6.5	WBGene00007962	C35D6.5	active						20	IV-7N10	-			WT		Uncharacterized protein
176867_at	Y5H2A.2	Y5H2A.2	WBGene00021163	Y5H2A.2	active						29		-				Molecular_function:transcription factor activity|Molecular_function:steroid hormone receptor activity|Biological_process:regulation of transcription, DNA-dependent|Cellular_component:nucleus	Hormone receptors
176325_at	C01B4.4	C01B4.4	WBGene00005139	srd-62	active							V-2E22	-
182853_at	B0238.4	B0238.4	WBGene00043077		deprecated							V-4K05	-
179096_at	F40D4.3	F40D4.3	WBGene00005375	srh-159	active							V-11B05	172563_x_at|179096_at			WT	Molecular_function:G-protein coupled receptor activity|Cellular_component:membrane	Predicted olfactory G-protein coupled receptor
172774_x_at	F54E12.1	F54E12.1	WBGene00001929	his-55	active							IV-6E17	-	his-55 encodes an H3 histone; by homology, HIS-55 is predicted to function as a nucleosome component required for packaging of DNA into chromatin; his-55 is a replication-dependent histone locus that resides in a histone gene-rich region on chromosome IV.		Ste	Molecular_function:DNA binding|Biological_process:nucleosome assembly|Biological_process:chromosome organization and biogenesis (sensu Eukarya)|Cellular_component:nucleosome|Cellular_component:nucleus|Biological_process:reproduction	Histones H3 and H4	ENSEMBL:ENSP00000333277:human:Similar to Histone H3:E=64.7959 | ENSEMBL:ENSP00000352252:human:PREDICTED: similar to CG31613-PA:E=64.7695 | ENSEMBL:ENSP00000254810:human:H3 histone, family 3A:E=63.1805 | ENSEMBL:ENSP00000305353:human:H3 histone family, member T:E=63.1805 | ENSEMBL:ENSP00000305245:human:15 kDa protein:E=61.9208 | ENSEMBL:ENSP00000339835:human:Hypothetical protein:E=58.8239 | ENSEMB…
183964_at	T24A6.7	T24A6.7	WBGene00020747	T24A6.7	active						3	V-3K17	-			WT		Predicted riboflavin biosynthesis protein
179386_at	ZK971.1	ZK971.1	WBGene00014175	ZK971.1	active						15	II-7A06	-			WT
183701_s_at	F20B6.6	F20B6.6	WBGene00017630	F20B6.6	active							X-2F17	-			WT		Protein tyrosine phosphatase
182199_at	ZK1053.6	ZK1053.6	WBGene00014201	ZK1053.6	active						13	I-6P19	-			WT	Molecular_function:cation transporter activity|Biological_process:cation transport	Predicted divalent cation transporter	ENSEMBL:ENSP00000312681:human:Solute carrier family 41, member 3:E=40.4089 | ENSEMBL:ENSP00000353533:human:Solute carrier family 41, member 3 iSoform 4:E=39.301 | ENSEMBL:ENSP00000326070:human:Solute carrier family 41, member 3, isoform 1:E=37.9586 | ENSEMBL:ENSP00000344611:human:Hypothetical protein DKFZp451M143:E=34.2596 | ENSEMBL:ENSP00000258538:human:Divalent cation transporter family protein…
172773_x_at	K10B3.2	K10B3.2	WBGene00019610	K10B3.2	active							X-2I01	-
186265_at	Y48E1B.11	Y48E1B.11	WBGene00013009	Y48E1B.11	active						1	II-8F02	-			WT
178543_at	K07G5.5	K07G5.5	WBGene00010644	K07G5.5	active							I-3D13	-			WT	Molecular_function:cation transporter activity|Biological_process:cation transport|Cellular_component:membrane	Mitochondrial Fe2+ transporter MMT1 and related transporters (cation diffusion facilitator superfamily)
182316_at	C14E2.4	C14E2.4	WBGene00015773	C14E2.4	active							X-1J09	-		ok281	WT	Molecular_function:oxidoreductase activity, acting on paired donors, with incorporation or reduction of molecular oxygen, 2-oxoglutarate as one donor, and incorporation of one atom each of oxygen into both donors|Biological_process:protein metabolism	Prolyl 4-hydroxylase alpha subunit	ENSEMBL:ENSP00000166534:human:Splice Isoform 1 Of Prolyl 4-hydroxylase alpha-2 subunit precursor:E=13.0757 | ENSEMBL:ENSP00000263556:human:Splice Isoform 2 Of Prolyl 4-hydroxylase alpha-1 subunit precursor:E=12.5229 | ENSEMBL:ENSP00000332170:human:Collage
184181_at	C13D9.3	C13D9.3	WBGene00005659	srr-8	active						9	V-4A17	-			WT		Unnamed protein
186512_at	Y102A5C.32	Y102A5C.32	WBGene00005581	sri-69	active							V-11I24	-			WT	Molecular_function:G-protein coupled receptor activity|Cellular_component:membrane	Predicted olfactory G-protein coupled receptor
180919_s_at	C24G6.5	C24G6.5	WBGene00001024	dnj-6	active						20	V-4C20	-	This gene encodes a protein containing a DnaJ ('J') domain.		WT	Molecular_function:heat shock protein binding|Molecular_function:unfolded protein binding|Biological_process:protein folding	Molecular chaperone (DnaJ superfamily)	ENSEMBL:ENSP00000314030:human:DnaJ homolog subfamily A member 2:E=76.7213 | ENSEMBL:ENSP00000338840:human:DnaJ homolog subfamily A member 1:E=67.6383 | ENSEMBL:ENSP00000339581:human:DnaJ homolog subfamily A member 4:E=67.1192 | ENSEMBL:ENSP00000254322:hum
177188_at	Y73B6BL.26	Y73B6BL.26	WBGene00022247	Y73B6BL.26	active						9		-				Molecular_function:extracellular ligand-gated ion channel activity|Biological_process:ion transport|Cellular_component:integral to membrane|Cellular_component:postsynaptic membrane|Biological_process:transport|Cellular_component:membrane|Molecular_function:neurotransmitter receptor activity		ENSEMBL:ENSP00000250699:human:Neuronal acetylcholine receptor protein, alpha-10 chain precursor:E=33.1135 | ENSEMBL:ENSP00000312663:human:Neuronal acetylcholine receptor protein, alpha-9 chain precursor:E=31.9208 | ENSEMBL:ENSP00000217176:human:Neuronal a
179527_at	Y6E2A.1	Y6E2A.1	WBGene00012397	Y6E2A.1	active						3	V-10G20	-			WT	Molecular_function:G-protein coupled receptor activity|Cellular_component:membrane	7-transmembrane olfactory receptor
179043_at	C09G9.5	C09G9.5	WBGene00007495	C09G9.5	active						6		-
185020_at	C33E10.5	C33E10.5	WBGene00016347	C33E10.5	active						3	X-7D10	-			WT|WT|WT|Emb	Molecular_function:glyceraldehyde-3-phosphate dehydrogenase (phosphorylating) activity|Biological_process:glycolysis|Biological_process:embryonic development (sensu Animalia)
181401_at	C54E10.3	C54E10.3	WBGene00008308	C54E10.3	active								-				Molecular_function:rhodopsin-like receptor activity|Biological_process:G-protein coupled receptor protein signaling pathway|Cellular_component:integral to membrane	Unnamed protein
184317_at	C04E12.1	C04E12.1	WBGene00015432	srbc-4	active								-
184329_s_at	Y51H4A.20	Y51H4A.20	WBGene00013114	Y51H4A.20	active								-			WT		STAT protein
183506_at	F26A1.7	F26A1.7	WBGene00017805	F26A1.7	active	head neurons | tail neurons	Adult Expression: head neurons; tail neurons | Larval Expression: head neurons; tail neurons		1	1		III-2O24	-			WT|WT		Unnamed protein
185761_s_at	K08D10.1	K08D10.1	WBGene00019528	K08D10.1	active						5	IV-2I09	-					Uncharacterized protein
190039_at	C29G2.5	C29G2.5	WBGene00016233	srt-58	active						17	V-2K02	-		tm1066	WT			ENSEMBL:ENSP00000343698:human:Retinoic acid receptor gamma-2:E=11.2518 | ENSEMBL:ENSP00000352900:human:51 kDa protein:E=11.2291 | ENSEMBL:ENSP00000271387:human:Retinoic acid receptor RXR-gamma:E=11.2291 | ENSEMBL:ENSP00000335676:human:RXRA protein:E=11.18
187630_at	C30G12.1	C30G12.1	WBGene00016273	C30G12.1	active						1	II-5D21	-		ok910	WT		Unnamed protein
187187_at	Y71F9AL.12	Y71F9AL.12	WBGene00022117	Y71F9AL.12	active								-			Emb|WT|Emb|Gro|Ste|Emb|Lva|Ste	Biological_process:embryonic development (sensu Animalia)|Biological_process:positive regulation of growth rate|Biological_process:larval development (sensu Nematoda)|Biological_process:growth|Biological_process:reproduction
190407_at	ZK250.1	ZK250.1	WBGene00022684	ZK250.1	active						10	II-2A16	-				Molecular_function:RNA binding|Molecular_function:RNA-directed DNA polymerase activity|Biological_process:RNA dependent DNA replication	Reverse transcriptase
183636_at	F46B3.12	F46B3.12	WBGene00009764	srz-17	active						10	V-13K03	-
182829_at	F31D5.6	F31D5.6	WBGene00017949	F31D5.6	active						12	II-3B06	-	This gene encodes a protein containing an F-box, a motif predicted to mediate protein-protein interactions either with homologs of yeast Skp-1p or with other proteins.	pkP5030	WT		Uncharacterized protein
172749_x_at	W04G5.1	W04G5.1	WBGene00012263	W04G5.1	active		All six ORFs (C52D10.5, F26H9.3, H28G03.4, K03H6.3, T14G12.1 and W04G5.1) are transcribed throughout the development of C. elegans in all tissues examined,		3	1	9	I-5H10	-				Biological_process:development|Cellular_component:nucleus	Transposase
176799_at	Y49C4A.2	Y49C4A.2	WBGene00021707	srbc-38	active								-
172760_x_at	ZC410.6_rc	ZC410.6	WBGene00043953		deprecated							IV-4L03	-
176751_at	C36B7.3	C36B7.3	WBGene00016466	C36B7.3	active						3	X-3B02	-			WT
172616_x_at	Y116A8C.41	Y116A8C.41	WBGene00013813	Y116A8C.41	active						1	IV-8K07	-			WT	Molecular_function:G-protein coupled receptor activity|Cellular_component:membrane	7-transmembrane olfactory receptor	ENSEMBL:ENSP00000340777:human:PREDICTED: similar to elicitor-like mating protein M81 (2A987):E=14.5528 |
182113_at	W07E6.5	W07E6.5	WBGene00021076	W07E6.5	active						28	II-1A24	-			WT		Unnamed protein
183078_at	W08F4.5	W08F4.5	WBGene00021094	W08F4.5	active						6	II-1E06	-			WT		Unnamed protein
185471_at	F20E11.10	F20E11.10	WBGene00005414	srh-203	active						10	V-11N19	180126_s_at|185471_at			WT	Molecular_function:G-protein coupled receptor activity|Cellular_component:membrane	Predicted olfactory G-protein coupled receptor
181659_at	F35D2.2	F35D2.2	WBGene00018040	F35D2.2	active						14	II-5P05	-			WT		Unnamed protein
181123_at	K02F3.8	K02F3.8	WBGene00019331	K02F3.8	active							III-1C24	-			WT|WT
178555_at	F13E9.8	F13E9.8	WBGene00008757	F13E9.8	active								-					Predicted alpha-helical protein	ENSEMBL:ENSP00000269576:human:Keratin 10:E=17.0757 | ENSEMBL:ENSP00000310861:human:Keratin, type II cytoskeletal 2 epidermal:E=16.6778 | ENSEMBL:ENSP00000246662:human:Keratin 9:E=16.5686 | ENSEMBL:ENSP00000349865:human:57 kDa protein:E=15.9586 | ENSEMBL:E
191140_at	D2062.8	D2062.8	WBGene00005550	sri-38	active						3	II-2L15	-			WT	Molecular_function:G-protein coupled receptor activity|Cellular_component:membrane	Predicted olfactory G-protein coupled receptor
172527_x_at	C24D10.8	C24D10.8	WBGene00043147		deprecated						4	IV-2P05	-
183271_at	F58E2.7	F58E2.7	WBGene00019050	srz-88	active							IV-1H10	-
190160_at	B0250.7	B0250.7	WBGene00007124	B0250.7	active						5	V-13C17	-			Emb|Ste|Emb|Gro|Pch|Gro|Stp	Molecular_function:structural constituent of ribosome|Biological_process:protein biosynthesis|Cellular_component:intracellular|Cellular_component:ribosome|Molecular_function:nucleic acid binding|Molecular_function:zinc ion binding|Cellular_component:nucleus|Biological_process:embryonic development (sensu Animalia)|Biological_process:positive regulation of growth rate|Biological_process:reproducti…	60s ribosomal protein L2/L8	FLYBASE:CG1263-PA:fly:Flybase gene name is RpL8-PA:E=12.2441 |
171970_x_at	H39E23.2	H39E23.2	WBGene00010432	H39E23.2	active								-
179011_at	K08E4.4	K08E4.4	WBGene00010668	K08E4.4	active							IV-6M06	-			WT
177354_at	CD4.5	CD4.5	WBGene00016991	CD4.5	active						3	V-4G06	-			WT	Molecular_function:protein binding	Unnamed protein
177904_at	D2023.3	D2023.3	WBGene00008407	D2023.3	active						3	V-7P24	-			WT	Molecular_function:sugar porter activity|Biological_process:phosphoenolpyruvate-dependent sugar phosphotransferase system	Ca2+-dependent phospholipid-binding protein Synaptotagmin, required for synaptic vesicle and secretory granule exocytosis
182401_at	K02H8.1	K02H8.1	WBGene00019347	K02H8.1	active								-		tm1277		Molecular_function:nucleic acid binding	C3H1-type Zn-finger protein	ENSEMBL:ENSP00000344214:human:Muscleblind-like protein MBLL39:E=34.2757 | ENSEMBL:ENSP00000267287:human:Muscleblind-like protein MLP1:E=34.0706 | ENSEMBL:ENSP00000282488:human:36 kDa muscleblind protein EXP36:E=31.7959 | ENSEMBL:ENSP00000319429:human:Muscleblind 41kD isoform:E=29.5086 | ENSEMBL:ENSP00000282486:human:Splice Isoform 1 Of Muscleblind-like protein:E=29.5086 | ENSEMBL:ENSP00000347637:…
186594_at	F45C12.16	F45C12.16	WBGene00018447	F45C12.16	active						9	II-2E21	-			WT	Molecular_function:transmembrane receptor protein tyrosine kinase activity|Molecular_function:epidermal growth factor receptor activity|Cellular_component:membrane	Predicted receptor
186087_at	Y71A12B.U	Y71A12B.U	WBGene00043817		deprecated								-
191488_at	R10D12.4	R10D12.4	WBGene00005901	srx-10	active						3	V-9O01	-			WT		Integral membrane O-acyltransferase
190552_at	H02F09.4	H02F09.4	WBGene00019147	H02F09.4	active						3	X-1D01	-			WT	Molecular_function:RNA binding|Molecular_function:RNA-directed DNA polymerase activity|Biological_process:RNA dependent DNA replication	Reverse transcriptase
184957_at	Y9C9A.18	Y9C9A.18	WBGene00006204	str-159	active								-				Molecular_function:G-protein coupled receptor activity|Cellular_component:membrane	7-transmembrane olfactory receptor
186959_at	T07A5.1	T07A5.1	WBGene00011554	T07A5.1	active						3	III-5D17	-			WT|WT		Unnamed protein
184793_at	K12D9.10	K12D9.10	WBGene00005883	srw-136	active						13	V-2P17	-				Molecular_function:rhodopsin-like receptor activity|Biological_process:G-protein coupled receptor protein signaling pathway|Cellular_component:integral to membrane	7-transmembrane olfactory receptor	FLYBASE:CG8985-PA:fly::E=11.4559 | FLYBASE:CG16752-PA:fly:Flybase gene name is CG16752-PA:E=10.0605 |
190860_at	F23B2.4	F23B2.4	WBGene00009074	F23B2.4	active						9	IV-4N07	-			WT		Uncharacterized conserved protein WDR10, contains WD40 repeats	ENSEMBL:ENSP00000324005:human:Similar to WDR10p-L:E=208.569 | ENSEMBL:ENSP00000296266:human:WDR10p-L:E=207.569 | ENSEMBL:ENSP00000323973:human:WD repeat domain 10 isoform 3:E=207.432 | ENSEMBL:ENSP00000324165:human:Similar to WDR10p-L:E=191.018 | ENSEMBL:ENSP00000281405:human:Splice Isoform 2 Of WD-repeat protein 35:E=11.6778 | ENSEMBL:ENSP00000314444:human:G-protein beta WD-40 repeat containing …
191484_at	R10D12.3	R10D12.3	WBGene00006018	srx-127	active							V-9M23	-
176845_s_at	Y19D10A.7	Y19D10A.7	WBGene00021222	Y19D10A.7	active								-					Predicted receptor
176047_at	Y105E8A.13	Y105E8A.13	WBGene00013673	Y105E8A.13	active								-					Unnamed protein
176603_at	T12A2.13	T12A2.13	WBGene00005164	srg-6	active							III-3E18	-			WT|WT	Molecular_function:transmembrane receptor activity|Biological_process:signal transduction|Cellular_component:membrane	Receptor-like protein, Srg family
172901_x_at	T27E4.9	T27E4.9	WBGene00002020	hsp-16.49	active								-	hsp-16.49 encodes a 16-kD heat shock protein (HSP) that is a member of the hsp16/hsp20/alphaB-crystallin (HSP16) family of heat shock proteins, and that is identical to the protein encoded by hsp-16.48; HSP-16.49 is likely to function as a passive ligand temporarily preventing unfolded proteins from aggregating.	tm1221			Alpha crystallins	ENSEMBL:ENSP00000227251:human:Alpha crystallin B chain:E=14.9586 | ENSEMBL:ENSP00000248553:human:Heat-shock protein beta-1:E=13.5528 | ENSEMBL:ENSP00000291554:human:Alpha crystallin A chain:E=13.4815 | ENSEMBL:ENSP00000004982:human:Heat shock protein, alpha-crystallin-related, B6:E=11.4318 | ENSEMBL:ENSP00000281938:human:Heat-shock protein beta-8:E=11.3665 | ENSEMBL:ENSP00000302476:human:Heat-sho…
182998_at	Y51A2A.5	Y51A2A.5	WBGene00013061	Y51A2A.5	active						3		-					Uncharacterized conserved protein
181795_s_at	F42H11.1	F42H11.1	WBGene00009646	F42H11.1	active						9	I-4B12	-			WT		Uncharacterized protein	ENSEMBL:ENSP00000339915:human:Splice Isoform 1 Of Collagen alpha 2(XI) chain precursor:E=10 | ENSEMBL:ENSP00000352057:human:Splice Isoform 4 Of Collagen alpha 2(XI) chain precursor:E=10 | ENSEMBL:ENSP00000350443:human:Splice Isoform 7 Of Collagen alpha 2(XI) chain precursor:E=10 | ENSEMBL:ENSP00000350079:human:Splice Isoform 3 Of Collagen alpha 2(XI) chain precursor:E=10 | ENSEMBL:ENSP00000355123…
186869_at	C05B5.1	C05B5.1	WBGene00007319	C05B5.1	active						4	III-5I12	-			WT|WT
177661_at	F56H6.7	F56H6.7	WBGene00010168	F56H6.7	active						15	I-6M03	-			WT		Uncharacterized conserved protein
187471_at	Y62E10A.11B	Y62E10A.11B	-	-	not a gene								-					Guanine nucleotide exchange factor
178460_at	F59A1.7	F59A1.7	WBGene00010293	F59A1.7	active						7	V-11F18	-	This gene encodes a protein containing an F-box, a motif predicted to mediate protein-protein interactions either with homologs of yeast Skp-1p or with other proteins; this gene's encoded protein also contains an FTH/DUF38 motif, which may also mediate protein-protein interaction.		WT|WT		Uncharacterized protein
182502_at	F18E9.4	F18E9.4	WBGene00017570	F18E9.4	active						6		-
186495_at	Y66H1A.1	Y66H1A.1	WBGene00043776		deprecated							IV-1K11	-
177348_at	M163.5	M163.5	WBGene00010937	M163.5	active						3		-
184376_at	R13D11.6	R13D11.6	WBGene00020060	srab-16	active						3	V-1B05	-			WT		Sra family integral membrane protein
178292_at	F57G9.2	F57G9.2	WBGene00010218	sre-30	active							II-8E08	-			WT	Molecular_function:transmembrane receptor activity|Biological_process:chemosensory perception|Cellular_component:integral to membrane	Sre G protein-coupled chemoreceptor
179212_at	T01G5.3	T01G5.3	WBGene00005615	srj-27	active							V-9L06	-		pkP626	WT	Molecular_function:G-protein coupled receptor activity|Cellular_component:membrane	7-transmembrane olfactory receptor
179520_at	C06B8.6	C06B8.6	WBGene00005429	srh-219	active								-				Molecular_function:G-protein coupled receptor activity|Cellular_component:membrane	Predicted olfactory G-protein coupled receptor
178398_at	R02D5.6	R02D5.6	WBGene00010979	R02D5.6	active						10	V-9F03	-			WT		Unnamed protein
192760_at	M04B2.5	M04B2.5	WBGene00006678	twk-25	active						13	IV-6K17	-			WT	Molecular_function:potassium channel activity|Biological_process:potassium ion transport|Cellular_component:membrane	Tandem pore domain K+ channel	ENSEMBL:ENSP00000258230:human:Potassium channel subfamily K member 1:E=13.6576 | ENSEMBL:ENSP00000263372:human:Splice Isoform 1 Of Potassium channel subfamily K member 6:E=12.2007 | ENSEMBL:ENSP00000302166:human:Potassium channel subfamily K member 9:E=12.1871 | ENSEMBL:ENSP00000211196:human:Splice Isoform 1 Of Potassium channel subfamily K member 16:E=11.5686 | ENSEMBL:ENSP00000306275:human:Pota…
184650_at	C08E3.12	C08E3.12	WBGene00015604	C08E3.12	active						17	II-1P02	-			WT		Uncharacterized protein
176358_at	M02H5.12	M02H5.12	WBGene00019745	srbc-57	active								-
185075_s_at	Y45F10B.4	Y45F10B.4	WBGene00005679	sru-16	active							IV-7O11	-			WT		Uncharacterized protein
172411_x_at	T24A6.1	T24A6.1	WBGene00020744	T24A6.1	active						28	V-3K05	-			WT|WT		G2/Mitotic-specific cyclin A
177927_at	C29F3.3	C29F3.3	WBGene00007804	C29F3.3	active						14	V-10G15	-			WT		Unnamed protein
172593_x_at	F45D11.2	F45D11.2	WBGene00018449	F45D11.2	active								-	F45D11.2, with F45D11.3 and F45D11.4, encodes a nematode-specific protein that entirely consists of one large (~300-residue) 'domain of unknown function' (DUF684) that is found in several other C. elegans proteins; a transcription unit of either F45D11.2, F45D11.3, or F45D11.4 (genes of essentially identical sequence) has a natural nonsense transcript that is up-regulated in vivo by smg[-] mutati…		WT|WT|WT|WT		Uncharacterized protein
183645_at	F26G5.8	F26G5.8	WBGene00017844		deprecated						3	V-4A05	-
179137_at	F14F8.8	F14F8.8	WBGene00008816	F14F8.8	active						3	V-11M11	-			WT
187097_at	Y57A10A.14	Y57A10A.14	WBGene00013257	Y57A10A.14	active								-			WT|WT|WT|WT|Unclassified
178328_at	T11A5.1	T11A5.1	WBGene00011700	T11A5.1	active							V-6L06	-			WT
188366_s_at	F54D1.3	F54D1.3	WBGene00000701	col-127	active						16	IV-6C01	-			WT	Biological_process:phosphate transport|Cellular_component:cytoplasm|Molecular_function:structural constituent of cuticle	Collagens (type IV and type XIII), and related proteins	ENSEMBL:ENSP00000315243:human:COL3A1 protein:E=37.9586 | ENSEMBL:ENSP00000304408:human:Collagen alpha 1(III) chain precursor:E=37.8861 | ENSEMBL:ENSP00000327368:human:46 kDa protein:E=37.6778 | ENSEMBL:ENSP00000225964:human:Collagen alpha 1(I) chain precu
185283_at	C40A11.3	C40A11.3	WBGene00016546	C40A11.3	active								-				Molecular_function:protein binding|Molecular_function:voltage-gated potassium channel activity|Biological_process:potassium ion transport|Cellular_component:voltage-gated potassium channel complex|Cellular_component:membrane	Polymerase delta-interacting protein PDIP1 and related proteins, contain BTB/POZ domain	ENSEMBL:ENSP00000228495:human:Similar to Tumor necrosis factor, alpha-induced protein 1, endothelial:E=16.4437 | ENSEMBL:ENSP00000311202:human:Potassium channel tetramerization domain containing protein 13:E=15.6021 | ENSEMBL:ENSP00000226225:human:Tumor necrosis factor, alpha-induced protein 1, endothelial:E=14.8539 | ENSEMBL:ENSP00000259154:human:OTTHUMP00000061080:E=11.9586 | ENSEMBL:ENSP000003…
183280_at	R07C3.3	R07C3.3	WBGene00019919	R07C3.3	active							II-1F15	-			WT	Molecular_function:acetylglucosaminyltransferase activity|Cellular_component:membrane	Branching enzyme	ENSEMBL:ENSP00000327068:human:Core 2/core 4 beta-1,6-N-acetylglucosaminyltransferase:E=20.6576 | ENSEMBL:ENSP00000333978:human:Beta-1,3-galactosyl-O-glycosyl-glycoprotein beta-1,6-N- acetylglucosaminyltransferase:E=16.6198 | ENSEMBL:ENSP00000265012:human:I-branching beta-1,6-acetylglucosaminyltransferase family polypeptide 3:E=15.2076 | ENSEMBL:ENSP00000317027:human:Core 2 beta-1,6-N-acetylglucos…
176058_at	Y55F3C.2	Y55F3C.2	WBGene00021947	srt-23	active								175976_at|176054_at|176058_at			WT|WT
179087_at	T19C9.6	T19C9.6	WBGene00011842	T19C9.6	active							V-11F07	-			WT		Uncharacterized protein
192031_at	C53D6.10	C53D6.10	WBGene00023424	C53D6.10	active						8		-
182419_at	W05F2.5	W05F2.5	WBGene00021037	W05F2.5	active						2	I-1B19	-	This gene encodes a protein containing an F-box, a motif predicted to mediate protein-protein interactions either with homologs of yeast Skp-1p or with other proteins; this gene's encoded protein also contains an FTH/DUF38 motif, which may also mediate protein-protein interaction.		WT		Uncharacterized protein
187148_at	Y97E10B.6	Y97E10B.6	WBGene00005902	srx-11	active								-
186524_at	Y54G11A.12	Y54G11A.12	WBGene00005264	srh-41	active							II-9I13	-			WT	Molecular_function:G-protein coupled receptor activity|Cellular_component:membrane|Molecular_function:carrier activity|Biological_process:transport|Cellular_component:extracellular space	Predicted olfactory G-protein coupled receptor
193296_at	C15H11.3	C15H11.3	WBGene00003834	nxf-1	active								-	nxf-1 encodes a homolog of human TAP protein, a member of the NXF family of shuttling transport receptors for nuclear export of mRNA; binds RNA directly and its function has been shown to be conserved with the NXF family.	ok611		Molecular_function:protein transporter activity|Biological_process:protein-nucleus import|Cellular_component:intracellular|Cellular_component:nucleus	mRNA export factor TAP/MEX67	ENSEMBL:ENSP00000294172:human:Nuclear RNA export factor 1:E=55 | ENSEMBL:ENSP00000331471:human:Nuclear RNA export factor 2:E=48.6198 | ENSEMBL:ENSP00000354940:human:Splice Isoform 2 Of Nuclear RNA export factor 5:E=24.284 | ENSEMBL:ENSP00000263032:human:Splice Isoform 1 Of Nuclear RNA export factor 5:E=23.1675 | ENSEMBL:ENSP00000354539:human:Splice Isoform 4 Of Nuclear RNA export factor 5:E=22.56…
185392_at	F22E5.11	F22E5.11	WBGene00017709	F22E5.11	active						3	II-2N19	-				Molecular_function:protein binding|Molecular_function:voltage-gated potassium channel activity|Biological_process:potassium ion transport|Cellular_component:voltage-gated potassium channel complex|Cellular_component:membrane	Polymerase delta-interacting protein PDIP1 and related proteins, contain BTB/POZ domain	ENSEMBL:ENSP00000228495:human:Similar to Tumor necrosis factor, alpha-induced protein 1, endothelial:E=13.6778 | ENSEMBL:ENSP00000311202:human:Potassium channel tetramerization domain containing protein 13:E=11.6576 | ENSEMBL:ENSP00000226225:human:Tumor necrosis factor, alpha-induced protein 1, endothelial:E=10.2757 |
172120_x_at	Y22D7AL.X	Y22D7AL.X	-	-	not a gene								-
178381_at	F32B4.7	F32B4.7	WBGene00009317		deprecated						1	I-5D20	-
172055_x_at	K06C4.11	K06C4.11	WBGene00001893	his-19	active								-	his-19 encodes an H2A histone; his-19 is contained within the histone gene cluster HIS4.			Molecular_function:DNA binding|Biological_process:nucleosome assembly|Biological_process:chromosome organization and biogenesis (sensu Eukarya)|Cellular_component:nucleosome|Cellular_component:nucleus	Histone 2A	ENSEMBL:ENSP00000332790:human:Histone H2A:E=52.5686 | ENSEMBL:ENSP00000297012:human:Histone 1, H2aa:E=51.6198 | ENSEMBL:ENSP00000332194:human:H2A histone family, member Q:E=51.3979 | ENSEMBL:ENSP00000321389:human:H2A histone family, member L:E=51.3979 | ENSEMBL:ENSP00000328644:human:Histone H2A.o:E=51.2291 | ENSEMBL:ENSP00000341094:human:Histone H2A.c/d/i/n/p:E=51.1367 | ENSEMBL:ENSP00000314530:h…
177503_at	T07C5.4	T07C5.4	WBGene00011567	T07C5.4	active						9	X-6C15	-			WT	Molecular_function:transcription factor activity|Molecular_function:steroid hormone receptor activity|Biological_process:regulation of transcription, DNA-dependent|Cellular_component:nucleus	Nuclear hormone receptor
172160_x_at	F57G4.3	F57G4.3	WBGene00010208	F57G4.3	active						11	V-11D22	-			WT		Uncharacterized protein
185371_at	F38H12.5	F38H12.5	WBGene00018190	F38H12.5	active							V-3D23	-			WT		Unnamed protein
184359_at	Y75B12B.7	Y75B12B.7	WBGene00005748	srw-1	active							V-9P06	-			WT	Molecular_function:rhodopsin-like receptor activity|Biological_process:G-protein coupled receptor protein signaling pathway|Cellular_component:integral to membrane	7-transmembrane olfactory receptor
190114_at	R13H4.2	R13H4.2	WBGene00014826	R13H4.2	active						8		-					Unnamed protein
179718_at	H24D24.2	H24D24.2	WBGene00005805	srw-58	active						3	V-10H09	-			WT	Molecular_function:rhodopsin-like receptor activity|Biological_process:G-protein coupled receptor protein signaling pathway|Cellular_component:integral to membrane	7-transmembrane olfactory receptor
172436_x_at	C04F12.6	C04F12.6	WBGene00007300	C04F12.6	active								-					Uncharacterized protein
186616_at	Y105C5A.14	Y105C5A.14	WBGene00013638	Y105C5A.14	active								-			WT	Molecular_function:nucleic acid binding|Molecular_function:3'-5' exonuclease activity|Cellular_component:intracellular|Molecular_function:nucleotide binding|Molecular_function:DNA binding|Molecular_function:DNA-directed DNA polymerase activity|Biological_process:DNA replication	Unnamed protein
180314_at	C47A10.3	C47A10.3	WBGene00005489	srh-284	active						3	V-11J08	-			WT	Molecular_function:G-protein coupled receptor activity|Cellular_component:membrane	Predicted olfactory G-protein coupled receptor
189905_s_at	Y46B2A.2	Y46B2A.2	WBGene00021577	Y46B2A.2	active								-					DNA helicase PIF1/RRM3	ENSEMBL:ENSP00000268043:human:DNA helicase homolog:E=15.2366 | FLYBASE:CG3238-PA:fly:Flybase gene name is CG3238-PA:E=17.0706 |
172384_x_at	R05G6.3	R05G6.3	WBGene00043466		deprecated						3	IV-3D16	-
172154_x_at	Y48G1BM.H_rc	Y48G1BM.H	-	-	not a gene								-
179579_at	F53F4.2	F53F4.2	WBGene00009986	F53F4.2	active						10	V-8P12	-			WT
178015_at	R160.5	R160.5	WBGene00020122	R160.5	active							X-2L15	-			WT
182103_at	B0281.1	B0281.1	WBGene00015108	B0281.1	active							II-2O20	-			WT		Predicted E3 ubiquitin ligase
184685_s_at	T08B2.12	T08B2.12	WBGene00020350	T08B2.12	active						4	I-2P16	-			WT|WT		Unnamed protein
187839_s_at	T10B5.1	T10B5.1	WBGene00020387	T10B5.1	active								-
177816_at	F49H6.3	F49H6.3	WBGene00009907	F49H6.3	active						3	V-11K08	-			WT		Unnamed protein
185231_at	F41E6.14	F41E6.14	WBGene00018295	F41E6.14	active						14	V-6M11	-			WT		Integral membrane O-acyltransferase
188049_at	AH6.9	AH6.9	WBGene00005031	sra-5	active							II-6F22	-
192608_at	Y38H8A.5	Y38H8A.5	WBGene00012639	Y38H8A.5	active							IV-7M01	-	The Y38H8A.5 gene encodes a homolog of the human gene ZNF195 (or p57KIP2), which when mutated leads to Beckwith-Wiedemann syndrome (OMIM:130650).	tm1404	WT|WT	Molecular_function:nucleic acid binding|Molecular_function:zinc ion binding|Cellular_component:nucleus	Zn-finger	ENSEMBL:ENSP00000283268:human:Zinc finger protein 312:E=79.0757 | ENSEMBL:ENSP00000332777:human:PREDICTED: similar to zinc finger protein 312:E=78.4559 | ENSEMBL:ENSP00000249382:human:46 kDa protein:E=77.6576 | ENSEMBL:ENSP00000329793:human:Zinc finger pr
186807_at	ZK673.4	ZK673.4	WBGene00014060	ZK673.4	active						9		-				Molecular_function:DNA binding	Unnamed protein
180221_at	F54E2.5	F54E2.5	WBGene00018825	F54E2.5	active						3	V-2F05	-			WT		Membrane protein
181995_at	F40G9.5	F40G9.5	WBGene00018241	F40G9.5	active						12	III-1G11	-			WT|WT
182612_at	C30E1.7	C30E1.7	WBGene00016256	C30E1.7	active						6	X-7J03	-			WT		Unnamed protein
184101_at	C03G6.2	C03G6.2	WBGene00005947	srx-56	active						9	V-5E04	-		pkP5317	WT	Molecular_function:rhodopsin-like receptor activity|Biological_process:G-protein coupled receptor protein signaling pathway|Cellular_component:integral to membrane
186647_at	Y105C5B.27	Y105C5B.27	WBGene00013664	Y105C5B.27	active								-					Transposase-encoded protein linked to peptidase
180625_at	T08B2.4	T08B2.4	WBGene00020345	T08B2.4	active						28	I-2N24	-			WT		S-M checkpoint control protein CID1 and related nucleotidyltransferases
172858_x_at	C53C11.4	C53C11.4	WBGene00016901	C53C11.4	active							X-7D24	-			WT		Uncharacterized protein
182168_at	F21E9.6	F21E9.6	WBGene00017670	F21E9.6	active						2	X-1K06	-
172428_x_at	F08F1.9	F08F1.9	WBGene00017259	F08F1.9	active						11	X-4G06	-			WT|WT		G2/Mitotic-specific cyclin A	ENSEMBL:ENSP00000274026:human:Cyclin A2:E=11.4815 | ENSEMBL:ENSP00000255465:human:Cyclin A1:E=11.0177 | FLYBASE:CG5814-PA:fly:Flybase gene name is CycB3-PA:E=10.5229 |
181232_at	T08B2.3	T08B2.3	WBGene00020344	T08B2.3	active							I-2N22	-			WT		Reverse transcriptase
183126_s_at	F54H5.2	F54H5.2	WBGene00018839	F54H5.2	active						4	II-5I13	-			WT	Molecular_function:protein kinase activity|Molecular_function:ATP binding|Biological_process:protein amino acid phosphorylation	Casein kinase (serine/threonine/tyrosine protein kinase)	ENSEMBL:ENSP00000259750:human:OTTHUMP00000016425:E=54.4437 | ENSEMBL:ENSP00000263802:human:TTBK2 protein:E=53.2676 | ENSEMBL:ENSP00000267890:human:TTBK2 protein:E=52.9208 | ENSEMBL:ENSP00000255641:human:Casein kinase I, gamma 2 isoform:E=31.1367 | ENSEMBL
184491_at	C24H12.2	C24H12.2	WBGene00016072	C24H12.2	active						12	II-1O11	-			WT		Uncharacterized conserved protein
172874_x_at	F45F2.12	F45F2.12	WBGene00001882	his-8	active							V-6I03	-	his-8 encodes an H2B histone; his-8 is contained within the histone gene cluster HIS2.		Emb|Gro	Molecular_function:DNA binding|Biological_process:nucleosome assembly|Biological_process:chromosome organization and biogenesis (sensu Eukarya)|Cellular_component:nucleosome|Cellular_component:nucleus|Biological_process:embryonic development (sensu Animalia)|Biological_process:positive regulation of growth rate		ENSEMBL:ENSP00000330559:human:H2B histone family, member C:E=47.4685 | ENSEMBL:ENSP00000289316:human:Similar to H2B histone family, member A:E=47.3979 | ENSEMBL:ENSP00000348531:human:Histone H2B:E=47.3872 | ENSEMBL:ENSP00000348706:human:H2B histone family, member A:E=47.3565 | ENSEMBL:ENSP00000352156:human:H2B histone family, member D:E=47.3565 | ENSEMBL:ENSP00000336417:human:Histone H2B.q:E=47.2…
182441_s_at	ZC412.9	ZC412.9	WBGene00013890	ZC412.9	active						4	V-9B02	-					Unnamed protein
172899_x_at	F08G2.3	F08G2.3	WBGene00001916	his-42	active						32	II-8L10	-	his-42 encodes an H3 histone.		Emb|Gro	Molecular_function:DNA binding|Biological_process:nucleosome assembly|Biological_process:chromosome organization and biogenesis (sensu Eukarya)|Cellular_component:nucleosome|Cellular_component:nucleus|Biological_process:embryonic development (sensu Animalia)|Biological_process:positive regulation of growth rate	Histones H3 and H4	ENSEMBL:ENSP00000333277:human:Similar to Histone H3:E=64.7959 | ENSEMBL:ENSP00000352252:human:PREDICTED: similar to CG31613-PA:E=64.7695 | ENSEMBL:ENSP00000254810:human:H3 histone, family 3A:E=63.1805 | ENSEMBL:ENSP00000305353:human:H3 histone family, member T:E=63.1805 | ENSEMBL:ENSP00000305245:human:15 kDa protein:E=61.9208 | ENSEMBL:ENSP00000339835:human:Hypothetical protein:E=58.8239 | ENSEMB…
189492_at	T21H8.3	T21H8.3	WBGene00005064	sra-38	active	pharynx	Adult Expression: pharynx; unidentified		0	1		X-6B21	-			WT	Molecular_function:transmembrane receptor activity|Biological_process:chemosensory perception|Cellular_component:integral to membrane|Cellular_component:membrane	Sra family integral membrane protein
172262_x_at	F35E8.4	F35E8.4	WBGene00009419	F35E8.4	active							V-10D21	-			WT		Secreted surface protein
180767_at	C06G3.4	C06G3.4	WBGene00015550	C06G3.4	active							IV-3O18	-			WT	Cellular_component:intracellular	Uncharacterized protein, contains BRCT, WSN domains and ankyrin repeats
182815_at	T24C4.4	T24C4.4	WBGene00020760	T24C4.4	active						6	III-1E14	-			WT|WT		Unnamed protein
186141_at	Y38H6C.21	Y38H6C.21	WBGene00012633	Y38H6C.21	active						3	V-13G15	-			WT		Unnamed protein
185710_at	C24B9.14	C24B9.14	WBGene00005214	srg-57	active						3		-
179390_s_at	B0513.7	B0513.7	WBGene00007199	B0513.7	active						25	IV-7I04	-
184233_at	Y73F8A.30	Y73F8A.30	WBGene00013534	Y73F8A.30	active								-				Molecular_function:extracellular ligand-gated ion channel activity|Biological_process:ion transport|Cellular_component:integral to membrane|Cellular_component:postsynaptic membrane|Biological_process:transport|Cellular_component:membrane|Molecular_function:neurotransmitter receptor activity	Acetylcholine receptor	ENSEMBL:ENSP00000240132:human:Neuronal acetylcholine receptor protein, alpha-2 chain precursor:E=54.2924 | ENSEMBL:ENSP00000303727:human:Neuronal acetylcholine receptor protein, alpha-7 chain precursor:E=53.1135 | ENSEMBL:ENSP00000276410:human:Neuronal ac
180136_at	ZK488.6	ZK488.6	WBGene00022758	ZK488.6	active						3	V-1E18	-			WT	Molecular_function:molecular_function unknown	Extracellular protein with conserved cysteines
191059_at	W03F9.6	W03F9.6	WBGene00005303	srh-82	active						3	V-1C19	189056_at|191059_at			WT	Molecular_function:G-protein coupled receptor activity|Cellular_component:membrane	Predicted olfactory G-protein coupled receptor
177243_s_at	M162.4	M162.4	WBGene00010930	srt-46	active							V-12H02	177242_at|177243_s_at
191665_s_at	ZK675.3	ZK675.3	WBGene00014989	ZK675.3	active						6	II-5L06	-
182326_at	K09H9.1	K09H9.1	WBGene00019594	K09H9.1	active							I-1M20	-			WT		Uncharacterized protein
187437_at	C28F5.2	C28F5.2	WBGene00016184	C28F5.2	active						3		-					Globins and related hemoproteins
182506_at	F58G11.4	F58G11.4	WBGene00010282	F58G11.4	active						10	V-9A23	-			WT		Predicted transporter/transmembrane protein	ENSEMBL:ENSP00000296468:human:Hypothetical protein FLJ90083:E=29.3372 | FLYBASE:CG8596-PA:fly:Flybase gene name is CG8596-PA:E=26.9586 |
172095_x_at	C06E1.2	C06E1.2	WBGene00043110		deprecated						4	III-4H01	-
172573_x_at	Y105C5A.6	Y105C5A.6	WBGene00004160	pqn-79	active								-	The protein product of this gene is predicted to contain a glutamine/asparagine (Q/N)-rich ('prion') domain, by the algorithm of Michelitsch and Weissman (as of the WS77 release of WormBase, i.e., in wormpep77).				Uncharacterized protein	ENSEMBL:ENSP00000334197:human:Keratin-associated protein 10-6:E=27.2596 | ENSEMBL:ENSP00000333987:human:27 kDa protein:E=23.8539 | ENSEMBL:ENSP00000335565:human:Keratin-associated protein 10-8:E=21.8239 | ENSEMBL:ENSP00000328270:human:Keratin-associated protein 4-7:E=16.7447 | ENSEMBL:ENSP00000254072:human:Keratin-associated protein 9-3:E=16.3872 | ENSEMBL:ENSP00000328444:human:Keratin-associated…
186697_at	C48B4.6	C48B4.6	WBGene00008169	C48B4.6	active						2	III-5I15	-			WT|WT|WT		Unnamed protein
178896_at	C25F9.2	C25F9.2	WBGene00007723	C25F9.2	active						9		-				Molecular_function:nucleotide binding|Molecular_function:DNA binding|Molecular_function:DNA-directed DNA polymerase activity|Molecular_function:3'-5' exonuclease activity|Biological_process:DNA replication	Unnamed protein
179852_at	F35E12.2	F35E12.2	WBGene00009426	F35E12.2	active						9	V-9C19	-			WT		Unnamed protein
177387_at	M153.2	M153.2	WBGene00010925	M153.2	active							X-5F08	-			WT		Uncharacterized conserved protein	ENSEMBL:ENSP00000348225:human:ET putative translation product:E=55.2676 | ENSEMBL:ENSP00000262771:human:ET putative translation product:E=46.2147 | ENSEMBL:ENSP00000230256:human:UNC93A protein precursor:E=11.2676 | FLYBASE:CG18549-PA:fly:Flybase gene name is CG18549-PA:E=71.8539 | FLYBASE:CG4928-PA:fly:Flybase gene name is CG4928-PA:E=12.5086 |
189970_s_at	F52D2.2	F52D2.2	WBGene00004351	rgs-8.1	active						7	X-1N09	-		vs64	WT|WT	Molecular_function:signal transducer activity	G protein signaling regulators	ENSEMBL:ENSP00000353279:human:Splice Isoform 3 Of Regulator of G-protein signaling 20:E=12.3372 | ENSEMBL:ENSP00000204113:human:Similar to Regulator of G-protein signaling 1:E=10.6198 | ENSEMBL:ENSP00000320008:human:Similar to Regulator of G-protein signaling 4:E=10.5086 | ENSEMBL:ENSP00000276500:human:Splice Isoform 6 Of Regulator of G-protein signaling 20:E=10.4437 | ENSEMBL:ENSP00000344630:hum…
194050_s_at	Y51A2C.1	Y51A2C.1	WBGene00023443	Y51A2C.1	active						9	V-12I05	-
178048_at	F10A3.6	F10A3.6	WBGene00006155	str-99	active						9	V-10D06	-			WT	Molecular_function:G-protein coupled receptor activity|Cellular_component:membrane	7-transmembrane olfactory receptor
187613_at	F22D6.14	F22D6.14	WBGene00009055	F22D6.14	active								181921_at|187613_at			WT		Unnamed protein
183533_s_at	F07B7.7	F07B7.7	WBGene00017188	F07B7.7	active								-					Unnamed protein
184337_at	M01E10.3	M01E10.3	WBGene00019709	M01E10.3	active							III-1B13	-			WT		Cysteine rich domain (CW domain) probably distantly related to the C-type lectin
172413_at	F52E10.3	F52E10.3	WBGene00009934	F52E10.3	active							X-7I16	-			WT
180201_at	T05A7.8	T05A7.8	WBGene00020225	sre-40	active							II-3N20	-			WT
188266_at	R09F10.9	R09F10.9	WBGene00000427	ced-13	active								-		gk260
181378_at	C18H2.4	C18H2.4	WBGene00015991	C18H2.4	active						3	III-4E19	-	C18H2.4 is orthologous to the human gene GLOMULIN (FAP48; OMIM:601749), which when mutated leads to disease.		WT|WT	Cellular_component:intracellular|Molecular_function:cysteine-type endopeptidase activity|Biological_process:proteolysis and peptidolysis	Uncharacterized protein, contains BRCT, WSN domains and ankyrin repeats
184748_at	H27D07.3	H27D07.3	WBGene00005890	srw-143	active						10	V-2L21	-			WT	Molecular_function:rhodopsin-like receptor activity|Biological_process:G-protein coupled receptor protein signaling pathway|Cellular_component:integral to membrane	7-transmembrane olfactory receptor
191024_at	C39H7.6	C39H7.6	WBGene00005090	srd-12	active							IV-2N06	-				Molecular_function:G-protein coupled receptor activity|Cellular_component:membrane	Chemoreceptor/7TM receptor
178394_at	F14F8.1	F14F8.1	WBGene00006125	str-61	active						3	V-11K21	-			WT	Molecular_function:G-protein coupled receptor activity|Cellular_component:membrane	7-transmembrane olfactory receptor
179234_at	T10H4.7	T10H4.7	WBGene00005765	srw-18	active						3	V-10C17	-
183056_at	T17A3.11	T17A3.11	WBGene00020547	srz-7	active								-
181009_at	F13B6.2	F13B6.2	WBGene00017417	F13B6.2	active							IV-3B02	-			WT		Unnamed protein
178606_at	C33D9.4	C33D9.4	WBGene00005698	sru-35	active						4	IV-4B05	-			WT		Uncharacterized protein
181519_at	F47E1.1	F47E1.1	WBGene00018565	F47E1.1	active								-		tm396			Unnamed protein
171915_at	MTCE.12	MTCE.12	WBGene00010960	MTCE.12	active								-					ATP synthase F0 subunit 6 and related proteins	ENSEMBL:ENSP00000354632:human:ATP synthase a chain:E=11.7959 |
180506_at	Y9C9A.9	Y9C9A.9	WBGene00006203	str-158	active	intestine	Adult Expression: intestine;		0	1			-			WT|WT|WT|WT|Unclassified	Molecular_function:G-protein coupled receptor activity|Cellular_component:membrane	7-transmembrane olfactory receptor
194072_at	C13C4.2	C13C4.2	WBGene00007547	C13C4.2	active							V-8K05	-		pkP640	WT	Molecular_function:transcription factor activity|Molecular_function:steroid hormone receptor activity|Biological_process:regulation of transcription, DNA-dependent|Cellular_component:nucleus|Molecular_function:DNA binding|Molecular_function:ligand-dependent nuclear receptor activity	Nuclear hormone receptor	ENSEMBL:ENSP00000320447:human:Nuclear receptor subfamily 2, group C, member 2:E=17.0223 | ENSEMBL:ENSP00000335676:human:RXRA protein:E=15.3468 | ENSEMBL:ENSP00000261532:human:Steroid hormone receptor ERR2:E=15.1024 | ENSEMBL:ENSP00000339908:human:OTTHUMP0
189389_at	B0454.10	B0454.10	WBGene00005542	sri-30	active	Reproductive System | anal depressor muscle | body wall muscle | vulval muscle	Adult Expression: anal depressor muscle; Reproductive System; vulval muscle; body wall muscle;		0	1			-				Molecular_function:G-protein coupled receptor activity|Cellular_component:membrane	Predicted olfactory G-protein coupled receptor
172051_x_at	Y73B3A.11	Y73B3A.11	WBGene00022213	Y73B3A.11	active								-					Uncharacterized protein
178538_at	F58B4.4	F58B4.4	WBGene00010237	F58B4.4	active						6	V-7D01	-			WT
172329_x_at	F31A9.6	F31A9.6	WBGene00017943	F31A9.6	active							X-1J01	-			WT	Molecular_function:RNA binding|Molecular_function:RNA-directed DNA polymerase activity|Biological_process:RNA dependent DNA replication	Reverse transcriptase
172916_x_at	T02D1.1	T02D1.1	WBGene00011370	T02D1.1	active						9	IV-8G04	-
179159_at	C02B4.3	C02B4.3	WBGene00007259	C02B4.3	active							X-6C07	-			WT
191630_at	T23F11.5	T23F11.5	WBGene00005170	srg-13	active	neurons	PHA | Adult Expression: unidentified | Larval Expression: unidentified		1	1	3	III-2I06	-			WT|WT	Molecular_function:transmembrane receptor activity|Biological_process:signal transduction|Cellular_component:membrane	Receptor-like protein, Srg family
184262_at	Y53C10A.7	Y53C10A.7	WBGene00014916	Y53C10A.7	active						28	I-6A23	-
193060_at	ZK938.7	ZK938.7	WBGene00014163	ZK938.7	active						7	II-7C05	-			WT	Molecular_function:nucleic acid binding|Molecular_function:ribonuclease H activity	Thioredoxin binding protein TBP-2/VDUP1
172088_x_at	Y73B3B.3	Y73B3B.3	WBGene00022225	Y73B3B.3	active								-
187190_at	F59B10.2	F59B10.2	WBGene00010318	F59B10.2	active						13	II-7I06	-			WT			ENSEMBL:ENSP00000322097:human:Hypothetical protein FLJ35107:E=15.284 | ENSEMBL:ENSP00000311997:human:Neurofilament triplet H protein:E=12.5686 | ENSEMBL:ENSP00000216832:human:Pinin, desmosome associated protein:E=12.0915 | ENSEMBL:ENSP00000301011:human:Hy
180915_at	T05H4.3	T05H4.3	WBGene00020266	T05H4.3	active						10	V-4P15	-			WT		Protein phosphatase 1, regulatory subunit, and related proteins	ENSEMBL:ENSP00000254271:human:Hypothetical protein FLJ46156:E=28.2218 | ENSEMBL:ENSP00000272983:human:Protein phosphatase-1 regulatory subunit 7 alpha2:E=13.4318 | ENSEMBL:ENSP00000234038:human:Yeast sds22 homolog:E=13.1938 | ENSEMBL:ENSP00000183657:human
193281_at	T09E11.6	T09E11.6	WBGene00011655	T09E11.6	active						3	I-6O17	-			WT	Molecular_function:acetylglucosaminyltransferase activity|Cellular_component:membrane	Branching enzyme	ENSEMBL:ENSP00000223122:human:Core1 UDP-galactose:N-acetylgalactosamine-alpha-R beta 1,3- galactosyltransferase:E=27 | ENSEMBL:ENSP00000327068:human:Core 2/core 4 beta-1,6-N-acetylglucosaminyltransferase:E=10.6198 | ENSEMBL:ENSP00000317027:human:Core 2 beta-1,6-N-acetylglucosaminyltransferase 3:E=10.6021 | ENSEMBL:ENSP00000265012:human:I-branching beta-1,6-acetylglucosaminyltransferase family pol…
190199_at	C44C10.2	C44C10.2	WBGene00008083	cyp-29A1	active							X-5H13	-
177184_at	M28.2	M28.2	WBGene00010894	M28.2	active						4	II-7M18	-			WT		Unnamed protein
178272_at	E03G2.1	E03G2.1	WBGene00008468	E03G2.1	active								-					Unnamed protein
191372_at	F55B12.8	F55B12.8	WBGene00005908	srx-17	active						10	V-9I05	-
181896_at	K09D9.3	K09D9.3	WBGene00019566	K09D9.3	active							V-3O14	-			WT
178518_at	W04G5.7	W04G5.7	WBGene00012267	W04G5.7	active							I-5H22	-			WT		Uncharacterized protein
193757_at	T19C9.7	T19C9.7	WBGene00011843	T19C9.7	active						9		-
192187_s_at	W09C3.1	W09C3.1	WBGene00021109	W09C3.1	active						9	I-2G01	-			WT	Molecular_function:protein kinase activity|Molecular_function:ATP binding|Biological_process:protein amino acid phosphorylation	Casein kinase (serine/threonine/tyrosine protein kinase)	ENSEMBL:ENSP00000259750:human:OTTHUMP00000016425:E=39.4202 | ENSEMBL:ENSP00000267890:human:TTBK2 protein:E=36.0706 | ENSEMBL:ENSP00000263802:human:TTBK2 protein:E=35.1487 | ENSEMBL:ENSP00000261798:human:Casein kinase I, alpha isoform:E=29.6576 | ENSEMBL:E
172750_x_at	M03A1.4_rc	M03A1.4	WBGene00043441		deprecated								-
173837_s_at	D2023.1	D2023.1	WBGene00014300	D2023.1	active							V-7P20	-
191352_at	F37B4.1	F37B4.1	WBGene00005344	srh-127	active						10	V-2H15	187737_at|191352_at			WT	Molecular_function:G-protein coupled receptor activity|Cellular_component:membrane	Predicted olfactory G-protein coupled receptor
180796_at	D2063.2	D2063.2	WBGene00017061	D2063.2	active						3	V-3L11	-			WT	Molecular_function:transferase activity, transferring groups other than amino-acyl groups	Integral membrane O-acyltransferase
186142_at	W08F4.10	W08F4.10	WBGene00021099	W08F4.10	active						3	II-1E16	-			WT	Molecular_function:cysteine-type endopeptidase activity|Biological_process:proteolysis and peptidolysis	Uncharacterized protein
180351_at	F29A7.7	F29A7.7	WBGene00017917	F29A7.7	active							II-2D02	-			WT		C-type lectin
183199_at	F59A1.12	F59A1.12	WBGene00010298	F59A1.12	active								-					Unnamed protein
188629_at	F48A9.3	F48A9.3	WBGene00006624	try-6	active						4	I-3O13	-			WT	Molecular_function:trypsin activity|Biological_process:proteolysis and peptidolysis|Molecular_function:chymotrypsin activity	Trypsin
177837_at	M04D8.4	M04D8.4	WBGene00010862	M04D8.4	active						3	III-5K08	-			WT|WT
183839_at	C03E10.3	C03E10.3	WBGene00007281	C03E10.3	active						2	V-7N17	-			WT
177808_at	R11H6.4	R11H6.4	WBGene00011252	R11H6.4	active						4	V-9H19	-			WT
189277_at	C24F3.5	C24F3.5	WBGene00000019	abt-1	active						4	IV-5K24	-		tm703	WT|WT	Molecular_function:ATP binding|Molecular_function:ATPase activity	Lipid exporter ABCA1 and related proteins, ABC superfamily	ENSEMBL:ENSP00000284425:human:ABC transporter ABCA6:E=21.1938 | ENSEMBL:ENSP00000342216:human:ATP-binding cassette sub-family A member 9:E=20.5686 | ENSEMBL:ENSP00000355303:human:Retinal-specific ATP-binding cassette transporter:E=19.6383 | ENSEMBL:ENSP00
184656_at	T19D12.3	T19D12.3	WBGene00020578	T19D12.3	active						15	II-5K01	-			WT|Unclassified		Unnamed protein
182134_s_at	F08E10.6	F08E10.6	WBGene00005330	srh-111	active						3	V-11P13	182133_at|182134_s_at			WT	Molecular_function:G-protein coupled receptor activity|Cellular_component:membrane	Predicted olfactory G-protein coupled receptor
189435_at	Y25C1A.12	Y25C1A.12	WBGene00005181	srg-24	active							II-2P10	-			WT	Molecular_function:transmembrane receptor activity|Biological_process:signal transduction|Cellular_component:membrane	Receptor-like protein, Srg family
187689_at	T20B12.4	T20B12.4	WBGene00020602	T20B12.4	active						10	III-3P02	-	T20B12.4 is orthologous to the human gene INTERLEUKIN 2 RECEPTOR, GAMMA (SEVERE COMBINED IMMUNODEFICIENCY) (IL2RG; OMIM:308380), which when mutated leads to disease.		WT|WT		Unnamed protein
189253_s_at	F42A6.4	F42A6.4	WBGene00018326	cyp-25A5	active						13	IV-1B22	-		pkP583	WT|WT	Biological_process:electron transport|Molecular_function:monooxygenase activity	Cytochrome P450 CYP3/CYP5/CYP6/CYP9 subfamilies	ENSEMBL:ENSP00000222982:human:Cytochrome P450 3A5:E=44.041 | ENSEMBL:ENSP00000337915:human:Cytochrome P450:E=42.4559 | ENSEMBL:ENSP00000346887:human:Splice Isoform 1 Of Cytochrome P450 3A43:E=40.1192 | ENSEMBL:ENSP00000222382:human:Splice Isoform 2 Of Cyt
181996_at	ZK1053.1	ZK1053.1	WBGene00014196	ZK1053.1	active								-					Unnamed protein
185241_at	F28B12.1	F28B12.1	WBGene00017894	F28B12.1	active							II-4B08	-			WT
184072_at	T26A5.1	T26A5.1	WBGene00020818	T26A5.1	active	intestinal	Adult Expression: intestinal | Larval Expression: intestinal		0	1	4	III-3M20	-	This gene encodes a protein predicted by Eisenberg and coworkers, with 52% accuracy, to be mitochondrial.	ok882	WT|WT	Molecular_function:nucleotide binding|Molecular_function:nucleoside triphosphatase activity|Molecular_function:ATP binding|Molecular_function:ATPase activity	Transporter, ABC superfamily (Breast cancer resistance protein)	ENSEMBL:ENSP00000237612:human:ATP-binding cassette, sub-family G, member 2:E=64.2007 | ENSEMBL:ENSP00000339744:human:Splice Isoform 2 Of ATP-binding cassette, sub-family G, member 1:E=63.8861 | ENSEMBL:ENSP00000291524:human:Splice Isoform 5 Of ATP-binding
181684_at	D1054.12	D1054.12	WBGene00005399	srh-184	active						13	V-7M24	-			WT	Molecular_function:G-protein coupled receptor activity|Cellular_component:membrane	Predicted olfactory G-protein coupled receptor
189127_at	Y69H2.2	Y69H2.2	WBGene00013480	Y69H2.2	active						1	V-12M07	-			WT	Molecular_function:sodium channel activity|Biological_process:sodium ion transport|Cellular_component:membrane	Fibrillins and related proteins containing Ca2+-binding EGF-like domains	ENSEMBL:ENSP00000344557:human:NOTCH2 protein:E=49 | ENSEMBL:ENSP00000256646:human:Neurogenic locus notch homolog protein 2 precursor:E=48.9586 | ENSEMBL:ENSP00000263388:human:Neurogenic locus notch homolog protein 3 precursor:E=47.7447 | ENSEMBL:ENSP00000
191413_s_at	C05E4.10	C05E4.10	WBGene00005613	srj-25	active						9	V-1M24	191412_at|191413_s_at			WT	Molecular_function:G-protein coupled receptor activity|Cellular_component:membrane	7-transmembrane olfactory receptor
186559_at	Y102A5C.20	Y102A5C.20	WBGene00013624	srbc-80	active							V-11I02	-
172748_x_at	C14A6.4	C14A6.4	WBGene00007568	C14A6.4	active						25	V-11N24	-
172351_x_at	T02H6.3	T02H6.3	WBGene00020173	T02H6.3	active								-					Uncharacterized protein	ENSEMBL:ENSP00000271820:human:Filaggrin:E=46 | ENSEMBL:ENSP00000317895:human:Repetin:E=28.3665 | ENSEMBL:ENSP00000340777:human:PREDICTED: similar to elicitor-like mating protein M81 (2A987):E=26.8239 | ENSEMBL:ENSP00000252825:human:Sarcoplasmic reticulum histidine-rich calcium-binding protein precursor:E=22.6778 | ENSEMBL:ENSP00000282007:human:OTTHUMP00000040990:E=20.8861 | ENSEMBL:ENSP0000029063…
183132_at	T07D1.3	T07D1.3	WBGene00020302	T07D1.3	active						42	X-1J14	-			WT	Molecular_function:oxidoreductase activity|Biological_process:metabolism
184295_at	Y37H2A.11	Y37H2A.11	WBGene00012571	Y37H2A.11	active								-					Unnamed protein
177883_at	K05C4.8	K05C4.8	WBGene00010584	K05C4.8	active						1	I-7E24	-			WT		Unnamed protein
189437_at	Y73B6A.2	Y73B6A.2	WBGene00022229	Y73B6A.2	active								-			WT	Molecular_function:protein kinase activity|Molecular_function:ATP binding|Biological_process:protein amino acid phosphorylation|Molecular_function:protein serine/threonine kinase activity	Casein kinase (serine/threonine/tyrosine protein kinase)	ENSEMBL:ENSP00000267890:human:TTBK2 protein:E=13.0706 | ENSEMBL:ENSP00000263802:human:TTBK2 protein:E=12.8239 | ENSEMBL:ENSP00000259750:human:OTTHUMP00000016425:E=12.1308 | ENSEMBL:ENSP00000338432:human:Casein kinase I, epsilon isoform:E=10.9586 | ENSEMBL:ENSP00000324464:human:Splice Isoform 1 Of Casein kinase I, delta isoform:E=10.6383 | ENSEMBL:ENSP00000269361:human:Similar to Casein kinase I, …
172851_x_at	F35H10.11	F35H10.11	WBGene00001903	his-29	active						3		-	his-29 encodes an H2B histone.			Molecular_function:DNA binding|Biological_process:nucleosome assembly|Biological_process:chromosome organization and biogenesis (sensu Eukarya)|Cellular_component:nucleosome|Cellular_component:nucleus	Histone H2B	ENSEMBL:ENSP00000330559:human:H2B histone family, member C:E=47.4685 | ENSEMBL:ENSP00000289316:human:Similar to H2B histone family, member A:E=47.3979 | ENSEMBL:ENSP00000348531:human:Histone H2B:E=47.3872 | ENSEMBL:ENSP00000348706:human:H2B histone family, member A:E=47.3565 | ENSEMBL:ENSP00000352156:human:H2B histone family, member D:E=47.3565 | ENSEMBL:ENSP00000336417:human:Histone H2B.q:E=47.2…
187027_at	F26D11.10	F26D11.10	WBGene00002126	inx-4	active	head neurons	HSNs. Approximately 10 neurons in head.		1	1		V-5B14	-			WT|WT|Unclassified|Unclassified|WT	Cellular_component:gap junction	Innexin-type channels	FLYBASE:CG4590-PA:fly:Flybase gene name is inx2-PA:E=19.4437 | FLYBASE:CG32508-PC:fly:Flybase gene name is shakB-PC:E=17.2924 | FLYBASE:CG3039-PA:fly:Flybase gene name is ogre-PA:E=14.9208 | FLYBASE:CG10125-PA:fly:Flybase gene name is zpg-PA:E=12.6383 | FLYBASE:CG2977-PA:fly:Flybase gene name is inx7-PA:E=16.301 | FLYBASE:CG1448-PA:fly:Flybase gene name is inx3-PA:E=10.6576 |
192615_at	C10A4.1	C10A4.1	WBGene00015662	C10A4.1	active						3	X-3J06	-			WT	Molecular_function:protein dimerization activity	Tam3-transposase (Ac family)	ENSEMBL:ENSP00000216268:human:Zinc finger BED domain containing protein 4:E=24.8539 | ENSEMBL:ENSP00000354389:human:Zinc finger BED domain containing protein 1:E=17.2147 | FLYBASE:CG13775-PA:fly:Flybase gene name is CG13775-PA:E=10.301 |
183266_at	K07A12.7	K07A12.7	WBGene00010624	K07A12.7	active								-				Molecular_function:structural constituent of ribosome|Biological_process:protein biosynthesis|Cellular_component:intracellular|Cellular_component:ribosome	Mitochondrial/choloroplast ribosomal protein S15	FLYBASE:CG4207-PA:fly:Flybase gene name is bonsai-PA:E=12.6576 |
184037_at	F52C6.5	F52C6.5	WBGene00018662	F52C6.5	active						8	II-2O19	181402_at|184037_at			WT		Uncharacterized protein, contains BTB/POZ domain
178526_at	T24F1.4	T24F1.4	WBGene00011996	T24F1.4	active						6	II-7B16	-			WT
181239_s_at	Y19D10A.5	Y19D10A.5	WBGene00021220	Y19D10A.5	active						21		-					Permease of the major facilitator superfamily	ENSEMBL:ENSP00000311506:human:Splice Isoform 1 Of Sialin:E=32.585 | ENSEMBL:ENSP00000221485:human:Brain-specific Na-dependent inorganic phosphate cotransporter:E=23.0605 | ENSEMBL:ENSP00000351776:human:64 kDa protein:E=21.041 | ENSEMBL:ENSP00000244527:hum
184989_at	Y47G7B.1	Y47G7B.1	WBGene00005345	srh-128	active	head neurons | nervous system	Adult Expression: Nervous System; head neurons;		1	1		II-2P17	-			WT	Molecular_function:G-protein coupled receptor activity|Cellular_component:membrane	Predicted olfactory G-protein coupled receptor
178952_at	T05A1.4	T05A1.4	WBGene00011455	T05A1.4	active						28	IV-4P10	-			WT	Molecular_function:aspartic-type endopeptidase activity|Biological_process:proteolysis and peptidolysis|Molecular_function:DNA binding|Biological_process:DNA recombination	Transposon-encoded proteins with TYA, reverse transcriptase, integrase domains in various combinations
190801_at	F41B5.9	F41B5.9	WBGene00018265	F41B5.9	active						6	V-2K21	-		tm1256	WT	Molecular_function:transcription factor activity|Molecular_function:steroid hormone receptor activity|Biological_process:regulation of transcription, DNA-dependent|Cellular_component:nucleus	Hormone receptors	ENSEMBL:ENSP00000261532:human:Steroid hormone receptor ERR2:E=11.7212 | ENSEMBL:ENSP00000000442:human:Steroid hormone receptor ERR1:E=10.699 | ENSEMBL:ENSP00000352077:human:Splice Isoform 2 Of Estrogen-related receptor gamma:E=10.3566 | ENSEMBL:ENSP00000354584:human:Splice Isoform 1 Of Estrogen-related receptor gamma:E=10.3279 | ENSEMBL:ENSP00000346339:human:HNF4G protein:E=10.1611 |
176357_at	Y119D3A.3	Y119D3A.3	WBGene00022478	Y119D3A.3	active								-					Uncharacterized protein
189455_at	C27A2.4	C27A2.4	WBGene00016152	C27A2.4	active						14	II-4O07	-			WT	Molecular_function:acid phosphatase activity	Lysosomal & prostatic acid phosphatases
188056_at	W09H1.4	W09H1.4	WBGene00012374	W09H1.4	active								178522_at|188056_at
184047_at	F09G2.6	F09G2.6	WBGene00017315	F09G2.6	active						9	V-5M09	-			WT	Molecular_function:transferase activity, transferring hexosyl groups|Biological_process:metabolism	UDP-glucuronosyl and UDP-glucosyl transferase	ENSEMBL:ENSP00000304845:human:UDP-glucuronosyltransferase 1-1 precursor, microsomal:E=40.7696 | ENSEMBL:ENSP00000327082:human:UDP-glucuronosyltransferase 1-3 precursor, microsomal:E=38.3468 | ENSEMBL:ENSP00000346768:human:UDP-glucuronosyltransferase 1-9 p
181208_at	T11F1.6	T11F1.6	WBGene00020430	T11F1.6	active							II-2J08	-			WT	Molecular_function:transmembrane receptor protein tyrosine kinase activity|Molecular_function:epidermal growth factor receptor activity|Cellular_component:membrane	Predicted receptor
191203_at	F43D2.1	F43D2.1	WBGene00009650	F43D2.1	active						11	V-9J01	-			Gro|Stp|Gro|Pvl|Rup|Unc	Biological_process:positive regulation of growth rate|Biological_process:hermaphrodite genital morphogenesis|Biological_process:morphogenesis of an epithelium|Biological_process:gametogenesis|Biological_process:locomotory behavior	CDK9 kinase-activating protein cyclin T	ENSEMBL:ENSP00000216279:human:Splice Isoform 2 Of Cyclin K:E=42.6198 | ENSEMBL:ENSP00000261900:human:Cyclin T1:E=20.6576 | ENSEMBL:ENSP00000295238:human:Splice Isoform 2 Of Cyclin T2:E=20.3768 | ENSEMBL:ENSP00000264157:human:Splice Isoform 1 Of Cyclin T2:
177302_at	M163.7	M163.7	WBGene00010939	M163.7	active							X-6B20	-			WT
176641_at	Y92H12BL.4	Y92H12BL.4	WBGene00022365	Y92H12BL.4	active								176511_at|176641_at				Molecular_function:molecular_function unknown	CDK5 activator-binding protein	ENSEMBL:ENSP00000274695:human:Hypothetical protein FLJ20342:E=10.5086 | ENSEMBL:ENSP00000276826:human:PREDICTED: KIAA1688 protein:E=10.1487 | FLYBASE:CG3421-PA:fly:Flybase gene name is RhoGAP93B-PA:E=17.9586 |
172454_x_at	F18E9.6	F18E9.6	WBGene00017572	F18E9.6	active							X-4K04	-			WT		Unnamed protein
181632_at	B0281.3	B0281.3	WBGene00015110	B0281.3	active						8	II-2O24	-			WT	Molecular_function:zinc ion binding|Cellular_component:intracellular|Molecular_function:ubiquitin-protein ligase activity|Biological_process:protein ubiquitination|Cellular_component:ubiquitin ligase complex	Predicted E3 ubiquitin ligase	ENSEMBL:ENSP00000311219:human:Tumor suppressor TSBF1:E=14.8539 | ENSEMBL:ENSP00000353301:human:Hypothetical protein:E=13.6778 | ENSEMBL:ENSP00000286349:human:Splice Isoform 1 Of Tripartite motif protein 42:E=12.5686 | ENSEMBL:ENSP00000349764:human:Splice Isoform 1 Of Tripartite motif protein 22:E=11.6576 | ENSEMBL:ENSP00000254436:human:52 kDa Ro protein:E=10.8539 | ENSEMBL:ENSP00000337094:human:S…
181551_at	ZK973.4	ZK973.4	WBGene00022833	ZK973.4	active								-			WT		VAMP-associated protein involved in inositol metabolism
183738_at	C33H5.1	C33H5.1	WBGene00016370	C33H5.1	active						3	IV-3N10	-			WT		Predicted secreted small molecules methylase
178856_at	C51F7.2	C51F7.2	WBGene00005202	srg-45	active							V-8A24	-		pkP587	WT	Molecular_function:transmembrane receptor activity|Biological_process:signal transduction|Cellular_component:membrane	Receptor-like protein, Srg family
187859_s_at	K08F11.6	K08F11.6	WBGene00023323	K08F11.6	active						20	IV-2M14	-
179473_at	C45G3.4	C45G3.4	WBGene00008109	C45G3.4	active							I-4F23	-			WT
177671_at	K03D3.2	K03D3.2	WBGene00010528	K03D3.2	active						17	IV-7L08	-			WT		Unnamed protein
184858_at	Y75B8A.18	Y75B8A.18	WBGene00013553	Y75B8A.18	active						7	III-6A06	-			WT|WT
178389_at	F45E6.1	F45E6.1	WBGene00009725	F45E6.1	active						13	X-5P08	-			Clr	Molecular_function:transporter activity|Biological_process:transport|Cellular_component:membrane|Biological_process:osmoregulation
176877_at	Y97E10B.10	Y97E10B.10	WBGene00022409	srt-53	active								-
185171_at	F19B10.4	F19B10.4	WBGene00017586	F19B10.4	active						13	II-3I24	-			WT
181419_at	W08F4.9	W08F4.9	WBGene00021098	W08F4.9	active							II-1E14	-			WT		Predicted transposase
185447_at	F08D12.9	F08D12.9	WBGene00017252	F08D12.9	active						12	II-2D22	-	This gene encodes a protein containing an F-box, a motif predicted to mediate protein-protein interactions either with homologs of yeast Skp-1p or with other proteins; its encoded protein also contains a Pfam-B45 motif of presently unknown function.		WT		Predicted transposase
178103_at	R160.4	R160.4	WBGene00020121	R160.4	active						2	X-2L13	-			WT|WT|Unclassified|WT|WT
172757_x_at	ZK678.3	ZK678.3	WBGene00014069	ZK678.3	active						28		-					G2/Mitotic-specific cyclin A
179420_at	T09F5.2	T09F5.2	WBGene00011666	T09F5.2	active							V-9L24	-			WT
190713_at	F22B7.4	F22B7.4	WBGene00017695	F22B7.4	active							III-4J07	-			WT|WT
188457_at	M04D8.1	M04D8.1	WBGene00002104	ins-21	active	amphid sensory neurons | nerve ring | ventral nerve cord | tail neurons	Expressed in four-fold elongated embryo, L1-L4, adult. Expressed in the nerve ring: 2 symmetric pairs of neurons. Expressed in sensory neurons: amphid sensory neurons. Expressed in other neurons: ventral nerve cord, tail neurons.		1	1		III-5K02	-			WT|WT	Molecular_function:hormone activity|Biological_process:physiological processes|Cellular_component:extracellular
179519_at	T16A9.2	T16A9.2	WBGene00006261	str-230	active							V-9G20	-			WT	Molecular_function:G-protein coupled receptor activity|Cellular_component:membrane	7-transmembrane olfactory receptor
191974_at	F55A3.6	F55A3.6	WBGene00018851	F55A3.6	active							I-5O12	-			WT	Molecular_function:nucleoside-diphosphate kinase activity|Molecular_function:ATP binding|Biological_process:GTP biosynthesis|Biological_process:UTP biosynthesis|Biological_process:CTP biosynthesis	Nucleoside diphosphate kinase	ENSEMBL:ENSP00000312446:human:Nucleoside diphosphate kinase B:E=14.585 | ENSEMBL:ENSP00000337060:human:NM23-H1:E=13.4949 | ENSEMBL:ENSP00000013034:human:Nucleoside diphosphate kinase A:E=13.4202 | ENSEMBL:ENSP00000219479:human:Nucleoside diphosphate kinase, mitochondrial precursor:E=13.301 | ENSEMBL:ENSP00000242630:human:Putative nucleoside diphosphate kinase:E=13.0605 | ENSEMBL:ENSP00000219302:h…
182523_at	C25G6.1	C25G6.1	WBGene00016107	C25G6.1	active						10	X-1G18	-			WT		Unnamed protein
172627_x_at	Y105C5A.12	Y105C5A.12	WBGene00013636	Y105C5A.12	active								-			WT
183847_at	C15F1.1	C15F1.1	WBGene00015794	C15F1.1	active								-					Uncharacterized conserved protein	ENSEMBL:ENSP00000315682:human:THAP domain protein 4:E=21.1739 |
184021_at	F56D3.2	F56D3.2	WBGene00043373		deprecated							II-3N23	-
182274_at	K08D9.4	K08D9.4	WBGene00019525	K08D9.4	active						1		-				Molecular_function:catalytic activity	Unnamed protein
186801_s_at	F45D11.15	F45D11.15	WBGene00018460	F45D11.15	active								-					Uncharacterized protein
189422_at	Y47G7B.3	Y47G7B.3	WBGene00005572	sri-60	active								-				Molecular_function:G-protein coupled receptor activity|Cellular_component:membrane	Predicted olfactory G-protein coupled receptor
189232_at	C45H4.12	C45H4.12	WBGene00006117	str-52	active						1	V-2G01	-			WT	Molecular_function:G-protein coupled receptor activity|Cellular_component:membrane	7-transmembrane olfactory receptor
179497_at	ZK856.4	ZK856.4	WBGene00014105	ZK856.4	active						2	V-7G11	-			WT
189890_at	F33E2.3	F33E2.3	WBGene00009359	F33E2.3	active						9	I-6I24	-			WT	Molecular_function:sugar binding	C-type lectin
191365_at	T03D3.11	T03D3.11	WBGene00005626	srj-44	active						3	V-2H05	-			WT	Molecular_function:G-protein coupled receptor activity|Cellular_component:membrane	7-transmembrane olfactory receptor
181059_at	F54G2.2	F54G2.2	WBGene00018838	F54G2.2	active						3	X-1N22	-			WT	Molecular_function:aspartic-type endopeptidase activity|Biological_process:proteolysis and peptidolysis|Molecular_function:nucleic acid binding	Unnamed protein
184025_s_at	ZC513.7	ZC513.7	WBGene00023209	ZC513.7	active						14	V-5D14	173640_at|184025_s_at
184556_at	C18B10.2	C18B10.2	WBGene00015959	srbc-10	active							V-5M10	-			WT		Unnamed protein
179183_at	F59A1.9	F59A1.9	WBGene00010295	F59A1.9	active						2	V-11F22	-			WT	Molecular_function:hydrolase activity, hydrolyzing O-glycosyl compounds|Biological_process:carbohydrate metabolism	Uncharacterized protein
185000_at	F52F10.5	F52F10.5	WBGene00018709	srsx-8	active						3		-					7-transmembrane receptor
181155_at	C55C3.2	C55C3.2	WBGene00016952	C55C3.2	active						1	IV-2P04	-			WT
186279_at	C54A12.2	C54A12.2	WBGene00016909	C54A12.2	active						13	II-4E18	-			WT	Molecular_function:rhodopsin-like receptor activity|Biological_process:G-protein coupled receptor protein signaling pathway|Cellular_component:integral to membrane	Unnamed protein	ENSEMBL:ENSP00000255262:human:Neuromedin U receptor 2:E=11.8861 | FLYBASE:CG2114-PA:fly:Flybase gene name is FR-PA:E=31.3872 | FLYBASE:CG6986-PA:fly:Flybase gene name is CG6986-PA:E=17.2441 |
191497_at	T04A8.2	T04A8.2	WBGene00005169	srg-11	active							III-2I10	-			WT|WT	Molecular_function:transmembrane receptor activity|Biological_process:signal transduction|Cellular_component:membrane	Receptor-like protein, Srg family
184102_s_at	ZK1025.2	ZK1025.2	WBGene00014182	ZK1025.2	active						14	I-5B04	-					Chondroitin 6-sulfotransferase and related sulfotransferases
186083_at	K08F11.1	K08F11.1	WBGene00019541	K08F11.1	active							IV-2M04	-			WT
172419_x_at	K03F8.1	K03F8.1	WBGene00019366	K03F8.1	active							III-3B09	-			WT|WT	Molecular_function:RNA binding|Molecular_function:RNA-directed DNA polymerase activity|Biological_process:RNA dependent DNA replication	Reverse transcriptase
190966_at	C11E4.2	C11E4.2	WBGene00007517	C11E4.2	active						6	X-4D12	-			WT	Molecular_function:glutathione peroxidase activity|Biological_process:response to oxidative stress	Glutathione peroxidase	ENSEMBL:ENSP00000288332:human:Plasma glutathione peroxidase precursor:E=35.7447 | ENSEMBL:ENSP00000338969:human:Epididymal secretory glutathione peroxidase precursor:E=35.5229 | ENSEMBL:ENSP00000328545:human:Similar to Epididymal secretory glutathione per
183693_at	Y50E8A.5	Y50E8A.5	WBGene00013048	Y50E8A.5	active								-			WT	Molecular_function:hormone activity|Cellular_component:extracellular
184675_at	F53E10.3	F53E10.3	WBGene00018759	F53E10.3	active						1	V-2K10	-			WT
176218_at	Y82E9BL.12	Y82E9BL.12	WBGene00022328	Y82E9BL.12	active								-					Predicted secreted small molecules methylase
187320_at	C03B1.3	C03B1.3	WBGene00015374	C03B1.3	active						3	X-3K24	-			WT		Unnamed protein
177395_at	F28D1.6	F28D1.6	WBGene00009216	F28D1.6	active							IV-6H17	-			WT
193283_at	R10F2.1	R10F2.1	WBGene00019994	R10F2.1	active						9	III-1L03	193229_at|193283_at			WT|WT|WT|WT|WT|Gro|Lvl|Prz|Unc	Biological_process:positive regulation of growth rate|Biological_process:larval development (sensu Nematoda)|Biological_process:physiological processes|Biological_process:locomotion|Biological_process:locomotory behavior		ENSEMBL:ENSP00000299441:human:Protocadherin 16 precursor:E=165.721 | ENSEMBL:ENSP00000349768:human:Cadherin protein:E=132.444 | ENSEMBL:ENSP00000261800:human:Protocadherin Fat 2 precursor:E=131.066 | ENSEMBL:ENSP00000260147:human:Cadherin-related tumor su
177742_at	F37D6.3	F37D6.3	WBGene00009509	F37D6.3	active						1	I-5C06	-			WT
183629_at	F55G11.6	F55G11.6	WBGene00010126	F55G11.6	active						19		-					Uncharacterized protein
183195_at	Y15E3A.3	Y15E3A.3	WBGene00012442	Y15E3A.3	active								-			Ste|WT	Biological_process:reproduction
189601_at	C51E3.5	C51E3.5	WBGene00008251	srsx-30	active	head neurons | nerve ring | nervous system | ventral nerve cord | head | tail neurons	Adult Expression: Nervous System; nerve ring; ventral nerve cord; head neurons; tail neurons; unidentified cells in head;		1	1	10	V-7E21	-			WT
185926_at	Y54G11A.1	Y54G11A.1	WBGene00013212	Y54G11A.1	active						7		-
185814_at	C09G12.4	C09G12.4	WBGene00015654	srz-77	active						9	IV-1H20	-
185887_at	Y81B9A.1	Y81B9A.1	WBGene00022315	Y81B9A.1	active								-			WT		Unnamed protein
181986_at	R12B2.3	R12B2.3	WBGene00020019	R12B2.3	active								-			WT
178814_at	F32B4.5	F32B4.5	WBGene00009315	F32B4.5	active						1		-
186822_at	Y47G6A.16	Y47G6A.16	WBGene00021642	Y47G6A.16	active								-				Molecular_function:DNA binding|Biological_process:DNA recombination	Transposase	ENSEMBL:ENSP00000332036:human:Similar to Superfast myosin heavy chain:E=21.7213 | ENSEMBL:ENSP00000226207:human:Myosin heavy chain, skeletal muscle, adult 1:E=19 | ENSEMBL:ENSP00000348634:human:Myosin heavy chain, cardiac muscle alpha isoform:E=18.6778 |
189548_s_at	T20H12.2	T20H12.2	WBGene00020644	T20H12.2	active						37	II-3J19	-
180301_s_at	C44C8.1	C44C8.1	WBGene00016646	C44C8.1	active						8	IV-1G12	-	This gene encodes a protein containing an F-box, a motif predicted to mediate protein-protein interactions either with homologs of yeast Skp-1p or with other proteins.				F-box domain
183876_at	C07G3.2	C07G3.2	WBGene00015574	C07G3.2	active						25	V-3I13	-			WT		Predicted riboflavin biosynthesis protein
177431_at	C53C7.2	C53C7.2	WBGene00043215		deprecated						6	X-6I23	-
190179_at	C25A1.2	C25A1.2	WBGene00001442	fkh-10	active	gonad | pharyngeal neurons	Expression was observed in approximately six pairs of neuronal nuclei around the terminal bulb of the pharynx, through all larval stages and into the adult. Infrequently, expression was also observed in the developing gonad at the L4 stage.		1	1		I-5G15	-	fkh-10 encodes one of 15 forkhead transcriptional regulators encoded by the C. elegans genome; by homology, FKH-10 is predicted to function as a transcription factor that regulates gene expression during development; however, as loss of fkh-10 activity via RNA-mediated interference (RNAi) does not result in any obvious abnormalities, the precise role of FKH-10 in C. elegans development and/or beh…	ok733	WT	Molecular_function:transcription factor activity|Biological_process:regulation of transcription, DNA-dependent|Cellular_component:nucleus	Transcription factor of the Forkhead/HNF3 family	ENSEMBL:ENSP00000326272:human:Forkhead box protein L1:E=25.6576 | ENSEMBL:ENSP00000250448:human:Hepatocyte nuclear factor 3-alpha:E=25.3872 | ENSEMBL:ENSP00000262426:human:Forkhead box protein F1:E=25.3468 | ENSEMBL:ENSP00000313535:human:Forkhead-related
182973_at	C27D6.6	C27D6.6	WBGene00005070	srb-5	active	head neurons | nervous system	Adult Expression: Nervous System; head neurons;		1	1	3	II-4C02	-			WT	Molecular_function:transmembrane receptor activity|Cellular_component:membrane	Sra family integral membrane protein
181695_at	C49G7.7	C49G7.7	WBGene00016785	C49G7.7	active						3	V-3B21	-			WT		Unnamed protein
179071_at	F31B9.3	F31B9.3	WBGene00009280	F31B9.3	active						7	X-7C12	-			WT		Unnamed protein
175856_at	T13G4.4	T13G4.4	WBGene00020491	T13G4.4	active								-				Molecular_function:homocysteine S-methyltransferase activity	Homocysteine S-methyltransferase	FLYBASE:CG10623-PA:fly:Flybase gene name is CG10623-PA:E=11.7959 |
179008_at	C09G1.2	C09G1.2	WBGene00007484	C09G1.2	active						13	X-7C24	-			WT		Unnamed protein
184932_at	R11G11.3	R11G11.3	WBGene00020013	R11G11.3	active						3	V-1O17	-		tm1088	WT	Molecular_function:serine protease inhibitor activity	Serpin
184918_at	K09E10.1	K09E10.1	WBGene00019579	K09E10.1	active						13	IV-6F09	-			WT	Molecular_function:transferase activity, transferring groups other than amino-acyl groups	Integral membrane O-acyltransferase
177696_at	C30H6.5	C30H6.5	WBGene00007823	C30H6.5	active						16	IV-8E18	-			WT
188348_at	F36A4.14	F36A4.14	WBGene00003668	nhr-78	active		Ubiquitous		3	1	21	IV-2O03	-			WT	Molecular_function:transcription factor activity|Molecular_function:steroid hormone receptor activity|Biological_process:regulation of transcription, DNA-dependent|Cellular_component:nucleus	Hormone receptors	ENSEMBL:ENSP00000352077:human:Splice Isoform 2 Of Estrogen-related receptor gamma:E=14.4559 | ENSEMBL:ENSP00000354584:human:Splice Isoform 1 Of Estrogen-related receptor gamma:E=14.3872 | ENSEMBL:ENSP00000335676:human:RXRA protein:E=13.5686 | ENSEMBL:ENSP
181756_at	C04G6.6	C04G6.6	WBGene00015456	C04G6.6	active							IV-5E24	-			WT
172509_at	M01A12.2	M01A12.2	WBGene00043429		deprecated						1	I-2H15	-
182507_at	F38E9.6	F38E9.6	WBGene00018188	F38E9.6	active						10	X-7M10	-			WT
186176_at	H04M03.8	H04M03.8	WBGene00005732	srv-21	active							IV-3E01	-			WT	Molecular_function:rhodopsin-like receptor activity|Biological_process:G-protein coupled receptor protein signaling pathway|Cellular_component:integral to membrane	Uncharacterized protein
187553_at	D1044.4	D1044.4	WBGene00017029	D1044.4	active						10	III-2L14	-			WT|WT
172250_x_at	R09H3.2	R09H3.2	WBGene00043469		deprecated							X-1D21	-
180898_at	Y37A1B.8	Y37A1B.8	WBGene00012541	Y37A1B.8	active						3	IV-7K10	-			WT	Molecular_function:transmembrane receptor protein tyrosine kinase activity|Molecular_function:epidermal growth factor receptor activity|Cellular_component:membrane	Predicted receptor
184478_at	Y71A12B.5	Y71A12B.5	WBGene00013502	Y71A12B.5	active								-				Molecular_function:sugar binding	C-type lectin
181658_at	C17A2.7	C17A2.7	WBGene00015875	C17A2.7	active						10	II-3F11	-			WT		Predicted secreted small molecules methylase
189256_at	K07C6.3	K07C6.3	WBGene00019471	cyp-35B2	active						19	V-3I24	-			WT	Biological_process:electron transport|Molecular_function:monooxygenase activity	Cytochrome P450 CYP2 subfamily	ENSEMBL:ENSP00000285985:human:Cytochrome P450 2C8:E=57.7959 | ENSEMBL:ENSP00000260682:human:Cytochrome P450 2C9:E=54.9586 | ENSEMBL:ENSP00000301141:human:Cytochrome P450 2A6:E=54.7447 | ENSEMBL:ENSP00000285981:human:Cytochrome P450 2C19:E=53.3565 | ENSEMB
183735_at	K03H9.3	K03H9.3	WBGene00019372	K03H9.3	active						9	II-5A15	-			WT		Unnamed protein
176852_at	Y97E10B.2	Y97E10B.2	WBGene00022404	srsx-5	active								-			WT		7-transmembrane receptor
176816_at	Y10G11A.B	Y10G11A.B	WBGene00043555		deprecated								-					Uncharacterized conserved protein
178047_at	F49C5.7	F49C5.7	WBGene00009869	F49C5.7	active							II-8M04	-			WT		Unnamed protein
186555_at	Y102A5C.23	Y102A5C.23	WBGene00013625	srz-53	active						10	V-11I08	-			WT		7-transmembrane receptor
182737_s_at	Y59A8B.4	Y59A8B.4	WBGene00005351	srh-134	active								182736_at|182737_s_at		pkP622		Molecular_function:G-protein coupled receptor activity|Cellular_component:membrane	Predicted olfactory G-protein coupled receptor
179666_at	W02D9.9	W02D9.9	WBGene00012215	W02D9.9	active							I-6I16	-			WT
180125_at	Y68A4A.1	Y68A4A.1	WBGene00005413	srh-202	active						10	V-11D03	-
176207_s_at	Y119D3B.5	Y119D3B.5	WBGene00022483	srz-8	active								-			WT
186398_at	R07C3.12	R07C3.12	WBGene00019928	clec-44	active							II-1H09	-			WT	Molecular_function:sugar binding	C-type lectin	ENSEMBL:ENSP00000332124:human:Mannose receptor, C type 1-like 1:E=12.2366 | ENSEMBL:ENSP00000239761:human:Macrophage mannose receptor precursor:E=12.2366 |
178426_at	F40F9.4	F40F9.4	WBGene00006230	str-188	active						9	V-6D22	-			WT	Molecular_function:G-protein coupled receptor activity|Cellular_component:membrane	7-transmembrane olfactory receptor
180695_at	W06D11.1	W06D11.1	WBGene00012299	W06D11.1	active						7		-
172309_x_at	C08E3.1	C08E3.1	WBGene00015593	C08E3.1	active						15	II-1N04	-			WT		Unnamed protein
186844_at	F16G10.10	F16G10.10	WBGene00017525	F16G10.10	active							II-2D17	-			WT		Extracellular protein with cysteine rich structures
172217_x_at	F13E9.2	F13E9.2	WBGene00008751	F13E9.2	active						6		-					Unnamed protein
180596_at	K12D9.7	K12D9.7	WBGene00005866	srw-119	active						9	V-2P11	180152_at|180153_s_at|180596_at			WT	Molecular_function:rhodopsin-like receptor activity|Biological_process:G-protein coupled receptor protein signaling pathway|Cellular_component:integral to membrane	7-transmembrane olfactory receptor
179789_at	F10D2.3	F10D2.3	WBGene00017330	sre-10	active						10	V-5K05	-			WT	Molecular_function:transmembrane receptor activity|Biological_process:chemosensory perception|Cellular_component:integral to membrane	Sre G protein-coupled chemoreceptor
186073_at	Y27F2A.5	Y27F2A.5	WBGene00021297	Y27F2A.5	active								-			WT|WT|WT	Biological_process:Mo-molybdopterin cofactor biosynthesis	DNA helicase PIF1/RRM3
181513_at	W08F4.2	W08F4.2	WBGene00021092	W08F4.2	active						9	II-1E02	-	This gene encodes a protein containing an F-box, a motif predicted to mediate protein-protein interactions either with homologs of yeast Skp-1p or with other proteins; its encoded protein also contains a Pfam-B45 motif of presently unknown function.		WT		Predicted transposase
172602_x_at	B0393.8	B0393.8	WBGene00007173	B0393.8	active								-			Emb|Ste|WT|WT|WT	Biological_process:embryonic development (sensu Animalia)|Biological_process:reproduction	Unnamed protein
172762_x_at	B0564.5	B0564.5	WBGene00007205	B0564.5	active						25	IV-7A15	-
187776_s_at	C06A5.11	C06A5.11	WBGene00004803	sir-2.4	active						11		-				Molecular_function:DNA binding|Biological_process:chromatin silencing|Biological_process:regulation of transcription, DNA-dependent|Cellular_component:chromatin silencing complex	Class IV sirtuins (SIR2 family)	ENSEMBL:ENSP00000337332:human:Sir2-related protein type 6:E=41.5528 | ENSEMBL:ENSP00000329466:human:Splice Isoform 1 Of NAD-dependent deacetylase sirtuin 7:E=27.0915 | ENSEMBL:ENSP00000305310:human:Similar to Sir2-related protein type 6:E=26.3768 | ENSEMBL:ENSP00000340530:human:Protein:E=25.7213 | ENSEMBL:ENSP00000269860:human:Splice Isoform 3 Of NAD-dependent deacetylase sirtuin 6:E=13.3665 | EN…
186266_at	F02E11.2	F02E11.2	WBGene00017180	F02E11.2	active						6	II-3G09	-			WT
177974_s_at	C06A1.4	C06A1.4	WBGene00014667	C06A1.4	active						7	II-7K08	174394_at|177973_at|177974_s_at
186798_at	Y51H7BR.6	Y51H7BR.6	WBGene00005704	sru-41	active								-
177206_at	Y46C8AL.2	Y46C8AL.2	WBGene00021580	Y46C8AL.2	active								172184_x_at|172185_x_at|177206_at			WT
191319_at	E03D2.3	E03D2.3	WBGene00005415	srh-204	active						10	V-3H11	-			WT	Molecular_function:G-protein coupled receptor activity|Cellular_component:membrane	Predicted olfactory G-protein coupled receptor
185257_at	Y75B8A.23	Y75B8A.23	WBGene00013556	Y75B8A.23	active						4	III-6A14	-			WT|WT
184646_at	Y71A12B.13a	Y71A12B.13	WBGene00013510	Y71A12B.13	active								-				Cellular_component:intracellular	Unnamed protein
183160_at	C08A9.4	C08A9.4	WBGene00015584	C08A9.4	active						10	X-7N03	-			WT		Unnamed protein
176203_at	Y82E9BL.13	Y82E9BL.13	WBGene00022329	Y82E9BL.13	active								-					Uncharacterized protein
176686_at	D1014.7	D1014.7	WBGene00017020	D1014.7	active						10	V-5H20	-			WT	Molecular_function:molecular_function unknown	Extracellular protein with conserved cysteines
182356_at	T06A1.4	T06A1.4	WBGene00020279	T06A1.4	active							V-1N22	-			Gro	Biological_process:positive regulation of growth rate
176640_s_at	M116.4	M116.4	WBGene00019791	M116.4	active						2	IV-4E04	-		tm1219	WT		Predicted transposase
179388_at	T19C9.2	T19C9.2	WBGene00005331	srh-112	active						3	V-11D23	-			WT	Molecular_function:G-protein coupled receptor activity|Cellular_component:membrane	Predicted olfactory G-protein coupled receptor
172431_x_at	ZC412.7	ZC412.7	WBGene00013888	nspa-3	active						4	V-9P21	-					Unnamed protein
176001_at	E01A2.5	E01A2.5	WBGene00017087	E01A2.5	active								-					Predicted ATPase (PP-loop superfamily)	ENSEMBL:ENSP00000256538:human:Similar to CG1578 protein:E=42.9208 | FLYBASE:CG1578-PA:fly:Flybase gene name is CG1578-PA:E=40.699 |
172211_x_at	F49C5.3	F49C5.3	WBGene00009866	F49C5.3	active						13	II-8K20	-			WT
178012_at	F10A3.8	F10A3.8	WBGene00006154	str-97	active							V-10D10	-			WT	Molecular_function:G-protein coupled receptor activity|Cellular_component:membrane	7-transmembrane olfactory receptor
176249_at	Y82E9BL.15	Y82E9BL.15	WBGene00022331	Y82E9BL.15	active								-			WT		Uncharacterized protein
192621_s_at	K03D3.6	K03D3.6	WBGene00010532	K03D3.6	active						1	IV-7L16	192620_at|192621_s_at			WT	Molecular_function:nucleic acid binding
178844_at	D1081.3	D1081.3	WBGene00008381	D1081.3	active						4	I-4M03	-			WT		Peptidases
182861_s_at	T19C9.3	T19C9.3	WBGene00005458	srh-252	active							V-11F01	179630_at|182861_s_at			WT	Molecular_function:G-protein coupled receptor activity|Cellular_component:membrane|Molecular_function:serine protease inhibitor activity	Predicted olfactory G-protein coupled receptor
184247_at	F49D11.4	F49D11.4	WBGene00018628	F49D11.4	active							I-5D05	-			WT		Uncharacterized protein
178329_at	F14H3.7	F14H3.7	WBGene00008826	F14H3.7	active						3	V-10P01	-	This gene encodes a protein containing an F-box, a motif predicted to mediate protein-protein interactions either with homologs of yeast Skp-1p or with other proteins; this gene's encoded protein also contains an FTH/DUF38 motif, which may also mediate protein-protein interaction.		WT	Molecular_function:sugar porter activity|Biological_process:phosphoenolpyruvate-dependent sugar phosphotransferase system	Uncharacterized protein
191257_at	R134.2	R134.2	WBGene00001529	gcy-2	active						3	II-6F04	-	gcy-2 encodes a predicted transmembrane guanylyl cyclase; as loss of gcy-2 activity via RNA-mediated interference does not result in any abnormalities, the precise role of GCY-2 in C. elegans development and/or behavior is not yet known; by sequence similarity, however, GCY-2 can be predicted to function in chemosensory signal transduction.		WT	Molecular_function:guanylate cyclase activity|Biological_process:intracellular signaling cascade|Molecular_function:protein kinase activity|Molecular_function:ATP binding|Biological_process:protein amino acid phosphorylation	Natriuretic peptide receptor, guanylate cyclase	ENSEMBL:ENSP00000305386:human:Atrial natriuretic peptide receptor A precursor:E=106.081 | ENSEMBL:ENSP00000341083:human:Splice Isoform 1 Of Atrial natriuretic peptide receptor B precursor:E=104.638 | ENSEMBL:ENSP00000261170:human:Heat-stable enterotoxin r
178999_at	T03F7.4	T03F7.4	WBGene00005270	srh-47	active								-				Molecular_function:G-protein coupled receptor activity|Cellular_component:membrane	Predicted olfactory G-protein coupled receptor
172478_x_at	ZK250.8	ZK250.8	WBGene00022691	ZK250.8	active							II-2C06	-	The ZK250.8 gene encodes a protein closely similar to C46F9.3, which has a meprin-associated Traf homology (MATH) domain and may be involved in apoptosis.		WT		Uncharacterized protein, contains BTB/POZ domain
191769_at	K03D3.8	K03D3.8	WBGene00010533	K03D3.8	active						13	IV-7L20	-			WT		Unnamed protein
177613_at	F57G8.7	F57G8.7	WBGene00010216	F57G8.7	active							V-10N08	-			WT		Unnamed protein
191358_at	F37B4.3	F37B4.3	WBGene00005449	srh-243	active							V-2H19	-			WT	Molecular_function:G-protein coupled receptor activity|Cellular_component:membrane	Predicted olfactory G-protein coupled receptor
182565_at	F10G2.2	F10G2.2	WBGene00017363	F10G2.2	active						11	V-5C12	-			Emb|WT	Biological_process:embryonic development (sensu Animalia)	Unnamed protein
190984_at	C49A1.2	C49A1.2	WBGene00008185	C49A1.2	active						4	I-7I19	-			WT	Molecular_function:molecular_function unknown	Bestrophin (Best vitelliform macular dystrophy-associated protein)	ENSEMBL:ENSP00000332413:human:Splice Isoform 2 Of Bestrophin 4:E=49.1427 | ENSEMBL:ENSP00000329064:human:Splice Isoform 1 Of Bestrophin 4:E=48.9208 | ENSEMBL:ENSP00000042931:human:Bestrophin 2:E=48.1805 | ENSEMBL:ENSP00000301774:human:Splice Isoform 1 Of Bestrophin 1:E=46.1192 | ENSEMBL:ENSP00000271137:human:Bestrophin 3:E=39.7696 | FLYBASE:CG6264-PA:fly:Flybase gene name is Best1-PA:E=49.4949 | …
177926_s_at	F19B2.3	F19B2.3	WBGene00005786	srw-39	active						1		177925_at|177926_s_at				Molecular_function:rhodopsin-like receptor activity|Biological_process:G-protein coupled receptor protein signaling pathway|Cellular_component:integral to membrane	7-transmembrane olfactory receptor
183049_at	B0432.7	B0432.7	WBGene00015188	B0432.7	active						2		-
178823_at	C09G9.3	C09G9.3	WBGene00007494	C09G9.3	active						10	IV-4D19	-			WT
176013_s_at	Y47C4A.1	Y47C4A.1	WBGene00021615	Y47C4A.1	active								176012_at|176013_s_at				Molecular_function:ATP binding|Molecular_function:metalloendopeptidase activity|Biological_process:proteolysis and peptidolysis	AAA+-type ATPase containing the peptidase M41 domain	ENSEMBL:ENSP00000268704:human:Splice Isoform 1 Of Paraplegin:E=51.1739 | ENSEMBL:ENSP00000269143:human:Similar to AFG3 ATPase family gene 3-like 2:E=42.0757 | ENSEMBL:ENSP00000279594:human:YME1-like 1, isoform 2:E=26.8861 | ENSEMBL:ENSP00000318480:human:S
186419_at	T09E11.11	T09E11.11	WBGene00011660	T09E11.11	active						8	I-6A04	-			WT	Molecular_function:galactosyltransferase activity|Biological_process:protein amino acid glycosylation|Cellular_component:membrane	Galactosyltransferases
172251_x_at	C04C3.4	C04C3.4	WBGene00015414	C04C3.4	active						28	IV-1F06	-			WT		G2/Mitotic-specific cyclin A
190688_s_at	K09H11.7	K09H11.7	WBGene00019604	K09H11.7	active							V-4K22	-			WT	Molecular_function:catalytic activity|Biological_process:metabolism|Molecular_function:hydrolase activity|Molecular_function:phosphoric monoester hydrolase activity	p-Nitrophenyl phosphatase	ENSEMBL:ENSP00000330918:human:PREDICTED: similar to RIKEN cDNA 1700012G19:E=46.8239 | ENSEMBL:ENSP00000215904:human:Similar to Reg I binding protein I:E=36.9586 | FLYBASE:CG5567-PA:fly:Flybase gene name is CG5567-PA:E=50.3188 | FLYBASE:CG32487-PA:fly:Flybase gene name is CG32487-PA:E=37.2757 | FLYBASE:CG32488-PA:fly:Flybase gene name is CG32488-PA:E=31.5376 | FLYBASE:CG5577-PA:fly:Flybase gene na…
178377_at	C11E4.3	C11E4.3	WBGene00007518	tag-263	active						3	X-4D14	-			WT	Molecular_function:sodium channel activity|Biological_process:sodium ion transport|Cellular_component:membrane	Unnamed protein
179592_at	B0391.3	B0391.3	WBGene00007161	B0391.3	active								-				Molecular_function:G-protein coupled receptor activity|Cellular_component:membrane	7-transmembrane olfactory receptor
172393_x_at	K02F6.1	K02F6.1	WBGene00019335	K02F6.1	active						3	II-2H17	-			WT|WT	Molecular_function:aspartic-type endopeptidase activity|Biological_process:proteolysis and peptidolysis|Molecular_function:nucleic acid binding	Unnamed protein
181590_at	K02A6.1	K02A6.1	WBGene00019292	K02A6.1	active						3	X-4O09	-			WT
178090_at	F13A7.6	F13A7.6	WBGene00005576	sri-64	active							V-10P06	-					Predicted olfactory G-protein coupled receptor
185673_s_at	F56A4.12	F56A4.12	WBGene00018920	F56A4.12	active								-			WT|WT	Molecular_function:transporter activity|Biological_process:transport|Cellular_component:integral to membrane	Permease of the major facilitator superfamily	ENSEMBL:ENSP00000311506:human:Splice Isoform 1 Of Sialin:E=30.2147 | ENSEMBL:ENSP00000244527:human:OTTHUMP00000039390:E=22.1871 | ENSEMBL:ENSP00000274755:human:Na/PO4 cotransporter homolog:E=20.2366 | ENSEMBL:ENSP00000221485:human:Brain-specific Na-depend
172171_x_at	Y43B11AR.2	Y43B11AR.2	WBGene00005207	srg-50	active								-
183279_at	C27D6.9	C27D6.9	WBGene00005067	srb-2	active							II-4C08	-			WT	Molecular_function:transmembrane receptor activity|Cellular_component:membrane	Sra family integral membrane protein
189326_at	Y49C4A.6	Y49C4A.6	WBGene00005632	srj-53	active								-			WT	Molecular_function:G-protein coupled receptor activity|Cellular_component:membrane	7-transmembrane olfactory receptor
183980_at	F40H7.7	F40H7.7	WBGene00005995	srx-104	active						3		-					7-transmembrane receptor
181128_at	Y41C4A.3	Y41C4A.3	WBGene00012751	Y41C4A.3	active								-			WT
183008_at	K01A2.6	K01A2.6	WBGene00019281	K01A2.6	active						3	II-1K23	-			WT		Unnamed protein
172767_x_at	ZC132.1	ZC132.1	WBGene00022520	ZC132.1	active						25	V-3J13	-
186337_at	F43C11.3	F43C11.3	WBGene00018380	F43C11.3	active								-			WT		Unnamed protein
183272_at	C03H5.6	C03H5.6	WBGene00015408	C03H5.6	active						1	II-1O05	-			WT	Molecular_function:protein binding	Uncharacterized protein, contains BTB/POZ domain
186230_at	C27D6.10	C27D6.10	WBGene00005066	srb-1	active							II-4C10	-			WT	Molecular_function:transmembrane receptor activity|Cellular_component:membrane	Sra family integral membrane protein
172156_x_at	Y71A12B.P	Y71A12B.P	WBGene00043812		deprecated								-
178114_at	F55F3.4	F55F3.4	WBGene00010118	F55F3.4	active							X-6O22	-			WT
172823_x_at	F54E12.5	F54E12.5	WBGene00001931	his-57	active							IV-6G01	-	his-57 encodes an H2A histone.		Gro|Ste	Molecular_function:DNA binding|Biological_process:nucleosome assembly|Biological_process:chromosome organization and biogenesis (sensu Eukarya)|Cellular_component:nucleosome|Cellular_component:nucleus|Biological_process:positive regulation of growth rate|Biological_process:reproduction	Histone 2A	ENSEMBL:ENSP00000332790:human:Histone H2A:E=52.5686 | ENSEMBL:ENSP00000297012:human:Histone 1, H2aa:E=51.6198 | ENSEMBL:ENSP00000332194:human:H2A histone family, member Q:E=51.3979 | ENSEMBL:ENSP00000321389:human:H2A histone family, member L:E=51.3979 | ENSEMBL:ENSP00000328644:human:Histone H2A.o:E=51.2291 | ENSEMBL:ENSP00000341094:human:Histone H2A.c/d/i/n/p:E=51.1367 | ENSEMBL:ENSP00000314530:h…
191480_at	K10C8.2	K10C8.2	WBGene00010735	K10C8.2	active						6	V-8O10	-	K10C8.2 encodes a homolog of the functionally active Fmrf Receptor (FR; CG2114) of D. melanogaster; it is thus possible that K10C8.2 is a receptor for one of the FMRF-like neurotransmitters in C. elegans (e.g., FLP-1 through FLP-12).		WT	Molecular_function:rhodopsin-like receptor activity|Biological_process:G-protein coupled receptor protein signaling pathway|Cellular_component:integral to membrane	7 transmembrane receptor	ENSEMBL:ENSP00000332659:human:C-C chemokine receptor type 4:E=10.8239 | FLYBASE:CG2114-PA:fly:Flybase gene name is FR-PA:E=28.0555 | FLYBASE:CG16752-PA:fly:Flybase gene name is CG16752-PA:E=14.0706 | FLYBASE:CG9918-PB:fly:Flybase gene name is CG9918-PB:E=12.4202 |
177134_s_at	Y48G1BL.5	Y48G1BL.5	WBGene00021664	Y48G1BL.5	active								-			WT		Unnamed protein
172841_x_at	F44E8.1	F44E8.1	WBGene00043326		deprecated						1	IV-3A01	-
185187_at	C50E10.2	C50E10.2	WBGene00016826	C50E10.2	active						4	II-8A16	-			WT		Uncharacterized protein
181951_at	K12H6.5	K12H6.5	WBGene00019685	K12H6.5	active						26	II-2F20	-			WT|WT		Unnamed protein
184267_at	Y60A3A.15	Y60A3A.15	WBGene00013363	Y60A3A.15	active								-
177174_at	R11.3	R11.3	WBGene00011228	R11.3	active	vulva other | excretory cell | head neurons | Reproductive System | nerve ring | hypodermis | nervous system | ventral nerve cord | pharyngeal neurons | developing vulva | tail neurons	Adult Expression: Reproductive System; vulva other; hypodermis; excretory cell; Nervous System; nerve ring; ventral nerve cord; head neurons; pharyngeal neurons; tail neurons;		1	1	3	X-7G16	-			WT
172812_x_at	ZK938.6	ZK938.6	WBGene00014162	ZK938.6	active						3	II-7C03	-			WT	Molecular_function:hydrolase activity|Biological_process:metabolism	Chitinase	ENSEMBL:ENSP00000234617:human:Chitinase 3-like protein 2 precursor:E=18.6021 | ENSEMBL:ENSP00000255427:human:Splice Isoform 1 Of Chitotriosidase 1 precursor:E=15.4089 | ENSEMBL:ENSP00000355262:human:Similar to Chitotriosidase precursor:E=15.3872 | ENSEMBL:ENSP00000341828:human:Splice Isoform 1 Of Acidic mammalian chitinase precursor:E=15.2441 | ENSEMBL:ENSP00000256576:human:Oviduct-specific glyco…
186641_at	T28A11.10	T28A11.10	WBGene00005595	srj-7	active						3	V-2N02	-			WT	Molecular_function:G-protein coupled receptor activity|Cellular_component:membrane	7-transmembrane olfactory receptor
179585_at	R151.1	R151.1	WBGene00020106	R151.1	active						1	III-3H14	-			WT|WT
182144_at	H16D19.4	H16D19.4	WBGene00010402	H16D19.4	active						2	I-6K24	-			WT		DNA helicase PIF1/RRM3
183142_at	B0348.2	B0348.2	WBGene00015152	B0348.2	active								-					Unnamed protein
179156_at	F54B8.6	F54B8.6	WBGene00010020	srbc-48	active						10		-				Molecular_function:rhodopsin-like receptor activity|Biological_process:G-protein coupled receptor protein signaling pathway|Cellular_component:integral to membrane	Unnamed protein
182268_at	C31A11.4	C31A11.4	WBGene00007832	srbc-82	active						9	V-10L08	-			WT		Unnamed protein
180302_at	K02E11.6	K02E11.6	WBGene00010515	K02E11.6	active						8		-
182748_at	T05G11.6	T05G11.6	WBGene00005802	srw-55	active						3	V-10H03	-				Molecular_function:rhodopsin-like receptor activity|Biological_process:G-protein coupled receptor protein signaling pathway|Cellular_component:integral to membrane	7-transmembrane olfactory receptor
184616_at	Y18D10A.4	Y18D10A.4	WBGene00012477	Y18D10A.4	active							I-6D11	-			WT
192053_at	H28G03.3	H28G03.3	WBGene00019251	H28G03.3	active								-
179695_at	F35E12.5	F35E12.5	WBGene00009429	F35E12.5	active							V-9E01	-			WT		Unnamed protein
184008_at	D1022.5	D1022.5	WBGene00017024	D1022.5	active						3	II-5L03	-			WT	Molecular_function:hydrolase activity	Unnamed protein
177712_at	C06C3.6	C06C3.6	WBGene00005271	srh-48	active							II-6P01	-			WT	Molecular_function:G-protein coupled receptor activity|Cellular_component:membrane	Predicted olfactory G-protein coupled receptor
181048_at	F54B11.9	F54B11.9	WBGene00010032	F54B11.9	active							X-6K22	-			WT
177879_at	T06G6.4	T06G6.4	WBGene00011546	T06G6.4	active						10	I-6O20	-			WT
173008_s_at	F38A1.2	F38A1.2	WBGene00009516	F38A1.2	active						37	IV-1M02	-
177277_at	ZC15.2	ZC15.2	WBGene00013831	ZC15.2	active						1	V-12P08	-			WT	Molecular_function:sugar binding	C-type lectin
184006_at	C17A2.4	C17A2.4	WBGene00015872	C17A2.4	active						9	II-3F05	-			WT	Molecular_function:galactoside 2-alpha-L-fucosyltransferase activity|Biological_process:carbohydrate metabolism|Cellular_component:Golgi apparatus|Cellular_component:membrane	Predicted glycosyltransferase
191456_s_at	T28A11.1	T28A11.1	WBGene00006127	str-64	active							V-2L08	-			WT	Molecular_function:G-protein coupled receptor activity|Cellular_component:membrane	7-transmembrane olfactory receptor
186909_at	Y45F10B.11	Y45F10B.11	WBGene00005672	sru-9	active							IV-7O23	-			WT		Uncharacterized protein
184791_at	F46F5.12	F46F5.12	WBGene00018503	F46F5.12	active							II-1B01	-			WT		Uncharacterized protein
183246_at	F55D1.2	F55D1.2	WBGene00018876	F55D1.2	active							X-3G11	-
172968_x_at	Y45F10C.5	Y45F10C.5	WBGene00012881	Y45F10C.5	active						25	IV-7C14	-
183510_at	R03A10.2	R03A10.2	WBGene00010982	R03A10.2	active						6		-
186035_at	T06A10.2	T06A10.2	WBGene00020285	T06A10.2	active								172805_x_at|186035_at			Gro|Gro	Molecular_function:structural constituent of ribosome|Biological_process:protein biosynthesis|Cellular_component:intracellular|Cellular_component:ribosome|Biological_process:positive regulation of growth rate	60S ribosomal protein L29
186632_at	Y102A5C.25	Y102A5C.25	WBGene00013626	srz-54	active							V-11I12	-			WT		7-transmembrane receptor
172671_x_at	K03A1.6	K03A1.6	WBGene00001912	his-38	active						32	X-3F18	-	his-38 encodes an H4 histone; by homology, HIS-38 is predicted to function as a nucleosome component required for packaging of DNA into chromatin; his-38 is a replication-dependent histone locus that does not reside in a cluster, but exists as a single histone locus on the X chromosome.		Emb|Gro|Pvl	Molecular_function:DNA binding|Biological_process:nucleosome assembly|Biological_process:chromosome organization and biogenesis (sensu Eukarya)|Cellular_component:nucleosome|Cellular_component:nucleus|Biological_process:embryonic development (sensu Animalia)|Biological_process:positive regulation of growth rate|Biological_process:hermaphrodite genital morphogenesis	Histone H4	ENSEMBL:ENSP00000350767:human:H4 histone family, member M:E=49.4949 | ENSEMBL:ENSP00000244537:human:Histone H4:E=35.1675 | FLYBASE:CG3379-PA:fly:Flybase gene name is His4r-PA:E=49.1805 | FLYBASE:CG31611-PA:fly:Flybase gene name is His4:CG31611-PA:E=49.1805 |
194153_at	Y102A5D	Y102A5D	-	-	not a gene								-			WT		Unnamed protein
193331_at	M01B2.9	M01B2.9	WBGene00010802	srsx-39	active							V-10C03	-			WT	Molecular_function:rhodopsin-like receptor activity|Biological_process:G-protein coupled receptor protein signaling pathway|Cellular_component:integral to membrane	7-transmembrane receptor
183684_at	K03E5.1	K03E5.1	WBGene00019360	K03E5.1	active							I-1D05	-			WT		CUB domain-containing protein	ENSEMBL:ENSP00000306726:human:Hypothetical protein FLJ90456:E=34.4202 | ENSEMBL:ENSP00000299430:human:NeuropiliN- aNd tolloid-like proteiN 1 isoform 2 precursor:E=33.9586 | ENSEMBL:ENSP00000313088:human:Neuropilin and tolloid like-1:E=33.9208 | ENSEMBL:EN
191471_at	T10D4.10	T10D4.10	WBGene00005555	sri-43	active						3	II-3A07	-			WT	Molecular_function:G-protein coupled receptor activity|Cellular_component:membrane	Predicted olfactory G-protein coupled receptor
185950_at	T10B11.4	T10B11.4	WBGene00020400	T10B11.4	active						9	I-3K16	-			WT		Uncharacterized protein
177483_at	F28D1.8	F28D1.8	WBGene00009217	F28D1.8	active							IV-6H21	-			Gro|Gro|Unc	Biological_process:positive regulation of growth rate|Biological_process:locomotory behavior
183568_at	C39B5.1	C39B5.1	WBGene00016519	srz-56	active								-			WT
172596_x_at	C29F9.11	C29F9.11	WBGene00016225	C29F9.11	active						8	III-1E03	-			WT|WT		Uncharacterized protein
191410_at	C07G3.4	C07G3.4	WBGene00006257	str-226	active						9	V-3I17	-			WT	Molecular_function:G-protein coupled receptor activity|Cellular_component:membrane	7-transmembrane olfactory receptor
187679_at	K01A12.3	K01A12.3	WBGene00019287	K01A12.3	active						3	X-4K16	-			WT|WT
191151_at	B0213.7	B0213.7	WBGene00006142	str-83	active						10	V-3M16	-			WT	Molecular_function:G-protein coupled receptor activity|Cellular_component:membrane	7-transmembrane olfactory receptor
178282_at	F07H5.5	F07H5.5	WBGene00014309	F07H5.5	active						6	II-6K08	-
181372_at	Y38H6C.2	Y38H6C.2	WBGene00005812	srw-65	active							V-13E01	-			WT	Molecular_function:rhodopsin-like receptor activity|Biological_process:G-protein coupled receptor protein signaling pathway|Cellular_component:integral to membrane	7-transmembrane olfactory receptor
173339_at	MTCE.23	MTCE.23	WBGene00010962	MTCE.23	active								-					Cytochrome oxidase subunit III and related proteins	ENSEMBL:ENSP00000354982:human:Cytochrome c oxidase subunit III:E=59.0132 |
172552_x_at	Y105C5A.5	Y105C5A.5	WBGene00004159	pqn-78	active								-	The protein product of this gene is predicted to contain a glutamine/asparagine (Q/N)-rich ('prion') domain, by the algorithm of Michelitsch and Weissman (as of the WS77 release of WormBase, i.e., in wormpep77).		WT		Uncharacterized protein	ENSEMBL:ENSP00000334197:human:Keratin-associated protein 10-6:E=27.2596 | ENSEMBL:ENSP00000333987:human:27 kDa protein:E=24.2596 | ENSEMBL:ENSP00000335565:human:Keratin-associated protein 10-8:E=22.0269 | ENSEMBL:ENSP00000328270:human:Keratin-associated protein 4-7:E=16.6383 | ENSEMBL:ENSP00000254072:human:Keratin-associated protein 9-3:E=16.5086 | ENSEMBL:ENSP00000328444:human:Keratin-associated…
181151_at	C26B9.2	C26B9.2	WBGene00016132	C26B9.2	active						14	X-3C11	-			WT		Unnamed protein
177756_at	T24D5.1	T24D5.1	WBGene00011989	T24D5.1	active							X-6A03	-			WT		Unnamed protein
173292_at	MTCE.31	MTCE.31	WBGene00010965	MTCE.31	active								-					Cytochrome c oxidase, subunit II, and related proteins	ENSEMBL:ENSP00000354876:human:Cytochrome c oxidase polypeptide II:E=39.7696 |
181089_at	F26D2.11	F26D2.11	WBGene00005776	srw-29	active							V-11A11	-			WT	Molecular_function:rhodopsin-like receptor activity|Biological_process:G-protein coupled receptor protein signaling pathway|Cellular_component:integral to membrane	7-transmembrane olfactory receptor
179023_at	K08G2.2	K08G2.2	WBGene00005366	srh-150	active						3	V-10B01	-					Predicted olfactory G-protein coupled receptor
183190_at	C54E4.5	C54E4.5	WBGene00016920	C54E4.5	active								-						ENSEMBL:ENSP00000216075:human:Inositol oxygenase:E=50.4685 | FLYBASE:CG6910-PA:fly:Flybase gene name is CG6910-PA:E=51.4202 |
179303_at	T09F5.6	T09F5.6	WBGene00005277	srh-54	active							V-9N06	-
179433_at	R04D3.9	R04D3.9	WBGene00005121	srd-43	active							X-6C02	-			WT	Molecular_function:G-protein coupled receptor activity|Cellular_component:membrane	Chemoreceptor/7TM receptor
183556_at	C08F11.4	C08F11.4	WBGene00005684	sru-21	active							IV-7A12	-			WT		Uncharacterized protein
190267_s_at	R03G8.2	R03G8.2	WBGene00010997	R03G8.2	active						33	X-6K15	-			WT	Molecular_function:RNA binding|Molecular_function:RNA-directed DNA polymerase activity|Biological_process:RNA dependent DNA replication	Reverse transcriptase
172524_x_at	M01B12.1	M01B12.1	WBGene00019696	M01B12.1	active						33	I-1M04	-			WT	Molecular_function:RNA binding|Molecular_function:RNA-directed DNA polymerase activity|Biological_process:RNA dependent DNA replication	Reverse transcriptase
181139_at	F13G11.2	F13G11.2	WBGene00008772	F13G11.2	active						4	IV-7H05	-			WT
175958_at	ZK112.6	ZK112.6	WBGene00022662	ZK112.6	active							III-4G15	-			WT|WT
192065_at	C52B11.3	C52B11.3	WBGene00016872	C52B11.3	active	head neurons | nervous system	Adult Expression: Nervous System; head neurons;		1	1		X-1I06	-		ok1321	WT	Molecular_function:rhodopsin-like receptor activity|Biological_process:G-protein coupled receptor protein signaling pathway|Cellular_component:integral to membrane	7 transmembrane receptor	ENSEMBL:ENSP00000348729:human:Splice Isoform 2 Of Alpha-1A adrenergic receptor:E=60.301 | ENSEMBL:ENSP00000276393:human:Splice Isoform 1 Of Alpha-1A adrenergic receptor:E=60.2676 | ENSEMBL:ENSP00000346557:human:Splice Isoform 4 Of Alpha-1A adrenergic rece
178671_at	F56D5.4	F56D5.4	WBGene00014772	F56D5.4	active						5	IV-4J04	-					Unnamed protein
181324_at	F52H2.4	F52H2.4	WBGene00018716	F52H2.4	active								-					Na+:iodide/myo-inositol/multivitamin symporters	ENSEMBL:ENSP00000299233:human:Sodium solute symporter family 5 member 8 protein:E=53.9586 | ENSEMBL:ENSP00000310208:human:Sodium-dependent multivitamin transporter:E=52 | ENSEMBL:ENSP00000222248:human:Sodium/iodide cotransporter:E=49.4437 | ENSEMBL:ENSP00
179958_at	T05C1.5	T05C1.5	WBGene00020252	T05C1.5	active							II-3H24	-			WT
176534_at	Y55B1BR.1	Y55B1BR.1	WBGene00021911	Y55B1BR.1	active								-					Unnamed protein
172829_x_at	C29F5.6	C29F5.6	WBGene00016214	C29F5.6	active						8	II-4N08	-			WT	Molecular_function:RNA binding|Molecular_function:RNA-directed DNA polymerase activity|Biological_process:RNA dependent DNA replication	Reverse transcriptase
172604_x_at	Y73C8C.3	Y73C8C.3	WBGene00022262	Y73C8C.3	active						12	V-2F04	-			WT		Predicted E3 ubiquitin ligase
178392_s_at	K02B7.2	K02B7.2	WBGene00010490	K02B7.2	active						28	II-9A24	-			WT		Unnamed protein
172756_x_at	ZC64.1	ZC64.1	WBGene00022514	ZC64.1	active							X-2M22	-
180566_at	ZC142.1	ZC142.1	WBGene00022528	srt-13	active	head neurons | nervous system	Larval Expression: Nervous System; head neurons;		1	1		V-3H15	-			WT
181339_s_at	K09F6.5	K09F6.5	WBGene00019588	K09F6.5	active						9	II-2O12	181338_at|181339_s_at			WT		Unnamed protein
190798_at	R07B7.13	R07B7.13	WBGene00011097	R07B7.13	active						15	V-8I19	-			WT	Molecular_function:transcription factor activity|Molecular_function:steroid hormone receptor activity|Biological_process:regulation of transcription, DNA-dependent|Cellular_component:nucleus|Molecular_function:DNA binding|Molecular_function:ligand-dependent nuclear receptor activity	Nuclear hormone receptor	ENSEMBL:ENSP00000350815:human:Splice Isoform 1 Of Mineralocorticoid receptor:E=22 | ENSEMBL:ENSP00000347441:human:Splice Isoform 3 Of Mineralocorticoid receptor:E=20.5686 | ENSEMBL:ENSP00000342470:human:Splice Isoform 1 Of Oxysterols receptor LXR-alpha:E=
187857_at	F35H12.7	F35H12.7	WBGene00018079	F35H12.7	active						1		-
178202_at	F46B3.1	F46B3.1	WBGene00009756	F46B3.1	active						3	V-13I09	-			WT		Secreted surface protein
181847_s_at	C26D10.7	C26D10.7	WBGene00023420	C26D10.7	active						25		181846_at|181847_s_at				Molecular_function:phospholipase A2 activity|Molecular_function:calcium ion binding|Biological_process:lipid catabolism	Unnamed protein
178173_at	T26H2.6	T26H2.6	WBGene00006140	str-81	active						9		-				Molecular_function:G-protein coupled receptor activity|Cellular_component:membrane	7-transmembrane olfactory receptor
188682_at	F12A10.6	F12A10.6	WBGene00017395	F12A10.6	active							II-4M24	172690_x_at|188682_at			Emb	Biological_process:embryonic development (sensu Animalia)	Serine/threonine kinase (haspin family)
185699_at	T03G11.2	T03G11.2	WBGene00005711	sru-48	active							X-2P12	-			WT		Uncharacterized protein
190537_at	F47E1.3	F47E1.3	WBGene00018567	F47E1.3	active						10	X-4H11	-		tm555	WT	Molecular_function:nucleic acid binding|Molecular_function:zinc ion binding|Cellular_component:nucleus	Zn-finger	ENSEMBL:ENSP00000276594:human:PR-domain zinc finger protein 14:E=59.4815 | ENSEMBL:ENSP00000341601:human:46 kDa protein:E=27.7696 | ENSEMBL:ENSP00000344129:human:55 kDa protein:E=23.9208 | ENSEMBL:ENSP00000294702:human:Zinc finger protein Gfi-1:E=23.4949
176220_at	Y71H2AM.21	Y71H2AM.21	WBGene00022186	Y71H2AM.21	active						8		-			WT	Molecular_function:potassium channel activity|Biological_process:potassium ion transport|Cellular_component:membrane	Tandem pore domain K+ channel
179611_at	F57A8.3	F57A8.3	WBGene00006169	str-118	active							V-7A11	-			WT	Molecular_function:G-protein coupled receptor activity|Cellular_component:membrane	7-transmembrane olfactory receptor
186135_at	C24A11.5	C24A11.5	WBGene00016042	C24A11.5	active							I-2M16	-
191371_at	C05E4.6	C05E4.6	WBGene00006182	str-134	active						13	V-1M16	-			WT	Molecular_function:G-protein coupled receptor activity|Cellular_component:membrane	7-transmembrane olfactory receptor
182512_s_at	R05D8.4	R05D8.4	WBGene00005917	srx-26	active								182511_at|182512_s_at			WT	Molecular_function:electron transporter activity|Biological_process:electron transport|Molecular_function:rhodopsin-like receptor activity|Biological_process:G-protein coupled receptor protein signaling pathway|Cellular_component:integral to membrane	7-transmembrane receptor
183923_at	T27B7.7	T27B7.7	WBGene00020853	T27B7.7	active						3	V-2M19	-			WT		Uncharacterized protein
181186_s_at	C47A10.2	C47A10.2	WBGene00005488	srh-283	active							V-11J06	181185_at|181186_s_at			WT	Molecular_function:G-protein coupled receptor activity|Cellular_component:membrane	Predicted olfactory G-protein coupled receptor
187107_s_at	Y106G6H.10	Y106G6H.10	WBGene00013722	Y106G6H.10	active						12	I-5A14	-	This gene encodes a protein containing an F-box, a motif predicted to mediate protein-protein interactions either with homologs of yeast Skp-1p or with other proteins.		WT|WT
185781_at	C05E11.2	C05E11.2	WBGene00015493	C05E11.2	active						10	X-2P23	-			WT|Unclassified|WT|WT|WT
188723_at	Y95B8A.1	Y95B8A.1	WBGene00003548	nas-30	active	head neurons | intestine | nervous system	Adult Expression: intestine;		1	1			-			WT		Meprin A metalloprotease	ENSEMBL:ENSP00000305714:human:Splice Isoform 1 Of Bone morphogenetic protein 1 precursor:E=35.8861 | ENSEMBL:ENSP00000265996:human:KIAA0932 protein:E=34.7212 | ENSEMBL:ENSP00000350630:human:114 kDa protein:E=34.6576 | ENSEMBL:ENSP00000306121:human:Splice
184468_at	Y102A5C.4	Y102A5C.4	WBGene00013613	Y102A5C.4	active							V-11E24	-			WT		Uncharacterized protein
183511_at	F40G9.8	F40G9.8	WBGene00018244	F40G9.8	active						3	III-1G17	-			WT|WT		Fibroblast/platelet-derived growth factor receptor and related receptor tyrosine kinases
193832_at	C16C10.5	C16C10.5	WBGene00007626	C16C10.5	active						20	III-2E15	-		ok848	WT|WT	Molecular_function:ubiquitin-protein ligase activity|Molecular_function:zinc ion binding|Biological_process:protein ubiquitination|Cellular_component:ubiquitin ligase complex	Predicted RING-containing E3 ubiquitin ligase	ENSEMBL:ENSP00000354908:human:Similar to CG15814 protein:E=92.7213 | ENSEMBL:ENSP00000354571:human:Hypothetical protein FLJ13077:E=92.699 | ENSEMBL:ENSP00000339169:human:Ring fingeR pRotein 121 isofoRm 3:E=89.585 | ENSEMBL:ENSP00000274068:human:Zn-finger, RING domain containing protein:E=87.8239 | ENSEMBL:ENSP00000340979:human:Ring fingeR pRotein 121 isofoRm 2:E=51.8539 | ENSEMBL:ENSP00000354131:…
181890_at	C55B6.4	C55B6.4	WBGene00016940	C55B6.4	active						10	X-3D06	-			WT
181567_at	F10D11.3	F10D11.3	WBGene00008649	F10D11.3	active						4	I-4K17	-			WT
185782_at	T03G11.3	T03G11.3	WBGene00020196	T03G11.3	active							X-2P14	-			WT	Molecular_function:nucleic acid binding|Molecular_function:zinc ion binding|Cellular_component:nucleus	Uncharacterized conserved protein	ENSEMBL:ENSP00000237275:human:OTTHUMP00000040173:E=31.3872 | ENSEMBL:ENSP00000263849:human:CGI-62 protein:E=29.2292 | FLYBASE:CG10999-PC:fly:Flybase gene name is CG10999-PC:E=20.8239 |
177312_at	Y59H11AR.4	Y59H11AR.4	WBGene00022012	Y59H11AR.4	active								-				Molecular_function:amino acid-polyamine transporter activity|Biological_process:amino acid transport|Cellular_component:membrane	Amino acid transporters	FLYBASE:CG6327-PD:fly:Flybase gene name is CG6327-PD:E=14.0269 | FLYBASE:CG13384-PG:fly:Flybase gene name is CG13384-PG:E=11.9586 | FLYBASE:CG1139-PA:fly:Flybase gene name is CG1139-PA:E=10.8861 |
185707_at	F21C10.5	F21C10.5	WBGene00017655	F21C10.5	active						10	V-6M22	-			WT
192512_at	W01B6.3	W01B6.3	WBGene00012170	W01B6.3	active						1	IV-5C04	-			WT		Predicted transporter/transmembrane protein	ENSEMBL:ENSP00000296468:human:Hypothetical protein FLJ90083:E=42.699 | FLYBASE:CG8596-PA:fly:Flybase gene name is CG8596-PA:E=40.3665 |
178829_at	R144.3	R144.3	WBGene00020093	R144.3	active						2	III-2J11	-	This gene encodes a protein predicted by Eisenberg and coworkers, with 52% accuracy, to be mitochondrial.		WT|Dpy|Emb|Lva	Molecular_function:polyketide synthase activity|Biological_process:antibiotic biosynthesis|Molecular_function:nucleic acid binding|Molecular_function:zinc ion binding|Cellular_component:nucleus|Biological_process:positive regulation of body size|Biological_process:embryonic development (sensu Animalia)|Biological_process:larval development (sensu Nematoda)|Biological_process:growth	Oligoketide cyclase/lipid transport protein	ENSEMBL:ENSP00000257927:human:Hypothetical protein:E=28.5686 | ENSEMBL:ENSP00000312587:human:Hypothetical protein FLJ32452:E=28.5528 | ENSEMBL:ENSP00000263960:human:Protein of unknown function UPF0083 family protein:E=15.3372 | FLYBASE:CG9410-PA:fly:Flybase gene name is CG9410-PA:E=23 |
191465_at	Y17D7A.2	Y17D7A.2	WBGene00012447	Y17D7A.2	active							V-12C16	-			WT	Molecular_function:transcription factor activity|Molecular_function:steroid hormone receptor activity|Biological_process:regulation of transcription, DNA-dependent|Cellular_component:nucleus	Hormone receptors
190307_s_at	ZK131.4	ZK131.4	WBGene00001884	his-10	active						32	II-8J14	-	his-10 encodes an H4 histone.			Molecular_function:DNA binding|Biological_process:nucleosome assembly|Biological_process:chromosome organization and biogenesis (sensu Eukarya)|Cellular_component:nucleosome|Cellular_component:nucleus	Histone H4	ENSEMBL:ENSP00000350767:human:H4 histone family, member M:E=49.4949 | ENSEMBL:ENSP00000244537:human:Histone H4:E=35.1675 | FLYBASE:CG3379-PA:fly:Flybase gene name is His4r-PA:E=49.1805 | FLYBASE:CG31611-PA:fly:Flybase gene name is His4:CG31611-PA:E=49.1805 |
185297_at	B0207.10	B0207.10	WBGene00015033	B0207.10	active						6	I-2D14	-			WT
180570_at	F36H9.8	F36H9.8	WBGene00018116	F36H9.8	active								-
172831_x_at	Y11D7A.6	Y11D7A.6	WBGene00012430	Y11D7A.6	active							IV-4B10	-			WT		Reverse transcriptase
191230_at	F09G2.7	F09G2.7	WBGene00005304	srh-83	active						3	V-5M11	-			WT	Molecular_function:G-protein coupled receptor activity|Cellular_component:membrane	Predicted olfactory G-protein coupled receptor
193038_at	T15B12.2	T15B12.2	WBGene00020531	T15B12.2	active						4	III-2D22	-			WT|WT	Molecular_function:protein kinase activity|Molecular_function:ATP binding|Biological_process:protein amino acid phosphorylation|Molecular_function:protein serine/threonine kinase activity	Casein kinase (serine/threonine/tyrosine protein kinase)	ENSEMBL:ENSP00000261798:human:Casein kinase I, alpha isoform:E=23.0506 | ENSEMBL:ENSP00000322723:human:Casein kinase I, alpha-like isoform:E=22.0809 | ENSEMBL:ENSP00000263802:human:TTBK2 protein:E=19.7447 | ENSEMBL:ENSP00000267890:human:TTBK2 protein:E=19
180668_at	F56C3.7	F56C3.7	WBGene00018944	F56C3.7	active							X-1K20	-			WT
177598_at	T26C5.4	T26C5.4	WBGene00012034	T26C5.4	active						1	II-6J19	-			WT
172835_x_at	ZK131.6	ZK131.6	WBGene00001886	his-12	active							II-8J18	-	his-12 encodes an H2A histone; his-12 is contained within the histone gene cluster HIS3.	tm905		Molecular_function:DNA binding|Biological_process:nucleosome assembly|Biological_process:chromosome organization and biogenesis (sensu Eukarya)|Cellular_component:nucleosome|Cellular_component:nucleus	Histone 2A	ENSEMBL:ENSP00000332790:human:Histone H2A:E=52.5686 | ENSEMBL:ENSP00000297012:human:Histone 1, H2aa:E=51.6198 | ENSEMBL:ENSP00000332194:human:H2A histone family, member Q:E=51.3979 | ENSEMBL:ENSP00000321389:human:H2A histone family, member L:E=51.3979 | ENSEMBL:ENSP00000328644:human:Histone H2A.o:E=51.2291 | ENSEMBL:ENSP00000341094:human:Histone H2A.c/d/i/n/p:E=51.1367 | ENSEMBL:ENSP00000314530:h…
184589_at	Y9C9A.14	Y9C9A.14	WBGene00021181	srz-27	active								-
181061_at	F20E11.3	F20E11.3	WBGene00005376	srh-160	active							V-11N05	-
188825_s_at	C04F12.2	C04F12.2	WBGene00007298	C04F12.2	active								-
186828_at	Y105C5A.17	Y105C5A.17	WBGene00013640	Y105C5A.17	active								-					Unnamed protein
172146_x_at	R05D3.5	R05D3.5	WBGene00019879	R05D3.5	active						4	III-4O12	172142_x_at|172146_x_at			WT|WT|WT|WT		Unnamed protein
172702_x_at	F55G1.3	F55G1.3	WBGene00001936	his-62	active						32	IV-3B10	-	his-62 encodes an H2B histone.		Emb|Lva	Molecular_function:DNA binding|Biological_process:nucleosome assembly|Biological_process:chromosome organization and biogenesis (sensu Eukarya)|Cellular_component:nucleosome|Cellular_component:nucleus|Biological_process:embryonic development (sensu Animalia)|Biological_process:larval development (sensu Nematoda)|Biological_process:growth	Histone H2B	ENSEMBL:ENSP00000346676:human:Similar to Histone H2B:E=47.7959 | ENSEMBL:ENSP00000352156:human:H2B histone family, member D:E=47.6778 | ENSEMBL:ENSP00000348531:human:Histone H2B:E=47.6021 | ENSEMBL:ENSP00000289316:human:Similar to H2B histone family, member A:E=47.6021 | ENSEMBL:ENSP00000348706:human:H2B histone family, member A:E=47.5686 | ENSEMBL:ENSP00000336417:human:Histone H2B.q:E=47.4949 | …
181144_at	Y79H2A.4	Y79H2A.4	WBGene00013581	Y79H2A.4	active							III-6M17	-			WT|WT	Molecular_function:nucleic acid binding	Unnamed protein
172791_x_at	K08C9.7	K08C9.7	WBGene00010654	K08C9.7	active						1	I-5D06	-			WT		Ubiquitin/40S ribosomal protein S27a fusion	ENSEMBL:ENSP00000272317:human:Ubiquitin and ribosomal protein S27a:E=10.3665 | ENSEMBL:ENSP00000355215:human:PREDICTED: similar to bA92K2.2 (similar to ubiquitin):E=10.2147 |
172585_x_at	Y105C5A.3	Y105C5A.3	WBGene00004158	pqn-76	active								-	The protein product of this gene is predicted to contain a glutamine/asparagine (Q/N)-rich ('prion') domain, by the algorithm of Michelitsch and Weissman (as of the WS77 release of WormBase, i.e., in wormpep77).				Uncharacterized protein	ENSEMBL:ENSP00000334197:human:Keratin-associated protein 10-6:E=27.2596 | ENSEMBL:ENSP00000333987:human:27 kDa protein:E=23.8539 | ENSEMBL:ENSP00000335565:human:Keratin-associated protein 10-8:E=21.8239 | ENSEMBL:ENSP00000328270:human:Keratin-associated protein 4-7:E=16.7447 | ENSEMBL:ENSP00000254072:human:Keratin-associated protein 9-3:E=16.3872 | ENSEMBL:ENSP00000328444:human:Keratin-associated…
186190_at	F49F1.11	F49F1.11	WBGene00018651	F49F1.11	active							IV-2G23	-			WT	Molecular_function:sugar binding	Galectin, galactose-binding lectin
176365_at	Y119D3A.4	Y119D3A.4	WBGene00022479	Y119D3A.4	active								-			WT		Uncharacterized protein
179280_at	F13E6.3	F13E6.3	WBGene00008747	F13E6.3	active						12	X-5M17	-			WT	Molecular_function:oxidoreductase activity|Molecular_function:DNA binding|Biological_process:regulation of transcription, DNA-dependent	Chromatin remodeling protein, contains PHD Zn-finger
183491_at	F15H10.4	F15H10.4	WBGene00008871	tag-314	active						31	V-7A04	-		gk143			Predicted E3 ubiquitin ligase
187573_at	T26G10.5	T26G10.5	WBGene00012062	T26G10.5	active						6	III-5C13	-			WT|WT
182081_s_at	K05F6.5	K05F6.5	WBGene00019416	K05F6.5	active						12	II-1L04	-	K05F6.5 encodes an unusual paraoxonase-like protein with an N-terminal F-box domain; it is homologous to the human PARAOXONASE 1 gene (PON1, OMIM:168820), which in some allelic forms is associated with susceptibility to coronary artery disease.		WT	Molecular_function:arylesterase activity	Predicted transposase	ENSEMBL:ENSP00000222572:human:Splice Isoform 2 Of Serum paraoxonase/arylesterase 2:E=27.4202 | ENSEMBL:ENSP00000347881:human:Splice Isoform 1 Of Serum paraoxonase/arylesterase 2:E=27.4202 | ENSEMBL:ENSP00000222381:human:Paraoxonase 1:E=25.7959 | ENSEMBL:ENSP00000265627:human:Serum paraoxonase/lactonase 3:E=25.2676 |
188376_at	T24D3.1	T24D3.1	WBGene00003180	med-1	active	MS lineage	med-1 expression is first detectable in EMS at the six-cell stage. Thereafter, expression becomes weaker and persists in all EMS daughters until there are 8 E and 20 MS descendants. As transgenes are generally not expressed in the germline, these patterns are likely to reflect zygotic expression of med-1. | "med-1 transcripts are reproducibly detected in 4-cell (EMS stage) embryos by RTPCR and be…		0	1	6	X-5N14	-	The med-1 gene encodes a GATA-type transcription factor that is an immediate target of maternal SKN-1, and that participates in specifying the mesendoderm.	ok804	WT	Molecular_function:transcription factor activity|Biological_process:regulation of transcription, DNA-dependent|Cellular_component:nucleus	GATA-4/5/6 transcription factors
183376_at	Y39B6A.28	Y39B6A.28	WBGene00012687	Y39B6A.28	active								-			WT		Uncharacterized conserved protein	ENSEMBL:ENSP00000262771:human:ET putative translation product:E=12.7696 | ENSEMBL:ENSP00000348225:human:ET putative translation product:E=12.6778 |
186732_at	C13B7.4	C13B7.4	WBGene00005148	srd-71	active						1	V-2C14	182100_s_at|186732_at				Molecular_function:G-protein coupled receptor activity|Cellular_component:membrane|Molecular_function:peroxidase activity|Biological_process:response to oxidative stress	Chemoreceptor/7TM receptor
182724_at	C50C10.4	C50C10.4	WBGene00005694	sru-31	active						9	V-6J10	-			WT|Unclassified		Uncharacterized protein
193266_at	T09E11.9	T09E11.9	WBGene00011658	T09E11.9	active							I-6O23	-			WT	Molecular_function:acetylglucosaminyltransferase activity|Cellular_component:membrane	Branching enzyme	ENSEMBL:ENSP00000317027:human:Core 2 beta-1,6-N-acetylglucosaminyltransferase 3:E=18.6576 | ENSEMBL:ENSP00000265012:human:I-branching beta-1,6-acetylglucosaminyltransferase family polypeptide 3:E=17.7696 | ENSEMBL:ENSP00000314844:human:N-acetyllactosaminide beta-1,6-N-acetylglucosaminyl-transferase:E=14.0915 | ENSEMBL:ENSP00000327068:human:Core 2/core 4 beta-1,6-N-acetylglucosaminyltransferase:E=…
193177_at	C30H6.1	C30H6.1	WBGene00007820	C30H6.1	active							IV-8E10	-			WT	Molecular_function:sugar binding	C-type lectin
182806_at	C50C10.1	C50C10.1	WBGene00005700	sru-37	active							V-6J04	-			WT		Uncharacterized protein
179434_at	E01B7.2	E01B7.2	WBGene00008442	E01B7.2	active								-
176214_at	Y71H2AM.14	Y71H2AM.14	WBGene00022179	Y71H2AM.14	active								-			WT		Predicted glycosyltransferase
177358_at	Y39G10AL.2	Y39G10AL.2	WBGene00021459	Y39G10AL.2	active								-					Lipid exporter ABCA1 and related proteins, ABC superfamily	ENSEMBL:ENSP00000354463:human:257 kDa protein:E=20.6021 | ENSEMBL:ENSP00000355303:human:Retinal-specific ATP-binding cassette transporter:E=20.6021 | ENSEMBL:ENSP00000263094:human:ABC transporter ABCA7:E=14.9586 | ENSEMBL:ENSP00000272895:human:Splice Isoform 1 Of ATP-binding cassette, sub-family A, member 12:E=14.585 | ENSEMBL:ENSP00000321973:human:ABC A13:E=10.2518 |
182165_s_at	W02H5.4	W02H5.4	WBGene00020959	W02H5.4	active								-				Molecular_function:nucleic acid binding|Cellular_component:nucleus	DNA-binding centromere protein B (CENP-B)	ENSEMBL:ENSP00000271372:human:KRAB box family protein:E=32.5086 |
190973_at	C46C2.4	C46C2.4	WBGene00008112	C46C2.4	active						3	IV-4P21	-			WT	Molecular_function:serine-type peptidase activity|Biological_process:proteolysis and peptidolysis	Hydrolytic enzymes of the alpha/beta hydrolase fold	ENSEMBL:ENSP00000230582:human:Thymus-specific serine protease precursor:E=35.1549 | ENSEMBL:ENSP00000319687:human:Dipeptidyl-peptidase II precursor:E=22.8539 | ENSEMBL:ENSP00000317362:human:Lysosomal Pro-X carboxypeptidase precursor:E=20.6576 | ENSEMBL:ENSP00000343881:human:Thymus specific serine peptidase:E=18.3979 | ENSEMBL:ENSP00000343270:human:Thymus specific serine peptidase:E=12.6576 | FLYB…
177913_at	T20B3.5	T20B3.5	WBGene00005426	srh-216	active						3	V-11A12	-			WT	Molecular_function:G-protein coupled receptor activity|Cellular_component:membrane	Predicted olfactory G-protein coupled receptor
172657_x_at	C03B8.2	C03B8.2	WBGene00015385	C03B8.2	active						28	III-4E23	-			WT|WT		G2/Mitotic-specific cyclin A
176254_at	K02D10.3	K02D10.3	WBGene00019303	K02D10.3	active						1	III-4P09	-			WT|WT|WT|WT
182799_at	W03F8.9	W03F8.9	WBGene00020997	W03F8.9	active						3		-				Molecular_function:signal transducer activity|Biological_process:signal transduction	G-protein alpha subunit (small G protein superfamily)
179421_at	T10H4.4	T10H4.4	WBGene00011697	T10H4.4	active							V-10C11	-			WT		Phytanoyl-CoA hydroxylase associated protein	ENSEMBL:ENSP00000298208:human:Similar to Phytanoyl-CoA hydroxylase interacting protein:E=28.2007 | ENSEMBL:ENSP00000320017:human:Similar to Phytanoyl-CoA hydroxylase interacting protein:E=22.4437 |
189897_at	T19B10.10	T19B10.10	WBGene00011837	srsx-33	active						9	V-7N03	-				Molecular_function:rhodopsin-like receptor activity|Biological_process:G-protein coupled receptor protein signaling pathway|Cellular_component:integral to membrane	7-transmembrane receptor
172779_x_at	F30F8.4	F30F8.4	WBGene00009273	F30F8.4	active						1	I-3J10	-
183073_at	ZK355.5	ZK355.5	WBGene00022715	ZK355.5	active								-			WT	Molecular_function:transmembrane receptor protein tyrosine kinase activity|Molecular_function:epidermal growth factor receptor activity|Cellular_component:membrane	Predicted receptor
180035_s_at	C44C8.2	C44C8.2	WBGene00016647	C44C8.2	active						8	IV-1G14	-					F-box domain
181914_s_at	C17D12.3	C17D12.3	WBGene00007638	C17D12.3	active						9	I-5F22	-					Predicted peptide:N-glycanase
187347_at	B0304.6	B0304.6	WBGene00005059	sra-33	active							II-3J14	-			WT	Molecular_function:transmembrane receptor activity|Biological_process:chemosensory perception|Cellular_component:integral to membrane	Sra family integral membrane protein
193373_at	ZK863.1	ZK863.1	WBGene00014122	ZK863.1	active						13	V-8M07	-			WT	Molecular_function:rhodopsin-like receptor activity|Biological_process:G-protein coupled receptor protein signaling pathway|Cellular_component:integral to membrane	Unnamed protein
186727_at	T28A11.12	T28A11.12	WBGene00005599	srj-11	active							V-2N06	-			WT	Molecular_function:G-protein coupled receptor activity|Cellular_component:membrane	7-transmembrane olfactory receptor
182437_at	F07G6.1	F07G6.1	WBGene00017221	dgn-3	active							X-1F11	-		tm1092	WT		Dystroglycan
191500_at	F37B4.5	F37B4.5	WBGene00005476	srh-270	active								-				Molecular_function:G-protein coupled receptor activity|Cellular_component:membrane	Predicted olfactory G-protein coupled receptor
177702_at	F56H6.3	F56H6.3	WBGene00010164	F56H6.3	active						1	I-6K19	-			WT		Unnamed protein
176090_at	Y41D4B.15	Y41D4B.15	WBGene00021517	Y41D4B.15	active								-			WT
177938_at	F13A7.8	F13A7.8	WBGene00005577	sri-65	active						3	V-10P10	-			WT	Molecular_function:G-protein coupled receptor activity|Cellular_component:membrane	Predicted olfactory G-protein coupled receptor
177526_at	T26E4.6	T26E4.6	WBGene00012048	srxa-17	active						3	V-10M06	-			WT		Unnamed protein
172913_x_at	F11D11.9	F11D11.9	WBGene00008704	F11D11.9	active						25	V-12A12	-
179030_at	C47F8.3	C47F8.3	WBGene00008159	C47F8.3	active						9	I-6M19	-			WT	Molecular_function:galactosyltransferase activity|Biological_process:protein amino acid glycosylation|Cellular_component:membrane	Galactosyltransferases	ENSEMBL:ENSP00000303740:human:UDP-galactose:BETA-N-acetyl-glucosamine-BETA-1,3-galactosyltransferase 1:E=18.4437 | ENSEMBL:ENSP00000343318:human:Beta-1,3-galactosyltransferase 5:E=15 | ENSEMBL:ENSP00000316173:human:Beta1,3-N-acetylglucosaminyltransferase
172450_x_at	R09A1.4	R09A1.4	WBGene00019974	R09A1.4	active							V-1F17	-			WT	Molecular_function:RNA binding|Molecular_function:RNA-directed DNA polymerase activity|Biological_process:RNA dependent DNA replication	Reverse transcriptase
180198_at	F41F3.5	F41F3.5	WBGene00005966	srx-75	active								-					G protein coupled protein
172556_x_at	R03H10.8	R03H10.8	WBGene00043461		deprecated						3	II-3P15	-
186416_at	F18F11.3	F18F11.3	WBGene00017576	F18F11.3	active							IV-1I01	184607_at|186416_at		ok628	WT|WT|WT			ENSEMBL:ENSP00000348178:human:Splice Isoform 4 Of Cadherin-23 precursor:E=64.1024 | ENSEMBL:ENSP00000337219:human:Splice Isoform 1 Of Cadherin-23 precursor:E=64.0915 | ENSEMBL:ENSP00000349768:human:Cadherin protein:E=58.8239 | ENSEMBL:ENSP00000351230:huma
172335_x_at	F56A4.8	F56A4.8	WBGene00018916	F56A4.8	active								-
172510_x_at	Y17G9B.6	Y17G9B.6	WBGene00021203	Y17G9B.6	active								-			WT
184573_at	C12D12.5	C12D12.5	WBGene00015716	C12D12.5	active						8	X-2C18	-			WT	Molecular_function:DNA binding|Biological_process:regulation of transcription, DNA-dependent|Molecular_function:transcription factor activity|Cellular_component:nucleus	HMG-box transcription factor	ENSEMBL:ENSP00000293894:human:Transcription factor SOX-8:E=20.1079 | ENSEMBL:ENSP00000244745:human:Transcription factor SOX-4:E=18.3566 | ENSEMBL:ENSP00000355354:human:SOX-15 protein:E=18.1675 | ENSEMBL:ENSP00000245654:human:Transcription factor SOX-18:E=
172789_x_at	K07C6.14	K07C6.14	WBGene00019475		deprecated								-
184343_at	F55C12.6	F55C12.6	WBGene00018873	F55C12.6	active						3	II-4P17	-			WT		Uncharacterized protein
182075_at	C34B2.1	C34B2.1	WBGene00016386	tag-272	active						26	I-5K08	-			WT
183881_at	F42E11.3	F42E11.3	WBGene00009633	F42E11.3	active							X-5O24	-			WT
178828_at	K08E4.3	K08E4.3	WBGene00010667	K08E4.3	active						2	IV-6M04	-			WT
185647_at	Y81B9A.3	Y81B9A.3	WBGene00022317	Y81B9A.3	active								-			WT
180641_at	C23H5.1	C23H5.1	WBGene00016023	C23H5.1	active							IV-1J17	-			WT	Molecular_function:S-adenosylmethionine-dependent methyltransferase activity	Unnamed protein
177445_at	ZK678.6	ZK678.6	WBGene00005221	srg-64	active							X-7O17	-			WT		Predicted membrane protein
176743_s_at	F56D6.1	F56D6.1	WBGene00018970	F56D6.1	active						8		176742_at|176743_s_at			WT	Molecular_function:sugar binding	C-type lectin
172718_x_at	ZC178.1	ZC178.1	WBGene00022535	ZC178.1	active								172456_x_at|172718_x_at						FLYBASE:CG31556-PA:fly:Flybase gene name is CG31556-PA:E=22.0223 |
185601_s_at	F45D11.3	F45D11.3	WBGene00018450	F45D11.3	active								-	F45D11.3, with F45D11.2 and F45D11.4, encodes a nematode-specific protein that entirely consists of one large (~300-residue) 'domain of unknown function' (DUF684) that is found in several other C. elegans proteins; a transcription unit of either F45D11.3, F45D11.2, or F45D11.4 (genes of essentially identical sequence) has a natural nonsense transcript that is up-regulated in vivo by smg[-] mutati…				Uncharacterized protein
188055_at	C26C6.7	C26C6.7	WBGene00007741	C26C6.7	active						9	I-3B02	-			WT	Molecular_function:binding|Biological_process:transport	Globins and related hemoproteins
178801_at	K08G2.5	K08G2.5	WBGene00005364	srh-148	active						13	V-10B03	-				Molecular_function:G-protein coupled receptor activity|Cellular_component:membrane	Predicted olfactory G-protein coupled receptor
177230_at	R17.1	R17.1	WBGene00011267	R17.1	active							III-5D06	-	This gene encodes a protein containing an F-box, a motif predicted to mediate protein-protein interactions either with homologs of yeast Skp-1p or with other proteins; its encoded protein also contains a Pfam-B45 motif of presently unknown function.		WT|WT		Predicted transposase
172430_x_at	C08F1.9	C08F1.9	WBGene00015612	C08F1.9	active						1	II-2I09	-				Molecular_function:RNA binding|Molecular_function:RNA-directed DNA polymerase activity|Biological_process:RNA dependent DNA replication	Reverse transcriptase	ENSEMBL:ENSP00000353521:human:Putative p150:E=21.8539 | ENSEMBL:ENSP00000353936:human:Putative p150:E=21.7213 | ENSEMBL:ENSP00000351960:human:90 kDa protein:E=21.3372 | ENSEMBL:ENSP00000340696:human:Hypothetical protein:E=21.3372 | ENSEMBL:ENSP00000348972:human:Hypothetical protein:E=21.2924 | ENSEMBL:ENSP00000352949:human:41 kDa protein:E=21.2147 | ENSEMBL:ENSP00000345749:human:140 kDa protein:E…
190218_at	F22E10.2	F22E10.2	WBGene00004007	pgp-13	active						13	X-6E01	-	pgp-13 encodes a member of the ABC transporter family with high similarity to the vertebrate MDR (multidrug resistance) family.	ok747	WT	Molecular_function:nucleotide binding|Molecular_function:nucleoside triphosphatase activity|Molecular_function:ATP binding|Molecular_function:ATPase activity, coupled to transmembrane movement of substances|Biological_process:transport|Cellular_component:integral to membrane|Molecular_function:ATPase activity	Multidrug/pheromone exporter, ABC superfamily	ENSEMBL:ENSP00000352135:human:Multidrug resistance protein 3:E=210.678 | ENSEMBL:ENSP00000265724:human:Multidrug resistance protein 1:E=210.161 | ENSEMBL:ENSP00000265723:human:ATP-binding cassette, subfamily B, member 4 isoform B:E=204.638 | ENSEMBL:ENSP0
192815_s_at	C55A6.12	C55A6.12	WBGene00044019	C55A6.12	active								-			WT
182541_at	H08J19.1	H08J19.1	WBGene00010372	H08J19.1	active							X-7M09	-			WT
191380_at	C09H5.3	C09H5.3	WBGene00006188	str-140	active							V-5F04	-			WT	Molecular_function:G-protein coupled receptor activity|Cellular_component:membrane	7-transmembrane olfactory receptor
179890_at	F59H6.2	F59H6.2	WBGene00019133	F59H6.2	active						10	II-2C22	-			WT		Small secreted protein with conserved cysteines
191138_at	F09F3.7	F09F3.7	WBGene00006025	srx-134	active						9	V-9I19	-			WT	Molecular_function:rhodopsin-like receptor activity|Biological_process:G-protein coupled receptor protein signaling pathway|Cellular_component:integral to membrane	7-transmembrane receptor
176519_at	Y71G12B.7	Y71G12B.7	WBGene00022147	Y71G12B.7	active								-
172822_x_at	C49D10.1	C49D10.1	WBGene00016771	C49D10.1	active						9	II-3F15	-			WT	Molecular_function:RNA binding|Molecular_function:RNA-directed DNA polymerase activity|Biological_process:RNA dependent DNA replication	Reverse transcriptase
182899_at	ZC155.2	ZC155.2	WBGene00022530	ZC155.2	active						4	III-2P17	-			WT|WT|WT	Molecular_function:DNA binding|Biological_process:nucleosome assembly|Biological_process:chromosome organization and biogenesis (sensu Eukarya)|Cellular_component:nucleosome|Cellular_component:nucleus
186694_s_at	Y71A12B.7	Y71A12B.7	WBGene00013504	Y71A12B.7	active								172536_x_at|186694_s_at					Uncharacterized protein
177121_at	M7.13	M7.13	WBGene00006071	str-3	active		Expressed strongly in the ASI neurons of dauer larva, non-dauer larva and adults.		1	1			-				Molecular_function:G-protein coupled receptor activity|Cellular_component:membrane	7-transmembrane olfactory receptor
182793_at	C11G10.1	C11G10.1	WBGene00007525	C11G10.1	active								-
176639_at	F23F12.11	F23F12.11	WBGene00005075	srb-10	active	head neurons | intestine | nervous system | tail neurons	Adult Expression: intestine; Nervous System; head neurons; tail neurons;		1	1		III-3B07	-			WT|WT|WT|WT	Molecular_function:transmembrane receptor activity|Cellular_component:membrane	Sra family integral membrane protein
185366_at	T06C10.2	T06C10.2	WBGene00020288	srt-73	active						10	IV-4A11	-			WT
179162_at	F40D4.8	F40D4.8	WBGene00005798	srw-51	active							V-11B15	-			WT	Molecular_function:rhodopsin-like receptor activity|Biological_process:G-protein coupled receptor protein signaling pathway|Cellular_component:integral to membrane	7-transmembrane olfactory receptor	FLYBASE:CG8985-PA:fly::E=12.7696 | FLYBASE:CG13229-PA:fly:Flybase gene name is CG13229-PA:E=11.5376 |
185479_at	F35D11.6	F35D11.6	WBGene00043303		deprecated							II-3L16	-
184013_at	D1005.4	D1005.4	WBGene00016998	D1005.4	active						8		-
194010_at	T14G12.5	T14G12.5	WBGene00020514	T14G12.5	active						13	X-2K10	-			WT	Molecular_function:DNA binding|Biological_process:DNA recombination|Molecular_function:RNA binding|Molecular_function:RNA-directed DNA polymerase activity|Biological_process:RNA dependent DNA replication	Transposon-encoded proteins with TYA, reverse transcriptase, integrase domains in various combinations
178804_at	F57B1.5	F57B1.5	WBGene00010188	F57B1.5	active						8	V-8B20	-			WT
192419_at	Y69H2.8	Y69H2.8	WBGene00013483	Y69H2.8	active						10		-				Molecular_function:transcription factor activity|Molecular_function:steroid hormone receptor activity|Biological_process:regulation of transcription, DNA-dependent|Cellular_component:nucleus	Hormone receptors	ENSEMBL:ENSP00000339908:human:OTTHUMP00000031062:E=18.699 | ENSEMBL:ENSP00000312987:human:Hepatocyte nuclear factor 4 alpHa isoform b:E=18.5376 | ENSEMBL:ENSP00000343807:human:OTTHUMP00000031064:E=18.2366 | ENSEMBL:ENSP00000346339:human:HNF4G protein:E=17
181561_at	C16C4.1	C16C4.1	WBGene00015825	C16C4.1	active						10	II-2K19	-			WT
177138_at	Y38C1AA.8	Y38C1AA.8	WBGene00021399	Y38C1AA.8	active								-
190182_at	F22E10.4	F22E10.4	WBGene00004009	pgp-15	active						13	X-6E05	-		ok987	WT	Molecular_function:nucleotide binding|Molecular_function:nucleoside triphosphatase activity|Molecular_function:ATP binding|Molecular_function:ATPase activity, coupled to transmembrane movement of substances|Biological_process:transport|Cellular_component:integral to membrane|Molecular_function:ATPase activity	Multidrug/pheromone exporter, ABC superfamily	ENSEMBL:ENSP00000265724:human:Multidrug resistance protein 1:E=229.921 | ENSEMBL:ENSP00000352135:human:Multidrug resistance protein 3:E=220.398 | ENSEMBL:ENSP00000265723:human:ATP-binding cassette, subfamily B, member 4 isoform B:E=218.187 | ENSEMBL:ENSP0
182333_at	C54G7.1	C54G7.1	WBGene00016933	C54G7.1	active							X-3G23	-			WT|Unclassified|WT|WT|Unclassified
185877_s_at	Y40C5A.5	Y40C5A.5	WBGene00043657		deprecated								-
172727_x_at	R05F9.4	R05F9.4	WBGene00019889	R05F9.4	active						3	II-4G17	-		pkP617	WT	Molecular_function:RNA binding|Molecular_function:RNA-directed DNA polymerase activity|Biological_process:RNA dependent DNA replication	Reverse transcriptase
190452_at	C02F5.13	C02F5.13	WBGene00015353	C02F5.13	active						2		-					Predicted GTP-binding protein	ENSEMBL:ENSP00000320491:human:BBP-like protein 1:E=38.585 | ENSEMBL:ENSP00000330433:human:BBP-like protein 2, isoform a:E=13.6383 | ENSEMBL:ENSP00000327584:human:Hypothetical protein FLJ22604:E=13.585 | FLYBASE:CG11103-PA:fly:Flybase gene name is CG11103-PA:E=36.1549 | FLYBASE:CG10795-PA:fly:Flybase gene name is CG10795-PA:E=16.6778 | FLYBASE:CG12127-PA:fly:Flybase gene name is amx-PA:E=14.0315 |
185989_at	F33D11.6	F33D11.6	WBGene00018003	F33D11.6	active							I-2P13	-			WT
172206_x_at	W05H5.2	W05H5.2	WBGene00012284	W05H5.2	active						10	II-8G10	-					Unnamed protein
182224_at	F17A2.11	F17A2.11	WBGene00005125	srd-47	active								-				Molecular_function:G-protein coupled receptor activity|Cellular_component:membrane	Chemoreceptor/7TM receptor
180500_at	C48B6.5	C48B6.5	WBGene00016743	srb-15	active								-				Molecular_function:transmembrane receptor activity|Cellular_component:membrane	Sra family integral membrane protein
185616_at	F55A12.1	F55A12.1	WBGene00018862	F55A12.1	active						7	I-2K14	-		ok1078	WT|WT|WT|Emb|WT	Biological_process:embryonic development (sensu Animalia)	Translation initiation factor 2C (eIF-2C) and related proteins	ENSEMBL:ENSP00000315528:human:Eukaryotic translation initiation factor 2C 3:E=36.6198 | ENSEMBL:ENSP00000207451:human:Similar to Eukaryotic translation initiation factor 2C 1:E=35.9586 | ENSEMBL:ENSP00000220592:human:Eukaryotic translation initiation fact
189270_at	F28H7.10	F28H7.10	WBGene00003838	ocr-1	active		ocr-1::GFP was limited to two pairs of amphid sensory neurons, AWA and ADL.		1	1	3	V-7K24	-		ak46	WT	Molecular_function:cation channel activity|Biological_process:cation transport|Cellular_component:membrane|Molecular_function:ion channel activity|Biological_process:ion transport	Ca2+-permeable cation channel OSM-9 and related channels (OTRPC family)	ENSEMBL:ENSP00000310825:human:Transient receptor potential channel 6, subfamily V:E=24.6198 | ENSEMBL:ENSP00000265310:human:Transient receptor potential cation channel subfamily V, member 5:E=21 | ENSEMBL:ENSP00000301365:human:Vanilloid receptor like 3 protein splice variant a:E=20.9586 | ENSEMBL:ENSP00000319003:human:OTRPC4beta cation channel:E=15.9208 | ENSEMBL:ENSP00000342222:human:Vanilloid r…
172529_x_at	K08D10.6	K08D10.6	WBGene00043421		deprecated						3		-
185264_at	F58A6.11	F58A6.11	WBGene00019028	srb-13	active	head neurons | intestine | nervous system	Adult Expression: Nervous System; head neurons;		1	1	4		-			WT	Molecular_function:transmembrane receptor activity|Cellular_component:membrane	Sra family integral membrane protein
173840_s_at	T07D10.4	T07D10.4	WBGene00011584	clec-15	active							I-6K14	-				Molecular_function:sugar binding	C-type lectin	ENSEMBL:ENSP00000342500:human:135 kDa protein:E=13.7447 | ENSEMBL:ENSP00000345836:human:78 kDa protein:E=13.6778 | ENSEMBL:ENSP00000332124:human:Mannose receptor, C type 1-like 1:E=13.4685 | ENSEMBL:ENSP00000239761:human:Macrophage mannose receptor precursor:E=13.4685 | ENSEMBL:ENSP00000327747:human:Hypothetical protein DKFZp686E03231:E=13.3665 | ENSEMBL:ENSP00000342210:human:DMBT1:E=13.2147 | EN…
173207_at	Y17D7B.7	Y17D7B.7	WBGene00014562	Y17D7B.7	active								-
177226_s_at	Y61A9LA.4	Y61A9LA.4	WBGene00022016	Y61A9LA.4	active								-			WT		Small secreted protein with conserved cysteines
180106_at	F29A7.4	F29A7.4	WBGene00017914	F29A7.4	active						3	II-2B20	-			WT		Uncharacterized conserved protein	ENSEMBL:ENSP00000263655:human:Chromosome 2 open reading frame 32:E=13.1427 |
184044_at	T10D4.3	T10D4.3	WBGene00020407	T10D4.3	active						8	II-2P18	-			WT	Molecular_function:hydrolase activity|Biological_process:metabolism	Chitinase	ENSEMBL:ENSP00000255409:human:Chitinase-3 like protein 1 precursor:E=21 | ENSEMBL:ENSP00000234617:human:Chitinase 3-like protein 2 precursor:E=16.3768 | ENSEMBL:ENSP00000341828:human:Splice Isoform 1 Of Acidic mammalian chitinase precursor:E=15.4685 | ENS
186709_at	Y111B2A.21	Y111B2A.21	WBGene00013741	Y111B2A.21	active								-			WT|WT		Uncharacterized protein
180438_at	F57C9.6	F57C9.6	WBGene00019012	F57C9.6	active						6	I-2K15	-			WT	Molecular_function:rhodopsin-like receptor activity|Biological_process:G-protein coupled receptor protein signaling pathway|Cellular_component:integral to membrane	Unnamed protein
183093_at	F38E1.8	F38E1.8	WBGene00018180	srsx-22	active						10	V-6A15	-			WT	Molecular_function:rhodopsin-like receptor activity|Biological_process:G-protein coupled receptor protein signaling pathway|Cellular_component:integral to membrane	7-transmembrane receptor
181857_at	C06E4.8	C06E4.8	WBGene00015537	C06E4.8	active						15	IV-3L05	-			WT
172544_x_at	F11G11.6	F11G11.6	WBGene00043252		deprecated						6	II-4E19	-
180357_at	B0034.5	B0034.5	WBGene00015005	B0034.5	active							II-4B22	-			WT		7-transmembrane receptor
184194_s_at	ZK1025.5	ZK1025.5	WBGene00014185	ZK1025.5	active						14	I-5B10	-					Unnamed protein
182693_s_at	T04A11.2	T04A11.2	WBGene00011417	T04A11.2	active						8	IV-6L13	-				Molecular_function:catalytic activity|Biological_process:biosynthesis	Predicted PhzC/PhzF-type epimerase	ENSEMBL:ENSP00000308466:human:MAWD binding protein:E=52.4559 | ENSEMBL:ENSP00000338041:human:MAWD binding protein:E=51.6198 | ENSEMBL:ENSP00000277795:human:Similar to MAWD binding protein:E=13.4559 |
177191_s_at	3R5.2	3R5.2	WBGene00007066	3R5.2	active						1	III-6H20	-
182562_at	Y44A6B.2	Y44A6B.2	WBGene00012847	srxa-15	active	amphids | head neurons | intestine | nervous system | phasmids | tail neurons	Adult Expression: intestine; Nervous System; head neurons; amphids; tail neurons; phasmids;		1	1		V-13K13	-			WT|WT|WT|WT|Unclassified	Molecular_function:molecular_function unknown|Molecular_function:rhodopsin-like receptor activity|Biological_process:G-protein coupled receptor protein signaling pathway|Cellular_component:integral to membrane	Uncharacterized protein
180716_at	H02I12.2	H02I12.2	WBGene00010352	H02I12.2	active						3	IV-6G11	-	This gene encodes a protein containing an F-box, a motif predicted to mediate protein-protein interactions either with homologs of yeast Skp-1p or with other proteins.		WT		Predicted transposase
181198_at	E04A4.2	E04A4.2	WBGene00017117	E04A4.2	active						12	IV-2M18	-			WT		Predicted transposase
181435_at	C48B6.8	C48B6.8	WBGene00016744	C48B6.8	active						3	I-3K06	-			WT		Predicted coiled-coil protein	ENSEMBL:ENSP00000313122:human:Parathyroid hormone-resPonsive B1 gene isoform 1:E=20.6778 | ENSEMBL:ENSP00000242067:human:Hypothetical protein:E=12.3372 |
172761_x_at	T10C6.14	T10C6.14	WBGene00001875	his-1	active						6	V-10N09	-	his-1 encodes an H4 histone; his-1 is contained within the histone gene cluster HIS1; transcript analysis suggests that it encodes the major class of H4 transcripts.		WT	Molecular_function:DNA binding|Biological_process:nucleosome assembly|Biological_process:chromosome organization and biogenesis (sensu Eukarya)|Cellular_component:nucleosome|Cellular_component:nucleus	Histone H4	ENSEMBL:ENSP00000350767:human:H4 histone family, member M:E=49.4949 | ENSEMBL:ENSP00000244537:human:Histone H4:E=35.1675 | FLYBASE:CG3379-PA:fly:Flybase gene name is His4r-PA:E=49.1805 | FLYBASE:CG31611-PA:fly:Flybase gene name is His4:CG31611-PA:E=49.1805 |
184406_at	Y57G7A.7	Y57G7A.7	WBGene00021970	srz-64	active							II-1F18	-			WT
176628_at	F16H11.4	F16H11.4	WBGene00000428	ceh-1	active								-	ceh-1 encodes a protein that contains a homeobox domain.	tm455		Molecular_function:DNA binding|Molecular_function:transcription factor activity|Biological_process:regulation of transcription, DNA-dependent|Cellular_component:nucleus	Transcription factor BarH and related HOX domain proteins	ENSEMBL:ENSP00000332299:human:PREDICTED: similar to Sax-1:E=26.699 | ENSEMBL:ENSP00000302251:human:Homeobox protein GBX-2:E=16.4202 | ENSEMBL:ENSP00000239243:human:Homeobox protein MSX-2:E=15.585 | ENSEMBL:ENSP00000341108:human:H6 homeodomain protein:E=14
181391_at	C08G5.6	C08G5.6	WBGene00015618	C08G5.6	active						3	II-1M20	-			WT
181240_at	C44C3.3	C44C3.3	WBGene00005885	srw-138	active						10	V-2N13	-			WT	Molecular_function:rhodopsin-like receptor activity|Biological_process:G-protein coupled receptor protein signaling pathway|Cellular_component:integral to membrane	7-transmembrane olfactory receptor
172093_x_at	Y54B9A.1	Y54B9A.1	WBGene00021821	Y54B9A.1	active								-					Uncharacterized protein
186516_at	T28A11.21	T28A11.21	WBGene00020883	T28A11.21	active						8	V-2N24	-	This gene encodes a protein containing an F-box, a motif predicted to mediate protein-protein interactions either with homologs of yeast Skp-1p or with other proteins; this gene's encoded protein also contains an FTH/DUF38 motif, which may also mediate protein-protein interaction.		WT		Uncharacterized protein
172840_x_at	F47D2.2	F47D2.2	WBGene00018553	srt-60	active						9		-				Molecular_function:RNA binding|Molecular_function:RNA-directed DNA polymerase activity|Biological_process:RNA dependent DNA replication
179754_at	T04G9.6	T04G9.6	WBGene00020217	T04G9.6	active							X-1K17	-			WT
172712_x_at	W02B3.6	W02B3.6	WBGene00020926	W02B3.6	active								172285_x_at|172712_x_at			WT		Unnamed protein	ENSEMBL:ENSP00000340777:human:PREDICTED: similar to elicitor-like mating protein M81 (2A987):E=15.9586 |
178948_at	C05A9.2	C05A9.2	WBGene00007317	C05A9.2	active							X-5A12	-			WT
178443_s_at	F57G4.5	F57G4.5	WBGene00010210	F57G4.5	active							V-11F02	178442_at|178443_s_at			WT		Unnamed protein
179971_at	T12C9.3	T12C9.3	WBGene00006657	twk-2	active	neurons	Subset of neurons		1	1	9		-	twk-2 encodes one of 44 C. elegans TWK (two-P domain K+) potassium channel subunits that contain two pore-forming domains and four transmembrane domains; the precise role of TWK-2 in C. elegans development and/or behavior is not yet known, but TWK-2 may function redundantly with other TWK channels; TWK-2 is expressed in a subset of neurons.	pkP632		Molecular_function:potassium channel activity|Biological_process:potassium ion transport|Cellular_component:membrane	Tandem pore domain K+ channel
190806_s_at	ZC262.5	ZC262.5	WBGene00022582	ZC262.5	active						1	III-4O02	-			WT|WT	Molecular_function:hydrogen-transporting ATP synthase activity, rotational mechanism|Molecular_function:hydrogen-transporting ATPase activity, rotational mechanism|Biological_process:ATP synthesis coupled proton transport|Cellular_component:mitochondrion|Cellular_component:proton-transporting two-sector ATPase complex	Mitochondrial F1F0-ATP synthase, subunit epsilon/ATP15
192751_at	T15B7.16	T15B7.16	WBGene00020528	T15B7.16	active						3	V-5A21	-			WT|WT	Molecular_function:GABA-A receptor activity|Molecular_function:extracellular ligand-gated ion channel activity|Biological_process:ion transport|Cellular_component:integral to membrane|Cellular_component:postsynaptic membrane|Biological_process:transport|Cellular_component:membrane|Molecular_function:neurotransmitter receptor activity	Ligand-gated ion channel	ENSEMBL:ENSP00000274547:human:Splice Isoform 2 Of Gamma-aminobutyric-acid receptor beta-2 subunit precursor:E=42.4559 | ENSEMBL:ENSP00000308725:human:Gamma-aminobutyric-acid receptor beta-3 subunit precursor:E=42.1308 | ENSEMBL:ENSP00000274546:human:Splic
172174_x_at	Y61A9LA.N	Y61A9LA.N	-	-	not a gene								-
177851_at	W01C9.2	W01C9.2	WBGene00012176	W01C9.2	active						17	II-6O21	-			WT
184216_at	C56C10.5	C56C10.5	WBGene00005057	sra-31	active							II-5G21	-			WT	Molecular_function:transmembrane receptor activity|Biological_process:chemosensory perception|Cellular_component:integral to membrane	Sra family integral membrane protein
188386_at	W01A8.3	W01A8.3	WBGene00012165	W01A8.3	active						1	I-3O10	-			WT		Cuticulin precursor	FLYBASE:CG33196-PB:fly:Flybase gene name is dp-PB:E=20.7696 | FLYBASE:CG3541-PB:fly:Flybase gene name is CG3541-PB:E=15.3279 |
178407_at	B0365.2	B0365.2	WBGene00007151	B0365.2	active							V-8P11	-			WT	Molecular_function:G-protein coupled receptor activity|Cellular_component:membrane	7-transmembrane olfactory receptor
182369_at	B0511.2	B0511.2	WBGene00015228	B0511.2	active						12	I-5I10	-			WT
172641_x_at	K06C4.3	K06C4.3	WBGene00001895	his-21	active								-	his-21 encodes an H2A histone.			Molecular_function:DNA binding|Biological_process:nucleosome assembly|Biological_process:chromosome organization and biogenesis (sensu Eukarya)|Cellular_component:nucleosome|Cellular_component:nucleus	Histone 2A	ENSEMBL:ENSP00000332790:human:Histone H2A:E=52.5686 | ENSEMBL:ENSP00000297012:human:Histone 1, H2aa:E=51.6198 | ENSEMBL:ENSP00000332194:human:H2A histone family, member Q:E=51.3979 | ENSEMBL:ENSP00000321389:human:H2A histone family, member L:E=51.3979 | ENSEMBL:ENSP00000328644:human:Histone H2A.o:E=51.2291 | ENSEMBL:ENSP00000341094:human:Histone H2A.c/d/i/n/p:E=51.1367 | ENSEMBL:ENSP00000314530:h…
178500_at	ZC482.2	ZC482.2	WBGene00013911	ZC482.2	active								-			WT|WT	Molecular_function:transmembrane receptor protein tyrosine kinase activity|Molecular_function:epidermal growth factor receptor activity|Cellular_component:membrane	Predicted receptor
175934_at	Y73B3A.U	Y73B3A.U	-	-	not a gene								-
180024_s_at	Y39E4B.13	Y39E4B.3a	WBGene00004164		changed							III-6F09	171951_x_at|174064_s_at|180024_s_at|194174_x_at			WT|WT		Unnamed protein
192288_at	K03A1.4	K03A1.4	WBGene00019352	K03A1.4	active							X-3F14	-			WT	Molecular_function:calcium ion binding	Calmodulin and related proteins (EF-Hand superfamily)	ENSEMBL:ENSP00000315299:human:Calmodulin-related protein NB-1:E=20.1871 | ENSEMBL:ENSP00000352037:human:17 kDa protein:E=18.9208 | ENSEMBL:ENSP00000291295:human:Calmodulin:E=18.8239 | ENSEMBL:ENSP00000217452:human:Fast skeletal muscle troponin C:E=16 | EN
172825_x_at	F45F2.2	F45F2.2	WBGene00001913	his-39	active							V-6G09	-	his-39 encodes an H2B histone; by homology, HIS-39 is predicted to function as a nucleosome component required for packaging of DNA into chromatin; loss of his-39 function via RNA-mediated interference (RNAi) does not result in any abnormalities; his-39 is a replication-dependent histone locus that resides in the HIS2 cluster on chromosome V.		WT|Emb|Lva|Unc|Emb|Lva|Unc	Molecular_function:DNA binding|Biological_process:nucleosome assembly|Biological_process:chromosome organization and biogenesis (sensu Eukarya)|Cellular_component:nucleosome|Cellular_component:nucleus|Biological_process:embryonic development (sensu Animalia)|Biological_process:larval development (sensu Nematoda)|Biological_process:growth|Biological_process:locomotory behavior	Histone H2B	ENSEMBL:ENSP00000346676:human:Similar to Histone H2B:E=38.699 | ENSEMBL:ENSP00000336417:human:Histone H2B.q:E=38.699 | ENSEMBL:ENSP00000330559:human:H2B histone family, member C:E=38.6778 | ENSEMBL:ENSP00000350580:human:H2B histone family, member F:E=38.6778 | ENSEMBL:ENSP00000349412:human:Histone H2B:E=38.6778 | ENSEMBL:ENSP00000352442:human:HIST1H2BM protein:E=38.6021 | ENSEMBL:ENSP00000289316:…
172784_x_at	R03H10.9	R03H10.9	WBGene00019860	R03H10.9	active						33	II-3P17	-
177961_at	F54F7.2	F54F7.2	WBGene00010064	F54F7.2	active						22	X-5L17	-			WT|Unclassified|Unclassified|WT|WT
179876_at	ZK430.5	ZK430.5	WBGene00022741	ZK430.5	active						12	II-3F16	-		ok599	WT|WT	Molecular_function:oxidoreductase activity|Biological_process:metabolism|Molecular_function:peptidase activity|Biological_process:proteolysis and peptidolysis|Cellular_component:nucleus	Regulator of spindle pole body duplication	ENSEMBL:ENSP00000257934:human:233 kDa protein:E=23.3768 |
181755_at	F56D6.4	F56D6.4	WBGene00018972	srz-19	active								-
181016_at	C39B10.5	C39B10.5	WBGene00008025	C39B10.5	active							X-5I09	-			WT
193394_at	F55E10.6	F55E10.6	WBGene00018885	F55E10.6	active						19	X-4C22	-	This gene encodes a protein predicted by Eisenberg and coworkers, with 52% accuracy, to be mitochondrial.		WT	Molecular_function:oxidoreductase activity|Biological_process:metabolism	Corticosteroid 11-beta-dehydrogenase and related short chain-type dehydrogenases	ENSEMBL:ENSP00000266988:human:Sterol/retinol dehydrogenase:E=46.3872 | ENSEMBL:ENSP00000318631:human:Oxidoreductase:E=45.9586 | ENSEMBL:ENSP00000316670:human:3-alpha hydroxysteroid dehydrogenase:E=43.8539 | ENSEMBL:ENSP00000293502:human:Retinol dehydrogen
185379_at	Y47H9C.14	Y47H9C.14	WBGene00012956	Y47H9C.14	active								-			WT	Molecular_function:structural constituent of ribosome|Biological_process:protein biosynthesis|Cellular_component:intracellular|Cellular_component:ribosome	60S ribosomal protein L29
185195_at	Y75B8A.11	Y75B8A.11	WBGene00013548	Y75B8A.11	active								-		pkP595
178985_at	C04B4.1	C04B4.1	WBGene00007289	C04B4.1	active						9	X-5H12	-			WT		Unnamed protein
173257_s_at	Y53F4B	Y53F4B	-	-	not a gene						1		-				Molecular_function:protein kinase activity|Molecular_function:ATP binding|Biological_process:protein amino acid phosphorylation|Molecular_function:protein serine/threonine kinase activity|Molecular_function:protein-tyrosine kinase activity	Tyrosine kinase specific for activated (GTP-bound) p21cdc42Hs	ENSEMBL:ENSP00000005198:human:Mitogen-activated protein kinase kinase kinase 9:E=12.2596 | ENSEMBL:ENSP00000261573:human:Splice Isoform 1 Of Serine/threonine-protein kinase 24:E=11.2219 | ENSEMBL:ENSP00000309597:human:Serine/threonine protein kinase:E=10.9208 | ENSEMBL:ENSP00000354825:human:Cytoplasmic tyrosine-protein kinase BMX:E=10.8239 | ENSEMBL:ENSP00000259089:human:B lymphoid tyrosine kinas…
172837_x_at	C24A3.7	C24A3.7	WBGene00016035	C24A3.7	active						1	X-4F13	-				Molecular_function:RNA binding|Molecular_function:RNA-directed DNA polymerase activity|Biological_process:RNA dependent DNA replication	Reverse transcriptase	ENSEMBL:ENSP00000353936:human:Putative p150:E=16.1611 | ENSEMBL:ENSP00000353521:human:Putative p150:E=16.1611 | ENSEMBL:ENSP00000351960:human:90 kDa protein:E=16.1427 | ENSEMBL:ENSP00000348972:human:Hypothetical protein:E=16.0362 | ENSEMBL:ENSP00000352949:human:41 kDa protein:E=15.7959 | ENSEMBL:ENSP00000340696:human:Hypothetical protein:E=15.7447 | ENSEMBL:ENSP00000345749:human:140 kDa protein:E…
180285_at	F10G2.7	F10G2.7	WBGene00017366	F10G2.7	active							V-5C20	-			WT		Uncharacterized protein
179080_at	C25G4.7	C25G4.7	WBGene00007734	C25G4.7	active						4	IV-6L05	-			WT		Uncharacterized protein
190115_at	C34D1.1	C34D1.1	WBGene00007929	C34D1.1	active						3	V-8D02	-			WT	Molecular_function:DNA binding|Molecular_function:transcription factor activity|Biological_process:regulation of transcription, DNA-dependent|Biological_process:sex differentiation|Cellular_component:nucleus	Transcription factor Doublesex
178057_at	W02H3.2	W02H3.2	WBGene00012218	W02H3.2	active								-					Serine/threonine kinase (haspin family)
175570_at	AW057380_rc	AW057380	-	-	not a gene								-
186873_at	F07H5.3	F07H5.3	WBGene00014307	F07H5.3	active						8	II-6K04	175094_s_at|186873_at
188901_at	ZK770.1	ZK770.1	WBGene00022815	asic-1	active						13	I-1H13	-		ok415	WT	Molecular_function:ion channel activity|Biological_process:ion transport|Cellular_component:integral to membrane|Molecular_function:sodium channel activity|Biological_process:sodium ion transport|Cellular_component:membrane	Non voltage-gated ion channels (DEG/ENaC family)	ENSEMBL:ENSP00000300061:human:Amiloride-sensitive sodium channel gamma-subunit:E=45.5528 | ENSEMBL:ENSP00000345751:human:Splice Isoform 1 Of Amiloride-sensitive sodium channel beta-subunit:E=40.8861 | ENSEMBL:ENSP00000302874:human:Splice Isoform 2 Of Amil
184278_at	R13D11.7	R13D11.7	WBGene00020061	R13D11.7	active						3	V-1B07	-			WT	Molecular_function:aspartic-type endopeptidase activity|Biological_process:proteolysis and peptidolysis	Transposon-encoded proteins with TYA, reverse transcriptase, integrase domains in various combinations
181131_at	F53G2.8	F53G2.8	WBGene00018770	F53G2.8	active							II-2H07	-			WT
178623_at	T21B4.1	T21B4.1	WBGene00011876	srz-6	active						17	II-8I16	-			WT
189426_at	C49C3.3	C49C3.3	WBGene00008193	C49C3.3	active						23	IV-8C08	-			WT|Unclassified|Unclassified|Unclassified|Unclassified		Ubiquitin/40S ribosomal protein S27a fusion
178916_at	F15A2.4	F15A2.4	WBGene00005128	srd-50	active						10	X-6G22	-			WT	Molecular_function:G-protein coupled receptor activity|Cellular_component:membrane	Chemoreceptor/7TM receptor
185311_at	K09D9.10	K09D9.10	WBGene00005953	srx-62	active						3	V-3B03	-			WT	Molecular_function:rhodopsin-like receptor activity|Biological_process:G-protein coupled receptor protein signaling pathway|Cellular_component:integral to membrane	7-transmembrane receptor
191922_at	Y39A3A.4	Y39A3A.4	WBGene00021435	Y39A3A.4	active						6		-			WT	Molecular_function:protein tyrosine phosphatase activity|Biological_process:protein amino acid dephosphorylation	Protein tyrosine phosphatase	ENSEMBL:ENSP00000349371:human:OTTHUMP00000031659:E=30.6383 | ENSEMBL:ENSP00000348408:human:Splice Isoform 1 Of Receptor-type tyrosine-protein phosphatase T precursor:E=30.6383 | ENSEMBL:ENSP00000295874:human:Receptor-type tyrosine-protein phosphatase gamm
177425_at	ZC53.2	ZC53.2	WBGene00022509	ZC53.2	active						10	X-1L17	-			WT		Unnamed protein
178456_at	F57G4.8	F57G4.8	WBGene00010212	F57G4.8	active						2		-	This gene encodes a protein containing an F-box, a motif predicted to mediate protein-protein interactions either with homologs of yeast Skp-1p or with other proteins; this gene's encoded protein also contains an FTH/DUF38 motif, which may also mediate protein-protein interaction.				Uncharacterized protein
187520_at	T16H12.9	T16H12.9	WBGene00011817	T16H12.9	active						6	III-5M20	-			WT		Unnamed protein
179648_at	K07A1.7	K07A1.7	WBGene00010614	K07A1.7	active						17	I-4D04	-			WT		Cell differentiation regulator of the Headcase family	ENSEMBL:ENSP00000230165:human:Headcase protein homolog:E=21.6778 | FLYBASE:CG15532-PA:fly:Flybase gene name is hdc-PA:E=25.6778 |
178416_at	R02D5.4	R02D5.4	WBGene00010978	R02D5.4	active						3	V-9F01	-			WT
176956_at	Y48G9A.11	Y48G9A.11	WBGene00021704	Y48G9A.11	active								-			WT	Molecular_function:nucleic acid binding|Molecular_function:zinc ion binding|Cellular_component:nucleus	C2H2-type Zn-finger
180674_at	C03A7.9	C03A7.9	WBGene00015367	srt-64	active						1	V-4I03	-			WT
179326_at	F14F8.5	F14F8.5	WBGene00005790	srw-43	active						3	V-11M05	-			WT	Molecular_function:rhodopsin-like receptor activity|Biological_process:G-protein coupled receptor protein signaling pathway|Cellular_component:integral to membrane	7-transmembrane olfactory receptor	FLYBASE:CG8985-PA:fly::E=12.3098 | FLYBASE:CG13229-PA:fly:Flybase gene name is CG13229-PA:E=10.0506 |
172232_x_at	C40H5.1	C40H5.1	WBGene00043187	nspa-9	active						4	X-5J17	-
192329_at	F52C9.2	F52C9.2	WBGene00018673	F52C9.2	active						2		192293_at|192329_at			WT|WT|WT		Lysosomal trafficking regulator LYST and related BEACH and WD40 repeat proteins	FLYBASE:CG6734-PA:fly:Flybase gene name is CG6734-PA:E=10.699 |
176699_at	C55B7.6	C55B7.6	WBGene00016945	sulp-1	active						9	I-3K03	-			WT		Sulfate/bicarbonate/oxalate exchanger SAT-1 and related transporters (SLC26 family)	ENSEMBL:ENSP00000286298:human:Sulfate transporter:E=25.585 | ENSEMBL:ENSP00000355015:human:Sulfate anion tranporter AT1:E=20.5229 | ENSEMBL:ENSP00000342396:human:75 kDa protein:E=19.7959 | ENSEMBL:ENSP00000304783:human:Prestin:E=19.7447 | ENSEMBL:ENSP0000
175929_s_at	Y73B3A.5	Y73B3A.5	WBGene00022207	Y73B3A.5	active								-
186384_s_at	Y43F11A.1	Y43F11A.1	WBGene00012841	Y43F11A.1	active								-					Unnamed protein
191968_at	T19H12.11	T19H12.11	WBGene00020594	T19H12.11	active						21	V-3N04	-			WT|WT|WT|Gro	Molecular_function:transferase activity, transferring hexosyl groups|Biological_process:metabolism|Biological_process:positive regulation of growth rate	UDP-glucuronosyl and UDP-glucosyl transferase	ENSEMBL:ENSP00000282507:human:Hypothetical protein PSEC0073:E=37.3768 | ENSEMBL:ENSP00000334276:human:Splice Isoform 1 Of UDP-glucuronosyltransferase 2B28 precursor, microsomal:E=33.9586 | ENSEMBL:ENSP00000265403:human:UDP-glucuronosyltransferase 2B10 pre
188731_s_at	F52D2.3	F52D2.3	WBGene00018686	F52D2.3	active							X-1N11	-
179196_at	F25C8.2	F25C8.2	WBGene00000139	amx-3	active						8	V-13C04	-			WT	Molecular_function:oxidoreductase activity|Biological_process:electron transport	Flavin-containing amine oxidase	ENSEMBL:ENSP00000278795:human:Splice Isoform 4 Of Spermine oxidase:E=24.4089 | ENSEMBL:ENSP00000307252:human:Splice Isoform 1 Of Spermine oxidase:E=22.3188 | ENSEMBL:ENSP00000245963:human:Splice Isoform 2 Of Spermine oxidase:E=20.7696 | ENSEMBL:ENSP000003
171767_x_at	F31C3.9	F31C3.9	WBGene00004622	rrn-3.1	active								-
188911_at	T06C12.2	T06C12.2	WBGene00006122	str-57	active								-				Molecular_function:G-protein coupled receptor activity|Cellular_component:membrane	7-transmembrane olfactory receptor
171891_at	MTCE.35	MTCE.35	WBGene00010967	MTCE.35	active								-					NADH dehydrogenase subunits 2, 5, and related proteins	ENSEMBL:ENSP00000354813:human:NADH dehydrogenase subunit 5:E=50.585 |
182272_at	F45E4.6	F45E4.6	WBGene00018471	F45E4.6	active						4	IV-3H24	-			WT|WT|Unclassified|WT|WT
176916_at	Y67H2A.9	Y67H2A.9	WBGene00014941	Y67H2A.9	active								-
188667_at	B0302.6	B0302.6	WBGene00015123	B0302.6	active							X-7B02	-			WT	Molecular_function:RNA binding|Molecular_function:RNA-directed DNA polymerase activity|Biological_process:RNA dependent DNA replication	Reverse transcriptase
183977_at	C50C10.6	C50C10.6	WBGene00006232	str-193	active						9	V-6J14	-			WT	Molecular_function:G-protein coupled receptor activity|Cellular_component:membrane	7-transmembrane olfactory receptor
180561_at	W04B5.2	W04B5.2	WBGene00021019	W04B5.2	active							III-1F19	-			WT|WT|WT	Molecular_function:nucleic acid binding|Molecular_function:zinc ion binding|Cellular_component:nucleus
175980_at	T20C7.1	T20C7.1	WBGene00005952	srx-61	active								-			WT	Molecular_function:rhodopsin-like receptor activity|Biological_process:G-protein coupled receptor protein signaling pathway|Cellular_component:integral to membrane	7-transmembrane receptor
184968_at	F01G12.1	F01G12.1	WBGene00017170	F01G12.1	active						10	X-7K12	-			WT	Molecular_function:copper ion transporter activity|Biological_process:copper ion transport|Cellular_component:integral to membrane	Copper transporter
178077_at	F57F5.3	F57F5.3	WBGene00010205	F57F5.3	active						17		-		tm540
180191_at	T24A6.17	T24A6.17	WBGene00020754	T24A6.17	active							V-3M13	172523_x_at|180191_at
179382_at	F38C2.4	F38C2.4	WBGene00009536	F38C2.4	active						3	IV-7J18	-			WT		Uncharacterized protein
182230_at	F26B1.6	F26B1.6	WBGene00005171	srg-14	active							I-3C17	-			WT	Molecular_function:transmembrane receptor activity|Biological_process:signal transduction|Cellular_component:membrane	Receptor-like protein, Srg family
191491_at	C33D9.8	C33D9.8	WBGene00007901	C33D9.8	active						12	IV-4B11	-			WT		Unnamed protein	ENSEMBL:ENSP00000238341:human:CENTRIOLIN:E=16.5229 | ENSEMBL:ENSP00000314556:human:Uveal autoantigen:E=16.4559 | ENSEMBL:ENSP00000354158:human:Splice Isoform 1 Of ERC protein 1:E=15.8239 | ENSEMBL:ENSP00000355125:human:Synaptonemal complex protein 1:E=15.
186644_at	Y105C5B.10	Y105C5B.10	WBGene00005727	srv-16	active								-				Molecular_function:rhodopsin-like receptor activity|Biological_process:G-protein coupled receptor protein signaling pathway|Cellular_component:integral to membrane	Uncharacterized protein with weak similarity to 7-transmembrane receptor
186325_at	H23L24.1	H23L24.1	WBGene00019228	H23L24.1	active								-			WT
172451_x_at	W05H7.2	W05H7.2	WBGene00021045	W05H7.2	active						7	X-1O04	-			WT		Unnamed protein
184797_at	H06H21.2	H06H21.2	WBGene00005842	srw-95	active						5	IV-2B19	-			WT	Molecular_function:rhodopsin-like receptor activity|Biological_process:G-protein coupled receptor protein signaling pathway|Cellular_component:integral to membrane	7-transmembrane olfactory receptor
177995_at	T06E4.7	T06E4.7	WBGene00011534	T06E4.7	active						29	V-6B10	-			WT	Molecular_function:G-protein coupled receptor activity|Cellular_component:membrane
172294_x_at	Y9D1A.2	Y9D1A.2	WBGene00021187	Y9D1A.2	active						12	II-5J17	-			WT		Unnamed protein
172243_x_at	Y41E3.5	Y41E3.5	WBGene00014886	Y41E3.5	active						1	IV-7L21	-
178771_at	F59C6.3	F59C6.3	WBGene00010324	F59C6.3	active						4	I-5C18	-			WT		Unnamed protein
191106_at	T07D4.1	T07D4.1	WBGene00011578	T07D4.1	active						9	II-6M20	-			WT	Molecular_function:rhodopsin-like receptor activity|Biological_process:G-protein coupled receptor protein signaling pathway|Cellular_component:integral to membrane	7 transmembrane receptor	ENSEMBL:ENSP00000255262:human:Neuromedin U receptor 2:E=26.3566 | ENSEMBL:ENSP00000295589:human:Cholecystokinin type A receptor:E=26.2757 | ENSEMBL:ENSP00000326432:human:C-C chemokine receptor type 8:E=24.9586 | ENSEMBL:ENSP00000310405:human:Chemokine XC
184446_at	Y50C1A.2	Y50C1A.2	WBGene00021734	Y50C1A.2	active								-			WT		Unnamed protein
179447_at	F14H3.9	F14H3.9	WBGene00008828	F14H3.9	active							V-10P05	-			WT		Uncharacterized protein
179504_at	F40D4.6	F40D4.6	WBGene00009567	srbc-25	active						3	V-11B11	-			WT		Unnamed protein
180417_at	Y43F8B.4	Y43F8B.4	WBGene00012815	Y43F8B.4	active						10	V-12F17	-		tm1040	WT|WT	Molecular_function:oxidoreductase activity, acting on paired donors, with incorporation or reduction of molecular oxygen, 2-oxoglutarate as one donor, and incorporation of one atom each of oxygen into both donors|Biological_process:protein metabolism	Prolyl 4-hydroxylase alpha subunit	ENSEMBL:ENSP00000307318:human:Splice Isoform 1 Of Prolyl 4-hydroxylase alpha-1 subunit precursor:E=21.5686 | ENSEMBL:ENSP00000263556:human:Splice Isoform 2 Of Prolyl 4-hydroxylase alpha-1 subunit precursor:E=21 | ENSEMBL:ENSP00000166534:human:Splice Isofo
179563_at	C25D7.5	C25D7.5	WBGene00007717	C25D7.5	active						19	V-9H04	-			WT		Uncharacterized conserved protein
186509_at	Y102A5C.33	Y102A5C.33	WBGene00013629	srz-95	active							V-11K02	-			WT		7-transmembrane receptor
193487_at	M04C9.5	M04C9.5	WBGene00010860	M04C9.5	active	amphids | neurons along body | head neurons | hypodermis | intestine | nervous system | renal gland cells | phasmids | tail neurons	Adult Expression: intestine; renal gland cells; Nervous System; head neurons; amphids; neurons along body; tail neurons; phasmids;		1	1		I-4J21	-		hc183	WT	Molecular_function:protein kinase activity|Molecular_function:ATP binding|Biological_process:protein amino acid phosphorylation|Molecular_function:protein serine/threonine kinase activity	MAPK related serine/threonine protein kinase	ENSEMBL:ENSP00000346484:human:Serine/threonine-protein kinase MAK:E=118.377 | ENSEMBL:ENSP00000349458:human:Splice Isoform 1 Of Serine/threonine kinase ICK:E=117.745 | ENSEMBL:ENSP00000308912:human:72 kDa protein:E=117.745 | ENSEMBL:ENSP00000355304:human:
178213_at	C07E3.5	C07E3.5	WBGene00007416	C07E3.5	active							II-7C12	-			WT	Molecular_function:DNA binding|Molecular_function:transcription factor activity|Biological_process:regulation of transcription, DNA-dependent|Cellular_component:nucleus
185567_at	B0344.2	B0344.2	WBGene00006955	wrt-9	active						10	X-1D03	182172_at|185567_at			WT		Sonic hedgehog and related proteins
188220_at	C32E8.7	C32E8.7	WBGene00004368	ric-19	active	m2 | pharyngeal interneurons | neurons | neurons | head	These transgenic animals expressed low levels of the RIC-19::GFP fusion protein in all neurons, as well as in the excretory canal and gland cells located just below the nerve ring in the head. The m2 pharyngeal motor neurons, as well as some pharyngeal interneurons, expressed much higher levels of the RIC-19::GFP fusion protein than the other positive cells. | "The ric-19 promoter is active in al…	The RIC-19::GFP protein was diffusely distributed within the cytoplasm of positive cells.	1	1	1	I-1J05	-	The ric-19 gene encodes an evolutionarily conserved cytosolic protein involved in neuroendocrine secretion via association with secretory vesicles.	ok833	WT		Secretory vesicle-associated protein ICA69, contains Arfaptin domain	ENSEMBL:ENSP00000304415:human:Islet cell autoantigen 1:E=53.7696 | ENSEMBL:ENSP00000265577:human:ICA1 protein:E=53.7696 | ENSEMBL:ENSP00000316074:human:ICA1 protein:E=49.7959 | ENSEMBL:ENSP00000351047:human:Hypothetical protein DKFZp434E1919:E=47.0969 | ENSEMBL:ENSP00000341603:human:Islet cell autoantigen ICAp69:E=44.9208 | FLYBASE:CG10566-PA:fly:Flybase gene name is CG10566-PA:E=39.4949 |

## Sheet: Unconfirmed Genes (enriched)
336 transcripts from enriched neural datasets (EP, LP, EA, LA) without EST confirmation (as of WormBase release WS140)
Expression data extracted from WormBase release WS146									Neuron expression Key
Other annotation extracted from WormBase release WS140									0	Not annotated as expressed in neurons
									1	In neurons
									3	In all cells
									4	male specific
									5	No spatial expression data
WS146														WS140
Affy ID	Affy cosmid	WB cosmid	WB ID	Common name	WB status	Cell group	Expression pattern	Subcellular location	Neuron expression	Expression data present	MicroArray map positions	RNAi clones	Other probes	Brief id	Mutant	RNAi phenotype	GO list	KOG	Blast Hits (hit|species|description|E_val)
184360_at	C15B12.2	C15B12.2	WBGene00015784	C15B12.2	1060	3.4	1.6	0.36544						9	X-3O24	-			WT
183757_at	ZK402.5	ZK402.5	WBGene00022731		302	5.4	1.7	0.0405362	active						5	X-1M12	-			WT		LSE0508	Uncharacterized protein
182067_at	T23B3.3	T23B3.3	WBGene00020711	T23B3.3	40	11	3.3	0.0781296						4	I-3C10	-			WT		Uncharacterized conserved protein	ENSEMBL:ENSP00000350460:human:Hypothetical protein FLJ38143:E=13.0362 | ENSEMBL:ENSP00000346549:human:PYST9371:E=11.8861 | ENSEMBL:ENSP00000318024:human:CGI-90 protein:E=11.8239 | ENSEMBL:ENSP00000234195:human:Hypothetical protein FLJ32954:E=11.7447 | ENSEMBL:ENSP00000260385:human:Cerebral protein-10:E=10.3566 |
172215_x_at	Y7A5A.5	Y7A5A.5	WBGene00012411		133	7.6	4.3	0.0405362	active						1	X-7A04	-			WT
176686_at	D1014.7	D1014.7	WBGene00017020		623	6.7	1.7	0.0612771	active						10	V-5H20	-			WT	Molecular_function:molecular_function unknown	KOG4735	Extracellular protein with conserved cysteines
183151_at	F42G8.7	F42G8.7	WBGene00018358		1315	3.7	2.6	0.221597	active								-				Molecular_function:electron transporter activity|Biological_process:electron transport	KOG0912	Thiol-disulfide isomerase and thioredoxin	ENSEMBL:ENSP00000262455:human:Similar to CG9911 protein:E=27.3768 | FLYBASE:CG9911-PD:fly:Flybase gene name is CG9911-PD:E=37.1024 | FLYBASE:CG10029-PA:fly:Flybase gene name is CG10029-PA:E=32.8239 |
182426_at	F35C8.8	F35C8.8	WBGene00018038	F35C8.8	1221	3.2	1.5	0.398444							X-3E09	-			WT
179103_at	F19H6.6	F19H6.6	WBGene00008961	F19H6.6	1102	3.4	2.2	0.366082						26	X-5N08	-			WT
183585_at	K03H6.5	K03H6.5	WBGene00019370	K03H6.5	1149	3.3	1.6	0.382007						3	IV-1F01	-			WT	Molecular_function:rhodopsin-like receptor activity|Biological_process:G-protein coupled receptor protein signaling pathway|Cellular_component:integral to membrane	Unnamed protein
179388_at	T19C9.2	T19C9.2	WBGene00005331	srh-112	1065	3.4	2	0.36544						3	V-11D23	-			WT	Molecular_function:G-protein coupled receptor activity|Cellular_component:membrane	Predicted olfactory G-protein coupled receptor
172431_x_at	ZC412.7	ZC412.7	WBGene00013888	nspa-3	1482	2.6	3	0.681606						4	V-9P21	-					Unnamed protein
178225_at	F28C6.9	F28C6.9	WBGene00009208		907	5.4	2.3	0.0982349	active							II-6C20	-			WT|WT|WT|WT|Emb	Biological_process:embryonic development (sensu Animalia)
176822_at	C50C3.5	C50C3.5	WBGene00016801		1020	4.9	2	0.0982349	active	neurons along body | head neurons | intestine | nervous system	Adult Expression: Nervous System; head neurons; neurons along body;		1	1	6	III-4G08	-			WT|WT|WT	Molecular_function:calcium ion binding	KOG0027	Calmodulin and related proteins (EF-Hand superfamily)	ENSEMBL:ENSP00000283122:human:Centrin 3:E=10.4685 | FLYBASE:CG8472-PA:fly:Flybase gene name is Cam-PA:E=10.3468 |
178329_at	F14H3.7	F14H3.7	WBGene00008826		264	5.7	1.8	0.0405362	active						3	V-10P01	-	This gene encodes a protein containing an F-box, a motif predicted to mediate protein-protein interactions either with homologs of yeast Skp-1p or with other proteins; this gene's encoded protein also contains an FTH/DUF38 motif, which may also mediate protein-protein interaction.		WT	Molecular_function:sugar porter activity|Biological_process:phosphoenolpyruvate-dependent sugar phosphotransferase system	LSE0146	Uncharacterized protein
179425_at	C38D9.2	C38D9.2	WBGene00008010		132	7.6	9.5	0.0405362	active						28	V-11D04	-			WT|WT	Molecular_function:nucleic acid binding	LSE3924	Unnamed protein
178146_s_at	Y41E3.6	Y41E3.6	WBGene00012764	Y41E3.6	1295	3	1.6	0.429768							IV-7L23	-			WT		Unnamed protein
191420_at	F14F9.7	F14F9.7	WBGene00005346	srh-129	194	7	1.5	0.0781296							V-4G09	-			WT	Molecular_function:G-protein coupled receptor activity|Cellular_component:membrane	Predicted olfactory G-protein coupled receptor
177865_at	F46B6.2	F46B6.2	WBGene00009768		122	12.8	4.6	0.0612771	active						10	V-6H08	-			WT
178962_at	F53B2.4	F53B2.4	WBGene00005676	sru-13	715	4.3	2.2	0.239498						13	IV-6N15	-			WT		Uncharacterized protein
193828_at	F16D3.7	F16D3.7	WBGene00008890		387	8.4	1.8	0.0612771	active	head neurons | nerve ring | intestinal | tail neurons	Adult Expression: intestinal; nerve ring; head neurons | Larval Expression: intestinal; nerve ring; head neurons; tail neurons		1	1	1	I-4I13	-			WT	Molecular_function:rhodopsin-like receptor activity|Biological_process:G-protein coupled receptor protein signaling pathway|Cellular_component:integral to membrane	KOG3656	7 transmembrane receptor	ENSEMBL:ENSP00000276393:human:Splice Isoform 1 Of Alpha-1A adrenergic receptor:E=42.8861 | ENSEMBL:ENSP00000346557:human:Splice Isoform 4 Of Alpha-1A adrenergic receptor:E=42.3468 | ENSEMBL:ENSP00000351725:human:Splice Isoform 3 Of Alpha-1A adrenergic rec
181234_at	C39B10.3	C39B10.3	WBGene00008023	C39B10.3	171	7.4	3.6	0.0781296							X-5I05	-			WT
191190_at	F53B7.2	F53B7.2	WBGene00009965		1050	4.8	1.8	0.0982349	active						9		-	F53B7.2 encodes a homolog of the functionally active Fmrf Receptor (FR; CG2114) of D. melanogaster; it is thus possible that F53B7.2 is a receptor for one of the FMRF-like neurotransmitters in C. elegans (e.g., FLP-1 through FLP-12).			Molecular_function:rhodopsin-like receptor activity|Biological_process:G-protein coupled receptor protein signaling pathway|Cellular_component:integral to membrane|Molecular_function:nucleic acid binding|Molecular_function:zinc ion binding|Cellular_component:nucleus	KOG3656	7 transmembrane receptor	FLYBASE:CG2114-PA:fly:Flybase gene name is FR-PA:E=22.9208 |
189022_at	ZK792.7	ZK792.7	WBGene00014079		36	12.3	5.4	0.0405362	active							IV-6A18	-			WT	Molecular_function:hydrolase activity	KOG3662	Cell division control protein/predicted DNA repair exonuclease	FLYBASE:CG8889-PB:fly:Flybase gene name is CG8889-PB:E=20.7959 |
188800_at	DC2.5	DC2.5	WBGene00017082	DC2.5	951	3.7	1.6	0.319985						24	V-1E11	-	This gene encodes a protein predicted by Eisenberg and coworkers, with 52% accuracy, to be mitochondrial.		WT	Molecular_function:oxidoreductase activity|Biological_process:metabolism	Dehydrogenases with different specificities (related to short-chain alcohol dehydrogenases)	ENSEMBL:ENSP00000333406:human:FOR II protein:E=38.5528 | ENSEMBL:ENSP00000237831:human:Retinol dehydrogenase 14:E=33.1612 | ENSEMBL:ENSP00000267502:human:Similar to Androgen-regulated short-chain dehydrogenase/reductase 1:E=29.8861 | ENSEMBL:ENSP000001774
194040_at	F22F1.3	F22F1.3	WBGene00017715		1562	2.4	3	0.860969	active						9	X-4M15	-			WT	Molecular_function:transcription cofactor activity|Molecular_function:protein binding|Biological_process:regulation of transcription, DNA-dependent	KOG1778	CREB binding protein/P300 and related TAZ Zn-finger proteins
181341_at	F14D2.5	F14D2.5	WBGene00017453		496	4	2	0.096711	active							II-3I15	-			WT
185673_s_at	F56A4.12	F56A4.12	WBGene00018920		1489	3	1.9	0.341439	active								-			WT|WT	Molecular_function:transporter activity|Biological_process:transport|Cellular_component:integral to membrane	KOG2532	Permease of the major facilitator superfamily	ENSEMBL:ENSP00000311506:human:Splice Isoform 1 Of Sialin:E=30.2147 | ENSEMBL:ENSP00000244527:human:OTTHUMP00000039390:E=22.1871 | ENSEMBL:ENSP00000274755:human:Na/PO4 cotransporter homolog:E=20.2366 | ENSEMBL:ENSP00000221485:human:Brain-specific Na-depend
185606_at	Y19D10A.10	Y19D10A.10	WBGene00021225		362	4.9	2.1	0.0405362	active	intestinal	Adult Expression: intestinal; unidentified | Larval Expression: intestinal		0	1			-							ENSEMBL:ENSP00000244527:human:OTTHUMP00000039390:E=19.3279 | ENSEMBL:ENSP00000311506:human:Splice Isoform 1 Of Sialin:E=18.699 | ENSEMBL:ENSP00000265425:human:OTTHUMP00000016130:E=17.9208 | ENSEMBL:ENSP00000297013:human:Sodium-dependent phosphate transpor
184373_at	Y75B7B.1	Y75B7B.1	WBGene00022288		40	11.4	2.2	0.0405362	active								-			WT		LSE0722	Unnamed protein
180988_at	Y43F8A.1	Y43F8A.1	WBGene00012808		316	9.1	3.9	0.0612771	active						6	V-12D05	-			WT|WT
183272_at	C03H5.6	C03H5.6	WBGene00015408		974	2	1.8	0.993754	active						1	II-1O05	-			WT	Molecular_function:protein binding	LSE0150	Uncharacterized protein, contains BTB/POZ domain
185047_at	F39H12.3	F39H12.3	WBGene00018214		776	5.9	2.5	0.0612771	active						10	X-1M09	-			WT	Molecular_function:cAMP-dependent protein kinase, intrinsic regulator activity|Biological_process:signal transduction	TWOG0758	Unnamed protein
175936_at	Y73B3A.V	Y73B3A.V	-	-	644	3.3	2.5	0.174688	not a gene								-
175925_at	Y73B3A.15	Y73B3A.15	WBGene00022217	Y73B3A.15	1211	3.2	1.7	0.382007								175904_s_at|175925_at|175926_s_at					Uncharacterized protein
191480_at	K10C8.2	K10C8.2	WBGene00010735		1370	3.5	1.9	0.239051	active						6	V-8O10	-	K10C8.2 encodes a homolog of the functionally active Fmrf Receptor (FR; CG2114) of D. melanogaster; it is thus possible that K10C8.2 is a receptor for one of the FMRF-like neurotransmitters in C. elegans (e.g., FLP-1 through FLP-12).		WT	Molecular_function:rhodopsin-like receptor activity|Biological_process:G-protein coupled receptor protein signaling pathway|Cellular_component:integral to membrane	KOG3656	7 transmembrane receptor	ENSEMBL:ENSP00000332659:human:C-C chemokine receptor type 4:E=10.8239 | FLYBASE:CG2114-PA:fly:Flybase gene name is FR-PA:E=28.0555 | FLYBASE:CG16752-PA:fly:Flybase gene name is CG16752-PA:E=14.0706 | FLYBASE:CG9918-PB:fly:Flybase gene name is CG9918-PB:E=12.4202 |
191448_at	C04E6.10	C04E6.10	WBGene00005093	srd-15	1521	2.6	2.1	0.681606	head neurons | Reproductive System | body | spermatheca uterine valve | intestine | pharynx | nervous system | tail neurons	Adult Expression: pharynx; intestine; Reproductive System; spermatheca uterine valve; Nervous System; head neurons; tail neurons;		1	1		V-4B13	-			WT	Molecular_function:rhodopsin-like receptor activity|Biological_process:G-protein coupled receptor protein signaling pathway|Cellular_component:integral to membrane|Molecular_function:G-protein coupled receptor activity|Cellular_component:membrane	Chemoreceptor/7TM receptor
176813_at	H27D07.5	H27D07.5	WBGene00005869	srw-122	608	3.5	1.7	0.156393	active							V-2N01	-			WT	Molecular_function:rhodopsin-like receptor activity|Biological_process:G-protein coupled receptor protein signaling pathway|Cellular_component:integral to membrane	LSE0501	7-transmembrane olfactory receptor
176325_at	C01B4.4	C01B4.4	WBGene00005139	srd-62	660	6.5	2.3	0.0612771	active							V-2E22	-
181951_at	K12H6.5	K12H6.5	WBGene00019685		479	4.1	2	0.096711	active						26	II-2F20	-			WT|WT		LSE0976	Unnamed protein
184267_at	Y60A3A.15	Y60A3A.15	WBGene00013363		98	8.4	1.7	0.0405362	active								-
179386_at	ZK971.1	ZK971.1	WBGene00014175		500	7.5	4.1	0.0612771	active						15	II-7A06	-			WT
190507_at	C53A5.9	C53A5.9	WBGene00008267		926	2.2	3.1	0.853752	active						3	V-9F23	-			WT	Biological_process:regulation of cell cycle|Cellular_component:nucleus	KOG4441	Proteins containing BTB/POZ and Kelch domains, involved in regulatory/signal transduction processes	ENSEMBL:ENSP00000226725:human:Kelch-like protein 2:E=26.7959 | ENSEMBL:ENSP00000349984:human:Splice Isoform 3 Of Kelch-like protein 3:E=25.7213 | ENSEMBL:ENSP00000312397:human:Splice Isoform 1 Of Kelch-like protein 3:E=25.4949 | ENSEMBL:ENSP00000261426:hu
182128_at	F23D12.3	F23D12.3	WBGene00009087		1225	4.2	3.7	0.149691	active							X-6B02	-			WT		LSE0721	Unnamed protein
183142_at	B0348.2	B0348.2	WBGene00015152	B0348.2	1517	2.6	1.7	0.681606								-					Unnamed protein
174278_s_at	M04F3.3	M04F3.3	WBGene00019769		920	2.2	3	0.763256	active							I-2I15	174278_s_at|187916_s_at			WT	Molecular_function:protein kinase activity|Molecular_function:ATP binding|Biological_process:protein amino acid phosphorylation|Molecular_function:protein serine/threonine kinase activity	KOG1164	Casein kinase (serine/threonine/tyrosine protein kinase)	ENSEMBL:ENSP00000259750:human:OTTHUMP00000016425:E=32.301 | ENSEMBL:ENSP00000267890:human:TTBK2 protein:E=28.5686 | ENSEMBL:ENSP00000263802:human:TTBK2 protein:E=27.7959 | ENSEMBL:ENSP00000261798:human:Casein kinase I, alpha isoform:E=22.3566 | ENSEMBL:EN
187420_at	R10E11.7	R10E11.7	WBGene00011219	srxa-10	231	6.1	2	0.0405362	active						3		-			WT	Molecular_function:molecular_function unknown	LSE0540	Uncharacterized protein
179695_at	F35E12.5	F35E12.5	WBGene00009429		228	4.8	3.3	0.190028	active								V-9E01	-			WT		LSE3905	Unnamed protein
184181_at	C13D9.3	C13D9.3	WBGene00005659	srr-8	622	4.6	1.5	0.223391						9	V-4A17	-			WT		Unnamed protein
182127_at	F15A8.4	F15A8.4	WBGene00017477		517	7.4	2.3	0.0612771	active						3	X-2N03	-			WT		LSE0531	7-transmembrane receptor
177188_at	Y73B6BL.26	Y73B6BL.26	WBGene00022247		297	9.3	2.6	0.0612771	active						9		-				Molecular_function:extracellular ligand-gated ion channel activity|Biological_process:ion transport|Cellular_component:integral to membrane|Cellular_component:postsynaptic membrane|Biological_process:transport|Cellular_component:membrane|Molecular_function:neurotransmitter receptor activity			ENSEMBL:ENSP00000250699:human:Neuronal acetylcholine receptor protein, alpha-10 chain precursor:E=33.1135 | ENSEMBL:ENSP00000312663:human:Neuronal acetylcholine receptor protein, alpha-9 chain precursor:E=31.9208 | ENSEMBL:ENSP00000217176:human:Neuronal a
183035_at	ZK180.1	ZK180.1	WBGene00022675		1064	4.8	2	0.119299	active						6	IV-2E24	-		tm1165	WT	Molecular_function:GABA-B receptor activity|Cellular_component:membrane|Molecular_function:metabotropic glutamate, GABA-B-like receptor activity	KOG1055	GABA-B ion channel receptor subunit GABABR1 and related subunits, G-protein coupled receptor superfamily	ENSEMBL:ENSP00000259455:human:Gamma-aminobutyric acid type B receptor, subunit 2 precursor:E=59.3188 | ENSEMBL:ENSP00000348248:human:Splice Isoform 2 Of Gamma-aminobutyric acid type B receptor, subunit 1 precursor:E=38.699 | ENSEMBL:ENSP00000305542:human:Splice Isoform 3 Of Gamma-aminobutyric acid type B receptor, subunit 1 precursor:E=38.6021 | ENSEMBL:ENSP00000320872:human:Splice Isoform 1 Of G…
177879_at	T06G6.4	T06G6.4	WBGene00011546		616	6.8	1.7	0.0612771	active						10	I-6O20	-			WT
184400_at	F22H10.2	F22H10.2	WBGene00017726	F22H10.2	1314	3	3.3	0.429768						3	X-7B05	-			WT		Unnamed protein	FLYBASE:CG10449-PA:fly:Flybase gene name is Catsup-PA:E=12.1192 | FLYBASE:CG32676-PA:fly:Flybase gene name is CG32676-PA:E=10.7447 | FLYBASE:CG31738-PA:fly:Flybase gene name is CG31738-PA:E=10.7212 |
183997_at	C40D2.4	C40D2.4	WBGene00016557		989	1.9	1.7	0.993754	active	intestine	Adult Expression: intestine;		0	1	1		-				Molecular_function:DNA binding|Molecular_function:transcription factor activity|Biological_process:regulation of transcription, DNA-dependent|Cellular_component:nucleus
184329_s_at	Y51H4A.20	Y51H4A.20	WBGene00013114		850	5.6	2.2	0.0612771	active								-			WT		LSE0578	Uncharacterized protein
190039_at	C29G2.5	C29G2.5	WBGene00016233	srt-58	716	3	1.7	0.265666	active						17	V-2K02	-		tm1066	WT				ENSEMBL:ENSP00000343698:human:Retinoic acid receptor gamma-2:E=11.2518 | ENSEMBL:ENSP00000352900:human:51 kDa protein:E=11.2291 | ENSEMBL:ENSP00000271387:human:Retinoic acid receptor RXR-gamma:E=11.2291 | ENSEMBL:ENSP00000335676:human:RXRA protein:E=11.18
181207_at	E04A4.6	E04A4.6	WBGene00017120	E04A4.6	524	4.9	1.9	0.195868						9	IV-2O02	-			WT		Uncharacterized conserved protein
193495_at	Y116A8B.5	Y116A8B.5	WBGene00013782		321	9	2.8	0.0612771	active						3	IV-8M21	-			WT	Molecular_function:rhodopsin-like receptor activity|Biological_process:G-protein coupled receptor protein signaling pathway|Cellular_component:integral to membrane	KOG3656	7 transmembrane receptor	ENSEMBL:ENSP00000293897:human:Somatostatin receptor type 5:E=21.0757 | ENSEMBL:ENSP00000259784:human:Orexin receptor type 2:E=17.1079 | ENSEMBL:ENSP00000328708:human:Relaxin 3 receptor 1:E=16.8861 | ENSEMBL:ENSP00000299727:human:Galanin receptor type 1:E=
185706_at	Y43F8B.10	Y43F8B.10	WBGene00012820		874	2.5	3.4	0.513322	active							V-12H03	-			WT
173570_s_at	F17C8.6	F17C8.6	WBGene00008911		1518	2.8	1.5	0.39376	active						6	III-2K24	-			WT|WT		KOG2301	Voltage-gated Ca2+ channels, alpha1 subunits	ENSEMBL:ENSP00000251127:human:BA430M15.1:E=54.6778 | ENSEMBL:ENSP00000342900:human:Putative 4 repeat voltage-gated ion channel:E=54.1024 |
178956_at	B0024.15	B0024.15	WBGene00007104	B0024.15	1333	2.9	1.8	0.466721						6		-			WT	Molecular_function:galactosyltransferase activity|Biological_process:protein amino acid glycosylation|Cellular_component:membrane	Galactosyltransferases	ENSEMBL:ENSP00000303740:human:UDP-galactose:BETA-N-acetyl-glucosamine-BETA-1,3-galactosyltransferase 1:E=26.0506 | ENSEMBL:ENSP00000316173:human:Beta1,3-N-acetylglucosaminyltransferase 5:E=21.8239 | ENSEMBL:ENSP00000343318:human:Beta-1,3-galactosyltransfe
176751_at	C36B7.3	C36B7.3	WBGene00016466		960	5.2	1.7	0.0982349	active						3	X-3B02	-			WT
193997_at	T27F6.2	T27F6.2	WBGene00012103		841	2.5	2.8	0.513322	active						17	I-6G02	-			WT	Molecular_function:sugar binding	KOG4297	C-type lectin	ENSEMBL:ENSP00000341558:human:Splice Isoform 3 Of CUB and sushi multiple domains protein 1 precursor:E=13.1675 | ENSEMBL:ENSP00000332124:human:Mannose receptor, C type 1-like 1:E=13 | ENSEMBL:ENSP00000239761:human:Macrophage mannose receptor precursor:E=1
183510_at	R03A10.2	R03A10.2	WBGene00010982		5	11.9	4.8	0.190028	active							6		-
182113_at	W07E6.5	W07E6.5	WBGene00021076	W07E6.5	1561	2.5	1.9	0.80316						28	II-1A24	-			WT		Unnamed protein
178555_at	F13E9.8	F13E9.8	WBGene00008757		606	6.9	2.7	0.0612771	active								-					LSE0521	Predicted alpha-helical protein	ENSEMBL:ENSP00000269576:human:Keratin 10:E=17.0757 | ENSEMBL:ENSP00000310861:human:Keratin, type II cytoskeletal 2 epidermal:E=16.6778 | ENSEMBL:ENSP00000246662:human:Keratin 9:E=16.5686 | ENSEMBL:ENSP00000349865:human:57 kDa protein:E=15.9586 | ENSEMBL:E
183684_at	K03E5.1	K03E5.1	WBGene00019360		494	7.5	2.4	0.0612771	active							I-1D05	-			WT		KOG4586	CUB domain-containing protein	ENSEMBL:ENSP00000306726:human:Hypothetical protein FLJ90456:E=34.4202 | ENSEMBL:ENSP00000299430:human:NeuropiliN- aNd tolloid-like proteiN 1 isoform 2 precursor:E=33.9586 | ENSEMBL:ENSP00000313088:human:Neuropilin and tolloid like-1:E=33.9208 | ENSEMBL:EN
186999_at	Y45G12C.7	Y45G12C.7	WBGene00021570	srd-73	305	6	1.5	0.0781296						1	V-2G24	-			WT|WT		Chemoreceptor/7TM receptor
180080_at	W05F2.7	W05F2.7	WBGene00021039		585	7	2.7	0.0612771	active						9	I-1B23	180080_at|180081_s_at			WT		LSE0989	Unnamed protein	ENSEMBL:ENSP00000354885:human:Mucin 2 precursor:E=34.3188 | ENSEMBL:ENSP00000343037:human:Mucin 5B precursor:E=26.699 | ENSEMBL:ENSP00000333437:human:PREDICTED: similar to submaxillary apomucin:E=26.4949 | ENSEMBL:ENSP00000302716:human:Membrane mucin MUC1
185504_at	F23H11.6	F23H11.6	WBGene00017761		504	4	5.1	0.096711	active							III-1G08	-			WT|WT
183505_at	M01B2.10	M01B2.10	WBGene00010803	M01B2.10	1313	3	1.9	0.429768						9	V-10C05	-			WT		Phytanoyl-CoA hydroxylase associated protein	ENSEMBL:ENSP00000298208:human:Similar to Phytanoyl-CoA hydroxylase interacting protein:E=29.2924 | ENSEMBL:ENSP00000320017:human:Similar to Phytanoyl-CoA hydroxylase interacting protein:E=25.1611 |
189216_at	R13D7.1	R13D7.1	WBGene00006106	str-41	439	5.2	1.6	0.14263						3	V-5G20	-			WT	Molecular_function:G-protein coupled receptor activity|Cellular_component:membrane	7-transmembrane olfactory receptor
180836_at	Y37H2C.4	Y37H2C.4	WBGene00012575		724	3	1.9	0.276563	active						3		-				Molecular_function:G-protein coupled receptor activity|Cellular_component:membrane	LSE0498	7-transmembrane olfactory receptor
182367_at	K02A6.2	K02A6.2	WBGene00019293		416	8.1	4.4	0.0612771	active						6	X-4O11	-			WT
177904_at	D2023.3	D2023.3	WBGene00008407	D2023.3	264	6.3	1.8	0.0781296						3	V-7P24	-			WT	Molecular_function:sugar porter activity|Biological_process:phosphoenolpyruvate-dependent sugar phosphotransferase system	Ca2+-dependent phospholipid-binding protein Synaptotagmin, required for synaptic vesicle and secretory granule exocytosis
182401_at	K02H8.1	K02H8.1	WBGene00019347		532	3.9	3.6	0.144213	active								-		tm1277		Molecular_function:nucleic acid binding	KOG2494	C3H1-type Zn-finger protein	ENSEMBL:ENSP00000344214:human:Muscleblind-like protein MBLL39:E=34.2757 | ENSEMBL:ENSP00000267287:human:Muscleblind-like protein MLP1:E=34.0706 | ENSEMBL:ENSP00000282488:human:36 kDa muscleblind protein EXP36:E=31.7959 | ENSEMBL:ENSP00000319429:human:Muscleblind 41kD isoform:E=29.5086 | ENSEMBL:ENSP00000282486:human:Splice Isoform 1 Of Muscleblind-like protein:E=29.5086 | ENSEMBL:ENSP00000347637:…
173339_at	MTCE.23	MTCE.23	WBGene00010962		33	13	9.5	0.0405362	active								-					KOG4664	Cytochrome oxidase subunit III and related proteins	ENSEMBL:ENSP00000354982:human:Cytochrome c oxidase subunit III:E=59.0132 |
182974_at	T01C8.3	T01C8.3	WBGene00020144		650	6.6	1.8	0.0612771	active							X-7D09	-			WT		LSE0966	Unnamed protein
181151_at	C26B9.2	C26B9.2	WBGene00016132		198	6.5	2	0.0405362	active						14	X-3C11	-			WT		LSE0800	Unnamed protein
176755_at	T22F7.4	T22F7.4	WBGene00020703		1239	4.1	2.8	0.176404	active							III-1K15	-			WT|WT		LSE1183	Unnamed protein
191222_at	Y19D10A.15	Y19D10A.15	WBGene00044099	srd-75	1158	4.4	1.8	0.119299	active								-					LSE0147	Chemoreceptor/7TM receptor
179023_at	K08G2.2	K08G2.2	WBGene00005366	srh-150	736	4.2	1.7	0.239498						3	V-10B01	-					Predicted olfactory G-protein coupled receptor
186087_at	Y71A12B.U	Y71A12B.U	WBGene00043817		1422	3.3	1.6	0.313534	deprecated								-
177550_at	F49H6.7	F49H6.7	WBGene00005784	srw-37	1140	3.3	1.7	0.366082						10	V-11K14	-			WT	Molecular_function:rhodopsin-like receptor activity|Biological_process:G-protein coupled receptor protein signaling pathway|Cellular_component:integral to membrane	7-transmembrane olfactory receptor
187820_at	F58E2.6	F58E2.6	WBGene00023302	F58E2.6	335	5.8	1.5	0.13931						10	IV-1H08	-
186397_at	F22E5.10	F22E5.10	WBGene00005553	sri-41	1141	3.3	1.5	0.366082							II-2N17	-
179433_at	R04D3.9	R04D3.9	WBGene00005121	srd-43	862	2.5	3.1	0.513322	active							X-6C02	-			WT	Molecular_function:G-protein coupled receptor activity|Cellular_component:membrane	LSE0147	Chemoreceptor/7TM receptor
179303_at	T09F5.6	T09F5.6	WBGene00005277	srh-54	526	4.9	1.6	0.195868							V-9N06	-
190860_at	F23B2.4	F23B2.4	WBGene00009074		987	5.1	1.6	0.0982349	active						9	IV-4N07	-			WT		KOG1538	Uncharacterized conserved protein WDR10, contains WD40 repeats	ENSEMBL:ENSP00000324005:human:Similar to WDR10p-L:E=208.569 | ENSEMBL:ENSP00000296266:human:WDR10p-L:E=207.569 | ENSEMBL:ENSP00000323973:human:WD repeat domain 10 isoform 3:E=207.432 | ENSEMBL:ENSP00000324165:human:Similar to WDR10p-L:E=191.018 | ENSEMBL:ENSP00000281405:human:Splice Isoform 2 Of WD-repeat protein 35:E=11.6778 | ENSEMBL:ENSP00000314444:human:G-protein beta WD-40 repeat containing …
172524_x_at	M01B12.1	M01B12.1	WBGene00019696		87	6.6	2.5	0.190028	active							33	I-1M04	-			WT	Molecular_function:RNA binding|Molecular_function:RNA-directed DNA polymerase activity|Biological_process:RNA dependent DNA replication	KOG1075	Reverse transcriptase
176845_s_at	Y19D10A.7	Y19D10A.7	WBGene00021222		1384	3.5	4.5	0.256265	active								-					LSE0023	Predicted receptor
186661_at	F46C5.4	F46C5.4	WBGene00009780		771	6	3.7	0.0612771	active								-
175928_at	Y73B3A.7	Y73B3A.7	WBGene00022209		32	13.5	2.1	0.0405362	active								175928_at|175930_s_at|176630_s_at
185766_at	C02A12.9	C02A12.9	WBGene00044089	srbc-31	789	2.7	1.7	0.399072	active								-			WT
181795_s_at	F42H11.1	F42H11.1	WBGene00009646	F42H11.1	667	4.4	2.8	0.223391						9	I-4B12	-			WT		Uncharacterized protein	ENSEMBL:ENSP00000339915:human:Splice Isoform 1 Of Collagen alpha 2(XI) chain precursor:E=10 | ENSEMBL:ENSP00000352057:human:Splice Isoform 4 Of Collagen alpha 2(XI) chain precursor:E=10 | ENSEMBL:ENSP00000350443:human:Splice Isoform 7 Of Collagen alpha 2(XI) chain precursor:E=10 | ENSEMBL:ENSP00000350079:human:Splice Isoform 3 Of Collagen alpha 2(XI) chain precursor:E=10 | ENSEMBL:ENSP00000355123…
172795_x_at	C06A5.5	C06A5.5	WBGene00015503		282	9.6	1.9	0.0612771	active							I-2F08	-			WT		KOG0106	Alternative splicing factor SRp55/B52/SRp75 (RRM superfamily)
178460_at	F59A1.7	F59A1.7	WBGene00010293		916	2.2	2.4	0.763256	active						7	V-11F18	-	This gene encodes a protein containing an F-box, a motif predicted to mediate protein-protein interactions either with homologs of yeast Skp-1p or with other proteins; this gene's encoded protein also contains an FTH/DUF38 motif, which may also mediate protein-protein interaction.		WT|WT		LSE0146	Uncharacterized protein
181138_at	F54F12.2	F54F12.2	WBGene00010073		536	3.8	1.7	0.144213	active							III-6D13	-			WT|WT
177348_at	M163.5	M163.5	WBGene00010937	M163.5	268	6.3	1.7	0.0781296						3		-
185538_at	F55E10.2	F55E10.2	WBGene00018882		1349	3.6	1.5	0.239051	active							X-4C14	-			WT
191632_at	T28H10.1	T28H10.1	WBGene00012142		1557	2.5	1.5	0.860969	active						2	V-8I20	-			WT	Molecular_function:magnesium ion binding|Molecular_function:holo-[acyl-carrier protein] synthase activity|Biological_process:fatty acid biosynthesis	KOG0945	Alpha-aminoadipic semialdehyde dehydrogenase-phosphopantetheinyl transferase	ENSEMBL:ENSP00000278618:human:HAH-P:E=26.1611 | FLYBASE:CG32099-PA:fly:Flybase gene name is eap-PA:E=22.7213 |
189117_s_at	C01F6.3	C01F6.3	WBGene00000374	cyp-31A1	609	4.6	1.9	0.223391						7	IV-4L11	-
189088_at	F58E2.1	F58E2.1	WBGene00023301	F58E2.1	1270	3.1	1.6	0.398444								-
178398_at	R02D5.6	R02D5.6	WBGene00010979	R02D5.6	211	6.8	1.7	0.0781296						10	V-9F03	-			WT		Unnamed protein
190665_at	Y38H6C.5	Y38H6C.5	WBGene00012618		630	3.4	2.8	0.174688	active						1	V-13E07	-			WT	Molecular_function:nucleic acid binding	LSE0707	Unnamed protein
193425_at	ZC506.4	ZC506.4	WBGene00003232	mgl-1	86	14.4	3.5	0.0612771	active	neurons	RMDV RMD RMDD RIB AIA (ANL) (AIY), motor neurons, pharyngeal neurons, interneurons		1	1	3	X-4N06	-	mgl-1 encodes a Group II metabotropic glutamate receptor (OMIM:604099, loss-of-function mutations in mice are associated with defects in long-term depression); by homology, MGL-1 is predicted to function as a pre-synaptic G protein-coupled receptor that, in response to glutamate binding, inhibits adenylyl cyclase activity; loss of mgl-1 activity via large-scale RNAi screens indicates that, in C. …		Gro	Molecular_function:metabotropic glutamate, GABA-B-like receptor activity|Cellular_component:membrane|Biological_process:positive regulation of growth rate	KOG1056	Glutamate-gated metabotropic ion channel receptor subunit GRM2 and related subunits, G-protein coupled receptor superfamily	ENSEMBL:ENSP00000355316:human:Metabotropic glutamate receptor 3 precursor:E=174.208 | ENSEMBL:ENSP00000296479:human:Metabotropic glutamate receptor 2 precursor:E=160.678 | ENSEMBL:ENSP00000345747:human:Splice Isoform 1 Of Metabotropic glutamate receptor 8
190537_at	F47E1.3	F47E1.3	WBGene00018567		1493	2.9	1.6	0.341439	active						10	X-4H11	-		tm555	WT	Molecular_function:nucleic acid binding|Molecular_function:zinc ion binding|Cellular_component:nucleus	KOG1721	Zn-finger	ENSEMBL:ENSP00000276594:human:PR-domain zinc finger protein 14:E=59.4815 | ENSEMBL:ENSP00000341601:human:46 kDa protein:E=27.7696 | ENSEMBL:ENSP00000344129:human:55 kDa protein:E=23.9208 | ENSEMBL:ENSP00000294702:human:Zinc finger protein Gfi-1:E=23.4949
190841_at	B0547.4	B0547.4	WBGene00005086	srd-8	704	3.1	2.6	0.228943	active							IV-2N14	-			WT	Molecular_function:G-protein coupled receptor activity|Cellular_component:membrane	LSE0147	Chemoreceptor/7TM receptor
180569_at	B0507.10	B0507.10	WBGene00015227		880	2.4	2.5	0.663918	active						15		-					LSE4131	Unnamed protein	ENSEMBL:ENSP00000290632:human:Trichohyalin:E=11.1549 |
184467_at	Y37H2A.10	Y37H2A.10	WBGene00012570		78	9	1.7	0.0405362	active								-					LSE0705	Unnamed protein
187221_at	F34H10.4	F34H10.4	WBGene00009381	F34H10.4	925	3.8	1.6	0.317898	head neurons | ventral nerve cord | intestinal | tail neurons	Adult Expression: intestinal; ventral nerve cord; head neurons; tail neurons; unidentified | Larval Expression: intestinal; ventral nerve cord; head neurons; tail neurons; unidentified | "Post-embryonic expression. All cells, higher level in muscle and hypodermis of larvae. In adults uniform hybridization to all cells."		1	1	3	X-4F06	-		ok850	WT
[truncated: 225 more rows]
