# Supplementary material for: Cell-specific microarray profiling experiments reveal a comprehensive picture of gene expression in the C. elegans nervous system
Source: Genome Biol. 2007 Jul 5;8(7):R135. doi: 10.1186/gb-2007-8-7-r135 (PMC2323220; doi:10.1186/gb-2007-8-7-r135)
Supplement: Additional data file 18 — Description of the dauer pathway genes identified in our larval pan-neural (LP) and embryonic pan-neural (EP) enriched datasets. [file gb-2007-8-7-r135-S18.xls]

## Sheet: Sheet1
Additional File 16
Dauer genes are highly represented in the Pan neural datasets
			Bolded text = enriched in dataset
			Italics only = Present in dataset
			Grayed text = not represented in dataset
Larval	Embryonic	Neuron Expression	Chip Status		Affy ID	Affy cosmid	WB cosmid	WB ID	Common name	WB status	Cell group	Expression pattern	Subcellular location	Neuron expression	Expression data present	MicroArray map positions	RNAi clones	Other probes	Brief id	Mutant	RNAi phenotype	GO list	KOG	Blast Hits (hit|species|description|E_val)
aap-1	aap-1	1			187171_s_at	Y110A7A.10	Y110A7A.10	WBGene00000001	aap-1	active	hypodermis | intestine | neurons	Although AAP-1::GFP expression was weak, fluorescence was consistently observed in the intestine and in neurons and was occasionally observed in body wall muscles and the hypodermis. Expression was observed at all developmental stages beginning with early embryos and continued through adulthood.		1	1			-	aap-1 encodes a Src homology (SH) 2 domain-containing phosphoinositide 3-kinase (PI3K) adaptor subunit, similar to mammalian p55 and p85, that negatively regulates lifespan and dauer development; AAP-1 likely functions as the sole adaptor subunit for the AGE-1/p110 catalytic subunit of C. elegans PI3-kinase to which it binds in vitro; although AAP-1 potentiates insulin-like signaling, it is not a…	m889		Biological_process:intracellular signaling cascade|Biological_process:insulin receptor signaling pathway|Biological_process:determination of adult life span|Molecular_function:protein kinase binding|Biological_process:dauer larval development (sensu Nematoda)	Adaptor for phosphoinositide 3-kinase	ENSEMBL:ENSP00000346188:human:Splice Isoform 2 Of Phosphatidylinositol 3-kinase regulatory gamma subunit:E=27.3098 | ENSEMBL:ENSP00000222254:human:Phosphatidylinositol 3-kinase regulatory beta subunit:E=26.0862 | ENSEMBL:ENSP00000342484:human:Splice Isoform 3 Of Phosphatidylinositol 3-kinase regulatory gamma subunit:E=22.5376 | ENSEMBL:ENSP00000338554:human:Phosphoinositide-3-kinase, regulatory s…
age-1	age-1	1			193074_s_at	B0334.8	B0334.8	WBGene00000090	age-1	active	amphids | head neurons | intestine | nervous system	Adult Expression: intestine; Nervous System; head neurons; amphids;		1	1	2	II-7J02	171838_x_at|193074_s_at	age-1 encodes the C. elegans ortholog of the phosphatidylinositol-3-kinase p110 catalytic subunit; AGE-1, supplied maternally and embryonically, is a central component of the C. elegans insulin-like signaling pathway, lying downstream of the DAF-2/insulin	hx542	WT|WT|WT	Molecular_function:phosphotransferase activity, alcohol group as acceptor|Molecular_function:phosphatidylinositol 3-kinase activity|Cellular_component:1-phosphatidylinositol 3-kinase complex|Biological_process:signal transduction|Molecular_function:inositol/phosphatidylinositol kinase activity	Phosphatidylinositol 3-kinase catalytic subunit (p110)	ENSEMBL:ENSP00000263967:human:Phosphatidylinositol-4,5-bisphosphate 3-kinase catalytic subunit, alpha isoform:E=98.4685 | ENSEMBL:ENSP00000222569:human:Hypothetical protein PIK3CG:E=92.8861 | ENSEMBL:ENSP00000304799:human:Phosphoinositide-3-kinase, cataly
akt-1	akt-1	1			175808_s_at	C12D8.10	C12D8.10	WBGene00000102	akt-1	active	rectal gland | head neurons | motor neurons | spermathecae | hypodermis | intestine | dorsal nerve cord | P lineage | pharyngeal muscle | ventral nerve cord | pharyngeal neurons | tail neurons | muscle	AKT-1/GFP expression is first observed in late embryos and is maintained throughout the life of the animal. In postembryonic animals, AKT-1/GFP is expressed in the majority of head neurons including sensory neurons. Expression is also observed in motor neurons of the ventral and dorsal nerve cord and several other neuronal commissures throughout the body, and the tail neurons. Additional tissues …	The fusion protein is localized throughout the cell body and axonal and dendritic processes of neurons but is usually excluded from the nucleus.	1	1		V-7I17	175808_s_at|194058_s_at	akt-1 encodes an ortholog of serine/threonine kinase Akt/PKB; akt-1 genetically interacts with the insulin signaling pathway and is widely expressed; two alleles of akt-1 (sa573 and sa700) have a Daf-c mutant phenotype at 27 degrees C (Hid phenotype).	mg144	WT	Molecular_function:protein serine/threonine kinase activity|Molecular_function:ATP binding|Biological_process:protein amino acid phosphorylation|Molecular_function:protein kinase activity|Biological_process:insulin receptor signaling pathway|Biological_process:determination of adult life span	Serine/threonine protein kinase	ENSEMBL:ENSP00000311456:human:RAC-alpha serine/threonine-protein kinase:E=150.796 | ENSEMBL:ENSP00000309428:human:RAC-beta serine/threonine-protein kinase:E=150.061 | ENSEMBL:ENSP00000263826:human:Splice Isoform 1 Of RAC-gamma serine/threonine-protein kin
akt-2	akt-2	1			175809_at	F28H6.1	F28H6.1	WBGene00000103	akt-2	active	rectal gland | head neurons | motor neurons | spermathecae | hypodermis | intestine | dorsal nerve cord | P lineage | pharyngeal muscle | ventral nerve cord | pharyngeal neurons | tail neurons | muscle	AKT-2/GFP full-length protein fusion gene is expressed at the same times as AKT-1/GFP and in the same tissues that express AKT-1/GFP although AKT-2/GFP seems to be less abundant.		1	1	6		175809_at|194014_s_at	akt-2 encodes a homolog of the serine/threonine kinase Akt/PKB, AKT-2, that is required for progression through the dauer stage of development and for the negative regulation of adult lifespan; inactivation of akt-2 causes animals to arrest constitutively	ok393	WT	Molecular_function:protein serine/threonine kinase activity|Molecular_function:ATP binding|Biological_process:protein amino acid phosphorylation|Molecular_function:protein kinase activity|Biological_process:insulin receptor signaling pathway|Biological_process:determination of adult life span	Serine/threonine protein kinase	ENSEMBL:ENSP00000263826:human:Splice Isoform 1 Of RAC-gamma serine/threonine-protein kinase:E=145.301 | ENSEMBL:ENSP00000336943:human:Splice Isoform 2 Of RAC-gamma serine/threonine-protein kinase:E=143.387 | ENSEMBL:ENSP00000309428:human:RAC-beta serine/t
daf-1	daf-1	1			174801_at	F29C4.1b	F29C4.1	WBGene00000897	daf-1	active	amphid neurons | head neurons | retrovesicular ganglion | neurons | tail neurons | phasmid sensilla | sensory neurons | head neurons | sheath_cells | ventral cord neurons | retrovesicular ganglion | inner labial sensilla | intestine | tail | lumbar neurons | gonad | ventral nerve cord | distal tip cells | head | muscle	many head neurons including amphid chemosensory neurons | "GFP expression was observed in the head and the developing ventral nerve cord beginning in mid-stage embryos and continuing into adulthood. In the head, GFP was detected in more than twenty neurons in the anterior, lateral, ventral and retrovesicular ganglia. Fluorescent processes terminating at the tip of the head suggest that daf-1 is e…		1	1		IV-1C09	174801_at|189103_at	daf-1 encodes a TGF-beta type I receptor homolog required, in association with the TGF beta-like type II receptor DAF-4, for the regulation of dauer formation by environmental signals through the ASI chemosensory neuron; DAF-1 is bound by BRA-1 and has an intracellular serine-threonine kinase domain; mutations in daf-1 result in constitutive formation of dauer larvae even in abundant food.	e1146	WT	Molecular_function:transmembrane receptor protein serine/threonine kinase activity|Molecular_function:transforming growth factor-beta receptor activity|Cellular_component:membrane|Molecular_function:protein kinase activity|Molecular_function:ATP binding|Biological_process:protein amino acid phosphorylation|Molecular_function:protein serine/threonine kinase activity		ENSEMBL:ENSP00000262458:human:TGF-beta receptor type I precursor:E=68.0655 | ENSEMBL:ENSP00000243349:human:Activin receptor-like kinase 7:E=67.5376 | ENSEMBL:ENSP00000264568:human:Bone morphogenetic protein receptor type IB precursor:E=65.7447 | ENSEMBL:E
daf-11	daf-11	1			174815_at	B0240.3	B0240.3	WBGene00000907	daf-11	active	amphid neurons	Expressed in a subset of amphid neurons (ASI, ASJ, ASK, AWB, and AWC cells.	GFP expression was seen in the ciliated sensory endings, cell bodies and dendrites. In some adults, only ciliated endings and cell bodies showed expression.	1	1		V-7N18	174815_at|191796_s_at	The daf-11 gene encodes a guanylate cyclase that affects dauer formation, chemotaxis, and axon formation; it is genetically upstream of daf-12 with respect to dauer larvae formation and is expressed in a subset of amphid neurons.	ks67	Emb|WT	Molecular_function:guanylate cyclase activity|Biological_process:intracellular signaling cascade|Molecular_function:protein kinase activity|Molecular_function:ATP binding|Biological_process:protein amino acid phosphorylation|Biological_process:embryonic development (sensu Animalia)	Natriuretic peptide receptor, guanylate cyclase	ENSEMBL:ENSP00000341083:human:Splice Isoform 1 Of Atrial natriuretic peptide receptor B precursor:E=62.4318 | ENSEMBL:ENSP00000305386:human:Atrial natriuretic peptide receptor A precursor:E=61.3872 | ENSEMBL:ENSP00000261170:human:Heat-stable enterotoxin r
daf-12	daf-12	1			175665_at	F11A1.3a	F11A1.3	WBGene00000908	daf-12	active	m4 | m3 | m5 | m6 | P7 lineage | VPC | P8 lineage | head neurons | vulva | P4 lineage | spermathecae | ventral cord neurons | P11 lineage | P5 lineage | P9 lineage | hypodermis | seam cells | intestine | P3 lineage | pharynx | nervous system | pharyngeal muscle | P10 lineage | somatic gonad | distal tip cells | P12 lineage | uterus | tail neurons | P6 lineage	Animals expressing the daf-12::GFP construct display the highest levels of GFP throughout the procorpal region in the pharyngeal muscle (pm3) cells. GFP is also expressed throughout the metacorpus (pm4 cells) as well as the isthmus (pm5 cells) and portions of the terminal bulb (pm6). These transgenic animals appear to express GFP throughout the muscles of the pharynx and the pattern of expression…	| "DAF-12::GFP localized primarily to the nucleus, except during mitosis, when expression became diffuse."	1	1		X-5M11	175665_at|187714_at|192797_s_at	daf-12 encodes a member of the steroid hormone receptor superfamily that affects dauer formation downstream of the TGF- and insulin signaling pathways, and affects gonad-dependent adult longevity together with DAF-16, chemosensory signal transduction, and distal tip cell migration and hypodermal and intestinal cell lineages during the L3 larval stage; expressed in the nucleus and in most cells; D…	m20	WT|WT|Unclassified|Unclassified|WT|WT|WT|WT|Lon	Molecular_function:transcription factor activity|Molecular_function:steroid hormone receptor activity|Biological_process:regulation of transcription, DNA-dependent|Cellular_component:nucleus|Molecular_function:DNA binding|Molecular_function:ligand-dependent nuclear receptor activity|Biological_process:negative regulation of body size	Unnamed protein	ENSEMBL:ENSP00000342470:human:Splice Isoform 1 Of Oxysterols receptor LXR-alpha:E=27.1024 | ENSEMBL:ENSP00000253727:human:Oxysterols receptor LXR-beta:E=25.6021 | ENSEMBL:ENSP00000336528:human:Orphan nuclear receptor PAR2:E=25 | ENSEMBL:ENSP00000229022:hu
daf-14	daf-14	1			175659_at	F01G10.8	F01G10.8	WBGene00000910	daf-14	active	sheath_cells | nerve ring | hypodermal | lateral ganglia | intestinal | interneurons	GFP fluorescence was observed from the embryo to the adult in a complex and dynamic pattern. Cells that consistently expressed DAF-14::GFP included intestinal cells, lateral hypodermal cells, the anal sphincter muscle, phasmid sheath cells, neurons in the lateral ganglia, the excretory duct cell, and several small cells anterior of the nerve ring that were not identified. In the lateral ganglia, …		1	1	6	IV-5M16	175659_at|190867_s_at		m77	WT	Biological_process:regulation of transcription, DNA-dependent|Cellular_component:intracellular	TGFbeta receptor signaling protein SMAD and related proteins	ENSEMBL:ENSP00000349282:human:Splice Isoform 2 Of Mothers against decapentaplegic homolog 2:E=24.8861 | ENSEMBL:ENSP00000262160:human:Splice Isoform 1 Of Mothers against decapentaplegic homolog 2:E=24.7447 | ENSEMBL:ENSP00000231589:human:Mothers against d
daf-15	daf-15				174605_at	C10C5.6a	C10C5.6	WBGene00000911	daf-15	active							IV-4H20	174605_at|189352_s_at	daf-15 is required for non-dauer development, at least in some tissues or stages; daf-15(m81) mutants constitutively and irreversibly form abnormal dauer-like larvae (and are thus effectively lethal/sterile); mutants do not form true dauers when exposed to dauer pheromone, yet execute only two molts; daf-15 is uncloned.	m81	WT		Guanine nucleotide binding protein MIP1	ENSEMBL:ENSP00000307272:human:Splice Isoform 1 Of Regulatory associated protein of mTOR:E=148.167 | FLYBASE:CG4320-PA:fly:Flybase gene name is CG4320-PA:E=151.284 |
daf-16	daf-16	3			175678_at	R13H8.1a	R13H8.1	WBGene00000912	daf-16	active	all somatic cells | intestine | neurons | muscle | pharynx | somatic gonad | neurons	GFP was first detected in comma-stage embryos. After hatching, transgenic animals showed high levels of GFP expression in almost all somatic cells. In contrast to the daf-16b fusion gene, little GFP was detected in somatic gonad or pharynx (except occasionally in one or two unidentified cells in the terminal bulb). | "Transgenic daf-16a::GFP animals show strong GFP fluorescence in most cells incl…	| "Under standard culture conditions, the fusion protein is predominantly unlocalized and is strongly expressed in many neuronal cells. The expression pattern and subcellular localization of DAF-16::GFP does not change with age. In well-fed old worms, DAF-16::GFP remains unlocalized." | "In daf-16(mgDf47), GFP::DAF-16B was predominantly cytoplasmic."	3	1		I-5M24	175678_at|175823_s_at|181992_s_at|188176_s_at	daf-16 encodes a transcription factor of the HNF-3/forkhead family (orthologous to mammalian AFX, FKHR, and FKHRL1) that acts in an insulin-mediated pathway to affect dauer formation, and that also affects life span and reproduction; DAF-16 can interact with CBP-1 in vitro, and interacts genetically both with other genes in the insulin signaling and with the nuclear hormone receptor DAF-12; daf-1…	m26	WT	Molecular_function:transcription factor activity|Biological_process:regulation of transcription, DNA-dependent|Cellular_component:nucleus	Transcription factor of the Forkhead/HNF3 family	ENSEMBL:ENSP00000339527:human:Forkhead box protein O3A:E=45.0506 | ENSEMBL:ENSP00000280496:human:Forkhead box protein O1A:E=38.9586 | ENSEMBL:ENSP00000342209:human:53 kDa protein:E=33.6021 | ENSEMBL:ENSP00000333583:human:Splice Isoform 1 Of Putative fork
daf-18	daf-18				174631_at	T07A9.6	T07A9.6	WBGene00000913	daf-18	active						7	IV-1I23	174631_at|188215_at	daf-18 encodes a lipid phosphatase homologous to the human PTEN tumor suppresor (OMIM:601728, mutated in Cowden disease and several cancers); DAF-18 negatively regulates insulin-like signaling mediated by DAF-2/IR and AGE-1/PI3K and thus plays a role in metabolism, development, and longevity; based on sequence and genetic analysis, DAF-18 is predicted to dephosphorylate AGE-1-generated PIP3 in or…	e1375	Rup|WT	Molecular_function:protein phosphatase activity|Biological_process:protein amino acid dephosphorylation|Biological_process:morphogenesis of an epithelium	Clathrin coat dissociation kinase GAK/PTEN/Auxilin and related tyrosine phosphatases	ENSEMBL:ENSP00000304973:human:Phosphatidylinositol-3,4,5-trisphosphate 3-phosphatase PTEN:E=46.7212 | ENSEMBL:ENSP00000277031:human:Phosphatase and tensin homolog 2:E=44.8861 | ENSEMBL:ENSP00000255310:human:TPIP alpha lipid phosphatase:E=30.5229 | ENSEMBL:ENSP00000344289:human:Transmembrane phosphoinositide 3-phosphatase and tensin homolog 2:E=30.1871 | ENSEMBL:ENSP00000329036:human:48 kDa protei…
daf-19	daf-19	1			175811_s_at	F33H1.1a	F33H1.1	WBGene00000914	daf-19	active	hypodermal | intestinal | neurons	GFP expression began around the 2-fold stage of embryogenesis, continued at high levels through the L1 and L2 larval stages, and then weakened or was absent. In occasional animals that expressed GFP at higher levels than regularly observed, expression was noticed in a few additional neurons as well as hypodermal and intestinal cells.	Expression was seen in a pattern of nuclei consistent with those of all ciliated sensory neurons.	1	1		II-7M11	175811_s_at|190486_s_at		m86	WT	Molecular_function:DNA binding|Biological_process:regulation of transcription, DNA-dependent	RFX family transcription factor	ENSEMBL:ENSP00000306335:human:DNA-binding protein RFX2:E=86.2518 | ENSEMBL:ENSP00000351574:human:Splice Isoform 2 Of Transcription factor RFX3:E=84.6778 | ENSEMBL:ENSP00000265775:human:Splice Isoform 1 Of Transcription factor RFX3:E=83.2007 | ENSEMBL:ENSP00000254325:human:MHC class II regulatory factor RFX1:E=81.3279 | ENSEMBL:ENSP00000352076:human:Similar to DNA-binding protein RFX2:E=75.0177 | …
daf-2	daf-2	1	on chip		172033_x_at	Y55D5A.5	Y55D5A.5	WBGene00000898	daf-2	active	head neurons | intestine | nervous system	Adult Expression: intestine; Nervous System; head neurons;		1	1			172033_x_at|176986_s_at|176990_s_at|177008_s_at	daf-2 encodes a predicted receptor tyrosine kinase that is the C. elegans insulin/IGF receptor ortholog; DAF-2 activity is required for a number of processes in C. elegans, including embryonic and larval development, formation of the developmentally arres	e979	WT	Molecular_function:ATP binding|Molecular_function:hydrogen-transporting ATP synthase activity, rotational mechanism|Molecular_function:hydrogen-transporting ATPase activity, rotational mechanism|Biological_process:ATP synthesis coupled proton transport|Cellular_component:proton-transporting two-sector ATPase complex|Molecular_function:transmembrane receptor protein tyrosine kinase activity|Molecu…	Insulin/growth factor receptor (contains protein kinase domain)	ENSEMBL:ENSP00000342838:human:Splice Isoform 2 Of Insulin receptor precursor:E=143.699 | ENSEMBL:ENSP00000303830:human:Splice Isoform 1 Of Insulin receptor precursor:E=143.678 | ENSEMBL:ENSP00000268035:human:Insulin-like growth factor I receptor precursor
daf-21	daf-21	0			173055_s_at	C47E8.5	C47E8.5	WBGene00000915	daf-21	active	germ-line cells | head | germ-line cells | somatic cells | gut | alimentary system | intestinal | intestinal	In adult males, daf-21 mRNA was detected in germline cells, similarly as in hermaphrodites, with a strong signal seen in spermatogonia, decreasing signal in spermatocytes, and none in mature sperm. | "In the embryo comma stage, daf-21 mRNA was strongly detected in cells of the head region and less so in other areas. In the hatched L1 larvae, daf-21 mRNA was mainly distributed in the germline prec…	| Distributed ubiquitously in the cytoplasm.	0	1			173055_s_at|191090_at		nr2081	Emb|Ste	Molecular_function:ATP binding|Molecular_function:unfolded protein binding|Biological_process:protein folding|Biological_process:embryonic development (sensu Animalia)|Biological_process:reproduction	Molecular chaperone (HSP90 family)	ENSEMBL:ENSP00000325875:human:Heat shock protein HSP 90-beta:E=291.658 | ENSEMBL:ENSP00000329390:human:Heat shock protein HSP 90-beta:E=291.222 | ENSEMBL:ENSP00000216281:human:Heat shock protein HSP 90-alpha:E=290.328 | ENSEMBL:ENSP00000299767:human:Endoplasmin precursor:E=170.886 | ENSEMBL:ENSP00000319956:human:Heat shock protein 86:E=105.398 | ENSEMBL:ENSP00000246957:human:Heat shock protein Hs…
daf-22	daf-22		not on chip		186744_at	Y116F11B.1	Y116F11B.1	WBGene00000920	daf-28	active	hypodermal | intestine | pharyngeal muscle | head	From late L1 to L2, Pdaf-28 GFP is strongly expressed in two pairs of ciliated sensory neurons: ASI and ASJ. This expression pattern continues through L3, L4, and early adult stages. Pdaf-28 GFP is also expressed in the hindgut as well as a tail neuron identified as PQR. From late embryogenesis to early L1, Pdaf-28 GFP was seen in many cell types including pharyngeal muscle, hypodermal, and many …		1	1			-	Uncloned locus that affects dauer formation and life span.	sa191		Molecular_function:hormone activity|Biological_process:physiological processes|Cellular_component:extracellular	Insulin-like peptides
daf-28	daf-28	1			186744_at	Y116F11B.1	Y116F11B.1	WBGene00000920	daf-28	active	hypodermal | intestine | pharyngeal muscle | head	From late L1 to L2, Pdaf-28 GFP is strongly expressed in two pairs of ciliated sensory neurons: ASI and ASJ. This expression pattern continues through L3, L4, and early adult stages. Pdaf-28 GFP is also expressed in the hindgut as well as a tail neuron identified as PQR. From late embryogenesis to early L1, Pdaf-28 GFP was seen in many cell types including pharyngeal muscle, hypodermal, and many …		1	1			-	Uncloned locus that affects dauer formation and life span.	sa191		Molecular_function:hormone activity|Biological_process:physiological processes|Cellular_component:extracellular	Insulin-like peptides
daf-3	daf-3	1			173439_at	F25E2.5a	F25E2.5	WBGene00000899	daf-3	active	head neurons | vulva | hyp7 | hyp11 | hyp9 | hypodermal | pharynx | V lineage | P lineage | hyp10 | ventral nerve cord | intestinal | distal tip cells | tail neurons	Almost every transgenic animal shows strong DAF-3/GFP expression in many, but not all, head neurons, the ventral nerve cord (both cell bodies and processes), the intestinal cells, especially the membrane adjacent to the intestinal lumen, and tail hypodermal cells and neurons. Weak expression in the pharynx, hypodermal V blast cells, P blast cells and hyp7 hypodermal cells is observed in about hal…	In wild type, DAF-3/GFP is primarily, although not exclusively, cytoplasmic. DAF-3/GFP subcellular distribution was examined in head neurons in the vicinity of ASI (the cell that produces the DAF-7 signal), as well as in intestinal cells. DAF-3/GFP was predominantly cytoplasmic in all animals. However, in all animals, dim GFP fluorescence was seen in the nucleus of some of the cells with bright c…	1	1		X-1M03	173439_at|188906_s_at		e1376	WT|WT	Biological_process:regulation of transcription, DNA-dependent|Cellular_component:intracellular	TGFbeta receptor signaling protein SMAD and related proteins	ENSEMBL:ENSP00000341551:human:Mothers against decapentaplegic homolog 4:E=51.0458 | ENSEMBL:ENSP00000332973:human:Mothers against decapentaplegic homolog 3:E=32.6021 | ENSEMBL:ENSP00000305769:human:Mothers against decapentaplegic homolog 1:E=28.4318 | ENS
daf-4	daf-4	1			175290_at	C05D2.1	C05D2.1	WBGene00000900	daf-4	active	amphid neurons | head neurons | posterior body wall muscle | alimentary system | neurons | head neurons | pharynx | tail hypodermis | ventral nerve cord | intestinal | tail neurons | head neurons | ventral cord neurons | hypodermis | retrovesicular ganglion | intestine | tail | pharynx | lateral ganglia | phasmid neurons	Expressed in the nervous system similar to daf-1::gfp in many head neurons including amphid neurons, also reproducibly seen in body-wall mucle and gut cells. | "Almost every DAF-4/GFP transgenic animal shows strong GFP fluorescence in many, but not all, head neurons, the ventral nerve cord (both cell bodies and processes,), intestinal cells, and tail neurons. DAF-4/GFP is expressed in the pharynx…	| DAF-4/GFP is localized to membranes.	1	1	9	III-2P04	175290_at|175667_at|176598_s_at	daf-4 encodes a transmembrane serine/threonine kinase that is the sole C. elegans ortholog of the type II transforming growth factor-beta (TGF-b) receptors; DAF-4 activity is required for several biological processes, including entry into and exit from th	e1364	WT|WT	Molecular_function:transmembrane receptor protein serine/threonine kinase activity|Molecular_function:transforming growth factor-beta receptor activity|Cellular_component:membrane|Molecular_function:receptor signaling protein serine/threonine kinase activity|Molecular_function:ATP binding|Biological_process:transmembrane receptor protein serine/threonine kinase signaling pathway|Molecular_functio…	Transforming growth factor beta/activin receptor subfamily of serine/threonine kinases	ENSEMBL:ENSP00000340361:human:Splice Isoform 1 Of Activin receptor type IIB precursor:E=55.2291 | ENSEMBL:ENSP00000241416:human:Activin receptor type II precursor:E=54.284 | ENSEMBL:ENSP00000351905:human:Splice Isoform 2 Of TGF-beta receptor type II precu
daf-5	daf-5	1			171993_x_at	W01G7.1	W01G7.1	WBGene00000901	daf-5	active	head neurons | pharyngeal muscle | tail neurons | tail ganglia | hypodermis | intestine | anterior pharynx | head ganglia | distal tip cells | muscle | tail ganglia | hypodermis | intestine | head ganglia | distal tip cells | muscle	GFP expression was observed consistently in neurons in the head (including many amphid neurons and several unidentified cells located more anteriorly) and in neurons in the tail. W01G7.1/daf-5 is not expressed in ASI. The most frequently observed neuron pair in the tail has been tentatively identified as the left and right LUA interneurons based on the extent and direction of infrequently observe…	| "DAF-5::GFP from the rescuing construct mostly localizes to nuclei, which is consistent with the idea that DAF-5 is a transcription factor and functions in the nucleus. The intensity of fluorescence and nuclear localization of DAF-5::GFP from the rescuing construct was examined in wild-type and in TGF pathway mutants, including dauers, and no obvious differences was seen."	1	1		II-9A19	171993_x_at|187941_at|194243_x_at	daf-5 encodes a proline-rich protein, conserved in C. briggsae but not observed in non-nematode genomes, that promotes dauer formation in the group II branch of the dauer pathway, may regulate chemosensation via AWC neurons, and may regulate egg laying; daf-5 mutations suppress the dauer phenotype of group II Daf-c mutants; daf-5(e1385) partially suppresses dauer formation by aex-6(sa699) mutants…	e1385	WT
daf-7	daf-7	1			193876_at	B0412.2	B0412.2	WBGene00000903	daf-7	active		A 1.2 kb transcript present in L1, L2 (lower level), L3 (marginally detectable) and in pheromone induced pre dauer (20oC) L2d larvae. | "Animals with either construct expressed daf-7::GFP in the cell body of one pair of bilaterally symmetric neurons in the lateral ganglia. Based on their positions in the L1, these were identified as the two ASI neurons. GFP was consistently expressed starting in …		1	1	1	III-1C04	-	daf-7 encodes a member of the transforming growth factor beta superfamily that affects dauer larvae formation in a TGF-beta-mediated pathway and also affects egg laying; expressed in the ASI neurons.	e1000	WT|WT	Molecular_function:growth factor activity	Transforming growth factor beta, bone morphogenetic protein and related proteins	ENSEMBL:ENSP00000257868:human:Growth/differentiation factor 11 precursor:E=19.2596 | ENSEMBL:ENSP00000260950:human:Growth/differentiation factor 8 precursor:E=17.2757 | ENSEMBL:ENSP00000245451:human:Bone morphogenetic protein 4 precursor:E=16.8861 | ENSEM
daf-8	daf-8		on chip		188788_at	R05D11.1	R05D11.1	WBGene00011031		active						13	I-4O23	-			WT	Biological_process:regulation of transcription, DNA-dependent|Cellular_component:intracellular	TGFbeta receptor signaling protein SMAD and related proteins	ENSEMBL:ENSP00000239886:human:Splice Isoform 1 Of Mothers against decapentaplegic homolog 9:E=52.9586 | ENSEMBL:ENSP00000349282:human:Splice Isoform 2 Of Mothers against decapentaplegic homolog 2:E=52.7447 | ENSEMBL:ENSP00000305769:human:Mothers against d
daf-9	daf-9	1			189420_at	T13C5.1a	T13C5.1	WBGene00000905	daf-9	active	head neurons | spermathecae | hypodermis | vulval muscle | hypodermal | spermathecae | hypodermis | anterior ganglia | spermathecae | metacorpus	daf-9 was strikingly expressed in a ventral pair of bilateral neurons identified as the IL1Vs or URAVs in the anterior ganglia. Neuronal expression first appeared shortly before hatch, increased greatly during larval development, and perdured in reproductive and postreproductive adults. By mid-L2, DAF-9 also appeared in the cytoplasm of the hypodermis, the syncitial epidermis surrounding the worm…	DAF-9 was perinuclear, consistent with residence in endoplasmic reticulum. | "The DAF-9::GFP fusion protein was very finely localized within the cell bodies, whereas GFP driven by the same promoter, but without daf-9 coding sequences, diffused throughout the cell body."	1	1	21	X-3I04	-	daf-9 encodes a cytochrome P450 of the CYP2 subfamily that by homology is predicted to function as a steroidogenic or fatty acid hydroxylase; DAF-9 likely functions cell nonautonomously in hypodermal and neuronal cells to produce, for the DAF-12 nuclear receptor, a lipophilic hormone whose presence is necessary for bypassing entry into the alternative L3/dauer larval stage and promoting reproduct…	e1406	WT	Biological_process:electron transport|Molecular_function:monooxygenase activity	Cytochrome P450 CYP2 subfamily	ENSEMBL:ENSP00000333212:human:Cytochrome P450:E=57.0458 | ENSEMBL:ENSP00000285981:human:Cytochrome P450 2C19:E=54.7212 | ENSEMBL:ENSP00000351927:human:Cytochrome P450, subfamily IID, polypeptide 6:E=54.6383 | ENSEMBL:ENSP00000260682:human:Cytochrome P450
ins-1	ins-1	1			175745_at	F13B12.5	F13B12.5	WBGene00002084	ins-1	active	amphid sensory neurons | nerve ring | intestine | ventral nerve cord | pharyngeal neurons | vulval muscle | tail neurons	Expressed in the nerve ring: more than 8 symmetric pairs of neurons. Expressed in sensory neurons: amphid sensory neurons. Expressed in other neurons: ventral nerve cord, neurons with lateral processes and/or cell bodies, tail neurons, pharyngeal neurons. Expressed in non-neuronal tissue: vulval muscle, intestine. Expressed in four-fold elongated embryo, L1-L4, adult. | "ILP1 mRNA is approximatel…		1	1			-	ins-1 encodes an insulin-like peptide orthologous to human insulin (INS; OMIM:176730, mutated in hyperproinsulinemia and diabetes mellitus type II); INS-1 is one of 38 insulin-like peptides in C. elegans and when overexpressed can antagonize insulin-like signaling mediated by DAF-2/IR leading to arrest at the dauer larval stage; loss of INS-1, however, does not result in a dauer phenotype suggest…			Molecular_function:hormone activity|Biological_process:physiological processes|Cellular_component:extracellular
pdk-1	pdk-1	1			175826_s_at	H42K12.1a	H42K12.1	WBGene00003965	pdk-1	active	head neurons | hypodermal | pharynx | ventral nerve cord | somatic gonad | intestinal | tail neurons	PDK-1/GFP expression is observed in late stage embryos and throughout the life of the animal. In postembryonic animals, PDK-1/GFP expression is observed in the cell bodies and processes of the majority of neurons in the head and tail, in the motor neurons of the ventral nerve cord and neuronal processes along the body of the animal, in the cells and neurons of the pharynx, in intestinal cells, an…	cell bodies and processes of neurons	1	1	5		175826_s_at|175950_s_at|185997_s_at|191385_s_at	The pdk-1 gene encodes an ortholog of the human 3-phosphoinositide dependent kinase 1 (PDK1; OMIM:605213).	mg142	WT	Molecular_function:protein kinase activity|Molecular_function:ATP binding|Biological_process:protein amino acid phosphorylation|Molecular_function:protein serine/threonine kinase activity	3-phosphoinositide-dependent protein kinase (PDK1)	ENSEMBL:ENSP00000344220:human:Splice Isoform 1 Of 3-phosphoinositide dependent protein kinase-1:E=93.0969 | ENSEMBL:ENSP00000346895:human:61 kDa protein:E=87.4949 | ENSEMBL:ENSP00000268673:human:3-phosphoinositide dependent protein kinase-1:E=65.1549 | EN
tax-4	tax-4	1			175762_at	ZC84.2	ZC84.2	WBGene00006526	tax-4	active	neurons	The GFP expression was detected in cell bodies of sensory neurons including the AFD thermosensory neurons, the AWC olfactory neurons, and the ASE, ASG, ASK, ASI, and ASJ gustatory neurons. Also observed expression in BAG and URX.		1	1	13		175762_at|193093_s_at	tax-4 is orthologous to the human gene ROD PHOTORECEPTOR CGMP-GATED CHANNEL (CNGA1; OMIM:123825), which when mutated leads to disease.	e2861	WT	Molecular_function:ion channel activity|Biological_process:ion transport|Cellular_component:membrane|Molecular_function:potassium channel activity|Biological_process:potassium ion transport	Cyclic nucleotide-gated cation channel CNGA1-3 and related proteins	ENSEMBL:ENSP00000351320:human:CyCliC nuCleotide gated Channel alpha 1:E=149.585 | ENSEMBL:ENSP00000272602:human:Cyclic-nucleotide-gated cation channel alpha 3:E=146.523 | ENSEMBL:ENSP00000328478:human:CyCliC nuCleotide gated Channel alpha 2:E=139.108 | EN
unc-3	unc-3	1			175755_at	Y16B4A.1	Y16B4A.1	WBGene00006743	unc-3	active	motor neurons | excitatory neurons | DB neurons | VA neurons | AS neurons | DA neurons | neurons | VB neurons | ventral cord neurons | VA neurons | ventral cord motor neurons | VB neurons | ventral cord neurons | VA neurons | ventral cord motor neurons | VB neurons | ventral cord neurons | VA neurons | ventral cord motor neurons | VB neurons | ventral cord neurons | VA neurons | ventral cord moto…	ASI DB DA VB VA AS. L1 stage = DA and DB motor neurons, ASI amphid neuron and other head cells. L2 stage = also VA VB and AS motor neurons, all 5 classes of excitatory neurons continue to express into adult hood. | "Antibodies directed against the C terminus of CeO/E were used to confirm the GFP reporter experiments and examine the expression of CeO/E in early development. Anti-CeO/E staining wer…	| nuclei | nuclei | nuclei | nuclei	1	1		X-6J06	175755_at|193538_s_at	The unc-3 gene encodes a protein with homology to immunoglobulin (Ig) domain-containing transcription factors such as OLF-1 or SU(H).	cn4146	Unc|WT	Molecular_function:DNA binding|Biological_process:regulation of transcription, DNA-dependent|Cellular_component:nucleus|Biological_process:locomotory behavior	HLH transcription factor EBF/Olf-1 and related DNA binding proteins	ENSEMBL:ENSP00000322898:human:Splice Isoform 1 Of Transcription factor COE1:E=141.796 | ENSEMBL:ENSP00000321355:human:Splice Isoform 2 Of Transcription factor COE3:E=138.921 | ENSEMBL:ENSP00000347463:human:Splice Isoform 1 Of Transcription factor COE3:E=137.367 | ENSEMBL:ENSP00000345030:human:Splice Isoform 2 Of Transcription factor COE4:E=135.886 | ENSEMBL:ENSP00000337140:human:Splice Isoform 2 …
unc-31	unc-31				193429_at	ZK897.1	ZK897.1	WBGene00006767	unc-31	active						13		-	unc-31 encodes a pleckstrin homology (PH) domain-containing protein orthologous to human calcium-dependent activator protein for secretion (CADPS, OMIM:604667); UNC-31 functions in post-docking calcium-regulated dense-core vesicle fusion that is required for egg laying, locomotion, pharyngeal pumping, and recovery from the dauer larval stage; in addition, UNC-31 functions in the insulin receptor …	ad512		Biological_process:oviposition	Ca2+-dependent activator protein	ENSEMBL:ENSP00000283269:human:Ca2+-dependent secretion activator isoform 2:E=1000 | ENSEMBL:ENSP00000350632:human:Calcium-dependent activator protein for secretion protein:E=1000 | ENSEMBL:ENSP00000325581:human:KIAA1591 protein:E=269.046 | ENSEMBL:ENSP00000333940:human:Hypothetical protein FLJ40851:E=129.319 | ENSEMBL:ENSP00000346794:human:Similar to Ca2+-dependent activator protein:E=22.4949 | E…
unc-64	unc-64	1			187680_s_at	F56A8.7a	F56A8.7	WBGene00006798	unc-64	active	neurons | vulva | spermathecae | all neurons | intestinal | vulva | spermathecae | intestinal | distal tip cells | neurons | vulva | spermathecae | nerve ring | intestine | dorsal nerve cord | nervous system | ventral nerve cord | pharyngeal neurons	~all neurons [M.Nonet(personal communication to Shawn Lockery)] | "The gene is specifically expressed in neurons, and the transcript is exclusively localized also in neurons. unc-64 transcript is not detectable in hermaphrodite specific neurons. unc-64 gene is expressed in almost all neurons constituting the head ganglion." | "Syntaxin was expressed in the vast majority of all neurons. In additio…	| nuclei | "In neurons, syntaxin A and C were found ubiquitously on neuronal cell bodies, axons, and dendrites." | Syntaxin immunoreactivity also was detected in the vast majority of neuronal cell bodies as well as in commissural and dendritic processes.	1	1	1		-	unc-64 encodes syntaxin, an plasma membrane receptor for intracellular vesicles that is orthologous to vertebrate syntaxin 1A (OMIM:186590) and Drosophila Syx1A; UNC-64 is required for normal locomotion and possibly also for insulin secretion; as an essential component of the core synaptic vesicle fusion machinery, UNC-64 interacts with UNC-13, a diacylglycerol-binding protein, and SNB-1/synaptob…	e246	WT	Molecular_function:protein transporter activity|Biological_process:intracellular protein transport|Cellular_component:membrane	SNARE protein Syntaxin 1 and related proteins	ENSEMBL:ENSP00000222812:human:Splice Isoform 1 Of Syntaxin-1A:E=93.9208 | ENSEMBL:ENSP00000215095:human:Syntaxin-1B2:E=87.2441 | ENSEMBL:ENSP00000338562:human:Splice Isoform 1 Of Syntaxin-3:E=80.3566 | ENSEMBL:ENSP00000342554:human:Splice Isoform 1 Of Epimorphin:E=77.0706 | ENSEMBL:ENSP00000261653:human:Splice Isoform 2 Of Epimorphin:E=76.6383 | ENSEMBL:ENSP00000300150:human:Splice Isoform 2 Of S…
