# Supplementary material for: Cell-specific microarray profiling experiments reveal a comprehensive picture of gene expression in the C. elegans nervous system
Source: Genome Biol. 2007 Jul 5;8(7):R135. doi: 10.1186/gb-2007-8-7-r135 (PMC2323220; doi:10.1186/gb-2007-8-7-r135)
Supplement: Additional data file 19 — The 162 common A-class enriched genes categorized into gene families. [file gb-2007-8-7-r135-S19.xls]

## Sheet: Categorized EA+LA common
Categories of genes enriched in both Embryonic and Larval A-class neurons
WB Release 140
Affy ID	WB ID	Cosmid Name	Common name	KOG ID	KOG (other)
Ion Channels/Receptors/Membrane Proteins
Acetylcholine receptor
178969_at	WBGene00008997	F21A3.7		KOG3645	Acetylcholine receptor
193262_at	WBGene00006774	F21F3.5	unc-38	KOG3645	Acetylcholine receptor
193868_at	WBGene00000042	K11G12.2	acr-2	KOG3645	Acetylcholine receptor
193235_at	WBGene00000051	R01E6.4	acr-12	KOG3645	Acetylcholine receptor
193789_at	WBGene00000053	T05C12.2	acr-14	KOG3646	Acetylcholine receptor
Potassium channels
190880_at	WBGene00006682	F36A2.4	twk-30	KOG1418	Tandem pore domain K+ channel
190878_at	WBGene00006681	F46A9.3	twk-29	KOG1418	Tandem pore domain K+ channel
192915_at	WBGene00006668	R04F11.4	twk-13	KOG1418	Tandem pore domain K+ channel
175850_at	WBGene00019904	R05G9.2		KOG1418	Tandem pore domain K+ channel
178482_at	WBGene00006691	T28A8.1	twk-40	KOG1418	Tandem pore domain K+ channel
183460_s_at	WBGene00006696	Y39B6A.19	twk-46	KOG1418	Tandem pore domain K+ channel
Calcium channels
183134_at	WBGene00003557	C11D2.6	nca-1	KOG2301	Voltage-gated Ca2+ channels, alpha1 subunits
191782_s_at	WBGene00003569	F35C12.2	ncx-4	KOG1307	K+-dependent Ca2+/Na+ exchanger NCKX1 and related proteins
174819_at	WBGene00006742	T02C5.5	unc-2	KOG2301	Voltage-gated Ca2+ channels, alpha1 subunits
192033_s_at	WBGene00011998	T24F1.6		KOG2353	L-type voltage-dependent Ca2+ channel, alpha2/delta subunit
193861_at	WBGene00006614	ZC21.2	trp-1	KOG3609	Receptor-activated Ca2+-permeable cation channels (STRPC family)
Ligand-gated Ion Channels
190663_s_at	WBGene00012099	T27E9.9		KOG3644	Ligand-gated ion channel
Gap junction proteins (Innexins)
175603_at	WBGene00006749	R12H7.1	unc-9	TWOG0193	Innexin-type channels
Symporters/Exchangers/Transporters
193378_at	WBGene00017350	F10E7.9		KOG2083	Na+/K+ symporter
184759_at	WBGene00013159	Y53F4B.12		KOG1286	Amino acid transporters
Other membrane proteins
178928_s_at	WBGene00009558	F39B2.8		KOG4418	Predicted membrane protein
175728_s_at	WBGene00003245	F43C9.4	mig-13		(Single pass transmembrane protein with an LDL repeat)
190295_at	WBGene00006633	T23D8.2	tsp-7	KOG3882	Tetraspanin family integral membrane protein
Axon guidance
173125_s_at	WBGene00006780	B0350.2	unc-44	KOG4177	Ankyrin
174314_at	WBGene00006746	F41C6.1	unc-6	KOG3512	Netrin, axonal chemotropic factor
Adhesion/Ig domain
174826_at	WBGene00000403	B0034.3	cdh-11	KOG1834	Calsyntenin
193014_s_at	WBGene00016354	C33F10.5	rig-6	KOG3513	Neural cell adhesion molecule L1
174560_at	WBGene00006365	K02E10.8	syg-1	KOG3510	Immunoglobulin C-2 Type/fibronectin type III domains
Cytoskeleton-related
173085_at	WBGene00002215	C18C4.10	klc-2	KOG1840	Kinesin light chain
173748_at	WBGene00010796	M01A8.2		KOG4568	Cytoskeleton-associated protein and related proteins
Transcriptional Control
Homeobox
193581_at	WBGene00006744	F26C11.2	unc-4	KOG0490	Transcription factor, contains HOX domain
SMADs
175513_at	WBGene00006445	F37D6.6	tag-68	KOG3701	TGFbeta receptor signaling protein SMAD and related proteins
HLH factors
193538_s_at	WBGene00006743	Y16B4A.1	unc-3	KOG3836	HLH transcription factor EBF/Olf-1 and related DNA binding proteins
General factors
185871_s_at	WBGene00016341	C33C12.9		KOG3191	Predicted N6-DNA-methyltransferase
Kinase/phosphatase
190415_s_at	WBGene00002178	B0478.1	jnk-1	KOG0665	Jun-N-terminal kinase (JNK)
173747_at	WBGene00000383	C17G10.4	cdc-14	KOG1720	Protein tyrosine phosphatase CDC14
189097_at	WBGene00000510	C52B9.1	cka-2	KOG2686	Choline kinase
188020_s_at	WBGene00002177	F35C8.3	jkk-1	KOG0983	Mitogen-activated protein kinase (MAPK) kinase MKK7/JNKK2
175656_at	WBGene00004032	F57F5.5	pkc-1	KOG0694	Serine/threonine protein kinase
172012_x_at	WBGene00002190	R07E4.6	kin-2	KOG1113	cAMP-dependent protein kinase types I and II, regulatory subunit
173289_s_at	WBGene00003479	Y39H10A.3	mtm-9	KOG1089	Myotubularin-related phosphatidylinositol 3-phosphate 3-phosphatase MTM6
GPCR Signaling
G-protein coupled receptors
175192_at	WBGene00016428	C35A11.1			(7-transmembrane receptor)
179230_at	WBGene00008142	C47E8.3		LSE0531	7-transmembrane receptor
173853_at	WBGene00001052	F15A8.5	dop-1	KOG3656	7 transmembrane receptor
176812_at	WBGene00001518	F47D12.1	gar-2	KOG3656	7 transmembrane receptor
175328_at	WBGene00010329	F59D12.1		KOG3656	7 transmembrane receptor
192857_s_at	WBGene00013848	ZC84.4		KOG3656	7 transmembrane receptor
G-proteins
188091_at	WBGene00001682	F08B6.2	gpc-2	KOG4119	G protein gamma subunit
Regulators of G-protein signaling (GTPases, GEFs, GRKs)
175626_at	WBGene00004344	C05B5.7	rgs-1	KOG3589	G protein signaling regulators
174331_at	WBGene00004349	C41G11.3	rgs-6	KOG3656	G protein signaling regulators
Rab/Rho/Rac GTPase Signaling
174493_at	WBGene00004285	W01H2.3	rab-37	KOG3589	GTPase Rab26/Rab37, small G protein superfamily
Neuropeptides
FRMFamide-like
180535_at	WBGene00001448	C03G5.7	flp-5		(FRMFamide-like peptide)
187944_at	WBGene00001447	C18D1.3	flp-4		(FRMFamide-like peptide)
188219_at	WBGene00001456	F33D4.3	flp-13	TWOG0210	Unnamed protein (FRMFamide-like peptide)
175778_s_at	WBGene00001445	W07E11.3	flp-2	LSE4103	Unnamed protein (FRMFamide-like peptide)
Neuropeptide-like
187782_s_at	WBGene00003747	E03D2.2	nlp-9	LSE0842	Unnamed protein
185393_s_at	WBGene00003759	Y47D3B.2	nlp-21	LSE0842	Unnamed protein
Insulin-like
175745_at	WBGene00002084	F13B12.5	ins-1		(Insulin-like peptides)
Synaptic vesicle associated
192427_s_at	WBGene00004267	C18A3.6	rab-3	KOG0093	GTPase Rab3, small G protein superfamily
193062_s_at	WBGene00000167	C27H6.1	apt-10	KOG2677	Stoned B synaptic vesicle biogenesis protein
174230_at	WBGene00006751	C32E8.10	unc-11	KOG0251	Clathrin assembly protein AP180 and related proteins, contain ENTH domain
174516_at	WBGene00006757	F27D9.1	unc-18	KOG1300	Vesicle trafficking protein Sec1
175658_at	WBGene00004921	F31E8.2	snt-1	KOG1028	Ca2+-dependent phospholipid-binding protein Synaptotagmin, required for synaptic vesicle and secretory granule exocytosis
175306_at	WBGene00001335	F35A5.8	erp-1	KOG3725	SH3 domain protein SH3GLB
174865_at	WBGene00018837	F54G2.1			(Synaptic vesicle protein BAIAP3, involved in vesicle priming/regulation)
174402_at	WBGene00006753	K10D3.2	unc-14		(RUN domain)
191339_at	WBGene00004912	T08A9.3	sng-1	KOG4016	Synaptic vesicle protein Synaptogyrin involved in regulation of Ca2+-dependent exocytosis
189128_s_at	WBGene00004364	Y22F5A.3	ric-4	KOG3065	SNAP-25 (synaptosome-associated protein) component of SNARE complex
186861_s_at	WBGene00004913	Y38C1BA.2	snn-1	KOG3895	Synaptic vesicle protein Synapsin
192428_s_at	WBGene00006756	ZC416.8a	unc-17	KOG3764	Vesicular amine transporter
172037_x_at	WBGene00000481	ZC416.8b	cha-1	KOG3717	Carnitine O-acyltransferase CRAT
189976_at	WBGene00014021	ZK637.1		KOG0253	Synaptic vesicle transporter SV2 (major facilitator superfamily)
Ubiquitin Associated
189373_at	WBGene00009738	F45H7.6		KOG0940	Ubiquitin protein ligase RSP5/NEDD4
Enzymes
188407_at	WBGene00003966	C27H5.1	pdl-1	KOG4038	cGMP-phosphodiesterase, delta subunit
194021_s_at	WBGene00001627	C55B7.2	gly-2	TWOG0018	N-Acetylglucosaminyltransferase
192709_at	WBGene00008610	F09C3.2		LSE0835	Predicted hydrolase (HAD superfamily)
179694_s_at	WBGene00000980	F29G9.6	dhs-17	KOG1208	Dehydrogenases with different specificities (related to short-chain alcohol dehydrogenases)
173954_at	WBGene00004036	F31B12.1	plc-1	TWOG0020	Phosphoinositide-specific phospholipase C with RasGEF and RA domains
189728_s_at	WBGene00009958	F53B6.2		KOG3538	Disintegrin metalloproteinases with thrombospondin repeats
190040_at	WBGene00010060	F54E4.4		TWOG0221	Predicted tyrosinase
177952_s_at	WBGene00010507	K02E2.6			(Aspartic-type endopeptidase activity)
187653_at	WBGene00019479	K07C11.7		KOG3947	Phosphoesterases
178331_at	WBGene00010722	K09E4.4		KOG2233	Alpha-N-acetylglucosaminidase
194023_s_at	WBGene00011564	T07C5.1		KOG1192	UDP-glucuronosyl and UDP-glucosyl transferase
Collagens
188364_s_at	WBGene00000704	F08G5.4	col-130	KOG3544	Collagens (type IV and type XIII), and related proteins
Other
181727_at	WBGene00015008	B0041.3		KOG2850	Predicted peptidoglycan-binding protein, contains LysM domain
187248_at	WBGene00007272	C03C10.6		KOG3685	Uncharacterized conserved protein
177399_at	WBGene00007531	C11H1.7		KOG4052	Uncharacterized conserved protein
188220_at	WBGene00004368	C32E8.7	ric-19	KOG3891	Secretory vesicle-associated protein ICA69, contains Arfaptin domain
190492_at	WBGene00008018	C38H2.1		KOG1648	Uncharacterized conserved protein, contains RUN, BRK and TBC domains
174931_at	WBGene00016616	C43H6.3		KOG4214	Myotrophin and similar proteins
176116_at	WBGene00017320	F09G8.5		KOG2123	Uncharacterized conserved protein
190369_at	WBGene00008656	F10F2.4		KOG0619	Leucine rich repeat
193275_at	WBGene00008977	F20D1.7		KOG0619	Leucine rich repeat
180106_at	WBGene00017914	F29A7.4		TWOG0014	Uncharacterized conserved protein
178040_at	WBGene00009258	F29G6.2		KOG4687	Uncharacterized coiled-coil protein
194043_at	WBGene00006363	F35D2.5	syd-1	KOG3528	PDZ domain
183786_at	WBGene00018281	F41D9.1		KOG2222	Uncharacterized conserved protein, contains TBC, SH3 and RUN domains
187666_at	WBGene00018560	F47D12.3		KOG2723	Uncharacterized conserved protein, contains BTB/POZ domain
176382_at	WBGene00018639	F49E10.1		KOG2224	Uncharacterized conserved protein, contains TBC domain
188718_at	WBGene00009917	F52A8.4		LSE1186	Globins and related hemoproteins
171955_x_at	WBGene00001502	F52D10.3	ftt-2	KOG0841	Multifunctional chaperone (14-3-3 family)
192061_at	WBGene00010192	F57B7.2		KOG3017	Defense-related protein containing SCP domain
173669_s_at	WBGene00019612	K10B3.6		KOG2421	Predicted starch-binding protein
178198_at	WBGene00011251	R11H6.3		LSE1186	Globins and related hemoproteins
186091_s_at	WBGene00044098	T07A5.6		KOG3650	Predicted coiled-coil protein
175426_s_at	WBGene00021059	W06B11.1		KOG4601	Uncharacterized conserved protein
175758_at	WBGene00002264	W09H1.6	lec-1	KOG3587	Galectin, galactose-binding lectin
176288_at	WBGene00021258	Y22D7AR.4		LSE1186	Globins and related hemoproteins
184541_s_at	WBGene00013455	Y67A10A.6	ssu-2	KOG2813	Predicted molecular chaperone, contains DnaJ domain
184947_s_at	WBGene00013847	ZC84.3		KOG2956	CLIP-associating protein
175310_s_at	WBGene00014213	ZK1073.1		KOG2931	Differentiation-related gene 1 protein (NDR1 protein), related proteins
193067_at	WBGene00014101	ZK849.2		KOG3528	PDZ domain
Unnamed/Uncharacterized
182015_at	WBGene00007746	C26D10.6		TWOG0486	Unnamed protein
190940_at	WBGene00008719	F11F1.7		LSE1189	Unnamed protein
187446_s_at	WBGene00008865	F15G9.1		LSE4081	Unnamed protein
173551_at	WBGene00017980	F32B5.7		TWOG0249	Unnamed protein
183884_at	WBGene00009325	F32B6.11		TWOG0062	Unnamed protein
177477_at	WBGene00010224	F58A3.4		LSE0516	Uncharacterized protein, contains major sperm protein (MSP) domain
181471_at	WBGene00019753	M03E7.1		LSE0516	Uncharacterized protein, contains major sperm protein (MSP) domain
182567_at	WBGene00020390	T10B5.4		LSE0567	Uncharacterized protein
182226_at	WBGene00012290	W05H12.2		LSE0677	Unnamed protein
186862_at	WBGene00021775	Y51H7BR.3		LSE4159	Unnamed protein
173059_at	WBGene00022500	ZC8.4	lfi-1	LSE1172	Unnamed protein
Unclassified
178163_at	WBGene00007119	B0250.2
175256_at	WBGene00015494	C05E11.3
185247_at	WBGene00015729	C13A10.2
187955_at	WBGene00001991	C13G3.2	hot-6
174936_s_at	WBGene00007639	C17D12.5
187029_at	WBGene00015935	C17H12.10
183343_at	WBGene00016538	C39F7.1
177412_at	WBGene00008315	C54G4.5
172626_at	WBGene00014308	F07H5.4
186592_at	WBGene00017255	F08D12.12
182555_at	WBGene00017260	F08F3.1
172945_s_at	WBGene00017422	F13C5.1
184820_at	WBGene00018655	F49H12.4
184311_s_at	WBGene00018871	F55C12.4
177419_s_at	WBGene00010316	F59B8.1
186325_at	WBGene00019228	H23L24.1
175539_s_at	WBGene00019434	K06A5.8
179458_at	WBGene00010674	K08E7.6
183510_at	WBGene00010982	R03A10.2
185414_at	WBGene00019988	R09F10.5
174180_at	WBGene00011383	T02E9.5
184018_at	WBGene00020502	T14B4.8
185450_s_at	WBGene00011866	T20F10.5
183178_at	WBGene00020690	T22E5.1
180353_at	WBGene00020861	T27E4.1
171801_s_at	WBGene00012226	W03G11.4
180561_at	WBGene00021019	W04B5.2
186581_at	WBGene00013819	Y116F11A.6
176173_at	WBGene00022469	Y119C1B.3
186770_at	WBGene00021452	Y39F10A.1
180617_s_at	WBGene00012853	Y44A6D.2
184680_at	WBGene00013195	Y54E2A.10
174920_at	WBGene00013326	Y57G11C.37
184679_at	WBGene00013456	Y67A10A.7
182899_at	WBGene00022530	ZC155.2
181564_at	WBGene00022533	ZC155.5
173706_at	WBGene00022668	ZK154.6
179539_at	WBGene00013962	ZK287.1
