# Supplementary material for: Cell-specific microarray profiling experiments reveal a comprehensive picture of gene expression in the C. elegans nervous system
Source: Genome Biol. 2007 Jul 5;8(7):R135. doi: 10.1186/gb-2007-8-7-r135 (PMC2323220; doi:10.1186/gb-2007-8-7-r135)
Supplement: Additional data file 21 — The RMA normalized intensity values for these genes, plus those from the larval reference (LR) dataset, are included. [file gb-2007-8-7-r135-S21.xls]

## Sheet: LP present calls
Genes called Present by MAS5.0 in at least 2 of 3 larval pan-neural replicates
Expression data extracted from WormBase release WS146									Neuron expression Key
Other annotation extracted from WormBase release WS140									0	Not annotated as expressed in neurons
									1	In neurons
									3	In all cells
									4	male specific
									5	No spatial expression data
WS146														WS140
Affy ID	Affy cosmid	WB cosmid	WB ID	Common name	WB status	Cell group	Expression pattern	Subcellular location	Neuron expression	Expression data present	MicroArray map positions	RNAi clones	Other probes	Brief id	Mutant	RNAi phenotype	GO list	KOG	Blast Hits (hit|species|description|E_val)
190146_s_at	C34C6.4	C34C6.4	WBGene00007917	C34C6.4	active						2	II-6G12	-			WT|Ste|WT	Molecular_function:oxidoreductase activity|Biological_process:electron transport|Molecular_function:oxidoreductase activity, acting on CH-OH group of donors|Molecular_function:FAD binding|Biological_process:reproduction	Glucose dehydrogenase/choline dehydrogenase/mandelonitrile lyase (GMC oxidoreductase family)	ENSEMBL:ENSP00000319851:human:Choline dehydrogenase, mitochondrial precursor:E=113.097 | FLYBASE:CG9517-PA:fly:Flybase gene name is CG9517-PA:E=81.2596 | FLYBASE:CG9518-PA:fly:Flybase gene name is CG9518-PA:E=78.5229 | FLYBASE:CG9503-PA:fly:Flybase gene name is CG9503-PA:E=76.3468 | FLYBASE:CG9521-PA:fly:Flybase gene name is CG9521-PA:E=75.3566 | FLYBASE:CG12398-PA:fly:Flybase gene name is CG1239…
185633_at	F35H10.6	F35H10.6	WBGene00018071	F35H10.6	active						2	IV-4O17	-			WT	Molecular_function:protein binding|Biological_process:protein folding|Cellular_component:prefoldin complex	Predicted transcriptional regulator UXT
193504_at	F18E2.5	F18E2.5	WBGene00001675	gpa-13	active		ADF, ASH, AWC, PHA, PHB	| "Anti-GPA-13 antibodies stained the cilia of amphid and phasmid neurons. At high magnification, the AWC cilia and two slender cilia that probably belong to the ASH and ADF neurons could be observed."	1	1	10	V-8D09	-	gpa-13 encodes a member of the G protein alpha subunit family of heterotrimeric GTPases; it is expressed in ADF, ASH, AWC, PHA, and PHB.	pk482	WT	Molecular_function:signal transducer activity|Biological_process:G-protein coupled receptor protein signaling pathway|Biological_process:signal transduction	G-protein alpha subunit (small G protein superfamily)	ENSEMBL:ENSP00000248614:human:PREDICTED: guanine nucleotide binding protein, alpha transducing 3:E=53.2147 | ENSEMBL:ENSP00000312999:human:Guanine nucleotide-binding protein G:E=52.9586 | ENSEMBL:ENSP00000251337:human:Guanine nucleotide bindinG protein, a
184804_at	Y54G11A.4	Y54G11A.4	WBGene00013215	Y54G11A.4	active						1	II-9G21	-			WT		Uncharacterized conserved protein	ENSEMBL:ENSP00000334692:human:FLJ20699 protein:E=71.6576 |
174051_s_at	T02B11.3a	T02B11.3	WBGene00020155	T02B11.3	active							V-1D17	174051_s_at|185805_at			WT|WT		Small secreted protein with conserved cysteines
193301_at	T05A7.4	T05A7.4	WBGene00001976	hmg-11	active	nerve ring | pharynx | ventral nerve cord | intestinal | vulval muscle | tail neurons	Adult Expression: pharynx; intestinal; vulval muscle; tail neurons | Larval Expression: nerve ring; ventral nerve cord; tail neurons; unidentified		1	1	1	II-3N12	-		ok1303	WT
187554_at	R10E12.2	R10E12.2	WBGene00011221	R10E12.2	active						1	III-5I10	-			WT|WT		Unnamed protein
192994_s_at	C03G6.18	C03G6.18	WBGene00005646	srp-5	active						8	V-5G12	-	srp-5 encodes an ovalbumin-like serpin (ov-serpin) member of the serine protease inhibitor superfamily; by homology, SRP-5 is predicted to function as a suicide substrate that inhibits the proteolytic activity of serine proteases; however, as loss of srp-5 function via RNA-mediated interference (RNAi) does not result in any obvious abnormalities, the precise role of SRP-5 in C. elegans developmen…	tm1347	WT	Molecular_function:serine protease inhibitor activity		ENSEMBL:ENSP00000337212:human:Megsin:E=14.6198 | ENSEMBL:ENSP00000229479:human:Leukocyte elastase inhibitor:E=13.9586 | ENSEMBL:ENSP00000329498:human:43 kDa protein:E=12.7696 | ENSEMBL:ENSP00000283752:human:Squamous cell carcinoma antigen 2:E=12.7447 | EN
191607_s_at	R12H7.2	R12H7.2	WBGene00000217	asp-4	active						8	X-6O01	173148_s_at|191607_s_at	asp-4 encodes an aspartyl protease homolog that is required, in parallel with ASP-3 but downstream of CLP-1 and TRA-3, for degenerative (necrotic-like) cell death in neurons induced by mutations such as mec-4(d), deg-3(d), or gsa-1(gf).		WT|Ced|Ced|Ced|Ced|Ced	Molecular_function:pepsin A activity|Biological_process:proteolysis and peptidolysis|Molecular_function:aspartic-type endopeptidase activity|Biological_process:cell death|Cellular_component:lysosome|Biological_process:induction of non-apoptotic programmed cell death	Aspartyl protease	ENSEMBL:ENSP00000236671:human:Cathepsin D precursor:E=107.745 | ENSEMBL:ENSP00000253719:human:Napsin 1 precursor:E=91.2291 | ENSEMBL:ENSP00000350911:human:Splice Isoform 1 Of Cathepsin E precursor:E=87.2757 | ENSEMBL:ENSP00000354337:human:43 kDa protein:E
174527_at	M03D4.1a	M03D4.1	WBGene00006974	zen-4	active			ZEN-4 localizes to the spindle midbody of all dividing cells. Low levels of protein appear to localize to the region of the chromosomes of the metaphase mitotic spindle. In anaphase cells, the antigen localizes in discrete lines along the equatorial regio	5	1		IV-3I07	174527_at|192303_s_at	The zen-4 gene encodes a kinesin-like protein.	or153	Emb|Emb|Emb	Molecular_function:microtubule motor activity|Molecular_function:ATP binding|Biological_process:microtubule-based movement|Cellular_component:microtubule associated complex|Biological_process:embryonic development (sensu Animalia)	Kinesin-like protein	ENSEMBL:ENSP00000260363:human:Kinesin family member 23 isoform 1:E=108.959 | ENSEMBL:ENSP00000304978:human:Kinesin-like protein KIF23:E=108.921 | ENSEMBL:ENSP00000260753:human:M-phase phosphoprotein 1:E=43.1549 | ENSEMBL:ENSP00000353268:human:Mitotic kine
186793_at	F35F10.11	F35F10.11	WBGene00018060	F35F10.11	active						21	V-2P22	-			WT		Thioredoxin binding protein TBP-2/VDUP1	ENSEMBL:ENSP00000222250:human:Arrestin domain containing 2:E=17.2924 | ENSEMBL:ENSP00000265138:human:KIAA1376 protein:E=15.8239 | ENSEMBL:ENSP00000350139:human:46 kDa protein:E=14.3098 | ENSEMBL:ENSP00000352126:human:Conserved hypothetical protein:E=14.29
173676_s_at	F08C6.6	F08C6.6	WBGene00017244	F08C6.6	active						24	X-3P04	-			WT		Cell surface ATP diphosphohydrolase Apyrase	ENSEMBL:ENSP00000307674:human:CANT1 protein:E=76.585 | FLYBASE:CG5276-PA:fly:Flybase gene name is CG5276-PA:E=69.9208 |
181480_at	C15F1.2	C15F1.2	WBGene00015795	C15F1.2	active								-			WT|WT|WT
187761_s_at	C05D2.8	C05D2.8	WBGene00015469	C05D2.8	active						19	III-2P16	181516_at|187760_at|187761_s_at			WT|WT|WT|WT|WT|WT|WT		Unnamed protein	FLYBASE:CG3706-PA:fly:Flybase gene name is EG:BACR7A4.20-PA:E=24.2441 |
174525_at	Y102A5A.1	Y102A5A.1	WBGene00013606	Y102A5A.1	active						2	V-11A02	174525_at|185737_at		tm1683	WT		TATA-binding protein-interacting protein	ENSEMBL:ENSP00000299218:human:Hypothetical protein DKFZp434G0222:E=217.18 | ENSEMBL:ENSP00000295989:human:PREDICTED: TBP-interacting protein:E=182.046 | FLYBASE:CG5366-PA:fly:Flybase gene name is CG5366-PA:E=162.585 |
180824_at	C05C8.2	C05C8.2	WBGene00015461	C05C8.2	active	Reproductive System | intestine | tail | body wall muscle | pharynx | head | developing vulva	Adult Expression: intestine;		0	1	18	V-5O07	-			Dpy|Egl|Gro|Gro|Lva	Molecular_function:nucleic acid binding|Biological_process:positive regulation of body size|Biological_process:oviposition|Biological_process:positive regulation of growth rate|Biological_process:larval development (sensu Nematoda)|Biological_process:growth	rRNA processing protein	ENSEMBL:ENSP00000229214:human:HIV-1 rev binding protein 2:E=92.5686 | ENSEMBL:ENSP00000314843:human:33 kDa protein:E=77.4949 | FLYBASE:CG4258-PA:fly:Flybase gene name is dbe-PA:E=88.7959 |
188254_s_at	K04G2.5	K04G2.5	WBGene00010564	ath-1	active						2	I-4A01	-	This gene encodes a protein predicted by Eisenberg and coworkers, with 52% accuracy, to be mitochondrial.		WT	Molecular_function:catalytic activity	Lysophospholipase	ENSEMBL:ENSP00000320043:human:Splice Isoform 1 Of Acyl-protein thioesterase 1:E=50.4815 | ENSEMBL:ENSP00000234698:human:Acyl-protein thioesterase 2:E=44.6576 | ENSEMBL:ENSP00000344477:human:Similar to Lysophospholipase:E=43.0757 | ENSEMBL:ENSP00000322032:human:DJ570F3.6:E=41.7959 | ENSEMBL:ENSP00000271607:human:Phospholipase/Carboxylesterase family protein:E=24.0088 | FLYBASE:CG18815-PA:fly:Flyba…
173595_s_at	Y32H12A.8	Y32H12A.8	WBGene00021316	Y32H12A.8	active	vulva other | head neurons | spermatheca | pharyngeal-intestinal valve | nerve ring | hypodermis | pharynx | ventral nerve cord | body neurons	Adult Expression: pharynx; pharyngeal-intestinal valve; vulva other; spermatheca; hypodermis; nerve ring; ventral nerve cord; head neurons; body neurons; unidentified | Embryo Expression: hypodermis | Larval Expression: pharynx; pharyngeal-intestinal valve; hypodermis; nerve ring; ventral nerve cord; head neurons; body neurons; unidentified		1	1			173594_at|173595_s_at|186812_s_at		tm419	WT|WT		WD40 repeat-containing protein	ENSEMBL:ENSP00000293883:human:Hypothetical protein DKFZp434F054:E=67.0044 | ENSEMBL:ENSP00000248142:human:Similar to FBan0007609:E=59.9208 | ENSEMBL:ENSP00000205064:human:PREDICTED: hypothetical protein FLJ12270:E=17.6576 | ENSEMBL:ENSP00000290632:human:Trichohyalin:E=17.6383 | ENSEMBL:ENSP00000265713:human:MYST histone acetyltransferase 3:E=13.0655 | ENSEMBL:ENSP00000343629:human:OTTHUMP00000060…
191725_s_at	K11D9.3	K11D9.3	WBGene00010772	K11D9.3	active						8	III-5D04	-			WT|WT|WT	Molecular_function:transporter activity|Biological_process:transport|Cellular_component:integral to membrane|Cellular_component:membrane	Synaptic vesicle transporter SVOP and related transporters (major facilitator superfamily)	ENSEMBL:ENSP00000295587:human:Putative transmembrane transporter FLIPT 1:E=30.0757 | ENSEMBL:ENSP00000328583:human:Carnitine transporter 2:E=24.6383 | ENSEMBL:ENSP00000265599:human:Putative transmembrane transporter FLIPT 2:E=24.0915 | ENSEMBL:ENSP0000027
189743_s_at	T24F1.1	T24F1.1	WBGene00006414	tag-29	active						2	II-7B10	-		ok386	WT	Cellular_component:nucleus|Cellular_component:cytoplasm	GTP-binding protein	ENSEMBL:ENSP00000262851:human:Hypothetical protein DKFZp313D1622:E=107.77 | ENSEMBL:ENSP00000286334:human:Adenovirus E3-14.7K interacting protein 1:E=106.569 | ENSEMBL:ENSP00000262850:human:RagB:E=106.538 | ENSEMBL:ENSP00000270814:human:GTPase-interacting protein 2:E=13.5376 | ENSEMBL:ENSP00000336665:human:OTTHUMP00000016853:E=12.2366 | FLYBASE:CG11968-PA:fly:Flybase gene name is CG11968-PA:E=102…
173264_at	F01G10.1	F01G10.1	WBGene00008506	F01G10.1	active	Reproductive System | intestine | pharynx | vulval muscle	Adult Expression: pharynx; intestine; Reproductive System; vulval muscle;		0	1	20	IV-5M02	173264_at|189042_at|189043_s_at	The F01G10.1 gene encodes an ortholog of the human gene TRANSKETOLASE (TKT; OMIM:606781), which when mutated leads to Wernicke-Korsakoff syndrome (OMIM:277730).		Emb|Gro|Lva|Clr|Emb|Gro	Biological_process:osmoregulation|Biological_process:embryonic development (sensu Animalia)|Biological_process:positive regulation of growth rate|Biological_process:larval development (sensu Nematoda)|Biological_process:growth	Transketolase	ENSEMBL:ENSP00000296289:human:Transketolase:E=194.721 | ENSEMBL:ENSP00000280605:human:Similar to Transketolase:E=186.585 | ENSEMBL:ENSP00000217905:human:Similar to Transketolase:E=153.155 | FLYBASE:CG8036-PB:fly:Flybase gene name is CG8036-PB:E=198.959 | FLYBASE:CG5103-PA:fly:Flybase gene name is CG5103-PA:E=180.921 |
182834_s_at	K06B9.2	K06B9.2	WBGene00019439	K06B9.2	active						7	IV-2K09	-			Emb|Ste|WT|Emb|Emb	Molecular_function:nucleotidyltransferase activity|Biological_process:metabolism|Biological_process:embryonic development (sensu Animalia)|Biological_process:reproduction	UDP-N-acetylglucosamine pyrophosphorylase	ENSEMBL:ENSP00000353409:human:Hypothetical protein FLJ46687:E=49.1079 | ENSEMBL:ENSP00000271469:human:UDP-N-acteylglucosamine pyrophosphorylase 1:E=48.7212 | ENSEMBL:ENSP00000263293:human:UDP-N-acteylglucosamine pyrophosphorylase 1:E=48.699 | FLYBASE:CG9535-PA:fly:Flybase gene name is CG9535-PA:E=48.0809 |
185974_s_at	Y64G10A.7	Y64G10A.7	WBGene00013416	Y64G10A.7	active								-	The Y64G10A.7 gene encodes a homolog of the human gene FIBRILLIN-1, which when mutated leads to Marfan syndrome (OMIM:154700).	ok1062	WT|WT	Molecular_function:calcium ion binding|Molecular_function:structural molecule activity	Proteins containing Ca2+-binding EGF-like domains	ENSEMBL:ENSP00000294599:human:Multiple EGF-like-domain protein 3:E=286.056 | ENSEMBL:ENSP00000274473:human:MEGF10 protein:E=195.721 | ENSEMBL:ENSP00000288745:human:EGF-like domain containing protein:E=195.538 | ENSEMBL:ENSP00000292357:human:OTTHUMP0000006
184146_s_at	B0336.6	B0336.6	WBGene00015146	B0336.6	active						11	III-3A21	-	B0336.6 encodes an Abl interactor ortholog, with an SH3 domain, required for embryonic development; mammalian Abl interactors are associated with synaptosomes, growth cone particles, and macropinocytic vesicles, and may regulate Rac-dependent cytoskeletal reorganization and Abl kinase activity; B0336.6's orthologs include human SSH3BP1 (ABI1; OMIM:603050, mutated in acute myeloid leukemia), ABI-2…	ok640	WT|Emb|Lva|Adl|Bmd|Emb|Emb|Pvl|Stp|Unc	Biological_process:determination of adult life span|Biological_process:physiological processes|Biological_process:body morphogenesis (sensu Nematoda)|Biological_process:embryonic development (sensu Animalia)|Biological_process:larval development (sensu Nematoda)|Biological_process:growth|Biological_process:hermaphrodite genital morphogenesis|Biological_process:gametogenesis|Biological_process:loc…	Abl interactor ABI-1, contains SH3 domain	ENSEMBL:ENSP00000295851:human:Splice Isoform 1 Of Abl-interactor 2:E=69.8539 | ENSEMBL:ENSP00000347555:human:55 kDa protein:E=68.6021 | ENSEMBL:ENSP00000349759:human:Splice Isoform 1 Of Abl-interactor 1:E=68.284 | ENSEMBL:ENSP00000261017:human:Splice Isoform 2 Of Abl-interactor 2:E=66.0555 | ENSEMBL:ENSP00000352114:human:Spectrin SH3 domain binding protein 1:E=63.8239 | ENSEMBL:ENSP00000279599:hu…
175216_at	F55H2.2	F55H2.2	WBGene00010130	vha-14	active						2	III-5E23	175216_at|193188_s_at			Emb|WT	Molecular_function:hydrogen-transporting ATP synthase activity, rotational mechanism|Molecular_function:hydrogen-transporting ATPase activity, rotational mechanism|Biological_process:ATP synthesis coupled proton transport|Cellular_component:proton-transporting two-sector ATPase complex|Biological_process:embryonic development (sensu Animalia)	Vacuolar H+-ATPase V1 sector, subunit D	ENSEMBL:ENSP00000216442:human:Vacuolar ATP synthase subunit D:E=84.1024 | FLYBASE:CG8186-PA:fly:Flybase gene name is Vha36-PA:E=77.1079 | FLYBASE:CG8310-PA:fly:Flybase gene name is EG:BACR25B3.4-PA:E=72.8861 | FLYBASE:CG13167-PA:fly:Flybase gene name is CG13167-PA:E=35.3279 |
173218_s_at	T08G2.3	T08G2.3	WBGene00020366	T08G2.3	active						2	X-7B06	173218_s_at|191041_s_at	T08G2.3 is orthologous to the human gene ACYL-CoA DEHYDROGENASE, MEDIUM-CHAIN (ACADM; OMIM:607008), which when mutated leads to MCAD deficiency.		WT	Molecular_function:acyl-CoA dehydrogenase activity|Biological_process:electron transport|Molecular_function:oxidoreductase activity	Medium-chain acyl-CoA dehydrogenase	ENSEMBL:ENSP00000235701:human:Acyl-CoA dehydrogenase, medium-chain specific, mitochondrial precursor:E=130.432 | ENSEMBL:ENSP00000242592:human:Acyl-CoA dehydrogenase, short-chain specific, mitochondrial precursor:E=69.3979 | ENSEMBL:ENSP00000346877:human:
173387_at	C08C3.3	C08C3.3	WBGene00003102	mab-5	active	anus | intestine | posterior ventral neuronal precursors | dorsal hypodermis | lateral epidermal blast cells | ventral epidermal blast cells | P7 lineage | P8 lineage | motor neurons | P11 lineage | P9 lineage | P10 lineage | P12 lineage | P7 lineage | P8 lineage | motor neurons | P11 lineage | P9 lineage | P10 lineage | P12 lineage | P7 lineage | P8 lineage | motor neurons | P11 lineage | P9 lin…	L1-L3 High level of expression observed between the anus and a position roughly midway the anus and gonad. Lower level of staining extends further anteriorly between this region and head, anterior body region or the tail (posterior to anus) | "At the 200-cell stage, four posterior ventral cells stain, AB.p(r/)lpppp(a/p). At about 350 cells, their eight descendants, and about 12 other cells includ…	| Muscle sarcomeres and nuclear localization. | Staining is nuclear localized.	1	1		III-4I09	173387_at|176579_s_at		bx54	WT|WT	Molecular_function:DNA binding|Molecular_function:transcription factor activity|Biological_process:regulation of transcription, DNA-dependent|Cellular_component:nucleus	Transcription factor zerknullt and related HOX domain proteins	ENSEMBL:ENSP00000239165:human:Homeo box B7:E=27.4559 | ENSEMBL:ENSP00000242159:human:Homeobox protein Hox-A7:E=25.6021 | ENSEMBL:ENSP00000225648:human:Splice Isoform 1 Of Homeobox protein Hox-B6:E=25.1427 | ENSEMBL:ENSP00000222726:human:Homeobox protein H
173251_s_at	T05F1.3	T05F1.3	WBGene00004488	rps-19	active						23	I-4D22	173251_s_at|192763_at	rps-19 encodes a small ribosomal subunit S19 protein, orthologous to human RPS19 (OMIM:603474, mutated in Diamond-Blackfan anemia).		WT|Lva|Ste|Emb|Lva	Molecular_function:structural constituent of ribosome|Biological_process:protein biosynthesis|Cellular_component:intracellular|Cellular_component:ribosome|Biological_process:embryonic development (sensu Animalia)|Biological_process:larval development (sensu Nematoda)|Biological_process:growth|Biological_process:reproduction	40S ribosomal protein S19	ENSEMBL:ENSP00000221975:human:Ribosomal pRotein S19:E=36.3979 | FLYBASE:CG4464-PA:fly:Flybase gene name is RpS19-PA:E=38.6576 | FLYBASE:CG5338-PB:fly:Flybase gene name is CG5338-PB:E=36.1135 |
182650_at	C27D6.8	C27D6.8	WBGene00005068	srb-3	active	head neurons | intestinal | tail neurons	Adult Expression: intestinal; head neurons; tail neurons | Larval Expression: intestinal; head neurons		1	1		II-4C06	-			WT	Molecular_function:transmembrane receptor activity|Cellular_component:membrane	Sra family integral membrane protein
188219_at	F33D4.3	F33D4.3	WBGene00001456	flp-13	active	nerve ring	Nerve ring and other neuronal processes. | "Expressed in ASE, ASG, ASK, BAG, DD, I5, M3, M5. Faint or variable expression observed in an extra pair of cells in the head. Male specific expression in VSP." | "Expressed in eggs and larva, but not from adult."	In wild-type animals, FaRPs immunostaining was most concentrated in the nerve ring and other neuronal processes, whereas neuronal cell bodies had lower levels of expression.	1	1	6	IV-3J18	-			WT		Unnamed protein	FLYBASE:CG2346-PA:fly:Flybase gene name is Fmrf-PA:E=11.0555 |
191453_at	F10D2.1	F10D2.1	WBGene00006237	str-204	active							V-5K01	-			WT	Molecular_function:G-protein coupled receptor activity|Cellular_component:membrane	7-transmembrane olfactory receptor
180330_at	Y44A6D.6	Y44A6D.6	WBGene00012856	Y44A6D.6	active						3	V-13O17	-			WT
184410_at	C35D10.5	C35D10.5	WBGene00016442	C35D10.5	active						18	III-2B23	-			Gro|Emb|Gro|Gro	Biological_process:embryonic development (sensu Animalia)|Biological_process:positive regulation of growth rate	Ubiquinol cytochrome c reductase assembly protein CBP3	ENSEMBL:ENSP00000349072:human:Conserved hypothetical protein:E=19.2366 | ENSEMBL:ENSP00000335364:human:Basic FGF-repressed Zic Binding protein isoform B:E=16.5376 | ENSEMBL:ENSP00000352161:human:26 kDa protein:E=16.4559 | ENSEMBL:ENSP00000354404:human:Splice Isoform 3 Of Basic FGF-repressed Zic binding protein:E=16.3665 | FLYBASE:CG10075-PA:fly:Flybase gene name is CG10075-PA:E=15.5686 |
189690_s_at	T14G8.3a	T14G8.3	WBGene00011771	T14G8.3	active						1	X-6G05	-		ok502	WT|WT|WT	Molecular_function:ATP binding		ENSEMBL:ENSP00000278752:human:150 kDa oxygen-regulated protein precursor:E=109.62 | ENSEMBL:ENSP00000239887:human:Splice Isoform 2 Of Heat-shock protein 105 kDa:E=68.9208 | ENSEMBL:ENSP00000318687:human:Splice Isoform 1 Of Heat-shock protein 105 kDa:E=66.
174393_at	yk404b3.3	yk404b3.3	-	-	not a gene								-
185336_s_at	F10D2.10	F10D2.10	WBGene00017335	F10D2.10	active						4	V-5K19	185335_at|185336_s_at			WT	Molecular_function:catalytic activity	Unnamed protein
174120_at	K04G2.2	K04G2.2	WBGene00010561	K04G2.2	active							I-3P20	174120_at|190990_at			WT	Molecular_function:catalytic activity		ENSEMBL:ENSP00000258884:human:PREDICTED: hypothetical protein from EUROIMAGE 588495:E=96.5376 | ENSEMBL:ENSP00000330222:human:C9orf77 protein:E=94.3979 | ENSEMBL:ENSP00000344094:human:OTTHUMP00000021455:E=94.3566 | ENSEMBL:ENSP00000250974:human:Chromosome 19 open reading frame 27:E=87.5376 | ENSEMBL:ENSP00000346816:human:PREDICTED: similar to C19orf27 protein:E=87.1249 | ENSEMBL:ENSP00000332368:h…
189271_s_at	C29A12.4	C29A12.4	WBGene00007799	nrx-1	active								-			WT	Molecular_function:structural molecule activity|Biological_process:cell adhesion	Neurexin III-alpha	ENSEMBL:ENSP00000331705:human:Neurexin 3-alpha precursor:E=133.161 | ENSEMBL:ENSP00000323023:human:Splice Isoform 2 Of Neurexin 2-alpha precursor:E=124.097 | ENSEMBL:ENSP00000331508:human:Neurexin 3-alpha:E=124.065 | ENSEMBL:ENSP00000338349:human:Similar
183850_at	Y48E1B.8	Y48E1B.8	WBGene00013007	Y48E1B.8	active						19		-					Uncharacterized protein
188953_s_at	C38C6.2	C38C6.2	WBGene00000225	atg-2	active						1	II-9A08	-	atg-2 is orthologous to human SLC3A1 (OMIM:104614, mutated in cystinuria).	ok532	WT	Molecular_function:alpha-amylase activity|Biological_process:carbohydrate metabolism	Alpha-amylase	ENSEMBL:ENSP00000260649:human:Neutral and basic amino acid transport protein rBAT:E=45.6021 | ENSEMBL:ENSP00000340815:human:4F2 cell-surface antigen heavy chain:E=26.0362 | FLYBASE:CG30359-PA:fly:Flybase gene name is CG30359-PA:E=28.2924 | FLYBASE:CG8696-PA:fly:Flybase gene name is LvpH-PA:E=28.0915 | FLYBASE:CG8690-PA:fly:Flybase gene name is CG8690-PA:E=25.7696 | FLYBASE:CG11669-PA:fly:Flybase …
173885_s_at	Y94H6A.9a	Y94H6A.9	WBGene00022381	Y94H6A.9	active	body wall muscle | pharynx | intestinal	Adult Expression: pharynx; body wall muscle; unidentified | Larval Expression: pharynx; intestinal; unidentified		0	1			173885_s_at|177001_at					Protein tyrosine phosphatase SHP1/Cofactor for p97 ATPase-mediated vesicle membrane fusion	ENSEMBL:ENSP00000327891:human:UBX domain containing protein:E=24.0088 | ENSEMBL:ENSP00000202584:human:P47 Protein isoform c:E=22.8239 | ENSEMBL:ENSP00000319187:human:32 kDa protein:E=22.4202 | ENSEMBL:ENSP00000216879:human:P47:E=22.2366 | ENSEMBL:ENSP00000338643:human:Similar to DJ776F14.1:E=19.8239 | ENSEMBL:ENSP00000312107:human:UBX domain-containing protein 4:E=17.2147 | FLYBASE:CG11139-PA:fly…
175750_s_at	C31B8.8	C31B8.8	WBGene00016283	C31B8.8	active						16	V-2L05	-			WT|WT	Molecular_function:metallopeptidase activity|Biological_process:proteolysis and peptidolysis|Molecular_function:metalloendopeptidase activity|Cellular_component:extracellular matrix	Gelatinase A and related matrix metalloproteases	ENSEMBL:ENSP00000339672:human:Collagenase-3 splice variant COL3-9B-2:E=45.7447 | ENSEMBL:ENSP00000260302:human:Collagenase 3 precursor:E=45.7212 | ENSEMBL:ENSP00000299855:human:Stromelysin-1 precursor:E=45.2076 | ENSEMBL:ENSP00000236826:human:Neutrophil c
193825_at	C01C4.1	C01C4.1	WBGene00003739	nlp-1	active	head neurons | intestine | head neurons | lateral ganglia | tail neurons | head neurons | lateral ganglia | tail neurons	Expressed in ASI, AWC, PHB, BDU, 4 head neurons, intestine. | "nlp-1 expressed in PHB, lateral neurons and head neurons," | "Reporter construct is expressed primarily or exclusively in neurons or ""endocrine/secretory"" cells. GFP expression in non-neuronal tissues include the gut (frequently), specific somatic gonad cells, and in pharyngeal or vulval muscles (rarely). No expression is detected i…		1	1	6	X-2I20	-	nlp-1 encodes a predicted neuropeptide-like protein of the MSFamide family with similarity to Aplysia californica (sea hare) buccalin, a neuropeptide that regulates acetylcholine-induced muscle contraction; NLP-1 is expressed in the phasmid PHB tail sensory neuron, lateral neurons, head neurons, and the intestine; the precise role of NLP-1 in nervous system function and development is not yet kno…		WT
184436_at	F58E1.12	F58E1.12	WBGene00019043	F58E1.12	active						12	II-2C09	-			WT		F-box domain
184772_at	C01G10.14	C01G10.14	WBGene00007239	C01G10.14	active						4	V-9J20	-			WT	Molecular_function:structural molecule activity|Molecular_function:G-protein coupled receptor activity|Cellular_component:membrane	Uncharacterized protein, contains major sperm protein (MSP) domain
188087_at	T26A5.7a	T26A5.7	WBGene00004781	set-1	active	seam cells | vulval muscle | VPC | male tail | seam cells | hypodermal | VPC | male tail | seam cells | hypodermal | VPC | male tail | seam cells | hypodermal | vulva | oocytes | gonad	Adult Expression: vulval muscle; seam cells; unidentified | Larval Expression: seam cells; unidentified | "From late embryogenesis onwards, expression was observed in two rows of fourteen cells. The identity of these cells as the hypodermal seam cells was confirmed by immunohistochemistry using the MH27 antibody." | "Starting at the L3L4 stages, a dynamic pattern of expression was seen in the vul…	| "In all positive cells, fluorescence was observed in the nucleus." | "In all positive cells, fluorescence was observed in the nucleus." | "In all positive cells, fluorescence was observed in the nucleus."	0	1	11	III-3O08	-		eh12	WT|Emb|Gro|Lva|Stp|Lvl|Prz|Unc|Emb|Unc	Biological_process:embryonic development (sensu Animalia)|Biological_process:positive regulation of growth rate|Biological_process:larval development (sensu Nematoda)|Biological_process:growth|Biological_process:physiological processes|Biological_process:locomotion|Biological_process:gametogenesis|Biological_process:locomotory behavior	Predicted methyltransferase (contains a SET domain)	ENSEMBL:ENSP00000332995:human:Splice Isoform 2 Of Histone-lysine N-methyltransferase, H4 lysine-20 specific:E=39.3279 | ENSEMBL:ENSP00000342720:human:37 kDa protein:E=37.8239 | ENSEMBL:ENSP00000346516:human:MLL:E=18.3279 | ENSEMBL:ENSP00000352262:human:Myeloid/lymphoid or mixed-lineage leukemia:E=18.3279 | ENSEMBL:ENSP00000222270:human:Splice Isoform 1 Of Myeloid/lymphoid or mixed-lineage leukemi…
187936_s_at	K07E12.1a	K07E12.1	WBGene00019500	K07E12.1	active	intestine	Adult Expression: intestine;		0	1	1	III-3H03	173296_at|187936_s_at			WT|WT|WT|Pvl|Pvl	Molecular_function:electron transporter activity|Molecular_function:copper ion binding|Biological_process:electron transport|Molecular_function:calcium ion binding|Molecular_function:magnesium ion binding|Molecular_function:pyrophosphatase activity|Biological_process:metabolism|Biological_process:hermaphrodite genital morphogenesis		ENSEMBL:ENSP00000286104:human:Titin, heart isoform N2-B:E=58.8539 | ENSEMBL:ENSP00000352154:human:TiTin isoform novex-1:E=58.3188 | ENSEMBL:ENSP00000354035:human:115 kDa protein:E=55.7212 | ENSEMBL:ENSP00000354885:human:Mucin 2 precursor:E=51.0862 | ENSEM
182367_at	K02A6.2	K02A6.2	WBGene00019293	K02A6.2	active						6	X-4O11	-			WT
173108_at	Y37E3.3	Y37E3.3	WBGene00021347	Y37E3.3	active								-				Molecular_function:DNA-directed RNA polymerase activity|Biological_process:transcription	DNA-directed RNA polymerase, subunit RPB10	ENSEMBL:ENSP00000324124:human:DNA-directed RNA polymerase II 7.6 kDa polypeptide:E=29.0706 | FLYBASE:CG13628-PA:fly:Flybase gene name is Rpb10-PA:E=29.0706 |
186474_at	T10B11.2	T10B11.2	WBGene00020398	T10B11.2	active	head neurons | spermatheca | hypodermis | intestinal | vulval muscle | tail neurons	Adult Expression: intestinal; vulval muscle; spermatheca; hypodermis; head neurons; tail neurons; unidentified | Larval Expression: intestinal; hypodermis; head neurons; tail neurons; unidentified		1	1	2	I-3K12	174740_s_at|186474_at		ok202	WT|WT	Molecular_function:diacylglycerol kinase activity|Biological_process:protein kinase C activation	Ceramide kinase	ENSEMBL:ENSP00000216264:human:Ceramide kinase:E=54.0915 | ENSEMBL:ENSP00000341159:human:Ceramide kinase-like protein:E=29.5376 | ENSEMBL:ENSP00000352030:human:Similar to Sphingosine kinase 1:E=14.4685 | ENSEMBL:ENSP00000313681:human:Sphingosine kinase 1:E=14.3468 | ENSEMBL:ENSP00000341091:human:Splice Isoform 2 Of Sphingosine kinase 2:E=12.7959 | ENSEMBL:ENSP00000245222:human:Splice Isoform 1 Of …
181824_s_at	F32A11.1	F32A11.1	WBGene00009307	F32A11.1	active							II-8J15	-			WT|WT		Uncharacterized conserved protein	ENSEMBL:ENSP00000342512:human:Staphylococcus nuclease (SNase-like) domain containing protein:E=21.6778 |
187622_s_at	B0495.10a	B0495.10	WBGene00015209	B0495.10	active	neuronal	Expression is seen in the nuclei of eight neurons in the adult, two pairs in the head and two pairs in the tail. However, not each member of each pair is seen in every expressing worm. The identity of these neurons is uncertain. The head neurons may be ADLL/R or ASKL/R and IL1DL/R or IL1L/R. The tail neurons may be PVQL/R or PVCL/R and PVNR/L. This gene is similar to human copine I, a calcium-dep…		1	1	1	II-5D16	-		tm716	WT		Copine	ENSEMBL:ENSP00000329748:human:Copine VIII:E=60.0915 | ENSEMBL:ENSP00000244751:human:Copine V:E=59.8861 | ENSEMBL:ENSP00000323391:human:Copine family member:E=58.4202 | ENSEMBL:ENSP00000336945:human:Copine I:E=56.5686 | ENSEMBL:ENSP00000216775:human:Copine VI:E=52.699 | ENSEMBL:ENSP00000273027:human:Hypothetical protein:E=51.8239 | ENSEMBL:ENSP00000350649:human:Splice Isoform 1 Of Copine IV:E=51.4…
172867_x_at	F45F2.13	F45F2.13	WBGene00001880	his-6	active						32	V-6I05	-	his-6 encodes an H3 histone.		Emb|Lva|Unc	Molecular_function:DNA binding|Biological_process:nucleosome assembly|Biological_process:chromosome organization and biogenesis (sensu Eukarya)|Cellular_component:nucleosome|Cellular_component:nucleus|Biological_process:embryonic development (sensu Animalia)|Biological_process:larval development (sensu Nematoda)|Biological_process:growth|Biological_process:locomotory behavior	Histones H3 and H4	ENSEMBL:ENSP00000333277:human:Similar to Histone H3:E=64.7959 | ENSEMBL:ENSP00000352252:human:PREDICTED: similar to CG31613-PA:E=64.7695 | ENSEMBL:ENSP00000254810:human:H3 histone, family 3A:E=63.1805 | ENSEMBL:ENSP00000305353:human:H3 histone family, member T:E=63.1805 | ENSEMBL:ENSP00000305245:human:15 kDa protein:E=61.9208 | ENSEMBL:ENSP00000339835:human:Hypothetical protein:E=58.8239 | ENSEMB…
177310_at	Y43B11AR.1	Y43B11AR.1|Y43B11AR.4	-	-	multiple								-
174410_at	Y18H1A.9	Y18H1A.9	WBGene00021213	Y18H1A.9	active								-			WT	Molecular_function:carboxypeptidase A activity|Biological_process:proteolysis and peptidolysis|Molecular_function:carboxypeptidase activity	Zinc carboxypeptidase	ENSEMBL:ENSP00000222481:human:Carboxypeptidase A2 precursor:E=74.2076 | ENSEMBL:ENSP00000222482:human:Carboxypeptidase A4 precursor:E=71.1487 | ENSEMBL:ENSP00000011292:human:Carboxypeptidase A1 precursor:E=70.4202 | ENSEMBL:ENSP00000324497:human:Carboxype
173800_at	T10A3.1a	T10A3.1	WBGene00006750	unc-10	active	nerve ring | dorsal nerve cord | ventral nerve cord	Rim staining was restricted to discrete puncta in synapse-rich regions of the nervous system including the nerve ring, the ventral nerve cord and the dorsal nerve cord. Localized Rim protein was observed in all larval stages.	Double labeling with antibodies directed against RAB-3, a synaptic vesicle protein, revealed that Rim was much more tightly clustered than synaptic vesicle markers. In the head of the worm, where individual synaptic varicosities of SAB neurons can be examined, one or two Rim puncta were localized in the middle of each RAB-3 staining synaptic varicosity. Localized Rim protein was undetectable in c…	1	1		X-3F06	173800_at|183507_at|191935_s_at	unc-10 encodes a protein with zinc-finger, Q/N-rich, PDZ, and C2 domains that is homologous to vertebrate Rim1, a presynaptic protein which binds, and effects the activity of, synaptic vesicle-associated GTP-Rab3; UNC-10 is required for normal locomotion and synaptic transmission, and localizes to a subdomain of presynaptic termini, where it probably acts to regulate the priming step of presynapt…	ad591	WT|WT	Molecular_function:protein binding|Molecular_function:Rab interactor activity|Biological_process:intracellular protein transport|Molecular_function:zinc ion binding|Molecular_function:calcium ion binding|Biological_process:mating behavior|Biological_process:locomotory behavior|Biological_process:synaptic vesicle priming|Biological_process:defecation|Molecular_function:GTP-dependent protein bindin…		ENSEMBL:ENSP00000342936:human:Splice Isoform 3 Of Regulating synaptic membrane exocytosis protein 2:E=122.268 | ENSEMBL:ENSP00000275037:human:Splice Isoform 5 Of Regulating synaptic membrane exocytosis protein 1:E=117.387 | ENSEMBL:ENSP00000264838:human:S
184661_at	Y43F8C.11	Y43F8C.11	WBGene00012833	Y43F8C.11	active							V-12J19	-			WT
174842_s_at	F33G12.4	F33G12.4	WBGene00018016	F33G12.4	active						2	II-4M19	174842_s_at|186223_at			Emb|Lva|Emb|Emb	Biological_process:embryonic development (sensu Animalia)|Biological_process:larval development (sensu Nematoda)|Biological_process:growth	Leucine rich repeat	ENSEMBL:ENSP00000298288:human:Splice Isoform 1 Of LRR-repeat protein 1:E=15.6778 |
187859_s_at	K08F11.6	K08F11.6	WBGene00023323	K08F11.6	active						20	IV-2M14	-
175636_at	ZC168.4	ZC168.4	WBGene00000865	cyb-1	active						7	IV-5N05	171947_x_at|175636_at|188409_s_at	cyb-1 encodes a cyclin B homolog that appears to be required both for embryogenesis (via maternally encoded CYB-1) and for postembryonic development and fertility (via zygotically encoded CYB-1); removing maternal product in cyb-1(RNAi) embryos causes multiple nuclei, and affected embryos arrest development at an early embryonic stage.	gk35	Emb|Lva|Stp|WT	Biological_process:regulation of cell cycle|Cellular_component:nucleus|Biological_process:embryonic development (sensu Animalia)|Biological_process:larval development (sensu Nematoda)|Biological_process:growth|Biological_process:gametogenesis	Cyclin B and related kinase-activating proteins	ENSEMBL:ENSP00000256442:human:G2/mitotic-specific cyclin B1:E=37.8239 | ENSEMBL:ENSP00000288207:human:G2/mitotic-specific cyclin B2:E=34.2924 | ENSEMBL:ENSP00000274026:human:Cyclin A2:E=28.6021 | ENSEMBL:ENSP00000255465:human:Cyclin A1:E=26.6778 | ENSEMBL
189158_at	C16C10.10	C16C10.10	WBGene00006448	tag-73	active	amphids | head neurons | Reproductive System | pharyngeal-intestinal valve | anal sphincter | seam cells | intestine | pharynx | nervous system | vulval muscle	Adult Expression: pharynx; pharyngeal-intestinal valve; intestine; anal sphincter; Reproductive System; vulval muscle; seam cells; Nervous System; head neurons; amphids;		1	1	2	III-2G01	-		gk189	WT|WT	Molecular_function:lactoylglutathione lyase activity|Biological_process:carbohydrate metabolism	Predicted glyoxalase	ENSEMBL:ENSP00000301329:human:CGI-150 protein:E=69.4685 | ENSEMBL:ENSP00000301328:human:Hypothetical protein:E=52.7447 | FLYBASE:CG1532-PA:fly:Flybase gene name is CG1532-PA:E=68.4949 |
189048_at	F56F10.1	F56F10.1	WBGene00018984	F56F10.1	active						27		189048_at|189049_s_at			WT	Molecular_function:serine-type peptidase activity|Biological_process:proteolysis and peptidolysis|Molecular_function:catalytic activity	Hydrolytic enzymes of the alpha/beta hydrolase fold	ENSEMBL:ENSP00000230582:human:Thymus-specific serine protease precursor:E=38.2219 | ENSEMBL:ENSP00000319687:human:Dipeptidyl-peptidase II precursor:E=35.9586 | ENSEMBL:ENSP00000317362:human:Lysosomal Pro-X carboxypeptidase precursor:E=28.7447 | ENSEMBL:ENSP00000343881:human:Thymus specific serine peptidase:E=20.5376 | ENSEMBL:ENSP00000343270:human:Thymus specific serine peptidase:E=12.6778 | FLYB…
175695_at	F54F2.2	F54F2.2	WBGene00006975	zfp-1	active	seam cells | intestine | pharynx | phasmid sensilla	In adults nuclear-localised expression is observed in the hypodermal seam cells running from the head to the tail and in additional cells of the tail that could be the phasmids. There is some expression in other sites which may be artefactual. Weak and non-localised expression is also occasionally seen in late embryos and young larvae. Young larvae may exhibit strong non-localised staining of the…		1	1	5	III-4P17	175695_at|175696_s_at|176608_s_at	zfp-1 encodes a leucine zipper, zinc finger, and PHD/LAP domain (plant homeodomain/leukemia-associated protein)-containing protein homologous to human AF10 (OMIM:602409, which is involved in chromosomal translocations associated with acute leukemia); loss of zfp-1 activity via RNA-mediated interference (RNAi) results in suppression of RNAi, suggesting that ZFP-1 plays a role in gene silencing; ba…	ok554	WT|WT|WT|WT|WT|WT|Pvl|Pvl	Molecular_function:DNA binding|Biological_process:regulation of transcription, DNA-dependent|Biological_process:hermaphrodite genital morphogenesis|Molecular_function:chromatin binding|Biological_process:RNA interference	PHD finger protein AF10	ENSEMBL:ENSP00000307411:human:OTTHUMP00000045273:E=77.3767 | ENSEMBL:ENSP00000316426:human:AF-17 protein:E=73.3468 | ENSEMBL:ENSP00000216267:human:Bromodomain-containing protein 1:E=30.9208 | ENSEMBL:ENSP00000306297:human:Peregrin:E=30.2007 | ENSEMBL:ENSP
180347_s_at	T13B5.8	T13B5.8	WBGene00020475	T13B5.8	active						5		-					Unnamed protein
173571_s_at	T27E4.6	T27E4.6	WBGene00020864	T27E4.6	active						4	V-6M06	-			WT|WT|Unclassified|WT|WT		Predicted acyltransferase	FLYBASE:CG32645-PB:fly:Flybase gene name is CG32645-PB:E=28.7447 | FLYBASE:CG14205-PA:fly:Flybase gene name is CG14205-PA:E=22.2924 | FLYBASE:CG3106-PA:fly:Flybase gene name is CG3106-PA:E=22.2757 | FLYBASE:CG14219-PA:fly:Flybase gene name is CG14219-PA:E=21.8539 | FLYBASE:CG10182-PA:fly:Flybase gene name is CG10182-PA:E=17.6383 | FLYBASE:CG33337-PA:fly:Flybase gene name is CG33337-PA:E=13.3872 |…
186490_at	R06F6.7	R06F6.7	WBGene00011070	R06F6.7	active						6		-
175840_s_at	F09B9.2a	F09B9.2	WBGene00006839	unc-115	active	hypodermis | pharynx | neurons | nerve ring | dorsal nerve cord | ventral nerve cord | vulva | hyp7 | all neurons | tail | pharynx | head	~all neurons, excretory-canal, pharynx, hypodermis | "SAD-1::GFP fluorescence was most prominent in the nerve ring and the ventral and dorsal cords, regions of the axon where the majority of synapses are made. Little or no staining was observed in the sensory dendrites or the axonal commissures, which are devoid of synapses. Weaker fluorescence was also visible in the neuronal cell bodies exclude…	| "Little or no staining was observed in the sensory dendrites or the axonal commissures, which are devoid of synapses. Weaker fluorescence was also visible in the neuronal cell bodies excluded from the nucleus. Fluorescence appeared as a combination of punctate and diffuse staining within the axon." | UNC-115::GFP protein was present uniformly in neuronal cell bodies and processes and was exclud…	1	1		X-5A09	175840_s_at|190640_s_at	unc-115 encodes a protein that binds actin filaments and that is required for RAS signalling and UNC-40/netrin activity during axon pathfinding.	e2225	WT|WT|Lon|Unc|Gro|Lon|Unc	Molecular_function:zinc ion binding|Molecular_function:actin binding|Biological_process:cytoskeleton organization and biogenesis|Biological_process:positive regulation of growth rate|Biological_process:negative regulation of body size|Biological_process:locomotory behavior	Actin-binding LIM Zn-finger protein Limatin involved in axon guidance	ENSEMBL:ENSP00000338190:human:88 kDa protein:E=68.5528 | ENSEMBL:ENSP00000214870:human:Actin binding LIM protein 1:E=63.6383 | ENSEMBL:ENSP00000354831:human:Actin binding LIM protein 1:E=62.7959 | ENSEMBL:ENSP00000355003:human:Splice Isoform 6 Of Actin-bi
190580_at	T09B4.6	T09B4.6	WBGene00020380	T09B4.6	active						12	I-2L24	-			WT
189205_at	M7.2	M7.2	WBGene00002214	klc-1	active						7	IV-5J16	-			Emb|WT	Molecular_function:microtubule motor activity|Cellular_component:kinesin complex|Biological_process:embryonic development (sensu Animalia)	Kinesin light chain	ENSEMBL:ENSP00000334523:human:Splice Isoform 4 Of Kinesin light chain 1:E=99.0315 | ENSEMBL:ENSP00000246489:human:Kinesin light chain 1I:E=99.0315 | ENSEMBL:ENSP00000333912:human:Splice Isoform 1 Of Kinesin light chain 1:E=99 | ENSEMBL:ENSP00000341154:human:Kinesin 2 60/70KDa:E=98.9586 | ENSEMBL:ENSP00000334618:human:Splice Isoform 7 Of Kinesin light chain 1:E=97.1938 | ENSEMBL:ENSP00000259708:hu…
173996_at	C17C3.12a	C17C3.12	WBGene00015894	C17C3.12	active								173996_at|190705_s_at				Molecular_function:acyl-CoA dehydrogenase activity|Biological_process:electron transport|Molecular_function:oxidoreductase activity	Short-chain acyl-CoA dehydrogenase	ENSEMBL:ENSP00000346877:human:Acyl-CoA dehydrogenase, short/branched chain specific, mitochondrial precursor:E=71.4318 | ENSEMBL:ENSP00000249760:human:Isovaleryl-CoA dehydrogenase, mitochondrial precursor:E=40.3665 | ENSEMBL:ENSP00000242592:human:Acyl-CoA
190972_at	D2023.4	D2023.4	WBGene00008408	D2023.4	active						2		-		tm1408		Molecular_function:N-acetyltransferase activity	Diamine acetyltransferase	ENSEMBL:ENSP00000269298:human:GCN5-related N-acetyltransferase domain containing protein:E=23.7959 | ENSEMBL:ENSP00000252349:human:Similar to Diamine acetyltransferase:E=14.9586 | FLYBASE:CG4210-PA:fly:Flybase gene name is CG4210-PA:E=19.8539 |
174352_s_at	F21F8.3	F21F8.3	WBGene00000218	asp-5	active	intestine	Adult Expression: intestine;		0	1	8	V-5N12	174352_s_at|190096_at			WT|Ced|Ced|Ced	Molecular_function:pepsin A activity|Biological_process:proteolysis and peptidolysis|Molecular_function:aspartic-type endopeptidase activity|Biological_process:cell death	Aspartyl protease	ENSEMBL:ENSP00000354337:human:43 kDa protein:E=50.4089 | ENSEMBL:ENSP00000211310:human:Gastricsin precursor:E=48.9208 | ENSEMBL:ENSP00000350911:human:Splice Isoform 1 Of Cathepsin E precursor:E=48.8239 | ENSEMBL:ENSP00000322192:human:Pepsin A precursor:E=
192928_at	F56A12.1	F56A12.1	WBGene00006775	unc-39	active	head neurons	Adult Expression: head neurons | Larval Expression: head neurons | "At approximately 240 min post-fertilization, UNC-39::GFP appeared in more posteriorly located nuclei in addition to the anterior nuclei. Posterior nuclei expressing unc-39::gfp included Z1 and Z4, the M cell, and the embryonic coelomocytes. Occasionally expressed in additional posteriorly located cells. Expression in M and the co…		1	1	12	V-9O12	-	unc-39 encodes a Six-class homeodomain transcription factor homologous to Drosophila sine oculis and mammalian Six5 (OMIM:600963, associated with myotonic dystrophy type I (DMI)); UNC-39 is required for axonal pathfinding in anterior-derived neurons and for specification of most mesodermal cell types, and may regulate a developmental decision between migration and differentiation; UNC-39 is expre…	ct73	WT	Molecular_function:DNA binding|Molecular_function:transcription factor activity|Biological_process:regulation of transcription, DNA-dependent|Cellular_component:nucleus|Biological_process:development		ENSEMBL:ENSP00000316842:human:Splice Isoform 1 Of Homeobox protein SIX5:E=37.0757 | ENSEMBL:ENSP00000216513:human:Homeobox protein SIX4:E=35.2007 | ENSEMBL:ENSP00000328596:human:SIX6 protein:E=35.0269 | ENSEMBL:ENSP00000247182:human:Homeobox protein SIX1:E=34.8861 | ENSEMBL:ENSP00000260653:human:Homeobox protein SIX3:E=34.4318 | ENSEMBL:ENSP00000304502:human:Homeobox protein SIX2:E=33.6383 | FLYB…
180081_s_at	W05F2.7	W05F2.7	WBGene00021039	W05F2.7	active						9	I-1B23	180080_at|180081_s_at			WT		Unnamed protein	ENSEMBL:ENSP00000354885:human:Mucin 2 precursor:E=34.3188 | ENSEMBL:ENSP00000343037:human:Mucin 5B precursor:E=26.699 | ENSEMBL:ENSP00000333437:human:PREDICTED: similar to submaxillary apomucin:E=26.4949 | ENSEMBL:ENSP00000302716:human:Membrane mucin MUC1
179564_at	T22B3.3	T22B3.3	WBGene00011911	T22B3.3	active						4	IV-6A24	-			WT	Molecular_function:structural molecule activity	VAMP-associated protein involved in inositol metabolism	ENSEMBL:ENSP00000347200:human:Histone acetyltransferase MORF beta:E=10.7447 | ENSEMBL:ENSP00000287239:human:Histone acetyltransferase MOZ2:E=10.7447 | ENSEMBL:ENSP00000353269:human:100 kDa protein:E=10.3372 | ENSEMBL:ENSP00000327465:human:Myelin transcription factor 1:E=10.3098 | FLYBASE:CG9906-PA:fly:Flybase gene name is CG9906-PA:E=10.6021 |
179554_at	F44F4.1	F44F4.1	WBGene00009700	F44F4.1	active	head neurons | nerve ring | ventral nerve cord | intestinal | tail neurons	Adult Expression: intestinal; nerve ring; ventral nerve cord; head neurons; tail neurons | Larval Expression: intestinal; nerve ring; ventral nerve cord; head neurons; tail neurons		1	1	6	II-7F11	-		tm1409	WT
194142_x_at	C05E4.9a	C05E4.9	WBGene00001564	gei-7	active						1	V-1M22	173301_s_at|191712_s_at|194142_x_at	gei-7 encodes a predicted isocitrate lyase/malate synthase, an enzyme known to function in the glyoxylate cycle; GEI-7 was identified in a screen for proteins that interact with GEX-3, a homolog of human HEM-2 which is required for embryonic development; GEI-7 is required for embryonic morphogenesis and appears to act downstream of DAF-16 to influence lifespan.	ok531	WT|WT|WT|WT	Molecular_function:isocitrate lyase activity|Biological_process:glyoxylate cycle|Molecular_function:catalytic activity|Biological_process:metabolism|Molecular_function:malate synthase activity|Biological_process:tricarboxylic acid cycle|Biological_process:determination of adult life span|Biological_process:embryonic morphogenesis	Malate synthase
188131_s_at	F34D6.3	F34D6.3	WBGene00006318	sup-9	active	head neurons | vulval muscle | neurons | muscle	The body-wall muscle staining became apparent at the 3.5-fold stage of embryogenesis, was most apparent in late embryos and L1 stage larvae, and persisted to adulthood. The vulval muscles, predominantly the four Vm1 cells, and the intestinal muscles also displayed GFP fluorescence. Weaker fluorescence was observed in the anal depressor and anal sphincter muscles. GFP expression was also observed …	SUP-9::GFP expression was observed along the surface of body-wall muscle cells, with a punctate stripe pattern characteristic of dense bodies, structures functionally analogous to vertebrate Z-lines, which connect the myofibril lattice to the cell membran	1	1	1	II-2P11	-	sup-9 encodes one of 44 C. elegans TWK (two-P domain K+) potassium channel subunits that contain two pore-forming domains and four transmembrane domains; sup-9 was originally defined by gain-of-function mutations that result in defects in pharyngeal, body-wall, egg-laying, and enteric muscle activation; loss of sup-9 function via reversion or RNA-mediated interference (RNAi) does not result in an…	e2655	WT	Molecular_function:ion channel activity|Biological_process:ion transport|Cellular_component:membrane|Molecular_function:potassium channel activity|Biological_process:potassium ion transport	Tandem pore domain K+ channel TASK3/THIK-1	ENSEMBL:ENSP00000302166:human:Potassium channel subfamily K member 9:E=82.7959 | ENSEMBL:ENSP00000306275:human:Potassium channel subfamily K member 3:E=81.6576 | ENSEMBL:ENSP00000244085:human:Potassium channel subfamily K member 15:E=64.4089 | ENSEMBL:ENS
174416_at	F56F10.4	F56F10.4	WBGene00018987	F56F10.4	active						1	X-1M17	174416_at|184753_at			WT|WT		Tomosyn and related SNARE-interacting proteins	ENSEMBL:ENSP00000167462:human:LLGL2 protein:E=33.3188 | ENSEMBL:ENSP00000321993:human:109 kDa protein:E=22.9586 | ENSEMBL:ENSP00000321537:human:LLGL protein:E=22.4089 | FLYBASE:CG2671-PD:fly:Flybase gene name is l(2)gl-PD:E=20.4559 |
190353_s_at	K04H4.1a	K04H4.1	WBGene00001263	emb-9	active	spermatheca | anal sphincter/depressor muscle | body wall muscle | vulval muscle | spermathecae | anal muscle | posterior body wall muscle | vulval muscle | uterine muscle | coelomocytes	Adult Expression: anal sphincter/depressor muscle; vulval muscle; spermatheca; body wall muscle; unidentified | Larval Expression: anal sphincter/depressor muscle; body wall muscle; unidentified | "Body wall muscle cells, hmc and MS.pppaaa show expression in early embryo. In later embryo through adulthood, stain accumulates between the hypodermis and four body muscle quadrants, and surrounds the …	| "Preceding lima stage, intracellular. Later, extracellular around muscle quadrant-hypodermis interface, pharynx, intestine and gonad. Gonad and muscle stain intracellularly, pharynx and hypodermis do not. Four antibodies to type IV collagen gave same expression pattern."	0	1	1	III-5A13	173790_at|190353_s_at	emb-9 encodes the alpha-1 chain of Type IV basement membrane collagen most closely equivalent to human COL4A1 (OMIM:120130) on the basis of biological function; EMB-9 forms heterotrimeric Type IV collagen with LET-2, the alpha-2-like chain, and is required for the assembly and/or secretion of LET-2; EMB-9 is essential for embryonic morphogenesis, particularly epidermal elongation, and for larval …	b117	Gro|Adl|Ste|Emb|Lva|Ste|Unc	Biological_process:phosphate transport|Cellular_component:cytoplasm|Molecular_function:extracellular matrix structural constituent|Cellular_component:collagen|Biological_process:determination of adult life span|Biological_process:physiological processes|Biological_process:embryonic development (sensu Animalia)|Biological_process:positive regulation of growth rate|Biological_process:larval develop…	Collagens (type IV and type XIII), and related proteins	ENSEMBL:ENSP00000355057:human:Splice Isoform 1 Of Collagen alpha 6(IV) chain precursor:E=1000 | ENSEMBL:ENSP00000354105:human:123 kDa protein:E=1000 | ENSEMBL:ENSP00000347317:human:Collagen alpha 4(IV) chain precursor:E=1000 | ENSEMBL:ENSP00000350908:huma
189326_at	Y49C4A.6	Y49C4A.6	WBGene00005632	srj-53	active								-			WT	Molecular_function:G-protein coupled receptor activity|Cellular_component:membrane	7-transmembrane olfactory receptor
182970_at	F55G11.4	F55G11.4	WBGene00010124	F55G11.4	active	intestine	Expressed in intestine		0	1	19		-			WT		Uncharacterized protein
188807_at	F16C3.1	F16C3.1	WBGene00008885	F16C3.1	active						9	I-5G09	-			WT	Molecular_function:rhodopsin-like receptor activity|Biological_process:G-protein coupled receptor protein signaling pathway|Cellular_component:integral to membrane|Molecular_function:hormone activity|Cellular_component:extracellular	Unnamed protein	ENSEMBL:ENSP00000309818:human:Thyrotropin-releasing hormone receptor:E=10.8539 |
181213_s_at	T03F1.9	T03F1.9	WBGene00001832	hcp-4	active			Cells in interphase showed cytoplasmic staining that was reduced in mitotic cells. Mitotic chromosomes stained positive for HCP-4. These staining patterns were dependent on HCP-4 expression. HCP-4 was found to be present in a single line of reactivity alo	5	1	11	I-1L17	-	The hcp-4 gene encodes a centromere protein (CENP)-C homolog, holocentric protein (HCP)-4.	ok1057	Emb|Mul|Emb|Emb|Emb|Emb	Biological_process:embryonic development (sensu Animalia)|Biological_process:cytokinesis|Biological_process:embryonic cleavage	Unnamed protein	FLYBASE:CG6004-PB:fly:Flybase gene name is CG6004-PB:E=12.1938 |
192777_at	F44C8.3	F44C8.3	WBGene00003617	nhr-18	active						2	V-2I11	-	The nhr-18 gene encodes a homolog of human CYP21, which when mutated leads to congenital adrenal hyperplasia (OMIM:201910).		WT	Molecular_function:transcription factor activity|Molecular_function:steroid hormone receptor activity|Biological_process:regulation of transcription, DNA-dependent|Cellular_component:nucleus	Hormone receptors	ENSEMBL:ENSP00000320447:human:Nuclear receptor subfamily 2, group C, member 2:E=13.4949 | ENSEMBL:ENSP00000236914:human:Splice Isoform 2 Of Orphan nuclear receptor NR5A2:E=12.284 | ENSEMBL:ENSP00000349064:human:Splice Isoform 1 Of Orphan nuclear receptor
173853_at	F15A8.5a	F15A8.5	WBGene00001052	dop-1	active	head neurons | socket_cells | sheath_cells | head body wall muscle	A dop-1::gfp reporter gene fusion has a more restricted expression pattern in the nervous system in larval and adult animals. Within the head ganglia, dop-1prom1::gfp is consistently expressed only in the RIS interneuron class. Only weak and inconsistent expression can be observed in other unidentified head neurons. Consistent and strong expression can be observed in the excretory gland cells and…	A dop-1trans::gfp reporter protein, which contains dop-1 coding sequences, is localized to the plasma membrane and has a punctate appearance along axons and muscle arms.	1	1		X-2N05	173853_at|173854_s_at		ev748	WT|WT	Molecular_function:dopamine receptor activity|Biological_process:G-protein coupled receptor protein signaling pathway|Cellular_component:integral to membrane|Molecular_function:rhodopsin-like receptor activity		ENSEMBL:ENSP00000306129:human:D:E=56.3979 | ENSEMBL:ENSP00000320944:human:Alpha-2B adrenergic receptor:E=54.5376 | ENSEMBL:ENSP00000280155:human:OTTHUMP00000058849:E=53.9208 | ENSEMBL:ENSP00000347474:human:Splice Isoform 3 Of D(2) dopamine receptor:E=52.2
184587_s_at	Y66H1B.4	Y66H1B.4	WBGene00004981	spl-1	active	intestine | head	Early to comma stage embryos in line PS4246, which shows 98% transmission of the transgene in larvae and adults, were devoid of expression and expression in pretzel stage embryos was barely detectable. In both transgenic lines analyzed, the majority of L1 larvae and 100% of L2, L3, and L4 larvae and adults showed medium to high expression, with the highest levels of expression noted in older adul…		0	1	2	IV-1I11	-		ok201	Clr|Gro	Molecular_function:carboxy-lyase activity|Biological_process:amino acid metabolism|Biological_process:osmoregulation|Biological_process:positive regulation of growth rate	Glutamate decarboxylase/sphingosine phosphate lyase	ENSEMBL:ENSP00000299297:human:Sphingosine-1-phosphate lyase 1:E=112.125 | FLYBASE:CG8946-PA:fly:Flybase gene name is Sply-PA:E=103.31 |
173821_at	C08B6.7	C08B6.7	WBGene00007428	C08B6.7	active						5	V-7E05	173821_at|173822_s_at|188561_s_at			WT|WT		WD40 protein DMR-N9	ENSEMBL:ENSP00000270223:human:PREDICTED: dystrophia myotonica-containing WD repeat motif protein:E=96.8239 | ENSEMBL:ENSP00000335434:human:WD repeat domain 20 isoform 1:E=83.2007 | ENSEMBL:ENSP00000341037:human:WD-repeat protein 20:E=82.2441 | ENSEMBL:ENSP00000299135:human:WD repeat domain 20 isoform 3:E=56 | ENSEMBL:ENSP00000347191:human:WD repeat domain 20 isoform 4:E=49.6198 | ENSEMBL:ENSP0000…
191017_at	Y40D12A.2	Y40D12A.2	WBGene00021503	Y40D12A.2	active						24	III-3D13	-			WT|WT	Molecular_function:serine carboxypeptidase activity|Biological_process:proteolysis and peptidolysis|Molecular_function:catalytic activity	Serine carboxypeptidases (lysosomal cathepsin A)	ENSEMBL:ENSP00000191018:human:Lysosomal protective protein precursor:E=72.0088 | ENSEMBL:ENSP00000265394:human:Carboxypeptidase, vitellogenic-like:E=39.8539 | ENSEMBL:ENSP00000262288:human:Splice Isoform 1 Of Retinoid-inducible serine carboxypeptidase precursor:E=13.0458 | ENSEMBL:ENSP00000347497:human:Similar to Retinoid-inducible serine carboxypeptidase precursor:E=12.1739 | FLYBASE:CG4572-PA:f…
184329_s_at	Y51H4A.20	Y51H4A.20	WBGene00013114	Y51H4A.20	active								-			WT		STAT protein
182844_s_at	ZK973.6	ZK973.6	WBGene00000140	anc-1	active	all somatic cells	ANC-1 was first detected in L1 larvae and was observed through adult stages where antibodies localized to the cytoplasm of all postembryonic somatic cells. Peripheral nuclear localization of ANC-1 was observed in a variety of cells, including uterine cells. | Expressed in body wall muscles.	cytoplasm, perinuclear. | "When subjected to a short heat shock at 33C for 2 hours, the NH2-terminal ANC-1::GFP completely colocalized with actin in body wall muscles."	3	1			174489_at|174791_s_at|179827_at|181623_at|182844_s_at|188397_at	anc-1 encodes a 8546-residue protein, orthologous of Drosophila Msp-300 and mammalian Syne proteins, which may extend more than 0.5 micrometers in vivo; ANC-1 has coiled regions, a nuclear envelope localization domain (the KASH domain) and an actin-binding domain; ANC-1 affects the positioning of nuclei and mitochondria within the cytoskeleton; ANC-1 is expressed in the cytoplasm, but localized t…	e1753	WT|WT|WT|WT|WT|WT|Lvl|Mlt|Lvl|Mlt|WT|Lvl|Mlt|WT|WT|Gro|WT|Gro|WT|WT|Gro|WT|Gro|WT|WT|Gro	Molecular_function:actin binding|Biological_process:positive regulation of growth rate|Biological_process:larval development (sensu Nematoda)|Biological_process:physiological processes|Biological_process:molting cycle (sensu Invertebrata)|Biological_process:cytoskeleton organization and biogenesis	Dystonin, GAS (Growth-arrest-specific protein), and related proteins	ENSEMBL:ENSP00000308157:human:Splice Isoform 4 Of Nesprin 1:E=90.7695 | ENSEMBL:ENSP00000350719:human:Splice Isoform 2 Of Nesprin 2:E=84.8539 | ENSEMBL:ENSP00000341781:human:Splice Isoform 1 Of Nesprin 2:E=84.1427 | ENSEMBL:ENSP00000265368:human:Splice Is
191836_at	C48D1.1	C48D1.1	WBGene00008177	C48D1.1	active						17	IV-7C19	-			WT		ZYG-1-like serine/threonine protein kinases	ENSEMBL:ENSP00000294353:human:KIAA1730 protein:E=10.1079 |
192298_at	ZC116.3	ZC116.3	WBGene00013855	ZC116.3	active	vulva other | Reproductive System | hypodermis | intestine | tail | pharynx | developing vulva	Adult Expression: pharynx; intestine; Reproductive System; vulva other; hypodermis; unidentified cells in tail ;		0	1	9		192298_at|192299_s_at	ZC116.3 is orthologous to the human gene CUBILIN (CUBN; OMIM:602997), which when mutated leads to hereditary megaloblastic anaemia 1 (OMIM:261100).			Molecular_function:calcium ion binding	Cubilin, multiligand receptor mediating cobalamin absorption	ENSEMBL:ENSP00000265929:human:Intrinsic factor-B12 receptor precursor:E=217.523 | ENSEMBL:ENSP00000343124:human:Splice Isoform 4 Of CUB and sushi multiple domains protein 3 precursor:E=52.8239 | ENSEMBL:ENSP00000340835:human:Splice Isoform 3 Of CUB and su
188208_at	T12D8.6	T12D8.6	WBGene00011734	T12D8.6	active	head neurons | Reproductive System | hypodermis | seam cells | intestine | pharynx | rectal epithelium | nervous system | developing vulva	Adult Expression: pharynx; intestine; rectal epithelium; hypodermis; seam cells; Nervous System; head neurons;		1	1	18	III-6D22	-			WT|Emb|Emb	Molecular_function:calcium ion binding|Biological_process:embryonic development (sensu Animalia)	Myosin essential light chain, EF-Hand protein superfamily	ENSEMBL:ENSP00000343321:human:Myosin light chain 3, skeletal muscle isoform:E=34.041 | ENSEMBL:ENSP00000293422:human:Myosin light chain alkali, smooth-muscle isoform:E=33.2366 | ENSEMBL:ENSP00000307280:human:Fast skeletal myosin alkali light chain 1 isoFo
182754_at	C16B8.3	C16B8.3	WBGene00015823	C16B8.3	active						23	X-2B11	-			WT			ENSEMBL:ENSP00000253811:human:Diaphanous 1:E=15 | ENSEMBL:ENSP00000223023:human:Neural Wiskott-Aldrich syndrome protein:E=13.9208 | ENSEMBL:ENSP00000334841:human:Full-length cDNA clone CS0DA006YC23 of Neuroblastoma of Homo sapiens:E=12.2924 | ENSEMBL:ENSP
183683_at	Y50E8A.3	Y50E8A.3	WBGene00003861	oig-3	active	sheath_cells | pharynx | gonad	Neuronal expression in: PVT only | "Non-neuronal expression in: pharynx, gonad sheath."		1	1			-		ok616	WT
173106_at	Y37E3.5	Y37E3.5	WBGene00021349	Y37E3.5	active	amphids | phasmids	Adult Expression: amphids; phasmids; unidentified | Larval Expression: amphids; phasmids; unidentified | "The 5' untranslated region directed expression to a small subset of sensory cells that are ciliated. GFP signal was observed in the multiple ciliated amphid neurons in the head and both ciliated phasmid neurons (PHA and PHB) in the tail. Expression was also detected in other ciliated sensory …		1	1			-		tm1745		Molecular_function:GTP binding	GTP-binding ADP-ribosylation factor-like protein ARL3	ENSEMBL:ENSP00000335400:human:ADP-ribosylation factor-like 2-like 1 isoform 1:E=20.3098 | ENSEMBL:ENSP00000246747:human:21 kDa protein:E=12.9208 | ENSEMBL:ENSP00000329964:human:ARFRP2 protein:E=12.3872 | ENSEMBL:ENSP00000260746:human:ADP-ribosylation factor-like protein 3:E=12.3372 | ENSEMBL:ENSP00000323847:human:Hypothetical protein FLJ22595:E=10.7447 | ENSEMBL:ENSP00000256682:human:ADP-ribosyla…
188490_at	F53B6.6	F53B6.6	WBGene00009961	F53B6.6	active							I-4M24	-			WT		Cuticulin precursor	FLYBASE:CG33196-PB:fly:Flybase gene name is dp-PB:E=16.0177 | FLYBASE:CG9355-PA:fly:Flybase gene name is dy-PA:E=11.0315 |
183265_at	C26F1.6	C26F1.6	WBGene00016149	C26F1.6	active						6	V-5L13	-	C26F1.6 encodes a homolog of the functionally active Fmrf Receptor (FR; CG2114) of D. melanogaster; it is thus possible that C26F1.6 is a receptor for one of the FMRF-like neurotransmitters in C. elegans (e.g., FLP-1 through FLP-12).		WT	Molecular_function:rhodopsin-like receptor activity|Biological_process:G-protein coupled receptor protein signaling pathway|Cellular_component:integral to membrane	7 transmembrane receptor	ENSEMBL:ENSP00000255262:human:Neuromedin U receptor 2:E=13.2291 | ENSEMBL:ENSP00000216629:human:B1 bradykinin receptor:E=10.699 | FLYBASE:CG2114-PA:fly:Flybase gene name is FR-PA:E=30.699 | FLYBASE:CG2872-PB:fly:Flybase gene name is AlstR-PB:E=12.1135 | FLYBASE:CG6986-PA:fly:Flybase gene name is CG6986-PA:E=11.7959 |
180128_at	Y51H4A.8	Y51H4A.8	WBGene00013104	Y51H4A.8	active								-			WT
188068_at	F37A8.4	F37A8.4	WBGene00003748	nlp-10	active	head neurons | male nervous system | lateral ganglia | pharyngeal neurons | tail neurons	Reporter construct is expressed primarily or exclusively in neurons or "endocrine/secretory" cells. GFP expression in non-neuronal tissues include the gut (frequently), specific somatic gonad cells, and in pharyngeal or vulval muscles (rarely). No expression is detected in hypodermal, body wall muscle or germ tissues. nlp-10 is expressed at head neurons. | "Expressed in ASK, ADL, CAN, 2 lateral n…		1	1	6		-	nlp-10 encodes four predicted neuropeptide-like proteins; nlp-10 is part of a GGxY neuropeptide family that has members in several other nematode species; nlp-10 is expressed in a variety of neurons, including ASK, ADL, CAN, two lateral neurons, two anterior pharyngeal neurons, one tail neuron, and one male tail neuron; as loss of nlp-10 activity via large-scale RNAi screens does not result in an…		WT
175744_s_at	Y92C3B.2a	Y92C3B.2	WBGene00006697	uaf-1	active		Transcript accumulate at low levels in most stages, but at higher levels in L1.		5	1			175744_s_at|177034_s_at	uaf-1 encodes the large subunit of U2AF, the U2 small nuclear ribonucleoparticle (snRNP) auxiliary factor and is a homolog of mammalian and fly U2AF65; UAF-1 has been shown to bind RNA and this binding is enhanced by UAF-2; the abundance of one alternative transcript appears to be increased during starvation and this transcript is retained in the nucleus; uaf-1 affects embryonic viability, based …			Molecular_function:nucleic acid binding|Molecular_function:RNA binding|Biological_process:mRNA processing|Cellular_component:nucleus	Splicing factor U2AF, large subunit (RRM superfamily)	ENSEMBL:ENSP00000307863:human:Splicing factor U2AF 65 kDa subunit:E=127.319 | ENSEMBL:ENSP00000351749:human:Splice Isoform 2 Of RNA-binding region containing protein 2:E=19.585 | ENSEMBL:ENSP00000253363:human:Splice Isoform 1 Of RNA-binding region contain
179648_at	K07A1.7	K07A1.7	WBGene00010614	K07A1.7	active						17	I-4D04	-			WT		Cell differentiation regulator of the Headcase family	ENSEMBL:ENSP00000230165:human:Headcase protein homolog:E=21.6778 | FLYBASE:CG15532-PA:fly:Flybase gene name is hdc-PA:E=25.6778 |
186936_at	W10G11.20	W10G11.20	WBGene00021149	W10G11.20	active						27		-
174339_at	yk442f5.3	yk442f5.3	-	-	not a gene								-
189544_at	F57F5.1	F57F5.1	WBGene00010204	F57F5.1	active						8	V-8E19	-		tm540	WT|Emb|Emb|Lva|Unc	Molecular_function:cysteine-type peptidase activity|Biological_process:proteolysis and peptidolysis|Molecular_function:cysteine-type endopeptidase activity|Biological_process:embryonic development (sensu Animalia)|Biological_process:larval development (sensu Nematoda)|Biological_process:growth|Biological_process:locomotory behavior	Cysteine proteinase Cathepsin L	ENSEMBL:ENSP00000345672:human:Cathepsin B precursor:E=90.8239 | ENSEMBL:ENSP00000259782:human:OTTHUMP00000039972:E=34.1612 | ENSEMBL:ENSP00000271064:human:Tubulointerstitial nephritis antigen-related protein precursor:E=31.5086 | ENSEMBL:ENSP00000220166:h
189694_at	T10B10.5	T10B10.5	WBGene00011682	T10B10.5	active						6		-			WT		Ca2+-dependent phospholipid-binding protein Synaptotagmin, required for synaptic vesicle and secretory granule exocytosis	ENSEMBL:ENSP00000285794:human:Similar to Synaptotagmin VI:E=25.9208 | ENSEMBL:ENSP00000324419:human:Synaptotagmin-9:E=23.6383 | ENSEMBL:ENSP00000228567:human:Synaptotagmin-10:E=23.4089 | ENSEMBL:ENSP00000340914:human:Synaptotagmin-3:E=22.1611 | ENSEMBL:EN
181520_at	W07A12.7	W07A12.7	WBGene00012324	tag-323	active						25	II-6H11	-		ok1402	WT	Molecular_function:transferase activity, transferring groups other than amino-acyl groups	Predicted acyltransferase	FLYBASE:CG13325-PA:fly:Flybase gene name is CG13325-PA:E=19.2366 | FLYBASE:CG10182-PA:fly:Flybase gene name is CG10182-PA:E=18.7959 | FLYBASE:CG10183-PA:fly:Flybase gene name is CG10183-PA:E=17.7959 | FLYBASE:CG14205-PA:fly:Flybase gene name is CG14205-PA:E=15.3468 | FLYBASE:CG16723-PA:fly:Flybase gene name is CG16723-PA:E=11.2924 |
189972_at	C33C12.3	C33C12.3	WBGene00016335	C33C12.3	active							II-2M08	-			WT|WT	Molecular_function:glucosylceramidase activity|Biological_process:sphingolipid metabolism|Biological_process:lysosome organization and biogenesis|Cellular_component:lysosome	Beta-glucocerebrosidase	ENSEMBL:ENSP00000314508:human:Glucosylceramidase precursor:E=89.8539 | ENSEMBL:ENSP00000316400:human:GBA protein:E=49.1805 | FLYBASE:CG31148-PA:fly:Flybase gene name is CG31148-PA:E=48.8539 | FLYBASE:CG31414-PA:fly:Flybase gene name is CG31414-PA:E=48.8539 |
186001_s_at	Y41C4A.12a	Y41C4A.12	WBGene00012758	Y41C4A.12	active							III-6E21	-			WT|WT|WT
181909_s_at	T10E9.2	T10E9.2	WBGene00020412	T10E9.2	active						11	I-3K19	173046_at|181909_s_at			WT	Molecular_function:nucleic acid binding|Molecular_function:zinc ion binding|Cellular_component:nucleus
184245_at	Y37D8A.18	Y37D8A.18	WBGene00012556	Y37D8A.18	active						5	III-6O16	-			WT|Clr|Emb|Gro|Lva	Molecular_function:structural constituent of ribosome|Biological_process:protein biosynthesis|Cellular_component:intracellular|Cellular_component:ribosome|Biological_process:osmoregulation|Biological_process:embryonic development (sensu Animalia)|Biological_process:positive regulation of growth rate|Biological_process:larval development (sensu Nematoda)|Biological_process:growth	Mitochondrial ribosomal protein S10	ENSEMBL:ENSP00000053468:human:Mitochondrial 28S ribosomal protein S10:E=17.7959 | FLYBASE:CG4247-PA:fly:Flybase gene name is mRpS10-PA:E=22.2518 |
174950_at	F27B3.5	F27B3.5	WBGene00017847	F27B3.5	active						22	III-3B19	174950_at|180595_s_at			WT|WT	Molecular_function:serine protease inhibitor activity	Predicted E3 ubiquitin ligase	ENSEMBL:ENSP00000317985:human:Rho-associated protein kinase 2:E=10.9586 | ENSEMBL:ENSP00000265148:human:Centromeric protein E:E=10.4949 | ENSEMBL:ENSP00000339286:human:Splice Isoform 3 Of Cutaneous T-cell lymphoma-associated antigen 5:E=10.0757 | ENSEMBL:ENSP00000280083:human:Splice Isoform 1 Of Cutaneous T-cell lymphoma-associated antigen 5:E=10.0706 | ENSEMBL:ENSP00000343897:human:CTAGE family,…
188064_at	W01C9.5	W01C9.5	WBGene00012178	W01C9.5	active						6	II-6A04	-			WT		Globins and related hemoproteins
179901_at	Y51H4A.1	Y51H4A.1	WBGene00013098	Y51H4A.1	active								-			WT
192720_at	K07G5.2	K07G5.2	WBGene00006963	xpa-1	active		A single band (at ~800 bases) of Ce-XPA mRNA was detected in the total RNA from embryos. The transcript was also detected in total RNA and mRNA from mixed-stage worms.		5	1	11	I-3D07	-	xpa-1 encodes an ortholog of human XPA, the xeroderma pigmentosum complementation group A protein (OMIM:278700, mutations are associated with sensitivity to ultraviolet light and carcinomata at an early age); by homology, XPA-1 is predicted to function as a DNA-binding protein that is required for nucleotide excision repair of damaged DNA; in C. elegans, loss of xpa-1 activity via mutation or RNA…	ok698	WT	Molecular_function:damaged DNA binding|Biological_process:nucleotide-excision repair|Cellular_component:nucleus	DNA excision repair protein XPA/XPAC/RAD14	ENSEMBL:ENSP00000259463:human:DNA-repair protein complementing XP-A cells:E=42.0809 | FLYBASE:CG6358-PA:fly:Flybase gene name is Xpac-PA:E=40.7447 |
183614_at	Y39A1A.6	Y39A1A.6	WBGene00012645	Y39A1A.6	active						2		-			WT	Molecular_function:structural constituent of ribosome|Biological_process:protein biosynthesis|Cellular_component:intracellular|Cellular_component:ribosome	Mitochondrial/chloroplast ribosomal protein L22	ENSEMBL:ENSP00000265229:human:26 kDa protein:E=21.5528 | ENSEMBL:ENSP00000343328:human:Similar to RE06857p:E=14.5086 | FLYBASE:CG4742-PA:fly:Flybase gene name is mRpL22-PA:E=25.1611 |
192003_s_at	K11G12.5	K11G12.5	WBGene00019656	K11G12.5	active						2	X-3H05	-			WT|WT	Molecular_function:binding|Biological_process:transport|Cellular_component:membrane|Cellular_component:mitochondrial inner membrane	Mitochondrial oxoglutarate/malate carrier proteins	ENSEMBL:ENSP00000345580:human:Splice Isoform 1 Of Mitochondrial dicarboxylate carrier:E=88.8239 | ENSEMBL:ENSP00000328403:human:Splice Isoform 2 Of Mitochondrial dicarboxylate carrier:E=86.7213 | ENSEMBL:ENSP00000225665:human:Solute carrier family 25 (mit
181746_s_at	Y46G5A.1a	Y46G5A.1	WBGene00012894	Y46G5A.1	active								181746_s_at|182006_at			Sck|Stp|WT	Biological_process:physiological processes|Biological_process:gametogenesis	Rab6 GTPase activator GAPCenA and related TBC domain proteins	ENSEMBL:ENSP00000277575:human:PREDICTED: USP6 N-terminal like:E=96.1871 | ENSEMBL:ENSP00000332729:human:TBC1 domain family, member 3:E=54 | ENSEMBL:ENSP00000345014:human:TBC1 domain family, member 3:E=53.8861 | ENSEMBL:ENSP00000346691:human:62 kDa protein
175131_at	C42C1.13	C42C1.13	WBGene00016591	C42C1.13	active								-		ok1114			Putative N2,N2-dimethylguanosine tRNA methyltransferase	ENSEMBL:ENSP00000300209:human:Hypothetical protein:E=20.0269 | ENSEMBL:ENSP00000267273:human:OTTHUMP00000018663:E=11.9586 | ENSEMBL:ENSP00000272839:human:Hepatocellular carcinoma-associated antigen HCA557b:E=11.8239 | ENSEMBL:ENSP00000298105:human:PREDICTED: similar to RIKEN cDNA 4832428D23 gene:E=11.4089 | ENSEMBL:ENSP00000351279:human:Splice Isoform 2 Of Protein C14orf138:E=11.2291 | ENSEMBL:EN…
175304_at	F07H5.10	F07H5.10	WBGene00008561	F07H5.10	active						2	II-6K18	175304_at|182869_at			WT|WT		Nuclear 5'-3' exoribonuclease-interacting protein, Rai1p
184976_s_at	Y73C8B.2	Y73C8B.2	WBGene00022259	Y73C8B.2	active								-			WT|WT	Molecular_function:catalytic activity	Unnamed protein
193347_at	F14F4.1	F14F4.1	WBGene00008808	F14F4.1	active								-				Molecular_function:rhodopsin-like receptor activity|Biological_process:G-protein coupled receptor protein signaling pathway|Cellular_component:integral to membrane	7 transmembrane receptor	ENSEMBL:ENSP00000299178:human:Vasopressin V1a receptor:E=28.6021 | ENSEMBL:ENSP00000338072:human:Vasopressin V2 receptor:E=27.3768 | ENSEMBL:ENSP00000347015:human:Vasopressin V1b receptor:E=23.4559 | ENSEMBL:ENSP00000324270:human:Oxytocin receptor:E=21.69
192550_at	F31E3.3	F31E3.3	WBGene00004340	rfc-4	active						11	III-3N11	-			Emb|Emb|Emb|Stp|Emb|Gro	Molecular_function:nucleotide binding|Molecular_function:nucleoside triphosphatase activity|Molecular_function:ATP binding|Molecular_function:DNA binding|Biological_process:DNA replication|Cellular_component:DNA replication factor C complex|Biological_process:embryonic development (sensu Animalia)|Biological_process:positive regulation of growth rate|Biological_process:gametogenesis	Replication factor C, subunit RFC4	ENSEMBL:ENSP00000296273:human:Activator 1 37 kDa subunit:E=62.6576 | ENSEMBL:ENSP00000229043:human:Activator 1 36 kDa subunit:E=46.9586 | ENSEMBL:ENSP00000055077:human:Splice Isoform 1 Of Activator 1 40 kDa subunit:E=36.7959 | ENSEMBL:ENSP00000255484:human:Activator 1 38 kDa subunit:E=21.9586 | ENSEMBL:ENSP00000275627:human:Similar to Activator 1 40 kDa subunit:E=14.301 | FLYBASE:CG8142-PA:fly:Fl…
173248_s_at	T24B8.1	T24B8.1	WBGene00004446	rpl-32	active	excretory cell | neurons along body | head neurons | Reproductive System | nerve ring | seam cells | intestine | body wall muscle | pharynx | nervous system | ventral nerve cord | distal tip cell | tail neurons	Adult Expression: pharynx; intestine; Reproductive System; distal tip cell; body wall muscle; seam cells; excretory cell; Nervous System; nerve ring; ventral nerve cord; head neurons; neurons along body; tail neurons;		1	1			-	rpl-32 encodes a large ribosomal subunit L32 protein.			Molecular_function:structural constituent of ribosome|Biological_process:protein biosynthesis|Cellular_component:intracellular|Cellular_component:ribosome	60S ribosomal protein L32	ENSEMBL:ENSP00000339064:human:60S ribosomal protein L32:E=38.0809 | ENSEMBL:ENSP00000275524:human:16 kDa protein:E=35.9586 | ENSEMBL:ENSP00000345776:human:PREDICTED: similar to 60S ribosomal protein L32:E=30.9208 | ENSEMBL:ENSP00000351471:human:16 kDa protein:E=24.9586 | ENSEMBL:ENSP00000347523:human:15 kDa protein:E=22.7959 | ENSEMBL:ENSP00000346229:human:12 kDa protein:E=17.6198 | FLYBASE:CG793…
189283_s_at	C06B3.3	C06B3.3	WBGene00007362	cyp-35C1	active							V-9M01	189282_at|189283_s_at			WT	Biological_process:electron transport|Molecular_function:monooxygenase activity	Cytochrome P450 CYP2 subfamily	ENSEMBL:ENSP00000324648:human:Cytochrome P450 2B6:E=56.5376 | ENSEMBL:ENSP00000257149:human:Cytochrome P450 2J2:E=55.0605 | ENSEMBL:ENSP00000285979:human:Cytochrome P450 2C18:E=53.8861 | ENSEMBL:ENSP00000301141:human:Cytochrome P450 2A6:E=53.5686 | ENSEMB
191008_at	Y71H9A.3	Y71H9A.3	WBGene00006066	sto-4	active						1	X-5F19	171787_x_at|191008_at		tm1495	WT	Cellular_component:membrane	Prohibitins and stomatins of the PID superfamily	ENSEMBL:ENSP00000286713:human:Erythrocyte band 7 integral membrane protein:E=84.9208 | ENSEMBL:ENSP00000255480:human:Stomatin-like protein 3:E=76.3372 | ENSEMBL:ENSP00000263730:human:Splice Isoform 1 Of Podocin:E=62.5686 | ENSEMBL:ENSP00000345911:human:Si
188174_s_at	Y49F6B.4	Y49F6B.4	WBGene00004896	smu-2	active								173195_s_at|188174_s_at	smu-2 encodes a protein with homology to the mammalian nuclear protein RED that affects the accumulation of alternatively spliced unc-52 transcripts; may function in a pathway with smu-1, interacts in vitro with SMU-1, and may be required for normal expression levels of SMU-1.	mn416	WT|WT|WT|WT|Unclassified		IK cytokine down-regulator of HLA class II	ENSEMBL:ENSP00000261812:human:Red protein:E=76.9208 | ENSEMBL:ENSP00000343367:human:12 kDa protein:E=20.2757 | ENSEMBL:ENSP00000261973:human:RNA binding motif protein 25:E=16.6021 | ENSEMBL:ENSP00000282007:human:OTTHUMP00000040990:E=15.1192 | ENSEMBL:ENSP
182723_at	E04F6.6	E04F6.6	WBGene00017126	E04F6.6	active						8	II-5B13	175493_s_at|182723_at			WT|Unclassified	Molecular_function:catalytic activity	Unnamed protein
187548_s_at	C32D5.6	C32D5.6	WBGene00016314	C32D5.6	active						31	II-4N22	-			WT		Uncharacterized conserved protein	ENSEMBL:ENSP00000347920:human:TPR repeat containing protein:E=98.5229 | ENSEMBL:ENSP00000297615:human:C9orf52 protein:E=98.5086 | ENSEMBL:ENSP00000262675:human:Hypothetical protein DEME-6:E=95.4949 | ENSEMBL:ENSP00000306598:human:Similar to RIKEN cDNA 2810439F02 gene:E=31.585 | ENSEMBL:ENSP00000262676:human:KIAA0452 protein:E=27.7959 |
188468_at	F32A6.5	F32A6.5	WBGene00006064	sto-2	active						6	X-3C07	-		tm1475	WT	Cellular_component:membrane	Prohibitins and stomatins of the PID superfamily	ENSEMBL:ENSP00000286713:human:Erythrocyte band 7 integral membrane protein:E=90.0177 | ENSEMBL:ENSP00000255480:human:Stomatin-like protein 3:E=83.1135 | ENSEMBL:ENSP00000263730:human:Splice Isoform 1 Of Podocin:E=64.4815 | ENSEMBL:ENSP00000345911:human:Si
176979_at	Y48G1C.4	Y48G1C.4	WBGene00021677	Y48G1C.4	active								-			Emb|Sck|Stp	Molecular_function:catalytic activity|Biological_process:metabolism|Biological_process:embryonic development (sensu Animalia)|Biological_process:physiological processes|Biological_process:gametogenesis	Phosphatidylglycerolphosphate synthase	ENSEMBL:ENSP00000262764:human:Similar to Phosphatidylglycerophosphate synthase:E=76.9586 | ENSEMBL:ENSP00000330039:human:Hypothetical protein:E=33.2757 | ENSEMBL:ENSP00000334151:human:Hypothetical protein FLJ20876:E=31.2924 | FLYBASE:CG7718-PA:fly:Flybase gene name is CG7718-PA:E=77 |
192076_at	K02G10.7a	K02G10.7	WBGene00000176	aqp-8	active						8	X-2D20	-			WT|WT	Molecular_function:transporter activity|Biological_process:transport|Cellular_component:membrane		ENSEMBL:ENSP00000318355:human:Splice Isoform 1 Of Aquaporin 10:E=40.0706 | ENSEMBL:ENSP00000297991:human:MIP family protein:E=38.6198 | ENSEMBL:ENSP00000323912:human:BA251O17.3:E=35.8239 | ENSEMBL:ENSP00000347330:human:Splice Isoform 2 Of Aquaporin 10:E=31.9208 | ENSEMBL:ENSP00000329599:human:24 kDa protein:E=22.9586 | ENSEMBL:ENSP00000219919:human:Aquaporin 9:E=22.0862 | ENSEMBL:ENSP00000339229:…
173905_s_at	B0310.5	B0310.5	WBGene00015141	B0310.5	active						27	X-1E03	173204_s_at|173905_s_at			WT	Molecular_function:transferase activity, transferring hexosyl groups|Biological_process:metabolism	UDP-glucuronosyl and UDP-glucosyl transferase	ENSEMBL:ENSP00000303174:human:UDP-glucuronosyltransferase 1-6 precursor, microsomal:E=34.4685 | ENSEMBL:ENSP00000327082:human:UDP-glucuronosyltransferase 1-3 precursor, microsomal:E=34.0915 | ENSEMBL:ENSP00000282507:human:Hypothetical protein PSEC0073:E=3
188947_at	T09F5.9	T09F5.9	WBGene00011668	clec-47	active						8	V-9N12	-			WT	Molecular_function:sugar binding	C-type lectin
189602_s_at	K08F8.3	K08F8.3	WBGene00001505	fut-1	active								173768_at|189602_s_at	fut-1 encodes a functional fucosyl transferase; evidence from biophysical experiments indicates that FUT-1 is a golgi-localized glycosyltransferase.	gk183	WT	Molecular_function:fucosyltransferase activity|Biological_process:protein amino acid glycosylation|Cellular_component:membrane|Cellular_component:Golgi membrane|Biological_process:carbohydrate biosynthesis	Fucosyltransferase	ENSEMBL:ENSP00000252675:human:Alpha-:E=31.6198 | ENSEMBL:ENSP00000344210:human:Splice Isoform 2 Of Alpha-:E=31.1871 | ENSEMBL:ENSP00000286955:human:Splice Isoform 1 Of Alpha-:E=31.1739 | ENSEMBL:ENSP00000305603:human:Galactoside 3:E=30.2292 | ENSEMBL:ENSP00000351602:human:FucosyltransFerase 4:E=26.9586 | ENSEMBL:ENSP00000318142:human:Alpha-:E=23.5376 | ENSEMBL:ENSP00000302599:human:Alpha-:E=20.60…
181048_at	F54B11.9	F54B11.9	WBGene00010032	F54B11.9	active							X-6K22	-			WT
193243_at	T05A1.3	T05A1.3	WBGene00011454	T05A1.3	active						22		-					Leucine rich repeat	ENSEMBL:ENSP00000216241:human:PREDICTED: hypothetical protein BC012882:E=24.8539 | ENSEMBL:ENSP00000315005:human:Splice Isoform 2 Of Slit homolog 1 protein precursor:E=23.9586 | ENSEMBL:ENSP00000266058:human:Slit-1 protein:E=23.3468 | ENSEMBL:ENSP00000348
190576_s_at	K07C5.6	K07C5.6	WBGene00010629	K07C5.6	active						11	V-7M23	-			Emb|Adl|Emb|Mlt|Emb	Molecular_function:nucleic acid binding|Biological_process:determination of adult life span|Biological_process:physiological processes|Biological_process:embryonic development (sensu Animalia)|Biological_process:molting cycle (sensu Invertebrata)	RNA splicing factor - Slu7p	ENSEMBL:ENSP00000297151:human:Step II splicing factor SLU7:E=76.6576 | ENSEMBL:ENSP00000261973:human:RNA binding motif protein 25:E=11.8239 | ENSEMBL:ENSP00000242848:human:KIAA0853 protein:E=10.0605 | FLYBASE:CG1420-PA:fly:Flybase gene name is CG1420-PA:E=127.699 | FLYBASE:CG1078-PA:fly:Flybase gene name is CG1078-PA:E=11.0605 | FLYBASE:CG12750-PA:fly:Flybase gene name is CG12750-PA:E=10.3566 |
186182_s_at	R02E12.6	R02E12.6	WBGene00019830	R02E12.6	active								-					Unnamed protein
179040_at	F28D9.4	F28D9.4	WBGene00009220	F28D9.4	active								-
186873_at	F07H5.3	F07H5.3	WBGene00014307	F07H5.3	active						8	II-6K04	175094_s_at|186873_at
179035_s_at	C35A5.8	C35A5.8	WBGene00007952	C35A5.8	active						5		-					Nuclear transport receptor RanBP16 (importin beta superfamily)	ENSEMBL:ENSP00000252512:human:Exportin 7:E=222.62 | FLYBASE:CG33180-PB:fly:Flybase gene name is Ranbp16-PB:E=202.585 |
173318_at	yk145d8.3	yk145d8.3	-	-	not a gene								-
174194_at	C35C5.6	C35C5.6	WBGene00007956	C35C5.6	active							X-5D17	174194_at|174386_at|178387_at			WT|WT		Targeting complex (TRAPP) subunit	ENSEMBL:ENSP00000348699:human:Conserved hypothetical protein:E=58 | ENSEMBL:ENSP00000301226:human:Hypothetical protein FLJ44832:E=57.8539 | FLYBASE:CG2478-PA:fly:Flybase gene name is CG2478-PA:E=65.7213 |
173883_s_at	W04D2.5	W04D2.5	WBGene00012244	W04D2.5	active						2	V-8I16	-	This gene encodes a protein predicted by Eisenberg and coworkers, with 68% accuracy, to be mitochondrial.		Gro|Gro	Molecular_function:structural constituent of ribosome|Biological_process:protein biosynthesis|Cellular_component:intracellular|Cellular_component:ribosome|Biological_process:positive regulation of growth rate	Mitochondrial/chloroplast ribosomal protein S11	ENSEMBL:ENSP00000317376:human:28S ribosomal protein S11, mitochondrial precursor:E=26.3566 | ENSEMBL:ENSP00000318054:human:Similar to 28S ribosomal protein S11, mitochondrial precursor (MRP-S11) (Cervical cancer proto-oncogene 2) (HCC-2). SPLICE ISOFORM 2:E=21.7213 | FLYBASE:CG5184-PA:fly:Flybase gene name is mRpS11-PA:E=28.699 |
183201_at	M02D8.1	M02D8.1	WBGene00019727	M02D8.1	active						16	X-4O04	-			WT		Immunoglobin and related proteins	FLYBASE:CG32019-PE:fly:Flybase gene name is bt-PE:E=15.4318 |
182491_at	F53F4.13	F53F4.13	WBGene00009995	F53F4.13	active						6	V-9A09	-			WT		Uncharacterized protein
187908_at	C14A4.2	C14A4.2	WBGene00000933	dap-3	active						2	II-7K16	-	dap-3 is an ortholog of mammalian death-associated protein 3 (DAP3), a mitochondrial ribosomal protein that promotes apoptosis.	gk347		Biological_process:apoptosis|Cellular_component:mitochondrial ribosome|Cellular_component:small ribosomal subunit	Mitochondrial ribosome small subunit component, mediator of apoptosis DAP3	ENSEMBL:ENSP00000341692:human:Mitochondrial 28S ribosomal protein S29:E=53.1549 | FLYBASE:CG3633-PA:fly:Flybase gene name is mRpS29-PA:E=41.9208 |
177712_at	C06C3.6	C06C3.6	WBGene00005271	srh-48	active							II-6P01	-			WT	Molecular_function:G-protein coupled receptor activity|Cellular_component:membrane	Predicted olfactory G-protein coupled receptor
188572_s_at	K09C4.8	K09C4.8	WBGene00006308	sul-1	active						13	X-2M19	-	sul-1 encodes a member of the sulfatase family.	gk151	WT	Molecular_function:sulfuric ester hydrolase activity|Biological_process:metabolism	Sulfatases	ENSEMBL:ENSP00000260128:human:Extracellular sulfatase Sulf-1 precursor:E=166.276 | ENSEMBL:ENSP00000353007:human:Extracellular sulfatase Sulf-2 precursor:E=165.113 | ENSEMBL:ENSP00000354662:human:SulfataSe 2 iSoform b precurSor:E=165.108 | ENSEMBL:ENSP00000258145:human:N-acetylglucosamine-6-sulfatase precursor:E=90.6778 | ENSEMBL:ENSP00000337148:human:Bone Rel Sulphatase:E=22.8539 | ENSEMBL:ENSP0…
171745_x_at	F56C11.2	F56C11.2	WBGene00004225	ptr-11	active						1	I-1A07	171745_x_at|188390_at			WT	Molecular_function:hedgehog receptor activity|Cellular_component:membrane	Predicted membrane protein (patched superfamily)	ENSEMBL:ENSP00000332353:human:Patched protein homolog 1:E=24.3372 | ENSEMBL:ENSP00000236083:human:Patched 2:E=22.2676 | ENSEMBL:ENSP00000289547:human:Niemann-Pick C1-like protein 1:E=20.3665 | ENSEMBL:ENSP00000269228:human:Niemann-Pick C1 protein precursor:E=19.3098 | ENSEMBL:ENSP00000327376:human:Hypothetical protein FLJ44037:E=15.4559 | ENSEMBL:ENSP00000297890:human:Patched family protein:E=14.…
172878_x_at	F15H10.2	F15H10.2	WBGene00000602	col-13	active		Detected at a similar level in dauer-L4 and L4-adult molt RNAs, but not in embryos or L2-dauer molt RNAs. | "Strong expression in egg, L4 and adult, weak in dauer." | "The col-13 specific probe hybridizes to a 1.3 kb trranscript. Expression of col-12 is detected in dauer-L4 and L4-adult molt RNAs, but not in embryo or L2-dauer molt RNAs."		5	1	16		-	col-13 encodes a collagen which is expressed in all stages of development, like sqt-3 (col-1), col-3, col-10, col-11, col-12, and col-14; collagen genes with this expression profile may be specifically required to construct the L1 cuticle (and, perhaps, less specifically required for cuticles at other stages); the amino- and carboxyl-terminal cysteine-rich regions of COL-13 are most closely relat…			Molecular_function:structural constituent of cuticle|Biological_process:phosphate transport|Cellular_component:cytoplasm	Collagens (type IV and type XIII), and related proteins	ENSEMBL:ENSP00000315243:human:COL3A1 protein:E=41.0555 | ENSEMBL:ENSP00000304408:human:Collagen alpha 1(III) chain precursor:E=40.9586 | ENSEMBL:ENSP00000225964:human:Collagen alpha 1(I) chain precursor:E=40.2219 | ENSEMBL:ENSP00000341752:human:COL22A1 pr
175259_at	Y39B6A.37	Y39B6A.37	WBGene00012695	Y39B6A.37	active								175259_at|183006_at			WT
192125_s_at	C15F1.7a	C15F1.7	WBGene00004930	sod-1	active								-	The sod-1 gene encodes an ortholog of human SOD1 (OMIM:147450), which when mutated leads to amyotrophic lateral sclerosis (OMIM:105400).	pk67	WT		Cu2+/Zn2+ superoxide dismutase SOD1	ENSEMBL:ENSP00000270142:human:Superoxide diSmutaSe 1, Soluble:E=43.9586 | ENSEMBL:ENSP00000307870:human:Copper chaperone for superoxide dismutase:E=34.3468 | ENSEMBL:ENSP00000226877:human:Extracellular superoxide dismutase [Cu-Zn] precursor:E=19.8861 | FLYBASE:CG11793-PA:fly:Flybase gene name is Sod-PA:E=42.8861 | FLYBASE:CG9027-PA:fly:Flybase gene name is CG9027-PA:E=33.9586 | FLYBASE:CG17753-PA…
182529_at	C31E10.5	C31E10.5	WBGene00007846	C31E10.5	active							X-6F13	-			WT		Uncharacterized conserved protein
188692_at	C50F4.5	C50F4.5	WBGene00001915	his-41	active						1	V-6N07	-	his-41 encodes an H2B histone.	tm905	Emb|Lva|Unc	Molecular_function:DNA binding|Biological_process:nucleosome assembly|Biological_process:chromosome organization and biogenesis (sensu Eukarya)|Cellular_component:nucleosome|Cellular_component:nucleus|Biological_process:embryonic development (sensu Animalia)|Biological_process:larval development (sensu Nematoda)|Biological_process:growth|Biological_process:locomotory behavior	Histone H2B	ENSEMBL:ENSP00000330559:human:H2B histone family, member C:E=48.2076 | ENSEMBL:ENSP00000346676:human:Similar to Histone H2B:E=47.9208 | ENSEMBL:ENSP00000289316:human:Similar to H2B histone family, member A:E=47.8239 | ENSEMBL:ENSP00000348706:human:H2B histone family, member A:E=47.7959 | ENSEMBL:ENSP00000348531:human:Histone H2B:E=47.7959 | ENSEMBL:ENSP00000352156:human:H2B histone family, member…
188469_at	T15B7.5	T15B7.5	WBGene00000714	col-141	active						16		-				Biological_process:phosphate transport|Cellular_component:cytoplasm|Molecular_function:structural constituent of cuticle	Collagens (type IV and type XIII), and related proteins	ENSEMBL:ENSP00000315243:human:COL3A1 protein:E=40.5229 | ENSEMBL:ENSP00000304408:human:Collagen alpha 1(III) chain precursor:E=40.4318 | ENSEMBL:ENSP00000225964:human:Collagen alpha 1(I) chain precursor:E=40.3279 | ENSEMBL:ENSP00000271069:human:Collagen a
174667_at	C46C2.1a	C46C2.1	WBGene00006941	wnk-1	active	hypodermis	Expression is seen in the excretory cell and canals of the larval and adult stages. Expression is stronger in larvae. Weak expression is also observed in other nuclei, presumably hypodermal.		0	1		IV-4P15	174667_at|190424_at	wnk-1 is orthologous to the human gene PROTEIN KINASE, LYSINE-DEFICIENT 1 (PRKWNK1; OMIM:605232), which when mutated leads to pseudohypoaldosteronism type II.	ok266	WT|WT|WT|Egl|Gro	Molecular_function:protein kinase activity|Molecular_function:ATP binding|Biological_process:protein amino acid phosphorylation|Molecular_function:protein serine/threonine kinase activity|Molecular_function:protein-tyrosine kinase activity|Biological_process:oviposition|Biological_process:positive regulation of growth rate		ENSEMBL:ENSP00000313059:human:Splice Isoform 1 Of Serine/threonine-protein kinase WNK1:E=136.602 | ENSEMBL:ENSP00000252477:human:Splice Isoform 2 Of Serine/threonine-protein kinase WNK1:E=134.569 | ENSEMBL:ENSP00000297876:human:Splice Isoform 2 Of Serine/
191335_at	C39B10.1	C39B10.1	WBGene00008021	C39B10.1	active						6	X-5I01	-			Egl	Molecular_function:rhodopsin-like receptor activity|Biological_process:G-protein coupled receptor protein signaling pathway|Cellular_component:integral to membrane|Biological_process:oviposition	Unnamed protein
182549_at	Y15E3A.2	Y15E3A.2	WBGene00012441	Y15E3A.2	active								-			WT		Globins and related hemoproteins
174927_at	F19C6.2a	F19C6.2	WBGene00008951	F19C6.2	active							X-4N10	174927_at|187139_s_at			WT		Predicted MADS box transcription factor
172862_x_at	T28C6.4	T28C6.4	WBGene00000691	col-117	active						16		-				Biological_process:phosphate transport|Cellular_component:cytoplasm|Molecular_function:structural constituent of cuticle	Collagens (type IV and type XIII), and related proteins	ENSEMBL:ENSP00000243222:human:Collagen alpha 1(X) chain precursor:E=42.7959 | ENSEMBL:ENSP00000315243:human:COL3A1 protein:E=42.6576 | ENSEMBL:ENSP00000304408:human:Collagen alpha 1(III) chain precursor:E=42.5686 | ENSEMBL:ENSP00000354105:human:123 kDa pr
173911_s_at	F58F9.7	F58F9.7	WBGene00019060	F58F9.7	active						24	IV-3M07	-			WT	Molecular_function:acyl-CoA oxidase activity|Biological_process:fatty acid beta-oxidation|Cellular_component:peroxisome|Molecular_function:oxidoreductase activity|Biological_process:electron transport	Pristanoyl-CoA/acyl-CoA oxidase	ENSEMBL:ENSP00000200383:human:Acyl-coenzyme A oxidase 3, peroxisomal:E=122.921 | ENSEMBL:ENSP00000293217:human:Splice Isoform 2 Of Acyl-coenzyme A oxidase 1, peroxisomal:E=70.9586 | ENSEMBL:ENSP00000301608:human:Splice Isoform 1 Of Acyl-coenzyme A oxidase 1, peroxisomal:E=70.3279 | ENSEMBL:ENSP00000307697:human:Acyl-coenzyme A oxidase 2, peroxisomal:E=52.1192 | ENSEMBL:ENSP00000283065:human:Acyl-…
181827_at	F45E1.3	F45E1.3	WBGene00018464	F45E1.3	active						6	X-4I01	-	This gene encodes a protein predicted by Eisenberg and coworkers, with 52% accuracy, to be mitochondrial.		WT	Molecular_function:catalytic activity|Biological_process:metabolism	Predicted hydrolase (HAD superfamily)
186825_at	C43E11.12	C43E11.12	WBGene00016609	C43E11.12	active						2		-
175132_at	F45H11.5	F45H11.5	WBGene00009745	F45H11.5	active								-		tm296			Putative cytochrome c oxidase, subunit COX19	ENSEMBL:ENSP00000342015:human:10 kDa protein:E=13.301 |
189297_at	F42A9.5	F42A9.5	WBGene00018334	cyp-33E2	active						8	IV-4I22	-			WT	Biological_process:electron transport|Molecular_function:monooxygenase activity	Cytochrome P450 CYP2 subfamily	ENSEMBL:ENSP00000285985:human:Cytochrome P450 2C8:E=68.7959 | ENSEMBL:ENSP00000260682:human:Cytochrome P450 2C9:E=68.3665 | ENSEMBL:ENSP00000333212:human:Cytochrome P450:E=68.0706 | ENSEMBL:ENSP00000285981:human:Cytochrome P450 2C19:E=68.0555 | ENSEMBL:EN
173673_s_at	W08E3.2	W08E3.2	WBGene00012343	W08E3.2	active	all somatic cells	Expression is nuclear-localised and probably ubiquitous. Expression is seen from the early embryo (approximately the 100-cell stage) through to adults.	Expression is generally nuclear localised.	3	1	5	I-6D14	-			WT|WT|WT		Nucleo-cytoplasmic protein MLN51	ENSEMBL:ENSP00000264645:human:Cancer susceptibility candidate gene 3 protein:E=16.6383 | FLYBASE:CG11274-PA:fly:Flybase gene name is SRm160-PA:E=10.0269 |
189513_s_at	T13H5.4	T13H5.4	WBGene00011758	T13H5.4	active							II-6O15	-			Emb|Ste|Bmd|Emb|Pvl|Stp|Emb	Molecular_function:nucleic acid binding|Molecular_function:zinc ion binding|Cellular_component:nucleus|Biological_process:body morphogenesis (sensu Nematoda)|Biological_process:embryonic development (sensu Animalia)|Biological_process:hermaphrodite genital morphogenesis|Biological_process:reproduction|Biological_process:gametogenesis	Splicing factor 3a, subunit 3	ENSEMBL:ENSP00000329527:human:Splicing factor 3A subunit 3:E=145.658 | ENSEMBL:ENSP00000328650:human:46 kDa protein:E=102.854 | FLYBASE:CG2925-PA:fly:Flybase gene name is noi-PA:E=133.367 |
183082_s_at	T13H2.4a	T13H2.4	WBGene00004148	pqn-65	active						5		174380_at|183082_s_at	The protein product of this gene is predicted to contain a glutamine/asparagine (Q/N)-rich ('prion') domain, by the algorithm of Michelitsch and Weissman (as of the WS77 release of WormBase, i.e., in wormpep77).					ENSEMBL:ENSP00000301067:human:565 kDa protein:E=20.7696 | ENSEMBL:ENSP00000353758:human:Splice Isoform 2 Of Myeloid/lymphoid or mixed-lineage leukemia protein 2:E=20.3979 | ENSEMBL:ENSP00000263205:human:Similar to Positive cofactor 2 glutamine/Q-rich-asso
181987_at	T23B3.6	T23B3.6	WBGene00020714	T23B3.6	active						15	I-3C16	-			WT
175455_at	C48B6.3	C48B6.3	WBGene00016741	C48B6.3	active						7	I-3I20	175455_at|180365_at			WT|WT
171990_x_at	R13G10.1	R13G10.1	WBGene00001086	dpy-27	active		A single transcript of 4.6 kb preferentially expressed in embryos. The transcript level decrease dramatically in L1 and L2, and become almost undetectable at L3, L4 and non-gravid adult hermaphrodites.		5	1	5	III-1L16	171990_x_at|188603_s_at	The dpy-27 gene encodes a homolog of the SMC4 subunit of mitotic condensin; DPY-27, in combination with other proteins including MIX-1, act as a unit to repress X-linked genes during dosage compensation.	rh18	WT|Dpy|Emb|Lva|Ste|Unc|Dpy|Egl|Dpy|Gro	Molecular_function:ATP binding|Molecular_function:ATPase activity|Biological_process:chromosome organization and biogenesis|Cellular_component:chromosome|Molecular_function:protein binding|Biological_process:positive regulation of body size|Biological_process:oviposition|Biological_process:embryonic development (sensu Animalia)|Biological_process:positive regulation of growth rate|Biological_proc…	Structural maintenance of chromosome protein 4 (chromosome condensation complex Condensin, subunit C)	ENSEMBL:ENSP00000349961:human:Splice Isoform 1 Of Structural maintenance of chromosomes 4-like 1 protein:E=95.7447 | ENSEMBL:ENSP00000353225:human:Splice Isoform 2 Of Structural maintenance of chromosomes 4-like 1 protein:E=94.1938 | ENSEMBL:ENSP000003234
178068_s_at	C34E7.4	C34E7.4	WBGene00007934	C34E7.4	active						1	X-6G19	173639_at|178068_s_at			WT|Sma|Unc|Sma	Biological_process:positive regulation of body size|Biological_process:locomotory behavior	Unnamed protein
175497_at	F56A11.3	F56A11.3	WBGene00001165	efn-4	active	head neurons | pharynx | lateral ganglia | tail neurons | Rn.a cells	Indistinguishable expression patterns were observed using both methods. EFN-4 was first detected at about the 100-cell stage in a large number of ventral surface cells, identified as neural or epidermal precursors. During and after enclosure of the epidermis, EFN-4 was expressed in many neurons and not in epidermal cells. In later embryos, larvae and adults, EFN-4-GFP was expressed in several hea…	EFN-4 was localized throughout the neuronal cell body and in axonal processes.	1	1	12	IV-1O03	175497_at|185839_at	efn-4 encodes a member of the ephrin family of ligands that affects neuroblast migrations during closure of the ventral gastrulation cleft and subsequent epidermal morphogenesis, possibly functioning independently of EFN-1, EFN-2, EFN-3, and the VAB-1 receptor during morphogenesis; can interact with VAB-1 in vitro, and is expressed in neural and epidermal precursors at the 100-cell stage, in head…	bx80	WT	Cellular_component:membrane	Ephrin, ligand for Eph receptor tyrosine kinase	ENSEMBL:ENSP00000245323:human:Ephrin-B2 precursor:E=10.2291 |
189051_at	F07C6.1	F07C6.1	WBGene00004030	pin-2	active						8		-				Molecular_function:zinc ion binding	Focal adhesion protein PINCH-1, contains LIM domains	ENSEMBL:ENSP00000331775:human:PINCH protein:E=65.2518 | ENSEMBL:ENSP00000337598:human:PREDICTED: similar to LIM and senescent cell antigen-like domains 1:E=65.2218 | ENSEMBL:ENSP00000347240:human:LIMS2:E=64.0862 | ENSEMBL:ENSP00000326888:human:LIM-like pr
186609_s_at	Y47G6A.23	Y47G6A.23	WBGene00003060	lpd-3	active	intestine	lpd-3::GFP transgenic worms, like lpd-1 (SREBP)::GFP worms, displayed prominent GFP expression in the intestine.		0	1			-	lpd-3 encodes a novel protein that is nevertheless conserved amongst humans, mice, and Drosophila; in C. elegans, LPD-3 activity is required for normal lipid metabolism, as animals that have reduced lpd-3 activity as a result of RNA-mediated gene interference (RNAi) lack lipid storage granules in the intestine and are paler and skinnier than wild-type animals; lpd-3 is expressed prominently in th…		WT|Clr|WT|WT|Lpd|WT|WT|WT|Unclassified|Lva|WT	Biological_process:osmoregulation|Biological_process:lipid metabolism|Biological_process:larval development (sensu Nematoda)|Biological_process:growth		ENSEMBL:ENSP00000264501:human:PREDICTED: hypothetical protein KIAA1109:E=88.1135 | ENSEMBL:ENSP00000304374:human:Hypothetical protein DKFZp434M0126:E=28.7696 |
193641_at	C27A7.1	C27A7.1	WBGene00007753	C27A7.1	active						24	V-8K15	-	C27A7.1 is orthologous to the human gene NPPASE (ENPP1; OMIM:173335), which when mutated leads to disease.		WT	Molecular_function:hydrolase activity|Biological_process:nucleotide metabolism	Type I phosphodiesterase/nucleotide pyrophosphatase	ENSEMBL:ENSP00000354238:human:EctonuclEotidE pyrophosphatasE/phosphodiEstErasE 1:E=68.0862 | ENSEMBL:ENSP00000350964:human:Ectonucleotide pyrophosphatase/phosphodiesterase 1:E=67.4318 | ENSEMBL:ENSP00000350265:human:100 kDa protein:E=55.6021 | ENSEMBL:ENSP00000284431:human:Phosphodiesterase I/nucleotide pyrophosphatase beta:E=55.2518 | ENSEMBL:ENSP00000075322:human:Splice Isoform 1 Of Ectonucleot…
174996_at	H20J04.2	H20J04.2	WBGene00019217	H20J04.2	active								174996_at|185310_at			Unc	Molecular_function:DNA binding|Biological_process:regulation of transcription, DNA-dependent|Biological_process:locomotory behavior	Chromatin remodeling complex WSTF-ISWI, large subunit (contains heterochromatin localization, PHD and BROMO domains)	ENSEMBL:ENSP00000353458:human:Splice Isoform 1 Of Bromodomain adjacent to zinc finger domain protein 1A:E=91.8861 | ENSEMBL:ENSP00000351555:human:Splice Isoform 2 Of Bromodomain adjacent to zinc finger domain protein 1A:E=90.0655 | ENSEMBL:ENSP00000342434
189822_s_at	F23H12.1	F23H12.1	WBGene00004898	snb-2	active						6	V-8C10	-			WT	Biological_process:vesicle-mediated transport|Cellular_component:integral to membrane	Synaptobrevin/VAMP-like protein	ENSEMBL:ENSP00000314214:human:Vesicle-associated membrane protein 2:E=23.4815 | ENSEMBL:ENSP00000354018:human:12 kDa protein:E=23.3665 | ENSEMBL:ENSP00000347664:human:13 kDa protein:E=22.6383 | ENSEMBL:ENSP00000355122:human:Vesicle-associated membrane protein 1, isoform 2:E=22.1079 | ENSEMBL:ENSP00000324623:human:Splice Isoform 2 Of Vesicle-associated membrane protein 1:E=22.1024 | ENSEMBL:ENSP00…
175415_s_at	T21C9.3b	T21C9.3	WBGene00011891	T21C9.3	active								-				Molecular_function:sodium channel activity|Biological_process:sodium ion transport|Cellular_component:membrane
186686_s_at	Y59E9AR.5	Y59E9AR.5	WBGene00022000	Y59E9AR.5	active								-				Molecular_function:transcription factor activity|Biological_process:regulation of transcription, DNA-dependent|Cellular_component:nucleus	TBX2 and related T-box transcription factors	ENSEMBL:ENSP00000219905:human:PREDICTED: MAX dimerization protein 5:E=16 | ENSEMBL:ENSP00000240328:human:T-box transcription factor TBX2:E=13.3468 | ENSEMBL:ENSP00000257567:human:Splice Isoform 2 Of T-box transcription factor TBX3:E=12.5686 | ENSEMBL:ENSP00000327983:human:Hypothetical protein:E=11.9586 | ENSEMBL:ENSP00000279386:human:T-box transcription factor TBX6:E=11.7212 | ENSEMBL:ENSP0000023…
172018_x_at	C47E8.7	C47E8.7	WBGene00006836	unc-112	active	spermathecae | uterine muscle	GFP is found in the body wall, vulval, spermathecal, uterine, and anal sphincter/depressor muscles. A few unidentified cells also exhibit GFP expression, suggesting that UNC-112 may not be limited to contractile tissues.	In the body wall muscle, UNC-112::GFP is localized to muscle cell boundaries in regions of contact with adjacent muscle cells, and to the dense bodies and M-lines in a pattern identical to that observed for UNC-52/perlecan, PAT-3/ -integrin, and PAT-2/ -integrin (Williams, B., unpublished observations). GFP fluorescence appears to localize near the membrane and does not extend very deeply into th…	0	1	1	V-9L03	172018_x_at|193683_s_at	The unc-112 gene encodes a pleckstrin homology domain-containing protein, orthologous to human Mitogen inducible gene-2, that is required for assembly of muscle dense bodies and M lines during embryogenesis; UNC-112 is a dense body/M-line component and requires PAT-3/beta-integrin, UNC-52/perlecan, and PAT-4/integrin-linked kinase for proper localization; UNC-112 binds PAT-4 directly, forms a ter…	gk1	Adl|Prz|Unc|Emb	Biological_process:determination of adult life span|Biological_process:physiological processes|Biological_process:embryonic development (sensu Animalia)|Biological_process:locomotion|Biological_process:locomotory behavior|Cellular_component:plasma membrane|Biological_process:cell-matrix adhesion|Cellular_component:cell-matrix junction|Molecular_function:extracellular matrix binding	Mitogen inducible gene product (contains ERM and PH domains)	ENSEMBL:ENSP00000340391:human:Similar to Mitogen inducible gene mig-2:E=156.237 | ENSEMBL:ENSP00000217289:human:Splice Isoform 1 Of Unc-112 related protein 1:E=146.409 | ENSEMBL:ENSP00000342858:human:Splice Isoform 2 Of Pleckstrin homology domain containing family C member 1:E=136.658 | ENSEMBL:ENSP00000339950:human:Splice Isoform 2 Of Unc-112 related protein 2:E=132.027 | ENSEMBL:ENSP00000279227…
186091_s_at	T07A5.6a	T07A5.6	WBGene00044098	T07A5.6	active								-					Predicted coiled-coil protein	ENSEMBL:ENSP00000345262:human:Hypothetical protein FLJ14891:E=19.1549 | ENSEMBL:ENSP00000283110:human:HRIHFB2072 protein:E=18.3188 | ENSEMBL:ENSP00000345227:human:Short coiled coil protein:E=11.9208 | FLYBASE:CG5934-PA:fly:Flybase gene name is CG5934-PA:E=26.6198 |
188529_at	C24H12.4a	C24H12.4	WBGene00016073	C24H12.4	active							II-1O13	-			WT	Molecular_function:ATP binding|Molecular_function:ATP dependent helicase activity|Molecular_function:nucleic acid binding|Molecular_function:helicase activity	RNA helicase	ENSEMBL:ENSP00000258772:human:Probable ATP-dependent 61 kDa nucleolar RNA helicase:E=104.796 | ENSEMBL:ENSP00000350698:human:Similar to ATP-dependent RNA-helicase:E=44.5528 | ENSEMBL:ENSP00000269349:human:Probable ATP-dependent helicase DDX48:E=38.8861 |
190830_at	T21C9.8	T21C9.8	WBGene00011894	T21C9.8	active						15		-				Molecular_function:molecular_function unknown	Uncharacterized protein with conserved cysteine
185007_s_at	F19F10.9	F19F10.9	WBGene00017605	F19F10.9	active						11	V-5D01	-	The F19F10.9 gene encodes a homolog of the human SART1 gene, which encodes a protein recognised by IgE that may be involved in atopic disease.		Emb|Emb|Emb|Emb	Biological_process:embryonic development (sensu Animalia)	U4/U6.U5 snRNP associated protein	ENSEMBL:ENSP00000310448:human:SART-1:E=71.3188 | FLYBASE:CG6686-PB:fly:Flybase gene name is CG6686-PB:E=73.8539 |
175472_at	ZC449.3a	ZC449.3	WBGene00022613	ZC449.3	active							X-2L20	-		tm1344	WT	Molecular_function:protein kinase activity|Molecular_function:ATP binding|Biological_process:protein amino acid phosphorylation|Molecular_function:protein serine/threonine kinase activity		ENSEMBL:ENSP00000262445:human:Dual specificity mitogen-activated protein kinase kinase 4:E=64.0706 | ENSEMBL:ENSP00000319139:human:Splice Isoform 3 Of Dual specificity mitogen-activated protein kinase kinase 3:E=55.2219 | ENSEMBL:ENSP00000345083:human:Spl
186417_at	D1007.15	D1007.15	WBGene00017010	D1007.15	active						9	I-2C13	176241_at|186417_at			WT		Uncharacterized conserved protein	ENSEMBL:ENSP00000313885:human:Splice Isoform 1 Of Protein KIAA0195:E=82.2441 | FLYBASE:CG3054-PA:fly:Flybase gene name is l(2)k05819-PA:E=59.1249 |
192505_at	F55H12.6a	F55H12.6	WBGene00010137	F55H12.6	active								-		tm554		Molecular_function:nucleic acid binding|Molecular_function:zinc ion binding|Cellular_component:nucleus
187349_at	B0495.6	B0495.6	WBGene00015205	B0495.6	active							II-5D08	-			Emb|Emb|Lva	Biological_process:embryonic development (sensu Animalia)|Biological_process:larval development (sensu Nematoda)|Biological_process:growth	Uncharacterized conserved protein
192412_at	F28F8.1	F28F8.1	WBGene00000057	acr-18	active						9	V-10A14	-	acr-18 encodes an alpha subunit of nicotinic acetylcholine receptor (nAChR), predicted to be a ligand-gated ion channel regulating fast action of acetylcholine at neuromuscular junctions and in the nervous system; ACR-18 falls into the 'DEG-3' class of nAChR subunits, apparently unique to nematodes, which includes DEG-3, DES-2, ACR-5, ACR-17, ACR-20, and ACR-23.	ok1285	WT	Molecular_function:extracellular ligand-gated ion channel activity|Biological_process:ion transport|Cellular_component:integral to membrane|Cellular_component:postsynaptic membrane|Biological_process:transport|Cellular_component:membrane|Molecular_function:neurotransmitter receptor activity|Molecular_function:nicotinic acetylcholine-activated cation-selective channel activity|Molecular_function:i…	Acetylcholine receptor	ENSEMBL:ENSP00000315602:human:Neuronal acetylcholine receptor protein, alpha-3 chain precursor. SPLICE ISOFORM 2:E=58.7447 | ENSEMBL:ENSP00000312663:human:Neuronal acetylcholine receptor protein, alpha-9 chain precursor:E=58.1487 | ENSEMBL:ENSP00000240132
193306_at	F32E10.2	F32E10.2	WBGene00017990	F32E10.2	active						11	IV-3F24	-			Emb|WT	Biological_process:embryonic development (sensu Animalia)	Heterochromatin-associated protein HP1 and related CHROMO domain proteins
174759_s_at	F44A2.1a	F44A2.1	WBGene00006499	tag-153	active							V-6F07	174758_at|174759_s_at|175889_at		ok699	WT	Molecular_function:transcription regulator activity|Biological_process:regulation of transcription|Cellular_component:nucleus	Predicted transcriptional regulator	ENSEMBL:ENSP00000229195:human:Splice Isoform 1 Of CCR4-NOT transcription complex subunit 2:E=10.0757 | FLYBASE:CG2161-PB:fly:Flybase gene name is Rga-PB:E=11.5086 |
188660_s_at	F28A12.4	F28A12.4	WBGene00017881	F28A12.4	active						19	V-6M19	-			WT	Molecular_function:pepsin A activity|Biological_process:proteolysis and peptidolysis|Molecular_function:aspartic-type endopeptidase activity	Aspartyl protease	ENSEMBL:ENSP00000211310:human:Gastricsin precursor:E=38.9586 | ENSEMBL:ENSP00000309542:human:Pepsin A precursor:E=37.2596 | ENSEMBL:ENSP00000322192:human:Pepsin A precursor:E=37.2518 | ENSEMBL:ENSP00000354337:human:43 kDa protein:E=36.6383 | ENSEMBL:ENSP0
174054_at	B0336.3	B0336.3	WBGene00015143	B0336.3	active	body wall muscle | pharynx | intestinal	Adult Expression: pharynx; intestinal; body wall muscle | Larval Expression: pharynx; intestinal		0	1	5	III-3A15	174054_at|182452_at			WT|Bmd|Gro|Gro	Molecular_function:nucleic acid binding|Biological_process:body morphogenesis (sensu Nematoda)|Biological_process:positive regulation of growth rate	Proteins containing the RNA recognition motif	ENSEMBL:ENSP00000267229:human:Cutaneous T-cell lymphoma tumor antigen se70-2:E=51.3979 | ENSEMBL:ENSP00000265271:human:PREDICTED: RNA binding motif protein 27:E=41.8239 | ENSEMBL:ENSP00000327080:human:Hypothetical protein DKFZp761B0915:E=20.3098 | ENSEMBL:ENSP00000326261:human:Serine/arginine repetitive matrix 1:E=10.1611 | FLYBASE:CG10084-PA:fly:Flybase gene name is CG10084-PA:E=35.5376 |
185014_s_at	F37B4.10	F37B4.10	WBGene00018140	F37B4.10	active						12	V-2J09	-			WT|WT	Molecular_function:nucleic acid binding|Molecular_function:zinc ion binding|Cellular_component:nucleus
192152_s_at	B0303.3	B0303.3	WBGene00015125	B0303.3	active	intestine | body wall muscle	Adult Expression: intestine; body wall muscle;		0	1	5		173920_at|192152_s_at	B0303.3 is orthologous to the human gene 3-KETOACYL-COA THIOLASE BETA-SUBUNIT OF TRIFUNCTIONAL PROTEIN (HADHB; OMIM:143450), which when mutated leads to disease.		Emb	Biological_process:embryonic development (sensu Animalia)	Acetyl-CoA acetyltransferase	ENSEMBL:ENSP00000325136:human:Similar to Trifunctional enzyme beta subunit, mitochondrial precursor:E=143.854 | ENSEMBL:ENSP00000325484:human:44 kDa protein:E=120.886 | ENSEMBL:ENSP00000344309:human:PREDICTED: similar to Trifunctional enzyme beta subunit,
188104_s_at	F25H8.5a	F25H8.5	WBGene00001113	dur-1	active							IV-5M09	174446_s_at|188100_s_at|188104_s_at	The dur-1 ('Dauer UpRegulated') gene encodes proteins (DUR-1A and DUR-1C) that are predicted to be hydrophilic and heat-resistant, and that might participate in anhydrobiosis; expression of at least one dur-1 transcript is upregulated in dauer larvae and other transcripts may be specifically expressed in dauer larvae.	ok1010	WT|WT|WT|Unclassified		Unnamed protein	ENSEMBL:ENSP00000246043:human:Splice Isoform 1 Of Ribosome-binding protein 1:E=18.301 | ENSEMBL:ENSP00000240686:human:PRB2 protein:E=15.0655 | ENSEMBL:ENSP00000279575:human:Basic salivary proline-rich protein 4 allele S precursor:E=14.3566 | ENSEMBL:ENSP0
190281_at	W01A11.4	W01A11.4	WBGene00002273	lec-10	active						19	V-4D02	-	lec-10 encodes a galectin, a soluble galactose-binding lectin; recombinant lec-10 can bind to sugar in an in vitro assay.	tm1262	WT	Molecular_function:sugar binding	Galectin, galactose-binding lectin	ENSEMBL:ENSP00000329254:human:35 kDa protein:E=15.4559 | ENSEMBL:ENSP00000353913:human:36 kDa protein:E=15.3872 | ENSEMBL:ENSP00000328797:human:35 kDa protein:E=15.1249 | ENSEMBL:ENSP00000300984:human:35 kDa protein:E=15.1135 | ENSEMBL:ENSP00000315564:human:40 kDa protein:E=14.9208 | ENSEMBL:ENSP00000311999:human:40 kDa protein:E=14.9208 | ENSEMBL:ENSP00000312259:human:Galectin-9:E=14.7696 | ENSE…
194037_at	F19H8.3	F19H8.3	WBGene00000188	arl-3	active		Arl-3::gfp was limited to a subset of neurons in the head and tail regions.		1	1	1	II-9A04	-	arl-3 encodes a member of the ARL (ADP-ribosylation factor(ARF)-like) family of proteins which are very similar to ARF proteins but lack the ability to stimulate ADP ribosylation by cholera toxin; as loss of arl-3 activity via RNA-mediated interference (RNAi) does not result in any abnormalities, the precise role of ARL-3 is not yet known.	tm1703	WT	Molecular_function:GTP binding|Biological_process:small GTPase mediated signal transduction	GTP-binding ADP-ribosylation factor-like protein ARL3	ENSEMBL:ENSP00000260746:human:ADP-ribosylation factor-like protein 3:E=61.3979 | ENSEMBL:ENSP00000246747:human:21 kDa protein:E=43.699 | ENSEMBL:ENSP00000256682:human:ADP-ribosylation factor 3:E=38.4089 | ENSEMBL:ENSP00000272102:human:ADP-ribosylation fac
175278_at	Y37F4.2	Y37F4.2	WBGene00021383	Y37F4.2	active						15		-
181741_s_at	F46H5.7a	F46H5.7	WBGene00018522	F46H5.7	active						8	X-3F02	-			WT		Unnamed protein
172657_x_at	C03B8.2	C03B8.2	WBGene00015385	C03B8.2	active						28	III-4E23	-			WT|WT		G2/Mitotic-specific cyclin A
179801_at	T24C4.3	T24C4.3	WBGene00020759	T24C4.3	active						3	III-1E12	-			WT|WT		Unnamed protein
190157_at	ZK1320.7	ZK1320.7	WBGene00014256	ZK1320.7	active						2		-				Molecular_function:nucleic acid binding|Cellular_component:intracellular	Major histocompatibility complex protein BAT4, contains G-patch and ankyrin domains	ENSEMBL:ENSP00000211377:human:Protein BAT4:E=18.2676 | FLYBASE:CG8152-PA:fly:Flybase gene name is CG8152-PA:E=25.7447 |
188016_at	W03B1.4	W03B1.4	WBGene00005662	srs-1	active							IV-2A08	-	srs-1 encodes a predicted mitochondrial seryl-tRNA synthetase (SerRS), a class II aminoacyl-tRNA synthetase that catalyzes the attachment of serine to its cognate tRNA and is thus required for protein biosynthesis; in C. elegans, SRS-1 activity is required for normal postembryonic morphology and rates of growth.		Clr|Gro|Gro	Molecular_function:tRNA ligase activity|Molecular_function:ATP binding|Biological_process:amino acid activation|Molecular_function:serine-tRNA ligase activity|Biological_process:seryl-tRNA aminoacylation|Biological_process:osmoregulation|Biological_process:positive regulation of growth rate	Seryl-tRNA synthetase	ENSEMBL:ENSP00000221431:human:Seryl-tRNA synthetase, mitochondrial precursor:E=56.8861 | ENSEMBL:ENSP00000234677:human:Seryl-tRNA synthetase:E=35.0555 | FLYBASE:CG4938-PA:fly::E=59.9586 | FLYBASE:CG17259-PA:fly:Flybase gene name is CG17259-PA:E=35.2441 |
174850_at	C03C10.1	C03C10.1	WBGene00002202	kin-19	active	excretory cell | spermatheca | anal sphincter/depressor muscle | gonad sheath cells | body wall muscle | pharynx | intestinal | vulval muscle	Adult Expression: pharynx; intestinal; anal sphincter/depressor muscle; vulval muscle; spermatheca; gonad sheath cells; body wall muscle; excretory cell; unidentified | Larval Expression: pharynx; intestinal; anal sphincter/depressor muscle; body wall muscle; excretory cell; unidentified		0	1	1	III-2C13	174850_at|189878_at	kin-19 encodes a serine/threonine kinase orthologous to human casein kinase I, alpha 1 (CSNK1A1, OMIM:600505); KIN-19 appears to be a component of the non-canonical Wnt signaling pathway that regulates endoderm formation in the early embryo; kin-19(RNAi) and mom-2(RNAi) enhance apr-1(RNAi), but not RNAi of each other.	ok602	Emb|Emb|WT	Molecular_function:protein kinase activity|Molecular_function:ATP binding|Biological_process:protein amino acid phosphorylation|Molecular_function:protein serine/threonine kinase activity|Biological_process:embryonic development (sensu Animalia)	Casein kinase (serine/threonine/tyrosine protein kinase)	ENSEMBL:ENSP00000261798:human:Casein kinase I, alpha isoform:E=149.523 | ENSEMBL:ENSP00000322723:human:Casein kinase I, alpha-like isoform:E=141.678 | ENSEMBL:ENSP00000338432:human:Casein kinase I, epsilon isoform:E=118.456 | ENSEMBL:ENSP00000269361:human
192369_s_at	T07D4.4a	T07D4.4	WBGene00011580	T07D4.4	active	excretory cell | hypodermis | tail | rectal epithelium	Adult Expression: rectal epithelium; excretory cell; unidentified cells in tail ;		0	1		II-6O02	-		ok783	WT	Molecular_function:ATP binding|Molecular_function:ATP dependent helicase activity|Molecular_function:nucleic acid binding|Molecular_function:helicase activity	ATP-dependent RNA helicase	ENSEMBL:ENSP00000288071:human:Similar to RNA helicase:E=114.523 | ENSEMBL:ENSP00000306117:human:Hypothetical protein FLJ11126:E=114.481 | ENSEMBL:ENSP00000306209:human:51 kDa protein:E=103.658 | ENSEMBL:ENSP00000348271:human:Similar to ATP-dependent RNA h
180914_at	C33A12.2	C33A12.2	WBGene00007881	C33A12.2	active						6	IV-4L14	-			WT
187609_s_at	F23F12.3	F23F12.3	WBGene00017751	F23F12.3	active						6	III-3O18	187609_s_at|187643_at|187730_at			WT|WT|WT|WT|WT	Molecular_function:transporter activity|Biological_process:transport|Cellular_component:integral to membrane		ENSEMBL:ENSP00000200652:human:Organic cation/carnitine transporter 1:E=31.1427 | ENSEMBL:ENSP00000245407:human:Organic cation/carnitine transporter 2:E=24.6576 | ENSEMBL:ENSP00000295587:human:Putative transmembrane transporter FLIPT 1:E=18.7696 | ENSEMBL:
172309_x_at	C08E3.1	C08E3.1	WBGene00015593	C08E3.1	active						15	II-1N04	-			WT		Unnamed protein
189833_at	F40F4.5	F40F4.5	WBGene00006535	tba-9	active						1	X-2K23	-	tba-9 encodes one of nine C. elegans alpha tubulins; by homology, TBA-9 is predicted to be a component of microtubules; as loss of tba-9 function via RNA-mediated interference (RNAi) does not result in any obvious abnormalities, TBA-9 likely functions redundantly with other alpha tubulins as a basic component of cellular architecture that may play additional roles in processes such as cell divisi…		WT	Molecular_function:structural molecule activity|Biological_process:microtubule-based movement|Cellular_component:microtubule|Molecular_function:GTPase activity|Molecular_function:GTP binding|Biological_process:microtubule polymerization|Cellular_component:tubulin	Alpha tubulin	ENSEMBL:ENSP00000336799:human:Tubulin alpha-ubiquitous chain:E=218.745 | ENSEMBL:ENSP00000301072:human:Tubulin alpha-6 chain:E=218.409 | ENSEMBL:ENSP00000301071:human:Tubulin alpha-3 chain:E=218.31 | ENSEMBL:ENSP00000347462:human:Splice Isoform 1 Of Tubul
176313_at	F42H10.3	F42H10.3	WBGene00018367	F42H10.3	active						14	III-4D17	176229_at|176313_at		tm1476	WT|WT|WT|WT|WT	Molecular_function:zinc ion binding	Nebulin repeat protein	ENSEMBL:ENSP00000325240:human:LIM and SH3 domain protein 1:E=55.3565 | ENSEMBL:ENSP00000308112:human:LIM-nebulette:E=53.0555 | ENSEMBL:ENSP00000346419:human:LIM and SH3 domain protein 1:E=35.699 | ENSEMBL:ENSP00000172853:human:Nebulin:E=26 | ENSEMBL:ENSP00000311118:human:Nebulette:E=21.0362 | ENSEMBL:ENSP00000353666:human:Nebulin-related anchoring protein:E=16.1192 | ENSEMBL:ENSP00000353078:human…
187539_s_at	ZK353.8	ZK353.8	WBGene00022703	ZK353.8	active						5	III-4B15	-			WT|WT		Ubiquitin regulatory protein UBXD2, contains UAS and UBX domains	ENSEMBL:ENSP00000272638:human:UBX domain containing protein:E=24.0269 | ENSEMBL:ENSP00000303991:human:Ubiquitin-associated domain containing protein:E=12.8861 | ENSEMBL:ENSP00000294119:human:Hypothetical protein LOC51035:E=12.0809 | ENSEMBL:ENSP00000311981:human:Hypothetical protein:E=11.0862 | ENSEMBL:ENSP00000320228:human:KIAA1187 protein:E=10.2676 | FLYBASE:CG8042-PB:fly:Flybase gene name is C…
172701_x_at	C29F4.1	C29F4.1	WBGene00000699	col-125	active						16		-				Biological_process:phosphate transport|Cellular_component:cytoplasm|Molecular_function:structural constituent of cuticle	Collagens (type IV and type XIII), and related proteins	ENSEMBL:ENSP00000243222:human:Collagen alpha 1(X) chain precursor:E=43.0132 | ENSEMBL:ENSP00000315243:human:COL3A1 protein:E=42.0177 | ENSEMBL:ENSP00000304408:human:Collagen alpha 1(III) chain precursor:E=41.9208 | ENSEMBL:ENSP00000338213:human:AlphA 1 ty
181870_at	F56B3.1	F56B3.1	WBGene00000677	col-103	active						16	IV-1E02	-			WT|Unc|Unc	Biological_process:phosphate transport|Cellular_component:cytoplasm|Molecular_function:structural constituent of cuticle|Biological_process:locomotory behavior	Collagens (type IV and type XIII), and related proteins	ENSEMBL:ENSP00000315243:human:COL3A1 protein:E=46.6198 | ENSEMBL:ENSP00000304408:human:Collagen alpha 1(III) chain precursor:E=46.5086 | ENSEMBL:ENSP00000225964:human:Collagen alpha 1(I) chain precursor:E=44.2757 | ENSEMBL:ENSP00000333274:human:85 kDa pro
186026_at	F49E7.1a	F49E7.1	WBGene00004377	rme-6	active							X-1C14	-			WT|WT|WT		Vacuolar assembly/sorting protein VPS9	ENSEMBL:ENSP00000297933:human:DKFZP434C212 protein:E=70 | ENSEMBL:ENSP00000309582:human:Vacuolar sorting protein 9 domain containing protein:E=44.2676 | ENSEMBL:ENSP00000265956:human:Similar to Unnamed protein product:E=15.7696 | ENSEMBL:ENSP00000284957:human:Splice Isoform 2 Of Rab5 GDP/GTP exchange factor:E=14.699 | ENSEMBL:ENSP00000355232:human:DKFZP434C212 protein:E=13.3872 | FLYBASE:CG1657-P…
182000_at	W03D2.3	W03D2.3	WBGene00020980	W03D2.3	active							IV-2E01	-		ok670	WT
190997_at	K01A11.2	K01A11.2	WBGene00010450	K01A11.2	active						2	III-1B20	-			WT|WT		Predicted methyltransferase	ENSEMBL:ENSP00000307975:human:Hypothetical protein:E=31.1611 | FLYBASE:CG17219-PA:fly:Flybase gene name is CG17219-PA:E=26.2366 |
183975_s_at	F57B9.9	F57B9.9	WBGene00004133	pqn-46	active						14	III-3N03	-	The protein product of this gene is predicted to contain a glutamine/asparagine (Q/N)-rich ('prion') domain, by the algorithm of Michelitsch and Weissman (as of the WS77 release of WormBase, i.e., in wormpep77).		WT			FLYBASE:CG32190-PA:fly:Flybase gene name is NUCB1-PA:E=12.1192 | FLYBASE:CG14418-PA:fly:Flybase gene name is EG:BACR43E12.5-PA:E=11.4437 |
172748_x_at	C14A6.4	C14A6.4	WBGene00007568	C14A6.4	active						25	V-11N24	-
181666_at	F31D5.5	F31D5.5	WBGene00017948	F31D5.5	active						21	II-3B04	-		ok969	WT	Biological_process:neuropeptide signaling pathway|Cellular_component:membrane		ENSEMBL:ENSP00000295349:human:Splice Isoform 1 Of Latrophilin 3 precursor:E=11.5376 | ENSEMBL:ENSP00000280009:human:Splice Isoform 2 Of Latrophilin 3 precursor:E=10.6576 |
192735_s_at	Y47D3B.7	Y47D3B.7	WBGene00004735	sbp-1	active	intestine	Strong GFP expression, exclusively in the intestine. | "Evaluation of the expression from an lpd-1Prom::GFP fusion construct in transgenic animals revealed that, in addition to the previously reported expression in intestinal cells (See Expr2348), the construct is strongly expressed in a subset of head neurons . Using a lipophilic dye, DiI, which highlights chemosensory ciliated neurons, these ne…		1	1	1	III-6C01	-	sbp-1 encodes a basic helix-loop-helix (bHLH) transcription factor homologous to the mammalian Sterol Regulatory Element Binding Proteins (SREBPs, OMIM:184756, overexpression of nuclear form of SREBP-1c is associated with insulin resistance and features of congenital generalized lipodystrophy); in C. elegans, SBP-1 activity is required for normal lipid metabolism and wild-type levels of lipogenic…		Bmd|Gro|Bmd|Gro|Clr|Gro|Sck|Stp|Lpd|Unclassified|Unclassified|Unclassified|Unclassified|Unclassified|Lva	Biological_process:body morphogenesis (sensu Nematoda)|Biological_process:osmoregulation|Biological_process:positive regulation of growth rate|Biological_process:lipid metabolism|Biological_process:larval development (sensu Nematoda)|Biological_process:growth|Biological_process:physiological processes|Biological_process:gametogenesis	Predicted DNA-binding protein	ENSEMBL:ENSP00000354476:human:Sterol regulatory element-binding tranScription factor 2:E=44.9208 | ENSEMBL:ENSP00000355169:human:SREBF2 protein:E=44.8861 | ENSEMBL:ENSP00000345822:human:Splice Isoform 2 Of Sterol regulatory element binding protein-1:E=42.6383 | ENSEMBL:ENSP00000261646:human:Sterol regulatory element binding transcription factor 1:E=42.5686 | ENSEMBL:ENSP00000348069:human:Splice I…
190753_at	F13B12.2	F13B12.2	WBGene00008730	F13B12.2	active						24	IV-5D13	-		pkP576	WT	Molecular_function:transporter activity|Biological_process:transport|Cellular_component:integral to membrane|Molecular_function:cysteine protease inhibitor activity|Cellular_component:membrane		ENSEMBL:ENSP00000323568:human:Solute carrier family 2, facilitated glucose transporter, member 2:E=43.3565 | ENSEMBL:ENSP00000270929:human:Solute carrier family 2, facilitated glucose transporter, member 1:E=39.1549 | ENSEMBL:ENSP00000270684:human:Solute
173950_at	Y106G6H.5	Y106G6H.5	WBGene00013718	Y106G6H.5	active							I-5A04	173950_at|173951_s_at	The Y106G6H.5 gene encodes a homolog of the human gene SARDH, which when mutated leads to sarcosinemia, (OMIM:268900).		WT	Molecular_function:oxidoreductase activity|Biological_process:electron transport|Molecular_function:aminomethyltransferase activity|Biological_process:glycine catabolism|Cellular_component:cytoplasm	Dimethylglycine dehydrogenase precursor	ENSEMBL:ENSP00000288050:human:KIAA1990 protein:E=138.921 | ENSEMBL:ENSP00000205055:human:Hypothetical protein FLJ10079:E=91.3468 | ENSEMBL:ENSP00000302152:human:Sarcosine dehydrogenase, mitochondrial precursor:E=74.7695 | ENSEMBL:ENSP00000304439:human:PREDICTED: similar to KIAA1990 protein:E=74.4202 | ENSEMBL:ENSP00000255189:human:Dimethylglycine dehydrogenase, mitochondrial precursor:E=74.2676 |…
171965_x_at	Y73F8A.34	Y73F8A.34	WBGene00013538	Y73F8A.34	active	head neurons | intestine | nervous system | tail neurons	Adult Expression: intestine; Nervous System; head neurons; tail neurons;		1	1			171965_x_at|173753_s_at		tm941			Predicted E3 ubiquitin ligase	ENSEMBL:ENSP00000299305:human:Ariadne-1 protein homolog:E=121.699 | ENSEMBL:ENSP00000348769:human:Ariadne-2 protein homolog:E=76.8861 | ENSEMBL:ENSP00000252050:human:OTTHUMP00000039816:E=36.3979 | ENSEMBL:ENSP00000265742:human:PREDICTED: ankyrin repeat an
176532_at	Y55B1BR.3	Y55B1BR.3	WBGene00021913	Y55B1BR.3	active								-			WT|Emb|WT	Molecular_function:chromatin binding|Biological_process:chromatin assembly/disassembly|Cellular_component:chromatin|Cellular_component:nucleus|Biological_process:embryonic development (sensu Animalia)	Heterochromatin-associated protein HP1 and related CHROMO domain proteins	ENSEMBL:ENSP00000311997:human:Neurofilament triplet H protein:E=38.9586 | ENSEMBL:ENSP00000289371:human:Eukaryotic translation initiation factor 5B:E=33.6198 | ENSEMBL:ENSP00000299255:human:Nucleolar phosphoprotein p130:E=33.4202 | ENSEMBL:ENSP00000348587
186773_s_at	C23H4.1	C23H4.1	WBGene00000277	cab-1	active						6	X-5F16	173438_at|186773_s_at	Novel protein which has a C-terminal motif weakly homologous to mouse NPDC-1 and is involved in syaptic regulation; it is expressed in various neurons including ventral cord and tail ganglion neurons; it physically interacts with AEX-3, which is a guanine nucleotide exchange factor for the Rab3 GTPase.	n2220	WT	Cellular_component:integral to membrane|Biological_process:regulation of synapse	Neural proliferation, differentiation and control protein	ENSEMBL:ENSP00000265665:human:Neural proliferation differentiation and control protein-1 precursor:E=10.1427 | FLYBASE:CG30420-PA:fly:Flybase gene name is CG30420-PA:E=15.1611 |
173014_at	ZK20.6	ZK20.6	WBGene00013926	nep-1	active						1	II-7N18	173014_at|188537_s_at	ZK20.6 encodes a neprilysin; neprilysins are thermolysin-like zinc metallopeptidases, found on the outer surface of animal cells, that negatively regulate small signalling peptides (e.g., enkephalin, tachykinin, insulin, and natriuretic peptides) by cleaving them; ZK20.6 is closely paralogous to F18A12.8, and orthologous to CG9761 in Drosophila melanogaster; more generally, ZK20.6 falls into a gr…		Ste|WT	Molecular_function:neprilysin activity|Biological_process:proteolysis and peptidolysis|Cellular_component:membrane|Molecular_function:metallopeptidase activity|Molecular_function:zinc ion binding|Biological_process:reproduction	M13 family peptidase	ENSEMBL:ENSP00000349581:human:Splice Isoform 4 Of Endothelin-converting enzyme 1:E=123.276 | ENSEMBL:ENSP00000264205:human:Splice Isoform 1 Of Endothelin-converting enzyme 1:E=123.276 | ENSEMBL:ENSP00000350066:human:Splice Isoform 2 Of Endothelin-converti
191141_at	T10H9.2	T10H9.2	WBGene00004740	scd-2	active						1	V-4J10	173068_at|191141_at		ok565	WT|WT	Cellular_component:membrane|Molecular_function:protein kinase activity|Molecular_function:ATP binding|Biological_process:protein amino acid phosphorylation|Molecular_function:protein serine/threonine kinase activity|Molecular_function:protein-tyrosine kinase activity	Protein tyrosine kinase	ENSEMBL:ENSP00000306717:human:ALK tyrosine kinase receptor precursor:E=79.8239 | ENSEMBL:ENSP00000263800:human:Splice Isoform 1 Of Leukocyte tyrosine kinase receptor precursor:E=79.0315 | ENSEMBL:ENSP00000347293:human:Leukocyte tyrosine kinase isoform 2:E
193747_s_at	K08E4.1	K08E4.1	WBGene00005015	spt-5	active	pharynx | intestinal	Adult Expression: pharynx; unidentified | Larval Expression: pharynx; intestinal		0	1	5	IV-6K24	-			Emb|Clr|Emb|Sck|Emb	Molecular_function:transcriptional elongation regulator activity|Biological_process:regulation of transcription, DNA-dependent|Biological_process:osmoregulation|Biological_process:embryonic development (sensu Animalia)|Biological_process:physiological processes	RNA polymerase II transcription elongation factor DSIF/SUPT5H/SPT5	ENSEMBL:ENSP00000352117:human:Supt5h protein:E=162.854 | ENSEMBL:ENSP00000349317:human:121 kDa protein:E=162.42 | ENSEMBL:ENSP00000339443:human:31 kDa protein:E=18.7696 | ENSEMBL:ENSP00000314949:human:DNA-directed RNA polymerase II largest subunit:E=18.1805 | ENSEMBL:ENSP00000349410:human:Similar to Nucleolin:E=11.7212 | ENSEMBL:ENSP00000318195:human:Nucleolin:E=11.6778 | ENSEMBL:ENSP00000350111:…
183138_at	C06A6.5	C06A6.5	WBGene00015510	C06A6.5	active						14	IV-4A07	-			WT	Molecular_function:electron transporter activity|Biological_process:electron transport	Thiol-disulfide isomerase and thioredoxin	ENSEMBL:ENSP00000262455:human:Similar to CG9911 protein:E=74.5229 | ENSEMBL:ENSP00000300289:human:Protein disulfide-isomerase A3 precursor:E=12.0315 | ENSEMBL:ENSP00000286091:human:Protein disulfide-isomerase A4 precursor:E=10.8239 | ENSEMBL:ENSP00000327801:human:Protein disulfide-isomerase precursor:E=10.5686 | FLYBASE:CG9911-PD:fly:Flybase gene name is CG9911-PD:E=79.1367 | FLYBASE:CG10029-PA:f…
173919_s_at	C56A3.2	C56A3.2	WBGene00008341	C56A3.2	active						8	V-8N10	-			WT	Molecular_function:molecular_function unknown	Uncharacterized protein with conserved cysteine
172963_x_at	F23B2.13	F23B2.13	WBGene00009078	F23B2.13	active						6		-				Molecular_function:DNA binding|Molecular_function:DNA-directed RNA polymerase activity|Biological_process:transcription|Cellular_component:nucleus	DNA-directed RNA polymerase, subunit RPB7.0	ENSEMBL:ENSP00000342889:human:DNA-directed RNA polymerases I, II, and III 7.0 kDa polypeptide:E=16.1871 | ENSEMBL:ENSP00000307868:human:OTTHUMP00000018393:E=10.3566 |
179144_at	T25B9.3a	T25B9.3	WBGene00012009	T25B9.3	active						3		-
177827_at	T19C4.5	T19C4.5	WBGene00011839	T19C4.5	active						8	V-7J21	-			WT
190502_s_at	F55C5.7	F55C5.7	WBGene00010096	F55C5.7	active	ventral nerve cord | dorsal nerve cord | DD neurons | neural | VD neurons | rectal muscles	Expression of this neural pattern is first seen prior to the embryonic comma stage, and extends through to adulthood. Strong staining is seen in the ventral nerve cord and its cell bodies, in the retrovesicular ganglion, the circumpharyngeal nerve ring, and in the rectal muscle group involved in defecation (anal depressor, sphincter muscle and intestinal muscle). The DVB neuron which innervates t…		1	1	2	V-8A16	-			WT|WT	Molecular_function:protein kinase activity|Molecular_function:ATP binding|Biological_process:protein amino acid phosphorylation|Biological_process:intracellular signaling cascade	Ribosomal protein S6 kinase	ENSEMBL:ENSP00000259161:human:RSK-like protein:E=44.8861 | ENSEMBL:ENSP00000351086:human:Hypothetical protein:E=29.0223 | ENSEMBL:ENSP00000346644:human:Ribosomal protein S6 kinase-like 1:E=27.1192 | ENSEMBL:ENSP00000348571:human:60 kDa protein:E=25.7447 | ENSEMBL:ENSP00000301886:human:Splice Isoform 1 Of Sorting nexin 15:E=12.7447 | ENSEMBL:ENSP00000329127:human:Protein kinase C, eta:E=11.1427 | …
193713_s_at	H13N06.6	H13N06.6	WBGene00006541	tbh-1	active	head neurons | spermatheca | gonad sheath cells | intestinal | renal gland cells	Adult Expression: intestinal; renal gland cells; spermatheca; gonad sheath cells; head neurons | Larval Expression: intestinal; renal gland cells; head neurons		1	1	22	X-7K05	-	tbh-1 is orthologous to the human gene DOPAMINE BETA-HYDROXYLASE (DOPAMINE BETA-MONOOXYGENASE) (DBH; OMIM:223360), which when mutated leads to disease.	ok1196	WT	Molecular_function:monooxygenase activity|Molecular_function:copper ion binding|Molecular_function:dopamine beta-monooxygenase activity|Biological_process:catecholamine metabolism	Dopamine beta-monooxygenase	ENSEMBL:ENSP00000263611:human:Dopamine beta-monooxygenase precursor:E=90.4318 | ENSEMBL:ENSP00000309351:human:Similar to Monooxygenase X:E=60.3768 | ENSEMBL:ENSP00000336998:human:Monooxygenase X:E=58.7212 | ENSEMBL:ENSP00000314638:human:Splice Isoform 2 Of Peptidyl-glycine alpha-amidating monooxygenase precursor:E=13.0862 | ENSEMBL:ENSP00000282992:human:Splice Isoform 4 Of Peptidyl-glycine alpha-…
188625_at	C54G4.6	C54G4.6	WBGene00008316	dod-18	active						2	I-3P10	-	This gene encodes a protein predicted by Eisenberg and coworkers, with 68% accuracy, to be mitochondrial.		WT		Predicted nucleic acid-binding protein ASMTL	ENSEMBL:ENSP00000346619:human:Acetylserotonin O-methyltrAnsferAse-like:E=22.4559 | ENSEMBL:ENSP00000344560:human:ASMTL protein:E=21.699 | ENSEMBL:ENSP00000313165:human:Similar to ASMTL protein:E=16.7447 | FLYBASE:CG33085-PC:fly:Flybase gene name is CG33085-PC:E=20.7696 |
192309_at	R06A4.10a	R06A4.10	WBGene00000059	acr-20	active							II-9K03	-	acr-20 encodes an alpha 7-like homomer-forming subunit of the nicotinic acetylcholine receptor (nAChR) superfamily which encode ligand-gated ion channels that regulate fast action of acetylcholine at neuromuscular junctions and in the nervous system; ACR-20 is a member of the DEG-3-like group of nAChR subunits which appears to be unique to nematodes.		WT	Molecular_function:extracellular ligand-gated ion channel activity|Biological_process:ion transport|Cellular_component:integral to membrane|Cellular_component:postsynaptic membrane|Biological_process:transport|Cellular_component:membrane|Molecular_function:neurotransmitter receptor activity	Acetylcholine receptor	ENSEMBL:ENSP00000240132:human:Neuronal acetylcholine receptor protein, alpha-2 chain precursor:E=50.5086 | ENSEMBL:ENSP00000292212:human:Neuronal acetylcholine receptor protein, beta-2 chain precursor:E=49.6198 | ENSEMBL:ENSP00000217176:human:Neuronal ace
188785_s_at	F15A4.5	F15A4.5	WBGene00008840	F15A4.5	active						6	II-8I04	-			WT
193795_s_at	C23G10.8	C23G10.8	WBGene00016015	C23G10.8	active	head neurons | body wall muscle | intestinal	Adult Expression: intestinal; head neurons; unidentified | Larval Expression: intestinal; body wall muscle; head neurons; unidentified		1	1	5	III-3C12	-			Emb|Emb|Emb|Emb|Emb|Emb|Ste|Emb|Gro|Ste|Emb|Emb	Biological_process:embryonic development (sensu Animalia)|Biological_process:positive regulation of growth rate|Biological_process:reproduction	Unnamed protein
186127_at	T14G12.3	T14G12.3	WBGene00006408	tag-18	active						8	X-2K06	-		gk108	WT		Unnamed protein
174649_s_at	F13H8.2	F13H8.2	WBGene00017435	F13H8.2	active	all somatic cells	Mosaic expression is seen in many somatic cells, and is probably ubiquitous. Expression is seen from early embryonic stages through to adult.		3	1	5	II-4L06	-	This gene encodes a protein predicted by Eisenberg and coworkers, with 68% accuracy, to be mitochondrial.		WT|WT|WT|WT|Gro	Biological_process:positive regulation of growth rate	WD40-repeat-containing subunit of the 18S rRNA processing complex	ENSEMBL:ENSP00000308179:human:WD-repeat protein 3:E=154.824 | ENSEMBL:ENSP00000344111:human:105 kDa protein:E=143.921 | ENSEMBL:ENSP00000331815:human:TBL3 protein:E=19.699 | ENSEMBL:ENSP00000341830:human:Splice Isoform 5 Of Apoptotic protease activating f
193000_s_at	F30F8.9a	F30F8.9	WBGene00009276	F30F8.9	active						7		-			WT|Emb	Biological_process:embryonic development (sensu Animalia)	Putative receptor CCR1	FLYBASE:CG5989-PA:fly:Flybase gene name is CG5989-PA:E=11.9586 |
189161_at	R07E5.2	R07E5.2	WBGene00011110	prdx-3	active						2	III-2O03	-			WT|WT|WT		Alkyl hydroperoxide reductase, thiol specific antioxidant and related enzymes	ENSEMBL:ENSP00000349432:human:Peroxiredoxin 3 isoform b:E=69.3566 | ENSEMBL:ENSP00000298510:human:Thioredoxin-dependent peroxide reductase, mitochondrial precursor:E=68.5528 | ENSEMBL:ENSP00000301522:human:Peroxiredoxin 2:E=64.4089 | ENSEMBL:ENSP000002627
189175_at	C29E6.2	C29E6.2	WBGene00007801	C29E6.2	active	pharynx | intestinal	Adult Expression: pharynx; intestinal | Larval Expression: pharynx; intestinal		0	1	14	IV-6G12	-		ok999	Emb|Ste|Stp|WT	Molecular_function:cation channel activity|Biological_process:cation transport|Cellular_component:membrane|Molecular_function:ion channel activity|Biological_process:ion transport|Biological_process:embryonic development (sensu Animalia)|Biological_process:reproduction|Biological_process:gametogenesis		ENSEMBL:ENSP00000262209:human:Transient receptor potential cation channel subfamily A member 1:E=60.8539 | ENSEMBL:ENSP00000351681:human:Alt. ankyrin:E=41.9208 | ENSEMBL:ENSP00000265709:human:205 kDa protein:E=41.4685 | ENSEMBL:ENSP00000339620:human:Ankyr
191798_s_at	F17C11.9a	F17C11.9	WBGene00008920	F17C11.9	active						23	V-7D21	173408_s_at|191798_s_at			Emb|Ste|Emb|Gro|Ste|Gro	Molecular_function:translation elongation factor activity|Biological_process:translational elongation|Cellular_component:eukaryotic translation elongation factor 1 complex|Biological_process:embryonic development (sensu Animalia)|Biological_process:positive regulation of growth rate|Biological_process:reproduction	Glutathione S-transferase	ENSEMBL:ENSP00000331901:human:Elongation factor 1-gamma:E=90.8239 | ENSEMBL:ENSP00000211402:human:Valyl-tRNA synthetase 2:E=16.4437 | ENSEMBL:ENSP00000345157:human:16 kDa protein:E=10.7447 | FLYBASE:CG11901-PB:fly:Flybase gene name is Ef1gamma-PB:E=81.699 |
186088_s_at	F41H10.3a	F41H10.3	WBGene00018316	F41H10.3	active						5	IV-2F18	-		ok983	WT		Unnamed protein	ENSEMBL:ENSP00000354885:human:Mucin 2 precursor:E=12.8539 | ENSEMBL:ENSP00000343042:human:KIAA0309 protein:E=12.6576 | ENSEMBL:ENSP00000251819:human:Megakaryocyte stimulating factor:E=12.2518 | ENSEMBL:ENSP00000262518:human:Transcriptional activator SRCAP:E=11.6576 | ENSEMBL:ENSP00000263377:human:Splice Isoform 1 Of Bromodomain-containing protein 4:E=10.9208 | FLYBASE:CG13731-PA:fly:Flybase gene …
193419_at	F35B12.9	F35B12.9	WBGene00009388	F35B12.9	active						8		-			WT
182758_at	B0261.4	B0261.4	WBGene00015092	B0261.4	active						23	I-2G22	-			Bmd|Emb|Gro|Age|Gro|Ste|WT|Lva|Ste|Gro	Molecular_function:structural constituent of ribosome|Biological_process:protein biosynthesis|Cellular_component:mitochondrial ribosome|Cellular_component:intracellular|Cellular_component:ribosome|Biological_process:determination of adult life span|Biological_process:body morphogenesis (sensu Nematoda)|Biological_process:embryonic development (sensu Animalia)|Biological_process:positive regulatio…	Mitochondrial/chloroplast ribosomal protein L4/L29	ENSEMBL:ENSP00000259038:human:39S ribosomal protein L47, mitochondrial precursor:E=23.6021 | FLYBASE:CG9378-PB:fly:Flybase gene name is Rlc1-PB:E=26.284 |
172659_x_at	T23F2.5	T23F2.5	WBGene00020738	T23F2.5	active						7	X-3G21	-			WT	Molecular_function:molecular_function unknown|Cellular_component:integral to membrane	Stress responsive protein
194040_at	F22F1.3	F22F1.3	WBGene00017715	F22F1.3	active						9	X-4M15	-			WT	Molecular_function:transcription cofactor activity|Molecular_function:protein binding|Biological_process:regulation of transcription, DNA-dependent	CREB binding protein/P300 and related TAZ Zn-finger proteins
175633_at	R10E11.2	R10E11.2	WBGene00006911	vha-2	active	rectum	GFP was strongly expressed in the H-shaped excretory cell. In addition to the excretory cell, the fusion protein was detected in cells of the rectum and a pair of cells with parallel orientation posterior to the anus. No signals were detected without the control regions of the vha gene. | "Highly expressed in the embryo and much lower during larval stages. The expression gradually increased again…		0	1		III-5A08	175633_at|193422_s_at		ok619	Ste|Emb	Molecular_function:hydrogen-transporting ATP synthase activity, rotational mechanism|Molecular_function:hydrogen-transporting ATPase activity, rotational mechanism|Biological_process:ATP synthesis coupled proton transport|Cellular_component:membrane|Cellular_component:proton-transporting two-sector ATPase complex|Biological_process:embryonic development (sensu Animalia)|Biological_process:reprodu…	Vacuolar H+-ATPase V0 sector, subunits c/c'	ENSEMBL:ENSP00000329757:human:Vacuolar ATP synthase 16 kDa proteolipid subunit:E=47.7696 | ENSEMBL:ENSP00000332264:human:14 kDa protein:E=27.4815 | ENSEMBL:ENSP00000236067:human:Vacuolar ATP synthase 21 kDa proteolipid subunit:E=18.1135 | FLYBASE:CG3161-PA:fly:Flybase gene name is Vha16-PA:E=51.4815 | FLYBASE:CG6737-PA:fly:Flybase gene name is CG6737-PA:E=43.2007 | FLYBASE:CG9013-PA:fly:Flybase g…
188927_at	C02F5.11	C02F5.11	WBGene00006628	tsp-2	active								-				Cellular_component:integral to membrane	Tetraspanin family integral membrane protein
192857_s_at	ZC84.4	ZC84.4	WBGene00013848	ZC84.4	active							III-4N22	-			WT|WT|WT	Molecular_function:rhodopsin-like receptor activity|Biological_process:G-protein coupled receptor protein signaling pathway|Cellular_component:integral to membrane	7 transmembrane receptor	ENSEMBL:ENSP00000336843:human:Splice Isoform 1 Of Nociceptin receptor:E=14.6021 | ENSEMBL:ENSP00000265572:human:Kappa-type opioid receptor:E=14.2219 | ENSEMBL:ENSP00000348928:human:BA299N6.4.1:E=14.1675 | ENSEMBL:ENSP00000330284:human:G protein-coupled receptor 7:E=13.7212 | ENSEMBL:ENSP00000245660:human:G protein-coupled receptor 8:E=13 | ENSEMBL:ENSP00000267377:human:Somatostatin receptor type …
179930_at	T27A1.5	T27A1.5	WBGene00020837	T27A1.5	active						1	II-1C12	-			WT		Amino acid transporters	ENSEMBL:ENSP00000334223:human:Proton/amino acid transporter 2:E=63.0969 | ENSEMBL:ENSP00000243389:human:Splice Isoform 1 Of Proton-coupled amino acid transporter 1:E=63.0915 | ENSEMBL:ENSP00000317382:human:Proton/amino acid transporter 4:E=61.5229 | ENSEM
176746_s_at	R05D3.9	R05D3.9	WBGene00019882	R05D3.9	active							III-4O20	-		tm565	WT|WT|WT|WT|WT
192065_at	C52B11.3	C52B11.3	WBGene00016872	C52B11.3	active	head neurons | nervous system	Adult Expression: Nervous System; head neurons;		1	1		X-1I06	-		ok1321	WT	Molecular_function:rhodopsin-like receptor activity|Biological_process:G-protein coupled receptor protein signaling pathway|Cellular_component:integral to membrane	7 transmembrane receptor	ENSEMBL:ENSP00000348729:human:Splice Isoform 2 Of Alpha-1A adrenergic receptor:E=60.301 | ENSEMBL:ENSP00000276393:human:Splice Isoform 1 Of Alpha-1A adrenergic receptor:E=60.2676 | ENSEMBL:ENSP00000346557:human:Splice Isoform 4 Of Alpha-1A adrenergic rece
187245_s_at	ZK1320.3	ZK1320.3	WBGene00014253	ZK1320.3	active	intestine	Intestine		0	1	8	II-6L24	-			WT		Unnamed protein
188517_at	R74.4	R74.4	WBGene00001034	dnj-16	active						5	III-2G13	174744_s_at|188517_at	This gene encodes a protein containing a DnaJ ('J') domain.		WT|WT	Molecular_function:heat shock protein binding|Molecular_function:unfolded protein binding|Biological_process:protein folding	Molecular chaperone (DnaJ superfamily)	ENSEMBL:ENSP00000265028:human:DnaJ homolog subfamily B member 11 precursor:E=16.0506 | ENSEMBL:ENSP00000335249:human:DnaJ-like:E=14.2757 | ENSEMBL:ENSP00000339581:human:DnaJ homolog subfamily A member 4:E=14.1871 | ENSEMBL:ENSP00000337626:human:OTTHUMP000
171751_x_at	C38D4.1a	C38D4.1	WBGene00008003	C38D4.1	active							III-2M18	171751_x_at|187626_s_at			WT|WT|WT|WT|WT		Unnamed protein
180955_s_at	C16A3.3	C16A3.3	WBGene00015808	C16A3.3	active						20	III-3K02	-			Lva|Lva|Egl|Emb|Gon|Gro|Lva|Gro|Lva	Biological_process:RNA processing|Cellular_component:intracellular|Molecular_function:RNA binding|Biological_process:oviposition|Biological_process:embryonic development (sensu Animalia)|Biological_process:gonad development|Biological_process:positive regulation of growth rate|Biological_process:larval development (sensu Nematoda)|Biological_process:growth	rRNA processing protein Rrp5	ENSEMBL:ENSP00000278073:human:RRP5 protein homolog:E=90.7447 | FLYBASE:CG5728-PA:fly:Flybase gene name is CG5728-PA:E=52.5229 |
180233_s_at	C04E6.7	C04E6.7	WBGene00015423	C04E6.7	active						6	V-4B07	-			WT	Molecular_function:catalytic activity|Biological_process:metabolism|Molecular_function:DNA ligase (ATP) activity|Molecular_function:ATP binding|Biological_process:DNA replication|Biological_process:DNA repair|Biological_process:DNA recombination|Molecular_function:hydrolase activity	Predicted hydrolase (HAD superfamily)	ENSEMBL:ENSP00000325137:human:Similar to Acyl-CoA dehydrogenase family protein:E=17.1367 | ENSEMBL:ENSP00000315621:human:Epoxide hydrolase 2, cytoplasmic:E=12.5376 |
189770_at	F57B9.1	F57B9.1	WBGene00018996	F57B9.1	active						5	III-3L11	-			WT|WT		Pyridoxamine-phosphate oxidase	ENSEMBL:ENSP00000225573:human:Similar to Pyridoxine 5'-phosphate oxidase:E=46.9586 | FLYBASE:CG31472-PA:fly:Flybase gene name is CG31472-PA:E=37.585 |
179403_at	F57A8.6	F57A8.6	WBGene00010181	F57A8.6	active						4	V-7A17	-			WT		Unnamed protein
187871_s_at	R102.4a	R102.4	WBGene00011291	R102.4	active							IV-5L15	-			WT	Molecular_function:carbon-carbon lyase activity|Biological_process:aromatic amino acid family metabolism	Threonine aldolase	ENSEMBL:ENSP00000331953:human:30 kDa protein:E=43.7696 | ENSEMBL:ENSP00000333211:human:27 kDa protein:E=36.4318 | ENSEMBL:ENSP00000327913:human:PREDICTED: similar to L-threonine aldolase:E=32.4815 | FLYBASE:CG10184-PA:fly:Flybase gene name is CG10184-PA:E=64.3767 |
184941_at	M01E11.2	M01E11.2	WBGene00019711	M01E11.2	active						11	I-2F07	-			WT		Uncharacterized conserved protein	ENSEMBL:ENSP00000346993:human:Splice Isoform 1 Of Beta-catenin-like protein 1:E=115.921 | ENSEMBL:ENSP00000355050:human:65 kDa protein:E=114.347 | FLYBASE:CG11964-PA:fly:Flybase gene name is CG11964-PA:E=116.699 |
180449_at	Y40H7A.5	Y40H7A.5	WBGene00005101	srd-23	active							IV-7P09	-			WT	Molecular_function:G-protein coupled receptor activity|Cellular_component:membrane	Chemoreceptor/7TM receptor
173070_s_at	M106.1	M106.1	WBGene00003367	mix-1	active		At 2-cell embryo, MIX-1 protein can be seen in AB, but not in P1. After mitosis, MIX-1 staining becomes more diffuse and less intense, only to increase in intensity just prior to the next mitosis. This apparent oscillation in MIX-1 protein levels is obscured by the accumulation of MIX-1 protein in the interphase nuclei of embryos (~30-cell stage) undergoing rapid cell divisions. However, at a tim…	In young embryos, prior to the initiation of dosage compensation (30 cells), MIX-1 is localized to all chromosomes during mitosis. In older wild-type XX embryos that have activated dosage compensation, MIX-1 is localized to X in interphase cells; it then	5	1	5	II-7D19	173070_s_at|193889_at	The mix-1 gene encodes a homolog of SMC2 involved in chromosome segregation, X-chromosome gene regulation, and repression of X-linked genes during dosage compensation.	b285	Emb|Emb|Emb|Emb	Molecular_function:ATP binding|Biological_process:chromosome organization and biogenesis|Cellular_component:chromosome|Molecular_function:protein binding|Biological_process:embryonic development (sensu Animalia)|Biological_process:mitotic chromosome segregation|Biological_process:mitotic chromosome condensation|Molecular_function:transcription regulator activity|Biological_process:dosage compensa…	Structural maintenance of chromosome protein 2 (chromosome condensation complex Condensin, subunit E)	ENSEMBL:ENSP00000286398:human:Splice Isoform 1 Of Structural maintenance of chromosome 2-like 1 protein:E=156 | ENSEMBL:ENSP00000350226:human:139 kDa protein:E=55.6576 | ENSEMBL:ENSP00000323421:human:Structural maintenance of chromosome 1-like 1 protein:E
193581_at	F26C11.2	F26C11.2	WBGene00006744	unc-4	active	motor neurons | VA neurons | VC neurons | SAB interneurons | DA neurons | ventral nerve cord | VA neurons | VC neurons | DA neurons | neurons | VA neurons | VC neurons | SAB interneurons | DA neurons | neurons	Expressed in specific classes of motor neurons. In the ventral nerve cord, UNC-4 is expressed in A-type motor meurons. Four classes of motor neurons express unc-4: DA, VA, VC, SAB. | VCl DAl VAl | "SAB, DA, I5, VA, AVF and VC."		1	1		II-7E11	-	The unc-4 gene encodes a paired-class homeodomain protein with homologs in Drosophila and vertebrates; UNC-4 is required for establishing the identity of the A class motor neurons DA and VA, and is thus required for movement, axon guidance, and synapse formation; UNC-4 is negatively regulated by VAB-7, and UNC-4 activity requires UNC-37.	e26	WT	Molecular_function:DNA binding|Molecular_function:transcription factor activity|Biological_process:regulation of transcription, DNA-dependent|Cellular_component:nucleus|Biological_process:neuroblast cell fate determination|Biological_process:synaptogenesis|Biological_process:locomotion|Biological_process:regulation of transcription	Transcription factor, contains HOX domain	ENSEMBL:ENSP00000005545:human:Homeobox protein ARX:E=23.9586 | ENSEMBL:ENSP00000286667:human:Homeobox protein aristaless-like 3:E=21.8239 | ENSEMBL:ENSP00000315417:human:Cartilage homeoprotein 1:E=21.4949 | ENSEMBL:ENSP00000263763:human:44 kDa protein:E=2
194179_x_at	C48A7.2	C48A7.2	WBGene00016739	C48A7.2	active						30	IV-3P05	189831_at|194179_x_at			Emb|Muv|Pvl|Sck|Stp|WT|Pvl|Pvl|Stp	Biological_process:intracellular protein transport|Cellular_component:clathrin vesicle coat|Molecular_function:inorganic phosphate transporter activity|Biological_process:phosphate transport|Cellular_component:membrane|Biological_process:embryonic development (sensu Animalia)|Biological_process:negative regulation of vulval development (sensu Nematoda)|Biological_process:hermaphrodite genital mor…	Na+/Pi symporter	ENSEMBL:ENSP00000272542:human:Leukemia virus receptor 1:E=105.319 | ENSEMBL:ENSP00000340465:human:Leukemia virus receptor 2:E=103.301 | FLYBASE:CG7628-PA:fly:Flybase gene name is CG7628-PA:E=104.921 |
192112_s_at	C28H8.11a	C28H8.11	WBGene00016201	C28H8.11	active	hypodermis | hypodermis | body wall muscle | hypodermis | body wall muscle | hypodermis | body wall muscle | hypodermis | body wall muscle	Adult Expression: hypodermis | Embryo Expression: hypodermis | Larval Expression: hypodermis | Adult Expression: body wall muscle; hypodermis | Adult Expression: body wall muscle; hypodermis | Larval Expression: body wall muscle; hypodermis | Larval Expression: body wall muscle; hypodermis		0	1	38	III-3I21	-			WT|WT|Gro|Gro	Molecular_function:tryptophan 2,3-dioxygenase activity|Biological_process:tryptophan metabolism|Biological_process:positive regulation of growth rate	Tryptophan 2,3-dioxygenase	ENSEMBL:ENSP00000281525:human:Tryptophan 2,3-dioxygenase:E=106.569 | FLYBASE:CG2155-PA:fly:Flybase gene name is v-PA:E=104.959 |
183268_at	Y41C4A.6	Y41C4A.6	WBGene00012753	Y41C4A.6	active						3	III-6E09	-			WT|WT
172035_x_at	C06C6.5a	C06C6.5	WBGene00003640	nhr-50	active	pharyngeal motor neurons | pharynx | neurons | interneurons | pharynx | intestinal | pharynx | intestinal	Neurons in anterior, lateral, lumbar ganglia; pharyngeal motorneurons and interneurons; pharynx. | Adult Expression: pharynx; intestinal; unidentified | Larval Expression: pharynx; intestinal; unidentified		1	1	1	V-10J23	172035_x_at|193510_s_at		ok671	WT|WT	Molecular_function:transcription factor activity|Molecular_function:steroid hormone receptor activity|Biological_process:regulation of transcription, DNA-dependent|Cellular_component:nucleus	Hormone receptors	ENSEMBL:ENSP00000339908:human:OTTHUMP00000031062:E=10.7959 | ENSEMBL:ENSP00000299224:human:Splice Isoform 2 Of Photoreceptor-specific nuclear receptor:E=10.6778 | ENSEMBL:ENSP00000344479:human:Orphan nuclear receptor NR4A2:E=10.6778 | ENSEMBL:ENSP00000312987:human:Hepatocyte nuclear factor 4 alpHa isoform b:E=10.6576 | ENSEMBL:ENSP00000343807:human:OTTHUMP00000031064:E=10.6198 | ENSEMBL:ENSP00000…
190651_at	F39G3.1	F39G3.1	WBGene00018206	F39G3.1	active	pharynx | intestinal	Adult Expression: pharynx; unidentified | Larval Expression: pharynx; intestinal; unidentified		0	1	9	V-3F12	-			WT	Molecular_function:transferase activity, transferring hexosyl groups|Biological_process:metabolism	UDP-glucuronosyl and UDP-glucosyl transferase	ENSEMBL:ENSP00000346768:human:UDP-glucuronosyltransferase 1-9 precursor, microsomal:E=57.6198 | ENSEMBL:ENSP00000304811:human:UDP-glucuronosyltransferase 2B7 precursor, microsomal:E=56.8861 | ENSEMBL:ENSP00000265403:human:UDP-glucuronosyltransferase 2B10
193205_s_at	C15F1.4	C15F1.4	WBGene00004090	ppp-1	active								-			Emb|Gro|Lvl|Sma|Emb|Lva	Biological_process:embryonic development (sensu Animalia)|Biological_process:positive regulation of growth rate|Biological_process:larval development (sensu Nematoda)|Biological_process:growth|Biological_process:physiological processes|Biological_process:positive regulation of body size	Translation initiation factor 2B, gamma subunit (eIF-2Bgamma/GCD1)	ENSEMBL:ENSP00000353575:human:Translation initiation factor eIF-2B gamma subunit:E=46.1135 | ENSEMBL:ENSP00000234553:human:Similar to Translation initiation factor eIF-2B gamma subunit:E=37.1871 | FLYBASE:CG8190-PA:fly::E=32.6576 |
193607_at	Y39A1C.2	Y39A1C.2	WBGene00003898	oxi-1	active						2	III-5D14	-		ok1217	WT|WT	Molecular_function:ubiquitin-protein ligase activity|Biological_process:protein modification|Biological_process:ubiquitin cycle|Cellular_component:intracellular	E3 ubiquitin protein ligase	ENSEMBL:ENSP00000340596:human:Hypothetical protein DKFZp686A1051:E=184.569 | ENSEMBL:ENSP00000309198:human:KIAA0010 protein:E=80.0655 | ENSEMBL:ENSP00000280774:human:Hypothetical protein DKFZp586K2123:E=56.301 | ENSEMBL:ENSP00000262903:human:HECT domain a
178934_at	D2005.2	D2005.2	WBGene00003746	nlp-8	active	head neurons | intestine | retrovesicular ganglion neurons | pharyngeal neurons | tail neurons | head neurons | pharynx | tail neurons	Expressed in ASK, ADL, HOB, 6 head neurons, 2 tail neurons, I2, g1D, pm6L, pm6R, 2 RVG, processes in pharynx, intestine. | "Reporter construct is expressed primarily or exclusively in neurons or ""endocrine/secretory"" cells. GFP expression in non-neuronal tissues include the gut (frequently), specific somatic gonad cells, and in pharyngeal or vulval muscles (rarely). No expression is detected in…		1	1	6	I-3H18	-		pkP550	WT
180727_at	F49F1.5	F49F1.5	WBGene00018645	F49F1.5	active						19	IV-2G11	-			WT		Secreted surface protein
173652_at	Y50E8A.4a	Y50E8A.4	WBGene00006795	unc-61	active	ventral cord neurons | nerve ring	Strong expression of the UNC-61 septin-GFP chimeras was observed in distal tip cells. UNC-61::GFP expression was continuous throughout larval development, its expression can be detected at least as early as the second larval stage. | "UNC-61 localized in embryos of later developmental stages. UNC-61 was enriched in the developing nervous system. In 1.5-fold embryos, localization to the developing…	Developmentally regulated expression of UNC-61::GFP was observed in neuronal cytoplasm in cell bodies and axons, but was clearly excluded from nuclei. GFP were excluded from the distal tip cell nuclei, and in late L4 larvae and young adults, GFP appeared as fine puncta in the distal tip cell processes. | "UNC-61 and non-muscle myosin II (NMY-II) prominently co-localize to the leading edge of the …	1	1			173652_at|188230_s_at	unc-61, by alternative splicing, encodes two septin isoforms required (like the septin UNC-59) for normal axonal migration, distal tip cell migration, and postembryonic cytokinesis (at the cellular level) and for normal locomotion and formation of the postembryonic vulva, somatic gonad, and male tail (at the organismal level); both UNC-61A/B and UNC-59 are dispensable for embryonic cytokinesis an…	e228		Molecular_function:GTP binding|Biological_process:cell cycle		ENSEMBL:ENSP00000296873:human:PREDICTED: septin 8:E=97.9586 | ENSEMBL:ENSP00000341524:human:Septin 6:E=95.9208 | ENSEMBL:ENSP00000346169:human:Splice Isoform 4 Of Septin 6:E=95.8861 | ENSEMBL:ENSP00000346397:human:Splice Isoform 2 Of Septin 6:E=95.8861 |
190893_s_at	AC7.1	AC7.1	WBGene00006428	tag-49	active	head neurons | ventral nerve cord | intestinal | renal gland cells	Adult Expression: intestinal; renal gland cells; head neurons; unidentified | Larval Expression: intestinal; renal gland cells; ventral nerve cord; head neurons; unidentified		1	1		IV-2L21	-		ok381	WT|Sck|Ste|Emb|Ste	Molecular_function:rhodopsin-like receptor activity|Biological_process:G-protein coupled receptor protein signaling pathway|Cellular_component:integral to membrane|Molecular_function:neuropeptide Y receptor activity|Biological_process:embryonic development (sensu Animalia)|Biological_process:physiological processes|Biological_process:reproduction	G protein-coupled receptor	ENSEMBL:ENSP00000303325:human:Neuromedin K receptor:E=36.1192 | ENSEMBL:ENSP00000303522:human:Substance-P receptor:E=35.2291 | ENSEMBL:ENSP00000339401:human:Substance-K receptor:E=31.1675 | ENSEMBL:ENSP00000354652:human:Neuropeptide Y receptor type 1:E=29
187683_at	F49C12.13	F49C12.13	WBGene00009882	vha-17	active						8	IV-4F10	-			Sck|Ste|Emb|Lva|Lvl	Molecular_function:hydrogen-transporting ATP synthase activity, rotational mechanism|Molecular_function:hydrogen-transporting ATPase activity, rotational mechanism|Biological_process:ATP synthesis coupled proton transport|Cellular_component:integral to membrane|Cellular_component:proton-transporting two-sector ATPase complex|Biological_process:embryonic development (sensu Animalia)|Biological_pro…		ENSEMBL:ENSP00000265093:human:ATPase, H+ transporting, lysosomal, V0 subunit e:E=19.7213 | ENSEMBL:ENSP00000304519:human:Hypothetical protein FLJ25496:E=19.7213 | FLYBASE:CG11589-PA:fly::E=14.9586 | FLYBASE:CG7625-PA:fly::E=14.3566 | FLYBASE:CG1268-PA:fly:Flybase gene name is CG1268-PA:E=14.3372 |
179698_at	F47B7.7	F47B7.7	WBGene00018538	F47B7.7	active						1	X-2M02	-			WT
173275_s_at	B0336.10	B0336.10	WBGene00004435	rpl-23	active	excretory cell | head neurons | intestine | body wall muscle | pharynx | nervous system	Adult Expression: pharynx; body wall muscle; excretory cell; Nervous System; head neurons;		1	1	23	III-3C05	-	rpl-23 encodes a large ribosomal subunit L23 protein.		Emb|Ste|Emb|Sck|Ste|Lva	Biological_process:regulation of transcription, DNA-dependent|Biological_process:signal transduction|Molecular_function:structural constituent of ribosome|Biological_process:protein biosynthesis|Cellular_component:intracellular|Cellular_component:ribosome|Biological_process:embryonic development (sensu Animalia)|Biological_process:larval development (sensu Nematoda)|Biological_process:growth|Biol…	60S ribosomal protein L14/L17/L23	ENSEMBL:ENSP00000346039:human:60S ribosomal protein L23:E=61.9208 | ENSEMBL:ENSP00000272885:human:PREDICTED: similar to ribosomal protein L23:E=44.3665 | ENSEMBL:ENSP00000350108:human:14 kDa protein:E=26.1739 | FLYBASE:CG3661-PA:fly:Flybase gene name is RpL17A-PA:E=63.0862 |
193262_at	F21F3.5	F21F3.5	WBGene00006774	unc-38	active						6	I-2M15	-	unc-38 encodes an alpha subunit of the nicotinic acetylcholine receptor (nAChR) superfamily; UNC-38 is required for normal locomotion and egg-laying, and functions as a subunit of a ligand-gated ion channel that likely mediates fast actions of acetylcholine at neuromuscular junctions and in the nervous system; when coexpressed with UNC-29 and LEV-1, non-alpha nAChR subunits, the resulting multime…	e20	WT	Molecular_function:neurotransmitter receptor activity|Biological_process:ion transport|Cellular_component:membrane|Molecular_function:extracellular ligand-gated ion channel activity|Biological_process:transport|Cellular_component:integral to membrane|Cellular_component:postsynaptic membrane|Molecular_function:nicotinic acetylcholine-activated cation-selective channel activity|Molecular_function:i…	Acetylcholine receptor	ENSEMBL:ENSP00000292212:human:Neuronal acetylcholine receptor protein, beta-2 chain precursor:E=101.959 | ENSEMBL:ENSP00000289957:human:Neuronal acetylcholine receptor protein, beta-3 chain precursor:E=91.7447 | ENSEMBL:ENSP00000303727:human:Neuronal acet
174432_at	C07G1.5	C07G1.5	WBGene00004101	hgrs-1	active						5	IV-4K17	174432_at|179973_s_at	The protein product of this gene is predicted to contain a glutamine/asparagine (Q/N)-rich ('prion') domain, by the algorithm of Michelitsch and Weissman (as of the WS77 release of WormBase, i.e., in wormpep77).	ok579	Dpy|Gro|Unc|Emb|Lva|Lvl|Unc	Biological_process:intracellular protein transport|Molecular_function:zinc ion binding|Biological_process:positive regulation of body size|Biological_process:embryonic development (sensu Animalia)|Biological_process:positive regulation of growth rate|Biological_process:larval development (sensu Nematoda)|Biological_process:growth|Biological_process:physiological processes|Biological_process:locom…	Membrane trafficking and cell signaling protein HRS, contains VHS and FYVE domains	ENSEMBL:ENSP00000331201:human:Hrs:E=107.602 | ENSEMBL:ENSP00000327871:human:HRS protein:E=105.319 | ENSEMBL:ENSP00000338422:human:TOM1 protein:E=14.3188 | ENSEMBL:ENSP00000263904:human:Signal transducing adaptor molecule 2A:E=14.0969 | ENSEMBL:ENSP0000034
179439_s_at	F11E6.3	F11E6.3	WBGene00008707	F11E6.3	active							IV-8I06	-			Gro	Biological_process:positive regulation of growth rate		ENSEMBL:ENSP00000319281:human:Brain acid soluble protein 1:E=19.4202 | ENSEMBL:ENSP00000311997:human:Neurofilament triplet H protein:E=17.6021 | ENSEMBL:ENSP00000344579:human:Chromosome 14 open reading frame 155:E=17.4202 | ENSEMBL:ENSP00000251819:human:M
175265_at	F20C5.6	F20C5.6	WBGene00008971	F20C5.6	active							IV-4O22	175265_at|188395_at			WT			ENSEMBL:ENSP00000351200:human:Myosin heavy chain, nonmuscle type A:E=13.0362 | ENSEMBL:ENSP00000269243:human:Myosin heavy chain, nonmuscle type B:E=12.585 | ENSEMBL:ENSP00000354158:human:Splice Isoform 1 Of ERC protein 1:E=10.6021 | ENSEMBL:ENSP00000320342:human:Hypothetical protein DKFZp686K1351:E=10.1938 | FLYBASE:CG17081-PA:fly:Flybase gene name is CG17081-PA:E=11.284 |
186605_s_at	Y17G7B.10a	Y17G7B.10	WBGene00012463	Y17G7B.10	active						3		171918_x_at|174509_s_at|186605_s_at						ENSEMBL:ENSP00000282512:human:Conserved hypothetical protein:E=75.8239 | FLYBASE:CG8080-PA:fly:Flybase gene name is CG8080-PA:E=46.1805 |
184698_at	Y49E10.16	Y49E10.16	WBGene00013035	Y49E10.16	active						8	III-6E12	-			WT|WT|WT	Molecular_function:triacylglycerol lipase activity|Biological_process:lipid metabolism|Molecular_function:catalytic activity	Predicted lipase
174737_at	C06G1.4	C06G1.4	WBGene00015547	C06G1.4	active	all somatic cells	Expression is generally quite ubiquitous and is seen in all somatic cells from early embryo until adult stages. Expression appears membrane bound and extranuclear. This gene has weak homology to the Drosophila gene Brahma.	Membrane bound.	3	1	1	X-7O20	174595_at|174737_at|193999_at			WT|Unc|Egl|Unc	Biological_process:oviposition|Biological_process:locomotory behavior	Unnamed protein	ENSEMBL:ENSP00000342012:human:Dermokine-beta:E=11.1192 | FLYBASE:CG12749-PA:fly:Flybase gene name is Hrb87F-PA:E=10.585 |
187984_at	F39B2.2	F39B2.2	WBGene00006730	uev-1	active						18	I-7G10	-	uev-1 encodes a ubiquitin-conjugating enzyme (UBC or E2) variant that contains the characteristic UBC motif, but lacks the critical active-site cysteine residue necessary for catalytic activity; as loss of UEV-1 function via RNA-mediated interference (RNAi) does not result in any abnormalities, the precise role of UEV-1 in C. elegans development and/or behavior is not yet known; UEV-1 does, howev…	tm1074	WT	Molecular_function:ubiquitin conjugating enzyme activity|Biological_process:protein modification|Biological_process:ubiquitin cycle	Ubiquitin-conjugating enzyme E2	ENSEMBL:ENSP00000344166:human:UbiqUitin-conjUgating enzyme E2 KUa-UEV isoform 1:E=48.6778 | ENSEMBL:ENSP00000354653:human:Splice Isoform 1 Of Ubiquitin-conjugating enzyme E2 variant 1:E=48.4559 | ENSEMBL:ENSP00000340305:human:Splice Isoform 7 Of Ubiquitin-conjugating enzyme E2 variant 1:E=48.3372 | ENSEMBL:ENSP00000342091:human:Similar to CROC-1B protein:E=48.2924 | ENSEMBL:ENSP00000326473:human:…
191273_at	C55A6.2	C55A6.2	WBGene00008331	C55A6.2	active						2	V-7H06	-			Emb|Ste|WT	Molecular_function:tubulin-tyrosine ligase activity|Biological_process:protein modification|Biological_process:embryonic development (sensu Animalia)|Biological_process:reproduction	Predicted tubulin-tyrosine ligase	ENSEMBL:ENSP00000298832:human:KIAA0998:E=85.6198 | ENSEMBL:ENSP00000258398:human:Tubulin tyrosine ligase-like protein 4:E=61.6383 | ENSEMBL:ENSP00000239587:human:Testis specific protein NYD-TSPG:E=51.1024 | ENSEMBL:ENSP00000308518:human:Hypothetical prote
190942_at	T26C11.6	T26C11.6	WBGene00000444	ceh-21	active						2	X-1L01	174031_at|174867_at|190942_at	ceh-21 encodes a a ONECUT class CUT homeobox protein with a single N-terminal cut domain and an OCAM domain; the cut domain may be a compact DNA-binding domain composed of alpha helices; the OCAM domain is a nematode-specific motif conserved between CEH-21, CEH-41, and T02B5.2; ceh-21 is one of three nematode-specific ONECUT genes in a cluster with ceh-39 and ceh-41; CEH-21 may be required for mu…	tm787	WT	Molecular_function:DNA binding|Molecular_function:transcription factor activity|Biological_process:regulation of transcription, DNA-dependent|Cellular_component:nucleus	Unnamed protein	ENSEMBL:ENSP00000302630:human:Hepatocyte nuclear factor 6:E=31.8239 | ENSEMBL:ENSP00000262095:human:One cut domain family member 2:E=28.9208 | ENSEMBL:ENSP00000342189:human:163 kDa protein:E=12.5686 | ENSEMBL:ENSP00000292535:human:Splice Isoform 1 Of CCAAT displacement protein:E=12.5686 | ENSEMBL:ENSP00000353401:human:CUTL1 protein:E=12.5528 | FLYBASE:CG1922-PA:fly:Flybase gene name is onecut-PA:…
173548_s_at	H06H21.6	H06H21.6	WBGene00019163	H06H21.6	active	head neurons | nervous system	Adult Expression: Nervous System; head neurons;		1	1	11	IV-2D01	173548_s_at|185132_at			WT		Predicted ubiquitin regulatory protein	ENSEMBL:ENSP00000301281:human:Splice Isoform 1 Of UBX domain-containing protein 1:E=42.1805 | ENSEMBL:ENSP00000353703:human:Splice Isoform 2 Of UBX domain-containing protein 1:E=38.5229 | FLYBASE:CG5469-PD:fly:Flybase gene name is CG5469-PD:E=43.2441 |
180913_at	F32A5.5a	F32A5.5	WBGene00000169	aqp-1	active						8	II-5D15	-			WT	Molecular_function:transporter activity|Biological_process:transport|Cellular_component:membrane	Aquaporin (major intrinsic protein family)	ENSEMBL:ENSP00000318355:human:Splice Isoform 1 Of Aquaporin 10:E=44.5528 | ENSEMBL:ENSP00000219919:human:Aquaporin 9:E=43.699 | ENSEMBL:ENSP00000297988:human:Aquaporin 7:E=38.3665 | ENSEMBL:ENSP00000329634:human:Novel protein similar to aquaporin 7:E=37.8861 | ENSEMBL:ENSP00000316510:human:OTTHUMP00000032358:E=37.8861 | ENSEMBL:ENSP00000347330:human:Splice Isoform 2 Of Aquaporin 10:E=37.2924 | EN…
175007_at	F09C8.2	F09C8.2	WBGene00008622	F09C8.2	active		Expression is confined to embryos and is generally weak diffuse and non-nuclear localised. Expression occurs throughout the embryo and is first seen at the 100 cell stage and continues until after elongation.		5	1	1	X-7G10	175007_at|178303_s_at			WT		Uncharacterized conserved protein	ENSEMBL:ENSP00000298999:human:C10orf28 protein:E=10.9586 |
175182_at	H27C11.1	H27C11.1	WBGene00003687	nhr-97	active						1	IV-5E11	175182_at|194122_at		tm1063	WT	Molecular_function:transcription factor activity|Molecular_function:steroid hormone receptor activity|Biological_process:regulation of transcription, DNA-dependent|Cellular_component:nucleus|Molecular_function:DNA binding|Molecular_function:ligand-dependent nuclear receptor activity	Hormone receptors	ENSEMBL:ENSP00000230234:human:Splice Isoform 1 Of Retinoic acid receptor RXR-beta:E=26.7696 | ENSEMBL:ENSP00000352900:human:51 kDa protein:E=26.5686 | ENSEMBL:ENSP00000271387:human:Retinoic acid receptor RXR-gamma:E=26.1549 | ENSEMBL:ENSP00000335676:human
188309_s_at	M28.7	M28.7	WBGene00010898	nph-1	active		Expressed in ADF, ADL, AFD, ASE, ASG, ASH, ASI, ASJ, ASK, AWA, AWB, AWC, PHA, PHB, URX, labial neurons.		1	1	9	II-7O02	-		ok500	WT		Unnamed protein	ENSEMBL:ENSP00000347452:human:Splice Isoform 3 Of Nephrocystin 1:E=30.585 | ENSEMBL:ENSP00000313169:human:Splice Isoform 2 Of Nephrocystin 1:E=29.3872 |
188729_at	C25G4.4	C25G4.4	WBGene00007732	C25G4.4	active						7	IV-6J23	-			WT	Molecular_function:DNA binding|Cellular_component:nucleus	Nuclear DEAF-1 related transcriptional regulator (suppressin) and related SAND domain proteins	ENSEMBL:ENSP00000294409:human:Splice Isoform 1 Of Glucocorticoid modulatory element binding protein 1:E=11.9586 | ENSEMBL:ENSP00000355186:human:Splice Isoform 2 Of Glucocorticoid modulatory element binding protein 1:E=11.9586 | ENSEMBL:ENSP00000266068:human:Glucocorticoid modulatory element binding protein 2:E=10.7447 |
180707_at	F55H12.4	F55H12.4	WBGene00010135	F55H12.4	active						8	I-4M04	-			WT		Unnamed protein
175266_s_at	C05C8.9a	C05C8.9	WBGene00015466	C05C8.9	active								-			WT		Unnamed protein
183566_at	C14C6.2	C14C6.2	WBGene00015756	C14C6.2	active						8		183566_at|183567_s_at					Secreted surface protein
187103_s_at	Y113G7B.11	Y113G7B.11	WBGene00013761	Y113G7B.11	active						10	V-12L24	-			WT
191382_at	F35E8.8	F35E8.8	WBGene00001786	gst-38	active	amphids | head neurons | intestine | nervous system | phasmids | tail neurons	Adult Expression: intestine; Nervous System; head neurons; amphids; tail neurons; phasmids;		1	1	24	V-10F05	-			WT		Glutathione S-transferase	ENSEMBL:ENSP00000295256:human:Prostaglandin-D synthase:E=23.6021 | ENSEMBL:ENSP00000335620:human:Glutathione S-transferase A1:E=16.8861 | ENSEMBL:ENSP00000211122:human:Glutathione S-transferase A3-3:E=16.6021 | ENSEMBL:ENSP00000284562:human:Glutathione S-transferase A5-5:E=16.1308 | ENSEMBL:ENSP00000211309:human:Glutathione S-transferase A2:E=16.1308 | ENSEMBL:ENSP00000306378:human:Glutathione S-…
172991_at	C45B2.7	C45B2.7	WBGene00004219	ptr-4	active						14	X-3E18	172991_at|180485_s_at			Emb|Lva|Lvl|Unc|Dpy|Lva|Prz|Unc	Molecular_function:hedgehog receptor activity|Cellular_component:membrane|Biological_process:positive regulation of body size|Biological_process:embryonic development (sensu Animalia)|Biological_process:larval development (sensu Nematoda)|Biological_process:growth|Biological_process:physiological processes|Biological_process:locomotion|Biological_process:locomotory behavior	Predicted membrane protein (patched superfamily)	ENSEMBL:ENSP00000269228:human:Niemann-Pick C1 protein precursor:E=27.3979 | ENSEMBL:ENSP00000289547:human:Niemann-Pick C1-like protein 1:E=26.1549 | ENSEMBL:ENSP00000297890:human:Patched family protein:E=25.5086 | ENSEMBL:ENSP00000332353:human:Patched protein homolog 1:E=21.4559 | ENSEMBL:ENSP00000236083:human:Patched 2:E=18.3566 | ENSEMBL:ENSP00000244795:human:PREDICTED: similar to dJ402H5.2 (no…
192747_at	T14F9.3	T14F9.3	WBGene00020509	T14F9.3	active	lateral nerve cords | neurons along body | head neurons | nerve ring | body wall muscle | pharynx | dorsal nerve cord | nervous system | head mesodermal cell | ventral nerve cord | tail neurons	Adult Expression: pharynx; body wall muscle; head mesodermal cell; Nervous System; nerve ring; ventral nerve cord; dorsal nerve cord; lateral nerve cords; head neurons; neurons along body; tail neurons;		1	1	8	X-1D16	173287_s_at|192747_at	T14F9.3 is orthologous to the human gene CERVICAL CANCER PROTO-ONCOGENE 7 (HEXB; OMIM:606873), which when mutated leads to disease.		WT	Molecular_function:beta-N-acetylhexosaminidase activity|Biological_process:carbohydrate metabolism	Beta-N-acetylhexosaminidase	ENSEMBL:ENSP00000268097:human:Beta-hexosaminidase alpha chain precursor:E=94.6021 | ENSEMBL:ENSP00000261416:human:Beta-hexosaminidase beta chain precursor:E=83.0809 | FLYBASE:CG1318-PA:fly:Flybase gene name is Hexo1-PA:E=57.0605 | FLYBASE:CG1787-PA:fly:Flybase gene name is Hexo2-PA:E=51.5229 | FLYBASE:CG8824-PC:fly:Flybase gene name is fdl-PC:E=48.6021 |
181632_at	B0281.3	B0281.3	WBGene00015110	B0281.3	active						8	II-2O24	-			WT	Molecular_function:zinc ion binding|Cellular_component:intracellular|Molecular_function:ubiquitin-protein ligase activity|Biological_process:protein ubiquitination|Cellular_component:ubiquitin ligase complex	Predicted E3 ubiquitin ligase	ENSEMBL:ENSP00000311219:human:Tumor suppressor TSBF1:E=14.8539 | ENSEMBL:ENSP00000353301:human:Hypothetical protein:E=13.6778 | ENSEMBL:ENSP00000286349:human:Splice Isoform 1 Of Tripartite motif protein 42:E=12.5686 | ENSEMBL:ENSP00000349764:human:Splice Isoform 1 Of Tripartite motif protein 22:E=11.6576 | ENSEMBL:ENSP00000254436:human:52 kDa Ro protein:E=10.8539 | ENSEMBL:ENSP00000337094:human:S…
182646_s_at	T23B3.1	T23B3.1	WBGene00020709	T23B3.1	active						7	I-3C06	-			WT
175913_s_at	F54A3.5	F54A3.5	WBGene00018784	F54A3.5	active								-			WT		Uncharacterized conserved protein	FLYBASE:CG12479-PA:fly:Flybase gene name is CG12479-PA:E=11.4202 |
182821_s_at	R02D3.3	R02D3.3	WBGene00019821	R02D3.3	active						2	IV-1E03	-			Pch|Stp|Bmd|Emb|Gro|Unc	Biological_process:body morphogenesis (sensu Nematoda)|Biological_process:embryonic development (sensu Animalia)|Biological_process:positive regulation of growth rate|Biological_process:gametogenesis|Biological_process:locomotory behavior	RNA polymerase II transcription initiation/nucleotide excision repair factor TFIIH, subunit TFB1	ENSEMBL:ENSP00000265963:human:TFIIH basal transcription factor complex p62 subunit:E=47.1487 | FLYBASE:CG8151-PB:fly:Flybase gene name is Tfb1-PB:E=52.2366 |
192818_at	K07A1.9a	K07A1.9	WBGene00010615	K07A1.9	active						2	I-4D08	-			WT	Molecular_function:arginyltransferase activity|Biological_process:protein arginylation|Biological_process:regulation of protein catabolism		ENSEMBL:ENSP00000346764:human:Splice Isoform 2 Of Arginyl-tRNA--protein transferase 1:E=72.0809 | ENSEMBL:ENSP00000224652:human:Splice Isoform 1 Of Arginyl-tRNA--protein transferase 1:E=69.8861 | FLYBASE:CG9204-PC:fly:Flybase gene name is Ate1-PC:E=65.2924 |
189557_at	B0228.5a	B0228.5	WBGene00015062	B0228.5	active	intestinal	Adult Expression: intestinal | Larval Expression: intestinal		0	1		II-5F02	-	This gene encodes a protein predicted by Eisenberg and coworkers, with 52% accuracy, to be mitochondrial.	ok1449	WT	Molecular_function:electron transporter activity|Biological_process:electron transport	Thioredoxin	ENSEMBL:ENSP00000259332:human:Thioredoxin:E=17.0458 | ENSEMBL:ENSP00000304908:human:Hypothetical protein FLJ40337:E=15.2757 | ENSEMBL:ENSP00000350419:human:Sperm-specific thioredoxin:E=15.2291 | ENSEMBL:ENSP00000216185:human:Thioredoxin, mitochondrial pre
180177_at	C49G7.3	C49G7.3	WBGene00016781	C49G7.3	active						19		-					Secreted surface protein
185547_at	C01B12.7	C01B12.7	WBGene00015290	C01B12.7	active						1	II-1A15	-			WT|WT
179416_at	ZK550.3	ZK550.3	WBGene00013997	ZK550.3	active						5		-			Emb|Sck|Sma|Stp	Molecular_function:metalloendopeptidase activity|Biological_process:proteolysis and peptidolysis|Biological_process:embryonic development (sensu Animalia)|Biological_process:physiological processes|Biological_process:positive regulation of body size|Biological_process:gametogenesis		ENSEMBL:ENSP00000304467:human:Thimet oligopeptidase:E=22.3768 | ENSEMBL:ENSP00000339283:human:Neurolysin, mitochondrial precursor:E=13.6778 | FLYBASE:CG11771-PA:fly:Flybase gene name is CG11771-PA:E=48.301 | FLYBASE:CG7791-PA:fly:Flybase gene name is CG7791-PA:E=12.8239 |
191360_at	F30A10.1	F30A10.1	WBGene00009260	F30A10.1	active							I-4N15	-		tm1353	WT|Lon|WT|Lon	Molecular_function:calcium ion binding|Biological_process:negative regulation of body size	Ca2+-binding kinase interacting protein (KIP) (EF-Hand protein superfamily)	ENSEMBL:ENSP00000258930:human:Calcium and integrin-binding protein 2:E=50.1805 | ENSEMBL:ENSP00000269878:human:Calcium and integrin-binding protein 3:E=45.5229 | ENSEMBL:ENSP00000333873:human:DNA-PKcs interacting protein:E=37.7447 | ENSEMBL:ENSP0000028886
193044_s_at	H19N07.2a	H19N07.2	WBGene00010406	H19N07.2	active							V-7H21	-	The H19N07.2 gene encodes a protein with a meprin-associated Traf homology (MATH) domain that may be involved in apoptosis.		WT|WT|Sma|Gro	Molecular_function:cysteine-type endopeptidase activity|Molecular_function:ubiquitin thiolesterase activity|Biological_process:ubiquitin-dependent protein catabolism|Biological_process:positive regulation of growth rate|Biological_process:positive regulation of body size	Ubiquitin carboxyl-terminal hydrolase	ENSEMBL:ENSP00000343535:human:Ubiquitin-specific protease 7 isoform:E=154.018 | ENSEMBL:ENSP00000306830:human:Hypothetical protein FLJ14456:E=43.2076 | ENSEMBL:ENSP00000251722:human:Ubiquitin specific proteinase 40:E=35.699 | ENSEMBL:ENSP00000294383:human
177901_at	R07B5.4	R07B5.4	WBGene00005701	sru-38	active	amphids | head neurons | intestine | nervous system | phasmids | tail neurons	Adult Expression: Nervous System; head neurons; amphids; tail neurons; phasmids;		1	1	9	V-6J20	-			WT		Uncharacterized protein
186599_at	Y116A8C.10	Y116A8C.10	WBGene00013790	Y116A8C.10	active								-				Molecular_function:heat shock protein binding|Molecular_function:unfolded protein binding|Biological_process:protein folding		FLYBASE:CG2911-PA:fly:Flybase gene name is CG2911-PA:E=10.0757 |
188115_s_at	C52E12.3	C52E12.3	WBGene00005025	sqv-7	active	vulva | oocytes | seam cells | distal tip cells	The anti-SQV-7 Abs stained punctate foci in the cytoplasm of several tissues in WT animals, including the vulva, seam cells, distal tip cells, and oocytes. SQV-7 Abs did not stain punctate foci in the vulval, seam cells, distal tip cells, or oocytes in animals homozygous for this sqv-7(n3789) null allele(a sqv-7 null allele that deletes most of the sqv-7 ORF).	Stained punctate foci in the cytoplasm of several tissues.	0	1	2	II-5G22	173805_at|188115_s_at	The sqv-7 gene encodes a nucleotide-sugar transporter of the Golgi membrane, that is required for cytokinesis of one-cell embryos and for vulval morphogenesis; SQV-7 promotes glycosaminoglycan biosynthesis by translocating UDP-glucuronic acid, UDP-N-acetylgalactosamine, and UDP-galactose into the lumen of the Golgi apparatus; SQV-7 is biochemically active when transgenically expressed in yeast or…	n2839	WT		Nucleotide-sugar transporter VRG4/SQV-7	ENSEMBL:ENSP00000235345:human:UDP-glucuronic acid/UDP-N-acetylgalactosamine transporter:E=84.8861 | ENSEMBL:ENSP00000253270:human:Nucleotide sugar transporter UGTrel8:E=75.7695 | ENSEMBL:ENSP00000333591:human:Hypothetical protein:E=16.2218 | ENSEMBL:ENSP00000313318:human:GDP-fucose transporter 1:E=11.0132 | FLYBASE:CG3874-PA:fly:Flybase gene name is frc-PA:E=83.7447 | FLYBASE:CG9620-PA:fly:Flybas…
186388_s_at	C56G2.15	C56G2.15	WBGene00016983	C56G2.15	active						5	III-3I20	-			WT|WT	Molecular_function:N-acetyltransferase activity	Acetyltransferases	ENSEMBL:ENSP00000346927:human:Putative tumor suPPressor FUS2:E=20.8239 | FLYBASE:CG8481-PA:fly:Flybase gene name is CG8481-PA:E=19.301 |
181772_s_at	Y48E1C.2	Y48E1C.2	WBGene00013015	Y48E1C.2	active						2		181771_at|181772_s_at					Putative trehalase	ENSEMBL:ENSP00000286492:human:Conserved hypothetical protein:E=70.1739 | FLYBASE:CG11596-PC:fly:Flybase gene name is CG11596-PC:E=61.284 |
172065_x_at	Y71H2AM.23	Y71H2AM.23	WBGene00007000	Y71H2AM.23	active			A protein that could react with the affinity-purified antiserum obtained from mice immunized with a presumed recombinant mature protein, was found in the mt extract from C. elegans. The estimated size (51 kDa) corresponded well with that predicted for the mature protein without the mt transit peptide. No such protein reactive with the antiserum was detected in the cytoplasmic fraction from C. ele…	5	1			172065_x_at|176240_s_at			Emb|Lva	Molecular_function:translation elongation factor activity|Molecular_function:GTP binding|Biological_process:translational elongation|Biological_process:protein biosynthesis|Biological_process:embryonic development (sensu Animalia)|Biological_process:larval development (sensu Nematoda)|Biological_process:growth	Mitochondrial translation elongation factor Tu	ENSEMBL:ENSP00000322439:human:Tu translation elongation factor, mitochondrial:E=121.886 | ENSEMBL:ENSP00000332874:human:Eukaryotic translation elongation factor 1 alpha-like 3:E=30.3098 | ENSEMBL:ENSP00000350920:human:Elongation factor 1-alpha 1:E=30.1135
177208_at	Y53G8AM.7	Y53G8AM.7	WBGene00021807	Y53G8AM.7	active								-			WT|WT
192917_s_at	F07A11.4	F07A11.4	WBGene00008547	F07A11.4	active	Reproductive System | body wall muscle | pharynx | vulval muscle	Adult Expression: pharynx; Reproductive System; vulval muscle; body wall muscle;		0	1	1	II-7N04	-			WT|WT	Molecular_function:cysteine-type endopeptidase activity|Molecular_function:ubiquitin thiolesterase activity|Biological_process:ubiquitin-dependent protein catabolism	Ubiquitin C-terminal hydrolase	ENSEMBL:ENSP00000335409:human:Ubiquitin carboxyl-terminal hydrolase 19:E=123.097 | ENSEMBL:ENSP00000218348:human:UbiqUitin specific protease 11:E=91.3767 | ENSEMBL:ENSP00000280377:human:Splice Isoform 1 Of Ubiquitin carboxyl-terminal hydrolase 15:E=84.602
188474_s_at	C14B9.2	C14B9.2	WBGene00015752	C14B9.2	active						1	III-4E04	171897_x_at|188474_s_at	This gene encodes a protein predicted by Eisenberg and coworkers, with 52% accuracy, to be mitochondrial.		Emb|Gro|Stp|WT|WT|Gro|Sma|Gro	Molecular_function:isomerase activity|Cellular_component:endoplasmic reticulum|Molecular_function:electron transporter activity|Biological_process:electron transport|Biological_process:embryonic development (sensu Animalia)|Biological_process:positive regulation of growth rate|Biological_process:positive regulation of body size|Biological_process:gametogenesis	Protein disulfide isomerase (prolyl 4-hydroxylase beta subunit)	ENSEMBL:ENSP00000286091:human:Protein disulfide-isomerase A4 precursor:E=155.097 | ENSEMBL:ENSP00000300289:human:Protein disulfide-isomerase A3 precursor:E=95.3279 | ENSEMBL:ENSP00000327801:human:Protein disulfide-isomerase precursor:E=68.8539 | ENSEMBL:E
172860_x_at	F17E9.13	F17E9.13	WBGene00001907	his-33	active							IV-4A22	-	his-33 encodes an H2A histone; by homology, HIS-33 is predicted to function as a nucleosome component required for packaging of DNA into chromatin; his-33 is a replication-dependent histone locus that resides in the HIS5 cluster on chromosome IV.		Emb|Emb	Molecular_function:DNA binding|Biological_process:nucleosome assembly|Biological_process:chromosome organization and biogenesis (sensu Eukarya)|Cellular_component:nucleosome|Cellular_component:nucleus|Biological_process:embryonic development (sensu Animalia)	Histone 2A	ENSEMBL:ENSP00000332790:human:Histone H2A:E=52.5686 | ENSEMBL:ENSP00000297012:human:Histone 1, H2aa:E=51.6198 | ENSEMBL:ENSP00000332194:human:H2A histone family, member Q:E=51.3979 | ENSEMBL:ENSP00000321389:human:H2A histone family, member L:E=51.3979 | ENSEMBL:ENSP00000328644:human:Histone H2A.o:E=51.2291 | ENSEMBL:ENSP00000341094:human:Histone H2A.c/d/i/n/p:E=51.1367 | ENSEMBL:ENSP00000314530:h…
175409_at	C09H10.10	C09H10.10	WBGene00007504	C09H10.10	active								175409_at|185875_at			Emb|Lva|Ste	Biological_process:embryonic development (sensu Animalia)|Biological_process:larval development (sensu Nematoda)|Biological_process:growth|Biological_process:reproduction
193818_s_at	F32A7.6	F32A7.6	WBGene00000088	aex-5	active						1	I-7K04	-	an ortholog of calcium-dependent serine endoproteinases, the kex2/subtilisin-like proprotein convertase that affects defecation cycle and anterior body contractions; and is expressed in all muscle cells except pharyngeal muscles.	pkP628	WT|Emb|Gro|Gro|Emb	Molecular_function:subtilase activity|Biological_process:proteolysis and peptidolysis|Biological_process:embryonic development (sensu Animalia)|Biological_process:positive regulation of growth rate|Molecular_function:proprotein convertase activity|Biological_process:defecation|Biological_process:secretory pathway	Subtilisin-like proprotein convertase	ENSEMBL:ENSP00000265283:human:Proprotein convertase subtilisin/kexin type 5, preproprotein:E=74.0706 | ENSEMBL:ENSP00000308024:human:Neuroendocrine convertase 1 precursor:E=73.301 | ENSEMBL:ENSP00000262545:human:Neuroendocrine convertase 2 precursor:E=72.
178429_at	F21D5.6	F21D5.6	WBGene00009011	F21D5.6	active						2	IV-4O04	-			WT|WT		Uncharacterized conserved protein
172865_x_at	C53H9.1	C53H9.1	WBGene00004441	rpl-27	active								172865_x_at|173203_at	rpl-27 encodes a large ribosomal subunit L27 protein.			Molecular_function:structural constituent of ribosome|Biological_process:protein biosynthesis|Cellular_component:intracellular|Cellular_component:ribosome	60S ribosomal protein L27	ENSEMBL:ENSP00000253788:human:Ribosomal pRotein L27:E=48.1367 | FLYBASE:CG4759-PA:fly:Flybase gene name is CG4759-PA:E=38.2757 |
172835_x_at	ZK131.6	ZK131.6	WBGene00001886	his-12	active							II-8J18	-	his-12 encodes an H2A histone; his-12 is contained within the histone gene cluster HIS3.	tm905		Molecular_function:DNA binding|Biological_process:nucleosome assembly|Biological_process:chromosome organization and biogenesis (sensu Eukarya)|Cellular_component:nucleosome|Cellular_component:nucleus	Histone 2A	ENSEMBL:ENSP00000332790:human:Histone H2A:E=52.5686 | ENSEMBL:ENSP00000297012:human:Histone 1, H2aa:E=51.6198 | ENSEMBL:ENSP00000332194:human:H2A histone family, member Q:E=51.3979 | ENSEMBL:ENSP00000321389:human:H2A histone family, member L:E=51.3979 | ENSEMBL:ENSP00000328644:human:Histone H2A.o:E=51.2291 | ENSEMBL:ENSP00000341094:human:Histone H2A.c/d/i/n/p:E=51.1367 | ENSEMBL:ENSP00000314530:h…
176680_at	C45B2.2	C45B2.2	WBGene00016659	C45B2.2	active							X-3E08	-			WT		Unnamed protein
174883_s_at	C54C6.2	C54C6.2	WBGene00000248	ben-1	active						5	III-1F10	174883_s_at|189648_at	A beta-tubulin that confers benzimidazole sensitivity.	e1880	WT|WT|WT	Molecular_function:structural molecule activity|Biological_process:microtubule-based movement|Cellular_component:microtubule|Molecular_function:GTPase activity|Molecular_function:GTP binding|Biological_process:microtubule polymerization|Cellular_component:tubulin|Biological_process:microtubule-based process|Biological_process:chemosensory behavior	Beta tubulin	ENSEMBL:ENSP00000341289:human:Tubulin beta-? chain:E=227.42 | ENSEMBL:ENSP00000259818:human:Tubulin, beta polypeptide paralog:E=226.041 | ENSEMBL:ENSP00000259799:human:Beta tubulin:E=224.77 | ENSEMBL:ENSP00000259925:human:Tubulin beta-2 chain:E=224.553 |
176225_at	Y71H2AM.4	Y71H2AM.4	WBGene00022169	Y71H2AM.4	active								-			Emb|Gro|Lva	Biological_process:embryonic development (sensu Animalia)|Biological_process:positive regulation of growth rate|Biological_process:larval development (sensu Nematoda)|Biological_process:growth	NADH:ubiquinone oxidoreductase, NDUFC2/B14.5B subunit
172801_x_at	F23H12.4	F23H12.4	WBGene00005018	sqt-3	active		Postembryonic worms assayed by RT-PCR showed that transcripts oscillate, peaking once during each larval stage. | Strong expression in egg and dauer. | "Using poly (A+) RNA, the col-1 specific probe hybridizes to a single size transcript of 1400 nucleotides, most abundant in L2-dauer RNA getting progressively less abundant in embryo, L4, adult and dauer-L4 RNAs. Using total RNA, similar result ex…		5	1	17	V-8C16	172801_x_at|172820_x_at|174910_at		e24	Dpy|Lvl|Bmd|Dpy|Emb|Lva|Unc	Biological_process:body morphogenesis (sensu Nematoda)|Biological_process:positive regulation of body size|Biological_process:embryonic development (sensu Animalia)|Biological_process:larval development (sensu Nematoda)|Biological_process:growth|Biological_process:physiological processes|Biological_process:locomotory behavior	Collagens (type IV and type XIII), and related proteins	ENSEMBL:ENSP00000304408:human:Collagen alpha 1(III) chain precursor:E=44.7959 | ENSEMBL:ENSP00000302781:human:93 kDa protein:E=44.3872 | ENSEMBL:ENSP00000349311:human:109 kDa protein:E=43.8539 | ENSEMBL:ENSP00000354105:human:123 kDa protein:E=43.7959 | EN
182427_s_at	T22C1.10a	T22C1.10	WBGene00004318	rbg-2	active						5	I-3N16	-			WT|WT		Rab3 GTPase-activating protein, non-catalytic subunit	ENSEMBL:ENSP00000237724:human:Rab3-GAP regulatory domain:E=34.7696 | FLYBASE:CG7061-PA:fly::E=15.8861 |
185096_at	Y71H2B.6	Y71H2B.6	WBGene00007019	mdt-19	active								-			Emb|WT	Biological_process:embryonic development (sensu Animalia)	Uncharacterized conserved protein	ENSEMBL:ENSP00000337340:human:Mediator of RNA polymerase II transcription, subunit 19 homolog:E=16.8239 | ENSEMBL:ENSP00000287174:human:Lung cancer metastasis-related protein:E=16.7696 | FLYBASE:CG5546-PA:fly:Flybase gene name is CG5546-PA:E=17.1739 |
192080_at	C49A9.7	C49A9.7	WBGene00016761	C49A9.7	active							IV-3K17	-			WT	Molecular_function:rhodopsin-like receptor activity|Biological_process:G-protein coupled receptor protein signaling pathway|Cellular_component:integral to membrane|Molecular_function:tachykinin receptor activity|Cellular_component:plasma membrane	G protein-coupled receptor	ENSEMBL:ENSP00000303522:human:Substance-P receptor:E=55.6021 | ENSEMBL:ENSP00000303325:human:Neuromedin K receptor:E=55.0269 | ENSEMBL:ENSP00000339401:human:Substance-K receptor:E=47.5376 | ENSEMBL:ENSP00000243673:human:Probable G protein-coupled receptor
191999_s_at	K03E6.5	K03E6.5	WBGene00006741	unc-1	active	ventral cord motor neurons | vulval muscle | vulva | nerve ring | retrovesicular ganglion | dorsal nerve cord | ventral nerve cord	Expressed in embryos shortly before hatching. Broadly expressed in nervous system at L1 through L4: nerve ring, ventral cord motor neurons. Also in vulval muscles at adult. | "Staining wild-type C. elegans with anti-UNC-1 antibody showed a punctate distribution of protein along nerve tracts. Staining was most intense in the nerve ring, the retrovesicular ganglion, and the ventral and dorsal nerve…	| "UNC-1 was not found in the nucleus but, rather, was distributed along the presumed axons of neurons."	1	1	6		-	unc-1 encodes a homolog of human stomatin (OMIM:133090; deficient in stomatocytosis); UNC-1 protein is found in major nerve tracts, particularly in the nerve ring; unc-1 is required for anesthetic sensitivity; unc-24, which also encodes a stomatin homolog, is epistatic to unc-1 and is required for UNC-1 localization to the nerve ring.	e50		Cellular_component:membrane	Prohibitins and stomatins of the PID superfamily	ENSEMBL:ENSP00000286713:human:Erythrocyte band 7 integral membrane protein:E=79 | ENSEMBL:ENSP00000255480:human:Stomatin-like protein 3:E=73.7959 | ENSEMBL:ENSP00000263730:human:Splice Isoform 1 Of Podocin:E=57.1675 | ENSEMBL:ENSP00000345911:human:Similar
176533_at	Y71D11A.2a	Y71D11A.2	WBGene00004891	smr-1	active								-					Splicing factor SPF30	ENSEMBL:ENSP00000239010:human:Survival of motor neuron-related splicing factor 30:E=26.0177 |
189053_s_at	C01G10.12	C01G10.12	WBGene00001021	dnj-3	active						2	V-9J16	-	This gene encodes a protein containing a DnaJ ('J') domain.		WT|WT	Molecular_function:heat shock protein binding|Molecular_function:unfolded protein binding|Biological_process:protein folding	Molecular chaperone (DnaJ superfamily)
190296_at	T13F2.8	T13F2.8	WBGene00000301	cav-1	active	germ cells | all embryonic cells | nervous system	CAV-1 is expressed at low levels in adults, where it is found in germ cells. The protein is strongly expressed in most, if not all, cells throughout embryonic development. In late embryos and L1 larvae, cav-1 expression becomes restricted to the nervous system and diminishes during larval development. | The message for Cavce-1 was more abundant in eggs than mixed stages.		1	1	12	IV-5G03	173403_s_at|190296_at	cav-1 encodes a member of the caveolin protein family that affects viability and Ras/MAP-kinase-dependent progression through the meiotic cell cycle meiotic; expressed in the adult germ line and during embryonic development.	ok270	WT	Cellular_component:caveolar membrane|Biological_process:meiosis|Biological_process:RAS protein signal transduction	Caveolin	ENSEMBL:ENSP00000339191:human:Similar to Caveolin-1:E=20.4949 | ENSEMBL:ENSP00000222693:human:Caveolin-2:E=14.6198 | ENSEMBL:ENSP00000341940:human:Caveolin-3:E=14.4815 |
188718_at	F52A8.4	F52A8.4	WBGene00009917	F52A8.4	active	lateral nerve cords | vulva other | neurons along body | head neurons | spermatheca | Reproductive System | excretory gland cells | nerve ring | dorsal nerve cord | nervous system | ventral nerve cord | pharyngeal neurons | tail neurons	Adult Expression: Reproductive System; vulva other; spermatheca; excretory gland cells; Nervous System; nerve ring; ventral nerve cord; dorsal nerve cord; lateral nerve cords; head neurons; pharyngeal neurons; neurons along body; tail neurons;		1	1	6	I-3L07	-			WT	Molecular_function:binding|Biological_process:transport	Globins and related hemoproteins
184662_at	Y46G5A.29	Y46G5A.29	WBGene00012917	Y46G5A.29	active								-			WT	Molecular_function:calcium ion binding		ENSEMBL:ENSP00000256646:human:Neurogenic locus notch homolog protein 2 precursor:E=29.699 | ENSEMBL:ENSP00000354773:human:Delta-like protein 1 precursor:E=27.8861 | ENSEMBL:ENSP00000263388:human:Neurogenic locus notch homolog protein 3 precursor:E=27.7447
190657_at	T21C9.6	T21C9.6	WBGene00011893	T21C9.6	active						38	V-7G08	-	This gene encodes a protein predicted by Eisenberg and coworkers, with 68% accuracy, to be mitochondrial.		WT|WT	Molecular_function:transferase activity, transferring phosphorus-containing groups|Biological_process:phosphorylation|Molecular_function:ATP binding|Molecular_function:kinase activity	Unnamed protein
190399_at	Y40C5A.2	Y40C5A.2	WBGene00003841	ocr-4	active		ocr-4::gfp was expressed in the four mechanosensory OLQ neurons.		1	1			-			WT	Molecular_function:cation channel activity|Biological_process:cation transport|Cellular_component:membrane|Molecular_function:ion channel activity|Biological_process:ion transport	Ca2+-permeable cation channel OSM-9 and related channels (OTRPC family)	ENSEMBL:ENSP00000265310:human:Transient receptor potential cation channel subfamily V, member 5:E=49.9208 | ENSEMBL:ENSP00000310825:human:Transient receptor potential channel 6, subfamily V:E=47.0706 | ENSEMBL:ENSP00000301365:human:Vanilloid receptor like 3 protein splice variant a:E=37.7959 | ENSEMBL:ENSP00000174621:human:Vanilloid receptor 1:E=25.2596 | ENSEMBL:ENSP00000342222:human:Vanilloid r…
175199_at	T10B5.4	T10B5.4	WBGene00020390	T10B5.4	active						1	V-1N04	175199_at|182567_at			WT	Molecular_function:N-acetyltransferase activity	Uncharacterized protein
193458_s_at	C26C6.2	C26C6.2	WBGene00001648	goa-1	active	spermathecae | pharyngeal muscle | vulva | male sex-specific muscle | all neurons | pharynx | intestinal | distal tip cells | uterine muscle	Pharyngeal muscles and HSN stain only with KP#14. Expression neurons include: sensory neurons ALM, AVM, IL1, OLQ, OLL, PHA, PVD, and PVM; motor neurons SMD, HSN, RIM, RMD and RMG; interneurons BDU, CAN, RID, PVC, and SIA; and the pharyngeal neuron NSM. The head mesodermal cell and the spermathecae also express goa-1. | "LacZ activity was shown throughout the nervous system at all larva stages and…		1	1	5	I-3P15	174412_at|175737_at|193458_s_at	The goa-1 gene encodes an ortholog of the heterotrimeric G protein alpha subunit Go (Go/Gi class) that affects normal locomotion, egg-laying, and male mating; it genetically interacts with the egl-30 pathway, and is expressed in all neurons and sex-specific muscles.	n363	Egl|Emb|Pvl|Spn|Ste|Unc|Egl|Hya|Pvl|WT	Molecular_function:signal transducer activity|Biological_process:G-protein coupled receptor protein signaling pathway|Molecular_function:GTP binding|Biological_process:signal transduction|Biological_process:oviposition|Biological_process:embryonic development (sensu Animalia)|Biological_process:negative regulation of locomotion|Biological_process:hermaphrodite genital morphogenesis|Biological_pro…	G-protein alpha subunit (small G protein superfamily)	ENSEMBL:ENSP00000262494:human:Guanine nucleotide bindinG protein, alpha activatinG polypeptide O:E=161.194 | ENSEMBL:ENSP00000262493:human:Guanine nucleotide bindinG protein, alpha activatinG polypeptide O:E=160.347 | ENSEMBL:ENSP00000251336:human:Guanine
175059_at	C35B1.7	C35B1.7	WBGene00016436	C35B1.7	active								-
179398_at	F16H6.7	F16H6.7	WBGene00008897	F16H6.7	active							V-12A05	-			WT		Predicted pyroglutamyl peptidase
188925_at	ZC482.5	ZC482.5	WBGene00013914	ZC482.5	active						9	III-6K18	-	ZC482.5 is orthologous to the human gene GAMMA-AMINOBUTYRIC ACID A RECEPTOR GAMMA 2 (GABRG2; OMIM:137164), which when mutated leads to disease.	tm864	WT|WT|WT	Molecular_function:GABA-A receptor activity|Molecular_function:extracellular ligand-gated ion channel activity|Biological_process:ion transport|Cellular_component:integral to membrane|Cellular_component:postsynaptic membrane|Biological_process:transport|Cellular_component:membrane|Molecular_function:neurotransmitter receptor activity	GABA receptor	ENSEMBL:ENSP00000354651:human:Gamma-aminobutyric-acid receptor gamma-2 subunit precursor:E=74.7695 | ENSEMBL:ENSP00000349000:human:Gamma-aminobutyric acid A receptor, gamma 2, isoform 1:E=72.9586 | ENSEMBL:ENSP00000295452:human:Gamma-aminobutyric-acid rec
175270_at	H12C20.6	H12C20.6	WBGene00003691	nhr-101	active								-	nhr-101 encodes a member of the nuclear hormone receptor family.		WT	Molecular_function:transcription factor activity|Molecular_function:steroid hormone receptor activity|Biological_process:regulation of transcription, DNA-dependent|Cellular_component:nucleus|Molecular_function:DNA binding|Molecular_function:ligand-dependent nuclear receptor activity	Hormone receptors	ENSEMBL:ENSP00000346339:human:HNF4G protein:E=31.5528 | ENSEMBL:ENSP00000312987:human:Hepatocyte nuclear factor 4 alpHa isoform b:E=29.4815 | ENSEMBL:ENSP00000343807:human:OTTHUMP00000031064:E=29.3768 | ENSEMBL:ENSP00000339908:human:OTTHUMP00000031062:E=2
190470_at	Y48A6B.3	Y48A6B.3	WBGene00012964	Y48A6B.3	active						20	III-5H12	-			Gro|Gro|Gro	Molecular_function:structural constituent of ribosome|Biological_process:protein biosynthesis|Cellular_component:ribosome|Biological_process:positive regulation of growth rate	Box H/ACA snoRNP component, involved in ribosomal RNA pseudouridinylation	ENSEMBL:ENSP00000274606:human:Hypothetical protein FLJ20479:E=31.5528 | ENSEMBL:ENSP00000215956:human:NHP2-like protein 1:E=16.2147 | FLYBASE:CG5258-PA:fly:Flybase gene name is NHP2-PA:E=34.6383 | FLYBASE:CG3949-PA:fly:Flybase gene name is hoip-PA:E=15.4685 |
184216_at	C56C10.5	C56C10.5	WBGene00005057	sra-31	active							II-5G21	-			WT	Molecular_function:transmembrane receptor activity|Biological_process:chemosensory perception|Cellular_component:integral to membrane	Sra family integral membrane protein
188332_at	K06A4.3	K06A4.3	WBGene00010593	K06A4.3	active	stomato-intestinal muscle | anal depressor muscle | body wall muscle	Adult Expression: stomato-intestinal muscle; anal depressor muscle; body wall muscle;		0	1	8	V-6L11	-			WT	Molecular_function:actin binding	Actin regulatory proteins (gelsolin/villin family)	ENSEMBL:ENSP00000257861:human:Advillin:E=77.3767 | ENSEMBL:ENSP00000277268:human:Gelsolin precursor:E=57.3665 | ENSEMBL:ENSP00000340888:human:Similar to Gelsolin precursor, plasma:E=57.3468 | ENSEMBL:ENSP00000297029:human:Splice Isoform 1 Of Adseverin:E=56.1675 | ENSEMBL:ENSP00000341375:human:Splice Isoform 2 Of Adseverin:E=56.1079 | ENSEMBL:ENSP00000248444:human:Villin 1:E=52.1805 | ENSEMBL:ENSP…
192568_at	C09C7.1	C09C7.1	WBGene00006981	zig-4	active	pharynx | mesendoderm	Expression is activated postembryonically in the first larval (L1) stage. | "Neuronal expression in: PVT, ASK, ASI, BAG, M2" | Non-neuronal expression in: pharyngeal mesoderm & ectoderm(L1 only)		1	1	1	X-4G09	-		gk34	WT|WT		Immunoglobulin C-2 Type/fibronectin type III domains	ENSEMBL:ENSP00000263665:human:Contactin 3 precursor:E=10.2291 | FLYBASE:CG15009-PA:fly:Flybase gene name is ImpL2-PA:E=17.2676 | FLYBASE:CG32019-PE:fly:Flybase gene name is bt-PE:E=13.2518 | FLYBASE:CG12002-PA:fly:Flybase gene name is Pxn-PA:E=11.9208 |
182605_s_at	B0454.9	B0454.9	WBGene00015200	B0454.9	active						5	II-2N10	-			WT		Uncharacterized protein
187526_at	ZK1098.7	ZK1098.7	WBGene00014224	ZK1098.7	active	head neurons | intestinal	Adult Expression: intestinal; head neurons | Larval Expression: intestinal; head neurons		1	1	18	III-5G23	-			Egl|Lva|Stp|WT|Lva|Lva|WT|Emb|Gro|Gro	Biological_process:oviposition|Biological_process:embryonic development (sensu Animalia)|Biological_process:positive regulation of growth rate|Biological_process:larval development (sensu Nematoda)|Biological_process:growth|Biological_process:gametogenesis	Unnamed protein	ENSEMBL:ENSP00000320184:human:Mitochondrial ribosomal protein S23:E=16.4949 | FLYBASE:CG31842-PA:fly:Flybase gene name is CG31842-PA:E=17.5528 |
175262_at	F23H12.9	F23H12.9	WBGene00009097	F23H12.9	active						9		-
182425_at	T04C10.3	T04C10.3	WBGene00011426	T04C10.3	active								-
193168_at	F22D6.4	F22D6.4	WBGene00009051	F22D6.4	active						18	I-3O24	-			Bmd|Emb|Lva|Emb|Lva|Gro	Biological_process:body morphogenesis (sensu Nematoda)|Biological_process:embryonic development (sensu Animalia)|Biological_process:positive regulation of growth rate|Biological_process:larval development (sensu Nematoda)|Biological_process:growth	NADH:ubiquinone oxidoreductase, NDUFS6/13 kDa subunit	ENSEMBL:ENSP00000274137:human:NADH-ubiquinone oxidoreductase 13 kDa-A subunit, mitochondrial precursor:E=19.1675 | FLYBASE:CG8680-PA:fly:Flybase gene name is CG8680-PA:E=24.5686 |
187789_at	T19E7.3	T19E7.3	WBGene00000247	bec-1	active	head neurons | pharyngeal-intestinal valve | pharynx | ventral nerve cord | intestinal | tail neurons | hypodermis | intestine | pharynx | gonad | nervous system	Adult Expression: pharynx; pharyngeal-intestinal valve; intestinal; tail neurons; unidentified | Larval Expression: pharynx; intestinal; ventral nerve cord; head neurons; tail neurons | "bec-1 promoter is transcriptionally active in several different tissues (including the pharynx, intestine, hypodermis, nervous system, and reproductive organs) that undergo morphologic changes during dauer format…		1	1		IV-2N20	181053_s_at|187789_at	bec-1 encodes a coiled-coil protein that is orthologous to the yeast and mammalian autophagy proteins Apg6/Vps30p/beclin1; bec-1 activity is required for normal dauer morphogenesis and survival of dauer larvae, as well as for adult life span extension of daf-2(e1370) mutants at 15 degrees; in addition, loss of bec-1 activity by large-scale RNAi indicates that BEC-1 is required for normal growth r…	ok691	WT|WT|Gro|Prz|Pvl|Unc|Gro|Unc	Biological_process:autophagy|Biological_process:positive regulation of growth rate|Biological_process:locomotion|Biological_process:hermaphrodite genital morphogenesis|Biological_process:locomotory behavior	Beclin-like protein	ENSEMBL:ENSP00000246933:human:Beclin 1:E=41.8239 | ENSEMBL:ENSP00000348342:human:PREDICTED: similar to Bcl-2-interacting protein beclin:E=31.8861 | FLYBASE:CG5429-PA:fly:Flybase gene name is CG5429-PA:E=43.2219 |
174574_at	M106.4	M106.4	WBGene00010912	M106.4	active						5	II-7F01	174574_at|189093_at	M106.4 is orthologous to human GUANINE MONOPHOSPHATE SYNTHETASE (GMPS; OMIM:600358), a partner gene of MLL in treatment-related acute myeloid leukemia with the karyotype t(3;11)(q25;q23).		WT|WT	Molecular_function:anthranilate synthase activity|Biological_process:biosynthesis|Molecular_function:catalytic activity|Molecular_function:GMP synthase (glutamine-hydrolyzing) activity|Molecular_function:ATP binding|Biological_process:purine nucleotide biosynthesis|Biological_process:GMP biosynthesis	GMP synthase	ENSEMBL:ENSP00000295920:human:GMP synthase:E=150.569 | FLYBASE:CG9242-PA:fly:Flybase gene name is bur-PA:E=119.721 |
174105_at	F55A4.5	F55A4.5	WBGene00018857	F55A4.5	active	stomato-intestinal muscle | head neurons | nerve ring | anal depressor muscle | body wall muscle | pharynx | nervous system | ventral nerve cord | tail neurons	Adult Expression: pharynx; stomato-intestinal muscle; anal depressor muscle; body wall muscle; Nervous System; nerve ring; ventral nerve cord; head neurons; tail neurons;		1	1	1	X-1A18	174105_at|183302_at			WT	Molecular_function:double-stranded RNA binding|Cellular_component:intracellular	Staufen and related double-stranded-RNA-binding proteins	ENSEMBL:ENSP00000344030:human:Hypothetical protein FLJ11290:E=24.7447 | ENSEMBL:ENSP00000345425:human:Splice Isoform 2 Of Double-stranded RNA-binding protein Staufen homolog:E=23.8861 | ENSEMBL:ENSP00000346163:human:Splice Isoform 1 Of Double-stranded RNA-binding protein Staufen homolog:E=23.585 | ENSEMBL:ENSP00000348026:human:STAU2 protein:E=20.1308 | FLYBASE:CG5753-PA:fly:Flybase gene name is s…
191495_s_at	T20D3.5	T20D3.5	WBGene00011858	T20D3.5	active						7	IV-4F22	-			Emb|WT	Molecular_function:binding|Biological_process:transport|Cellular_component:membrane|Biological_process:embryonic development (sensu Animalia)	Predicted mitochondrial carrier protein	ENSEMBL:ENSP00000242275:human:Mitochondrial carrier triple repeat 1:E=41.585 | ENSEMBL:ENSP00000322538:human:PREDICTED: similar to mitochondrial carrier triple repeat 1:E=21.6778 | FLYBASE:CG7943-PB:fly:Flybase gene name is CG7943-PB:E=28.9208 |
177673_s_at	F45G2.7	F45G2.7	WBGene00009733	F45G2.7	active						2	III-6N05	-			WT|WT
179056_s_at	F52A8.3a	F52A8.3	WBGene00009916	F52A8.3	active							I-3L05	-			WT
173780_at	K04C1.3	K04C1.3	WBGene00010553	K04C1.3	active						11	X-6L17	173780_at|190403_s_at		tm891	WT	Molecular_function:transcription factor activity|Biological_process:regulation of transcription, DNA-dependent|Cellular_component:nucleus|Molecular_function:nucleic acid binding|Molecular_function:zinc ion binding	Unnamed protein
187581_at	B0280.10	B0280.10	WBGene00015105	B0280.10	active						7	III-3D14	-		tm1620	WT|WT
193736_at	C01F6.5	C01F6.5	WBGene00000120	aly-1	active						1	IV-4L15	-			WT	Molecular_function:nucleic acid binding	RRM motif-containing protein	FLYBASE:CG1101-PA:fly:Flybase gene name is Aly-PA:E=12.8539 |
177685_s_at	F44E5.1	F44E5.1	WBGene00009688	F44E5.1	active							II-8A11	-			Gro|Gro	Biological_process:positive regulation of growth rate
186419_at	T09E11.11	T09E11.11	WBGene00011660	T09E11.11	active						8	I-6A04	-			WT	Molecular_function:galactosyltransferase activity|Biological_process:protein amino acid glycosylation|Cellular_component:membrane	Galactosyltransferases
184861_at	F21H11.2a	F21H11.2	WBGene00004728	sax-2	active		sax-2 reporter transgenes are widely expressed in neurons in the head and tail and along the ventral nerve cord.		1	1	5	III-2N11	-		ky216	WT|WT|WT|WT			ENSEMBL:ENSP00000264319:human:PREDICTED: KIAA0826 protein:E=305.119 | ENSEMBL:ENSP00000261575:human:Chromosome 13 open reading frame 14:E=298.959 | ENSEMBL:ENSP00000304723:human:Hypothetical protein DKFZp781A0295:E=116.495 | ENSEMBL:ENSP00000267067:human:WUGSC:H_2G3A.1 protein:E=106.638 | ENSEMBL:ENSP00000351113:human:Hypothetical protein FLJ16177:E=14.1308 | FLYBASE:CG32045-PC:fly:Flybase gene n…
172874_x_at	F45F2.12	F45F2.12	WBGene00001882	his-8	active							V-6I03	-	his-8 encodes an H2B histone; his-8 is contained within the histone gene cluster HIS2.		Emb|Gro	Molecular_function:DNA binding|Biological_process:nucleosome assembly|Biological_process:chromosome organization and biogenesis (sensu Eukarya)|Cellular_component:nucleosome|Cellular_component:nucleus|Biological_process:embryonic development (sensu Animalia)|Biological_process:positive regulation of growth rate		ENSEMBL:ENSP00000330559:human:H2B histone family, member C:E=47.4685 | ENSEMBL:ENSP00000289316:human:Similar to H2B histone family, member A:E=47.3979 | ENSEMBL:ENSP00000348531:human:Histone H2B:E=47.3872 | ENSEMBL:ENSP00000348706:human:H2B histone family, member A:E=47.3565 | ENSEMBL:ENSP00000352156:human:H2B histone family, member D:E=47.3565 | ENSEMBL:ENSP00000336417:human:Histone H2B.q:E=47.2…
171805_x_at	F22F1.1	F22F1.1	WBGene00001854	hil-3	active	germ-line cells | male gonad | gonad | spermatids | tail	All nuclei of the soma of all life stages as well as all nuclei of the germline were detected. In the male gonad, the germline-nuclei of mitotic and of meiotic regions were reactive with the antibody, as were spermatids and mature spermatozoa. | "Staining in all cells except P4 and unidentified posterior/middle cells in the 22 to 500-cell stage; in several groups of unidentified cells at bean thr…	nuclei	3	1	1	X-4M11	171805_x_at|188654_at		tm1578	WT	Molecular_function:DNA binding|Biological_process:nucleosome assembly|Cellular_component:nucleosome|Cellular_component:nucleus	Histone H1	ENSEMBL:ENSP00000330074:human:H1 histone family, member 5:E=28.7447 | ENSEMBL:ENSP00000307705:human:H1 histone family, member 4:E=28.1024 | ENSEMBL:ENSP00000244534:human:H1 histone family, member 3:E=27.3665 | ENSEMBL:ENSP00000339566:human:Histone H1.2:E=25.1487 | ENSEMBL:ENSP00000244573:human:H1 histone family, member 1:E=25.0223 | ENSEMBL:ENSP00000344504:human:Histone H1.0:E=24 | ENSEMBL:ENSP00…
189100_at	ZK896.6	ZK896.6	WBGene00014137	ZK896.6	active						8	IV-6F24	-			WT	Molecular_function:sugar binding	C-type lectin	ENSEMBL:ENSP00000307513:human:KIAA0709 protein:E=14 | ENSEMBL:ENSP00000283243:human:180 kDa transmembrane PLA2 receptor:E=12.8861 | ENSEMBL:ENSP00000332124:human:Mannose receptor, C type 1-like 1:E=11.2007 | ENSEMBL:ENSP00000239761:human:Macrophage mannose receptor precursor:E=11.2007 | ENSEMBL:ENSP00000263636:human:Lymphocyte antigen 75 precursor:E=10.4949 |
194168_s_at	F56G4.4	F56G4.4	WBGene00010159	F56G4.4	active						7	I-5N23	179370_at|194168_s_at			Sck|Sma|Stp|WT	Molecular_function:nucleic acid binding|Molecular_function:zinc ion binding|Cellular_component:nucleus|Biological_process:physiological processes|Biological_process:positive regulation of body size|Biological_process:gametogenesis	Spliceosomal protein FBP21	ENSEMBL:ENSP00000239880:human:Formin binding protein 21:E=16.4559 | FLYBASE:CG4291-PA:fly:Flybase gene name is CG4291-PA:E=14.0706 |
187663_at	F11E6.1a	F11E6.1	WBGene00008706	F11E6.1	active						25	IV-8I02	187663_at|187664_s_at	F11E6.1 is homologous to to the human gene GLUCOCEREBROSIDASE (GBA; OMIM:606463), which when mutated leads to Gaucher disease.		WT|WT|WT	Molecular_function:glucosylceramidase activity|Biological_process:sphingolipid metabolism|Biological_process:lysosome organization and biogenesis|Cellular_component:lysosome	Beta-glucocerebrosidase	ENSEMBL:ENSP00000314508:human:Glucosylceramidase precursor:E=110 | ENSEMBL:ENSP00000316400:human:GBA protein:E=59.3872 | FLYBASE:CG31414-PA:fly:Flybase gene name is CG31414-PA:E=74.7447 | FLYBASE:CG31148-PA:fly:Flybase gene name is CG31148-PA:E=67.0809 |
176754_at	C55B7.9	C55B7.9	WBGene00007018	mdt-18	active						18	I-3K09	-			Dpy|Emb|WT|Dpy|Rup|Unc|Dpy	Biological_process:positive regulation of body size|Biological_process:embryonic development (sensu Animalia)|Biological_process:morphogenesis of an epithelium|Biological_process:locomotory behavior	Uncharacterized conserved protein	ENSEMBL:ENSP00000342238:human:MED18 protein:E=19.8239 | FLYBASE:CG14802-PA:fly:Flybase gene name is CG14802-PA:E=19.301 |
184896_at	C32B5.16	C32B5.16	WBGene00016309	C32B5.16	active		Expressed ubiquitously starting at the 12-cell stage.		3	1	12	II-1J19	-		tm1216	WT		F-box domain
187247_at	F59B10.5	F59B10.5	WBGene00010321	F59B10.5	active						14	II-7I12	-			WT
190122_at	C18C4.10a	C18C4.10	WBGene00002215	klc-2	active	tail neurons	Adult Expression: unidentified | Larval Expression: tail neurons; unidentified		1	1	1		173085_at|190122_at	klc-2 encodes a kinesin light chain and was identified as a protein that interacts with UNC-16 by the yeast two-hybrid system, this association suggests that KLC-2 may be involved in the regulation of synaptic vesicle localization by the UNC-16-JNK signaling complex.	km11		Molecular_function:microtubule motor activity|Cellular_component:kinesin complex	Kinesin light chain	ENSEMBL:ENSP00000334523:human:Splice Isoform 4 Of Kinesin light chain 1:E=167.377 | ENSEMBL:ENSP00000246489:human:Kinesin light chain 1I:E=167.377 | ENSEMBL:ENSP00000333912:human:Splice Isoform 1 Of Kinesin light chain 1:E=167.337 | ENSEMBL:ENSP00000341154:human:Kinesin 2 60/70KDa:E=167.328 | ENSEMBL:ENSP00000334618:human:Splice Isoform 7 Of Kinesin light chain 1:E=165.013 | ENSEMBL:ENSP000002597…
183412_at	Y39B6A.21	Y39B6A.21	WBGene00012680	Y39B6A.21	active						5		-
174062_s_at	ZK632.9	ZK632.9	WBGene00014016	ZK632.9	active						2	III-5C16	174062_s_at|186549_at			WT|WT		DNA-binding nuclear protein p8
183874_s_at	Y56A3A.7	Y56A3A.7	WBGene00013228	Y56A3A.7	active								-			WT			ENSEMBL:ENSP00000273176:human:Splice Isoform 4 Of Golgi autoantigen, golgin subfamily A member 4:E=13.2076 | ENSEMBL:ENSP00000349305:human:Splice Isoform 2 Of Golgi autoantigen, golgin subfamily A member 4:E=13.2076 | ENSEMBL:ENSP00000354486:human:Splice
193518_s_at	R11G10.1a	R11G10.1	WBGene00000233	avr-15	active	m4 | head neurons | dorsal nerve cord | pharyngeal muscle | ventral nerve cord | m5 | pharynx	The transformed animals exhibited fluorescence in all of the muscles of the metacorpus (pm4) and the isthmus (pm5), precisely those muscles onto which M3 synapses. The GFP staining of pharyngeal muscle began shortly before hatching and persisted throughout adulthood. Strong staining was also seen in a few neurons of the head, including RMED, RMEV and the bilaterally symmetric RMGs. Weak staining …		1	1		V-8N04	-	avr-15 encodes, via alternative splicing, two glutamate-gated chloride channel subunit homologs; these proteins mediate fast inhibitory glutamatergic neuromuscular transmission, as well as ivermectin sensitivity, and are required for normal pharyngeal function.	ad1051	WT|WT	Molecular_function:GABA-A receptor activity|Molecular_function:extracellular ligand-gated ion channel activity|Biological_process:ion transport|Cellular_component:integral to membrane|Cellular_component:postsynaptic membrane|Biological_process:transport|Cellular_component:membrane|Molecular_function:neurotransmitter receptor activity	Ligand-gated ion channel	ENSEMBL:ENSP00000345284:human:Splice Isoform 2 Of Glycine receptor alpha-3 chain precursor:E=79.0655 | ENSEMBL:ENSP00000274093:human:Splice Isoform 1 Of Glycine receptor alpha-3 chain precursor:E=77.9208 | ENSEMBL:ENSP00000274576:human:Glycine receptor al
180312_at	F17C11.4	F17C11.4	WBGene00008915	F17C11.4	active						15		-
184970_s_at	H05C05.2a	H05C05.2	WBGene00019158	H05C05.2	active						5	III-1L15	-			WT|WT		Uncharacterized protein
178778_s_at	T13H5.6	T13H5.6	WBGene00011760	T13H5.6	active	head neurons | intestinal	Adult Expression: intestinal; head neurons | Larval Expression: intestinal; head neurons		1	1			-			Lva	Biological_process:larval development (sensu Nematoda)|Biological_process:growth	Predicted membrane protein
185152_at	F36F12.2	F36F12.2	WBGene00018093	F36F12.2	active						1	V-2C01	-			WT	Molecular_function:molecular_function unknown	Extracellular protein with conserved cysteines
176676_s_at	T22F3.3a	T22F3.3	WBGene00020696	T22F3.3	active							V-3O11	-	T22F3.3 is orthologous to the human gene MUSCLE GLYCOGEN PHOSPHORYLASE (PYGM; OMIM:232600), which when mutated leads to McArdle disease.		Emb|WT|WT|WT|WT|WT|WT|WT|Emb	Molecular_function:phosphorylase activity|Biological_process:carbohydrate metabolism|Biological_process:embryonic development (sensu Animalia)	Glycogen phosphorylase	ENSEMBL:ENSP00000216962:human:Brain glycogen phosphorylase:E=1000 | ENSEMBL:ENSP00000164139:human:GlycoGen phosphorylase:E=1000 | ENSEMBL:ENSP00000216392:human:PYGL protein:E=1000 | FLYBASE:CG7254-PA:fly:Flybase gene name is GlyP-PA:E=1000 |
176599_at	R12B2.1	R12B2.1	WBGene00004858	sma-4	active						8	III-3E09	-	The sma-4 gene encodes a homolog of human DPC4, which when mutated leads to pancreatic carcinoma (OMIM:260350).	e729	WT|Dpy|Sma|Dpy	Biological_process:positive regulation of body size	TGFbeta receptor signaling protein SMAD and related proteins	ENSEMBL:ENSP00000341551:human:Mothers against decapentaplegic homolog 4:E=91.301 | ENSEMBL:ENSP00000239886:human:Splice Isoform 1 Of Mothers against decapentaplegic homolog 9:E=54.6778 | ENSEMBL:ENSP00000305769:human:Mothers against decapentaplegic homolo
172821_x_at	F52B11.4	F52B11.4	WBGene00000707	col-133	active						16	IV-7M08	-			WT|WT|WT|Emb|Gro|Rup	Biological_process:phosphate transport|Cellular_component:cytoplasm|Molecular_function:structural constituent of cuticle|Biological_process:embryonic development (sensu Animalia)|Biological_process:positive regulation of growth rate|Biological_process:morphogenesis of an epithelium	Collagens (type IV and type XIII), and related proteins	ENSEMBL:ENSP00000225964:human:Collagen alpha 1(I) chain precursor:E=43.5229 | ENSEMBL:ENSP00000339866:human:Collagen alpha 1:E=40.1427 | ENSEMBL:ENSP00000302781:human:93 kDa protein:E=40 | ENSEMBL:ENSP00000341752:human:COL22A1 protein:E=39.3098 | ENSEMBL:
178943_at	C09H6.3	C09H6.3	WBGene00003136	mau-2	active		The level of MAU-2 was examined in the germline mutants glp-4(bn2ts), fem-3(q20ts) and fem-2(b245ts) compared with the wild type. The level of MAU-2 in germline mutants is similar to the wild type, indicating that MAU-2 is not particularly enriched in the germline. Thus, the maternal mau-2 product that is provided to the zygote via the oocyte appears to be principally RNA. Maternally contributed …		5	1	7	I-4A23	-			WT		Uncharacterized conserved protein	ENSEMBL:ENSP00000262815:human:KIAA0892 protein:E=27.3566 | FLYBASE:CG4203-PA:fly:Flybase gene name is CG4203-PA:E=30.8861 |
190178_s_at	F14D12.5	F14D12.5	WBGene00017464	sulp-2	active						6	X-3I15	-			WT|WT	Molecular_function:sulfate porter activity|Biological_process:sulfate transport|Cellular_component:membrane	Sulfate/bicarbonate/oxalate exchanger SAT-1 and related transporters (SLC26 family)	ENSEMBL:ENSP00000351597:human:Splice Isoform 1 Of Solute carrier family 26 member 6:E=82.1611 | ENSEMBL:ENSP00000307089:human:Splice Isoform 2 Of Solute carrier family 26 member 6:E=82.1487 | ENSEMBL:ENSP00000286298:human:Sulfate transporter:E=77.3979 | E
176788_at	Y51H7C.4	Y51H7C.4	WBGene00021782	Y51H7C.4	active								-					DNA alkylation damage repair protein	ENSEMBL:ENSP00000324141:human:AlkB, AlkylAtion repAir homolog:E=10.2757 | FLYBASE:CG33250-PA:fly:Flybase gene name is AlkB-PA:E=11.301 |
172891_x_at	F54E12.4	F54E12.4	WBGene00001932	his-58	active						32	IV-6E23	-	his-58 encodes an H2B histone.		Ste|Gro|Ste|Unc	Molecular_function:DNA binding|Biological_process:nucleosome assembly|Biological_process:chromosome organization and biogenesis (sensu Eukarya)|Cellular_component:nucleosome|Cellular_component:nucleus|Biological_process:positive regulation of growth rate|Biological_process:reproduction|Biological_process:locomotory behavior	Histone H2B	ENSEMBL:ENSP00000346676:human:Similar to Histone H2B:E=47.7959 | ENSEMBL:ENSP00000352156:human:H2B histone family, member D:E=47.6778 | ENSEMBL:ENSP00000348531:human:Histone H2B:E=47.6021 | ENSEMBL:ENSP00000289316:human:Similar to H2B histone family, member A:E=47.6021 | ENSEMBL:ENSP00000348706:human:H2B histone family, member A:E=47.5686 | ENSEMBL:ENSP00000336417:human:Histone H2B.q:E=47.4949 | …
176163_at	Y119C1B.9	Y119C1B.9	WBGene00022474	Y119C1B.9	active								-
180802_s_at	C38C3.2	C38C3.2	WBGene00005690	sru-27	active							V-1P05	180801_at|180802_s_at			WT		Uncharacterized protein
177410_at	C01A2.2	C01A2.2	WBGene00007214	C01A2.2	active							I-6F06	-			WT|WT
185992_s_at	K07C11.9	K07C11.9	WBGene00019481	K07C11.9	active						20	V-5L12	173063_at|185992_s_at		vw5	WT|WT		Uncharacterized conserved protein	ENSEMBL:ENSP00000255468:human:Hypothetical protein DKFZp313D191:E=52.3188 | ENSEMBL:ENSP00000348983:human:Splice Isoform 2 Of Conserved oligomeric Golgi complex component 6:E=47.699 | FLYBASE:CG1968-PB:fly:Flybase gene name is CG1968-PB:E=16.2292 |
187190_at	F59B10.2	F59B10.2	WBGene00010318	F59B10.2	active						13	II-7I06	-			WT			ENSEMBL:ENSP00000322097:human:Hypothetical protein FLJ35107:E=15.284 | ENSEMBL:ENSP00000311997:human:Neurofilament triplet H protein:E=12.5686 | ENSEMBL:ENSP00000216832:human:Pinin, desmosome associated protein:E=12.0915 | ENSEMBL:ENSP00000301011:human:Hy
173862_s_at	F15E6.6	F15E6.6	WBGene00017487	F15E6.6	active							IV-2O15	-			Ste|WT	Molecular_function:electron transporter activity|Biological_process:electron transport|Molecular_function:oxidoreductase activity|Biological_process:reproduction	Xanthine dehydrogenase	ENSEMBL:ENSP00000289041:human:Xanthine dehydrogenase:E=170.482 | ENSEMBL:ENSP00000260930:human:Aldehyde oxidase:E=153.125 | FLYBASE:CG7642-PA:fly:Flybase gene name is ry-PA:E=166.658 | FLYBASE:CG6045-PA:fly:Flybase gene name is CG6045-PA:E=94.2676 | FLYBASE:CG18522-PA:fly:Flybase gene name is CG18522-PA:E=89.0362 | FLYBASE:CG18519-PA:fly:Flybase gene name is CG18519-PA:E=88.301 | FLYBASE:CG18516-…
188248_at	B0495.2	B0495.2	WBGene00015203	B0495.2	active						11	II-5D02	-			Emb|WT	Molecular_function:protein kinase activity|Molecular_function:ATP binding|Biological_process:protein amino acid phosphorylation|Molecular_function:protein serine/threonine kinase activity|Biological_process:embryonic development (sensu Animalia)	Protein kinase PITSLRE and related kinases	ENSEMBL:ENSP00000338551:human:Cell division cycle 2-like 2:E=130.495 | ENSEMBL:ENSP00000350403:human:Splice Isoform 4 Of PITSLRE serine/threonine-protein kinase CDC2L2:E=129.208 | ENSEMBL:ENSP00000341389:human:91 kDa protein:E=129.108 | ENSEMBL:ENSP000003
173496_s_at	T23G7.3	T23G7.3	WBGene00011966	T23G7.3	active						2	II-6H17	-			WT|WT	Molecular_function:nucleic acid binding|Cellular_component:intracellular	Telomerase elongation inhibitor/RNA maturation protein PINX1	ENSEMBL:ENSP00000318966:human:Splice Isoform 1 Of Pin2-interacting protein X1:E=33.8861 | ENSEMBL:ENSP00000346908:human:Splice Isoform 2 Of Pin2-interacting protein X1:E=28.8539 | ENSEMBL:ENSP00000354826:human:Splice Isoform 1 Of Caldesmon:E=11.4815 | FLYBASE:CG11180-PA:fly:Flybase gene name is CG11180-PA:E=24.9586 | FLYBASE:CG15561-PA:fly:Flybase gene name is CG15561-PA:E=11.9586 | FLYBASE:CG184…
187304_s_at	C37C3.8a	C37C3.8	WBGene00016500	tag-253	active						6	V-5P01	-			WT			ENSEMBL:ENSP00000295065:human:Protein C2orf4:E=76.4437 | ENSEMBL:ENSP00000317322:human:PREDICTED: similar to Protein CGI-27 (C21orf19-like protein):E=71.1487 | FLYBASE:CG8031-PA:fly:Flybase gene name is CG8031-PA:E=78.0362 |
193915_s_at	F54B3.3	F54B3.3	WBGene00010015	F54B3.3	active						20	II-7A04	-			Emb|Gro|Lva|Ste|Emb|Lva|Stp|Emb|Lva	Molecular_function:nucleotide binding|Molecular_function:nucleoside triphosphatase activity|Molecular_function:ATP binding|Biological_process:embryonic development (sensu Animalia)|Biological_process:positive regulation of growth rate|Biological_process:larval development (sensu Nematoda)|Biological_process:growth|Biological_process:reproduction|Biological_process:gametogenesis	AAA+-type ATPase	ENSEMBL:ENSP00000291384:human:Similar to TOB3:E=166.456 | ENSEMBL:ENSP00000263746:human:Hypothetical protein FLJ33825:E=156.041 | ENSEMBL:ENSP00000311766:human:KIAA1273 protein:E=149.027 | ENSEMBL:ENSP00000353678:human:Hypothetical protein DKFZp761L1023:E
179102_at	T28C6.8	T28C6.8	WBGene00012122	T28C6.8	active						8	IV-4D03	-			WT		Uncharacterized conserved protein
190448_at	B0198.1	B0198.1	WBGene00006646	tsp-20	active							X-5B18	-			WT	Cellular_component:integral to membrane	Tetraspanin family integral membrane protein	ENSEMBL:ENSP00000345147:human:CD151 antigen:E=19.2596 | ENSEMBL:ENSP00000011898:human:Tetraspan NET-5:E=13.7696 | ENSEMBL:ENSP00000227155:human:CD82 antigen:E=12.1367 | ENSEMBL:ENSP00000267970:human:Transmembrane 4 superfamily, member 8:E=11.3872 | FLYBASE:CG6120-PA:fly:Flybase gene name is Tsp96F-PA:E=17.4815 | FLYBASE:CG5492-PA:fly:Flybase gene name is Tsp74F-PA:E=10.2076 |
189995_s_at	K10C2.4	K10C2.4	WBGene00019620	K10C2.4	active						1	X-3O10	173405_s_at|189995_s_at	K10C2.4 is orthologous to the human gene FUMARYLACETOACETATE (FAH; OMIM:276700), which when mutated leads to disease.		Clr|Gro|Emb|Lva|Unc	Molecular_function:catalytic activity|Biological_process:metabolism|Molecular_function:fumarylacetoacetase activity|Biological_process:aromatic amino acid family metabolism|Biological_process:osmoregulation|Biological_process:embryonic development (sensu Animalia)|Biological_process:positive regulation of growth rate|Biological_process:larval development (sensu Nematoda)|Biological_process:growth…	Fumarylacetoacetase	ENSEMBL:ENSP00000261755:human:Fumarylacetoacetase:E=146.432 | FLYBASE:CG14993-PA:fly:Flybase gene name is Faa-PA:E=126.398 |
193187_s_at	F57C12.4	F57C12.4	WBGene00003408	mrp-2	active	excretory cell | head neurons | pharynx | intestinal | vulval muscle | tail neurons	Adult Expression: pharynx; intestinal; vulval muscle; excretory cell; head neurons; tail neurons | Larval Expression: pharynx; intestinal; excretory cell; head neurons; tail neurons		1	1	9	X-1E21	-	mrp-2 encodes a predicted multidomain transmembrane protein that is a member of the ATP-binding cassette (ABC) superfamily of transport proteins and is homologous to the human multidrug resistance-associated protein 1 (MRP1, OMIM:158343); by homology, MRP-2 is predicted to function as a membrane pump that couples the energy of ATP hydrolysis to membrane transport; as loss of MRP-2 function via RN…	pk222	WT	Molecular_function:nucleotide binding|Molecular_function:nucleoside triphosphatase activity|Molecular_function:ATP binding|Molecular_function:ATPase activity, coupled to transmembrane movement of substances|Biological_process:transport|Cellular_component:integral to membrane|Molecular_function:ATPase activity|Molecular_function:transporter activity|Molecular_function:DNA binding|Cellular_componen…	Multidrug resistance-associated protein/mitoxantrone resistance protein, ABC superfamily	ENSEMBL:ENSP00000263015:human:ATP-binding cassette, sub-family C, member 1 isoform 7:E=1000 | ENSEMBL:ENSP00000285238:human:Splice Isoform 1 Of Canalicular multispecific organic anion transporter 2:E=1000 | ENSEMBL:ENSP00000263013:human:Splice Isoform 1 O
183370_at	C06E4.2	C06E4.2	WBGene00015531	C06E4.2	active							IV-3J17	-			WT
173170_s_at	C10H11.1	C10H11.1	WBGene00015691	C10H11.1	active	head neurons | hypodermis | seam cells | intestinal | vulval muscle | tail neurons | head neurons | spermatheca | hypodermis | body wall muscle | intestinal | tail neurons | head neurons | spermatheca | hypodermis | body wall muscle | intestinal | tail neurons | hypodermis | intestine	Adult Expression: intestinal; vulval muscle; hypodermis; head neurons; unidentified | Larval Expression: intestinal; hypodermis; seam cells; head neurons; tail neurons; unidentified | Adult Expression: intestinal; spermatheca; body wall muscle; head neurons; tail neurons | Larval Expression: intestinal; body wall muscle; hypodermis; tail neurons; unidentified | "Expression is confined to 3-fold e…		1	1	11	I-2G15	173170_s_at|185260_at			Him	Molecular_function:actin binding|Biological_process:cytoskeleton organization and biogenesis|Biological_process:chromosome segregation	Actin regulatory protein supervillin (gelsolin/villin family)	ENSEMBL:ENSP00000348783:human:Splice Isoform 2 Of Supervillin:E=46.7696 | ENSEMBL:ENSP00000348128:human:Splice Isoform 1 Of Supervillin:E=46.6021 | ENSEMBL:ENSP00000341093:human:PREDICTED: similar to supervillin isoform 2:E=19.9586 | ENSEMBL:ENSP00000257861:human:Advillin:E=12.7212 | ENSEMBL:ENSP00000248444:human:Villin 1:E=10.5229 | ENSEMBL:ENSP00000283713:human:Splice Isoform 1 Of Villin-like p…
174978_at	K03C7.2a	K03C7.2	WBGene00001441	fkh-9	active	head neurons | intestino-rectal valve | intestine | pharynx | pharyngo-intestinal valve | tail neurons	Expression in the nervous system was extensive, possibly including all nerve cells in the head and tail ganglia and the nerve cord. Expression was also observed throughout the digestive system: in all cells of the pharynx, in the pharyngeal-intestinal valve, in all cells of the intestine and in the intestinal-rectal valve. Both neuronal and non-neuronal expression was observed through all larval …		1	1			174978_at|188781_at	fkh-9 encodes a member of the forkhead domain transcription factor family.			Molecular_function:transcription factor activity|Biological_process:regulation of transcription, DNA-dependent|Cellular_component:nucleus		ENSEMBL:ENSP00000326272:human:Forkhead box protein L1:E=19.3768 | ENSEMBL:ENSP00000259806:human:Forkhead box protein F2:E=18.4089 | ENSEMBL:ENSP00000326371:human:Forkhead box protein C2:E=18.2596 | ENSEMBL:ENSP00000304004:human:Hepatocyte nuclear factor 3
188358_at	B0218.1a	B0218.1	WBGene00015047	B0218.1	active						8	IV-4I19	-			WT|WT	Molecular_function:amidase activity	Amidases	ENSEMBL:ENSP00000236138:human:Fatty-acid amide hydrolase:E=93.0605 | ENSEMBL:ENSP00000298405:human:Hypothetical protein FLJ31204:E=29.8239 | ENSEMBL:ENSP00000243167:human:12 kDa protein:E=13.0315 | FLYBASE:CG8839-PA:fly:Flybase gene name is CG8839-PA:E=25.8861 | FLYBASE:CG7910-PA:fly:Flybase gene name is CG7910-PA:E=25 | FLYBASE:CG5112-PA:fly:Flybase gene name is CG5112-PA:E=21.5086 | FLYBASE:CG5…
186418_at	Y41C4A.13	Y41C4A.13	WBGene00012759	Y41C4A.13	active							III-6E23	-			WT|WT		Unnamed protein
188676_at	F40F9.5	F40F9.5	WBGene00009582	F40F9.5	active						8	V-6D24	-			WT			ENSEMBL:ENSP00000266943:human:LOC283537 protein:E=13.8539 | ENSEMBL:ENSP00000262401:human:Sugar transporter superfamily protein:E=11.6778 | FLYBASE:CG15553-PA:fly:Flybase gene name is CG15553-PA:E=18.2676 | FLYBASE:CG30344-PA:fly:Flybase gene name is CG30344-PA:E=12.7696 | FLYBASE:CG32158-PD:fly:Flybase gene name is CG32158-PD:E=12.3665 |
174238_at	C18F3.2	C18F3.2	WBGene00004732	sax-7	active	germ-line cells | hypodermis | pharynx | sensory neurons | vulva | sensory neurons | vulva	LAD-1 visualized by immunofluorescence was expressed in all cells throughout development, starting at the onset of embryogenesis with its expression increasing dramatically during embryonic morphogenesis. LAD-1 was highly expressed in the nervous system. LAD-1 is localized to the plasma membrane of the cell bodies and axonal and dendritic processes and in nonneuronal tissues such as the pharynx, …	LAD-1 is localized to the plasma membrane of the cell bodies and axonal and dendritic processes. LAD-1 was strikingly localized to the plasma membrane at sites of cellcell contact as early as just before the two-cell stage. Localized LAD-1 was not detected in one-cell embryos, which lack sites of cellular contact.	1	1	5	IV-4G03	174238_at|174589_at|174590_s_at|190677_at	sax-7 encodes the C. elegans ortholog of L1CAM; SAX-7 is ubiquitously expressed at sites of cell-cell contact, and is required for germline development, embryonic morphogenesis, and gonadal morphogenesis; SAX-7 interacts physically with the ankyrin UNC-44, and nonphosphorylated SAX-7 is colocalized with UNC-44 at sites of cellular contact in vivo.	ky146	WT|WT			ENSEMBL:ENSP00000325269:human:Splice Isoform 4 Of Neuronal cell adhesion molecule precursor:E=79.5376 | ENSEMBL:ENSP00000344786:human:NeurofasciN isoform 1:E=73.7447 | ENSEMBL:ENSP00000295776:human:Splice Isoform 4 Of Neurofascin precursor:E=71.9586 | ENS
193174_at	F40F4.3	F40F4.3	WBGene00002253	lbp-1	active	Reproductive System | hypodermis | intestine | head mesodermal cell | vulval muscle | renal gland cells	Adult Expression: intestine; renal gland cells; Reproductive System; vulval muscle; head mesodermal cell; hypodermis;		0	1	12	X-2K19	-			WT	Molecular_function:binding|Molecular_function:lipid binding|Biological_process:transport|Molecular_function:transporter activity	Fatty acid-binding protein FABP
172007_x_at	Y106G6H.2a	Y106G6H.2	WBGene00003902	pab-1	active							I-5O21	172007_x_at|174670_s_at|194118_s_at	pab-1 encodes a polyadenylate-binding protein (i.e., poly(A)-binding protein, or PAB); while not extensively characterized, PAB-1 has been successfully used as an epitope-tagged transgenic reagent for tissue-specific isolation of mRNAs.		Gro|Stp|Emb|Gro|Gro|Stp	Molecular_function:RNA binding|Molecular_function:nucleic acid binding|Biological_process:embryonic development (sensu Animalia)|Biological_process:positive regulation of growth rate|Biological_process:gametogenesis	Polyadenylate-binding protein (RRM superfamily)	ENSEMBL:ENSP00000313007:human:Splice Isoform 1 Of Polyadenylate-binding protein 1:E=170.244 | ENSEMBL:ENSP00000281589:human:Testis-specific poly(A)-binding protein:E=155.824 | ENSEMBL:ENSP00000174661:human:61 kDa protein:E=144.745 | ENSEMBL:ENSP0000020473
179137_at	F14F8.8	F14F8.8	WBGene00008816	F14F8.8	active						3	V-11M11	-			WT
173816_at	K04G7.10	K04G7.10	WBGene00004390	rnp-7	active						5		173816_at|188684_s_at			Emb|Emb|Emb	Molecular_function:nucleic acid binding|Biological_process:embryonic development (sensu Animalia)	U1 small nuclear ribonucleoprotein (RRM superfamily)	ENSEMBL:ENSP00000221448:human:Splice Isoform 1 Of U1 small nuclear ribonucleoprotein 70 kDa:E=60.4089 | ENSEMBL:ENSP00000354719:human:U11/U12 snRNP 35K, isoform b:E=24.8539 | ENSEMBL:ENSP00000340774:human:U1-snRNP binding protein homolog:E=24.7696 | ENSEM
175315_at	F58A4.10	F58A4.10	WBGene00006704	ubc-7	active							III-5K23	175315_at|192180_s_at			WT|WT|WT	Molecular_function:ubiquitin conjugating enzyme activity|Biological_process:protein modification|Biological_process:ubiquitin cycle	Ubiquitin-protein ligase	ENSEMBL:ENSP00000254724:human:Ubiquitin-conjugating enzyme E2 G1:E=67.2007 | ENSEMBL:ENSP00000263228:human:Ubiquitin-conjugating enzyme:E=40.9586 | ENSEMBL:ENSP00000215574:human:Ubiquitin-conjugating enzyme E2-32 kDa complementing:E=40.6383 | ENSEMBL:ENSP
173385_at	T19B4.7	T19B4.7	WBGene00006776	unc-40	active	ADE | all motor neurons | lumbar neurons | phasmid neurons | neurons | PHx | Q lineage | ventral cord motor neurons | distal tip cells | Q lineage | ventral cord motor neurons | distal tip cells	AVM PVM HSN PVD PHx ADEp PDEp, ~all motor neurons, 2-3 lumbar neurons, 1 labial neuron, RIMp or RICp or AVBp, | "Expressed on the surface of motile cells and pioneering neurons whose migrations are affected in unc-40 mutants. UNC-40/GFP becomes detectable on the surface of all cells at the onset of gastrulation (~100 min after first cleavage), and then gradually decreases. By the end of gastrulat…	| cytoplasmic expression | cytoplasmic expression	1	1		I-2J23	173385_at|173386_s_at|191730_s_at	The unc-40 gene encodes a netrin receptor that is required to guide dorsal-ventral cell and axon migrations, and is required for correct polarization and migration of the neuroblasts QL and QR.	e271	WT|WT|WT|Unclassified|Unclassified|Unclassified|Unclassified|WT|WT|WT|WT|Adl|Egl|Prz|WT|Egl|Egl|Egl	Biological_process:determination of adult life span|Biological_process:physiological processes|Biological_process:oviposition|Biological_process:locomotion	Receptor mediating netrin-dependent axon guidance	ENSEMBL:ENSP00000304146:human:Netrin receptor DCC precursor:E=164.796 | ENSEMBL:ENSP00000261908:human:Splice Isoform 1 Of Neogenin precursor:E=158.886 | ENSEMBL:ENSP00000341198:human:154 kDa protein:E=158.824 | ENSEMBL:ENSP00000319623:human:HDDM36:E=55.44
192659_at	C14B9.1	C14B9.1	WBGene00002011	hsp-12.2	active						14	III-4E02	-	hsp-12.2 is orthologous to the human gene CRYSTALLIN, ALPHA B (CRYAB; OMIM:123590), which when mutated leads to disease.		WT|WT|WT|WT		Alpha crystallins	ENSEMBL:ENSP00000227251:human:Alpha crystallin B chain:E=17.0915 | ENSEMBL:ENSP00000004982:human:Heat shock protein, alpha-crystallin-related, B6:E=15.4559 | ENSEMBL:ENSP00000291554:human:Alpha crystallin A chain:E=14.0132 | ENSEMBL:ENSP00000248553:human:Heat-shock protein beta-1:E=13.2366 | ENSEMBL:ENSP00000302476:human:Heat-shock protein beta-2:E=10.9586 | FLYBASE:CG4533-PA:fly:Flybase gene nam…
177517_at	F58D5.1	F58D5.1	WBGene00002000	hrp-2	active		HRP-2 is expressed in all cells of the early embryo commencing between the 28- and 64-cell stages, with staining of the large gut cell nuclei being particularly prominent by the 3-fold stage of development. This ubiquitous pattern of expression continues throughout larval development and into the adult worm. As transgenes are typically poorly expressed in the germline, the gonad was dissected fro…	In all stages, the GFP was nuclear localised despite the absence of a NLS in the vector, implying that sequences within HRP-2 can direct nuclear localisation. While the nuclear fluorescence observed in some tissues such as the gut was largely homogeneous, a punctate pattern of fluorescence was particularly obvious in neuronal cells of larval stages. Both the tissue and subcellular localisation pa…	3	1			175331_at|177517_at		ok1278		Molecular_function:nucleic acid binding	Heterogeneous nuclear ribonucleoprotein R (RRM superfamily)	ENSEMBL:ENSP00000257767:human:Splice Isoform 1 Of Heterogeneous nuclear ribonucleoprotein Q:E=113.959 | ENSEMBL:ENSP00000304405:human:HNRPR protein:E=113.229 | ENSEMBL:ENSP00000257768:human:Similar to hnRNP Q2:E=108.194 | ENSEMBL:ENSP00000347380:human:Spl
187522_at	F25B5.1	F25B5.1	WBGene00017773	F25B5.1	active	Reproductive System | hypodermis | anal depressor muscle | seam cells | intestine | body wall muscle | pharynx | renal gland cells | developing vulva | uterine muscle	Adult Expression: pharynx; intestine; renal gland cells; anal depressor muscle; Reproductive System; uterine muscle; body wall muscle; hypodermis; seam cells;		0	1	8	III-3K03	-		ok989	WT|WT|WT
191348_s_at	F40E10.4	F40E10.4	WBGene00004854	slt-1	active	hyp1 | socket_cells | head body wall muscle | anal muscle | hyp4	Epidermal cells in C. elegans are born on the dorsal side of the embryo, and the epidermal sheet migrates ventrally to enclose other tissues and anteriorly to cover the head. slt-1::GFP was first detectable just as the migrating epidermal cells completely covered the head and was expressed in hyp4, hyp1, and other epidermal cells. At the 2-fold stage of embryogenesis, expression spread beyond the…		1	1	1		-		eh15	WT|WT	Molecular_function:calcium ion binding|Molecular_function:structural molecule activity|Biological_process:cell adhesion	Extracellular matrix protein slit, contains leucine-rich and EGF-like repeats	ENSEMBL:ENSP00000266058:human:Slit-1 protein:E=283 | ENSEMBL:ENSP00000347775:human:Splice Isoform 3 Of Slit homolog 2 protein precursor:E=194.854 | ENSEMBL:ENSP00000332164:human:Splice Isoform 1 Of Slit homolog 3 protein precursor:E=184.699 | ENSEMBL:ENSP
187191_at	C04A2.1	C04A2.1	WBGene00015410	C04A2.1	active						21	II-5A20	-			WT		Ypt/Rab GTPase activating protein	ENSEMBL:ENSP00000321850:human:OTTHUMP00000040670:E=43.0269 | ENSEMBL:ENSP00000341567:human:Similar to Prostate antigen PARIS-1:E=26.5528 | ENSEMBL:ENSP00000300584:human:KIAA1055 protein:E=24.1427 | ENSEMBL:ENSP00000310193:human:FLJ00332 protein:E=23.4685
174889_s_at	C02F5.1	C02F5.1	WBGene00002231	knl-1	active			KNL-1 colocalized with CeCENP-C, a bona fide kinetochore marker, throughout mitosis. KNL-1 is detected on chromosomes from early prophase until late anaphase. At metaphase, KNL-1 colocalizes with CeCENP-C on the poleward face of the mitotic chromosomes. Between prometaphase and early anaphase, KNL-1 also localizes to the spindle region but does not coalign with spindle microtubules. A similar "ma…	5	1	5	III-4I12	174889_s_at|187307_at	knl-1 encodes a novel acidic protein with a coiled-coil region at its C-terminus; KNL-1 is an essential kinetochore component that is required for proper spindle elongation and chromosome separation, and in the kinetochore assembly pathway, plays a key role in linking the initiation of kinetochore formation with the construction of a functional microtubule-binding interface; in the assembly pathw…		Emb|Emb|Emb	Biological_process:embryonic development (sensu Animalia)
191852_at	C06B3.8	C06B3.8	WBGene00001552	gcy-32	active		Expressed in URX cells and in AQR and PQR at unspecified postembryonic stage.		1	1	13	V-9M11	-	gcy-32 encodes a predicted guanylate cyclase; expressed in URX, AQR, and PQR neurons.	ok995	WT		Adenylate/guanylate kinase	ENSEMBL:ENSP00000242850:human:Guanylate cyclase soluble, beta-2 chain:E=95 | ENSEMBL:ENSP00000264424:human:Splice Isoform 1 Of Guanylate cyclase soluble, beta-1 chain:E=59.699 | ENSEMBL:ENSP00000296518:human:Guanylate cyclase soluble, alpha-3 chain:E=50.2
190040_at	F54E4.4	F54E4.4	WBGene00010060	F54E4.4	active							X-6F14	-			WT		Predicted tyrosinase
183508_at	C26B2.6	C26B2.6	WBGene00016128	C26B2.6	active						2	IV-4G17	-			WT|WT		RNA polymerase II elongator complex, subunit ELP4	ENSEMBL:ENSP00000298937:human:Similar to Paxneb protein:E=18.284 | ENSEMBL:ENSP00000265650:human:Similar to Paxneb protein:E=15.4318 |
191043_s_at	F12F6.7	F12F6.7	WBGene00008722	F12F6.7	active						2	IV-6M03	-			Emb|Emb|Stp|Emb|Gro|Pvl|Stp|Unc	Biological_process:embryonic development (sensu Animalia)|Biological_process:positive regulation of growth rate|Biological_process:hermaphrodite genital morphogenesis|Biological_process:gametogenesis|Biological_process:locomotory behavior	DNA polymerase delta, regulatory subunit 55	ENSEMBL:ENSP00000223361:human:DNA polymerase delta subunit 2:E=42.9586 | FLYBASE:CG12018-PA:fly:Flybase gene name is CG12018-PA:E=37.1938 |
191894_at	R09B3.4	R09B3.4	WBGene00006707	ubc-12	active							I-5P22	-	The ubc-12 gene encodes a ubiquitin-conjugating enzyme whose substrate is NED-8, and which is required for both embryogenesis and terminal hypodermal differentiation; ubc-12(RNAi) mutants either arrest during embryonic development or show pleotropic defects (e.g., vulval eversion during the L4 stage), as well as defective alae.	ok688	Emb|Oth|Rup|Sck|Emb|Gro|Pvl|Stp|Unclassified|Adl|Emb|Pvl|Stp|Unc	Molecular_function:ubiquitin conjugating enzyme activity|Biological_process:protein modification|Biological_process:ubiquitin cycle|Biological_process:determination of adult life span|Biological_process:physiological processes|Biological_process:embryonic development (sensu Animalia)|Biological_process:positive regulation of growth rate|Biological_process:hermaphrodite genital morphogenesis|Biolo…	Ubiquitin-protein ligase	ENSEMBL:ENSP00000272930:human:NEDD8-conjugating enzyme NCE2:E=41.3768 | ENSEMBL:ENSP00000253023:human:Ubiquitin-conjugating enzyme E2 M:E=17.3188 | ENSEMBL:ENSP00000329694:human:PREDICTED: similar to ubiquitin-conjugating enzyme E2M:E=16.8861 | ENSEMBL:EN
179731_at	Y68A4A.2	Y68A4A.2	WBGene00013466	srz-47	active							V-11D05	-			WT
186604_s_at	Y38C1AB.5	Y38C1AB.5	WBGene00021407	Y38C1AB.5	active								-					Galactosyltransferases	ENSEMBL:ENSP00000223122:human:Core1 UDP-galactose:N-acetylgalactosamine-alpha-R beta 1,3- galactosyltransferase:E=15.3372 | FLYBASE:CG9520-PB:fly:Flybase gene name is CG9520-PB:E=16.0506 | FLYBASE:CG8708-PA:fly:Flybase gene name is CG8708-PA:E=15.6021 | FLYBASE:CG3119-PB:fly:Flybase gene name is CG3119-PB:E=15.0969 | FLYBASE:CG7440-PA:fly:Flybase gene name is CG7440-PA:E=14.9586 | FLYBASE:CG18558…
184401_at	F27C1.10	F27C1.10	WBGene00017857	F27C1.10	active							I-2O22	172396_at|184401_at			WT|WT
190460_s_at	F31C3.1	F31C3.1	WBGene00000881	cyn-5	active	body wall muscle | pharynx | intestinal | intestine	Adult Expression: pharynx; intestinal | Larval Expression: pharynx; intestinal; body wall muscle | "The spatial expression pattern was examined using two complementary approaches, lacZ reporter transgene analysis and the more sensitive immunolocalisation studies with specific antiserum that definitively measures endogenous protein. Taken together these studies confirmed that CYP-5 is expressed ex…		0	1	2		-	cyp-5 encodes a cyclophilin that is functional in vitro and is predicted to be a secreted protein that is structurally most similar to human cyclophilin B; expressed in the intestine.		WT|WT|WT|WT	Biological_process:protein folding	Peptidyl-prolyl cis-trans isomerase	ENSEMBL:ENSP00000300026:human:Peptidyl-prolyl cis-trans isomerase:E=69.3188 | ENSEMBL:ENSP00000303057:human:Peptidyl-prolyl cis-trans isomerase C:E=61.4685 | ENSEMBL:ENSP00000225174:human:Peptidyl-prolyl cis-trans isomerase, mitochondrial precursor:E=46.3
177769_at	D1086.7	D1086.7	WBGene00008394	D1086.7	active						22	V-9E04	-			WT		Uncharacterized protein
191976_at	K02F2.6	K02F2.6	WBGene00004778	ser-3	active	head neurons | nerve ring | intestinal | tail neurons | head neurons | tail neurons	Adult Expression: intestinal; nerve ring; head neurons; tail neurons | Larval Expression: intestinal; nerve ring; head neurons; tail neurons | The reporter gene construct showed a very restricted expression pattern almost exclusively in a subset of head and tail neurons.		1	1	1	I-3I06	-	ser-3 encodes a predicted G protein-coupled receptor that is a candidate metabotropic serotonin receptor; SER-3 activity is required for fertility and for embryonic development; to date, SER-3 expression has been detected in the pharynx.	ad1774	Emb|Ste|WT	Molecular_function:rhodopsin-like receptor activity|Biological_process:G-protein coupled receptor protein signaling pathway|Cellular_component:integral to membrane|Biological_process:embryonic development (sensu Animalia)|Biological_process:reproduction	7 transmembrane receptor	ENSEMBL:ENSP00000348729:human:Splice Isoform 2 Of Alpha-1A adrenergic receptor:E=53.4685 | ENSEMBL:ENSP00000276393:human:Splice Isoform 1 Of Alpha-1A adrenergic receptor:E=53.4318 | ENSEMBL:ENSP00000346557:human:Splice Isoform 4 Of Alpha-1A adrenergic rec
185304_s_at	F13G11.1a	F13G11.1	WBGene00008771	F13G11.1	active							IV-7H03	-			WT	Molecular_function:DNA binding|Molecular_function:transcription factor activity|Biological_process:regulation of transcription, DNA-dependent|Biological_process:sex differentiation|Cellular_component:nucleus	Transcription factor Doublesex
175663_at	F11C1.6	F11C1.6	WBGene00003623	nhr-25	active	hyp7 | hypodermal | tail | pharynx | V lineage | P lineage | head | hypodermis | seam cells | tail | int_emb | hypodermis | intestine | gonad	In comma to 1.5-fold stage embryos, the nhr-25::GFP are expressed in the V cells, P cells and hyp7. Expression also observed in the head and tail hypodermal cells of embryos. The earliest expression is at ~250-300 min post fertilization. atEx32 and atEx35 L1 animals exhibited consistent reporter expression in the hyp7 and P cell nuclei. The P cell expression was very strong at hatching. GFP expre…	nuclei | "Regardless of NLS, localized to nuclei." | Expressed in the nuclei of many epidermal cells	0	1		X-6I19	175663_at|193001_s_at	nhr-25 encodes a nuclear hormone receptor orthologous to Drosophila Ftz-F1; NHR-25 is required for embryogenesis, molting, vulval and gonadal development, and hypodermal expression of acn-1; nhr-25 is expressed in gonads and loaded into embryos as a maternal transcript; nhr-25 is zygotically expressed in progeny of the E cell, and then in hypodermis and gut; the role of NHR-25 in molting may be e…	jm2389	Clr|Egl|Unc|WT|Unclassified|Unclassified|Unclassified|Gro|Lvl|Sma|Unc	Molecular_function:transcription factor activity|Molecular_function:steroid hormone receptor activity|Biological_process:regulation of transcription, DNA-dependent|Cellular_component:nucleus|Molecular_function:DNA binding|Molecular_function:ligand-dependent nuclear receptor activity|Biological_process:osmoregulation|Biological_process:oviposition|Biological_process:positive regulation of growth r…	Nuclear hormone receptor betaFTZ-F1	ENSEMBL:ENSP00000349064:human:Splice Isoform 1 Of Orphan nuclear receptor NR5A2:E=59.4559 | ENSEMBL:ENSP00000236914:human:Splice Isoform 2 Of Orphan nuclear receptor NR5A2:E=59.4202 | ENSEMBL:ENSP00000259458:human:Steroidogenic factor 1:E=53.3979 | ENSEMB
175234_at	F35C8.4	F35C8.4	WBGene00006371	syn-1	active						2		175234_at|187566_at	syn-1 encodes a syntaxin (t-SNARE) homologous to mammalian and Drosophila syntaxin 1; by homology, SYN-1 is a predicted plasma membrane protein that mediates fusion events between exocytic vesicles and the plasma membrane; however, as loss of syn-1 activity via RNAi does not result in any obvious abnormalities, the precise role of syn-1 in C. elegans development and/or behavior is not yet known.			Molecular_function:protein transporter activity|Biological_process:intracellular protein transport|Cellular_component:membrane|Cellular_component:plasma membrane|Biological_process:membrane fusion	SNARE protein Syntaxin 1 and related proteins	ENSEMBL:ENSP00000215095:human:Syntaxin-1B2:E=29.8239 | ENSEMBL:ENSP00000222812:human:Splice Isoform 1 Of Syntaxin-1A:E=29.4949 | ENSEMBL:ENSP00000342554:human:Splice Isoform 1 Of Epimorphin:E=25.8861 | ENSEMBL:ENSP00000338562:human:Splice Isoform 1 Of Syntaxin-3:E=25.5686 | ENSEMBL:ENSP00000261653:human:Splice Isoform 2 Of Epimorphin:E=24.1938 | ENSEMBL:ENSP00000317714:human:Syntaxin-4:E=19.2292 …
193018_s_at	F59A2.3	F59A2.3	WBGene00010303	F59A2.3	active						41	III-1B10	-			WT|WT|Gro|Unc|Gro|Rup	Cellular_component:mitochondrial matrix|Biological_process:positive regulation of growth rate|Biological_process:morphogenesis of an epithelium|Biological_process:locomotory behavior	Complement component 1, Q subcomponent binding protein/mRNA splicing factor SF2, subunit P32	ENSEMBL:ENSP00000225698:human:Complement component 1, Q subcomponent binding protein, mitochondrial precursor:E=11.5086 | FLYBASE:CG6459-PA:fly:Flybase gene name is CG6459-PA:E=22.4559 |
191717_s_at	C33H5.18a	C33H5.18	WBGene00016384	C33H5.18	active	head neurons | anal sphincter/depressor muscle | body wall muscle | intestinal | vulval muscle | head neurons | body wall muscle | pharynx | ventral nerve cord | vulval muscle | tail neurons | head neurons | body wall muscle | pharynx | ventral nerve cord | vulval muscle | tail neurons	Adult Expression: vulval muscle; body wall muscle; head neurons; unidentified | Larval Expression: intestinal; anal sphincter/depressor muscle; body wall muscle; head neurons; unidentified | Adult Expression: pharynx; vulval muscle; body wall muscle; ventral nerve cord; head neurons; tail neurons; unidentified | Larval Expression: pharynx; body wall muscle; head neurons		1	1	8	IV-3P18	173995_at|191717_s_at	C33H5.18 encodes a CDP-diglyceride synthetase ortholog required for locomotion and osmoregulation; given its biochemical function in other organisms, C33H5.18 is expected to catalyse synthesis of cytidine diphosphate-diacylglycerol (CDP-DAG), an activated precursor for anionic and zwitterionic phospholipids, and is likely to regulate phosphatidylinositol lipid signalling; one might expect loss of…		Clr|Unc|Lva|Lvl	Molecular_function:phosphatidate cytidylyltransferase activity|Biological_process:phospholipid biosynthesis|Cellular_component:membrane|Biological_process:osmoregulation|Biological_process:larval development (sensu Nematoda)|Biological_process:growth|Biological_process:physiological processes|Biological_process:locomotory behavior	CDP-diacylglycerol synthase	ENSEMBL:ENSP00000295887:human:Phosphatidate cytidylyltransferase 1:E=121.569 | ENSEMBL:ENSP00000217268:human:Phosphatidate cytidylyltransferase 2:E=119.237 | FLYBASE:CG7962-PA:fly:Flybase gene name is CdsA-PA:E=131.824 |
179539_at	ZK287.1	ZK287.1	WBGene00013962	ZK287.1	active	head neurons | nerve ring | dorsal nerve cord | ventral nerve cord | intestinal | tail neurons	Adult Expression: intestinal; nerve ring; ventral nerve cord; dorsal nerve cord; head neurons; tail neurons; unidentified | Larval Expression: intestinal; nerve ring; ventral nerve cord; dorsal nerve cord; head neurons; tail neurons; unidentified		1	1	1	V-6B24	-			WT
175410_at	F52D2.7	F52D2.7	WBGene00018689	F52D2.7	active							X-1N19	175410_at|181593_at
180335_at	T19D7.4	T19D7.4	WBGene00020572	T19D7.4	active						9	X-1I05	-			WT		Uncharacterized RUN domain protein	ENSEMBL:ENSP00000354622:human:RUN domain containing 1:E=55.8539 | ENSEMBL:ENSP00000355236:human:RUNDC1 protein:E=55.3188 | FLYBASE:CG3703-PA:fly:Flybase gene name is EG:BACR7A4.15-PA:E=65.9586 |
185198_at	K09H11.1	K09H11.1	WBGene00019599	K09H11.1	active	head neurons | hypodermis | intestine | nervous system | tail neurons	Adult Expression: intestine;		1	1		V-4K10	-			WT	Molecular_function:oxidoreductase activity|Biological_process:electron transport|Molecular_function:acyl-CoA dehydrogenase activity|Molecular_function:catalytic activity|Biological_process:metabolism|Molecular_function:hydrolase activity|Molecular_function:cysteine-type endopeptidase activity|Biological_process:proteolysis and peptidolysis|Molecular_function:protein-tyrosine kinase activity|Molec…	Predicted acyl-CoA dehydrogenase	ENSEMBL:ENSP00000325137:human:Similar to Acyl-CoA dehydrogenase family protein:E=205.301 | ENSEMBL:ENSP00000264990:human:Putative acyl-CoA dehydrogenase:E=168.42 | ENSEMBL:ENSP00000347636:human:Similar to Probable acyl-CoA dehydrogenase oxidoreductase pro
175047_at	H14N18.1a	H14N18.1	WBGene00006760	unc-23	active							V-6E04	175047_at|188334_at		e25	WT|Unc|Rol|Unc	Molecular_function:protein binding|Biological_process:apoptosis|Biological_process:cuticle biosynthesis (sensu Nematoda)|Biological_process:locomotory behavior	BAG family molecular chaperone regulator 2	ENSEMBL:ENSP00000265033:human:BAG-family molecular chaperone regulator-2:E=28.301 | FLYBASE:CG7945-PB:fly:Flybase gene name is CG7945-PB:E=19.6021 |
182334_at	R05G6.1	R05G6.1	WBGene00019896	R05G6.1	active	head neurons | intestinal | vulval muscle | tail neurons	Adult Expression: intestinal; vulval muscle; head neurons; tail neurons | Larval Expression: intestinal; head neurons; tail neurons		1	1		IV-3D12	-			WT
184212_s_at	C56C10.3	C56C10.3	WBGene00016961	tag-309	active	hypodermis | body wall muscle | pharynx | intestinal	Adult Expression: pharynx; intestinal; body wall muscle; hypodermis; unidentified | Larval Expression: pharynx; intestinal; hypodermis; unidentified		0	1	1	II-5G17	-			Bmd|Emb|Lvl|Prz|Emb|Lva	Biological_process:body morphogenesis (sensu Nematoda)|Biological_process:embryonic development (sensu Animalia)|Biological_process:larval development (sensu Nematoda)|Biological_process:growth|Biological_process:physiological processes|Biological_process:locomotion	Protein involved in glucose derepression and pre-vacuolar endosome protein sorting	ENSEMBL:ENSP00000217402:human:Conserved hypothetical protein:E=66.3279 | ENSEMBL:ENSP00000216822:human:Snf7 homologue associated with Alix 2:E=58.2757 | ENSEMBL:ENSP00000297265:human:Conserved hypothetical protein:E=53.8861 | ENSEMBL:ENSP00000223500:human:Similar to CG6259 protein:E=16.3665 | ENSEMBL:ENSP00000317468:human:Conserved hypothetical protein:E=12 | ENSEMBL:ENSP00000324491:human:Conserv…
182475_at	Y43F8C.4	Y43F8C.4	WBGene00012826	Y43F8C.4	active							V-12J05	-			WT|WT			ENSEMBL:ENSP00000324292:human:Similar to Structural protein FBF1:E=18.2924 | ENSEMBL:ENSP00000354791:human:Splice Isoform 1 Of Dynactin 1:E=11.9208 | ENSEMBL:ENSP00000351961:human:Splice Isoform 2 Of Dynactin 1:E=11.699 | ENSEMBL:ENSP00000354516:human:137 kDa protein:E=11.2596 | ENSEMBL:ENSP00000265148:human:Centromeric protein E:E=10.0132 |
181543_at	C43G2.1	C43G2.1	WBGene00016610	C43G2.1	active	body wall muscle | pharynx | intestinal | vulval muscle	Adult Expression: pharynx; intestinal; vulval muscle; body wall muscle; unidentified | Larval Expression: intestinal; body wall muscle		0	1	15	IV-3A02	175210_at|181543_at			WT	Cellular_component:integral to membrane	Predicted membrane proteins, contain hemolysin III domain	ENSEMBL:ENSP00000341785:human:Adiponectin receptor protein 1:E=93.5528 | ENSEMBL:ENSP00000005924:human:Adiponectin receptor protein 2:E=91.9208 | ENSEMBL:ENSP00000354005:human:Splice Isoform 2 Of Progestin and adipoQ receptor family member III:E=29.3872 |
176326_s_at	Y22D7AL.4	Y22D7AL.4	WBGene00021244	Y22D7AL.4	active								176326_s_at|176328_at
172489_x_at	K08H10.2a	K08H10.2	WBGene00010695	K08H10.2	active								172489_x_at|174700_at|184322_at	The K08H10.2 gene encodes a protein (K08H10.2A) that is predicted to be hydrophilic and heat-resistant, and that might participate in anhydrobiosis.				Uncharacterized conserved protein	ENSEMBL:ENSP00000282478:human:Dentin sialophosphoprotein precursor:E=22.5376 | ENSEMBL:ENSP00000331556:human:PREDICTED: cylicin, basic protein of sperm head cytoskeleton 1:E=11.3188 | FLYBASE:CG33103-PB:fly:Flybase gene name is Ppn-PB:E=16.9208 | FLYBASE:CG7421-PB:fly:Flybase gene name is Nopp140-PB:E=11.7447 | FLYBASE:CG9682-PA:fly:Flybase gene name is CG9682-PA:E=11.2076 | FLYBASE:CG6004-PB:fly…
190196_at	ZK938.4	ZK938.4	WBGene00014161	ZK938.4	active						3	II-7A23	-			WT		Thioredoxin binding protein TBP-2/VDUP1	ENSEMBL:ENSP00000222250:human:Arrestin domain containing 2:E=19.1487 | ENSEMBL:ENSP00000265138:human:KIAA1376 protein:E=17.3468 | ENSEMBL:ENSP00000350139:human:46 kDa protein:E=14.6576 | ENSEMBL:ENSP00000352126:human:Conserved hypothetical protein:E=14.5086 | ENSEMBL:ENSP00000268042:human:Arrestin domain containing 4:E=11.3188 | FLYBASE:CG1105-PA:fly:Flybase gene name is CG1105-PA:E=29.5229 | FLY…
185130_at	K11D12.8	K11D12.8	WBGene00019648	K11D12.8	active						15		-
181133_at	E04A4.1	E04A4.1	WBGene00017116	E04A4.1	active							IV-2M16	-	This gene encodes a protein containing an F-box, a motif predicted to mediate protein-protein interactions either with homologs of yeast Skp-1p or with other proteins; its encoded protein also contains a Pfam-B45 motif of presently unknown function.		WT		Predicted transposase
188417_at	ZC395.2	ZC395.2	WBGene00000536	clk-1	active	all somatic	The reporter gene was expressed in all tissues except the germline, where no fluorescence could be detected. Fluorescence could easily be scored in all gut, epidermal and muscle cells, including the vulval muscles and the pharynx, as well as in the cells of the excretory system, in the somatic gonad and in many neurons. The gene was expressed in a very similar manner at all developmental stages, …	mitochondria	3	1	2	III-2B24	-	The clk-1 gene partially controls lifespan in vivo; it encodes a homolog of the yeast COQ9 protein, and is necessary for the biosynthesis of ubiquinone (UQ(9)) from demethoxyubiquinone (DMQ(9)).	e2519	WT|WT|WT|WT|Age|Unclassified	Biological_process:ubiquinone biosynthesis|Biological_process:determination of adult life span|Molecular_function:molecular_function unknown|Cellular_component:mitochondrion|Biological_process:adult behavior|Biological_process:cellular respiration	DMQ mono-oxygenase/Ubiquinone biosynthesis protein COQ7/CLK-1/CAT5	ENSEMBL:ENSP00000322316:human:Ubiquinone biosynthesis protein COQ7 homolog:E=50.9208 | FLYBASE:CG14437-PA:fly:Flybase gene name is COQ7-PA:E=47.0706 |
178464_at	R193.2	R193.2	WBGene00020128	R193.2	active								178464_at|184144_at			Gro|WT|WT	Biological_process:positive regulation of growth rate		ENSEMBL:ENSP00000295546:human:AlphA 3 type VI collAgen isoform 3 precursor:E=20.3768 | ENSEMBL:ENSP00000315609:human:AlphA 3 type VI collAgen isoform 4 precursor:E=20.3768 | ENSEMBL:ENSP00000295550:human:AlphA 3 type VI collAgen isoform 1 precursor:E=20.3468 | ENSEMBL:ENSP00000315873:human:Splice Isoform 2 Of Collagen alpha 3(VI) chain precursor:E=19.3372 |
184620_at	F10E7.10	F10E7.10	WBGene00017351	F10E7.10	active							II-5M24	-			WT		Cuticulin precursor
179447_at	F14H3.9	F14H3.9	WBGene00008828	F14H3.9	active							V-10P05	-			WT		Uncharacterized protein
190248_s_at	F22E10.3	F22E10.3	WBGene00004008	pgp-14	active	pharynx	Adult Expression: pharynx		0	1	21	X-6E03	173817_at|190248_s_at	pgp-14 encodes a member of the ABC transporter family with highest similarity to the vertebrate MDR (multidrug resistance) family.		WT|WT	Molecular_function:nucleotide binding|Molecular_function:nucleoside triphosphatase activity|Molecular_function:ATP binding|Molecular_function:ATPase activity, coupled to transmembrane movement of substances|Biological_process:transport|Cellular_component:integral to membrane|Molecular_function:ATPase activity	Multidrug/pheromone exporter, ABC superfamily	ENSEMBL:ENSP00000265724:human:Multidrug resistance protein 1:E=231.796 | ENSEMBL:ENSP00000352135:human:Multidrug resistance protein 3:E=225.854 | ENSEMBL:ENSP00000265723:human:ATP-binding cassette, subfamily B, member 4 isoform B:E=223.638 | ENSEMBL:ENSP0
191669_at	T18D3.7	T18D3.7	WBGene00011824	T18D3.7	active							X-5P04	-			WT	Molecular_function:transcription factor activity|Biological_process:regulation of transcription, DNA-dependent	Transcriptional regulator	ENSEMBL:ENSP00000261489:human:Transforming growth factor beta 1 induced transcript 4 protein:E=13.8239 | ENSEMBL:ENSP00000317053:human:KIAA1994 protein:E=13.4949 | ENSEMBL:ENSP00000300181:human:TSC22-related inducible leucine zipper protein 2:E=13.3872 | ENSEMBL:ENSP00000314655:human:Glucocorticoid-induced leucine zipper protein:E=13.2596 | ENSEMBL:ENSP00000288274:human:Splice Isoform 3 Of Glucoc…
182836_at	C29G2.6	C29G2.6	WBGene00016234	C29G2.6	active							V-2K04	-			WT		Unnamed protein
186086_s_at	C16E9.2a	C16E9.2	WBGene00015866	C16E9.2	active							X-3N13	186086_s_at|186258_s_at			WT		Uncharacterized conserved protein	ENSEMBL:ENSP00000336720:human:C22orf9 protein:E=54.7212 | ENSEMBL:ENSP00000251993:human:C22orf9 protein:E=54.2924 | FLYBASE:CG9646-PA:fly:Flybase gene name is CG9646-PA:E=74.2218 |
181668_at	F25F8.1	F25F8.1	WBGene00017795	F25F8.1	active						1	I-2M03	-		gk179	WT
179838_at	B0035.15	B0035.15	WBGene00007113	B0035.15	active							IV-6E13	-			WT|Gro|Unc|Gro	Biological_process:positive regulation of growth rate|Biological_process:locomotory behavior	Uncharacterized conserved protein
176360_at	R13A5.10	R13A5.10	WBGene00020052	R13A5.10	active	excretory cell | head neurons	Adult Expression: excretory cell; head neurons | Larval Expression: excretory cell; head neurons		1	1	24	III-4C15	-			WT|WT	Molecular_function:zinc ion binding|Molecular_function:hydrolase activity	Cytosine deaminase FCY1 and related enzymes
184288_at	H14A12.3	H14A12.3	WBGene00019196	H14A12.3	active						11	III-3P24	-			WT|WT		Uncharacterized conserved protein	ENSEMBL:ENSP00000322832:human:Similar to Leucine-zipper-containing transcription factor LZF:E=13.5376 | FLYBASE:CG7725-PB:fly:Flybase gene name is rogdi-PB:E=20.2441 |
175380_at	yk520e3.3	yk520e3.3	-	-	not a gene								-
190779_s_at	B0035.11	B0035.11	WBGene00007110	B0035.11	active						2	IV-6E05	-			Emb|Lva|Emb|Gro|Lva|Bmd|Gro|Stp|Bmd|Emb|Gro|Stp|Unc	Biological_process:body morphogenesis (sensu Nematoda)|Biological_process:embryonic development (sensu Animalia)|Biological_process:positive regulation of growth rate|Biological_process:larval development (sensu Nematoda)|Biological_process:growth|Biological_process:gametogenesis|Biological_process:locomotory behavior	Uncharacterized conserved protein	ENSEMBL:ENSP00000299601:human:Replicative senescence downregulated leo1-like protein:E=62.9208 | ENSEMBL:ENSP00000314610:human:Conserved hypothetical protein:E=28.7959 | FLYBASE:CG1433-PA:fly:Flybase gene name is Atu-PA:E=57.8539 |
178376_s_at	ZK899.2	ZK899.2	WBGene00014141	ZK899.2	active	rectum | buccal cavity | vulva	Post-embryonic expression. All cells in larvae. Higher levels in hypodermis. Adults little signal except in hypodermis where there is high level signal in vulva, rectum, and surrounding the buccal cavity.		3	1	19	X-4P21	-			Gro|Lva|Lvl|Emb|Lva|Lvl	Biological_process:embryonic development (sensu Animalia)|Biological_process:positive regulation of growth rate|Biological_process:larval development (sensu Nematoda)|Biological_process:growth|Biological_process:physiological processes
189740_at	F55D10.1	F55D10.1	WBGene00018877	F55D10.1	active	head neurons | ventral nerve cord | body neurons | intestinal | tail neurons	Adult Expression: head neurons; body neurons; tail neurons | Larval Expression: intestinal; ventral nerve cord; head neurons		1	1	19	X-2D24	-	F55D10.1 is orthologous to the human gene MANNOSIDASE, ALPHA, CLASS 2B, MEMBER 1 (MAN2B1; OMIM:248500), which when mutated leads to disease.		WT	Molecular_function:alpha-mannosidase activity|Biological_process:carbohydrate metabolism	Glycosyl hydrolase, family 38 - alpha-mannosidase	ENSEMBL:ENSP00000221363:human:Mannosidase, alpha, class 2B, MeMber 1 precursor:E=174.367 | ENSEMBL:ENSP00000261483:human:Alpha-mannosidase II:E=54.3468 | ENSEMBL:ENSP00000353655:human:Splice Isoform 1 Of Alpha-mannosidase IIx:E=47.0315 | ENSEMBL:ENSP00000285599:human:Epididymis-specific alpha-mannosidase precursor:E=37.7959 | FLYBASE:CG5322-PA:fly:Flybase gene name is CG5322-PA:E=151.027 | FLYBAS…
175434_at	Y17G7B.2	Y17G7B.2	WBGene00012458	Y17G7B.2	active								171772_x_at|172463_x_at|172493_x_at|175434_at		tm1726		Molecular_function:DNA binding|Biological_process:regulation of transcription, DNA-dependent	Histone H3 (Lys4) methyltransferase complex, subunit CPS60/ASH2/BRE2	ENSEMBL:ENSP00000340896:human:Splice Isoform 1 Of ASH2-like protein:E=77.7213 | ENSEMBL:ENSP00000250635:human:Splice Isoform 2 Of ASH2-like protein:E=66.3767 | FLYBASE:CG6677-PA:fly:Flybase gene name is ash2-PA:E=80.1611 |
184162_at	T14B4.6	T14B4.6	WBGene00001064	dpy-2	active						14	II-5M21	173355_s_at|184162_at	The dpy-2 gene encodes an unusual cuticular collagen that is required for maintaining the normal body length of the animal in later larval stages; dpy-2 interacts with other cuticular collagens such as dpy-10 and sqt-1, and suppresses mutations in glp-1, mup-1, and emb-5.	e8	Bmd|Dpy	Molecular_function:structural constituent of cuticle|Biological_process:phosphate transport|Cellular_component:cytoplasm|Biological_process:body morphogenesis (sensu Nematoda)|Biological_process:positive regulation of body size|Cellular_component:collagen|Biological_process:regulation of body size|Molecular_function:structural constituent of cuticle (sensu Nematoda) activity	Collagens (type IV and type XIII), and related proteins	ENSEMBL:ENSP00000331902:human:69 kDa protein:E=39.6778 | ENSEMBL:ENSP00000354505:human:Splice Isoform 1 Of Collagen alpha 5(IV) chain precursor:E=39.1192 | ENSEMBL:ENSP00000225964:human:Collagen alpha 1(I) chain precursor:E=38.6198 | ENSEMBL:ENSP000003152
182328_at	K03C7.1	K03C7.1	WBGene00019358	K03C7.1	active						1	X-2M16	171739_x_at|182328_at			WT|WT|WT		Unnamed protein	ENSEMBL:ENSP00000251819:human:Megakaryocyte stimulating factor:E=47.7447 | ENSEMBL:ENSP00000348444:human:Titin:E=42.7447 | ENSEMBL:ENSP00000311997:human:Neurofilament triplet H protein:E=38.9208 | ENSEMBL:ENSP00000341190:human:Cardiac titin N2BA isoform:E
182269_at	T28B11.1	T28B11.1	WBGene00012117	T28B11.1	active							V-7I24	174630_at|182269_at	This gene encodes a protein containing an F-box, a motif predicted to mediate protein-protein interactions either with homologs of yeast Skp-1p or with other proteins.		WT
174021_at	F16H11.5	F16H11.5	WBGene00003635	nhr-45	active						1	X-2D08	174021_at|193486_at		tm1307	Ste|Stp|WT	Molecular_function:transcription factor activity|Molecular_function:steroid hormone receptor activity|Biological_process:regulation of transcription, DNA-dependent|Cellular_component:nucleus|Biological_process:reproduction|Biological_process:gametogenesis	Hormone receptors	ENSEMBL:ENSP00000320447:human:Nuclear receptor subfamily 2, group C, member 2:E=14.8861 | ENSEMBL:ENSP00000339908:human:OTTHUMP00000031062:E=14.8539 | ENSEMBL:ENSP00000312987:human:Hepatocyte nuclear factor 4 alpHa isoform b:E=14.6198 | ENSEMBL:ENSP000003
173392_s_at	yk714g10.3	yk714g10.3	-	-	not a gene								-
192691_s_at	R11D1.11	R11D1.11	WBGene00000984	dhs-21	active	spermathecae | hypodermis | intestine | uterus	Expression is seen from three fold embryos through to adults. Expression is generally quite mosaic and in younger larvae consists of intestinal and hypodermal expression. In older larvae and adults expression is also seen in the uterus and spermathecae.		0	1	8	V-8B09	-	dhs-21 encodes a member of the short-chain dehydrogenases/reductases family (SDR) expressed in the intestine, hypodermis, uterus, and spermatheca.		WT	Molecular_function:oxidoreductase activity|Biological_process:metabolism	Diacetyl reductase/L-xylulose reductase	ENSEMBL:ENSP00000303356:human:CARBONYL reductase:E=53.7959 | ENSEMBL:ENSP00000326219:human:SCAD-SRL:E=25.5528 | ENSEMBL:ENSP00000250383:human:DehyDrogenase/reDuctase (SDR family) member 2 isoform 2:E=19.4089 | ENSEMBL:ENSP00000303525:human:Carbonic reduct
174921_s_at	T06A10.4	T06A10.4	WBGene00020287	T06A10.4	active							IV-8E05	174921_s_at|186168_at				Molecular_function:DNA binding|Biological_process:regulation of transcription, DNA-dependent	Chromatin remodeling protein, contains PHD Zn-finger	ENSEMBL:ENSP00000328436:human:Splice Isoform 3 Of Inhibitor of growth protein 1:E=12.0809 | ENSEMBL:ENSP00000340807:human:Zn-finger-like, PHD finger domain containing protein:E=12.041 | ENSEMBL:ENSP00000320566:human:P47ING3 protein:E=11.3979 | ENSEMBL:ENSP00000345202:human:Splice Isoform 4 Of Inhibitor of growth protein 1:E=11.0044 | ENSEMBL:ENSP00000307183:human:ING1Lp:E=10.9208 | ENSEMBL:ENSP00…
179978_at	Y39E4B.1	Y39E4B.1	WBGene00012714	Y39E4B.1	active	hypodermis | body wall muscle | pharynx | intestinal | vulval muscle	Adult Expression: pharynx; vulval muscle; body wall muscle; unidentified | Larval Expression: intestinal; hypodermis | "The 2965 bp ABCE promoter drove GFP expressions in the majority of tissues and developmental stages, including hypoderm, anterior and posterior neurons, muscle, pharynx, and vulva in adults, larvae, and embryos."		1	1	1	III-6D15	175478_at|179978_at			Emb|Emb|Emb|Gro|Gro|Stp|Unc	Molecular_function:electron transporter activity|Molecular_function:iron ion binding|Biological_process:electron transport|Molecular_function:nucleotide binding|Molecular_function:nucleoside triphosphatase activity|Molecular_function:ATP binding|Molecular_function:ATPase activity|Biological_process:embryonic development (sensu Animalia)|Biological_process:positive regulation of growth rate|Biolog…	RNAse L inhibitor, ABC superfamily	ENSEMBL:ENSP00000296577:human:ATP-binding cassette sub-family E member 1:E=219.174 | ENSEMBL:ENSP00000319766:human:ATP-binding cassette A5:E=15.1938 | ENSEMBL:ENSP00000342216:human:ATP-binding cassette sub-family A member 9:E=14.2518 | ENSEMBL:ENSP00000284425:human:ABC transporter ABCA6:E=11.6021 | FLYBASE:CG5651-PA:fly:Flybase gene name is CG5651-PA:E=223.959 | FLYBASE:CG1819-PA:fly:Flybase gene…
186171_at	Y44E3A.1a	Y44E3A.1	WBGene00021547	Y44E3A.1	active						12	I-1O24	-			WT
189152_s_at	F19B6.1a	F19B6.1	WBGene00008948	F19B6.1	active	hypodermis | body wall muscle | pharynx | vulval muscle	Adult Expression: pharynx; vulval muscle; body wall muscle; hypodermis | Larval Expression: pharynx; body wall muscle; hypodermis		0	1			174010_at|189152_s_at				Molecular_function:ATP binding|Molecular_function:kinase activity|Biological_process:biosynthesis|Molecular_function:uridine kinase activity		ENSEMBL:ENSP00000353334:human:Uridine/cytidine kinase-like 1:E=139.553 | ENSEMBL:ENSP00000346155:human:61 kDa protein:E=139.347 | ENSEMBL:ENSP00000351546:human:UCKL1 protein:E=76.1739 | ENSEMBL:ENSP00000271395:human:Uridine-cytidine kinase 2:E=55 | ENSEMBL:ENSP00000253015:human:Uridine-cytidine kinase 1:E=53.8539 | ENSEMBL:ENSP00000298508:human:Similar to Uridine-cytidine kinase 1:E=36.699 | ENSE…
189584_s_at	F41E6.5	F41E6.5	WBGene00018286	F41E6.5	active						8	V-6K17	-			WT|WT		Glycolate oxidase	ENSEMBL:ENSP00000217301:human:Hydroxyacid oxidase 1:E=60.8539 | ENSEMBL:ENSP00000354314:human:Hydroxyacid oxidase 2:E=42.8539 | FLYBASE:CG30019-PC:fly:Flybase gene name is CG30019-PC:E=62.2366 |
191204_s_at	C06A8.3	C06A8.3	WBGene00015514	C06A8.3	active						30	II-5F16	-			WT		Unnamed protein
182648_at	C25G6.4	C25G6.4	WBGene00016109	C25G6.4	active						1	X-1G24	-			WT
172516_x_at	Y39G8B.1a	Y39G8B.1	WBGene00012722	Y39G8B.1	active								171778_x_at|172516_x_at|172517_x_at			WT|WT	Molecular_function:oxidoreductase activity	Aldo/keto reductase family proteins	ENSEMBL:ENSP00000285930:human:Aldose reductase:E=77.0362 | ENSEMBL:ENSP00000312606:human:Aldo-keto reductAse fAmily 1, member A1:E=73.6198 | ENSEMBL:ENSP00000352584:human:Aldo-keto reductase family 1 member B10:E=70.4318 | ENSEMBL:ENSP00000242375:human:3-
175819_s_at	C50H2.1	C50H2.1	WBGene00008239	C50H2.1	active						8	V-6L18	-	C50H2.1 is orthologous to the human gene FORKHEAD BOX O1A (RHABDOMYOSARCOMA) (FSHR; OMIM:136533), which when mutated leads to disease.	ok778	Gro|Emb	Molecular_function:rhodopsin-like receptor activity|Biological_process:G-protein coupled receptor protein signaling pathway|Cellular_component:integral to membrane|Molecular_function:protein-hormone receptor activity|Molecular_function:structural constituent of ribosome|Biological_process:protein biosynthesis|Cellular_component:intracellular|Cellular_component:ribosome|Biological_process:embryoni…	Glycoprotein hormone receptor	ENSEMBL:ENSP00000306780:human:Splice Isoform 1 Of Follicle stimulating hormone receptor precursor:E=78.0362 | ENSEMBL:ENSP00000294954:human:Splice Isoform 1 Of Lutropin-choriogonadotropic hormone receptor precursor:E=77.3767 | ENSEMBL:ENSP00000298171:huma
187728_at	F39B2.9	F39B2.9	WBGene00043308		deprecated						2	I-7G24	-
185442_at	T01B11.1	T01B11.1	WBGene00020138	T01B11.1	active								-				Molecular_function:rhodopsin-like receptor activity|Biological_process:G-protein coupled receptor protein signaling pathway|Cellular_component:integral to membrane	Unnamed protein
194169_s_at	T19E7.2	T19E7.2	WBGene00004804	skn-1	active	germ-line cells | gut | alimentary system | hypodermis | intestine | hypodermis | intestine | hypodermis | intestine	At 1 to 28-cell stage, staining was maintained in germ line and progressively lost from somatic cells. At comma through pretzel stage, the gut stained. | "In larvae and young adults, SKN-1 GFP was usually present at very low levels in intestinal nuclei. SKN-1 GFP was readily detectable in the ASI neurons, but not in other cells in the head." | "In late-stage embryos, SKN-1 GFP was also present in…	| nuclei | nuclei | nuclei | "After the first cleavage, SKN-1 protein locates at the nuclei of AB and P1. As AB and P1 enter mitosis, SKN-1 protein is distributed throughout cytoplasm."	1	1		IV-2N18	174799_at|188421_at|194169_s_at		or12	WT|WT|Emb|Emb	Molecular_function:DNA binding|Biological_process:regulation of transcription, DNA-dependent|Cellular_component:nucleus|Biological_process:embryonic development (sensu Animalia)	bZIP transcription factor NRF1	ENSEMBL:ENSP00000234401:human:Nuclear factor erythroid 2 related factor 2:E=10.6198 |
171876_at	F58G11.1a	F58G11.1	WBGene00010279	F58G11.1	active							V-9A17	171876_at|172923_x_at|184548_s_at		tm1234	WT		Ca2+-binding transmembrane protein LETM1/MRS7	ENSEMBL:ENSP00000305653:human:Leucine zipper-EF-hand containing transmembrane protein 1:E=106.523 | ENSEMBL:ENSP00000354784:human:Hypothetical protein DKFZp434C229:E=41.8539 | ENSEMBL:ENSP00000297720:human:Hypothetical protein FLJ25409:E=41.284 | FLYBASE:CG4589-PA:fly:Flybase gene name is CG4589-PA:E=105.921 |
175567_at	F53G12.1	F53G12.1	WBGene00004274	rab-11.1	active							I-1A15	175567_at|190127_at|194162_s_at	rab-11.1 encodes a small GTPase homologous to the Rab GTPases that function in endocytosis, membrane fusion, and vesicular trafficking events; RAB-11.1 activity is required for completion of the final stages of cytokinesis during early embryogenesis and for efficient uptake of yolk proteins during oocyte development; RAB-11.1 is also required for normal peripheral localization of nuclei in the sy…		WT|Emb|Ste	Molecular_function:GTP binding|Biological_process:small GTPase mediated signal transduction|Biological_process:protein transport|Molecular_function:DNA binding|Biological_process:two-component signal transduction system (phosphorelay)|Biological_process:regulation of transcription, DNA-dependent|Biological_process:embryonic development (sensu Animalia)|Biological_process:reproduction|Biological_p…	GTPase Rab11/YPT3, small G protein superfamily	ENSEMBL:ENSP00000261890:human:Ras-related protein Rab-11A:E=86.7959 | ENSEMBL:ENSP00000333547:human:Ras-related protein Rab-11B:E=86.1675 | ENSEMBL:ENSP00000354376:human:Ras-related protein Rab-25:E=62.5229 | ENSEMBL:ENSP00000338772:human:RAB25:E=61.2291
188314_at	ZK75.1	ZK75.1	WBGene00002087	ins-4	active	amphid sensory neurons | nerve ring | hypodermis | dorsal nerve cord | ventral nerve cord | tail neurons | labial sensilla	Expressed in two-fold elongated embryo, four-fold elongated embryo, L1-L4, adult. Expressed in the nerve ring: 4-8 symmetric pairs of neurons. Expressed in sensory neurons: amphid sensory neurons, labial neurons. Expressed in other neurons: ventral nerve cord, dorsal nerve cord neurons, observed by dorsal andor circumferential processes. tail neurons. Expressed in non-neuron tissues: hypodermis.		1	1	8	V-5N07	-			WT	Molecular_function:hormone activity|Biological_process:physiological processes|Cellular_component:extracellular	Insulin-like peptides
180334_at	F23C8.4	F23C8.4	WBGene00017733	F23C8.4	active						11	I-1C24	-			WT	Molecular_function:aspartic-type endopeptidase activity|Biological_process:proteolysis and peptidolysis|Molecular_function:nucleic acid binding|Molecular_function:zinc ion binding|Cellular_component:nucleus	Predicted ubiquitin regulatory protein	ENSEMBL:ENSP00000294119:human:Hypothetical protein LOC51035:E=25.7213 | ENSEMBL:ENSP00000272638:human:UBX domain containing protein:E=21.0506 | ENSEMBL:ENSP00000303991:human:Ubiquitin-associated domain containing protein:E=20.7213 | FLYBASE:CG8209-PA:fly:Flybase gene name is CG8209-PA:E=47.7696 | FLYBASE:CG8042-PB:fly:Flybase gene name is CG8042-PB:E=18.0269 |
191261_at	T23B3.4	T23B3.4	WBGene00020712	T23B3.4	active						6	I-3C12	-		pkP5242	WT	Molecular_function:rhodopsin-like receptor activity|Biological_process:G-protein coupled receptor protein signaling pathway|Cellular_component:integral to membrane	7 transmembrane receptor	ENSEMBL:ENSP00000295589:human:Cholecystokinin type A receptor:E=38.5086 | ENSEMBL:ENSP00000335544:human:Gastrin/cholecystokinin type B receptor:E=34.1367 | ENSEMBL:ENSP00000259784:human:Orexin receptor type 2:E=28.6383 | ENSEMBL:ENSP00000335610:human:Orex
176702_at	C25F6.3	C25F6.3	WBGene00016103	C25F6.3	active						27		-	The C25F6.3 gene encodes an ortholog of the human gene DIHYDROPYRIMIDINE DEHYDROGENASE (DPYD), which when mutated leads to thymine-uraciluria (OMIM:274270).			Molecular_function:electron transporter activity|Molecular_function:iron ion binding|Biological_process:electron transport|Molecular_function:dihydroorotate dehydrogenase activity|Biological_process:'de novo' pyrimidine base biosynthesis|Molecular_function:dihydroorotate oxidase activity|Cellular_component:cytoplasm|Molecular_function:disulfide oxidoreductase activity|Molecular_function:oxidoredu…	Dihydropyrimidine dehydrogenase	ENSEMBL:ENSP00000271131:human:Dihydropyrimidine dehydrogenase [NADP+] precursor:E=1000 | ENSEMBL:ENSP00000307107:human:DPYD protein:E=59.0132 | FLYBASE:CG2194-PB:fly::E=1000 | FLYBASE:CG9674-PD:fly:Flybase gene name is CG9674-PD:E=22.8539 |
174920_at	Y57G11C.37	Y57G11C.37	WBGene00013326	Y57G11C.37	active	nervous system | tail neurons	Adult Expression: Nervous System; tail neurons;		1	1			-						ENSEMBL:ENSP00000159087:human:KIAA1623 protein:E=99.284 | ENSEMBL:ENSP00000292246:human:Conserved hypothetical protein:E=74.1024 | ENSEMBL:ENSP00000327767:human:Hypothetical protein FLJ10375:E=51.3665 | ENSEMBL:ENSP00000281268:human:Hypothetical protein FLJ34272:E=45.7959 | ENSEMBL:ENSP00000256737:human:Transmembrane protein 16C:E=43.0555 | ENSEMBL:ENSP00000274979:human:NGEP long variant:E=39.468…
186757_s_at	F42A8.1	F42A8.1	WBGene00009626	F42A8.1	active	vulva | intestine | head	Head, intestine and vulva.		0	1		II-6N11	-			Bmd|Dpy|Emb|Lva|Pch|Gro	Biological_process:body morphogenesis (sensu Nematoda)|Biological_process:positive regulation of body size|Biological_process:embryonic development (sensu Animalia)|Biological_process:positive regulation of growth rate|Biological_process:larval development (sensu Nematoda)|Biological_process:growth	Unnamed protein
175577_at	D2063.3a	D2063.3	WBGene00017062	D2063.3	active								-			WT	Molecular_function:electron transporter activity|Biological_process:electron transport		ENSEMBL:ENSP00000225000:human:Thioredoxin-like 2:E=76.5086 | ENSEMBL:ENSP00000330836:human:30 kDa protein:E=59.4685 | ENSEMBL:ENSP00000328570:human:Glutaredoxin-related protein C14orf87:E=22.1308 | FLYBASE:CG6523-PA:fly:Flybase gene name is CG6523-PA:E=28.9586 | FLYBASE:CG14407-PA:fly:Flybase gene name is CG14407-PA:E=22.8861 |
189046_s_at	R05G6.8	R05G6.8	WBGene00004039	plc-4	active						18	IV-3F02	-		ok1215	WT	Molecular_function:calcium ion binding|Molecular_function:phosphoinositide phospholipase C activity|Biological_process:lipid metabolism|Biological_process:signal transduction|Biological_process:intracellular signaling cascade|Molecular_function:phospholipase C activity	Phosphoinositide-specific phospholipase C	ENSEMBL:ENSP00000251959:human:Phospholipase C, delta 4:E=108.638 | ENSEMBL:ENSP00000285094:human:KIAA1092 protein:E=108.174 | ENSEMBL:ENSP00000335600:human:Similar to 1-phosphatidylinositol-4,5-bisphosphate phosphodiesterase delta 1:E=107.921 | ENSEMBL:ENSP00000341052:human:Phospholipase C:E=107 | ENSEMBL:ENSP00000335469:human:PhosPholiPase C-like 3:E=94.0132 | ENSEMBL:ENSP00000341313:human:FLJ00…
172464_x_at	F54D12.4	F54D12.4	WBGene00018817	F54D12.4	active						11	II-1J02	171744_x_at|172464_x_at			Bmd|Lva|Sck|Unc|WT	Biological_process:body morphogenesis (sensu Nematoda)|Biological_process:larval development (sensu Nematoda)|Biological_process:growth|Biological_process:physiological processes|Biological_process:locomotory behavior
189328_at	ZC443.1	ZC443.1	WBGene00013896	ZC443.1	active						9		189328_at|189329_s_at				Molecular_function:oxidoreductase activity	Aldo/keto reductase family proteins	ENSEMBL:ENSP00000285930:human:Aldose reductase:E=48.4318 | ENSEMBL:ENSP00000242375:human:3-oxo-5-beta-steroid 4-dehydrogenase:E=48.4089 | ENSEMBL:ENSP00000263126:human:Aldo-keto reductase family 1 member C4:E=47.1308 | ENSEMBL:ENSP00000324589:human:Aldo-k
194044_at	F35C5.6	F35C5.6	WBGene00009394	F35C5.6	active	germ cells | intestine	Germ cell | Intestine		0	1	8	II-8B17	-			WT	Molecular_function:sugar binding	Lectin C-type domain/CUB domain
183713_at	C24G7.2	C24G7.2	WBGene00016064	C24G7.2	active							I-1D04	-		tm981	WT	Molecular_function:sodium channel activity|Biological_process:sodium ion transport|Cellular_component:membrane		ENSEMBL:ENSP00000264432:human:Amiloride-sensitive sodium channel:E=32.284 | ENSEMBL:ENSP00000228916:human:Splice Isoform 1 Of Amiloride-sensitive sodium channel alpha-subunit:E=23.8861 | ENSEMBL:ENSP00000353292:human:Splice Isoform 2 Of Amiloride-sensitiv
172762_x_at	B0564.5	B0564.5	WBGene00007205	B0564.5	active						25	IV-7A15	-
174417_s_at	D1044.3	D1044.3	WBGene00004114	pqn-25	active						9	III-2L12	-	The protein product of this gene is predicted to contain a glutamine/asparagine (Q/N)-rich ('prion') domain, by the algorithm of Michelitsch and Weissman (as of the WS77 release of WormBase, i.e., in wormpep77).		WT		Proteins containing Ca2+-binding EGF-like domains	ENSEMBL:ENSP00000309032:human:Splice Isoform 1 Of Tenascin X precursor:E=22.6576 | ENSEMBL:ENSP00000344557:human:NOTCH2 protein:E=20.0555 | ENSEMBL:ENSP00000262464:human:Fibrillin 2 precursor:E=19.1079 | ENSEMBL:ENSP00000265131:human:Splice Isoform 1 Of T
178611_at	F59C6.4	F59C6.4	WBGene00010325	F59C6.4	active						18	I-5C20	-			Lva|Lva|Lva	Molecular_function:RNA binding|Biological_process:larval development (sensu Nematoda)|Biological_process:growth	Exosomal 3'-5' exoribonuclease complex subunit Rrp40	ENSEMBL:ENSP00000323046:human:Exosome complex exonuclease RRP40:E=37.6383 | ENSEMBL:ENSP00000224253:human:24 kDa protein:E=37.5376 | FLYBASE:CG31938-PA:fly:Flybase gene name is CG31938-PA:E=35.1192 |
189224_s_at	F42H11.2	F42H11.2	WBGene00002276	lem-3	active						2	I-4B14	-			WT	Cellular_component:nuclear membrane|Molecular_function:metallopeptidase activity|Molecular_function:zinc ion binding|Biological_process:proteolysis and peptidolysis	Ankyrin repeat	ENSEMBL:ENSP00000291449:human:Hypothetical protein:E=20.7447 | FLYBASE:CG8679-PA:fly:Flybase gene name is CG8679-PA:E=17.8539 |
193924_at	ZK455.7	ZK455.7	WBGene00003997	pgp-3	active	intestinal | intestine | anus | pharyngo-intestinal valve | pharynx | intestinal	Active in the intestinal cells. | "Staining of large nuclei localized alongside intestine, posteriorly of the pharyngo-intestinal valve and anteriorly of the anus. In some experiments staining of a few parapharyngeal nuclei in 1/10 transgene (pPd26pgp3.XX) is observed. Reproducible staining is limited to the intestine with some variation in the number of cells that stain and in intensity. pPD26pg…	| Staining was localized in the membrane towards the luminal side of the canals and in the sinus of the cell body.	0	1	24	X-5O16	-	pgp-3 encodes a transmembrane protein that is a member of the P-glycoprotein subclass of the ATP-binding cassette (ABC) transporter superfamily; with PGP-1, PGP-3 is required for defense against the pathogenic Pseudomonas aeruginosa strain PA14, and may facilitate ATP-dependent efflux of the toxic phenazine compounds produced by the bacteria; PGP-3 is also required for resistance to colchicine an…	pk18	WT|WT	Molecular_function:nucleotide binding|Molecular_function:nucleoside triphosphatase activity|Molecular_function:ATP binding|Molecular_function:ATPase activity, coupled to transmembrane movement of substances|Biological_process:transport|Cellular_component:integral to membrane|Molecular_function:ATPase activity	Multidrug/pheromone exporter, ABC superfamily	ENSEMBL:ENSP00000265724:human:Multidrug resistance protein 1:E=250.237 | ENSEMBL:ENSP00000352135:human:Multidrug resistance protein 3:E=241.229 | ENSEMBL:ENSP00000265723:human:ATP-binding cassette, subfamily B, member 4 isoform B:E=239.004 | ENSEMBL:ENSP0
182562_at	Y44A6B.2	Y44A6B.2	WBGene00012847	srxa-15	active	amphids | head neurons | intestine | nervous system | phasmids | tail neurons	Adult Expression: intestine; Nervous System; head neurons; amphids; tail neurons; phasmids;		1	1		V-13K13	-			WT|WT|WT|WT|Unclassified	Molecular_function:molecular_function unknown|Molecular_function:rhodopsin-like receptor activity|Biological_process:G-protein coupled receptor protein signaling pathway|Cellular_component:integral to membrane	Uncharacterized protein
172266_x_at	C01B9.1	C01B9.1	WBGene00007220	C01B9.1	active						1		-			Ste	Biological_process:reproduction	Uncharacterized protein
182823_at	F20A1.4	F20A1.4	WBGene00017616	F20A1.4	active							V-5G13	182823_at|183768_at			WT|WT
186215_at	F31F4.15	F31F4.15	WBGene00017962	F31F4.15	active						24	V-1K10	-			WT		Uncharacterized protein
173506_s_at	T20H4.5	T20H4.5	WBGene00020636	T20H4.5	active						23	III-3J16	-	The T20H4.5 gene encodes an ortholog of the human gene NADH DEHYDROGENASE-UBIQUINONE FE-S PROTEIN 8 23 KDA SUBUNIT; MITOCHONDRIAL COMPLEX I TYKY SUBUNIT (NDUFS8; OMIM:602141), which when mutated leads to Leigh syndrome (OMIM:256000); the T20H4.5 protein is predicted to be mitochondrial with 52% accuracy.		Emb|Emb|Emb|Gro|Emb|Lva	Molecular_function:electron transporter activity|Molecular_function:iron ion binding|Biological_process:electron transport|Molecular_function:oxidoreductase activity, acting on NADH or NADPH|Biological_process:embryonic development (sensu Animalia)|Biological_process:positive regulation of growth rate|Biological_process:larval development (sensu Nematoda)|Biological_process:growth	NADH:ubiquinone oxidoreductase, NDUFS8/23 kDa subunit	ENSEMBL:ENSP00000315774:human:NADH-ubiquinone oxidoreductase 23 kDa subunit, mitochondrial precursor:E=72.7959 | FLYBASE:CG3944-PA:fly:Flybase gene name is ND23-PA:E=73.6576 |
180518_at	R03H4.7	R03H4.7	WBGene00019853	srsx-20	active						6	V-6I16	-			WT		7-transmembrane receptor
178779_at	F53F1.7	F53F1.7	WBGene00005719	srv-8	active						3	V-8J04	-			WT		Uncharacterized protein with weak similarity to 7-transmembrane receptor
185640_s_at	F43B10.2	F43B10.2	WBGene00018374	F43B10.2	active						1	X-7B01	173617_at|185640_s_at			WT|Unc|Gro|Unc	Biological_process:positive regulation of growth rate|Biological_process:locomotory behavior	Unnamed protein	ENSEMBL:ENSP00000263377:human:Splice Isoform 1 Of Bromodomain-containing protein 4:E=16.8861 | ENSEMBL:ENSP00000333998:human:Proliferation potential-related protein:E=15.5686 | ENSEMBL:ENSP00000317872:human:Retinoblastoma binding protein 6 isoform 1:E=15.4685 | ENSEMBL:ENSP00000316543:human:RAPH1 protein:E=12.4318 | ENSEMBL:ENSP00000324463:human:PREDICTED: YLP motif containing 1:E=11 | FLYBASE:CG…
181332_at	F55G1.6	F55G1.6	WBGene00018902	F55G1.6	active	intestino-rectal valve	Expression is first seen in 3-fold embryos prior to hatching and then in L1 larvae. In these young worms, the expression appears in both cells of the intestino-rectal valve. We next see expression in young adults and throughout adulthood. In these adults the staining seems predominantly in only one cell of the valve, as the valve appears less three dimensional in aspect. All strains injected show…		0	1	7	IV-3B16	-			WT	Molecular_function:ubiquitin-protein ligase activity|Molecular_function:zinc ion binding|Biological_process:protein ubiquitination|Cellular_component:ubiquitin ligase complex	Unnamed protein
186123_at	K08B12.3	K08B12.3	WBGene00019522	K08B12.3	active						1	V-4L03	-	This gene encodes a protein predicted by Eisenberg and coworkers, with 52% accuracy, to be mitochondrial.		WT	Molecular_function:catalytic activity|Biological_process:metabolism|Molecular_function:hydrolase activity	Predicted sugar phosphatase (HAD superfamily)	ENSEMBL:ENSP00000300605:human:Hypothetical protein DKFZp564D1378:E=59.6383 | ENSEMBL:ENSP00000224892:human:Phospholysine phosphohistidine inorganic pyrophosphate phosphatase:E=39.5376 | ENSEMBL:ENSP00000330918:human:PREDICTED: similar to RIKEN cDNA 1700012G19:E=14.5086 | ENSEMBL:ENSP00000215904:human:Similar to Reg I binding protein I:E=13.4685 | FLYBASE:CG17294-PA:fly:Flybase gene name is CG1729…
175178_at	F22B7.5a	F22B7.5	WBGene00001028	dnj-10	active	pharynx | intestinal	Adult Expression: pharynx; unidentified | Larval Expression: intestinal; unidentified | Expression is confined to pre-comma stage embryos in a number (2-6) of centrally located nuclei of unidentified type.		0	1		III-4J09	175178_at|175860_s_at	This gene encodes a protein containing a DnaJ ('J') domain that is predicted to be mitochondrial.		Emb|Lva|Sck	Molecular_function:unfolded protein binding|Biological_process:protein folding|Molecular_function:heat shock protein binding|Molecular_function:nucleic acid binding|Biological_process:embryonic development (sensu Animalia)|Biological_process:larval development (sensu Nematoda)|Biological_process:growth|Biological_process:physiological processes	Molecular chaperone (DnaJ superfamily)	ENSEMBL:ENSP00000262375:human:TUMOROUS IMAGINAL discs homolog precursor:E=82.7959 | ENSEMBL:ENSP00000347445:human:Similar to TUMOROUS IMAGINAL discs homolog precursor:E=80.8861 | ENSEMBL:ENSP00000314030:human:DnaJ homolog subfamily A member 2:E=28.3768 |
175832_s_at	F26A3.3	F26A3.3	WBGene00001214	ego-1	active	germ-line cells	The conditional glp-4(bn2ts) mutation was used to grow up a large population of animals with very small germ lines. In RNA prepared from glp-4(bn2ts) mutants grown at 25C, ego-1 transcripts were barely detectable, suggesting they are either specific to or highly enriched in the germ line. In contrast, the intestine-spe-cific transcript from a yolk-protein gene, vit-2, was present at high levels i…		0	1		I-3D18	-	The ego-1 gene encodes a homolog of RNA-directed RNA polymerase that is essential for germ-line development.	om18	Cyk|Emb|Gro|WT|Emb	Molecular_function:rhodopsin-like receptor activity|Biological_process:G-protein coupled receptor protein signaling pathway|Cellular_component:integral to membrane|Biological_process:cytokinesis|Biological_process:embryonic cleavage|Biological_process:embryonic development (sensu Animalia)|Biological_process:positive regulation of growth rate	RNA-directed RNA polymerase QDE-1 required for posttranscriptional gene silencing and RNA interference
188896_at	ZC395.6	ZC395.6	WBGene00001740	gro-1	active	all cells	The green fluorescent protein (GFP) expression was very mosaic but essentially every cell could be observed to express it in at least a subset of animals.	The subcellular pattern of expression was diffuse, filling the entire cell. In some cells (most frequently in neurons) the fluorescence in the nucleus was less intense than in the cytoplasm.	3	1	2	III-2D08	-	This gene encodes a protein predicted by Eisenberg and coworkers, with 52% accuracy, to be mitochondrial.	e2400	WT|WT	Molecular_function:tRNA isopentenyltransferase activity|Molecular_function:ATP binding|Biological_process:tRNA processing|Molecular_function:nucleic acid binding|Molecular_function:zinc ion binding|Cellular_component:nucleus	tRNA delta(2)-isopentenylpyrophosphate transferase	ENSEMBL:ENSP00000321810:human:Splice Isoform 1 Of tRNA isopentenyltransferase, mitochondrial precursor:E=58.3188 | ENSEMBL:ENSP00000046894:human:Splice Isoform 4 Of tRNA isopentenyltransferase, mitochondrial precursor:E=52.5376 | FLYBASE:CG31381-PA:fly:Flybase gene name is CG31381-PA:E=60.7696 |
172581_s_at	F32D8.11A	F32D8.11	WBGene00043302		deprecated								-
190585_at	ZK970.7	ZK970.7	WBGene00014173	ZK970.7	active						15	II-7A20	-		ok921	WT		Unnamed protein
187011_at	C25E10.11	C25E10.11	WBGene00016100	C25E10.11	active						6	V-6K18	-		ok1380	WT
185258_at	Y75B8A.13	Y75B8A.13	WBGene00013549	Y75B8A.13	active						2	III-6O23	-			WT			ENSEMBL:ENSP00000282478:human:Dentin sialophosphoprotein precursor:E=12.8861 | FLYBASE:CG6004-PB:fly:Flybase gene name is CG6004-PB:E=11.7696 | FLYBASE:CG33103-PB:fly:Flybase gene name is Ppn-PB:E=10.5376 |
177462_at	T19C4.1	T19C4.1	WBGene00011838	T19C4.1	active						14	V-7J13	-			WT
189315_at	K09A11.2	K09A11.2	WBGene00010705	cyp-14A1	active						9	X-6A04	-			WT	Biological_process:electron transport|Molecular_function:monooxygenase activity	Cytochrome P450 CYP2 subfamily	ENSEMBL:ENSP00000285985:human:Cytochrome P450 2C8:E=66.0706 | ENSEMBL:ENSP00000257149:human:Cytochrome P450 2J2:E=65.9586 | ENSEMBL:ENSP00000333212:human:Cytochrome P450:E=64.4089 | ENSEMBL:ENSP00000332679:human:Cytochrome P450 2A13 variant 6:E=63.4202 |
192947_s_at	T19B10.8	T19B10.8	WBGene00011835	T19B10.8	active						2	V-7L23	-			WT|Emb|WT	Molecular_function:catalytic activity|Biological_process:embryonic development (sensu Animalia)	Negative regulator of COPII vesicle formation	ENSEMBL:ENSP00000346809:human:GPI inositol-deacylase PGAP1:E=22.5376 | FLYBASE:CG3160-PA:fly:Flybase gene name is CG3160-PA:E=17.6576 |
193845_s_at	F57C7.1a	F57C7.1	WBGene00010199	F57C7.1	active								174775_at|193845_s_at|193847_at		tm739		Molecular_function:metallopeptidase activity|Molecular_function:zinc ion binding|Biological_process:proteolysis and peptidolysis	Transcription initiation factor TFIID, subunit BDF1 and related bromodomain proteins	ENSEMBL:ENSP00000309923:human:Bromodomain-containing protein 2:E=58.9208 | ENSEMBL:ENSP00000305918:human:Splice Isoform 1 Of Bromodomain-containing protein 3:E=56.8539 | ENSEMBL:ENSP00000263377:human:Splice Isoform 1 Of Bromodomain-containing protein 4:E=
171733_x_at	F23F12.9a	F23F12.9	WBGene00017755	F23F12.9	active	intestine	Adult Expression: intestine;		0	1		III-3B03	171733_x_at|187591_at		tm721	WT|WT	Molecular_function:DNA binding|Biological_process:regulation of transcription, DNA-dependent|Cellular_component:nucleus	Basic region leucine zipper transcription factor
192913_at	Y43E12A.3	Y43E12A.3	WBGene00012795	Y43E12A.3	active						7	IV-5H06	-			Emb|WT	Molecular_function:protein binding|Biological_process:embryonic development (sensu Animalia)	Unnamed protein
184101_at	C03G6.2	C03G6.2	WBGene00005947	srx-56	active						9	V-5E04	-		pkP5317	WT	Molecular_function:rhodopsin-like receptor activity|Biological_process:G-protein coupled receptor protein signaling pathway|Cellular_component:integral to membrane
193827_s_at	H35B03.2a	H35B03.2	WBGene00019264	H35B03.2	active							IV-2P14	-			Gro|Lva	Molecular_function:ribonuclease activity|Biological_process:tRNA processing|Biological_process:positive regulation of growth rate|Biological_process:larval development (sensu Nematoda)|Biological_process:growth	Protein subunit of nuclear ribonuclease P (RNase P)	ENSEMBL:ENSP00000277882:human:Ribonuclease P protein subunit p30:E=11.4815 | FLYBASE:CG11606-PA:fly:Flybase gene name is Rpp30-PA:E=12.3665 |
175525_at	Y18H1A.4	Y18H1A.4	WBGene00021210	Y18H1A.4	active								-				Molecular_function:catalytic activity|Biological_process:metabolism	Predicted phosphoglycerate mutase
177702_at	F56H6.3	F56H6.3	WBGene00010164	F56H6.3	active						1	I-6K19	-			WT		Unnamed protein
173118_s_at	F08C6.2	F08C6.2	WBGene00017241	F08C6.2	active	head neurons | nervous system | head | tail neurons	Adult Expression: Nervous System; head neurons; tail neurons; unidentified cells in head;		1	1	5	X-3N20	173118_s_at|193162_s_at	F08C6.2 encodes a lipid-activated CTP:phosphocholine cytidylyltransferase (CCT), with CCT activity in vitro; recombinant F08C6.2 enzyme is most activated by a 1:1 mixture of phosphatidylcholine:oleate vesicles; a inhibitory 21-residue segment (residues 246-266) is critical for specific activation of F08C6.2 by lipids, since deletion or mutation of this segment causes F08C6.2 to be constitutively …	ok547	WT|WT|Lva|Unc|Lva|Unc	Molecular_function:nucleotidyltransferase activity|Biological_process:biosynthesis|Biological_process:larval development (sensu Nematoda)|Biological_process:growth|Biological_process:locomotory behavior	Phosphorylcholine transferase/cholinephosphate cytidylyltransferase	ENSEMBL:ENSP00000265783:human:Splice Isoform 1 Of Choline-phosphate cytidylyltransferase B:E=71.4089 | ENSEMBL:ENSP00000349211:human:Splice Isoform 2 Of Choline-phosphate cytidylyltransferase B:E=70.8239 | ENSEMBL:ENSP00000336902:human:Phosphate cytidylyltransferase 1, choline, alpha isoform:E=64.8861 | ENSEMBL:ENSP00000339676:human:Protein:E=24.8539 | ENSEMBL:ENSP00000339551:human:Protein:E=24.8…
193692_s_at	F09B9.3	F09B9.3	WBGene00001331	erd-2	active	excretory cell | neurons along body | stomato-intestinal muscle | head neurons | Reproductive System | nerve ring | hypodermis | anal depressor muscle | seam cells | intestine | tail | body wall muscle | pharynx | nervous system | head mesodermal cell | ventral nerve cord | distal tip cell | head | uterine muscle | tail neurons	Adult Expression: pharynx; intestine; stomato-intestinal muscle; anal depressor muscle; Reproductive System; distal tip cell; uterine muscle; body wall muscle; head mesodermal cell; hypodermis; seam cells; excretory cell; Nervous System; nerve ring; ventral nerve cord; head neurons; neurons along body; tail neurons; unidentified cells in head; unidentified cells in tail ;		1	1		X-5A11	173939_at|193692_s_at	erd-2 encodes a protein with homology to human ER lumen protein retaining receptor 1.		WT	Molecular_function:receptor activity|Biological_process:protein transport|Cellular_component:integral to membrane	ER lumen protein retaining receptor	ENSEMBL:ENSP00000329471:human:ER lumen protein retaining receptor 1:E=78.2076 | ENSEMBL:ENSP00000258739:human:ER lumen protein retaining receptor 2:E=77.1487 | ENSEMBL:ENSP00000216014:human:ER lumen protein retaining receptor 3:E=70.2676 | FLYBASE:CG5183-PA:fly:Flybase gene name is KdelR-PA:E=78.1024 |
188900_at	B0464.2	B0464.2	WBGene00007184	B0464.2	active						5		-			Emb|Emb|Emb|Lva	Biological_process:embryonic development (sensu Animalia)|Biological_process:larval development (sensu Nematoda)|Biological_process:growth	TPR-containing nuclear phosphoprotein that regulates K(+) uptake	ENSEMBL:ENSP00000355168:human:KIAA0155 protein:E=158.796 | ENSEMBL:ENSP00000355013:human:SH2 domain binding protein 1:E=158.268 | ENSEMBL:ENSP00000282478:human:Dentin sialophosphoprotein precursor:E=10.0044 | FLYBASE:CG2469-PB:fly:Flybase gene name is CG2469-PB:E=193.071 | FLYBASE:CG9899-PA:fly:Flybase gene name is CG9899-PA:E=64.8861 | FLYBASE:CG5808-PA:fly:Flybase gene name is CG5808-PA:E=10.43…
175739_s_at	JC8.10a	JC8.10	WBGene00006763	unc-26	active	head neurons | nerve ring | dorsal nerve cord | ventral nerve cord | body neurons | tail neurons | head neurons | nerve ring | pharynx | ventral nerve cord | body neurons | vulval muscle | tail neurons | head neurons | nerve ring | pharynx | ventral nerve cord | body neurons | vulval muscle | tail neurons | ventral nerve cord	Adult Expression: nerve ring; ventral nerve cord; dorsal nerve cord; head neurons; body neurons; tail neurons; unidentified | Larval Expression: nerve ring; ventral nerve cord; dorsal nerve cord; head neurons; body neurons; tail neurons; unidentified | Adult Expression: pharynx; vulval muscle; nerve ring; ventral nerve cord; head neurons; tail neurons; unidentified | Larval Expression: pharynx; n…	| neuromuscular junctions	1	1			175739_s_at|175740_s_at|176855_s_at|193738_s_at	unc-26 encodes synaptojanin, a polyphosphoinositide phosphatase orthologous to human synaptojanin 1 (OMIM:604297, 309000, which when mutated leads to Lowe oculocerebrorenal syndrome); UNC-26 is required for normal locomotion, pharyngeal pumping, and defecation, and specifically, appears to function in multiple steps of synaptic vesicle recycling; UNC-26 may also play a role in cytoskeletal organi…	ad473	WT|WT|WT|Unc	Molecular_function:inositol/phosphatidylinositol phosphatase activity|Biological_process:locomotory behavior|Biological_process:muscle contraction|Biological_process:cytoskeleton organization and biogenesis|Cellular_component:synaptic vesicle|Biological_process:synaptic vesicle budding|Biological_process:locomotion	Inositol-1,4,5-triphosphate 5-phosphatase (synaptojanin), INP51/INP52/INP53 family	ENSEMBL:ENSP00000322234:human:Splice Isoform 1 Of Synaptojanin 1:E=237.174 | ENSEMBL:ENSP00000349903:human:KIAA0910 protein:E=232.229 | ENSEMBL:ENSP00000241842:human:Synaptojanin 2:E=191.444 | ENSEMBL:ENSP00000347792:human:Synaptojanin 2:E=183.523 | ENSEM
173463_s_at	F08B12.3a	F08B12.3	WBGene00004831	slo-2	active	head neurons | nerve ring | body wall muscle | dorsal nerve cord | ventral nerve cord | body neurons | tail neurons | motor neurons | nerve ring | pharyngeal muscle | neuronal | ventral nerve cord	Adult Expression: body wall muscle; nerve ring; ventral nerve cord; dorsal nerve cord; head neurons; body neurons; tail neurons | Larval Expression: body wall muscle; nerve ring; ventral nerve cord; head neurons; body neurons; tail neurons | "Transformed progeny expressed the slo-2:GFP fusion protein in many tissues including body-wall and vulva muscle (and possibly in pharyngeal muscle), process…	| found in axonal processes and cell bodies.	1	1		X-5B07	172717_x_at|173463_s_at		nf100	WT|WT	Molecular_function:calcium-activated potassium channel activity|Biological_process:potassium ion transport|Cellular_component:membrane|Molecular_function:potassium channel activity	K+ channel subunit	ENSEMBL:ENSP00000298480:human:BA100C15.2:E=232.886 | ENSEMBL:ENSP00000294725:human:Sodium-and chloride-activated ATP-sensitive potassium channel:E=232.796 | ENSEMBL:ENSP00000263604:human:KIAA1422 protein:E=225.921 | ENSEMBL:ENSP00000329349:human:OTTHUMP00
171943_x_at	C45E5.6a	C45E5.6	WBGene00003636	nhr-46	active							IV-2P24	171943_x_at|174020_at|192835_at			WT	Molecular_function:transcription factor activity|Molecular_function:steroid hormone receptor activity|Biological_process:regulation of transcription, DNA-dependent|Cellular_component:nucleus|Molecular_function:DNA binding|Molecular_function:ligand-dependent nuclear receptor activity	Hormone receptors	ENSEMBL:ENSP00000343807:human:OTTHUMP00000031064:E=21.7696 | ENSEMBL:ENSP00000339908:human:OTTHUMP00000031062:E=21.7447 | ENSEMBL:ENSP00000312987:human:Hepatocyte nuclear factor 4 alpHa isoform b:E=21.4949 | ENSEMBL:ENSP00000346339:human:HNF4G protein:E=2
193709_at	M18.7	M18.7	WBGene00000122	aly-3	active						2	IV-6O08	-			WT|WT	Molecular_function:nucleic acid binding	RRM motif-containing protein	ENSEMBL:ENSP00000343198:human:Protein:E=10.4089 | FLYBASE:CG1101-PA:fly:Flybase gene name is Aly-PA:E=15.0458 |
188515_s_at	R151.7a	R151.7	WBGene00020110	R151.7	active						2	III-3J02	-			WT|WT|WT|WT|WT	Molecular_function:ATP binding|Molecular_function:unfolded protein binding|Biological_process:protein folding	Molecular chaperone (HSP90 family)	ENSEMBL:ENSP00000246957:human:Heat shock protein Hsp90 family protein:E=144.745 | ENSEMBL:ENSP00000329390:human:Heat shock protein HSP 90-beta:E=88.2007 | ENSEMBL:ENSP00000325875:human:Heat shock protein HSP 90-beta:E=88 | ENSEMBL:ENSP00000299767:human:Endoplasmin precursor:E=86.1938 | ENSEMBL:ENSP00000216281:human:Heat shock protein HSP 90-alpha:E=80.0655 | ENSEMBL:ENSP00000319956:human:Heat sho…
177357_at	M176.3	M176.3	WBGene00010942	M176.3	active						20	II-6B02	-			Emb|WT	Biological_process:embryonic development (sensu Animalia)	Head-elevated expression protein
178797_at	C49F5.7	C49F5.7	WBGene00008211	C49F5.7	active						8		-					Unnamed protein
188853_at	R07E5.4	R07E5.4	WBGene00011112	R07E5.4	active	excretory cell | hypodermis | pharynx	Adult Expression: pharynx; hypodermis; excretory cell | Larval Expression: pharynx; hypodermis; excretory cell		0	1	16	III-2O07	-			WT|WT		Gamma-interferon inducible lysosomal thiol reductase	FLYBASE:CG9427-PA:fly:Flybase gene name is CG9427-PA:E=11.7696 |
173307_s_at	F53B7.5	F53B7.5	WBGene00009968	F53B7.5	active							V-7F07	173307_s_at|191533_s_at			WT	Molecular_function:oxidoreductase activity|Biological_process:metabolism|Molecular_function:aspartic-type endopeptidase activity|Biological_process:proteolysis and peptidolysis		ENSEMBL:ENSP00000302716:human:Membrane mucin MUC17:E=72.0605 | ENSEMBL:ENSP00000343037:human:Mucin 5B precursor:E=54.0969 | ENSEMBL:ENSP00000354885:human:Mucin 2 precursor:E=51.9208 | ENSEMBL:ENSP00000333437:human:PREDICTED: similar to submaxillary apomuc
187711_s_at	C39E9.14a	C39E9.14	WBGene00001007	dli-1	active						20	IV-7A05	-		ku266	Emb|Muv|Pvl|Rup|Emb|Pvl|Unc	Molecular_function:motor activity|Biological_process:embryonic development (sensu Animalia)|Biological_process:negative regulation of vulval development (sensu Nematoda)|Biological_process:hermaphrodite genital morphogenesis|Biological_process:morphogenesis of an epithelium|Biological_process:locomotory behavior	Dynein light intermediate chain	ENSEMBL:ENSP00000258198:human:Dynein light intermediate chain 2, cytosolic:E=43.8239 | ENSEMBL:ENSP00000273130:human:Dynein light chain-A:E=42.1487 | FLYBASE:CG1938-PA:fly:Flybase gene name is Dlic2-PA:E=39.4685 |
177264_at	M110.3	M110.3	WBGene00010913	M110.3	active						11	II-6E03	-			WT	Molecular_function:ubiquitin-protein ligase activity|Molecular_function:zinc ion binding|Biological_process:protein ubiquitination|Cellular_component:ubiquitin ligase complex	Uncharacterized conserved protein	ENSEMBL:ENSP00000351813:human:Hypothetical protein FLJ20445:E=10.5686 | FLYBASE:CG9855-PA:fly:Flybase gene name is CG9855-PA:E=12.9586 | FLYBASE:CG17991-PA:fly:Flybase gene name is CG17991-PA:E=10.9586 | FLYBASE:CG16781-PA:fly:Flybase gene name is CG16781-PA:E=10.1192 |
171781_x_at	W08E3.3	W08E3.3	WBGene00012344	tag-210	active	tail neurons	Adult Expression: tail neurons | Larval Expression: tail neurons		1	1	2	I-6D16	171781_x_at|191472_at		gk303	WT	Molecular_function:GTP binding|Molecular_function:molecular_function unknown	Predicted GTP-binding protein (ODN superfamily)	ENSEMBL:ENSP00000284719:human:Homologous yeast-44.2 protein:E=141.796 | ENSEMBL:ENSP00000340167:human:GTP1/OBG family protein:E=89.1487 | ENSEMBL:ENSP00000354438:human:33 kDa protein:E=51.8539 | FLYBASE:CG1354-PA:fly:Flybase gene name is CG1354-PA:E=145.347 |
185797_s_at	ZK1005.1a	ZK1005.1	WBGene00004053	pme-5	active						9	V-1L15	-	pme-5 encodes a poly (ADP-ribose) polymerase (PARP) that is a member of a conserved family of enzymes that catalyze: 1) the synthesis of poly (ADP-ribose), and 2) the covalent attachment of this polymer to glutamic acid residues of acceptor proteins such as histones and topoisomerases in order to regulate cellular processes such as maintenance of chromtin structure, programmed cell death, and DNA…	ok446	WT|WT	Molecular_function:NAD ADP-ribosyltransferase activity|Biological_process:protein amino acid ADP-ribosylation|Cellular_component:nucleus	NAD+ ADP-ribosyltransferase Parp, required for poly-ADP ribosylation of nuclear proteins	ENSEMBL:ENSP00000351681:human:Alt. ankyrin:E=28.7213 | ENSEMBL:ENSP00000339620:human:Ankyrin 1 isoform 1:E=28.6021 | ENSEMBL:ENSP00000265709:human:205 kDa protein:E=28.4089 | ENSEMBL:ENSP00000347436:human:Hypothetical protein DKFZp686P17114:E=27.3372 | EN
180010_at	C44B7.7	C44B7.7	WBGene00016629	C44B7.7	active						24	II-5C16	-			WT		Uncharacterized conserved protein	ENSEMBL:ENSP00000275428:human:Protein C7orf24:E=30.3665 | ENSEMBL:ENSP00000005374:human:C7orf24 protein:E=15 | FLYBASE:CG4306-PA:fly:Flybase gene name is CG4306-PA:E=17.2292 |
189876_at	F40F8.1	F40F8.1	WBGene00009575	F40F8.1	active	head neurons | nervous system	Adult Expression: Nervous System; head neurons;		1	1	2	II-7L21	-	This gene encodes a protein predicted by Eisenberg and coworkers, with 52% accuracy, to be mitochondrial.		WT	Molecular_function:ATP binding|Molecular_function:phosphotransferase activity, phosphate group as acceptor	Uridylate kinase/adenylate kinase	ENSEMBL:ENSP00000294340:human:UMP-CMP kinase:E=53.0223 | ENSEMBL:ENSP00000223836:human:Adenylate kinase isoenzyme 1:E=33.0315 | ENSEMBL:ENSP00000354744:human:AdenylAte kinAse 2 isoform A:E=25.4089 | ENSEMBL:ENSP00000234594:human:AdenylAte kinAse 2 isoform
190035_s_at	C39F7.4	C39F7.4	WBGene00004266	rab-1	active	seam cells | tail | body wall muscle | pharynx	Adult Expression: pharynx; body wall muscle; seam cells; unidentified cells in tail ;		0	1		V-1L07	190034_at|190035_s_at	rab-1 encodes an ortholog of the small Ras-like GTPase Rab1; by homology, RAB-1 is predicted to play a role in intracellular vesicle trafficking, and consistent with this broad role, large-scale RNAi screens indicate that rab-1 activity is required for fertility, movement, and survival; in yeast two-hybrid assays, RAB-1 interacts with TIR-1, a C. elegans SARM ortholog that is required for innate …		Adl|Prz|Ste|Ste	Molecular_function:GTP binding|Biological_process:small GTPase mediated signal transduction|Biological_process:protein transport|Molecular_function:DNA binding|Biological_process:two-component signal transduction system (phosphorelay)|Biological_process:regulation of transcription, DNA-dependent|Biological_process:determination of adult life span|Biological_process:physiological processes|Biologi…	GTPase Rab1/YPT1, small G protein superfamily, and related GTP-binding proteins	ENSEMBL:ENSP00000348546:human:Splice Isoform 1 Of Ras-related protein Rab-1A:E=86.1427 | ENSEMBL:ENSP00000310226:human:Similar to Ras-related protein Rab-1B:E=84.3665 | ENSEMBL:ENSP00000312360:human:PREDICTED: similar to RAB1B, member RAS oncogene family:
174531_at	C25H3.12	C25H3.12	WBGene00016121	C25H3.12	active								-		gk103	WT
172747_x_at	T26H8.1	T26H8.1	WBGene00012071	T26H8.1	active						25	V-10E05	-
179716_at	B0238.6	B0238.6	WBGene00015070	srt-70	active	amphids | head neurons | nervous system | phasmids | tail neurons	Adult Expression: Nervous System; head neurons; amphids; tail neurons; phasmids;		1	1	3	V-4K09	-			WT		Integral membrane O-acyltransferase
194161_s_at	W02C12.3a	W02C12.3	WBGene00020930	W02C12.3	active	body wall muscle | pharynx | intestinal | vulval muscle | head neurons | anal sphincter/depressor muscle | body wall muscle | intestinal | vulval muscle | head neurons | anal sphincter/depressor muscle | body wall muscle | intestinal | vulval muscle | head neurons | ventral nerve cord | vulval muscle | tail neurons | head neurons | ventral nerve cord | vulval muscle | tail neurons	Adult Expression: intestinal; vulval muscle; body wall muscle; unidentified | Larval Expression: pharynx; body wall muscle; unidentified | Adult Expression: intestinal; anal sphincter/depressor muscle; vulval muscle; body wall muscle; head neurons | Larval Expression: intestinal; body wall muscle; head neurons; unidentified | Adult Expression: vulval muscle; ventral nerve cord; head neurons; tail…		1	1		IV-2C11	174862_at|190299_at|194161_s_at			WT|WT|WT|WT|Unclassified		Helix loop helix transcription factor EB	ENSEMBL:ENSP00000324246:human:Splice Isoform 9 Of Microphthalmia-associated transcription factor:E=26.699 | ENSEMBL:ENSP00000324443:human:Splice Isoform 7 Of Microphthalmia-associated transcription factor:E=25.3468 | ENSEMBL:ENSP00000327867:human:Splice Isoform 5 Of Microphthalmia-associated transcription factor:E=25.2518 | ENSEMBL:ENSP00000295600:human:Splice Isoform 1 Of Microphthalmia-associat…
193317_at	Y43C5B.3	Y43C5B.3	WBGene00012786	Y43C5B.3	active						4	IV-5B05	-			WT|WT	Molecular_function:binding|Biological_process:transport|Cellular_component:membrane	Predicted mitochondrial carrier protein	ENSEMBL:ENSP00000292296:human:KIAA0446 protein:E=42.5229 | ENSEMBL:ENSP00000352497:human:Mitochondrial substrate carrier family protein:E=42.1805 | FLYBASE:CG5805-PA:fly:Flybase gene name is CG5805-PA:E=48.7447 |
184650_at	C08E3.12	C08E3.12	WBGene00015604	C08E3.12	active						17	II-1P02	-			WT		Uncharacterized protein
192025_s_at	F54C8.4	F54C8.4	WBGene00010037	F54C8.4	active	pharynx	Expression begins in precomma stage embryos in many cells. In older embryos and young larvae, expression is less extensive but is seen in the pharynx and other cells, especially in the anterior of the worm. In adult worms, expression is generally restricted to the pharynx.		0	1	11	III-5C21	173801_at|192025_s_at			WT|Emb|WT	Molecular_function:protein phosphatase activity|Biological_process:protein amino acid dephosphorylation|Biological_process:embryonic development (sensu Animalia)	mRNA capping enzyme, guanylyltransferase (alpha) subunit	ENSEMBL:ENSP00000272444:human:Dual specificity protein phosphatase 11:E=30.7696 | ENSEMBL:ENSP00000265607:human:Splice Isoform 2 Of mRNA capping enzyme:E=28.699 | ENSEMBL:ENSP00000339517:human:Splice Isoform 1 Of mRNA capping enzyme:E=28.6198 | FLYBASE:CG13197-PA:fly:Flybase gene name is CG13197-PA:E=33.6198 | FLYBASE:CG1810-PA:fly::E=21.1249 |
175001_at	C15C7.2	C15C7.2	WBGene00002220	klp-8	active	head neurons	Adult Expression: head neurons | Larval Expression: head neurons		1	1	1	X-2I17	175001_at|183812_at	klp-8 encodes an atypical kinesin-like motor protein with the motor domain in the N-terminus; the motor domain of KLP-8 exhibits poor homology to the globular motor domain of the kinesin heavy chain.		WT			ENSEMBL:ENSP00000340510:human:Periplakin:E=14.6778 | ENSEMBL:ENSP00000263630:human:KIAA1212:E=14.5528 | ENSEMBL:ENSP00000317955:human:Early endosome antigen 1:E=14.3665 | ENSEMBL:ENSP00000349305:human:Splice Isoform 2 Of Golgi autoantigen, golgin subfamil
192772_at	F30A10.6	F30A10.6	WBGene00009264	F30A10.6	active						7	I-4P01	-			Gro|Emb|Lva|Gro|Sma	Biological_process:embryonic development (sensu Animalia)|Biological_process:positive regulation of growth rate|Biological_process:larval development (sensu Nematoda)|Biological_process:growth|Biological_process:positive regulation of body size	Putative phosphoinositide phosphatase	ENSEMBL:ENSP00000354519:human:Inositol polyphosphate-5-phosphatase F:E=69.3372 | ENSEMBL:ENSP00000354905:human:KIAA0966 protein:E=69.2757 | ENSEMBL:ENSP00000349903:human:KIAA0910 protein:E=50.9586 | ENSEMBL:ENSP00000322234:human:Splice Isoform 1 Of Synaptojanin 1:E=50.5376 | ENSEMBL:ENSP00000347792:human:Synaptojanin 2:E=49.1871 | ENSEMBL:ENSP00000241842:human:Synaptojanin 2:E=49.1739 | ENSEMBL:E…
188077_at	T02C12.2	T02C12.2	WBGene00011367	T02C12.2	active						7	III-2A19	-			WT|Gro|Pvl|Rup|Stp|Gro|Pvl|Stp	Biological_process:positive regulation of growth rate|Biological_process:hermaphrodite genital morphogenesis|Biological_process:morphogenesis of an epithelium|Biological_process:gametogenesis	Small nuclear RNA activating protein complex - 50kD subunit (SNAP50)	ENSEMBL:ENSP00000353545:human:snRNA activating protein complex 50 kDa subunit:E=18.9586 | FLYBASE:CG11508-PB:fly:Flybase gene name is CG11508-PB:E=15.0862 |
185433_at	Y87G2A.13	Y87G2A.13	WBGene00013601	Y87G2A.13	active								-			WT|WT			ENSEMBL:ENSP00000296595:human:Hypothetical protein MGC33214:E=47.4202 | ENSEMBL:ENSP00000162044:human:Conserved hypothetical protein:E=38.301 | FLYBASE:CG7638-PA:fly:Flybase gene name is CG7638-PA:E=49.0088 |
181315_at	K02E11.3	K02E11.3	WBGene00010512	K02E11.3	active								-					Unnamed protein
173857_at	T04A8.14	T04A8.14	WBGene00001259	emb-5	active		The 5.4 kb transcript was most abundant in embryos, less so during L1 to L3 stages, and lowest levels were detected at L4. Intense label was found in adult samples but it was probably due to eggs in the uterus.		5	1	5	III-2K08	173857_at|192676_s_at		g16	Emb|Emb|WT|Emb|Sck	Molecular_function:nucleic acid binding|Molecular_function:RNA binding|Biological_process:embryonic development (sensu Animalia)|Biological_process:physiological processes	Transcription elongation factor SPT6	ENSEMBL:ENSP00000319104:human:Splice Isoform 1 Of Suppressor of Ty 6 homolog protein:E=280.377 | ENSEMBL:ENSP00000352210:human:130 kDa protein:E=193.143 | ENSEMBL:ENSP00000338143:human:Splice Isoform 3 Of Suppressor of Ty 6 homolog protein:E=67.0969 | ENSEMBL:ENSP00000322282:human:21 kDa protein:E=20.7696 | ENSEMBL:ENSP00000218364:human:HIV TAT specific factor 1:E=10.7959 | FLYBASE:CG12225-PA:fly…
180798_at	T08B2.8	T08B2.8	WBGene00020348	T08B2.8	active						2	I-2P08	-			Lva|Lva	Biological_process:larval development (sensu Nematoda)|Biological_process:growth	Predicted mitochondrial ribosomal protein L23	ENSEMBL:ENSP00000228013:human:18 kDa protein:E=15.6576 | FLYBASE:CG1320-PA:fly:Flybase gene name is mRpL23-PA:E=20.0969 |
187564_at	ZC262.2a	ZC262.2	WBGene00022579	ZC262.2	active						11	III-4M20	-			WT|WT		Uncharacterized conserved protein	ENSEMBL:ENSP00000256579:human:Similar to CG1622 protein:E=10.6198 | ENSEMBL:ENSP00000343315:human:Hypothetical protein DKFZp686P16221:E=10.301 | ENSEMBL:ENSP00000330188:human:Similar to splicing factor, arginine/serine-rich 4, isoform d:E=10.2441 | ENSEMBL:ENSP00000282007:human:OTTHUMP00000040990:E=10.2007 | FLYBASE:CG6340-PB:fly:Flybase gene name is CG6340-PB:E=12.1871 |
189522_at	B0365.1	B0365.1	WBGene00007150	B0365.1	active						7	V-8P09	-	This gene encodes a protein predicted by Eisenberg and coworkers, with 52% accuracy, to be mitochondrial.		WT	Molecular_function:catalytic activity|Biological_process:metabolism	ATP-citrate lyase	ENSEMBL:ENSP00000253792:human:ATP-citrate:E=1000 | ENSEMBL:ENSP00000345398:human:ATP citrate lyase isoform 2:E=1000 | ENSEMBL:ENSP00000295783:human:Succinyl-CoA ligase [GDP-forming] alpha-chain, mitochondrial precursor:E=19.9208 | FLYBASE:CG8322-PA:fly:Flybase gene name is ATPCL-PA:E=1000 | FLYBASE:CG6255-PA:fly:Flybase gene name is CG6255-PA:E=22.1805 | FLYBASE:CG1065-PA:fly:Flybase gene name is…
182121_at	F11C7.2	F11C7.2	WBGene00017376	F11C7.2	active						8	X-7F14	-			WT|WT		Zinc metalloprotein	ENSEMBL:ENSP00000257070:human:OTTHUMP00000045417:E=14.6383 | ENSEMBL:ENSP00000287272:human:Splice Isoform 2 Of Netrin receptor UNC5D precursor:E=12.7959 | ENSEMBL:ENSP00000349775:human:Splice Isoform 1 Of Netrin receptor UNC5B precursor:E=12.6778 | ENSEMBL:ENSP00000334329:human:Splice Isoform 2 Of Netrin receptor UNC5B precursor:E=12.6778 | ENSEMBL:ENSP00000271588:human:Hemicentin:E=12.5686 | ENS…
173559_at	T26C11.4	T26C11.4	WBGene00020830	T26C11.4	active						5	X-1J21	173559_at|184614_s_at			WT|WT
185210_s_at	K11D12.5	K11D12.5	WBGene00019645	K11D12.5	active						24	V-4C15	-			WT	Molecular_function:molecular_function unknown|Cellular_component:membrane	Multitransmembrane protein	FLYBASE:CG8717-PA:fly:Flybase gene name is slv-PA:E=16.0362 |
172602_x_at	B0393.8	B0393.8	WBGene00007173	B0393.8	active								-			Emb|Ste|WT|WT|WT	Biological_process:embryonic development (sensu Animalia)|Biological_process:reproduction	Unnamed protein
176316_at	Y71G12B.14	Y71G12B.14	WBGene00003080	lsm-6	active	mu_herm_ut | sheath_cells | distal tip cells | muscle	GFP is seen throughout the body wall and sex muscle cells. Confocal microscopy of dissected gonad arms shows GFP expression in the DTC and in the gonad sheath cells. | muscle	| "Talin is a component of the body wall muscle dense bodies. Talin was positioned in a thin line between the dense bodies in the center of muscle A band, a position corresponding to M line. All adult animals showed staining in the dense body, while only 10% of animals showed staining in the M line."	0	1			-			Emb|Bmd|Emb|Lvl|Rol|Gro|Unc|WT	Biological_process:mRNA processing|Cellular_component:ribonucleoprotein complex|Molecular_function:pre-mRNA splicing factor activity|Cellular_component:nucleus|Cellular_component:small nucleolar ribonucleoprotein complex|Biological_process:body morphogenesis (sensu Nematoda)|Biological_process:embryonic development (sensu Animalia)|Biological_process:positive regulation of growth rate|Biological_…	Small nuclear ribonucleoprotein F	ENSEMBL:ENSP00000296581:human:U6 snRNA-associated Sm-like protein LSm6:E=30.2076 | ENSEMBL:ENSP00000266735:human:Hypothetical protein:E=14.699 | FLYBASE:CG9344-PA:fly:Flybase gene name is CG9344-PA:E=26.9208 | FLYBASE:CG16792-PA:fly:Flybase gene name is DebB-PA:E=12.8861 |
173491_s_at	F58H7.2	F58H7.2	WBGene00019068	F58H7.2	active						1	IV-1E24	-	This gene encodes a protein predicted by Eisenberg and coworkers, with 52% accuracy, to be mitochondrial.		WT	Molecular_function:amidase activity	Amidases	ENSEMBL:ENSP00000236138:human:Fatty-acid amide hydrolase:E=81.2924 | ENSEMBL:ENSP00000298405:human:Hypothetical protein FLJ31204:E=20.9586 | FLYBASE:CG7910-PA:fly:Flybase gene name is CG7910-PA:E=23.0506 | FLYBASE:CG5191-PE:fly:Flybase gene name is CG5191-PE:E=21.8539 | FLYBASE:CG8839-PA:fly:Flybase gene name is CG8839-PA:E=21.6778 | FLYBASE:CG5112-PA:fly:Flybase gene name is CG5112-PA:E=16.699 |…
177020_at	Y34B4A.7	Y34B4A.7	WBGene00021323	Y34B4A.7	active						5		-			WT	Molecular_function:S-adenosylmethionine-dependent methyltransferase activity	Predicted spermine/spermidine synthase	ENSEMBL:ENSP00000355393:human:CGI-01 protein:E=12.3188 | ENSEMBL:ENSP00000354920:human:CGI-01 protein, isoform 1:E=12.284 | ENSEMBL:ENSP00000354808:human:KIAA0859 protein:E=12.284 | FLYBASE:CG2614-PA:fly:Flybase gene name is CG2614-PA:E=12.9586 |
176875_at	ZK370.5	ZK370.5	WBGene00022719	ZK370.5	active							III-4N09	-			WT|WT	Molecular_function:ATP binding|Molecular_function:kinase activity|Biological_process:protein amino acid phosphorylation	Dehydrogenase kinase	ENSEMBL:ENSP00000007708:human:[Pyruvate dehydrogenase [lipoamide]] kinase isozyme 2, mitochondrial precursor:E=100.319 | ENSEMBL:ENSP00000322522:human:[Pyruvate dehydrogenase [lipoamide]] kinase isozyme 3, mitochondrial precursor:E=99.7959 | ENSEMBL:ENSP00000350289:human:[Pyruvate dehydrogenase [lipoamide]] kinase isozyme 1, mitochondrial precursor:E=98.7695 | ENSEMBL:ENSP00000005178:human:Simila…
191213_at	F35B12.6	F35B12.6	WBGene00009386	tag-290	active	pharynx | arcade cells	Adult Expression: pharynx; arcade cells;		0	1	6	V-7L08	-			WT	Molecular_function:serine protease inhibitor activity	Serine proteinase inhibitor (KU family)	ENSEMBL:ENSP00000342306:human:Splice Isoform 2 Of Tissue factor pathway inhibitor precursor:E=10.9208 | ENSEMBL:ENSP00000233156:human:Splice Isoform 1 Of Tissue factor pathway inhibitor precursor:E=10.6576 | ENSEMBL:ENSP00000342098:human:Hepatocyte growth factor activator inhibitor 1B:E=10.301 | FLYBASE:CG33103-PA:fly:Flybase gene name is Ppn-PA:E=11.9586 |
194034_at	K03A1.2	K03A1.2	WBGene00019351	K03A1.2	active						8	X-3F10	-			WT|WT	Molecular_function:calcium ion binding|Molecular_function:phospholipase A2 activity|Biological_process:lipid catabolism	Leucine rich repeat	ENSEMBL:ENSP00000312001:human:LRRN3 protein:E=23.6778 | ENSEMBL:ENSP00000314901:human:KIAA1497 protein:E=21.5686 | ENSEMBL:ENSP00000315005:human:Splice Isoform 2 Of Slit homolog 1 protein precursor:E=20.8539 | ENSEMBL:ENSP00000348236:human:Splice Isoform
190664_s_at	F27E11.3a	F27E11.3	WBGene00000478	cfz-2	active						5	V-3G21	173988_at|190664_s_at	cfz-2 encodes a member of the Frizzled family of membrane receptors.	ok1201	WT	Molecular_function:non-G-protein coupled 7TM receptor activity|Biological_process:cell surface receptor linked signal transduction|Cellular_component:membrane|Molecular_function:transmembrane receptor activity|Biological_process:development|Molecular_function:G-protein coupled receptor activity	Smoothened and related G-protein-coupled receptors	ENSEMBL:ENSP00000315042:human:Frizzled 8 precursor:E=113.022 | ENSEMBL:ENSP00000354607:human:Frizzled 5 precursor:E=106 | ENSEMBL:ENSP00000229030:human:Frizzled 10 precursor:E=91.1549 | ENSEMBL:ENSP00000311581:human:Frizzled 4:E=90.0223 | ENSEMBL:ENSP0000
171898_x_at	F57G12.1	F57G12.1	WBGene00010221	F57G12.1	active						1	X-5F12	171898_x_at|180157_at			WT|WT
181873_at	K04B12.2a	K04B12.2	WBGene00010550	K04B12.2	active						13	II-9K17	174161_at|181873_at			WT|WT
193894_at	R03D7.1	R03D7.1	WBGene00010988	R03D7.1	active	hypodermis | pharynx | intestinal	Adult Expression: pharynx; intestinal; hypodermis | Larval Expression: pharynx; intestinal; hypodermis		0	1	20	II-7H13	-	R03D7.1 is orthologous to the human gene METHIONINE SYNTHASE (MTR; OMIM:156570), which when mutated leads to disease.	ok521	WT	Molecular_function:cobalt ion binding|Molecular_function:methionine synthase activity|Biological_process:methionine biosynthesis|Molecular_function:dihydropteroate synthase activity|Biological_process:folic acid and derivative biosynthesis|Cellular_component:intracellular|Molecular_function:homocysteine S-methyltransferase activity	Homocysteine S-methyltransferase	ENSEMBL:ENSP00000264178:human:Methionine synthase:E=1000 |
190231_at	T01H8.2	T01H8.2	WBGene00011353	T01H8.2	active						24	I-4O15	-	This gene encodes a protein predicted by Eisenberg and coworkers, with 52% accuracy, to be mitochondrial.	ok340	WT	Molecular_function:catalytic activity|Biological_process:metabolism|Biological_process:amino acid metabolism	Serine racemase	ENSEMBL:ENSP00000339435:human:Serine racemase:E=49.2757 | ENSEMBL:ENSP00000341117:human:Serine dehydratase-like:E=15.7212 | ENSEMBL:ENSP00000257549:human:L-serine dehydratase:E=13.7447 | FLYBASE:CG8129-PB:fly:Flybase gene name is CG8129-PB:E=29.699 |
173341_at	Y48G8AL.11	Y48G8AL.11	WBGene00001816	haf-6	active								-				Molecular_function:nucleotide binding|Molecular_function:nucleoside triphosphatase activity|Molecular_function:ATP binding|Molecular_function:ATPase activity, coupled to transmembrane movement of substances|Biological_process:transport|Cellular_component:integral to membrane|Molecular_function:ATPase activity	Peptide exporter, ABC superfamily	ENSEMBL:ENSP00000297504:human:80 kDa protein:E=131.337 | ENSEMBL:ENSP00000353867:human:78 kDa protein:E=131.328 | ENSEMBL:ENSP00000348353:human:77 kDa protein:E=130.886 | ENSEMBL:ENSP00000258256:human:ATP-binding cassette, sub-family B, member 10, mitocho
180979_at	F41E6.2	F41E6.2	WBGene00001694	grd-5	active	hypodermis | seam cells	grd-5C::gfp-lacZ reporter constructs gave lacZ staining in anterior and posterior seam cells in adults.		0	1	8	V-6K11	-	grd-5 encodes a predicted secreted protein that is a member of the C. elegans groundhog gene family; by homology, GRD-5 is predicted to be involved in cell communication; loss of grd-5 activity via RNA-mediated interference (RNAi) can result in low levels of embryonic lethality, suggesting a possible role in embryogenesis; a grd-5 reporter gene is expressed in adults in anterior and posterior hyp…		Emb|WT	Biological_process:embryonic development (sensu Animalia)|Molecular_function:receptor binding|Cellular_component:extracellular|Biological_process:cell communication	Unnamed protein
176437_at	C30F12.3	C30F12.3	WBGene00016262	C30F12.3	active						6	I-3M08	-			WT
176932_at	Y34D9A.3a	Y34D9A.3	WBGene00021329	Y34D9A.3	active								-			WT|WT
193654_at	F40F9.2	F40F9.2	WBGene00006470	tag-120	active						8	V-6D18	-	tag-120 encodes a predicted transmembrane protein; as loss of tag-120 activity via RNAi does not result in any abnormalities, the precise role of TAG-120 in C. elegans development and/or behavior is not yet known; however, TAG-120 is homologous to a Drosophila NMDA receptor-associated protein and mammalian transmembrane proteins that function in Fas-mediated cell death, so TAG-120 may play a role…	gk221	WT		N-methyl-D-aspartate receptor glutamate-binding subunit	ENSEMBL:ENSP00000321951:human:Lifeguard:E=44.1938 | ENSEMBL:ENSP00000314380:human:Putative MAPK activating protein:E=43.2757 | ENSEMBL:ENSP00000258412:human:RECS1 protein homolog:E=39.4815 | ENSEMBL:ENSP00000327659:human:23 kDa protein:E=27.0315 | ENSEMBL:ENSP00000323481:human:CGI-119 protein:E=18.3188 | ENSEMBL:ENSP00000350965:human:28 kDa protein:E=18 | ENSEMBL:ENSP00000286424:human:MDS013:E=17…
191934_at	F59C6.5	F59C6.5	WBGene00010326	F59C6.5	active						2	I-5C22	-			Emb|Lva|Emb|Lva|Emb|Lva	Biological_process:embryonic development (sensu Animalia)|Biological_process:larval development (sensu Nematoda)|Biological_process:growth	NADH-ubiquinone oxidoreductase, subunit NDUFB10/PDSW	ENSEMBL:ENSP00000268668:human:NADH-ubiquinone oxidoreductase PDSW subunit:E=17.2441 | ENSEMBL:ENSP00000347657:human:NDUFB10 protein:E=12.2596 | FLYBASE:CG8844-PA:fly:Flybase gene name is Pdsw-PA:E=33.3665 |
172209_x_at	W05B2.5	W05B2.5	WBGene00000668	col-93	active						16	III-5H02	171770_x_at|172209_x_at			WT|WT|Bmd|Dpy|Unc|Bmd|Dpy|Unc	Biological_process:phosphate transport|Cellular_component:cytoplasm|Molecular_function:structural constituent of cuticle|Biological_process:body morphogenesis (sensu Nematoda)|Biological_process:positive regulation of body size|Biological_process:locomotory behavior	Collagens (type IV and type XIII), and related proteins	ENSEMBL:ENSP00000225964:human:Collagen alpha 1(I) chain precursor:E=41.6021 | ENSEMBL:ENSP00000341752:human:COL22A1 protein:E=39.9586 | ENSEMBL:ENSP00000303153:human:Alpha 1 type XXII collagen:E=39.6576 | ENSEMBL:ENSP00000315243:human:COL3A1 protein:E=39.
186544_s_at	C35D10.10	C35D10.10	WBGene00016446	C35D10.10	active						18	III-2D09	-			WT|WT	Molecular_function:electron transporter activity|Biological_process:electron transport	Thioredoxin-like protein	ENSEMBL:ENSP00000278422:human:CGI-31 protein:E=48.4815 | FLYBASE:CG11007-PA:fly:Flybase gene name is CG11007-PA:E=49.1739 |
187868_s_at	C06E1.4	C06E1.4	WBGene00001612	glr-1	active	neurons | interneurons | RMD neurons | SMD neurons | neurons | URY neurons | RMD neurons | SMD neurons | neurons | URY neurons	Expression of the GLR-1::GFP fusion protein was limited to a subset of neurons, including the command interneurons. Transgenic strains that expressed glr-1::GLR-1(A/T)::GFP exhibited green fluorescent protein (GFP) fluorescence in the same neurons. | AVG AVJ DVC PVC PVQ RIG RIS RMD RMEL/R SMD URY [Nature 378:82] | "Expression was limited to a subset of inter- and motor neurons, including the inte…		1	1	13	III-4H05	172066_x_at|187868_s_at	glr-1 encodes an AMPA (non-NMDA)-type ionotropic glutamate receptor subunit; GLR-1 activity is required for mediating the behavioral response to light nose touch and the frequency with which animals change locomotory direction in response to sensory cues	ky176	WT|WT	Molecular_function:inotropic glutamate receptor activity|Molecular_function:glutamate-gated ion channel activity|Cellular_component:membrane|Molecular_function:potassium channel activity|Biological_process:potassium ion transport|Molecular_function:receptor activity|Molecular_function:ion channel activity|Biological_process:ion transport|Molecular_function:transporter activity|Biological_process:…	Glutamate-gated AMPA-type ion channel receptor subunit GluR2 and related subunits	ENSEMBL:ENSP00000285900:human:Splice Isoform 1 Of Glutamate receptor 1 precursor:E=146.432 | ENSEMBL:ENSP00000339343:human:Splice Isoform 2 Of Glutamate receptor 1 precursor:E=145.678 | ENSEMBL:ENSP00000264426:human:Splice Isoform 1 Of Glutamate receptor
183736_at	B0511.3	B0511.3	WBGene00015229	B0511.3	active						4	I-5I12	-	This gene encodes a protein containing an F-box, a motif predicted to mediate protein-protein interactions either with homologs of yeast Skp-1p or with other proteins; this gene's encoded protein also contains an FTH/DUF38 motif, which may also mediate protein-protein interaction.		WT		Uncharacterized protein
178185_s_at	ZC247.2	ZC247.2	WBGene00013860	ZC247.2	active						1	I-5K07	-			WT
175948_s_at	D2007.5	D2007.5	WBGene00017045	D2007.5	active	pharyngeal muscle | ventral nerve cord	expression consists of three components-- prior to the 100 cell stage until after elongation a large number of cells throughout the embryo are seen to express; in larvae and young adults expression is seen in the ventral nerve cord and a number of neuronal cell bodies (typically three) intrinsic to the nerve cord; in adults mosaic diffuse expression is seen in the muscle blocks of the pharynx.		1	1	2	III-4G02	-			WT|WT		Uncharacterized conserved protein	ENSEMBL:ENSP00000343249:human:Splice Isoform 2 Of Hypothetical protein KIAA0652:E=20.7696 | ENSEMBL:ENSP00000310321:human:Splice Isoform 1 Of Hypothetical protein KIAA0652:E=20.585 |
173747_at	C17G10.4a	C17G10.4	WBGene00000383	cdc-14	active		Mosaic expression is seen in embryos, with from 2 to many cells showing expression. Expression is seen in both pre- and post-comma stage embryos. | "The localization of CeCDC-14 was analyzed in wild-type C. elegans embryos, using the affinity-purified anti-CeCDC-14 antibodies for immunofluorescence microscopy."	| "During interphase and early mitosis, antiCeCDC-14 antibodies produced only weak diffuse staining, but no labeling of specific cellular structures. However, in anaphase, striking staining of the central spindle area was observed in anaphase. Later in m	5	1		II-4D15	173747_at|174820_s_at|186608_s_at|186610_s_at|186698_s_at	cdc-14 encodes a dual-specificity phosphatase, homologous to Cdc14p in S. cerevisiae; CDC-14 localizes to the central spindle in anaphase and to the midbody in telophase, and is required for cytokinesis and embryonic viability.	ok1407	WT|WT	Molecular_function:nucleic acid binding|Molecular_function:protein phosphatase activity|Biological_process:protein amino acid dephosphorylation|Molecular_function:protein tyrosine phosphatase activity		ENSEMBL:ENSP00000354916:human:Splice Isoform 2 Of Dual specificity protein phosphatase CDC14A:E=96.3767 | ENSEMBL:ENSP00000336739:human:Splice Isoform 1 Of Dual specificity protein phosphatase CDC14A:E=93.0706 | ENSEMBL:ENSP00000355055:human:Splice Isofor
192958_at	W02A11.3	W02A11.3	WBGene00012194	W02A11.3	active	body wall muscle | pharynx | intestinal | vulval muscle	Adult Expression: pharynx; intestinal; vulval muscle; body wall muscle | Larval Expression: pharynx; intestinal; body wall muscle		0	1	1	I-6B13	-		tm1580	WT	Molecular_function:ubiquitin-protein ligase activity|Molecular_function:zinc ion binding|Biological_process:protein ubiquitination|Cellular_component:ubiquitin ligase complex	Predicted E3 ubiquitin ligase	ENSEMBL:ENSP00000274811:human:KIAA1100 protein:E=16 | ENSEMBL:ENSP00000288199:human:Hypothetical protein FLJ16278:E=14.041 | ENSEMBL:ENSP00000269439:human:Hypothetical protein FLJ45559:E=13.5086 | FLYBASE:CG6923-PA:fly:Flybase gene name is CG6923-PA:E=11.1024 | FLYBASE:CG9381-PA:fly:Flybase gene name is mura-PA:E=10.7447 |
184102_s_at	ZK1025.2	ZK1025.2	WBGene00014182	ZK1025.2	active						14	I-5B04	-					Chondroitin 6-sulfotransferase and related sulfotransferases
171923_x_at	Y38F1A.6	Y38F1A.6	WBGene00012608	Y38F1A.6	active	vulva other | Reproductive System | intestine | body wall muscle | pharynx	Adult Expression: pharynx; intestine; Reproductive System; vulva other; body wall muscle;		0	1	19		171923_x_at|193016_s_at				Molecular_function:iron ion binding|Molecular_function:oxidoreductase activity|Biological_process:metabolism	Alcohol dehydrogenase, class IV	ENSEMBL:ENSP00000276576:human:Alcohol dehydrogenase 8:E=108.119 | FLYBASE:CG3425-PA:fly:Flybase gene name is T3dh-PA:E=111.187 |
180311_at	M04G7.1	M04G7.1	WBGene00019772	M04G7.1	active						6	IV-1K23	-			WT		Secreted surface protein
192794_at	F55C5.3a	F55C5.3	WBGene00006677	twk-24	active						8	V-8A08	-			WT	Molecular_function:ion channel activity|Biological_process:ion transport|Cellular_component:membrane|Molecular_function:potassium channel activity|Biological_process:potassium ion transport	Tandem pore domain K+ channel	ENSEMBL:ENSP00000334650:human:TWIK-related individual K+ channel:E=23.2924 | ENSEMBL:ENSP00000302166:human:Potassium channel subfamily K member 9:E=12.301 | ENSEMBL:ENSP00000306275:human:Potassium channel subfamily K member 3:E=12.1427 | ENSEMBL:ENSP00000244085:human:Potassium channel subfamily K member 15:E=10.6383 | FLYBASE:CG9637-PA:fly:Flybase gene name is CG9637-PA:E=10.0862 |
192207_at	F13H8.10a	F13H8.10	WBGene00000259	bpl-1	active						5		-	bpl-1 encodes an ortholog of biotin ligase/holocarboxylase synthetase (called biotin ligase in bacteria, and holocarboxylase synthetase in mammalian or animal systems); it is orthologous to human HOLOCARBOXYLASE SYNTHETASE (HLCS; OMIM:253270), which when mutated leads to HLCS deficiency.			Molecular_function:biotin-[acetyl-CoA-carboxylase] ligase activity|Biological_process:protein modification|Molecular_function:catalytic activity	Biotin holocarboxylase synthetase/biotin-protein ligase	ENSEMBL:ENSP00000338387:human:Biotin--protein ligase:E=58.699 | FLYBASE:CG14670-PA:fly:Flybase gene name is CG14670-PA:E=39.7696 |
193723_s_at	R03E9.1	R03E9.1	WBGene00003163	mdl-1	active	ventral cord motor neurons | hypodermal | intestine | pharyngeal muscle | neurons	Expression begins at midpoint of the animal and continues to the posterior intestinal cells. GFP detected in all larval stages but most strongly from late L1 to L4. Strongly detected in posterior 8 intestinal cells, late L1 just prior to their division near the end of L1. No expression observed in anterior cells. GFP detected in intestinal cells after L1 although only in some of the divided binuc…		1	1	6	X-3H11	-		tm311	WT|WT|WT|WT|WT|Emb	Biological_process:embryonic development (sensu Animalia)	Upstream transcription factor 2/L-myc-2 protein	ENSEMBL:ENSP00000331152:human:MAX interacting protein 1:E=17.1024 | ENSEMBL:ENSP00000239007:human:MAX interacting protein 1:E=16.7696 | ENSEMBL:ENSP00000354606:human:MAX interacting protein 1:E=15.2757 | ENSEMBL:ENSP00000306867:human:Hypothetical protein FLJ32472:E=15.2219 | ENSEMBL:ENSP00000264444:human:MAD protein:E=15.1805 | ENSEMBL:ENSP00000307720:human:Myx:E=14.1739 | ENSEMBL:ENSP00000337889…
190885_at	F13H8.9	F13H8.9	WBGene00017442	F13H8.9	active						3	II-4L20	-			WT|WT|WT|Emb	Molecular_function:transaminase activity|Biological_process:metabolism|Biological_process:embryonic development (sensu Animalia)	Cysteine desulfurase NFS1	ENSEMBL:ENSP00000254663:human:Selenocysteine lyase:E=59.8861 | ENSEMBL:ENSP00000262876:human:Cysteine desulfurase, mitochondrial precursor:E=39.041 | FLYBASE:CG12264-PA:fly:Flybase gene name is CG12264-PA:E=40.6198 |
174551_at	yk524h10.3	yk524h10.3	-	-	not a gene								-
177794_at	T05B9.1	T05B9.1	WBGene00011464	T05B9.1	active						7	II-7P21	-			WT|WT
185524_at	F35D11.5	F35D11.5	WBGene00018046	F35D11.5	active						18		-					Predicted membrane protein
173944_at	K10D3.4	K10D3.4	WBGene00010738	K10D3.4	active						10	I-3B23	173944_at|193156_s_at			WT	Molecular_function:serine protease inhibitor activity	Serine proteinase inhibitor (KU family)	ENSEMBL:ENSP00000233156:human:Splice Isoform 1 Of Tissue factor pathway inhibitor precursor:E=23.6576 | ENSEMBL:ENSP00000222543:human:Similar to Tissue factor pathway inhibitor 2 precursor:E=18.6383 | ENSEMBL:ENSP00000311184:human:Multivalent protease inhibitor protein:E=18.4202 | ENSEMBL:ENSP00000342306:human:Splice Isoform 2 Of Tissue factor pathway inhibitor precursor:E=16.585 | ENSEMBL:ENSP00…
194157_s_at	F53B6.8	F53B6.8	WBGene00009963	F53B6.8	active								-
193487_at	M04C9.5	M04C9.5	WBGene00010860	M04C9.5	active	amphids | neurons along body | head neurons | hypodermis | intestine | nervous system | renal gland cells | phasmids | tail neurons	Adult Expression: intestine; renal gland cells; Nervous System; head neurons; amphids; neurons along body; tail neurons; phasmids;		1	1		I-4J21	-		hc183	WT	Molecular_function:protein kinase activity|Molecular_function:ATP binding|Biological_process:protein amino acid phosphorylation|Molecular_function:protein serine/threonine kinase activity	MAPK related serine/threonine protein kinase	ENSEMBL:ENSP00000346484:human:Serine/threonine-protein kinase MAK:E=118.377 | ENSEMBL:ENSP00000349458:human:Splice Isoform 1 Of Serine/threonine kinase ICK:E=117.745 | ENSEMBL:ENSP00000308912:human:72 kDa protein:E=117.745 | ENSEMBL:ENSP00000355304:human:
178855_at	C15C8.5	C15C8.5	WBGene00007607	C15C8.5	active							V-8B19	-			WT		Unnamed protein
189661_at	W07E6.1	W07E6.1	WBGene00021073	W07E6.1	active	all somatic cells	Expression is seen in many, if not all, somatic cells from early embryonic stages until adulthood. Particularly strong expression is seen in the intestine, but expression is also seen in bodywall muscle, neurons, hypodermis and somatic gonad.		3	1	5	II-1A16	-			Emb|Gro|Lva|Sle|Ste|Stp|Gro|Lon|Pch|Stp|Lva	Biological_process:embryonic development (sensu Animalia)|Biological_process:positive regulation of growth rate|Biological_process:negative regulation of body size|Biological_process:larval development (sensu Nematoda)|Biological_process:growth|Biological_process:positive regulation of embryonic development|Biological_process:reproduction|Biological_process:gametogenesis	tRNA and rRNA cytosine-C5-methylase (nucleolar protein NOL1/NOP2)	ENSEMBL:ENSP00000313272:human:Proliferating-cell nucleolar antigen p120:E=134.569 | ENSEMBL:ENSP00000309126:human:Similar to Williams-Beuren syndrome critical region protein 20:E=25.3279 | ENSEMBL:ENSP00000252594:human:Hypothetical protein FLJ10267:E=22.6
190864_at	C29H12.3a	C29H12.3	WBGene00004346	rgs-3	active	neuronal	Expression is seen from elongating embryos until adulthood in several anterior nuclei around the pharynx, which are probably neuronal.		1	1	6	II-4H08	-	rgs-3 encodes a protein with two highly similar RGS domains with highest similarity to human RGS8.	vs19	WT|WT	Molecular_function:signal transducer activity	G protein signaling regulators	ENSEMBL:ENSP00000294855:human:OTTHUMP00000060696:E=15.7447 | ENSEMBL:ENSP00000258302:human:RegulatoR of G-pRotein signalling 8:E=15.7447 | ENSEMBL:ENSP00000276500:human:Splice Isoform 6 Of Regulator of G-protein signaling 20:E=15.2757 | ENSEMBL:ENSP00000353279:human:Splice Isoform 3 Of Regulator of G-protein signaling 20:E=15.1487 | ENSEMBL:ENSP00000348136:human:Splice Isoform 4 Of Regulator of G…
193614_s_at	W02D3.9	W02D3.9	WBGene00006773	unc-37	active	all somatic | germ-line cells | neurons | head neurons | body wall muscle | pharynx | head neurons | body wall muscle | pharynx	~all: neurons, somatic, germ-line cells [Development 124:1699] | Adult Expression: pharynx; body wall muscle; head neurons | Larval Expression: pharynx; body wall muscle; head neurons | "A red fluorescent protein rfp-expressing transgene, otIs131, which is exclusively expressed in larval ASE(L/R) neurons, shows co-fluorescence with the unc-37 gfp reporter signal, thus demonstrating unc-37 express…	Nuclear localized.	3	1	2	I-3E10	173188_s_at|173509_at|193614_s_at	The unc-37 gene encodes a transducin-like WD-repeat protein homologous to Drosophila GROUCHO that genetically interacts with components of the transcriptional Mediator complex.	e262	Emb|Unc|Emb|Emb|Emb	Biological_process:frizzled signaling pathway|Biological_process:regulation of transcription|Cellular_component:nucleus|Biological_process:embryonic development (sensu Animalia)|Biological_process:locomotory behavior|Biological_process:regulation of neurotransmitter levels|Molecular_function:transcription co-repressor activity|Biological_process:regulation of synapse|Biological_process:negative r…	Transducin-like enhancer of split protein (contains WD40 repeats)	ENSEMBL:ENSP00000347102:human:83 kDa protein:E=133.824 | ENSEMBL:ENSP00000347682:human:Transducin-like enhancer protein 1:E=133.721 | ENSEMBL:ENSP00000265284:human:Similar to Transducin-like enhancer protein 4:E=132.432 | ENSEMBL:ENSP00000319233:human:Spl
191921_s_at	F35H8.6	F35H8.6	WBGene00009450	F35H8.6	active	head neurons | hypodermis | body neurons | intestinal | tail neurons	Adult Expression: intestinal; hypodermis; head neurons; body neurons; tail neurons | Larval Expression: intestinal; hypodermis; head neurons; body neurons; tail neurons		1	1	1	II-6H20	-		tm950	WT	Molecular_function:transferase activity, transferring hexosyl groups|Biological_process:metabolism	UDP-glucuronosyl and UDP-glucosyl transferase	ENSEMBL:ENSP00000311648:human:2-hydroxyacylsphingosine 1-beta-galactosyltransferase precursor:E=54.3468 | ENSEMBL:ENSP00000303174:human:UDP-glucuronosyltransferase 1-6 precursor, microsomal:E=52.3279 | ENSEMBL:ENSP00000320401:human:UDP-glucuronosyltransfe
179847_s_at	F53A3.1	F53A3.1	WBGene00018720	F53A3.1	active								172944_s_at|179847_s_at			WT
173718_s_at	B0457.2	B0457.2	WBGene00007178	B0457.2	active						8	II-6O06	-			WT		Unnamed protein
183087_at	T14B4.2	T14B4.2	WBGene00020499	T14B4.2	active							II-5M13	-			Clr|Emb|Gro|Stp|Emb|Lva	Molecular_function:structural constituent of ribosome|Biological_process:protein biosynthesis|Cellular_component:intracellular|Cellular_component:ribosome|Biological_process:osmoregulation|Biological_process:embryonic development (sensu Animalia)|Biological_process:positive regulation of growth rate|Biological_process:larval development (sensu Nematoda)|Biological_process:growth|Biological_proces…	Mitochondrial/chloroplast ribosomal protein S18	ENSEMBL:ENSP00000295491:human:28S ribosomal protein S18c, mitochondrial precursor:E=20.4949 |
180570_at	F36H9.8	F36H9.8	WBGene00018116	F36H9.8	active								-
172375_x_at	B0213.4	B0213.4	WBGene00003767	nlp-29	active	hypodermis | intestine	Expressed in hypoderm, intestine.		0	1	15		-		tm1712			Unnamed protein	FLYBASE:CG9877-PA:fly:Flybase gene name is CG9877-PA:E=11.284 | FLYBASE:CG7294-PA:fly:Flybase gene name is CG7294-PA:E=10.2757 | FLYBASE:CG2157-PA:fly:Flybase gene name is CG2157-PA:E=10.0555 |
193944_at	F32D8.6	F32D8.6	WBGene00001303	emo-1	active	germ-line cells	In both hermaphrodite and male germ lines, there are no emo-1 mRNA in proliferating cells of the distal mitotic region. but there are strong signal that begins at the appropriate position where germ cells switch to a meiotic cell cycle. In the hermaphrodite, presumptive female germ cells maintain emo-1 mRNA accumulation as they progress through the stages of meiotic prophase and form oocytes. In …		0	1			-	emo-1 encodes an ortholog of S. cerevisiae Sec61p gamma subunit, which is required for translocation of secreted and membrane proteins into the endoplasmic reticulum; EMO-1 is required for oogenesis and ovulation.	oz1		Molecular_function:protein translocase activity|Biological_process:protein transport|Cellular_component:membrane|Biological_process:protein targeting|Biological_process:intracellular protein transport|Biological_process:ovulation (sensu Mammalia)|Biological_process:oocyte growth	Preprotein translocase, gamma subunit	ENSEMBL:ENSP00000341538:human:Protein transport protein SEC61 gamma subunit:E=26.3188 | FLYBASE:CG8860-PA:fly:Flybase gene name is CG8860-PA:E=24.4089 | FLYBASE:CG14214-PA:fly:Flybase gene name is CG14214-PA:E=24 | FLYBASE:CG13426-PA:fly:Flybase gene name is CG13426-PA:E=15.0655 |
178790_at	F47B8.3	F47B8.3	WBGene00009804	F47B8.3	active	intestinal | pharyngeal cells | hypodermal | pharynx	The earliest expression is seen in L1 larvae as non-localised staining in the procorpus and metacorpus. There is also some expression seen in the terminal bulb of the pharynx and in the posterior of the animal. In the adult expression is predominantly seen as non-localised staining of the pharynx (excluding isthmus). A few nuclei (possibly muscle) stain in the terminal bulb. Adults also show expr…		0	1	15	V-9M10	-			WT|Unclassified		Glutaredoxin-related protein
173930_s_at	C44B7.10	C44B7.10	WBGene00016630	C44B7.10	active							II-5C22	-				Molecular_function:catalytic activity|Biological_process:acetyl-CoA metabolism	Acetyl-CoA hydrolase	FLYBASE:CG7920-PA:fly:Flybase gene name is CG7920-PA:E=134.409 |
179444_s_at	F11E6.7	F11E6.7	WBGene00008710	F11E6.7	active						11		-		pkP5082	WT		Unnamed protein	ENSEMBL:ENSP00000346187:human:RIF1 isoform 4:E=10.8861 | FLYBASE:CG6004-PB:fly:Flybase gene name is CG6004-PB:E=12.2076 |
186677_s_at	Y32H12A.2	Y32H12A.2	WBGene00021311	Y32H12A.2	active								-			WT|WT		Conserved coiled/coiled coil protein	ENSEMBL:ENSP00000320599:human:Protein C22orf19:E=36.301 | FLYBASE:CG2980-PA:fly:Flybase gene name is CG2980-PA:E=19.0706 |
189204_at	F26D11.1	F26D11.1	WBGene00017818	F26D11.1	active						18	V-5P23	-			WT	Molecular_function:shikimate kinase activity|Molecular_function:ATP binding|Biological_process:amino acid biosynthesis|Molecular_function:kinase activity|Biological_process:carbohydrate metabolism	Gluconate kinase	ENSEMBL:ENSP00000277124:human:OTTHUMP00000021547:E=10.4437 |
189907_s_at	T21E12.4	T21E12.4	WBGene00000962	dhc-1	active	head neurons | anal sphincter/depressor muscle | hypodermis | body wall muscle | pharynx | pharyngeal gland cells | intestinal	Adult Expression: pharynx; pharyngeal gland cells; anal sphincter/depressor muscle; body wall muscle; hypodermis; head neurons; unidentified | Larval Expression: pharynx; intestinal; body wall muscle; hypodermis; head neurons; unidentified	| "Cytoplasmic dynein was present in a punctate manner throughout the cytoplasm at all stages of the cell cycle. A stronger signal was detected at the periphery of pronuclei in one cell stage embryos and of nuclei in later stage embryos. Cytoplasmic dyne	1	1	5	I-1P04	-	dhc-1 encodes a cytoplasmic dynein heavy chain homolog required in one-cell embryos for pronuclear migration, centrosome separation, centrosome proximity to the male pronucleus, and mitotic spindle orientation, suggesting that DHC-1 helps position the microtubule organizing center; DHC-1 genetically interacts with SPD-5, a coiled-coil centrosomal protein.	ct42	Emb|Pnm|Emb|Emb|Emb|Emb	Molecular_function:nucleotide binding|Molecular_function:nucleoside triphosphatase activity|Molecular_function:microtubule motor activity|Biological_process:microtubule-based movement|Cellular_component:dynein complex|Biological_process:embryonic development (sensu Animalia)|Biological_process:pronuclear migration	Dyneins, heavy chain	ENSEMBL:ENSP00000353818:human:PREDICTED: FLJ46675 protein:E=1000 | ENSEMBL:ENSP00000334021:human:PREDICTED: dynein, cytoplasmic, heavy polypeptide 2:E=1000 | ENSEMBL:ENSP00000262442:human:Ciliary dynein heavy chain 9:E=1000 | ENSEMBL:ENSP00000348965:human
191504_at	T14G10.1	T14G10.1	WBGene00004091	pps-1	active	head neurons	Adult Expression: head neurons | Larval Expression: head neurons		1	1	2		-	pps-1 is orthologous to human PAPSS1 (OMIM:603262) and human PAPSS2 (OMIM:603005, mutated in spondyloepimetaphyseal dysplasia).			Molecular_function:ATP binding|Molecular_function:kinase activity|Molecular_function:transferase activity, transferring phosphorus-containing groups|Biological_process:sulfate assimilation|Molecular_function:sulfate adenylyltransferase (ATP) activity	Bifunctional ATP sulfurylase/adenosine 5'-phosphosulfate kinase	ENSEMBL:ENSP00000265174:human:Bifunctional 3'-phosphoadenosine 5'-phosphosulfate synthethase 1:E=195.42 | ENSEMBL:ENSP00000354436:human:Splice Isoform 2 Of Bifunctional 3'-phosphoadenosine 5'-phosphosulfate synthethase 2:E=127 | ENSEMBL:ENSP00000354273:human:Splice Isoform 1 Of Bifunctional 3'-phosphoadenosine 5'-phosphosulfate synthethase 2:E=111.745 | FLYBASE:CG8363-PD:fly:Flybase gene name is …
177275_at	M60.7	M60.7	WBGene00019782	M60.7	active						6	X-4A04	-			WT	Biological_process:intracellular signaling cascade	Ankyrin repeat	ENSEMBL:ENSP00000280772:human:Ankyrin 3 isoform 1:E=18.8239 | ENSEMBL:ENSP00000347436:human:Hypothetical protein DKFZp686P17114:E=18.5229 | ENSEMBL:ENSP00000306773:human:Similar to Ankyrin repeat and SOCS box containing protein 14:E=18.3188 | ENSEMBL:ENSP
188534_s_at	M01E11.7a	M01E11.7	WBGene00006508	tag-163	active	anal sphincter/depressor muscle | intestinal muscle | body wall muscle | vulval muscle	Adult Expression: intestinal muscle; anal sphincter/depressor muscle; vulval muscle; body wall muscle | Larval Expression: anal sphincter/depressor muscle; body wall muscle		0	1		I-2F17	-		ok644	WT		Focal adhesion protein Tensin, contains PTB domain	ENSEMBL:ENSP00000171887:human:Tensin:E=78.7213 | ENSEMBL:ENSP00000347968:human:Tumor endothelial marker 6:E=74.1135 | ENSEMBL:ENSP00000312143:human:128 kDa protein:E=73.585 | ENSEMBL:ENSP00000275514:human:Tensin 3:E=73.0969 | ENSEMBL:ENSP00000262048:human:Tensin2:E=71.8239 | ENSEMBL:ENSP00000319756:human:C1 domain-containing phosphatase and tensin-like protein splice variant 2:E=71.2218 | ENSEMBL…
183151_at	F42G8.7	F42G8.7	WBGene00018358	F42G8.7	active								-				Molecular_function:electron transporter activity|Biological_process:electron transport	Thiol-disulfide isomerase and thioredoxin	ENSEMBL:ENSP00000262455:human:Similar to CG9911 protein:E=27.3768 | FLYBASE:CG9911-PD:fly:Flybase gene name is CG9911-PD:E=37.1024 | FLYBASE:CG10029-PA:fly:Flybase gene name is CG10029-PA:E=32.8239 |
193343_at	F36A2.8	F36A2.8	WBGene00009455	F36A2.8	active	head neurons | pharyngeal motor neurons | ventral cord motor neurons	Adult Expression: head neurons | Larval Expression: head neurons | "A php::gfp fusion gene was constructed to determine the expression pattern in L3 larva. Protein histidine phosphase was found in 6 pharyngeal sensorimotor neurons. In addition, PHP was exclusively localized in all motor neurons along the ventral nerve cord."		1	1	18	I-4I24	-			WT		Sex-regulated protein janus-a	ENSEMBL:ENSP00000247665:human:14 kDa phosphohistidine phosphatase:E=21.284 | FLYBASE:CG7933-PC:fly:Flybase gene name is janA-PC:E=21.3768 |
174272_at	K08A8.3	K08A8.3	WBGene00000591	coh-1	active	all somatic cells | gonad | somatic cells | distal tip cells | embryos	COH-1 was not detected in early embryos. The COH-1 protein emerged in virtually all cells in embryos after the 100-cell stage and seemed to be expressed most strongly in embryos undergoing morphogenesis. During larval development, COH-1 could be seen apparently in all somatic cells, although the signal in the intestinal cells was somewhat weaker compared with other cells. Interestingly, however, …	COH-1 was found in association with chromosomes regardless of the stage of the cell cycle in all the cells expressing it. | nuclei	3	1		X-3L08	174272_at|193972_at		tm580	Emb|Him|WT|WT|WT|Unc	Biological_process:chromosome organization and biogenesis (sensu Eukarya)|Cellular_component:nuclear chromosome|Biological_process:embryonic development (sensu Animalia)|Biological_process:chromosome segregation|Biological_process:locomotory behavior|Cellular_component:nucleus|Biological_process:meiosis|Biological_process:synaptonemal complex formation	Sister chromatid cohesion complex Cohesin, subunit RAD21/SCC1	ENSEMBL:ENSP00000297338:human:Double-strand-break repair protein rad21 homolog:E=74.0655 | ENSEMBL:ENSP00000246108:human:OTTHUMP00000029969:E=31.699 |
193737_s_at	T01G9.6a	T01G9.6	WBGene00002196	kin-10	active							I-4G07	174009_s_at|193737_s_at		tm1283	Emb|Gro|Pvl|Dpy|Gro|Stp|Unc|Gro|Unc	Molecular_function:protein kinase CK2, intrinsic regulator activity|Cellular_component:protein kinase CK2 complex|Biological_process:positive regulation of body size|Biological_process:embryonic development (sensu Animalia)|Biological_process:positive regulation of growth rate|Biological_process:hermaphrodite genital morphogenesis|Biological_process:gametogenesis|Biological_process:locomotory beh…	Casein kinase II, beta subunit	ENSEMBL:ENSP00000229695:human:Casein kinase II beta subunit:E=92.9586 | FLYBASE:CG15224-PE:fly:Flybase gene name is CkIIbeta-PE:E=90.4437 | FLYBASE:CG8914-PA:fly:Flybase gene name is CkIIbeta2-PA:E=67.6198 | FLYBASE:CG13591-PB:fly:Flybase gene name is Ssl-PB:E=44.4202 | FLYBASE:CG33246-PA:fly:Flybase gene name is CG33246-PA:E=31.1739 | FLYBASE:CG33241-PA:fly:Flybase gene name is CG33241-PA:E=30.8…
182887_at	F33D4.5	F33D4.5	WBGene00017997	F33D4.5	active						2	IV-3J22	-			Emb|Gro|Emb|Lva	Biological_process:embryonic development (sensu Animalia)|Biological_process:positive regulation of growth rate|Biological_process:larval development (sensu Nematoda)|Biological_process:growth	50S ribosomal protein L1	ENSEMBL:ENSP00000338456:human:Mitochondrial ribosomal protein L1:E=17.9586 | ENSEMBL:ENSP00000315017:human:34 kDa protein:E=14.7959 | FLYBASE:CG7494-PA:fly:Flybase gene name is mRpL1-PA:E=38.585 |
175810_at	F52E1.1	F52E1.1	WBGene00004078	pos-1	active	gonad	First detected at low levels in some 1-cell embryos. At the 2-cell stage higher level of expression detected predominantly in germline blastomere P1. Distribution of POS-1 protein is similar to distribution of mRNA after 2-cell stage when P1 divides. POS-1 protein is initially present at equal levels in both P1 daughters but persists at higher level only in germline daughter P2. After the divisio…	POS-1 is cytoplasmic.	0	1	7	V-6A23	175810_at|192079_s_at		ne51	Emb|Emb|Emb	Molecular_function:nucleic acid binding|Biological_process:embryonic development (sensu Animalia)|Biological_process:cell fate specification|Biological_process:embryonic morphogenesis|Biological_process:embryonic pattern specification|Molecular_function:transcription regulator activity	CCCH-type Zn-finger protein	ENSEMBL:ENSP00000337386:human:Butyrate response factor 1:E=15.8861 | ENSEMBL:ENSP00000248673:human:Tristetraproline:E=15.7212 | ENSEMBL:ENSP00000282388:human:Butyrate response factor 2:E=13.5086 | FLYBASE:CG4070-PB:fly:Flybase gene name is Tis11-PB:E=19.5528 |
174291_s_at	F10G7.11	F10G7.11	WBGene00017374	F10G7.11	active								-					Uncharacterized protein with conserved cysteine
173645_s_at	Y119D3B.15	Y119D3B.15	WBGene00022492	Y119D3B.15	active								-						ENSEMBL:ENSP00000248566:human:26 proteasome complex subunit DSS1:E=12.2441 | FLYBASE:CG13779-PA:fly:Flybase gene name is CG13779-PA:E=10.0655 |
178986_s_at	H24G06.1a	H24G06.1	WBGene00019237	H24G06.1	active						1	V-6J23	174578_at|174579_s_at|178986_s_at|185796_at			WT|WT|WT|Bmd|Pvl|Bmd	Biological_process:body morphogenesis (sensu Nematoda)|Biological_process:hermaphrodite genital morphogenesis	WD40 repeat protein	ENSEMBL:ENSP00000260357:human:KIAA0596 protein:E=54.7959 | ENSEMBL:ENSP00000270301:human:Hypothetical protein DKFZp686G1024:E=40.6198 | ENSEMBL:ENSP00000221214:human:R34001_1:E=16.4318 | ENSEMBL:ENSP00000339449:human:LOC146845 protein:E=13.2518 | ENSEMBL:ENSP00000299764:human:Hypothetical protein FLJ37528:E=10.7696 | FLYBASE:CG7337-PA:fly:Flybase gene name is CG7337-PA:E=59.6778 | FLYBASE:CG10064…
173214_s_at	W10C8.5	W10C8.5	WBGene00021128	W10C8.5	active						19	I-1M02	-			WT|WT	Molecular_function:kinase activity|Molecular_function:transferase activity, transferring phosphorus-containing groups	Creatine kinases	ENSEMBL:ENSP00000300283:human:Similar to Creatine kinase, ubiquitous mitochondrial precursor:E=61.8539 | ENSEMBL:ENSP00000299198:human:Creatine kinase, B chain:E=60.7696 | ENSEMBL:ENSP00000221476:human:Creatine kinase, M chain:E=59.8539 | ENSEMBL:ENSP00000254035:human:Creatine kinase, sarcomeric mitochondrial precursor:E=58.1805 | ENSEMBL:ENSP00000339085:human:37 kDa protein:E=28.699 | FLYBASE:CG…
188201_at	F16F9.4	F16F9.4	WBGene00017515	F16F9.4	active								-				Molecular_function:hydrolase activity|Biological_process:metabolism|Molecular_function:catalytic activity	Arylacetamide deacetylase	ENSEMBL:ENSP00000232892:human:Arylacetamide deacetylase:E=29.9586 | ENSEMBL:ENSP00000273512:human:KIAA1363 protein:E=28.3979 | ENSEMBL:ENSP00000333352:human:Novel protein similar to esterases:E=22.9208 | ENSEMBL:ENSP00000329980:human:35 kDa protein:E=19.0506 | ENSEMBL:ENSP00000348911:human:Similar to Arylacetamide deacetylase:E=18.6576 | ENSEMBL:ENSP00000352268:human:36 kDa protein:E=17.7959 | EN…
173760_s_at	T21E3.3	T21E3.3	WBGene00003072	lrp-2	active						1	I-1P09	-			WT|WT	Cellular_component:membrane	Low-density lipoprotein receptors containing Ca2+-binding EGF-like domains	ENSEMBL:ENSP00000263816:human:Low-density lipoprotein receptor-related protein 2 precursor:E=211.149 | ENSEMBL:ENSP00000243077:human:Low-density lipoprotein receptor-related protein 1 precursor:E=194.187 | ENSEMBL:ENSP00000307314:human:Low-density lipopro
185186_at	H04M03.6	H04M03.6	WBGene00005730	srv-19	active							IV-3C21	185186_at|186174_at|186206_at			WT		Uncharacterized protein
181109_at	B0507.2	B0507.2	WBGene00015219	B0507.2	active						6	V-6A14	-			WT		Predicted signal transduction protein	ENSEMBL:ENSP00000343742:human:Conserved hypothetical protein:E=78.7213 |
181500_at	T02H6.1a	T02H6.1	WBGene00020171	T02H6.1	active						1	II-1I10	-			WT		U3 snoRNP-associated protein (contains WD40 repeats)	ENSEMBL:ENSP00000232888:human:U3 snoRNP associated 55 kDa protein:E=70.4202 | ENSEMBL:ENSP00000258281:human:Splice Isoform 1 Of TAF5-like RNA polymerase II p300/CBP-associated factor-associated factor 65 kDa subunit 5L:E=13.4318 | ENSEMBL:ENSP00000278063:
183600_at	F45E1.5	F45E1.5	WBGene00018466	F45E1.5	active							X-4I05	-			WT	Molecular_function:carboxypeptidase A activity|Biological_process:proteolysis and peptidolysis
187180_at	C44C1.5a	C44C1.5	WBGene00016644	C44C1.5	active						24	X-1A04	-			WT	Molecular_function:catalytic activity|Molecular_function:molecular_function unknown	Alpha/beta hydrolase	ENSEMBL:ENSP00000289119:human:Similar to Lung alpha/beta hydrolase fold protein 3:E=54.1612 | ENSEMBL:ENSP00000326491:human:Lung alpha/beta hydrolase protein 1:E=53.0605 | ENSEMBL:ENSP00000272366:human:Similar to Lung alpha/beta hydrolase protein 1:E=29.6778 | ENSEMBL:ENSP00000325316:human:Abhydrolase domain containing protein 2:E=15.8239 | ENSEMBL:ENSP00000302657:human:Hypothetical protein LOC11…
187633_s_at	K04G7.11	K04G7.11	WBGene00019402	K04G7.11	active								-			Emb|Emb|Emb|WT|Bmd|Gro|Rup|Stp|Unc|Bmd|Gro|Rup|Stp|Unc	Biological_process:body morphogenesis (sensu Nematoda)|Biological_process:embryonic development (sensu Animalia)|Biological_process:positive regulation of growth rate|Biological_process:morphogenesis of an epithelium|Biological_process:gametogenesis|Biological_process:locomotory behavior	Cyclin D-interacting protein GCIP	ENSEMBL:ENSP00000236273:human:Conserved hypothetical protein:E=58.4685 | ENSEMBL:ENSP00000346330:human:GCIP-interacting protein p29:E=42.8861 | FLYBASE:CG12343-PA:fly:Flybase gene name is CG12343-PA:E=51.1079 |
178383_at	F13G3.4	F13G3.4	WBGene00008764	dylt-1	active						2	I-3J11	174447_at|178383_at		ok416	WT		Dynein light chain	ENSEMBL:ENSP00000275244:human:Cytoplasmic dynein light chain:E=15.7447 | ENSEMBL:ENSP00000297871:human:T-complex associated-testis-expressed 1-like:E=15.5376 | FLYBASE:CG12363-PA:fly:Flybase gene name is Dlc90F-PA:E=15.301 |
194077_s_at	ZK637.8a	ZK637.8	WBGene00006768	unc-32	active	head neurons | motor neurons | ventral cord motor neurons | head neurons | ventral cord motor neurons | intestine | gonad | spermathecae | neurons | somatic gonad | pharynx | vulvaD | E lineage | spermathecae | neurons | somatic gonad | pharynx | vulvaD | E lineage | spermathecae | neurons | somatic gonad | pharynx | vulvaD | E lineage | spermathecae | neurons | somatic gonad | pharynx | vulvaD |…	GFP expression in wild-type strains carrying this construct was restricted to the nervous system, including all the motoneurons in the ventral cord, the dorsal, the lateral, and all the sublateral cords, PLMLR, PVM, ALMLR, AVM, ALNLR, PLNLR, PVDLR, PDELR, SDQLR, and almost all the neurons in the head. | "Transcripts for unc-32 were detected at high levels in early embryos from the one-cell stage …		1	1		III-4D10	-	unc-32 encodes six isoforms of a highly conserved vacuolar H+-ATPase a subunit (V-ATPase) homologous to the vertebrate a1 proteins that have been implicated in a number of human diseases including osteopetrosis (OMIM:259700); UNC-32 is predicted to function as part of an ATP-dependent proton pump that regulates acidification of intracellular compartments and is essential for locomotion and embryo…	e189	Emb|Emb|Pvl|Sck|Ste|Emb|Gro|Unc	Biological_process:proton transport|Cellular_component:membrane|Biological_process:embryonic development (sensu Animalia)|Biological_process:positive regulation of growth rate|Biological_process:hermaphrodite genital morphogenesis|Biological_process:physiological processes|Biological_process:reproduction|Biological_process:locomotory behavior		ENSEMBL:ENSP00000342951:human:Similar to Vacuolar proton translocating ATPase 116 kDa subunit A isoform 1:E=265.432 | ENSEMBL:ENSP00000308122:human:Vacuolar proton translocating ATPase 116 kDa subunit a isoform 4:E=231 | ENSEMBL:ENSP00000265686:human:T-cell, immune regulator 1, isoform a:E=162.18 | ENSEMBL:ENSP00000332247:human:ATPase, H+ transporting, lysosomal V0 subunit a isoform 2:E=161 | ENS…
193265_at	K10C3.3	K10C3.3	WBGene00006978	zig-1	active		Expression is activated postembryonically in the first larval (L1) stage. | "Neuronal expression in: most neurons, including PVT." | Non-neuronal expression in: body wall muscle.		1	1	6	I-4N08	-		ok784	WT		Uncharacterized protein
191404_at	F43H9.2a	F43H9.2	WBGene00018398	sptl-2	active						24	V-5B20	-	This gene encodes a protein predicted by Eisenberg and coworkers, with 68% accuracy, to be mitochondrial.		WT|WT|Unclassified|Unclassified|WT	Molecular_function:transferase activity, transferring nitrogenous groups|Biological_process:biosynthesis|Molecular_function:transferase activity|Biological_process:metabolism	Serine palmitoyltransferase	ENSEMBL:ENSP00000216484:human:Serine palmitoyltransferase 2:E=148.357 | ENSEMBL:ENSP00000217206:human:OTTHUMP00000030292:E=132.222 | ENSEMBL:ENSP00000248924:human:2-amino-3-ketobutyrate coenzyme A ligase, mitochondrial precursor:E=32.585 | ENSEMBL:ENSP000
171915_at	MTCE.12	MTCE.12	WBGene00010960	MTCE.12	active								-					ATP synthase F0 subunit 6 and related proteins	ENSEMBL:ENSP00000354632:human:ATP synthase a chain:E=11.7959 |
172866_x_at	T01B11.7	T01B11.7	WBGene00003837	oat-1	active						1	IV-4G04	172063_x_at|172866_x_at|191435_s_at	oat-1 encodes a transmembrane organic anion transporter; although loss of oat-1 activity via large-scale RNAi screens results in no obvious abnormalities, when expressed in mammalian cells OAT-1 can transport a variety of structurally diverse organic anions via an anion exchange mechanism that is functionally coupled to a sodium-coupled dicarboxylate transporter; by homology with mammalian OAT1 t…		WT|WT	Molecular_function:transporter activity|Biological_process:transport|Cellular_component:integral to membrane|Cellular_component:membrane	Synaptic vesicle transporter SVOP and related transporters (major facilitator superfamily)	ENSEMBL:ENSP00000259734:human:OTTHUMP00000016426:E=31.9208 | ENSEMBL:ENSP00000295587:human:Putative transmembrane transporter FLIPT 1:E=31.6383 | ENSEMBL:ENSP00000350513:human:Liver-specific transporter:E=30.7447 | ENSEMBL:ENSP00000245407:human:Organic ca
190947_s_at	Y39A1A.15a	Y39A1A.15	WBGene00000566	cnt-2	active	intestinal muscle | body wall muscle | pharynx | intestinal	Adult Expression: pharynx; intestinal muscle; unidentified | Larval Expression: pharynx; intestinal; intestinal muscle; body wall muscle; unidentified		0	1		III-5N23	-			WT|WT	Biological_process:regulation of GTPase activity|Molecular_function:GTP binding|Biological_process:small GTPase mediated signal transduction	GTPase-activating protein Centaurin gamma (contains Ras-like GTPase, PH and ankyrin repeat domains)	ENSEMBL:ENSP00000338378:human:Splice Isoform 2 Of Centaurin gamma 2:E=141.824 | ENSEMBL:ENSP00000334157:human:MRIP-1:E=133.187 | ENSEMBL:ENSP00000257897:human:Centaurin gamma 1:E=121.013 | ENSEMBL:ENSP00000328160:human:PI 3-kinase enhancer long isoform:E=
175862_at	Y69A2AR.1a	Y69A2AR.1	WBGene00022074	Y69A2AR.1	active								-			WT
174654_at	F43G9.1	F43G9.1	WBGene00009664	F43G9.1	active	body wall muscle | pharynx | vulval muscle	Adult Expression: pharynx; vulval muscle; body wall muscle | Larval Expression: pharynx; body wall muscle		0	1	1	I-4A14	174654_at|191349_at	This gene encodes a protein predicted by Eisenberg and coworkers, with 52% accuracy, to be mitochondrial.		Emb|Etv|Dpy|Emb|Gro|Unc|Emb|Gro|Pvl	Molecular_function:oxidoreductase activity|Biological_process:metabolism|Molecular_function:isocitrate dehydrogenase (NAD) activity|Biological_process:tricarboxylic acid cycle|Cellular_component:mitochondrion|Biological_process:positive regulation of body size|Biological_process:embryonic development (sensu Animalia)|Biological_process:embryonic morphogenesis|Biological_process:positive regulatio…	Isocitrate dehydrogenase, alpha subunit	ENSEMBL:ENSP00000299518:human:Isocitrate dehydrogenase [NAD] subunit alpha, mitochondrial precursor:E=125.699 | ENSEMBL:ENSP00000245969:human:Isocitrate dehydrogenase [NAD] subunit beta, mitochondrial precursor:E=74.9208 | ENSEMBL:ENSP00000344793:human:Sp
186279_at	C54A12.2	C54A12.2	WBGene00016909	C54A12.2	active						13	II-4E18	-			WT	Molecular_function:rhodopsin-like receptor activity|Biological_process:G-protein coupled receptor protein signaling pathway|Cellular_component:integral to membrane	Unnamed protein	ENSEMBL:ENSP00000255262:human:Neuromedin U receptor 2:E=11.8861 | FLYBASE:CG2114-PA:fly:Flybase gene name is FR-PA:E=31.3872 | FLYBASE:CG6986-PA:fly:Flybase gene name is CG6986-PA:E=17.2441 |
175170_s_at	ZK6.10	ZK6.10	WBGene00022644	dod-19	active						19	V-1K03	175170_s_at|177463_at			WT		Uncharacterized protein
172744_at	K11G9.6	K11G9.6	WBGene00003473	mtl-1	active	intestine | pharynx	In L1, after induction by 0.1 mM CdCl2, the reporter enzyme was markedly induced in the 20 cells constitute the intestine. While in adults, the Cadmium induced only a low level of beta-gal activity in the intestinal cells. Expression of lacZ in pharyngeal cells was not significantly affected by Cadmium or development stage. | "In uninduced animals, mtl-1::lacZ was active in just three cells that …		0	1	15	V-4L06	-	mtl-1 encodes a metallothionein, a small, cysteine-rich, metal-binding protein; MTL-1 functions in metal detoxification and homeostasis and in stress adaptation; MTL-1 expression is induced in larval and adult intestinal cells following exposure to cadmium or heat stress, and in addition, is detected constitutively in three cells in the posterior pharyngeal bulb; MTL-1 intestinal expression is de…	tm1770	WT|WT	Molecular_function:calcium ion binding	Predicted metallothionein
177058_s_at	R17.2	R17.2	WBGene00011268	R17.2	active						11	III-5D08	-			WT|WT|WT		Glucose-repressible alcohol dehydrogenase transcriptional effector CCR4 and related proteins	ENSEMBL:ENSP00000309142:human:2'-phosphodiesterase:E=32.4318 | FLYBASE:CG31759-PB:fly:Flybase gene name is CG31759-PB:E=31.4089 |
186704_s_at	F57B10.11	F57B10.11	WBGene00000236	bag-1	active						2	I-3O05	-	A homolog of the human BAG-family of co-chaperone proteins, negatively regulates Hsp70 and affects cell stress and cell growth.		WT	Molecular_function:protein binding|Biological_process:apoptosis|Biological_process:protein modification|Molecular_function:co-chaperone activity|Biological_process:protein folding|Biological_process:response to stress|Biological_process:cell growth	Unnamed protein	ENSEMBL:ENSP00000224112:human:Bcl-2 associating athanogene-1 protein:E=10.4685 |
194259_x_at	K06A9.1a	K06A9.1	WBGene00019435	K06A9.1	active							X-1B13	172070_x_at|184777_s_at|194259_x_at	The K06A9.1 gene encodes an homolog of human TCOF1, which when mutated leads to Treacher-Collins syndrome (OMIM:154500).		WT|WT		Unnamed protein	ENSEMBL:ENSP00000343037:human:Mucin 5B precursor:E=50.8861 | ENSEMBL:ENSP00000331707:human:64 kDa protein:E=50.2924 | ENSEMBL:ENSP00000302716:human:Membrane mucin MUC17:E=49.585 | ENSEMBL:ENSP00000354885:human:Mucin 2 precursor:E=46.4437 | ENSEMBL:ENSP000
178338_at	C05G5.3	C05G5.3	WBGene00007349	C05G5.3	active						6	X-6H22	-			WT
187393_at	B0361.4	B0361.4	WBGene00015158	B0361.4	active						2		-			WT
175495_at	T23G11.5	T23G11.5	WBGene00011970	T23G11.5	active							I-3F12	175495_at|181969_at|182183_at			WT|WT		Ral-GTPase effector RLIP76	ENSEMBL:ENSP00000019317:human:RalA binding pRotein 1:E=21.8239 | FLYBASE:CG11622-PA:fly:Flybase gene name is Rlip-PA:E=13.0223 |
174207_s_at	C25D7.10	C25D7.10	WBGene00007720	C25D7.10	active						2	V-9H14	-			Ste|WT	Biological_process:reproduction
183881_at	F42E11.3	F42E11.3	WBGene00009633	F42E11.3	active							X-5O24	-			WT
174338_at	F08B1.1a	F08B1.1	WBGene00006923	vhp-1	active	vulva | hypodermal | intestine | pharynx | neurons	Transgenic C. elegans bearing the vhp-1gfp fusion showed that VHP-1GFP is expressed throughout development in the pharynx, intestine, neurons, and vulval hypodermal cells.		1	1		II-4G06	174338_at|193148_at		sa366	Sck|Rup|Slu	Molecular_function:protein tyrosine/serine/threonine phosphatase activity|Biological_process:protein amino acid dephosphorylation|Molecular_function:MAP kinase phosphatase activity|Molecular_function:protein phosphatase activity|Biological_process:morphogenesis of an epithelium|Biological_process:physiological processes|Biological_process:positive regulation of locomotion|Biological_process:larva…	Dual specificity phosphatase	ENSEMBL:ENSP00000228862:human:Dual specificity protein phosphatase 16:E=61.0269 | ENSEMBL:ENSP00000329539:human:Dual specificity protein phosphatase 8:E=51.3372 | ENSEMBL:ENSP00000340673:human:67 kDa protein:E=45 | ENSEMBL:ENSP00000321510:human:63 kDa pro
182642_s_at	R09E10.7	R09E10.7	WBGene00004140	pqn-55	active						1	IV-5O22	-	The protein product of this gene is predicted to contain a glutamine/asparagine (Q/N)-rich ('prion') domain, by the algorithm of Michelitsch and Weissman (as of the WS77 release of WormBase, i.e., in wormpep77).	ok713	WT			ENSEMBL:ENSP00000242558:human:KIAA0913 protein:E=69.3979 | ENSEMBL:ENSP00000310949:human:Conserved hypothetical protein:E=51.7696 | ENSEMBL:ENSP00000254323:human:Zinc finger SWIM domain containing protein 4:E=27.6021 | ENSEMBL:ENSP00000294403:human:PREDICTED: zinc finger, SWIM domain containing 5:E=25.1938 | ENSEMBL:ENSP00000252744:human:PREDICTED: zinc finger, SWIM domain containing 6:E=19.6198 |
177558_at	F41E7.2	F41E7.2	WBGene00009618	F41E7.2	active						6	X-5E03	-			WT	Molecular_function:solute:hydrogen antiporter activity|Biological_process:regulation of pH|Cellular_component:integral to membrane	Na+/H+ antiporter	ENSEMBL:ENSP00000354574:human:Hypothetical protein FLJ23984:E=40.3565 | ENSEMBL:ENSP00000354172:human:Hypothetical protein:E=40.3468 | ENSEMBL:ENSP00000331938:human:PREDICTED: similar to hypothetical protein:E=34.8539 | ENSEMBL:ENSP00000296422:human:PREDICTED: similar to hypothetical protein:E=31.0223 | ENSEMBL:ENSP00000345241:human:Hypothetical protein:E=27.4815 | FLYBASE:CG10806-PB:fly:Flybase …
189231_at	F59A6.9	F59A6.9	WBGene00019088	F59A6.9	active						2		-			WT|WT	Molecular_function:nucleic acid binding|Molecular_function:ribonuclease H activity	Ribonuclease H	ENSEMBL:ENSP00000313350:human:Ribonuclease H1:E=45.3872 | FLYBASE:CG8729-PA:fly:Flybase gene name is rnh1-PA:E=41.2676 |
174366_s_at	Y55F3C.7a	Y55F3C.7	WBGene00021950	Y55F3C.7	active								-			WT		Cuticulin precursor
184137_at	Y73F8A.5	Y73F8A.5	WBGene00013518	Y73F8A.5	active	neurons along body | head neurons | nerve ring | nervous system | ventral nerve cord | pharyngeal neurons | tail neurons	Adult Expression: Nervous System; nerve ring; ventral nerve cord; head neurons; pharyngeal neurons; neurons along body; tail neurons;		1	1			-				Molecular_function:structural molecule activity	Fibrillins and related proteins containing Ca2+-binding EGF-like domains	ENSEMBL:ENSP00000234923:human:Maba1:E=99.8539 | ENSEMBL:ENSP00000297222:human:HypotHetical protein FLJ31340:E=63.4202 | ENSEMBL:ENSP00000334566:human:55 kDa protein:E=62.0044 | ENSEMBL:ENSP00000343424:human:22 kDa protein:E=25.9586 |
174834_at	Y81G3A.3	Y81G3A.3	WBGene00013591	Y81G3A.3	active						5	II-8H21	174834_at|192834_at		ok871	WT	Molecular_function:rhodopsin-like receptor activity|Biological_process:G-protein coupled receptor protein signaling pathway|Cellular_component:integral to membrane|Molecular_function:protein kinase activity|Molecular_function:ATP binding|Biological_process:protein amino acid phosphorylation|Molecular_function:protein serine/threonine kinase activity	eIF-2alpha kinase GCN2	ENSEMBL:ENSP00000263791:human:KIAA1338 protein:E=58.5528 | ENSEMBL:ENSP00000307235:human:Eukaryotic translation initiation factor 2-alpha kinasE 3:E=29.7959 | ENSEMBL:ENSP00000199389:human:Splice Isoform 1 Of Eukaryotic translation initiation factor 2 alp
188544_at	T09A5.10	T09A5.10	WBGene00002994	lin-5	active		LIN-5 was present at the meiotic spindles in the fertilized egg during meiosis I and II. Staining associated with the maternal pronucleus disappeared after completion of meiosis and LIN-5 became localized at the duplicated centrosomes that adjoined the paternal pronucleus. LIN-5 remained localized at the centrosomes until completion of the first mitotic division. In all subsequent mitoses, LIN-5 …	cytoplasmic, membrane-associated or chromosome associated (nuclei). | "During all mitotic divisions examined, GPR-1/GPR-2 and LIN-5 were present at the cell cortex and spindle asters. GPR-1/GPR-2 and LIN-5 were detected at the spindle asters and at the me	5	1	11	II-5J10	188544_at|188545_s_at	lin-5 encodes a novel protein with a centrally located alpha-helical coiled-coil domain and ten potential proline-directed kinase phosphorylation sites; LIN-5 activity is required for mitosis and cytokinesis at all stages of development, specifically for	e1348	Emb|Bmd|Emb|Lvl|Unc|Emb	Biological_process:body morphogenesis (sensu Nematoda)|Biological_process:embryonic development (sensu Animalia)|Biological_process:larval development (sensu Nematoda)|Biological_process:physiological processes|Biological_process:locomotory behavior	Unnamed protein	ENSEMBL:ENSP00000317955:human:Early endosome antigen 1:E=17.5086 | ENSEMBL:ENSP00000271778:human:Centromere protein F, 350/400ka:E=16.585 | ENSEMBL:ENSP00000346713:human:KIAA0216 splice variant 2:E=16.284 | ENSEMBL:ENSP00000346291:human:Splice Isoform 1 O
182058_at	C27A2.1	C27A2.1	WBGene00016151	C27A2.1	active						11		-			WT	Molecular_function:ATP binding|Biological_process:chromosome organization and biogenesis|Cellular_component:chromosome	Structural maintenance of chromosome protein SMC5/Spr18, SMC superfamily	ENSEMBL:ENSP00000354957:human:KIAA0594 protein:E=104.046 | ENSEMBL:ENSP00000355087:human:OTTHUMP00000063367:E=104.041 | ENSEMBL:ENSP00000323421:human:Structural maintenance of chromosome 1-like 1 protein:E=25.585 | ENSEMBL:ENSP00000323439:human:SMC6 prote
185762_at	F47C10.2	F47C10.2	WBGene00018540	F47C10.2	active							V-3G06	-			WT	Molecular_function:protein binding	BTB domain protein
176871_at	T08B2.5a	T08B2.5	WBGene00020346	T08B2.5	active						5	I-2P02	-			WT|WT|WT|Ste	Molecular_function:nucleic acid binding|Cellular_component:intracellular|Molecular_function:zinc ion binding|Cellular_component:nucleus|Biological_process:reproduction	RNA-binding protein RBM5 and related proteins, contain G-patch and RRM domains	ENSEMBL:ENSP00000343054:human:RNA-binding protein 5:E=61.7212 | ENSEMBL:ENSP00000330134:human:RNA binding motif protein 10, isoform 1:E=56.4202 | ENSEMBL:ENSP00000329659:human:Similar to RNA-binding protein 10:E=53.6198 | ENSEMBL:ENSP00000266022:human:RNA
179813_at	F17A9.2	F17A9.2	WBGene00017534	F17A9.2	active						11	V-4H11	-			WT|WT|WT	Molecular_function:hydrolase activity	Uncharacterized conserved protein	ENSEMBL:ENSP00000326411:human:Conserved hypothetical protein:E=109.252 | ENSEMBL:ENSP00000337646:human:Hypothetical protein FLJ13922:E=48.4949 | FLYBASE:CG7741-PA:fly:Flybase gene name is CG7741-PA:E=86.3566 |
181940_at	T24H7.3	T24H7.3	WBGene00020782	T24H7.3	active							II-4J22	-			WT|WT|WT|Emb	Biological_process:embryonic development (sensu Animalia)	Uncharacterized conserved protein	ENSEMBL:ENSP00000330180:human:UPF0279 protein C14orf129:E=12.6383 |
190609_at	ZK1098.6	ZK1098.6	WBGene00014223	ZK1098.6	active						4	III-5G21	-	ZK1098.6 encodes a coiled-coil protein that is individually dispensable for viability and gross morphology in RNAi assays, but is cotranscribed with ZK1098.1 and thus might act in concert with it.		WT|WT
181387_at	T27F7.1	T27F7.1	WBGene00020866	T27F7.1	active						18	II-4K19	-			Adl|Lvl|Unc|WT|WT|Unclassified|WT|WT|Gro|Mlt|Unc|Lva|Sma|Unc|Gro|Sma|Unc	Molecular_function:molecular_function unknown|Biological_process:determination of adult life span|Biological_process:physiological processes|Biological_process:positive regulation of growth rate|Biological_process:larval development (sensu Nematoda)|Biological_process:growth|Biological_process:molting cycle (sensu Invertebrata)|Biological_process:positive regulation of body size|Biological_proces…	Vacuolar sorting protein VPS24	ENSEMBL:ENSP00000263856:human:Neuroendocrine differentiation factor:E=55.5528 | ENSEMBL:ENSP00000310440:human:BC-2 protein:E=21.5376 | ENSEMBL:ENSP00000263780:human:Eukaryotic protein of unknown function DUF279 family protein:E=20.2924 | FLYBASE:CG9779-PA:fly:Flybase gene name is CG9779-PA:E=52.699 | FLYBASE:CG14542-PA:fly:Flybase gene name is CG14542-PA:E=21.9208 | FLYBASE:CG4618-PA:fly:Flybase …
194134_at	C09D8.1a	C09D8.1	WBGene00004215	ptp-3	active	body wall muscle | nerve ring | all enclosing embryo cells | dorsal nerve cord | ventral nerve cord | nerve ring | all enclosing embryo cells | dorsal nerve cord | ventral nerve cord | nerve ring | all enclosing embryo cells | dorsal nerve cord | ventral nerve cord	Adult Expression: body wall muscle | Larval Expression: body wall muscle | "Antibody: The staining of anti-PTP-3 antisera in wild-type animals was weaker, but otherwise identical in pattern to the expression pattern of the PTP-3B::GFP transgenes." | "Reporter_gene: PTP-3B::GFP transgenes showed widespread expression in embryos. The earliest stage GFP was detected in these embryos was during late …	| "PTP-3B::GFP was expressed in many but not all neurons, within which it was localized to neurites. In later embryos and larvae PTP-3B-GFP became localized within epidermal cells, apparently to adherens junctions." | "PTP-3B::GFP was expressed in many but not all neurons, within which it was localized to neurites. In later embryos and larvae PTP-3B-GFP became localized within epidermal cells, ap…	1	1	1	II-7J03	174545_at|194134_at	ptp-3 encodes a receptor-like tyrosine phosphatase orthologous to the LAR (Leukocyte Common Antigen Related, OMIM:179590) subfamily of receptor-like tyrosine phosphatases that contain extracellular immunoglobulin-like and fibronectin type III domains and have been implicated in linking cell adhesion to intracellular phosphotyrosine levels; PTP-3 plays a role in gastrulation and epidermal developm…	ok244	WT|WT|WT|Emb|Morphology defect	Biological_process:embryonic development (sensu Animalia)|Molecular_function:transmembrane receptor protein tyrosine phosphatase activity|Cellular_component:adherens junction|Biological_process:protein amino acid dephosphorylation|Biological_process:gastrulation|Biological_process:synaptogenesis|Biological_process:epidermal differentiation	Protein tyrosine phosphatase	ENSEMBL:ENSP00000353187:human:Protein tyrosine PhosPhatase, recePtor tyPe, D isoform 2 Precursor:E=1000 | ENSEMBL:ENSP00000346738:human:OTTHUMP00000046513:E=1000 | ENSEMBL:ENSP00000347106:human:Splice Isoform 2 Of Receptor-type tyrosine-protein phosphatas
188370_s_at	C08B6.4a	C08B6.4	WBGene00007425	C08B6.4	active						12	V-7C23	188369_at|188370_s_at		ok890	WT	Molecular_function:chitinase activity|Biological_process:chitin catabolism|Biological_process:response to pest/pathogen/parasite|Biological_process:cell wall catabolism	Predicted chitinase
184681_s_at	M01A10.3	M01A10.3	WBGene00019693	M01A10.3	active	head neurons | body wall muscle | pharynx | ventral nerve cord | intestinal | vulval muscle | tail neurons	Adult Expression: pharynx; intestinal; vulval muscle; body wall muscle; ventral nerve cord; head neurons; tail neurons | Larval Expression: pharynx; intestinal; body wall muscle; ventral nerve cord; head neurons; tail neurons		1	1	20	I-2D23	-			Emb|Lvl|Oth|Unc|Emb|Lva|Lvl|Unc|Emb|Lva|Unc	Molecular_function:dolichyl-diphosphooligosaccharide-protein glycosyltransferase activity|Biological_process:N-linked glycosylation via asparagine|Cellular_component:endoplasmic reticulum membrane|Cellular_component:oligosaccharyl transferase complex|Biological_process:embryonic development (sensu Animalia)|Biological_process:larval development (sensu Nematoda)|Biological_process:growth|Biologica…	Oligosaccharyltransferase, delta subunit (ribophorin II)	ENSEMBL:ENSP00000345904:human:69 kDa protein:E=43.7212 | ENSEMBL:ENSP00000237531:human:Dolichyl-diphosphooligosaccharide--protein glycosyltransferase 63 kDa subunit precursor:E=43.7212 | ENSEMBL:ENSP00000279021:human:Similar to Dolichyl-diphosphooligosaccharide--protein glycosyltransferase 63 kDa subunit precursor:E=43.699 | FLYBASE:CG6370-PA:fly:Flybase gene name is CG6370-PA:E=37.7959 |
192459_s_at	F45E4.1	F45E4.1	WBGene00000190	arf-1.1	active						8	IV-3H14	190776_at|192459_s_at	arl-6 encodes a member of the ADP-ribosylation factor family.			Molecular_function:GTP binding|Biological_process:small GTPase mediated signal transduction	GTP-binding ADP-ribosylation factor Arf1	ENSEMBL:ENSP00000272102:human:ADP-ribosylation factor 1:E=53.6576 | ENSEMBL:ENSP00000256682:human:ADP-ribosylation factor 3:E=53.2366 | ENSEMBL:ENSP00000306010:human:ADP-ribosylation factor 4:E=49.8539 | ENSEMBL:ENSP00000000233:human:ADP-ribosylation fact
180409_at	F17C11.5	F17C11.5	WBGene00008916	F17C11.5	active						6	V-7D13	-			WT	Molecular_function:sugar binding	C-type lectin
176589_at	Y97E10AR.6	Y97E10AR.6	WBGene00022401	Y97E10AR.6	active								175369_at|176589_at					Uncharacterized conserved protein, contains BSD domain	ENSEMBL:ENSP00000344816:human:Hypothetical protein FLJ10276:E=16.6778 | ENSEMBL:ENSP00000291370:human:Hypothetical protein DKFZp686H02133:E=16.6021 |
175581_at	T05A8.3	T05A8.3	WBGene00020229	T05A8.3	active								175581_at|181900_at
188950_s_at	C34B2.7	C34B2.7	WBGene00016392	C34B2.7	active						7	I-5K20	-	This gene encodes a protein predicted by Eisenberg and coworkers, with 52% accuracy, to be mitochondrial.	tm1420	WT|Emb|Lva|WT|Egl|WT	Molecular_function:oxidoreductase activity|Biological_process:electron transport|Molecular_function:disulfide oxidoreductase activity|Molecular_function:oxidoreductase activity, acting on the CH-CH group of donors|Biological_process:oviposition|Biological_process:embryonic development (sensu Animalia)|Biological_process:larval development (sensu Nematoda)|Biological_process:growth	Succinate dehydrogenase, flavoprotein subunit	ENSEMBL:ENSP00000264932:human:Succinate dehydrogenase [ubiquinone] flavoprotein subunit, mitochondrial precursor:E=247.086 | ENSEMBL:ENSP00000332417:human:67 kDa protein:E=223.42 | ENSEMBL:ENSP00000346567:human:67 kDa protein:E=223.102 | ENSEMBL:ENSP00000336646:human:67 kDa protein:E=214 | ENSEMBL:ENSP00000347017:human:67 kDa protein:E=213.77 | ENSEMBL:ENSP00000333868:human:65 kDa protein:E=212.6…
181690_at	F26F4.1	F26F4.1	WBGene00017825	F26F4.1	active						5	III-2D19	-			WT|WT|WT|Gro	Biological_process:positive regulation of growth rate	Uncharacterized conserved protein	ENSEMBL:ENSP00000350395:human:Similar to CGI-20 protein:E=20.0458 | ENSEMBL:ENSP00000265857:human:Similar to CGI-20 protein:E=19.6198 | FLYBASE:CG9853-PA:fly:Flybase gene name is CG9853-PA:E=18.8539 |
188815_at	F36H1.2	F36H1.2	WBGene00006490	tag-144	active	head neurons | anal sphincter/depressor muscle | nerve ring | body wall muscle | ventral nerve cord | intestinal | tail neurons	Adult Expression: intestinal; anal sphincter/depressor muscle; body wall muscle; nerve ring; ventral nerve cord; head neurons; tail neurons; unidentified | Larval Expression: intestinal; body wall muscle; nerve ring; ventral nerve cord; head neurons; tail neurons; unidentified | It expressed mostly in the excretory cell and the intestine.		1	1	5	IV-5H20	174586_at|188815_at		ok750	Dpy|Pvl|Rup|Dpy|Gro|Stp	Molecular_function:tRNA ligase activity|Molecular_function:ATP binding|Biological_process:amino acid activation|Biological_process:positive regulation of body size|Biological_process:positive regulation of growth rate|Biological_process:hermaphrodite genital morphogenesis|Biological_process:morphogenesis of an epithelium|Biological_process:gametogenesis	Integral membrane ankyrin-repeat protein Kidins220 (protein kinase D substrate)	ENSEMBL:ENSP00000256707:human:KIAA1250 protein:E=182.022 | ENSEMBL:ENSP00000319947:human:Similar to Ankyrin repeat-rich membrane-spanning protein:E=162.086 | ENSEMBL:ENSP00000338794:human:Hypothetical protein:E=32.5086 | ENSEMBL:ENSP00000281131:human:PRED
182539_at	F29C4.2	F29C4.2	WBGene00017926	F29C4.2	active						23	IV-1C11	-			Gro|Gro	Biological_process:positive regulation of growth rate	Unnamed protein
181997_at	F36H5.9	F36H5.9	WBGene00018107	F36H5.9	active						1	II-2G17	-	This gene encodes a protein containing an F-box, a motif predicted to mediate protein-protein interactions either with homologs of yeast Skp-1p or with other proteins; its encoded protein also contains a Pfam-B45 motif of presently unknown function.		WT		Predicted transposase
174573_at	C25B8.1a	C25B8.1	WBGene00002233	kqt-1	active							X-3D13	174573_at|192221_at	The kqt-1 gene encodes a homolog of human KCNQ2, which when mutated leads to benign familial neonatal convulsions (OMIM:121200).	tm257	WT|WT	Molecular_function:ion channel activity|Biological_process:ion transport|Cellular_component:membrane|Molecular_function:potassium channel activity|Biological_process:potassium ion transport|Molecular_function:voltage-gated potassium channel activity|Cellular_component:voltage-gated potassium channel complex|Molecular_function:cation channel activity|Biological_process:cation transport	Voltage-gated K+ channel KCNQ	ENSEMBL:ENSP00000353668:human:Splice Isoform 3 Of Potassium voltage-gated channel subfamily KQT member 2:E=133.509 | ENSEMBL:ENSP00000346601:human:93 kDa protein:E=133.292 | ENSEMBL:ENSP00000347326:human:Splice Isoform 2 Of Potassium voltage-gated channel
183115_at	C34H4.2	C34H4.2	WBGene00016425	C34H4.2	active						19	IV-1F05	-			WT		Uncharacterized protein
172668_x_at	Y39A3CL.3	Y39A3CL.3	WBGene00021441	Y39A3CL.3	active								-			WT
173122_s_at	T04B8.5a	T04B8.5	WBGene00020207	T04B8.5	active	excretory cell | head neurons | nerve ring | body wall muscle | pharynx | dorsal nerve cord | ventral nerve cord | body neurons | tail neurons	Adult Expression: pharynx; body wall muscle; excretory cell; nerve ring; ventral nerve cord; dorsal nerve cord; head neurons; body neurons; tail neurons | Larval Expression: pharynx; body wall muscle; excretory cell; nerve ring; ventral nerve cord; head neurons; body neurons; tail neurons		1	1	5	II-1G12	173122_s_at|180388_s_at			WT	Molecular_function:amino acid-polyamine transporter activity|Biological_process:amino acid transport|Cellular_component:membrane|Biological_process:transport	Amino acid transporters	ENSEMBL:ENSP00000275730:human:Cation chloride cotransporter 6:E=161.824 | ENSEMBL:ENSP00000275729:human:SLC12A9 protein:E=103.638 | ENSEMBL:ENSP00000337711:human:FLJ00009 protein:E=85.0809 | ENSEMBL:ENSP00000351762:human:131 kDa protein:E=74.301 | ENSEMBL
175690_s_at	Y38C9A.2	Y38C9A.2	WBGene00000480	cgp-1	active						2	V-1C07	175690_s_at|192229_s_at			WT	Molecular_function:GTP binding|Biological_process:protein biosynthesis	GTP-binding protein GP-1	ENSEMBL:ENSP00000334787:human:GTPBP1 protein:E=156.699 | ENSEMBL:ENSP00000303997:human:OTTHUMP00000039861:E=105.796 | ENSEMBL:ENSP00000304893:human:GTP binding protein 2:E=31.8861 | ENSEMBL:ENSP00000350920:human:Elongation factor 1-alpha 1:E=17.2757 | ENS
185842_at	F54B11.10	F54B11.10	WBGene00010033	F54B11.10	active						14	X-6K24	-			WT
179842_s_at	F13H6.5	F13H6.5	WBGene00017433	F13H6.5	active						3	V-4P01	173526_at|179842_s_at			WT	Molecular_function:rhodopsin-like receptor activity|Biological_process:G-protein coupled receptor protein signaling pathway|Cellular_component:integral to membrane	Unnamed protein
183123_s_at	F20A1.9	F20A1.9	WBGene00017620	F20A1.9	active						7	V-5G23	-			Emb|WT	Biological_process:embryonic development (sensu Animalia)	Putative DEAD-box RNA helicase DDX1	ENSEMBL:ENSP00000233084:human:ATP-dependent helicase DDX1:E=39.3665 | ENSEMBL:ENSP00000301785:human:PREDICTED: similar to hypothetical protein:E=16.699 | ENSEMBL:ENSP00000283179:human:Heterogeneous nuclear ribonucleoprotein U, isoform b:E=13.7212 | ENSEMBL:ENSP00000340857:human:HNRPUL1 protein:E=13.3979 | ENSEMBL:ENSP00000263367:human:E1B-55kDa-associated protein:E=13.3767 | ENSEMBL:ENSP000003282…
193870_s_at	C08B11.2	C08B11.2	WBGene00001835	hda-2	active						2	II-5N08	-			WT|WT		Histone deacetylase complex, catalytic component RPD3	ENSEMBL:ENSP00000271095:human:Histone deacetylase 1:E=108.444 | ENSEMBL:ENSP00000347104:human:Histone deacetylase 2:E=106.721 | ENSEMBL:ENSP00000302967:human:Splice Isoform 1 Of Histone deacetylase 3:E=106.387 | ENSEMBL:ENSP00000354431:human:Splice Isofor
184219_at	C07F11.2	C07F11.2	WBGene00015570	C07F11.2	active								-			WT|Gro	Biological_process:positive regulation of growth rate	Unnamed protein
175586_at	K08E7.2	K08E7.2	WBGene00002002	hsb-1	active	Reproductive System | intestine | body wall muscle | pharynx | nervous system | vulval muscle | tail neurons	Adult Expression: pharynx; intestine; Reproductive System; vulval muscle; body wall muscle; Nervous System; tail neurons;		1	1		IV-6P05	175586_at|187945_at		cg116	WT		Heat shock factor binding protein	ENSEMBL:ENSP00000299671:human:Heat shock factor binding protein 1:E=13.2291 | ENSEMBL:ENSP00000302212:human:PREDICTED: similar to heat shock factor binding protein 1:E=11.3872 | FLYBASE:CG5446-PA:fly:Flybase gene name is CG5446-PA:E=12.3279 |
173039_s_at	K07A12.2	K07A12.2	WBGene00010621	K07A12.2	active						7	I-4E02	173039_s_at|194069_s_at			Emb|WT|Emb|Emb	Biological_process:embryonic development (sensu Animalia)	Leucine rich repeat	ENSEMBL:ENSP00000306276:human:Leucine-rich repeat-containing protein 15 precursor:E=38.0088 | ENSEMBL:ENSP00000355396:human:Leucine-rich repeats and immunoglobulin-like domains protein 2 precursor:E=30.9208 | ENSEMBL:ENSP00000273261:human:Splice Isoform 1
191789_at	W02D3.2	W02D3.2	WBGene00020932	W02D3.2	active						20	I-3C20	-			WT	Molecular_function:dihydroorotate dehydrogenase activity|Biological_process:'de novo' pyrimidine base biosynthesis|Molecular_function:dihydroorotate oxidase activity|Cellular_component:membrane	Dihydroorotate dehydrogenase	ENSEMBL:ENSP00000219240:human:Similar to Dihydroorotate dehydrogenase, mitochondrial precursor:E=95.4318 | FLYBASE:CG9741-PC:fly:Flybase gene name is Dhod-PC:E=80.9208 |
177115_at	M28.10	M28.10	WBGene00010901	M28.10	active								-
175101_s_at	K04G2.11	K04G2.11	WBGene00010569	K04G2.11	active								-			WT		Lysophospholipase
177913_at	T20B3.5	T20B3.5	WBGene00005426	srh-216	active						3	V-11A12	-			WT	Molecular_function:G-protein coupled receptor activity|Cellular_component:membrane	Predicted olfactory G-protein coupled receptor
171722_x_at	F56B3.11a	F56B3.11	WBGene00018934	F56B3.11	active								171722_x_at|172637_x_at|176854_s_at					Uncharacterized conserved protein	ENSEMBL:ENSP00000169551:human:HSPC154 protein:E=19.8861 | FLYBASE:CG7382-PA:fly:Flybase gene name is CG7382-PA:E=25.2757 |
190147_at	F59E11.8	F59E11.8	WBGene00019114	F59E11.8	active						2	V-6G12	-		tm1061	WT	Molecular_function:transcription factor activity|Molecular_function:steroid hormone receptor activity|Biological_process:regulation of transcription, DNA-dependent|Cellular_component:nucleus	Hormone receptors
[truncated: 7,358 more rows]

## Sheet: LA Present Calls
Genes called Present by MAS5.0 in at least 3 of 4 larval A-class replicates
[truncated: 7,586 more rows]
