# Supplementary material for: Cell-specific microarray profiling experiments reveal a comprehensive picture of gene expression in the C. elegans nervous system
Source: Genome Biol. 2007 Jul 5;8(7):R135. doi: 10.1186/gb-2007-8-7-r135 (PMC2323220; doi:10.1186/gb-2007-8-7-r135)
Supplement: Additional data file 23 — Keywords used to search WormBase expression data. [file gb-2007-8-7-r135-S23.xls]

## Sheet: Sheet1
Table 1
Cell Identity search and expression data search
	neuro, nerv, ganglia, touch, mechanoreceptor, sensilla
	sensilla, amphid, phasmid, "all cells", "all somatic"
	"all nuclei", "most cells"
Wildcard search	Cn
	CCn
	CnC
	CCC
	CCCC
	CCCCC
	(excluding GFP)
A secondary search following the wildcard search revealed no more genes:
	RVG, PAG,
	cord, synapse, axon, ring, action potential, process,
	movement, glial, dendri, chemo, noci, thermo, osmo
