# Supplementary material for: Cell-specific microarray profiling experiments reveal a comprehensive picture of gene expression in the C. elegans nervous system
Source: Genome Biol. 2007 Jul 5;8(7):R135. doi: 10.1186/gb-2007-8-7-r135 (PMC2323220; doi:10.1186/gb-2007-8-7-r135)
Supplement: Additional data file 24 — Enriched genes from all datasets with uncharacterized human homologues. [file gb-2007-8-7-r135-S24.xls]

## Sheet: common_data
108 unique transcripts from all enriched datasets (EP, LP, EA, LA) that have uncharacterized human homologs
Expression data extracted from WormBase release WS146									Neuron expression Key
Other annotation extracted from WormBase release WS140									0	Not annotated as expressed in neurons
									1	In neurons
									3	In all cells
									4	male specific
									5	No spatial expression data
WS146														WS140
Affy ID	Affy cosmid	WB cosmid	WB ID	Common name	WB status	Cell group	Expression pattern	Subcellular location	Neuron expression	Expression data present	MicroArray map positions	RNAi clones	Other probes	Brief id	Mutant	RNAi phenotype	GO list	KOG	Blast Hits (hit|species|description|E_val)
187294_at	C28H8.1	C28H8.1	WBGene00016192	C28H8.1	active						7	III-3I03	-	C28H8.1 is orthologous to the human gene BCL7A (OMIM:601406), which when mutated leads to high-grade B-cell non-Hodgkin lymphoma.		WT|WT		Uncharacterized conserved protein (tumor-specific protein BCL7 in humans)	ENSEMBL:ENSP00000261822:human:BCL7A protein:E=15.6198 | ENSEMBL:ENSP00000223368:human:B-cell CLL/lymphoma 7B, isoform 1:E=15.2441 | ENSEMBL:ENSP00000215115:human:BCL7C protein:E=13.2596 | FLYBASE:CG17252-PA:fly::E=14.1739 |
176255_s_at	Y71H2AM.10	Y71H2AM.10	WBGene00022175	Y71H2AM.10	active								-			Ste|WT	Biological_process:reproduction	Uncharacterized conserved protein	ENSEMBL:ENSP00000324458:human:PREDICTED: similar to hypothetical protein:E=25.4685 | ENSEMBL:ENSP00000316532:human:Hypothetical protein:E=23.6778 | ENSEMBL:ENSP00000244879:human:GBP protein isoform b:E=19.5229 | ENSEMBL:ENSP00000005286:human:GBP protein isoform a:E=19.5229 | ENSEMBL:ENSP00000299038:human:KIAA1944 protein:E=18.0655 | ENSEMBL:ENSP00000266765:human:Conserved hypothetical protein:E=1…
173536_s_at	K02B2.3	K02B2.3	WBGene00019296	K02B2.3	active						7	IV-3E21	-			WT		Uncharacterized conserved protein	ENSEMBL:ENSP00000340034:human:Chromosome 10 open reading frame 42:E=63.1675 | ENSEMBL:ENSP00000349680:human:C10orf42 protein:E=53.2518 | ENSEMBL:ENSP00000342693:human:Conserved hypothetical protein:E=46.7212 | FLYBASE:CG18769-PF:fly:Flybase gene name is CG18769-PF:E=54.0706 |
176589_at	Y97E10AR.6	Y97E10AR.6	WBGene00022401	Y97E10AR.6	active								175369_at|176589_at					Uncharacterized conserved protein, contains BSD domain	ENSEMBL:ENSP00000344816:human:Hypothetical protein FLJ10276:E=16.6778 | ENSEMBL:ENSP00000291370:human:Hypothetical protein DKFZp686H02133:E=16.6021 |
182086_s_at	C23H3.9a	C23H3.9	WBGene00016022	C23H3.9	active						1	II-1E01	181963_at|182085_at|182086_s_at			WT|WT|WT		Uncharacterized conserved protein	ENSEMBL:ENSP00000354885:human:Mucin 2 precursor:E=12.2596 | ENSEMBL:ENSP00000347118:human:Mucin 5:E=11.7959 | ENSEMBL:ENSP00000331373:human:Intestinal mucin:E=10.9208 | ENSEMBL:ENSP00000313390:human:LOC255374 protein:E=10.8239 | ENSEMBL:ENSP00000351148:human:Hypothetical protein:E=10.2219 | FLYBASE:CG31439-PA:fly:Flybase gene name is CG31439-PA:E=17.7959 | FLYBASE:CG14419-PA:fly:Flybase gene name…
182067_at	T23B3.3	T23B3.3	WBGene00020711	T23B3.3	active						4	I-3C10	-			WT		Uncharacterized conserved protein	ENSEMBL:ENSP00000350460:human:Hypothetical protein FLJ38143:E=13.0362 | ENSEMBL:ENSP00000346549:human:PYST9371:E=11.8861 | ENSEMBL:ENSP00000318024:human:CGI-90 protein:E=11.8239 | ENSEMBL:ENSP00000234195:human:Hypothetical protein FLJ32954:E=11.7447 | ENSEMBL:ENSP00000260385:human:Cerebral protein-10:E=10.3566 |
185049_at	Y9C12A.1	Y9C12A.1	WBGene00021185	Y9C12A.1	active								-			WT		Uncharacterized conserved protein	ENSEMBL:ENSP00000309532:human:P53-induced Protein:E=14.7959 | ENSEMBL:ENSP00000346564:human:Hypothetical protein:E=10.2676 |
186871_at	F59E12.11	F59E12.11	WBGene00019126	F59E12.11	active						11	II-4F21	-			Emb|Emb	Biological_process:embryonic development (sensu Animalia)	Uncharacterized conserved protein	ENSEMBL:ENSP00000321546:human:LOH12CR1:E=13.0044 |
181830_at	E04F6.2	E04F6.2	WBGene00017122	E04F6.2	active						3	II-5B05	-			WT		Uncharacterized conserved protein	ENSEMBL:ENSP00000230292:human:Molecular chaperone/chaperonin-binding protein:E=20.0132 | ENSEMBL:ENSP00000337946:human:Splice Isoform 1 Of Parkin coregulated gene protein:E=14.0655 | FLYBASE:CG17349-PA:fly:Flybase gene name is CG17349-PA:E=23.8539 | FLYBASE:CG15120-PA:fly:Flybase gene name is CG15120-PA:E=22.1024 |
173942_s_at	F38A5.1a	F38A5.1	WBGene00018160	F38A5.1	active	amphids | head neurons | hypodermis | intestine | nervous system | phasmids | tail neurons	Adult Expression: intestine; Nervous System; head neurons; amphids; tail neurons; phasmids;		1	1		IV-3A12	-			WT|Unclassified|Unclassified|Unclassified|WT		Uncharacterized conserved protein	ENSEMBL:ENSP00000264689:human:Conserved hypothetical protein:E=75.4949 | ENSEMBL:ENSP00000314049:human:PREDICTED: similar to RIKEN cDNA 2700038N03:E=26.1308 | FLYBASE:CG16979-PA:fly:Flybase gene name is CG16979-PA:E=64.8861 | FLYBASE:CG30157-PA:fly:Flybase gene name is CG30157-PA:E=22.9586 |
186258_s_at	C16E9.2a	C16E9.2	WBGene00015866	C16E9.2	active							X-3N13	186086_s_at|186258_s_at			WT		Uncharacterized conserved protein	ENSEMBL:ENSP00000336720:human:C22orf9 protein:E=54.7212 | ENSEMBL:ENSP00000251993:human:C22orf9 protein:E=54.2924 | FLYBASE:CG9646-PA:fly:Flybase gene name is CG9646-PA:E=74.2218 |
187983_at	F09E8.2	F09E8.2	WBGene00008624	F09E8.2	active						5		171928_x_at|187983_at				Molecular_function:calcium ion binding|Molecular_function:structural molecule activity	Uncharacterized conserved protein	ENSEMBL:ENSP00000321856:human:EGF-like domain containing protein:E=56.3872 | ENSEMBL:ENSP00000295982:human:CRELD1 protein:E=56.3665 | ENSEMBL:ENSP00000332223:human:Hypothetical protein MGC11256:E=49.8239 | ENSEMBL:ENSP00000339572:human:Furin-like cysteine
181474_at	C44E4.5	C44E4.5	WBGene00016654	C44E4.5	active						2	I-2C23	-			WT|Unclassified		Uncharacterized conserved protein (tumor antigen CML66 in humans)	ENSEMBL:ENSP00000239690:human:Nuclear movement protein family protein:E=26.0132 | FLYBASE:CG10347-PB:fly:Flybase gene name is CG10347-PB:E=16.4437 |
185820_at	F57B10.9	F57B10.9	WBGene00019006	F57B10.9	active							I-3O01	-	F57B10.9 is orthologous to the human gene SPARTIN (TAHCCP1; OMIM:607111), which when mutated leads to disease.		WT	Molecular_function:cysteine-type endopeptidase activity|Biological_process:proteolysis and peptidolysis	Uncharacterized conserved protein	ENSEMBL:ENSP00000353307:human:Splice Isoform 1 Of Spartin:E=29.2147 | ENSEMBL:ENSP00000326182:human:Conserved hypothetical protein:E=29.1611 |
178406_at	M02G9.3	M02G9.3	WBGene00010832	M02G9.3	active							II-7C02	-			WT		Uncharacterized protein	ENSEMBL:ENSP00000334197:human:Keratin-associated protein 10-6:E=29.2757 | ENSEMBL:ENSP00000333987:human:27 kDa protein:E=21.7213 | ENSEMBL:ENSP00000328270:human:Keratin-associated protein 4-7:E=20.1367 | ENSEMBL:ENSP00000335565:human:Keratin-associated pr
187117_at	T09B9.4	T09B9.4	WBGene00011645	T09B9.4	active						5	X-4H08	175236_at|187117_at	T09B9.4 is orthologous to the human gene PUTATIVE CYTOSKELETAL PROTEIN (D10S170; OMIM:601985), which when mutated leads to disease.	ok1315	WT		Uncharacterized conserved protein H4	ENSEMBL:ENSP00000353445:human:Coiled-coil domain containing 6:E=21.2676 | ENSEMBL:ENSP00000263102:human:Coiled-coil domain containing protein 6:E=20.4949 | FLYBASE:CG6664-PA:fly:Flybase gene name is CG6664-PA:E=22.1549 |
183753_at	T26A8.2	T26A8.2	WBGene00020825	T26A8.2	active						12	IV-4E10	-			WT		Uncharacterized conserved protein	ENSEMBL:ENSP00000258173:human:ALYE870:E=14.7959 |
187248_at	C03C10.6	C03C10.6	WBGene00007272	C03C10.6	active						1	III-2C23	-			WT|WT	Molecular_function:oxidoreductase activity|Biological_process:electron transport	Uncharacterized conserved protein	ENSEMBL:ENSP00000256339:human:KIAA1409 protein:E=127.959 | ENSEMBL:ENSP00000339276:human:KIAA1409:E=126.886 | FLYBASE:CG5237-PA:fly:Flybase gene name is CG5237-PA:E=113.77 |
176337_at	Y50D4B.2	Y50D4B.2	WBGene00021741	Y50D4B.2	active								-					Uncharacterized membrane protein	ENSEMBL:ENSP00000271981:human:CGI-49 protein:E=28.6021 | FLYBASE:CG5167-PA:fly:Flybase gene name is CG5167-PA:E=16.3979 | FLYBASE:CG2604-PA:fly:Flybase gene name is CG2604-PA:E=16.284 |
194209_x_at	Y25C1A.7a	Y25C1A.7	WBGene00021294	Y25C1A.7	active								172631_x_at|174312_at|186645_s_at|194209_x_at			WT|WT		Uncharacterized conserved protein	ENSEMBL:ENSP00000253031:human:Hypothetical protein MGC3262:E=39.7696 | ENSEMBL:ENSP00000072644:human:Similar to AK000823-like protein:E=25.2924 | FLYBASE:CG4645-PA:fly:Flybase gene name is CG4645-PA:E=16 |
173960_s_at	C50F4.16	C50F4.16	WBGene00008238	C50F4.16	active								-	The C50F4.16 gene encodes a NUDIX hydrolase.	gk2			Uncharacterized NUDIX family hydrolase	ENSEMBL:ENSP00000339175:human:Uridine diphosphate glucose pyrophosphatase:E=25.7696 | FLYBASE:CG31063-PA:fly:Flybase gene name is CG31063-PA:E=30.7213 |
177255_at	M195.2	M195.2	WBGene00010948	M195.2	active							II-6I13	-		tm1534	Bmd|Dpy|Emb	Biological_process:body morphogenesis (sensu Nematoda)|Biological_process:positive regulation of body size|Biological_process:embryonic development (sensu Animalia)	Uncharacterized protein	ENSEMBL:ENSP00000334197:human:Keratin-associated protein 10-6:E=14.7696 |
175948_s_at	D2007.5	D2007.5	WBGene00017045	D2007.5	active	pharyngeal muscle | ventral nerve cord	expression consists of three components-- prior to the 100 cell stage until after elongation a large number of cells throughout the embryo are seen to express; in larvae and young adults expression is seen in the ventral nerve cord and a number of neuronal cell bodies (typically three) intrinsic to the nerve cord; in adults mosaic diffuse expression is seen in the muscle blocks of the pharynx.		1	1	2	III-4G02	-			WT|WT		Uncharacterized conserved protein	ENSEMBL:ENSP00000343249:human:Splice Isoform 2 Of Hypothetical protein KIAA0652:E=20.7696 | ENSEMBL:ENSP00000310321:human:Splice Isoform 1 Of Hypothetical protein KIAA0652:E=20.585 |
187542_s_at	T01G9.2a	T01G9.2	WBGene00011344	T01G9.2	active							I-4E23	171721_x_at|187542_s_at		pkP979	WT	Molecular_function:molecular_function unknown	Uncharacterized conserved protein	ENSEMBL:ENSP00000219139:human:UPF0183 protein:E=66.0044 | FLYBASE:CG7083-PA:fly:Flybase gene name is CG7083-PA:E=64.1135 |
184610_at	Y49E10.23a	Y49E10.23	WBGene00013042	Y49E10.23	active						6	III-6G02	174998_s_at|184610_at			WT|WT|WT	Molecular_function:protein binding|Biological_process:regulation of apoptosis|Cellular_component:intracellular	Uncharacterized conserved protein	ENSEMBL:ENSP00000320342:human:Hypothetical protein DKFZp686K1351:E=46.5528 | ENSEMBL:ENSP00000355314:human:Splice Isoform 2 Of Restin:E=21.585 | ENSEMBL:ENSP00000351665:human:Splice Isoform 1 Of Restin:E=21.585 | ENSEMBL:ENSP00000271778:human:Centromere p
190860_at	F23B2.4	F23B2.4	WBGene00009074	F23B2.4	active						9	IV-4N07	-			WT		Uncharacterized conserved protein WDR10, contains WD40 repeats	ENSEMBL:ENSP00000324005:human:Similar to WDR10p-L:E=208.569 | ENSEMBL:ENSP00000296266:human:WDR10p-L:E=207.569 | ENSEMBL:ENSP00000323973:human:WD repeat domain 10 isoform 3:E=207.432 | ENSEMBL:ENSP00000324165:human:Similar to WDR10p-L:E=191.018 | ENSEMBL:ENSP00000281405:human:Splice Isoform 2 Of WD-repeat protein 35:E=11.6778 | ENSEMBL:ENSP00000314444:human:G-protein beta WD-40 repeat containing …
186417_at	D1007.15	D1007.15	WBGene00017010	D1007.15	active						9	I-2C13	176241_at|186417_at			WT		Uncharacterized conserved protein	ENSEMBL:ENSP00000313885:human:Splice Isoform 1 Of Protein KIAA0195:E=82.2441 | FLYBASE:CG3054-PA:fly:Flybase gene name is l(2)k05819-PA:E=59.1249 |
181955_at	K04B12.3	K04B12.3	WBGene00010551	K04B12.3	active						11	II-9K19	-			WT		Uncharacterized conserved protein	ENSEMBL:ENSP00000352421:human:Hypothetical protein:E=17.5376 | ENSEMBL:ENSP00000300917:human:Amplified in breast cancer 2:E=17.2924 | FLYBASE:CG6729-PA:fly:Flybase gene name is CG6729-PA:E=42 |
179061_at	C25D7.8	C25D7.8	WBGene00007718	C25D7.8	active						11	V-9H10	-			WT		Uncharacterized conserved protein	ENSEMBL:ENSP00000301453:human:OTU-like cysteine protease family protein:E=38.3098 | ENSEMBL:ENSP00000203664:human:OTU-like cysteine protease family protein:E=27.5686 | FLYBASE:CG4968-PA:fly:Flybase gene name is CG4968-PA:E=39.9586 |
185259_at	F41E6.13a	F41E6.13	WBGene00018294	tag-283	active	head neurons | nerve ring | hypodermis | seam cells | body wall muscle | pharynx | ventral nerve cord | intestinal | tail neurons	Adult Expression: pharynx; body wall muscle; hypodermis; seam cells; nerve ring; ventral nerve cord; head neurons | Larval Expression: pharynx; intestinal; body wall muscle; hypodermis; seam cells; nerve ring; ventral nerve cord; head neurons; tail neurons		1	1		V-6M09	174871_at|185259_at			WT|WT|WT|Gro	Biological_process:positive regulation of growth rate	Uncharacterized conserved protein, contains WD40 repeats	ENSEMBL:ENSP00000262139:human:WIPI-1 alpha:E=74.5528 | ENSEMBL:ENSP00000288828:human:Hypothetical protein DKFZp434J154:E=73.8861 | ENSEMBL:ENSP00000313532:human:CGI-50 protein:E=71.7447 | ENSEMBL:ENSP00000269395:human:G-protein beta WD-40 repeat containing protein:E=32.6778 | ENSEMBL:ENSP00000348848:human:WD repeat domain 45:E=28.8539 | FLYBASE:CG7986-PA:fly:Flybase gene name is CG7986-PA:E=68.92…
190492_at	C38H2.1	C38H2.1	WBGene00008018	C38H2.1	active	head neurons | nerve ring | nervous system | ventral nerve cord | tail neurons	Adult Expression: Nervous System; nerve ring; ventral nerve cord; head neurons; tail neurons;		1	1	1	III-5F19	-			WT|WT		Uncharacterized conserved protein, contains RUN, BRK and TBC domains	ENSEMBL:ENSP00000268989:human:RUN and TBC1 domain containing 1:E=89.9208 | ENSEMBL:ENSP00000337917:human:KIAA1941 protein:E=85.5229 | ENSEMBL:ENSP00000318262:human:RabGAP/TBC domain containing protein:E=25.0362 | ENSEMBL:ENSP00000341517:human:TBC1D16 protein:E=22.8239 | ENSEMBL:ENSP00000309794:human:TBC1 domain family, member 16:E=21.6576 | ENSEMBL:ENSP00000221543:human:Hypothetical protein FLJ12…
180980_at	F52B11.1a	F52B11.1	WBGene00009924	F52B11.1	active						2	IV-7M02	174687_at|180980_at			WT		Uncharacterized PHD Zn-finger protein	ENSEMBL:ENSP00000285106:human:CXXC finger 1 (PHD domain):E=27.3098 | FLYBASE:CG17446-PA:fly:Flybase gene name is CG17446-PA:E=27.8861 |
181795_s_at	F42H11.1	F42H11.1	WBGene00009646	F42H11.1	active						9	I-4B12	-			WT		Uncharacterized protein	ENSEMBL:ENSP00000339915:human:Splice Isoform 1 Of Collagen alpha 2(XI) chain precursor:E=10 | ENSEMBL:ENSP00000352057:human:Splice Isoform 4 Of Collagen alpha 2(XI) chain precursor:E=10 | ENSEMBL:ENSP00000350443:human:Splice Isoform 7 Of Collagen alpha 2(XI) chain precursor:E=10 | ENSEMBL:ENSP00000350079:human:Splice Isoform 3 Of Collagen alpha 2(XI) chain precursor:E=10 | ENSEMBL:ENSP00000355123…
187229_s_at	Y54E10A.12	Y54E10A.12	WBGene00021832	Y54E10A.12	active								-			WT|WT		Uncharacterized protein	ENSEMBL:ENSP00000295191:human:OTTHUMP00000061411:E=11 | ENSEMBL:ENSP00000335341:human:CDC42 binding protein kinase alpha:E=11 | ENSEMBL:ENSP00000263630:human:KIAA1212:E=10.1192 | ENSEMBL:ENSP00000346713:human:KIAA0216 splice variant 2:E=10.1135 |
176157_at	C27H5.7a	C27H5.7	WBGene00001129	dyf-13	active							II-5O24	-			WT		Uncharacterized conserved protein	ENSEMBL:ENSP00000339135:human:TPR repeat containing protein:E=97.7213 | FLYBASE:CG4525-PA:fly:Flybase gene name is CG4525-PA:E=82.7695 |
183786_at	F41D9.1	F41D9.1	WBGene00018281	F41D9.1	active	head neurons | nerve ring | ventral nerve cord | body neurons | tail neurons	Adult Expression: nerve ring; ventral nerve cord; head neurons; body neurons; tail neurons | Larval Expression: nerve ring; ventral nerve cord; head neurons; body neurons; tail neurons		1	1	6	X-4E06	-			WT|WT|Unclassified|WT|Unclassified		Uncharacterized conserved protein, contains TBC, SH3 and RUN domains	ENSEMBL:ENSP00000248929:human:RUN and TBC1 domain containing 3:E=178.886 | ENSEMBL:ENSP00000350975:human:OTTHUMP00000028830:E=178.187 | ENSEMBL:ENSP00000320748:human:FLJ00006 protein:E=69.3767 | ENSEMBL:ENSP00000300584:human:KIAA1055 protein:E=38.8861 | E
186400_s_at	T10B11.6	T10B11.6	WBGene00020402	T10B11.6	active						2	I-3K20	-			WT		Uncharacterized conserved protein	ENSEMBL:ENSP00000246355:human:Conserved hypothetical protein:E=19.3188 | FLYBASE:CG8245-PA:fly:Flybase gene name is CG8245-PA:E=17.4437 |
180407_at	F36D4.5a	F36D4.5	WBGene00018090	F36D4.5	active	intestine	Adult Expression: intestine;		0	1	11	V-6J19	174096_at|180407_at			WT|WT		Uncharacterized conserved protein	ENSEMBL:ENSP00000330884:human:Splice Isoform 1 Of UPF0326 protein CGI-96:E=56.5528 | ENSEMBL:ENSP00000306528:human:20 kDa protein:E=46.4437 | ENSEMBL:ENSP00000263831:human:Conserved hypothetical protein:E=26.6576 | FLYBASE:CG7222-PA:fly:Flybase gene name is CG7222-PA:E=52.4437 | FLYBASE:CG12231-PA:fly:Flybase gene name is CG12231-PA:E=31.9586 |
179782_s_at	W01F3.1a	W01F3.1	WBGene00012184	W01F3.1	active	excretory cell | head neurons | Reproductive System | hypodermis | intestine | nervous system | developing vulva	Adult Expression: intestine; hypodermis; excretory cell; Nervous System; head neurons;		1	1		V-13K19	-		pkP591	WT		Uncharacterized conserved protein	ENSEMBL:ENSP00000282226:human:AASA9217:E=23.0605 | ENSEMBL:ENSP00000306888:human:Hypothetical protein FLJ34582:E=13.7212 | ENSEMBL:ENSP00000294370:human:Conserved hypothetical protein:E=13.4089 |
185096_at	Y71H2B.6	Y71H2B.6	WBGene00007019	mdt-19	active								-			Emb|WT	Biological_process:embryonic development (sensu Animalia)	Uncharacterized conserved protein	ENSEMBL:ENSP00000337340:human:Mediator of RNA polymerase II transcription, subunit 19 homolog:E=16.8239 | ENSEMBL:ENSP00000287174:human:Lung cancer metastasis-related protein:E=16.7696 | FLYBASE:CG5546-PA:fly:Flybase gene name is CG5546-PA:E=17.1739 |
182423_s_at	W02A11.2	W02A11.2	WBGene00012193	W02A11.2	active						3	I-6B11	-			WT		Uncharacterized conserved protein	ENSEMBL:ENSP00000253794:human:Hypothetical protein MGC10540:E=40.6198 | FLYBASE:CG14750-PA:fly:Flybase gene name is CG14750-PA:E=30.7447 |
176087_at	C07H6.2	C07H6.2	WBGene00015579	C07H6.2	active	intestine | pharynx	Adult Expression: pharynx; intestine;		0	1		III-4A11	-			WT|WT|Gro	Biological_process:positive regulation of growth rate	Uncharacterized conserved protein	ENSEMBL:ENSP00000230260:human:HCG V:E=12.699 | FLYBASE:CG13994-PA:fly:Flybase gene name is CG13994-PA:E=12.8239 | FLYBASE:CG11233-PA:fly:Flybase gene name is CG11233-PA:E=12.6383 |
177391_s_at	R166.3	R166.3	WBGene00011303	R166.3	active						2	II-7I20	-	The R166.3 gene encodes an unfamiliar protein, with homologs in yeast and archaea, that is orthologous to the human gene ALPORT SYNDROME, MENTAL RETARDATION, MIDFACE HYPOPLASIA, AND ELLIPTOCYTOSIS CHROMOSOMAL REGION GENE 1 (AMMECR1; OMIM:300195); AMMECR1, when mutated, may be at least partially responsible for mental retardation, midface hypoplasia, or elliptocytosis.		WT		Uncharacterized conserved protein, AMMECR1	ENSEMBL:ENSP00000262844:human:Splice Isoform 1 Of AMME syndrome candidate gene 1 protein:E=46.7212 | ENSEMBL:ENSP00000272647:human:Hypothetical protein MGC4268:E=43.5086 | FLYBASE:CG5902-PB:fly:Flybase gene name is CG5902-PB:E=43.301 |
185854_s_at	T10B11.9	T10B11.9	WBGene00020405	T10B11.9	active						6	I-3M02	-			Emb|WT|Egl|Rup|Egl	Molecular_function:nucleic acid binding|Biological_process:oviposition|Biological_process:embryonic development (sensu Animalia)|Biological_process:morphogenesis of an epithelium	Uncharacterized conserved protein	ENSEMBL:ENSP00000218172:human:Chromosome X open reading frame 32:E=24.585 | ENSEMBL:ENSP00000278590:human:PREDICTED: KIAA1726 protein:E=23.1192 | ENSEMBL:ENSP00000323449:human:Hypothetical protein FLJ23231:E=18.3979 | ENSEMBL:ENSP00000340839:human:33 kDa protein:E=18.2596 | ENSEMBL:ENSP00000346995:human:Hypothetical protein FLJ46041:E=14.0605 | FLYBASE:CG10889-PA:fly:Flybase gene name is CG10889-…
189273_at	F55A11.1	F55A11.1	WBGene00010075	F55A11.1	active						18	V-7P04	174271_at|189273_at			WT|WT	Molecular_function:calcium ion binding	Uncharacterized conserved protein	ENSEMBL:ENSP00000317271:human:Multiple coagulation factor deficiency protein 2 precursor:E=24.1871 | ENSEMBL:ENSP00000274852:human:OTTHUMP00000016179:E=14.4685 | FLYBASE:CG17271-PA:fly:Flybase gene name is CG17271-PA:E=29.2676 |
179233_at	F20D1.1	F20D1.1	WBGene00008973	F20D1.1	active						30	X-6N22	174729_s_at|179233_at			WT|WT		Uncharacterized conserved protein	ENSEMBL:ENSP00000317121:human:Hypothetical protein C9orf7:E=19.9586 | FLYBASE:CG6151-PB:fly:Flybase gene name is CG6151-PB:E=26.4559 |
182309_s_at	F53H8.4	F53H8.4	WBGene00004893	sms-2	active						1		173484_at|182309_s_at					Uncharacterized conserved protein	ENSEMBL:ENSP00000351981:human:Phosphatidylcholine:ceramide cholinephosphotransferase 2:E=34.5686 | ENSEMBL:ENSP00000355235:human:Phosphatidylcholine:ceramide cholinephosphotransferase 1:E=29.6576 | ENSEMBL:ENSP00000354829:human:Sphingomyelin synthase:E=29.6576 | ENSEMBL:ENSP00000354157:human:SAMD8 protein:E=27.5376 | ENSEMBL:ENSP00000287258:human:Sterile alpha motif domain containing 8:E=10.7447 …
180309_s_at	F49E2.5a	F49E2.5	WBGene00009888	F49E2.5	active	muscle | neurons | hypodermis	Post-embryonic expression. Hypodermis, neurons and muscle		1	1			171758_x_at|172298_x_at|174674_at|180098_s_at|180309_s_at			WT|WT		Uncharacterized protein	ENSEMBL:ENSP00000311997:human:Neurofilament triplet H protein:E=30.0044 | ENSEMBL:ENSP00000333119:human:Hypothetical protein:E=24.9208 | ENSEMBL:ENSP00000296755:human:Microtubule-associated protein 1B:E=22.5376 | ENSEMBL:ENSP00000333984:human:Triadin:E=21
183577_at	ZK1067.7	ZK1067.7	WBGene00004174	pqn-95	active						14	II-6J11	174071_at|183577_at	The protein product of this gene is predicted to contain a glutamine/asparagine (Q/N)-rich ('prion') domain, by the algorithm of Michelitsch and Weissman (as of the WS77 release of WormBase, i.e., in wormpep77).		Emb	Biological_process:embryonic development (sensu Animalia)	Uncharacterized protein	ENSEMBL:ENSP00000334197:human:Keratin-associated protein 10-6:E=18.8539 | ENSEMBL:ENSP00000333987:human:27 kDa protein:E=16.4437 | ENSEMBL:ENSP00000310492:human:Keratin, ultrahigh sulfur, B:E=14.7696 | ENSEMBL:ENSP00000335565:human:Keratin-associated protein 10-8:E=14.1871 | ENSEMBL:ENSP00000340546:human:Keratin-associated protein 4-5:E=13.6021 | ENSEMBL:ENSP00000328270:human:Keratin-associated p…
185954_at	Y54G11A.7	Y54G11A.7	WBGene00013216	Y54G11A.7	active	head neurons | hypodermis | intestine | pharynx | nervous system	Adult Expression: pharynx; intestine; hypodermis; Nervous System; head neurons;		1	1	1	II-9I03	-			WT|WT|WT|Emb	Biological_process:embryonic development (sensu Animalia)	Uncharacterized conserved protein	ENSEMBL:ENSP00000334692:human:FLJ20699 protein:E=82.585 |
176124_at	ZK652.3	ZK652.3	WBGene00022784	ZK652.3	active	spermatheca | gonad sheath cells | seam cells | intestine | vulval muscle | developing uterus | developing vulva	Adult Expression: intestine; vulval muscle; spermatheca; gonad sheath cells; seam cells;		0	1			-			WT|WT|WT	Molecular_function:molecular_function unknown	Uncharacterized conserved protein	ENSEMBL:ENSP00000239878:human:UPF0185 protein BM-002:E=35.8539 |
181621_at	T24H10.4	T24H10.4	WBGene00012002	T24H10.4	active						7	II-6F17	-			WT		Uncharacterized conserved protein	ENSEMBL:ENSP00000246355:human:Conserved hypothetical protein:E=14.1611 | FLYBASE:CG8245-PA:fly:Flybase gene name is CG8245-PA:E=16.9208 |
177165_at	Y38F2AL.2	Y38F2AL.2	WBGene00021416	Y38F2AL.2	active								-					Uncharacterized conserved protein	ENSEMBL:ENSP00000243578:human:Hypothetical protein MGC4093:E=40.9208 | ENSEMBL:ENSP00000261499:human:B9:E=12.699 | ENSEMBL:ENSP00000316631:human:Hypothetical protein FLJ20345:E=12.1549 | ENSEMBL:ENSP00000338407:human:Hypothetical protein:E=12.0555 | ENSEMBL:ENSP00000268841:human:EPPB9 protein:E=10.1427 | FLYBASE:CG9227-PA:fly:Flybase gene name is CG9227-PA:E=23.5229 |
177606_at	F25H2.4	F25H2.4	WBGene00009118	F25H2.4	active						18	I-5E16	-			Clr|Emb|Etv|Gro|Stp|Unc|Lva|Unc|Unclassified|Emb|Gro|Stp|Unc|Unclassified	Molecular_function:molecular_function unknown|Biological_process:osmoregulation|Biological_process:embryonic development (sensu Animalia)|Biological_process:embryonic morphogenesis|Biological_process:positive regulation of growth rate|Biological_process:larval development (sensu Nematoda)|Biological_process:growth|Biological_process:gametogenesis|Biological_process:locomotory behavior	Uncharacterized conserved protein encoded by sequence overlapping the COX4 gene	ENSEMBL:ENSP00000216799:human:CGI-112 protein:E=16.6383 | ENSEMBL:ENSP00000253457:human:Neighbor of COX4:E=13.5686 | FLYBASE:CG3501-PA:fly:Flybase gene name is CG3501-PA:E=18.4202 |
184529_at	F49E10.1	F49E10.1	WBGene00018639	F49E10.1	active						10	X-3O17	176382_at|184529_at			WT|WT		Uncharacterized conserved protein, contains TBC domain	ENSEMBL:ENSP00000309794:human:TBC1 domain family, member 16:E=124.337 | ENSEMBL:ENSP00000341517:human:TBC1D16 protein:E=64.4815 | ENSEMBL:ENSP00000318262:human:RabGAP/TBC domain containing protein:E=41.3565 | ENSEMBL:ENSP00000221543:human:Hypothetical protein FLJ12168:E=35.4685 | ENSEMBL:ENSP00000156097:human:Ornithine aminOtransferase-like 1:E=31.7447 | ENSEMBL:ENSP00000268989:human:RUN and TBC1…
181690_at	F26F4.1	F26F4.1	WBGene00017825	F26F4.1	active						5	III-2D19	-			WT|WT|WT|Gro	Biological_process:positive regulation of growth rate	Uncharacterized conserved protein	ENSEMBL:ENSP00000350395:human:Similar to CGI-20 protein:E=20.0458 | ENSEMBL:ENSP00000265857:human:Similar to CGI-20 protein:E=19.6198 | FLYBASE:CG9853-PA:fly:Flybase gene name is CG9853-PA:E=18.8539 |
189664_s_at	D2013.2	D2013.2	WBGene00008402	D2013.2	active						11	II-6L17	-			WT|WT	Molecular_function:zinc ion binding	Uncharacterized conserved protein, contains WD40 repeats and FYVE domains	ENSEMBL:ENSP00000267142:human:WD repeat and FYVE domain containing protein 2:E=92.0506 | ENSEMBL:ENSP00000233055:human:WD repeat and FYVE domain containing protein 1:E=88.6778 | ENSEMBL:ENSP00000272881:human:Zn-finger, FYVE type domain containing protein:E=76.3665 | ENSEMBL:ENSP00000258281:human:Splice Isoform 1 Of TAF5-like RNA polymerase II p300/CBP-associated factor-associated factor 65 kDa su…
186569_at	C40H1.6	C40H1.6	WBGene00008041	C40H1.6	active	neurons	4 neural nuclei stain L1-adult. One just posterior to the proximal bulb of the pharynx, one just anterior to it (these 2 very strong signal) and a symmetrical pair slightly more anterior again (not nearly as strong as others).-maybe members of head sensilla? | "Two strongly staining nuclei in the main body of neuropil, and a faintly staining pair symmetrically positioned anterior to the metacorpu…		1	1	18		-			WT	Molecular_function:ubiquitin conjugating enzyme activity|Biological_process:protein modification|Biological_process:ubiquitin cycle	Uncharacterized conserved protein	ENSEMBL:ENSP00000271446:human:Similar to CG8386 protein:E=67.0315 | FLYBASE:CG8386-PA:fly:Flybase gene name is CG8386-PA:E=67.7213 |
186667_s_at	Y37E11B.3	Y37E11B.3	WBGene00021376	Y37E11B.3	active						2		-					Uncharacterized conserved protein	ENSEMBL:ENSP00000350621:human:Conserved hypothetical protein:E=13.7959 | FLYBASE:CG17180-PA:fly:Flybase gene name is CG17180-PA:E=16 |
175867_at	Y105E8A.5	Y105E8A.5	WBGene00000241	bbs-1	active	head neurons | nerve ring | intestinal | tail neurons	Adult Expression: nerve ring; head neurons; tail neurons | Larval Expression: intestinal; nerve ring; head neurons; tail neurons		1	1			-		ok1111			Uncharacterized conserved protein	ENSEMBL:ENSP00000309677:human:Splice Isoform 2 Of Bardet-Biedl syndrome 1 protein:E=68.9208 | ENSEMBL:ENSP00000317469:human:Hypothetical protein:E=64.2076 | FLYBASE:CG14825-PA:fly:Flybase gene name is CG14825-PA:E=37.3188 |
173863_s_at	ZK1236.2	ZK1236.2	WBGene00000414	cec-1	active	all somatic	No CEC-1 could be detected in zygotes and early embryos. The protein was first detected in embryos at about the 50- to 80-cell stage. At this stage, weak immunostaining appeared in all somatic nuclei. Again, the specificity of the antibodies was confirmed by preincubating the serum with the purified cec-1-antigen which abolished all observed signals. Later in development, nuclear staining becomes…	CEC-1 staining in interphase nuclei was homogeneous and no speckles or foci could be detected, suggesting a uniform distribution of the protein. High-resolution imaging of the anti-CEC-1 antibody staining also revealed uniform staining of interphase nuclei. Interestingly, when the chromosomes started to condense during early mitosis, the protein appeared to dissociate from them, as shown in prome…	3	1	6	III-4B19	-	cec-1 encodes a nuclear protein with a chromodomain that is ubiquitously expressed in somatic cells, but is dispensable for embryonic survival or gross adult morphology.	ok1005	WT|WT	Molecular_function:chromatin binding|Biological_process:chromatin assembly/disassembly|Cellular_component:chromatin|Cellular_component:nucleus	Uncharacterized conserved protein, contains chromo domain	ENSEMBL:ENSP00000301396:human:PELP1:E=16.7213 | ENSEMBL:ENSP00000318195:human:Nucleolin:E=16.301 | ENSEMBL:ENSP00000347888:human:Splice Isoform 2 Of Putative splicing factor YT521:E=14.1192 | ENSEMBL:ENSP00000339245:human:Splice Isoform 1 Of Putative spli
190010_at	R07E5.12	R07E5.12	WBGene00011118	R07E5.12	active							III-2O21	-			Emb|Lva|Lvl|WT|WT|WT|WT	Biological_process:embryonic development (sensu Animalia)|Biological_process:larval development (sensu Nematoda)|Biological_process:growth|Biological_process:physiological processes	Uncharacterized conserved protein	ENSEMBL:ENSP00000333255:human:Conserved hypothetical protein:E=14.0088 | ENSEMBL:ENSP00000298664:human:14 kDa protein:E=12.9208 |
176116_at	F09G8.5	F09G8.5	WBGene00017320	F09G8.5	active						3	III-4K14	-			WT|WT		Uncharacterized conserved protein	ENSEMBL:ENSP00000317302:human:Splice Isoform 1 Of Protein C21orf2:E=35.1739 | ENSEMBL:ENSP00000344566:human:C21orf2 protein:E=34.7212 | FLYBASE:CG14995-PA:fly:Flybase gene name is CG14995-PA:E=30.8539 | FLYBASE:CG15208-PA:fly:Flybase gene name is CG15208-PA:E=25.8861 |
185782_at	T03G11.3	T03G11.3	WBGene00020196	T03G11.3	active							X-2P14	-			WT	Molecular_function:nucleic acid binding|Molecular_function:zinc ion binding|Cellular_component:nucleus	Uncharacterized conserved protein	ENSEMBL:ENSP00000237275:human:OTTHUMP00000040173:E=31.3872 | ENSEMBL:ENSP00000263849:human:CGI-62 protein:E=29.2292 | FLYBASE:CG10999-PC:fly:Flybase gene name is CG10999-PC:E=20.8239 |
178450_at	D1043.1	D1043.1	WBGene00008361	D1043.1	active						2	II-7L20	173185_s_at|178450_at			Bmd|Clr|Emb|Unc|Emb|Lva|Unc	Biological_process:body morphogenesis (sensu Nematoda)|Biological_process:osmoregulation|Biological_process:embryonic development (sensu Animalia)|Biological_process:larval development (sensu Nematoda)|Biological_process:growth|Biological_process:locomotory behavior	Uncharacterized conserved protein	ENSEMBL:ENSP00000271775:human:Hypothetical protein FLJ10736:E=26.9208 | FLYBASE:CG18176-PA:fly:Flybase gene name is CG18176-PA:E=25.8539 |
185157_at	Y75B8A.12	Y75B8A.12	WBGene00003892	osm-12	active	head neurons | tail neurons	Adult Expression: head neurons; tail neurons | Larval Expression: head neurons; tail neurons		1	1	3		-		n1606	WT		Uncharacterized conserved protein related to the Bardet-Biedl syndrome protein BBS2	ENSEMBL:ENSP00000264499:human:Splice Isoform 1 Of Bardet-Biedl syndrome 7 protein:E=106.292 |
177399_at	C11H1.7	C11H1.7	WBGene00007531	C11H1.7	active						12	X-6P01	-			WT		Uncharacterized conserved protein	ENSEMBL:ENSP00000323469:human:CTG4a:E=26.2292 | ENSEMBL:ENSP00000262932:human:MGC40499 protein:E=24.3566 | FLYBASE:CG11577-PA:fly:Flybase gene name is CG11577-PA:E=22.4949 |
185518_at	R12C12.6	R12C12.6	WBGene00020026	R12C12.6	active	intestino-rectal valve | pharynx | somatic gonad	Expression is seen predominantly in adults in two structures, i.e. the excretory cell and canals, and the intestino-rectal valve. | "Faint non-nuclear expression is seen in uterus and spermathecae, and also occasionally in the sheath cells of the gonad arms. Expression is also seen in the excretory cell and the pharynx."		0	1	11	II-4D22	-			WT	Cellular_component:integral to membrane	Uncharacterized conserved protein	ENSEMBL:ENSP00000311842:human:Protein C11orf15 precursor:E=23.6576 | ENSEMBL:ENSP00000263947:human:Transmembrane protein 9 precursor:E=21.9586 | FLYBASE:CG1161-PA:fly:Flybase gene name is CG1161-PA:E=25.1739 |
186721_at	C56G7.3	C56G7.3	WBGene00008348	C56G7.3	active						5		-			WT	Biological_process:phagocytosis|Biological_process:apoptosis|Cellular_component:cytoskeleton	Uncharacterized conserved protein	ENSEMBL:ENSP00000318264:human:RNA binding motif and ELMO domain 1:E=10.3188 |
187607_at	ZK688.9	ZK688.9	WBGene00022803	ZK688.9	active						2		175276_at|176151_at|187607_at			WT|Unc|Reproductive defect	Biological_process:locomotory behavior	Uncharacterized conserved protein	ENSEMBL:ENSP00000315469:human:Hypothetical protein:E=39.9586 | FLYBASE:CG9578-PA:fly:Flybase gene name is CG9578-PA:E=32.6383 |
192038_at	C06H2.3	C06H2.3	WBGene00007387	C06H2.3	active						2	V-7J07	175592_s_at|192038_at			WT	Molecular_function:N-acetyltransferase activity	Uncharacterized conserved protein, contains JmjC domain	ENSEMBL:ENSP00000286096:human:Hypothetical protein FLJ13798:E=62.3979 | ENSEMBL:ENSP00000299163:human:Factor inhibiting HIF1:E=15.1871 | ENSEMBL:ENSP00000302562:human:Similar to Protein associating with small stress protein PASS1:E=13.0809 | ENSEMBL:ENSP00000334326:human:Similar to Cytosolic phospholipase A2 beta:E=10.3665 | FLYBASE:CG13902-PA:fly:Flybase gene name is CG13902-PA:E=48.0655 | FLYBA…
181082_at	ZK563.5a	ZK563.5	WBGene00022769	ZK563.5	active						11	X-2A08	-			WT		Uncharacterized conserved protein	ENSEMBL:ENSP00000340877:human:G-protein beta WD-40 repeat containing protein:E=21.3665 | ENSEMBL:ENSP00000346466:human:G-protein beta WD-40 repeat containing protein:E=21.301 | ENSEMBL:ENSP00000317639:human:G-protein beta WD-40 repeat containing protein:E=14.2219 | FLYBASE:CG6005-PA:fly:Flybase gene name is CG6005-PA:E=22.8239 |
185795_at	C14C11.8	C14C11.8	WBGene00004104	pqn-13	active						14	V-4I16	174178_at|185795_at	The protein product of this gene is predicted to contain a glutamine/asparagine (Q/N)-rich ('prion') domain, by the algorithm of Michelitsch and Weissman (as of the WS77 release of WormBase, i.e., in wormpep77).		WT|WT		Uncharacterized protein	ENSEMBL:ENSP00000334197:human:Keratin-associated protein 10-6:E=35.0706 | ENSEMBL:ENSP00000333987:human:27 kDa protein:E=27.6383 | ENSEMBL:ENSP00000335565:human:Keratin-associated protein 10-8:E=22.0655 | ENSEMBL:ENSP00000337380:human:Keratin associated p
174496_at	C36E6.2	C36E6.2	WBGene00016490	C36E6.2	active								-			WT		Uncharacterized conserved protein	ENSEMBL:ENSP00000349533:human:Chromosome 6 open reading frame 106, isoform a:E=18.4815 |
177193_s_at	AC3.3	AC3.3	WBGene00000024	abu-1	active	pharynx	The ABU-1GFP fusion protein was expressed from its endogenous abu-1 promoter. The expression level of this transgene was much lower than that of ges-1::abu-1gfp and was noted in the pharynx and not the intestine.	ABU-1GFP expressed at these low levels was also associated with vesicular structures, suggesting that this pattern of expression is not an artifact of unphysiologically high expression levels of the fusion proteins. However, it remains possible that the a	0	1	29		-	abu-1 encodes a transmembrane protein with a predicted signal sequence, a glutamine/asparagine-rich domain and multiple cysteine-rich repeats (DUF139); abu-1 expression is induced by blockage of the unfolded-protein response in the endoplasmic reticulum, and ABU-1 may help protect the organism from damage by improperly folded nascent protein.				Uncharacterized protein	ENSEMBL:ENSP00000334197:human:Keratin-associated protein 10-6:E=29.9208 | ENSEMBL:ENSP00000333987:human:27 kDa protein:E=23.0269 | ENSEMBL:ENSP00000335565:human:Keratin-associated protein 10-8:E=20.7447 | ENSEMBL:ENSP00000337380:human:Keratin associated p
184569_at	W08A12.4	W08A12.4	WBGene00021081	W08A12.4	active						15	V-3C06	-			WT		Uncharacterized protein	ENSEMBL:ENSP00000290632:human:Trichohyalin:E=12.5376 | ENSEMBL:ENSP00000328889:human:51 kDa protein:E=10.4559 | ENSEMBL:ENSP00000307928:human:Hypothetical protein FLJ36144:E=10.4089 | ENSEMBL:ENSP00000344270:human:Similar to Tripartite motif protein TRIM19 gamma:E=10.2924 |
184218_at	W06B11.1	W06B11.1	WBGene00021059	W06B11.1	active							X-3O09	175426_s_at|184218_at			WT		Uncharacterized conserved protein	ENSEMBL:ENSP00000259888:human:Conserved hypothetical protein:E=19.3768 | ENSEMBL:ENSP00000324459:human:Chromosome 6 open reading frame 134:E=19.2518 | ENSEMBL:ENSP00000324222:human:Conserved hypothetical protein:E=19.0458 | ENSEMBL:ENSP00000332374:human:Chromosome 6 open reading frame 134:E=18.9586 | ENSEMBL:ENSP00000327832:human:C6orf134 protein:E=18.3279 | FLYBASE:CG3967-PB:fly:Flybase gene nam…
176279_at	Y71H2AM.6	Y71H2AM.6	WBGene00022171	Y71H2AM.6	active								-			WT		Uncharacterized conserved protein with similarity to phosphopantothenoylcysteine synthetase/decarboxylase	ENSEMBL:ENSP00000310034:human:Conserved hypothetical protein:E=43.0915 | FLYBASE:CG5629-PB:fly:Flybase gene name is CG5629-PB:E=50.0862 |
184525_at	C17H12.2	C17H12.2	WBGene00015928	C17H12.2	active						7	IV-3G10	174076_at|184525_at			WT|WT		Uncharacterized conserved protein	ENSEMBL:ENSP00000329841:human:Hypothetical protein MGC33867:E=33.1871 | ENSEMBL:ENSP00000351580:human:KIAA2013 protein:E=32.8539 | ENSEMBL:ENSP00000332453:human:68 kDa protein:E=28.3979 | FLYBASE:CG7289-PA:fly:Flybase gene name is CG7289-PA:E=63.5376 |
186982_at	Y57A10A.29	Y57A10A.29	WBGene00013269	Y57A10A.29	active								-					Uncharacterized conserved protein	ENSEMBL:ENSP00000301761:human:Hypothetical protein FLJ20487:E=16.2218 | FLYBASE:CG14757-PA:fly:Flybase gene name is CG14757-PA:E=15.1487 | FLYBASE:CG12895-PA:fly:Flybase gene name is CG12895-PA:E=15.0269 |
185451_at	F35D11.3	F35D11.3	WBGene00018044	F35D11.3	active	vulva other | neurons along body | head neurons | Reproductive System | nerve ring | gonad sheath cells | intestine | pharynx | nervous system | ventral nerve cord | tail neurons	Adult Expression: pharynx; intestine; Reproductive System; vulva other; gonad sheath cells; Nervous System; nerve ring; ventral nerve cord; head neurons; neurons along body; tail neurons;		1	1	25		174220_at|185451_at					Uncharacterized conserved protein	ENSEMBL:ENSP00000294542:human:Hypothetical protein LOC255104:E=108.143 | ENSEMBL:ENSP00000294543:human:Hypothetical protein:E=36.7447 |
177253_at	R186.1	R186.1	WBGene00011305	R186.1	active						9	V-8L09	173404_s_at|177253_at			Emb|WT	Biological_process:embryonic development (sensu Animalia)	Uncharacterized conserved protein	ENSEMBL:ENSP00000332721:human:Hypothetical protein DKFZp761P1121:E=24.3872 | ENSEMBL:ENSP00000333372:human:Hypothetical protein:E=19.2441 | ENSEMBL:ENSP00000336846:human:Similar to Ser/Thr-rich protein T10 in DGCR region:E=16.6198 | FLYBASE:CG11176-PA:fly:Flybase gene name is CG11176-PA:E=21.6383 |
176560_at	Y108G3AL.3	Y108G3AL.3	WBGene00022435	Y108G3AL.3	active								176550_at|176560_at					Uncharacterized conserved protein	ENSEMBL:ENSP00000295117:human:MGC15407 protein:E=30.0458 | ENSEMBL:ENSP00000342699:human:Phosphodiesterase Hl:E=22.7696 |
184475_s_at	H17B01.4a	H17B01.4	WBGene00019209	H17B01.4	active						5	II-1J18	171879_x_at|184475_s_at			WT|WT|Gro	Biological_process:positive regulation of growth rate	Uncharacterized conserved protein	ENSEMBL:ENSP00000264214:human:Hypothetical protein KIAA0090:E=120.328 | FLYBASE:CG2943-PA:fly:Flybase gene name is CG2943-PA:E=112.377 |
188758_at	F07H5.8	F07H5.8	WBGene00008559	F07H5.8	active						29	II-6K14	-			WT		Uncharacterized protein	ENSEMBL:ENSP00000334197:human:Keratin-associated protein 10-6:E=20.3665 | ENSEMBL:ENSP00000333987:human:27 kDa protein:E=17.5376 | ENSEMBL:ENSP00000335565:human:Keratin-associated protein 10-8:E=15.2757 | ENSEMBL:ENSP00000337380:human:Keratin associated p
180959_s_at	F42F12.4	F42F12.4	WBGene00009636	F42F12.4	active						8	X-5L16	-			WT	Biological_process:regulation of transcription, DNA-dependent	Uncharacterized conserved protein, contains double-stranded beta-helix domain	ENSEMBL:ENSP00000333666:human:Hypothetical protein HMFT1638:E=32.6021 | FLYBASE:CG32068-PA:fly:Flybase gene name is CG32068-PA:E=23.8239 |
187850_s_at	F55C12.5a	F55C12.5	WBGene00018872	F55C12.5	active						5	II-4P15	173921_at|187850_s_at			WT|WT		Uncharacterized conserved protein TEX2, contains PH domain	ENSEMBL:ENSP00000258991:human:Uncharacterized hypothalamus protein HT008:E=71.8539 | FLYBASE:CG5741-PA:fly:Flybase gene name is CG5741-PA:E=21.1135 |
183172_s_at	T16G1.11	T16G1.11	WBGene00001233	eif-3.K	active						2	V-8L07	-	The protein product of this gene was predicted to contain a glutamine/asparagine (Q/N)-rich ('prion') domain, by the algorithm of Michelitsch and Weissman (as of the WS72 release of WormBase, i.e., in wormpep77).	gk126	WT	Molecular_function:translation initiation factor activity|Biological_process:translational initiation|Cellular_component:nucleus	Uncharacterized conserved protein	ENSEMBL:ENSP00000248342:human:Eukaryotic translation initiation factor 3 subunit 11:E=41.6021 | FLYBASE:CG10306-PA:fly:Flybase gene name is CG10306-PA:E=32.4949 |
187548_s_at	C32D5.6	C32D5.6	WBGene00016314	C32D5.6	active						31	II-4N22	-			WT		Uncharacterized conserved protein	ENSEMBL:ENSP00000347920:human:TPR repeat containing protein:E=98.5229 | ENSEMBL:ENSP00000297615:human:C9orf52 protein:E=98.5086 | ENSEMBL:ENSP00000262675:human:Hypothetical protein DEME-6:E=95.4949 | ENSEMBL:ENSP00000306598:human:Similar to RIKEN cDNA 2810439F02 gene:E=31.585 | ENSEMBL:ENSP00000262676:human:KIAA0452 protein:E=27.7959 |
188903_s_at	ZK973.11	ZK973.11	WBGene00022836	ZK973.11	active	head neurons | intestine | nervous system	Adult Expression: intestine; Nervous System; head neurons;		1	1			-				Molecular_function:isomerase activity|Molecular_function:electron transporter activity|Biological_process:electron transport	Uncharacterized conserved protein, contains thioredoxin domain	ENSEMBL:ENSP00000299608:human:KIAA1830 protein:E=54.2007 | ENSEMBL:ENSP00000286091:human:Protein disulfide-isomerase A4 precursor:E=18.2147 | ENSEMBL:ENSP00000327801:human:Protein disulfide-isomerase precursor:E=15.9586 | ENSEMBL:ENSP00000344468:human:Pro
175752_s_at	Y102E9.1a	Y102E9.1	WBGene00003851	odr-4	active	sensory neurons	chemosensory neurons	ODR-4-GFP was present at a high level in the cell body, in the dendrites, and to a lesser extent in the axons of the chemosensory neurons in a discrete punctate pattern. It was not observed in the sensory cilia, making a receptor clustering role less likely. In the cell body, ODR-4-GFP was excluded from the nucleus but was present in the cytoplasm in interconnecting ribbons or tubules. Furthur ex…	1	1	20	III-3F19	-		n2144	WT|WT		Uncharacterized conserved protein	ENSEMBL:ENSP00000287859:human:OTTHUMP00000060716:E=13.6778 |
184324_s_at	C13F10.4	C13F10.4	WBGene00015743	C13F10.4	active	head neurons | nerve ring | dorsal nerve cord | ventral nerve cord | body neurons | vulval muscle | tail neurons	Adult Expression: vulval muscle; nerve ring; ventral nerve cord; dorsal nerve cord; head neurons; body neurons; tail neurons | Larval Expression: nerve ring; ventral nerve cord; dorsal nerve cord; head neurons; body neurons; tail neurons		1	1	5	V-5M21	173543_at|184324_s_at			Gro|Gro|Unc|Lva	Biological_process:positive regulation of growth rate|Biological_process:larval development (sensu Nematoda)|Biological_process:growth|Biological_process:locomotory behavior	Uncharacterized conserved protein	ENSEMBL:ENSP00000233099:human:KIAA1414 protein:E=296.959 | ENSEMBL:ENSP00000281080:human:PREDICTED: chromosome 14 open reading frame 125:E=224.553 | ENSEMBL:ENSP00000353400:human:Hypothetical protein DKFZp686B2046:E=95.3372 | ENSEMBL:ENSP00000346531:human:Conserved hypothetical protein:E=42.8861 | FLYBASE:CG2747-PB:fly:Flybase gene name is CG2747-PB:E=1000 |
184804_at	Y54G11A.4	Y54G11A.4	WBGene00013215	Y54G11A.4	active						1	II-9G21	-			WT		Uncharacterized conserved protein	ENSEMBL:ENSP00000334692:human:FLJ20699 protein:E=71.6576 |
185282_s_at	F56A11.5	F56A11.5	WBGene00018925	F56A11.5	active						20	IV-1O07	-			WT|WT	Molecular_function:neuropeptide hormone activity|Biological_process:neuropeptide signaling pathway	Uncharacterized Fe-S protein	ENSEMBL:ENSP00000236452:human:Similar to Unnamed protein product:E=44.8239 | ENSEMBL:ENSP00000263907:human:Hypothetical protein FLJ20605:E=43.1192 | ENSEMBL:ENSP00000352266:human:Hypothetical protein DKFZp586G2122:E=25.6198 | ENSEMBL:ENSP00000261326:human:Similar to Molybdopterin cofactor sulfurase:E=21.2441 | FLYBASE:CG1665-PA:fly:Flybase gene name is CG1665-PA:E=24.8861 |
173963_s_at	Y20F4.4	Y20F4.4	WBGene00021239	Y20F4.4	active								173397_at|173963_s_at			WT|WT		Uncharacterized protein	ENSEMBL:ENSP00000301740:human:RNA binding protein:E=14.1367 | ENSEMBL:ENSP00000326261:human:Serine/arginine repetitive matrix 1:E=13.6198 |
180106_at	F29A7.4	F29A7.4	WBGene00017914	F29A7.4	active						3	II-2B20	-			WT		Uncharacterized conserved protein	ENSEMBL:ENSP00000263655:human:Chromosome 2 open reading frame 32:E=13.1427 |
187719_at	Y74C9A.5	Y74C9A.5	WBGene00022279	Y74C9A.5	active								-					Uncharacterized conserved protein	ENSEMBL:ENSP00000253063:human:Sestrin 2:E=32.8539 | ENSEMBL:ENSP00000349061:human:Splice Isoform 3 Of Sestrin 1:E=30.2007 | ENSEMBL:ENSP00000237504:human:Splice Isoform 1 Of Sestrin 1:E=29.7696 | ENSEMBL:ENSP00000306734:human:Splice Isoform 2 Of Sestrin 1:E=29.4949 | ENSEMBL:ENSP00000278499:human:Splice Isoform 1 Of Sestrin 3:E=18.9586 | ENSEMBL:ENSP00000354052:human:Splice Isoform 2 Of Sestrin 3…
185882_s_at	Y71F9B.2	Y71F9B.2	WBGene00022126	Y71F9B.2	active								185881_at|185882_s_at			WT|WT		Uncharacterized conserved protein	ENSEMBL:ENSP00000273037:human:Conserved hypothetical protein:E=45.9586 | FLYBASE:CG33331-PA:fly:Flybase gene name is CG33331-PA:E=49.3872 |
184596_s_at	F57H12.7	F57H12.7	WBGene00003178	mec-17	active						8	IV-4G01	-		u265	WT		Uncharacterized conserved protein	ENSEMBL:ENSP00000332374:human:Chromosome 6 open reading frame 134:E=25.0223 | ENSEMBL:ENSP00000259888:human:Conserved hypothetical protein:E=25 | ENSEMBL:ENSP00000324222:human:Conserved hypothetical protein:E=24.9586 | ENSEMBL:ENSP00000324459:human:Chromosome 6 open reading frame 134:E=24.8861 | ENSEMBL:ENSP00000327832:human:C6orf134 protein:E=24.4202 | FLYBASE:CG3967-PB:fly:Flybase gene name is …
179224_s_at	B0024.8	B0024.8	WBGene00007098	B0024.8	active							V-7K23	-			WT|WT		Uncharacterized conserved protein	ENSEMBL:ENSP00000355045:human:Hypothetical protein DKFZp686D12126:E=61.8239 | ENSEMBL:ENSP00000354917:human:KIAA0423 protein:E=60.2366 | FLYBASE:CG4648-PA:fly:Flybase gene name is CG4648-PA:E=14.6198 |
183344_at	R09B5.5	R09B5.5	WBGene00004139	pqn-54	active						29	V-1N09	-	The protein product of this gene is predicted to contain a glutamine/asparagine (Q/N)-rich ('prion') domain, by the algorithm of Michelitsch and Weissman (as of the WS77 release of WormBase, i.e., in wormpep77).		WT		Uncharacterized protein	ENSEMBL:ENSP00000334197:human:Keratin-associated protein 10-6:E=17.6778 | ENSEMBL:ENSP00000333987:human:27 kDa protein:E=13.1427 | ENSEMBL:ENSP00000254072:human:Keratin-associated protein 9-3:E=13.0088 | ENSEMBL:ENSP00000328444:human:Keratin-associated protein 4-4:E=12.041 | ENSEMBL:ENSP00000334922:human:Keratin-associated protein 9-4:E=12.0088 | ENSEMBL:ENSP00000328270:human:Keratin-associated p…
173290_at	Y67D2.3	Y67D2.3	WBGene00022053	Y67D2.3	active								-					Uncharacterized conserved protein containing CDGSH-type Zn-finger	ENSEMBL:ENSP00000344439:human:PREDICTED: similar to CG3420-PA:E=14 | FLYBASE:CG3420-PA:fly:Flybase gene name is CG3420-PA:E=16.4559 |
185234_s_at	K02F3.10	K02F3.10	WBGene00019333	K02F3.10	active						2	III-1E04	171816_x_at|185234_s_at			WT|WT		Uncharacterized conserved protein	ENSEMBL:ENSP00000285313:human:AAIR8193:E=12.1367 |
180845_s_at	R07G3.8	R07G3.8	WBGene00019944	R07G3.8	active	neurons along body | head neurons | Reproductive System | nervous system | ventral nerve cord | vulval muscle | tail neurons	Adult Expression: Reproductive System; vulval muscle; Nervous System; ventral nerve cord; head neurons; neurons along body; tail neurons;		1	1	6	II-5B04	173666_at|180845_s_at			WT		Uncharacterized conserved protein	ENSEMBL:ENSP00000347744:human:Protein FAM49A:E=52.8539 | ENSEMBL:ENSP00000311651:human:Protein FAM49B:E=50.2076 | FLYBASE:CG32066-PC:fly:Flybase gene name is CG32066-PC:E=45.0132 |
182203_at	K03E6.4	K03E6.4	WBGene00019364	K03E6.4	active	head neurons | tail neurons	Adult Expression: head neurons; tail neurons | Larval Expression: head neurons; tail neurons		1	1			-					Uncharacterized conserved protein	ENSEMBL:ENSP00000261499:human:B9:E=20.2292 | ENSEMBL:ENSP00000268841:human:EPPB9 protein:E=14.3767 |
181940_at	T24H7.3	T24H7.3	WBGene00020782	T24H7.3	active							II-4J22	-			WT|WT|WT|Emb	Biological_process:embryonic development (sensu Animalia)	Uncharacterized conserved protein	ENSEMBL:ENSP00000330180:human:UPF0279 protein C14orf129:E=12.6383 |
178607_s_at	F26A3.1	F26A3.1	WBGene00009140	F26A3.1	active						2	I-3D14	-			WT	Molecular_function:catalytic activity	Uncharacterized conserved protein	ENSEMBL:ENSP00000237822:human:Esterase/lipase/thioesterase, active site family protein:E=25.3279 | FLYBASE:CG9186-PB:fly:Flybase gene name is CG9186-PB:E=24.0088 |
173378_at	Y37E3.1	Y37E3.1	WBGene00021346	Y37E3.1	active								173057_at|173378_at					Uncharacterized conserved protein, contains TPR repeat	ENSEMBL:ENSP00000258821:human:Tetratricopeptide repeat domain 5:E=30.6021 |
