# Supplementary material for: Cell-specific microarray profiling experiments reveal a comprehensive picture of gene expression in the C. elegans nervous system
Source: Genome Biol. 2007 Jul 5;8(7):R135. doi: 10.1186/gb-2007-8-7-r135 (PMC2323220; doi:10.1186/gb-2007-8-7-r135)
Supplement: Additional data file 25 — MAS5.0 intensities for the embryonic pan-neural (EP), larval pan-neural (LP), and larval A-class (LA) datasets. [file gb-2007-8-7-r135-S25.xls]

## Sheet: Embryonic Pan-neural MAS5
Intensity Values Following Global Normalization (Affymetrix MAS 5.0)
Embryonic Pan-neural values
F25B3.3::GFP
		Neural #1		Neural #2		Neural #3
Affy ID	Cosmid Name	DM61		DM66		DM72
171720_x_at	Y48E1B.14a	594.6	P	664.3	P	804	P
171721_x_at	T01G9.2a	1915	P	2006.8	P	1536.3	P
171722_x_at	F56B3.11a	1354.5	P	1508.2	P	2233.5	P
171723_x_at	F59D8.2	179.4	P	281.2	P	436	A
171724_x_at	K06A5.7	385.8	P	463.8	P	428.4	P
171725_x_at	F57B1.4	420.3	P	520.1	P	485.7	P
171726_x_at	yk102a3.3	595.4	P	778.5	P	817.1	P
171727_x_at	B0304.3	32.8	A	93.5	A	114.6	A
171728_x_at	C10G8.5	546.5	P	380.8	P	303.4	P
171729_x_at	B0286.4a	1363.7	P	1661.1	P	895.8	P
171730_x_at	F11C7.3a	20.5	A	7.5	A	6.6	A
171731_x_at	C08B11.3	2103.1	P	2179.1	P	2288.8	P
171732_x_at	ZK637.7a	697.2	P	865.1	P	745.9	P
171733_x_at	F23F12.9a	398.5	P	571.8	P	731.8	P
171734_x_at	F54D8.2	9713.1	P	8505	P	14990.2	P
171735_x_at	T06E4.4	195.2	A	174.6	A	162	A
171736_x_at	F44A6.2a	351	P	368.6	P	378.1	P
171737_x_at	T12G3.1	26105.9	P	20455.7	P	38212.1	P
171738_x_at	B0350.2a	6805.6	P	5151.2	P	5736.7	P
171739_x_at	K03C7.1	26.5	A	72.8	A	67.5	A
171740_x_at	T27D12.2a	223.1	A	384.7	P	101.8	A
171741_x_at	C44B12.5	517.6	P	487.1	P	745	A
171742_x_at	C52D10.9	269.6	A	403.3	P	329.5	A
171743_x_at	K03B4.7a	387	P	549.8	P	331.3	P
171744_x_at	F54D12.4	32.2	A	113.9	A	56	A
171745_x_at	F56C11.2	56	A	122.9	A	50.1	A
171746_x_at	F15G9.1a	19110	P	16618.6	P	34632.2	P
171747_x_at	F22E5.8	18.7	A	111.6	A	46.4	A
171748_x_at	C38C3.5a	3220.4	P	2852.8	P	3326.7	P
171749_x_at	W05H7.1	203.7	P	478.3	P	478.9	P
171750_x_at	M01F1.7	1476.5	P	1390.8	P	1048.5	P
171751_x_at	C38D4.1a	590.6	P	572.4	P	589.1	P
171752_x_at	C18C4.5a	2614.5	P	3029.9	P	1573.9	P
171753_x_at	F46C3.1	552.5	P	716.9	P	272.6	M
171754_x_at	Y15E3A.4	396.6	P	534.5	P	179.6	P
171755_x_at	K01G5.2a	1271.4	P	751.5	P	1747.8	P
171756_x_at	W05B2.1	1357.2	P	540.5	P	889.2	P
171757_x_at	K01G5.2a	1368.7	P	995.5	P	1673.1	P
171758_x_at	F49E2.5a	1110.6	P	447.9	P	2406.8	P
171759_x_at	K08F4.1	1220.1	P	817.3	P	1013	P
171760_x_at	F56D2.6a	4073.9	P	3025.1	P	3641.3	P
171761_x_at	T28D9.2a	900.9	P	915.2	P	1770	P
171762_x_at	Y39B6A.16	170.1	A	60.5	A	43.3	A
171763_x_at	Y119D3B.13	4.4	A	4.9	A	8	A
171764_x_at	T27D12.2a	206.1	A	208.9	A	24.9	A
171765_x_at	F58D5.4a	103.6	A	132	P	253.5	P
171766_x_at	F29G6.3b	263.4	A	417.7	M	355.4	A
171767_x_at	F31C3.9	16158.1	P	12221.7	P	7465.6	P
171768_x_at	B0222.6	433.3	A	397.8	A	361.6	A
171769_x_at	F23F12.12	76.3	A	78.3	A	121.9	A
171770_x_at	W05B2.5	1216.8	P	424	A	959.8	P
171771_x_at	F41C3.4	1107.1	P	852.2	P	865.1	P
171772_x_at	Y17G7B.2a	285.2	A	483	A	156.1	A
171773_x_at	F52D10.3a	1622.8	P	1878.6	P	1855.8	P
171774_x_at	W02B8.2	38.6	A	13.5	A	17.3	A
171775_x_at	ZK596.1	876.4	P	726.8	P	577.8	P
171776_x_at	C07G2.1a	113.6	A	81.9	A	73.2	A
171777_x_at	F18A1.6a	620.4	P	654.7	P	444.9	P
171778_x_at	Y39G8B.1a	611	P	406.1	P	1363.8	P
171779_x_at	Y37E3.13	557.1	P	503.5	P	676.4	P
171780_x_at	Y39E4A.3	1049.1	P	805.5	P	744.4	P
171781_x_at	W08E3.3	935.7	P	1076.2	P	833.7	P
171782_x_at	C17G1.7	967.8	P	1092.6	P	1085.3	P
171783_x_at	C35B1.1	1600.6	P	665.7	P	545.2	P
171784_x_at	Y75B12B.2	2959.6	P	2257.4	P	8634.2	P
171785_x_at	C37C3.1	5960.9	P	4165.1	P	8168.9	P
171786_x_at	F10E7.7	30503.6	P	18871	P	91285.6	P
171787_x_at	Y71H9A.3	2601.5	P	2405.5	P	2458.6	P
171788_x_at	Y23H5A.5a	143	P	292.6	P	319	P
171789_x_at	F31E3.5	26671.1	P	21568.9	P	74458.1	P
171790_x_at	Y46B2A.1	100.7	A	99.1	A	41.6	A
171791_at	F29D11.1	153	P	133.5	P	115.2	P
171792_x_at	T20B3.2	104.6	A	112.3	A	15.2	A
171793_x_at	ZK154.3	1256.8	P	724	P	1961.9	P
171794_x_at	W05H7.4b	181.1	P	208	P	635.5	P
171795_x_at	R12E2.14	337.6	A	404.9	P	318	A
171796_x_at	C02E7.6	186.7	P	386.4	P	170.7	P
171797_x_at	Y71F9AL.13a	26929.2	P	20815.3	P	66276.8	P
171798_x_at	Y45F10D.12	24280	P	18107.4	P	62454.6	P
171799_x_at	F36A2.7	3680.3	P	2397.1	P	5356.7	P
171800_x_at	C09D4.5	37392.5	P	28437	P	121475	P
171801_s_at	W03G11.4	6604	P	4724.9	P	7041	P
171802_s_at	Y75B8A.24	679.6	P	756	P	384.2	P
171803_x_at	R05D3.11	754.9	P	436.2	P	584.1	P
171804_x_at	Y22D7AL.10	2099	P	2004.3	P	3535.9	P
171805_x_at	F22F1.1	3643	P	3359.9	P	4412.3	P
171806_x_at	W02B12.3a	2082.5	P	1653	P	3418.3	P
171807_x_at	C02E7.7	33	A	203	A	20	A
171808_x_at	F11C1.5a	152.3	A	118.3	A	38.4	A
171809_s_at	F55A3.3	3552.6	P	2704.5	P	3127.9	P
171810_x_at	F02G3.1a	1737.1	P	1680.2	P	1131.9	P
171811_s_at	K01D12.15	24.6	A	47.1	A	84.7	A
171812_x_at	T20B5.3	164.9	P	124.4	P	169.7	A
171813_x_at	C05D11.12	625.9	P	463.3	P	755.8	P
171814_x_at	C47B2.3	6567.5	P	3923.5	P	19062.9	P
171815_x_at	C06G8.2	69.7	A	48.7	P	88.1	A
171816_x_at	K02F3.10	658.5	P	511.7	P	568	P
171817_x_at	Y38F2AR.9	1166.9	P	1071.3	P	3203.4	P
171818_x_at	C01G6.5	106.4	A	82	A	214.5	A
171819_x_at	C08B11.5	153.9	P	71.9	A	174.2	A
171820_x_at	T05D4.1	15373.6	P	13506.5	P	25390.5	P
171821_x_at	E02H4.3a	163.9	A	189.8	A	189.6	A
171822_x_at	F33H1.2	2212.1	P	1175.9	P	1753.1	M
171823_x_at	W03F9.10	377.4	P	491.7	P	244.3	P
171824_x_at	D1037.3	206	P	194.3	P	248.9	P
171825_at	R11F4.1	23.1	A	39.6	A	37.8	A
171826_x_at	C38C3.5	1312.9	P	1051	P	2371.2	P
171827_x_at	Y73F8A.6	73	A	70.4	M	15.9	A
171828_x_at	W01A8.1	840.3	P	439.3	P	467.4	A
171829_x_at	K07A3.1	422.6	P	392.6	P	536	P
171830_x_at	Y48E1B.3	879.8	P	733.2	P	998	P
171831_x_at	Y54G2A.18	1181.8	P	833.4	P	2637.9	P
171832_s_at	Y48B6A.12	927.5	P	894	P	518.3	P
171833_x_at	C01G6.3	39	A	20.5	A	8.9	A
171834_x_at	ZC8.6	33.5	A	139.5	A	54.5	A
171835_x_at	W02B12.2	1689.2	P	1583.4	P	2384.3	P
171836_x_at	R04F11.2	2583.6	P	1634.3	P	4127.4	P
171837_x_at	W10D5.2	1089.5	P	1563.9	P	1102	P
171838_x_at	B0334.8	264.1	P	175.2	A	350.3	A
171839_x_at	C53D5.4	73.7	M	45.9	A	86.8	A
171840_x_at	M6.1b	61.9	A	125.8	A	10.6	A
171841_x_at	F58A4.7a	489.9	P	480.9	P	250.5	A
171842_x_at	R10E12.1a	7651.9	P	5494.3	P	5172.6	P
171843_x_at	T23H2.1	103.8	P	156.8	P	288.6	A
171844_x_at	Y94H6A.3	215.6	P	237.5	P	285	P
171845_x_at	F57C7.3a	106.7	A	112.4	P	96.5	A
171846_x_at	Y48G9A.1	217.1	A	282	A	187.4	A
171847_s_at	W01F3.3	1258.8	P	1356.9	P	355.8	P
171848_x_at	K01C8.3a	129.8	A	75.5	A	171.3	A
171849_x_at	ZK525.1	4645.2	P	3877.4	P	10692.8	P
171850_x_at	K04G7.4a	2147.8	P	1888.3	P	1083.9	P
171851_x_at	Y42H9AR.1	939.4	P	687.5	P	621.7	P
171852_x_at	Y32G9A.4	20.4	A	25.5	A	92.6	A
171853_x_at	F29G6.3a	210.1	P	166.5	P	148.1	A
171854_x_at	F48F7.4	311.1	M	306.3	P	606.5	A
171855_x_at	Y59A8A.3	867.9	P	502.8	P	416.6	P
171856_x_at	C36E6.5	711.5	P	772.6	P	699.4	P
171857_x_at	T28D9.7	54.4	A	76.1	A	240.1	P
171858_x_at	F58F6.4	190	A	45.8	A	210.6	A
171859_x_at	T05H10.6a	2803.5	P	1195.5	P	2005	P
171860_x_at	F29D10.4	855.4	P	625.7	P	801.7	P
171861_x_at	F42A6.9	2422.1	P	2801.8	P	4779.4	P
171862_s_at	R08E3.1a	129.7	P	55.3	P	127.4	A
171863_x_at	B0416.5	391.6	P	539.6	P	722.9	P
171864_x_at	Y41E3.4	418.1	P	273.4	P	386.8	P
171865_x_at	ZK622.3a	6.1	A	4.3	A	9.3	A
171866_x_at	F15C11.2a	3134.9	P	3329.2	P	3729.3	P
171867_x_at	C34F11.4	254.6	P	351.1	P	240.5	P
171868_x_at	Y71G12B.11b	99.8	A	83.4	A	14.9	A
171869_at	T14E8.1a	930.9	P	783.6	P	1081.5	A
171870_x_at	C14A4.4a	421.4	P	440.2	P	710.2	P
171871_x_at	F28D9.1	123	A	104.2	P	166.6	A
171872_s_at	Y66D12A.8	1999.8	P	1687.5	P	2098.3	P
171873_x_at	B0523.5	155.3	A	176.5	A	135	A
171874_x_at	R03G5.1a	547.9	P	172.6	A	798.3	A
171875_x_at	Y37E11AL.3a	71.7	A	186.8	A	37.9	A
171876_at	F58G11.1a	1534.5	P	1249	P	1509.4	P
171877_x_at	B0244.2	628.5	P	554.8	P	2080.4	P
171878_s_at	Y48B6A.14	6284.3	P	5451	P	11549.6	P
171879_x_at	H17B01.4a	2238.5	P	1722.1	P	1772.3	P
171880_x_at	C24D10.7	73.6	A	92.8	A	14.9	A
171881_x_at	B0365.3	1549.7	P	1095.7	P	2326.9	P
171882_x_at	C47E12.5	8720.4	P	8233.9	P	5419.7	P
171883_x_at	K02F6.7	35	A	8.1	A	20.7	A
171884_x_at	F59F4.2	835.6	P	349.3	P	295.8	P
171885_x_at	C30B5.1	59.4	A	43	A	115.9	A
171886_x_at	T03E6.7	95.3	A	120.9	A	110.7	A
171887_x_at	Y39E4A.2a	415.1	P	395.8	P	389.6	A
171888_x_at	Y37D8A.21	442.6	P	265.8	P	905.1	P
171889_x_at	K04C2.2	396.4	P	292.5	P	815.4	A
171890_x_at	F56E3.3a	266.7	P	152.1	P	459.7	M
171891_at	MTCE.35	153.2	P	203.6	P	437.5	P
171892_x_at	C45B2.5	419.6	P	557.9	P	508.2	P
171893_x_at	C25D7.6	142.2	A	209.4	P	21	A
171894_x_at	T08H4.1	402.6	P	245.5	P	148.1	A
171895_s_at	Y17G7B.17	15703.4	P	16893.5	P	15235.3	P
171896_x_at	F44D12.3	110	A	89.6	A	96.4	A
171897_x_at	C14B9.2	252.5	P	200.8	P	46.6	A
171898_x_at	F57G12.1	1549.8	P	830.3	P	737	P
171899_x_at	F18A1.5	161.6	M	142.2	A	21.1	A
171900_s_at	B0511.6	3880	P	3761	P	3467.2	P
171901_x_at	W04C9.1	73.4	A	48	A	24	A
171902_x_at	R05C11.3	78.6	A	93.4	A	114.7	A
171903_x_at	C16C10.3	44.3	A	32.2	A	100.1	A
171904_x_at	D1054.11	1598.1	P	1879.7	P	1582.4	A
171905_x_at	K10D6.2a	6127.8	P	5018.5	P	5528.5	P
171906_x_at	K10C8.3	2319.5	P	1917.7	P	3194.7	P
171907_x_at	W02B9.1	253.9	P	373.1	P	348.2	P
171908_x_at	B0491.5	1577.1	P	1365.3	P	1520.6	P
171909_s_at	C14C10.3	526.6	P	401.4	P	176.1	A
171910_x_at	C01G6.1a	11188.3	P	8891.6	P	10524	P
171911_x_at	F53F4.11	2457.1	P	1509.7	P	1855.8	P
171912_x_at	C04F6.3	48.4	A	324.7	A	41.2	A
171913_x_at	Y119D3B.13	4.9	A	3.6	A	11.7	A
171914_x_at	F36F12.1	13.7	A	23.5	A	37.7	A
171915_at	MTCE.12	6528.1	P	4459.5	P	11818.5	P
171916_s_at	ZK131.11	737.3	P	720.3	P	1302.5	P
171917_x_at	Y69A2AR.18a	1019	P	1135.3	P	1285.2	P
171918_x_at	Y17G7B.10a	1581.8	P	1781	P	2556.4	P
171919_x_at	F37C4.5a	12640.2	P	7517.1	P	17985.9	P
171920_x_at	F54D7.7	19109.9	P	14190.4	P	61434.6	P
171921_x_at	C01B10.5a	9956.6	P	9236.1	P	31844.1	P
171922_x_at	T10B5.5a	2514.7	P	3594.4	P	3057.9	P
171923_x_at	Y38F1A.6	58.5	A	39.5	A	6.1	A
171924_x_at	F08B6.4a	264.4	P	273.7	P	196.3	A
171925_x_at	C46H3.2a	641.6	P	794	P	580.1	P
171926_x_at	M03A8.1	82.8	A	101.1	A	46.8	A
171927_x_at	F54D8.2	9583.7	P	6753.6	P	15878.5	P
171928_x_at	F09E8.2	68.8	A	102.1	A	47.2	A
171929_x_at	C18E3.2	323.8	P	376.6	P	415.7	P
171930_x_at	F52G2.2	345.7	P	412.5	P	138.4	A
171931_s_at	C27H6.8	326	P	498.9	P	1242.3	P
171932_x_at	F09C8.1	522.1	P	522.4	P	1435.6	P
171933_at	Y37E3.11	1173.6	P	813.5	P	1108.3	P
171934_x_at	yk463e9.3	8900.7	P	8952.4	P	8683.1	P
171935_s_at	D1044.2a	74.8	A	228.4	P	183.2	A
171936_s_at	F23H12.2	730.8	P	575.5	P	900.2	P
171937_x_at	R08C7.3	1118.5	P	920.9	P	1659.6	P
171938_x_at	Y38A10A.5	3345.2	P	1834.5	P	2928.7	P
171939_x_at	T07A9.10	711.4	P	721.1	P	832.5	P
171940_x_at	W09C5.6a	23555.1	P	19322.9	P	72646.1	P
171941_s_at	F44E5.5	16524	P	10236.3	P	17251.1	P
171942_x_at	Y47G6A.20a	1106.1	P	718.7	P	592.6	P
171943_x_at	C45E5.6a	859.9	P	1017	P	1125	P
171944_x_at	T28F12.2a	754.2	P	1148.6	P	893.5	P
171945_x_at	C09E8.3	14.4	A	25.5	A	20.3	A
171946_x_at	T05B11.3	3517.3	P	2839.7	P	4403.5	P
171947_x_at	ZC168.4	150.5	A	206	P	151.7	A
171948_x_at	C47B2.3	24689.4	P	19666.1	P	53936.5	P
171949_x_at	Y39A1A.24	744.8	P	1034.4	P	995.9	P
171950_x_at	T12G3.7	72.3	P	62	P	3.5	A
171951_x_at	Y39E4B.3a	166.1	P	136.6	P	108.6	A
171952_s_at	W03C9.7	104	P	117.2	P	172.3	A
171953_x_at	K01G5.4	22844.9	P	18791.6	P	31570	P
171954_x_at	F40F11.1	23143.7	P	18651.5	P	66314	P
171955_x_at	F52D10.3	13460.6	P	8999.8	P	14856.5	P
171956_s_at	ZK270.1	390.1	P	313.9	P	304.6	P
171957_x_at	C06B8.8	16505	P	11372.8	P	40266.6	P
171958_at	yk584b8.3	21610.5	P	13662.2	P	48849.4	P
171959_x_at	Y57G11C.16	877.7	P	755.8	P	2414.1	P
171960_x_at	Y49E10.6	9697.2	P	8881.4	P	18090.6	P
171961_x_at	Y57G11C.10	7614.1	P	6930.7	P	8100.8	P
171962_x_at	Y53C10A.12	776.4	P	831.8	P	741.9	P
171963_x_at	F01F1.8a	5611.2	P	3763.1	P	6818.5	P
171964_s_at	T20B12.7	1428.9	P	1540.5	P	1029.5	P
171965_x_at	Y73F8A.34	4014.5	P	2912	P	3856.1	P
171966_x_at	M03F4.7a	512.5	P	508	P	488.3	A
171967_x_at	C27H2.3	199.2	A	198.2	P	176.3	A
171968_x_at	T05C3.5	2127.6	P	1821.5	P	2004.4	P
171969_x_at	ZK669.4	142.8	P	250.5	P	253.1	P
171970_x_at	H39E23.2	52.2	P	63.8	P	209	A
171971_x_at	F25H2.5	4687.5	P	6847.7	P	2590.1	P
171972_x_at	Y50D7A.6	617.9	P	635.7	P	983	P
171973_at	T01G1.3	859.4	P	986.3	P	841.8	P
171974_x_at	C56C10.13	2611.1	P	2228.1	P	2709.8	P
171975_x_at	Y111B2A.18	521.3	P	396.4	P	761.6	P
171976_x_at	Y105E8A.16	2320	P	1792.3	P	4530.5	P
171977_x_at	Y105E8A.16	2049.1	P	1488.1	P	2063.2	P
171978_x_at	Y92H12BR.3	253.4	P	80	A	132.6	M
171979_x_at	T19H12.2	78	A	122.6	P	142.5	A
171980_x_at	ZK757.3a	28.7	A	101.8	A	86.4	A
171981_x_at	W06H12.1	305.1	P	336	P	228	P
171982_x_at	F23B2.5a	15326.1	P	13319.1	P	39123	P
171983_s_at	Y51A2D.8	82.4	P	11.9	A	12.7	A
171984_at	Y49A3A.2	1152.1	P	1021.5	P	1129.2	P
171985_x_at	F26F4.4	105	A	137.6	A	269.9	A
171986_x_at	T27E4.4	512.3	P	580.3	P	746	P
171987_x_at	W08F4.3	3336.4	P	2267.7	P	3971.4	P
171988_at	C44B12.2	523.8	P	740.9	P	842.5	P
171989_x_at	ZK945.3	714.5	P	1059.9	P	780.4	P
171990_x_at	R13G10.1	481.3	P	386	P	452.2	P
171991_x_at	Y39A3CL.4a	33.4	A	16.1	A	55.5	A
171992_x_at	Y38E10A.6a	75.3	A	15.3	A	220.2	A
171993_x_at	W01G7.1	420.4	P	561	P	787.7	P
171994_x_at	F53A3.3	9178	P	7890.6	P	24674.6	P
171995_x_at	W06F12.1a	170.9	A	202.6	P	216.8	A
171996_x_at	F58A3.2a	33.2	A	7	A	9.3	A
171997_x_at	Y105E8B.1a	339.4	P	437	P	263.3	A
171998_x_at	ZK524.2a	1848	P	2608.3	P	1615.3	P
171999_x_at	T27D12.2a	489	A	498.9	P	230.4	A
172000_x_at	B0336.9a	1992.7	P	1443.7	P	2109.7	P
172001_x_at	Y105E8B.1a	722.6	P	821.6	P	741.6	P
172002_x_at	R07B1.2	9	A	78.4	A	5.5	A
172003_x_at	R07B1.2	17.8	A	87.4	P	5.3	A
172004_x_at	F08B6.4a	239.4	M	364.2	P	95.7	A
172005_x_at	F39B2.4a	1136.5	P	1563.8	P	989.4	P
172006_x_at	K04F10.4d	962.2	P	1006.5	P	345.7	P
172007_x_at	Y106G6H.2a	14896.2	P	12073.6	P	25572.2	P
172008_x_at	yk578h2.3	5585.2	P	7663.9	P	16720	P
172009_x_at	Y56A3A.18	485.2	P	591.2	P	1922.7	P
172010_x_at	D2024.6	8342.5	P	7854.8	P	8912.2	P
172011_x_at	H28G03.2a	854.5	P	869	P	716.8	P
172012_x_at	R07E4.6b	262.9	P	248.6	P	227.7	A
172013_x_at	F57B9.5	12317.8	P	8452	P	15259.6	P
172014_x_at	C41C4.8	857.4	P	964.7	P	1219.9	P
172015_x_at	Y82E9BR.17a	825.7	P	610.9	P	1276.4	P
172016_x_at	DY3.7	2174.2	P	1965.2	P	1806.4	P
172017_x_at	W07A8.3	1416.9	P	1573.8	P	1129	P
172018_x_at	C47E8.7	1370.5	P	1617	P	1284.2	P
172019_x_at	ZK637.7a	832.6	P	827.7	P	852.6	P
172020_x_at	F44B9.6	613	P	264	P	206.8	A
172021_x_at	Y39E4B.12a	408.5	P	371.7	P	325.1	P
172022_x_at	Y73E7A.6	365	P	500.7	P	346.8	A
172023_x_at	F20C5.2b	5428.1	P	4637.6	P	2132.1	P
172024_x_at	T27D12.2a	264.7	A	316.4	A	62.8	A
172025_x_at	C08B11.4	191.1	P	247	P	84.8	A
172026_x_at	F11C7.3a	11.5	A	15.2	A	6.9	A
172027_x_at	Y73B6BL.7	217.9	A	147.7	A	313.1	A
172028_x_at	C32E8.10a	211.7	P	179.6	P	317.3	P
172029_x_at	C32E8.10a	328.1	A	175.8	P	381.5	A
172030_x_at	Y47H9C.6	341.7	P	304.1	P	425.8	P
172031_x_at	T01D1.2a	389.8	P	596.6	P	414.2	P
172032_x_at	B0414.2	273.2	P	217.1	P	260.6	A
172033_x_at	Y55D5A.5	6.7	A	7.5	A	24.9	A
172034_x_at	T27B7.1	285.3	P	312.1	P	129.1	A
172035_x_at	C06C6.5a	977.1	P	1025.9	P	773.4	P
172036_x_at	W02B12.6	143.7	P	275.4	P	148.9	P
172037_x_at	ZC416.8b	353.1	P	609.3	P	464.8	M
172038_x_at	ZC416.8a	1195.5	P	933.7	P	2746	P
172039_x_at	F14H12.4a	788.5	P	839	P	518.5	P
172040_x_at	F52F12.3	277.4	M	309.5	P	771.6	P
172041_x_at	F59C12.2	136.5	A	139.2	A	73.5	A
172042_x_at	T06E4.3a	7552.3	P	6482.2	P	6155.8	P
172043_x_at	F52H3.7a	1516.3	P	2111.3	P	1167.3	P
172044_x_at	F54C8.3	2816.6	P	2547.4	P	1910	P
172045_x_at	C01B10.5a	7826.3	P	8549.9	P	23208.2	P
172046_x_at	W06D4.1	2693.9	P	2605	P	2030.3	P
172047_x_at	F08F8.3a	798	P	1057	P	483.8	P
172048_x_at	C07H4.2	1692.5	P	1527.1	P	979.5	P
172049_x_at	Y73B3A.10	9.4	A	3.8	A	13.1	A
172050_x_at	Y73B3A.9	180.8	A	146.1	A	76.1	A
172051_x_at	Y73B3A.11	1078.3	P	1530.2	P	810.3	P
172052_x_at	K06C4.15	177.8	A	142.3	P	278.6	P
172053_x_at	ZK105.G	6960.4	P	11364.1	P	3627.9	P
172054_at	F07B7.G	99.9	A	27	A	278.3	A
172055_x_at	K06C4.11	244.8	P	394.6	A	622.3	A
172056_x_at	Y5H2A.3	154.5	P	181.1	P	341.6	M
172057_x_at	C25A1.11	1051.9	P	1507.8	P	589.9	P
172058_x_at	K11E8.1a	269.8	P	449.6	P	358.8	A
172059_x_at	C15B12.5a	491.8	P	494.7	P	264.7	P
172060_x_at	C15B12.5a	392.7	P	616.2	P	197.9	A
172061_x_at	T21C12.1a	354.1	M	552.3	P	873.8	P
172062_x_at	C44E12.3a	160.6	A	311.9	A	109.2	A
172063_x_at	T01B11.7	16.4	A	12.2	A	179.7	A
172064_x_at	K08H10.7	1255.6	P	1344.4	P	1015.1	P
172065_x_at	Y71H2AM.23	611.4	P	1074.6	P	573.7	P
172066_x_at	C06E1.4	689.7	P	895.3	P	1380.2	P
172067_x_at	C40H5.5	547	P	419.3	P	316.8	A
172068_x_at	Y39G10AL.3	1253.5	P	1339.1	P	1311	P
172069_x_at	T10H4.12	100.9	A	58.1	A	93.3	A
172070_x_at	K06A9.1a	301.9	P	240.2	P	279.4	P
172071_x_at	Y22D7AR.B	145.8	A	156.5	A	319.6	A
172072_x_at	C04A2.7a	505.2	P	835.5	P	473.9	A
172073_x_at	Y69A2AR.P	6.1	A	66.1	A	35.3	A
172074_x_at	Y69A2AR.8	13.3	A	5.2	A	30.3	A
172075_x_at	Y82E9BL.G	9.4	A	56.4	A	79.8	A
172076_x_at	Y69A2AR.28	444.6	P	319.8	P	435.8	P
172077_x_at	Y48G1BM.H	25.9	A	24.3	A	370.3	A
172078_x_at	Y48G1BM.I	306.2	P	373.6	P	334.4	P
172079_s_at	Y105E8B.6	44	A	126.2	A	440.6	A
172080_at	Y50D4A.5	6.3	A	5.5	A	6.2	A
172081_x_at	Y50D4A.3	229.2	A	220.2	A	216.9	A
172082_x_at	Y41D4B.4	132.7	A	76.7	A	12.5	A
172083_x_at	Y41D4B.5	17214	P	13813.5	P	57201.4	P
172084_x_at	C39F7.2	1884.6	P	1344	P	1776.7	P
172085_x_at	Y73B3B.4	115	P	155.9	P	6.7	A
172086_x_at	C06E1.5	11.9	A	41.4	A	16.9	A
172087_x_at	D2007.3	3.1	A	59.8	A	7	A
172088_x_at	Y73B3B.3	93.9	P	70.6	M	57.9	A
172089_x_at	F56B3.10	492.4	P	914	P	774.4	P
172090_at	Y67D8B.D	149.1	P	157.1	A	164.8	A
172091_x_at	T05A8.7	4.4	A	3.2	A	6.9	A
172092_s_at	Y73B3B.5	110.2	P	65	P	204.3	P
172093_x_at	Y54B9A.1	5521.2	P	8687.9	P	1393.3	P
172094_x_at	C30A5.9	248	P	361.8	P	17.7	A
172095_x_at	C06E1.2	52.9	A	39.5	A	121.6	A
172096_x_at	C06E1.6	42.9	A	3.3	A	35	A
172097_x_at	Y22D7AL.1	20.7	A	2	A	2.9	A
172098_x_at	Y47D7A.2	115.4	A	146.7	A	241.2	A
172099_x_at	Y22D7AL.12	265.9	M	309.7	P	89.8	A
172100_x_at	C36E6.5	865.2	P	1102.7	P	784.9	P
172101_x_at	F42G9.9a	1355.4	P	1250.6	P	557.3	P
172102_x_at	ZK105.G_rc	3794.4	P	5481.6	P	907.3	P
172103_x_at	W03F9.5	925.2	A	953.1	P	648.5	A
172104_x_at	Y69A2AR.27	27.6	A	87.3	A	78	A
172105_x_at	W03F11.6a	165.8	A	170	P	68.5	A
172106_x_at	Y54F10AM.7	5978.8	P	9617.8	P	2293.9	P
172107_x_at	Y54F10AM.7	6274.9	P	9459.1	P	1523.1	P
172108_x_at	Y39G10AR.17	8.9	A	52.2	P	68.2	M
172109_x_at	Y39G10AR.12a	20.7	A	16.5	A	24.7	A
172110_x_at	Y39G10AR.18a	79.2	M	37.7	A	57.7	A
172111_x_at	Y39G10AR.Z	343.7	A	495.7	A	461.3	A
172112_x_at	Y47D7A.10	261.1	P	229.5	P	522.3	A
172113_x_at	Y59H11AM.1	242.9	A	412.2	A	633.5	A
172114_at	Y19D10A.14	52.3	A	86.6	A	6.1	A
172115_x_at	F54H12.4	164.4	P	195.1	P	291	A
172116_x_at	Y105E8B.3	38.4	A	30.8	A	19.1	A
172117_x_at	Y38F2AR.12	150.1	A	173.3	P	292.4	P
172118_x_at	Y57E12B.1	16.2	A	17.6	A	19.7	A
172119_at	Y57E12B.2	225.7	P	150.1	P	220.4	A
172120_x_at	Y22D7AL.X	142.8	P	183.1	P	21.9	A
172121_x_at	Y47D7A.7	141.2	A	217.4	A	316.9	A
172122_at	Y37E11C.1a	74.5	A	117.2	A	244.8	A
172123_x_at	B0350.2a	5883	P	4891.8	P	4701.4	P
172124_x_at	Y65B4A.3	821.2	P	981.1	P	784.4	P
172125_x_at	F58B6.3b	200.4	A	233.6	A	297.4	A
172126_x_at	W07B3.2a	579.4	P	524.7	P	991.3	P
172127_x_at	F42G9.9a	852.9	A	682.7	M	434.9	A
172128_x_at	Y48G9A.1	60.9	A	11	A	137.4	A
172129_x_at	Y105E8A.9	305.8	P	317.3	P	259.1	P
172130_at	Y34D9A.10	139.3	A	118	A	29.8	A
172131_x_at	Y73E7A.1	97.5	A	14.2	A	41	A
172132_x_at	Y24D9A.7	148.5	A	151.3	A	302.3	A
172133_x_at	F59D8.1	339.4	A	240.4	A	238.5	A
172134_x_at	F59D8.2	211.4	A	69.4	A	411	A
172135_x_at	Y5H2A.3	71.9	A	87.1	A	141.5	A
172136_x_at	Y71D11A.4	2750.2	P	2427.8	P	2095.4	P
172137_s_at	Y111B2A.10a	333.4	A	113.2	A	97.9	A
172138_x_at	F52C6.12	1444	A	1275.8	P	1448.8	M
172139_x_at	Y46H3D.1	51.8	A	13.8	A	18.6	A
172140_x_at	Y10G11A.3	38.5	A	132.7	A	47.3	A
172141_at	C28A5.4	3	A	66.6	A	11.3	A
172142_x_at	R05D3.5	73.5	A	67.6	A	104.5	A
172143_x_at	M02F4.9	8.5	A	74	A	59.6	A
172144_x_at	F14H12.4a	1177.2	P	1205	P	875.2	P
172145_x_at	Y66A7A.3	9.6	A	34.3	A	51.3	A
172146_x_at	R05D3.5	52.8	A	68.6	A	11.4	A
172147_x_at	M116.5	294.8	P	303.7	P	284.7	P
172148_x_at	Y54F10AM.7	6647.8	P	9989	P	1222.5	P
172149_x_at	C32E8.10a	364.3	M	350.7	M	489.2	A
172150_x_at	C32E8.10a	301.6	M	250.4	M	483.6	A
172151_x_at	C32E8.10a	253.1	P	243.2	P	235.6	A
172152_x_at	C32E8.10a	265.2	A	239.9	A	304.6	A
172153_x_at	B0350.2a	6026.8	P	4705.1	P	4347.2	P
172154_x_at	Y48G1BM.H_rc	300.6	P	369.4	P	18.8	A
172155_x_at	Y71A12B.Q	224	A	232.9	A	235.2	A
172156_x_at	Y71A12B.P	441.8	P	381	P	684.5	M
172157_x_at	Y67D8C.2	118.9	P	207.7	P	219.4	M
172158_x_at	Y67D8C.1	68.7	A	65.6	A	87.8	A
172159_x_at	F41E7.4	46.8	A	9.3	A	81.5	A
172160_x_at	F57G4.3	277.5	P	520.2	P	178.6	A
172161_x_at	F37D6.4	17.5	A	43.5	A	108.5	P
172162_x_at	F16D3.6	116.1	A	112.5	A	195.8	A
172163_x_at	C06C6.8	56.3	A	57	A	239	A
172164_x_at	C06C6.9	11.2	A	15.9	A	27.8	A
172165_x_at	F21D9.3	20.8	A	120.2	A	40.9	A
172166_x_at	AH10.4	439	P	286.1	P	356.2	P
172167_at	M60.4	17.3	A	2.6	A	6.2	A
172168_x_at	M162.6	6.9	A	44.7	A	58.8	A
172169_s_at	Y116F11B.4	61.3	A	112.4	A	14.8	A
172170_at	Y59H11AR.1	62.6	A	19.1	A	16.4	A
172171_x_at	Y43B11AR.2	20.6	A	3.3	A	167.5	A
172172_x_at	Y73B6BL.L	35.9	A	106.8	A	159	A
172173_x_at	Y73B6BL.1	232.2	A	96.6	A	385.7	A
172174_x_at	Y61A9LA.N	133.4	A	287.9	P	75	A
172175_x_at	Y61A9LA.5	70.2	A	18.6	A	118.1	A
172176_at	Y61A9LA.10	14.3	A	5.1	A	3.7	A
172177_x_at	Y71H2AL.1	349.2	P	152.6	P	414	P
172178_at	Y53G8AM.2	101.9	A	95	A	66.6	A
172179_x_at	Y45G5AM.C	59.5	A	92.2	A	97.2	A
172180_x_at	Y69A2AL.1	26	A	99	A	72.5	A
172181_x_at	Y48G1BL.4	122.1	A	168.6	A	21	A
172182_x_at	Y48G1BL.6	19.7	A	20.2	A	23.3	A
172183_at	H17B01.1a	3.5	A	3.8	A	13	A
172184_x_at	Y46C8AL.2	323	P	351.7	P	403	P
172185_x_at	Y46C8AL.2	2.6	A	4.2	A	3	A
172186_x_at	Y54G2A.21	241.5	P	475.3	P	168.7	A
172187_x_at	Y54G2A.26a	212.7	A	51.4	A	316.8	A
172188_x_at	M04C9.2	31.4	A	4.6	A	139	A
172189_at	F46A8.7	93.3	A	63.1	A	363.6	P
172190_x_at	F59F4.2	64.1	P	46.9	M	16.4	A
172191_x_at	C27C7.2	10.7	A	103.3	A	18.4	A
172192_x_at	F44F1.2	130.3	A	253.5	A	101.6	A
172193_at	T12D8.5	339.1	P	127.4	M	425.7	P
172194_x_at	ZK262.4	21.4	A	41	A	10.1	A
172195_x_at	T27C5.4	152.6	A	243.7	A	19.9	A
172196_x_at	K08C9.4	65	A	69.8	A	30.8	A
172197_x_at	W05B2.1	820.8	P	412.2	P	567.6	P
172198_x_at	F15D3.3	6.4	A	10.9	A	4.6	A
172199_x_at	K03B8.4	189.1	P	224.4	P	184.3	P
172200_x_at	C28D4.5	2.5	A	56.9	A	57.3	A
172201_x_at	ZC376.8	87.5	A	66.3	A	46.7	A
172202_x_at	F11F1.5	45.2	A	9.2	A	174.2	A
172203_x_at	Y41E3.8	7.8	A	40.3	A	90.9	A
172204_at	T22H2.4	202.4	A	122.3	A	79.5	A
172205_at	C29F7.7	95	A	98	A	159.7	A
172206_x_at	W05H5.2	279.5	P	224.4	P	335.7	A
172207_x_at	T06E4.9	208.2	A	287.2	A	406.6	M
172208_x_at	C28D4.8	17.2	A	18.5	A	26.5	A
172209_x_at	W05B2.5	1169	P	542.6	A	807.3	P
172210_x_at	T01C1.1	95.1	A	164.7	A	180.7	A
172211_x_at	F49C5.3	135.1	A	152.4	P	138.1	A
172212_x_at	D1054.6	6.5	A	5.6	A	70.8	A
172213_x_at	C27C7.1	514.9	P	412.8	P	504.5	P
172214_x_at	ZK525.1	4344.7	P	3554.2	P	8510.9	P
172215_x_at	Y7A5A.5	23.9	A	64.6	A	147.5	A
172216_x_at	R160.2	12.8	A	41.7	A	77.6	A
172217_x_at	F13E9.2	165.6	P	156.2	P	367.3	P
172218_x_at	T20G5.7	591.1	P	1122.4	P	47.7	A
172219_x_at	F11A5.6	230.5	A	168.4	A	178.7	A
172220_x_at	C37A5.4	18.3	A	162.2	A	368.7	A
172221_x_at	ZK84.4	397.9	P	210.9	P	265.8	M
172222_at	C03D6.3a	52.7	A	57	A	115.1	A
172223_x_at	W02D9.5	140.5	A	30.1	A	23.5	A
172224_x_at	F46A8.9	28.8	A	6.1	A	18.9	A
172225_x_at	W09C5.9	23.6	A	24.6	A	67.7	A
172226_at	B0391.7	186.8	A	166.3	A	437.5	A
172227_x_at	K07A1.6	89.4	A	109.2	A	172.2	A
172228_x_at	R11A5.5	3399.3	P	5051.4	P	1408	P
172229_x_at	T16A9.5	158.3	P	172.9	P	120.9	A
172230_at	F48F5.3	5.3	A	47.9	A	3.1	A
172231_x_at	C25D7.2	377.2	P	512	P	124.8	A
172232_x_at	C40H5.1	385.5	P	388.7	P	763.9	P
172233_at	T02D1.7	3.7	A	15.3	A	4.1	A
172234_x_at	C41G7.6	58.6	A	32.4	A	14	A
172235_x_at	ZK84.5	1.7	A	19.6	A	21.3	A
172236_x_at	T24F1.5	7901.3	P	7198.2	P	16433.6	P
172237_x_at	R08A2.3	16.7	A	69.6	A	79.6	A
172238_x_at	K07A1.5	267.9	A	208.1	A	120.2	A
172239_x_at	F22D6.7	114.9	P	205.5	P	212.1	P
172240_x_at	F53H2.2	64.5	A	100.6	A	146.5	A
172241_x_at	C37A5.8	45.5	A	66.9	A	13.7	A
172242_x_at	F36D1.4	160.8	P	198.6	M	239.7	A
172243_x_at	Y41E3.5	5480.8	P	3393.4	P	4393.4	P
172244_x_at	F33H12.1	992.1	M	1340.6	P	402.9	A
172245_x_at	K07F5.5	12.5	A	75	A	157.5	A
172246_at	T28C6.1	46.2	A	10.4	A	17	A
172247_x_at	F55C9.2	6.1	A	13.3	A	85.5	A
172248_x_at	T20G5.8	68	A	21.3	A	24.6	A
172249_x_at	B0391.9	68.6	A	75.7	A	24.3	A
172250_x_at	R09H3.2	13.2	A	42.5	A	24	A
172251_x_at	C04C3.4	2778.1	P	3993.8	P	510.1	P
172252_x_at	H25K10.4	194.9	A	367.6	P	360.1	A
172253_x_at	F39E9.7	80.1	P	111.1	P	147.4	A
172254_x_at	Y43C5A.1	9.4	A	52.7	A	45.2	A
172255_x_at	Y20C6A.3	32.2	A	117.9	P	77.6	A
172256_x_at	F59H6.7	567.8	P	840.2	P	278.9	A
172257_x_at	C37C3.3	135.6	P	180.9	P	104	A
172258_x_at	W04E12.3	10	A	5.3	A	7	A
172259_x_at	C31H5.4	3009.8	P	2933.9	P	4883.7	P
172260_at	W06G6.9	49.3	A	73.9	A	87.8	A
172261_x_at	ZK666.4	215.8	A	281.1	P	238.2	A
172262_x_at	F35E8.4	381.9	P	373.6	P	305.6	P
172263_x_at	F38C2.1	6.5	A	70	A	15.8	A
172264_x_at	F26F2.4	71.8	A	74.6	A	126.3	A
172265_x_at	C47A4.5	2.9	A	9.5	A	18.4	A
172266_x_at	C01B9.1	88.6	A	31	A	196.1	A
172267_x_at	K06A4.6	109.3	A	88.8	A	81.3	A
172268_x_at	D1025.4	19550.9	P	14610.1	P	36065.7	P
172269_x_at	F40D4.4	111.3	A	153.9	A	64.9	A
172270_x_at	R102.5a	6218.3	P	5509	P	7554.5	P
172271_x_at	F56H9.2	643.4	P	632	P	655.4	P
172272_x_at	F26F2.2	104	A	153.9	M	116.5	A
172273_x_at	ZK666.2	76.4	A	35.2	A	122.8	A
172274_x_at	F26F2.5	5.2	A	20.6	P	54.1	A
172275_x_at	W07A8.1	344.5	P	527.8	P	733.6	P
172276_x_at	T16A9.1	453.4	P	552.2	P	303	A
172277_x_at	Y44A6D.1	261.8	P	170.6	A	510.2	P
172278_x_at	Y47D3A.5	5	A	21.4	A	13.1	A
172279_x_at	Y51H4A.6	16	A	88	A	9.9	A
172280_x_at	Y19D2B.1	7532.4	P	4746.7	P	12450.7	P
172281_at	F31A9.2	64.8	P	55.5	A	55.8	A
172282_x_at	T05H4.10	202.7	A	295	A	307.7	A
172283_x_at	R04E5.7	100.8	A	46.3	A	162.5	A
172284_x_at	T27E4.4	298.5	P	439.2	P	243.6	A
172285_x_at	W02B3.6	5306.6	P	8522.5	P	1715.1	P
172286_x_at	W09C3.8	179.5	A	217.4	A	49.8	A
172287_x_at	H04D03.1	359.7	P	239.5	P	411.7	P
172288_x_at	B0379.7	82.5	A	18.2	A	97.9	A
172289_x_at	W03D8.3	435.8	A	292.3	A	735.9	A
172290_x_at	C53B7.6	79.9	P	76.7	A	104.5	A
172291_x_at	Y48A6B.8	82.8	P	272.6	P	45	A
172292_x_at	D2092.8	9.2	A	68.2	A	8.6	A
172293_x_at	Y26D4A.5	424.3	P	301.2	P	634.7	P
172294_x_at	Y9D1A.2	355.5	P	257.3	P	261	P
172295_at	W07G9.1	99.2	A	28.4	A	132.5	A
172296_x_at	C09H10.3	239.6	P	134.6	A	33.3	A
172297_x_at	T23F11.2	202.6	P	195	P	78.3	A
172298_x_at	F49E2.5a	1274.3	P	670.6	P	2730.5	P
172299_x_at	H11L12.1	421.4	A	274.7	A	512.1	A
172300_x_at	F39B3.3	32.9	A	18.1	A	60.4	A
172301_at	W01H2.2	14.8	A	22.1	A	6.4	A
172302_x_at	F07E5.4	12.9	A	21.5	A	50.2	A
172303_x_at	W05H9.3	547.2	P	1310.6	P	60.5	A
172304_x_at	C32E8.4	17.5	A	28.9	A	16.2	A
172305_x_at	Y40B1B.7	1044.6	P	1019	P	2110.9	P
172306_x_at	Y26D4A.9	18.2	A	45.8	P	134.1	M
172307_x_at	F20B4.7	351.1	P	642.2	P	72	A
172308_x_at	F53C3.9	20.8	A	31	A	167.6	A
172309_x_at	C08E3.1	122.5	A	83.2	A	86.2	A
172310_x_at	Y9D1A.1	159.9	P	67.2	A	61	A
172311_x_at	F39E9.6	9	A	16.2	A	55.7	A
172312_x_at	K09C6.7	80.6	A	152.8	A	50.8	A
172313_x_at	B0546.5	148.1	A	193.3	A	258	A
172314_x_at	F54D8.5	87.2	P	117.8	P	23.6	A
172315_x_at	E02H9.4	61.2	A	83.8	A	29.9	A
172316_x_at	W02D7.9	81.7	A	68	A	213	A
172317_x_at	Y67A6A.1	77	A	25.7	A	8.2	A
172318_x_at	T22H2.5a	355.2	P	605.4	P	440.9	P
172319_x_at	F02C12.3	207.7	P	88.2	P	301	A
172320_x_at	C05E4.8	158.4	A	170.9	P	34.9	A
172321_x_at	C03A7.8	148.3	A	194.2	A	170.5	A
172322_x_at	Y43F8B.6	44.6	A	55	A	67.2	A
172323_x_at	C03A7.7	198.9	P	199.9	P	274.2	A
172324_x_at	F42F12.7	16620	P	12078.3	P	6612.8	P
172325_x_at	C02E7.7	246.6	P	266.4	M	229.8	A
172326_x_at	T20D4.9	78.1	A	9.4	A	242.9	P
172327_x_at	F44D12.3	228.1	A	198.3	P	199.7	A
172328_x_at	T11F9.14	92.6	A	75	A	100.7	A
172329_x_at	F31A9.6	340.1	A	476.1	P	395	A
172330_x_at	C17B7.6	11.9	A	82.2	P	144.9	A
172331_x_at	F55C9.11	51.6	A	83.1	A	145.5	A
172332_at	T24D8.6	26	A	25.8	A	22.8	A
172333_x_at	F44D12.5	229.5	A	240.3	A	112.1	A
172334_x_at	F42F12.10	16255.2	P	11567.6	P	6233.3	P
172335_x_at	F56A4.8	3619.4	P	2946.8	P	3251.6	P
172336_x_at	C34D4.5	215.8	A	244.6	A	586.5	A
172337_x_at	C18B12.1	170.1	P	251.8	P	170.8	A
172338_x_at	C34D4.1	291.2	P	321	P	250.5	P
172339_s_at	C07E3.1a	29.1	A	36.7	A	99.5	A
172340_x_at	C35B1.3	2.9	A	15.3	A	7.2	A
172341_x_at	F49F1.3	2.9	A	3.5	A	23.4	A
172342_x_at	C07D8.3	13.2	A	92.7	A	74.2	A
172343_x_at	B0213.6	120.3	P	127.7	P	51.7	A
172344_x_at	F09F7.8	242.1	A	286.3	A	357.7	A
172345_x_at	B0034.2	43	A	62.6	A	78	A
172346_x_at	R12E2.7	117.2	A	86.4	A	33.9	A
172347_at	C36A4.10	1174.5	P	1034.8	P	972.7	P
172348_x_at	F40G12.7	90.2	A	65	A	107.7	A
172349_x_at	T04B8.4	99.5	A	43.3	A	79.2	A
172350_x_at	T22D1.2	17.2	A	8.7	A	6.6	A
172351_x_at	T02H6.3	6392.7	P	9814.4	P	1104.9	P
172352_at	C33A12.4	3797.8	P	3175.6	P	8508.4	P
172353_x_at	C02E7.6	281.6	A	416.6	A	285.1	A
172354_x_at	ZK757.3a	65.2	A	5.7	A	95.3	A
172355_x_at	T20D4.8	11.8	A	138.4	A	142.2	A
172356_at	K02E11.7	9.7	A	28	A	31.9	A
172357_x_at	F42F12.1	14721	P	10853.2	P	6152.3	P
172358_x_at	Y43F4A.4	10.4	A	11.6	A	60.4	A
172359_x_at	ZK993.3	128	M	135.3	P	333.2	P
172360_x_at	C03A7.4	217.7	P	181.1	P	428.4	P
172361_at	B0547.2	66.1	A	78.7	A	285.6	P
172362_x_at	B0350.3	20.7	A	65.5	P	13.1	A
172363_x_at	F53A9.6	5427.5	P	2444.4	P	13987.8	P
172364_x_at	R08C7.1	13	A	12.8	A	31.4	A
172365_x_at	T03F1.4	9.8	A	6.6	A	15	A
172366_x_at	T28A11.18	122.6	A	157.8	A	8.7	A
172367_x_at	F36H5.1	3.1	A	6.5	A	28.7	A
172368_x_at	R09D1.14	12.3	A	5.7	A	27.9	A
172369_x_at	Y51B9A.3	220.1	P	245.4	P	206.8	P
172370_x_at	K07H8.4	25.8	A	27.3	A	45.7	A
172371_x_at	F44E7.3	28.7	A	80.6	A	23.8	A
172372_at	F15A8.1	83.1	P	78.4	P	36.2	A
172373_x_at	T24A6.2	96.8	P	117.1	P	121.2	P
172374_x_at	W03D2.8	11.8	A	1.3	A	50.3	A
172375_x_at	B0213.4	7.2	A	66.2	A	76.4	A
172376_x_at	Y43F8C.9	10.5	A	13.6	A	20.2	A
172377_x_at	D2062.6	26.3	A	15.8	A	14.8	A
172378_x_at	C32H11.7	216.7	A	327.4	M	54.4	A
172379_at	F10C1.1	24.1	A	14.5	A	41	A
172380_x_at	F47B3.7	9.7	A	14.7	A	26.2	A
172381_x_at	ZK484.8	42.4	A	92.2	A	73.3	A
172382_x_at	F07G6.5	6.8	A	3.5	A	3.6	A
172383_x_at	F07G6.3	53.9	A	150.8	A	249.8	P
172384_x_at	R05G6.3	125.8	P	54.3	P	158.1	P
172385_x_at	F41G3.1	1963.9	P	1658.5	P	1525.1	P
172386_x_at	B0213.5	44.5	A	78.1	P	98.4	P
172387_x_at	M01D1.5	12322.7	P	15496	P	3929.5	P
172388_x_at	B0213.2	6	A	30.4	A	12.9	A
172389_x_at	Y43D4A.3	168.8	A	141.9	A	183.4	A
172390_x_at	ZK673.10	268.9	P	232.2	P	415.2	P
172391_x_at	F39D8.1a	371.8	P	328.5	P	313.7	P
172392_x_at	C36F7.4a	3079.7	P	2087	P	2580.1	P
172393_x_at	K02F6.1	170.5	A	244.1	A	49.6	A
172394_x_at	Y65A5A.3	3.9	A	4.6	A	17.3	A
172395_at	F22F4.4	23.3	A	31.4	A	10.1	A
172396_at	F27C1.10	160.3	P	151.1	P	121.6	A
172397_x_at	K09E3.4	9.9	A	81.8	A	31.7	A
172398_x_at	F31E3.6	672.6	P	579.8	M	1041.8	P
172399_x_at	T23B3.5	171	A	169.8	A	292.4	A
172400_x_at	F22A3.6a	7.2	A	7.6	A	17.1	A
172401_x_at	F08B4.3	168.7	P	167.4	P	71.3	A
172402_at	R13A1.1	26.3	A	44.3	A	44.6	A
172403_x_at	F36H5.2b	7.4	A	27	A	5.7	A
172404_x_at	T07F10.5	4610.2	P	4144.7	P	1748.5	P
172405_x_at	R09B5.8	4	A	37.6	A	10.2	A
172406_x_at	Y50E8A.8	128.4	P	195.7	P	299.1	M
172407_x_at	C07G2.2a	429.1	P	1141.2	P	427.1	P
172408_x_at	ZK402.1	15.1	A	57.1	A	74.8	A
172409_x_at	ZK402.3	9.7	A	38	A	92.2	A
172410_x_at	ZK402.2	47.1	A	49	A	227.9	A
172411_x_at	T24A6.1	515.4	P	807.6	P	268.6	A
172412_x_at	ZK402.4	130	A	82.6	A	28	A
172413_at	F52E10.3	89.8	P	105.3	M	19.5	A
172414_x_at	K12B6.7	45.3	A	66.1	A	11.5	A
172415_x_at	F56C9.2	490.4	A	255.1	A	1007	A
172416_x_at	B0391.10	23.3	A	19.6	A	8	A
172417_x_at	F38A5.5	277.3	P	206.7	P	264.2	P
172418_x_at	F47B3.5	142.6	A	61.3	A	27.3	A
172419_x_at	K03F8.1	167.9	A	378.5	P	223.8	A
172420_x_at	C24A3.8	115.3	P	123	A	263.8	A
172421_x_at	B0554.1	3.6	A	11.8	A	9.7	A
172422_x_at	K10D6.2a	4764.9	P	5558.1	P	3689.3	P
172423_x_at	C07D8.2	89.1	A	38.4	A	14.5	A
172424_x_at	T15B7.6	9.4	A	47.4	A	44.5	A
172425_x_at	Y80D3A.5	51.6	A	50.1	A	9.6	A
172426_x_at	F20A1.1	330.7	P	199.9	P	512.2	P
172427_x_at	B0213.3	72.2	P	73.3	P	96.1	A
172428_x_at	F08F1.9	947.7	P	1015.1	P	316	A
172429_x_at	F52E10.4	145.3	A	21.8	A	40	A
172430_x_at	C08F1.9	539.8	P	746.4	P	46.8	A
172431_x_at	ZC412.7	1173.1	P	1480.3	P	4566.6	P
172432_x_at	D2024.9	329.5	M	371.7	P	593.7	P
172433_x_at	F40E3.3	138.4	A	187	P	219.8	A
172434_at	F53B3.5	43	A	68	P	9.1	A
172435_x_at	C16C4.8	6.8	A	16.2	A	106.5	A
172436_x_at	C04F12.6	200.8	P	322.8	P	483.6	P
172437_x_at	R09B5.3	51.6	A	16.5	A	35.2	A
172438_x_at	C06E8.4	445.6	P	729.9	P	103.9	A
172439_x_at	R09B5.2	3.4	A	11.8	A	36.3	A
172440_x_at	F46F5.6	148.2	A	133.4	P	29.4	A
172441_x_at	Y49E10.7	10.7	A	76.2	A	39.5	A
172442_x_at	Y73F8A.8	374.8	P	535.4	P	244.3	A
172443_x_at	Y73F8A.9	315.2	P	502.4	P	253.7	A
172444_x_at	F29C4.4	63.9	A	31.1	A	6.1	A
172445_x_at	F20B6.7	13.2	A	36.7	A	122.2	M
172446_x_at	T16A1.5	6	A	7	A	66.3	A
172447_at	M03D4.3	6473.1	P	3324.7	P	5850.4	P
172448_x_at	C29F9.4	152.4	A	71.4	A	178.5	A
172449_x_at	C18H2.2	232.4	P	308.6	P	241.5	P
172450_x_at	R09A1.4	607.1	P	449.8	P	388.7	P
172451_x_at	W05H7.2	193.4	A	312	P	112.6	A
172452_x_at	F29D10.2	48.2	A	107.9	A	7.9	A
172453_x_at	Y39B6A.30	24.3	A	14.4	A	19.7	A
172454_x_at	F18E9.6	1891.2	M	2522.5	A	885.6	A
172455_x_at	F29G6.3b	297	A	249.5	P	136.6	A
172456_x_at	ZC178.1	18	A	83.4	A	42.4	A
172457_x_at	F21E9.1	224.2	A	286	A	510.9	A
172458_at	B0554.3	3.4	A	5.6	A	4.5	A
172459_at	C16E9.5	35	A	44	A	151.1	A
172460_x_at	F46F5.9	302.6	A	204.4	A	88	A
172461_x_at	K09C4.2	25.3	A	6.3	A	17.9	A
172462_x_at	F07C6.4a	219	P	419.2	P	270.9	A
172463_x_at	Y17G7B.2a	595.5	P	954.9	P	200.1	A
172464_x_at	F54D12.4	28.4	A	59.7	A	109.8	A
172465_x_at	C12D12.6	86.1	A	211.9	A	300.1	A
172466_x_at	C40D2.1	4.2	A	5	A	3.3	A
172467_x_at	C34G6.3	26.1	A	10.5	A	8.5	A
172468_x_at	K01A2.9	299.9	M	358	P	320.5	M
172469_x_at	C01G12.6	373.3	P	282.7	P	221.4	P
172470_x_at	F55A4.6	100.7	A	74.6	A	97.8	A
172471_x_at	ZC178.2	74.2	A	9.5	A	90.2	A
172472_x_at	B0222.6	396.7	A	347.9	A	556.2	A
172473_at	F28F5.4	416.5	P	344.2	P	1827.9	P
172474_x_at	F35C5.10	204.6	A	151.1	A	66.5	A
172475_x_at	B0222.7	267.3	A	157	A	454.6	A
172476_x_at	R07E5.15	241.9	P	184.8	A	71.1	A
172477_x_at	K01D12.7	15.8	A	74.7	M	104.6	A
172478_x_at	ZK250.8	46.1	P	64.4	P	35.8	A
172479_x_at	F46F5.8	9.7	A	68.4	A	67.6	A
172480_x_at	C41D7.1	0.8	A	38.9	A	83.2	A
172481_x_at	C08F1.4a	4.7	A	3.5	A	131.5	A
172482_x_at	Y53F4A.2	54.5	A	64.5	A	57.2	A
172483_x_at	F02D10.2	15.7	A	29.2	A	15.7	A
172484_x_at	F22D3.5	94	A	181.2	P	85.7	A
172485_x_at	C07D8.4	20.2	A	14.8	A	115.1	A
172486_x_at	T23B7.1	6.7	A	50.5	A	26	A
172487_x_at	Y54C5B.1	155.2	M	142.7	P	190.7	A
172488_x_at	F09C11.1	8.2	A	34.1	A	15	A
172489_x_at	K08H10.2a	223.7	P	225.4	P	146.5	A
172490_at	F39F10.4	5.3	A	3.3	A	1.1	A
172491_x_at	F39F10.1	79.9	A	39.6	A	84.8	A
172492_at	C46H11.1	94.9	A	182.7	P	295.8	A
172493_x_at	Y17G7B.2a	617.7	P	520.8	P	317.1	A
172494_at	H12I13.3	1.5	A	24.8	A	3.1	A
172495_x_at	T06C10.5	313.1	P	489.3	P	128.3	A
172496_x_at	M01A10.4	142.6	M	98.2	A	203.2	A
172497_x_at	R12E2.15	118.8	A	82.7	A	7.2	A
172498_x_at	Y46H3C.5	55.2	A	3.8	A	3.6	A
172499_x_at	F07G11.2	1.1	A	42.7	A	9.9	A
172500_x_at	T12E12.5	49.3	A	32.9	A	43.5	A
172501_at	F19B10.3	30.6	A	38.3	A	98.8	A
172502_x_at	F23C8.12	56.3	A	43.2	A	64.1	A
172503_x_at	W08E12.3	91.1	A	132.2	A	132.6	A
172504_x_at	F59E12.4a	1783.6	P	2151.4	P	1631	P
172505_x_at	Y40C7B.3	74.8	M	52.4	A	15	A
172506_x_at	E03H12.5	217.2	P	103	M	138.6	A
172507_x_at	F54A5.3a	192.5	A	158.9	A	12.1	A
172508_x_at	F07G11.7	76.4	A	80.8	A	19.8	A
172509_at	M01A12.2	303.7	P	359	P	352.7	P
172510_x_at	Y17G9B.6	318	M	341.1	A	487.4	P
172511_x_at	Y51H4A.24	156.9	A	195	P	147.3	A
172512_x_at	R08C7.11	56.8	A	37.7	A	53.6	A
172513_at	C54A12.3	111.1	A	104.3	A	134.5	A
172514_x_at	F46F11.4	2739	P	2002	P	4428.6	P
172515_x_at	W08A12.2	109.4	P	69.9	P	60.3	A
172516_x_at	Y39G8B.1a	458.7	P	382.9	M	609	M
172517_x_at	Y39G8B.1a	474.2	A	703.4	P	444.1	P
172518_x_at	Y73F8A.32	281.5	P	238.8	A	506.5	A
172519_x_at	F52F10.1	557.1	P	1429.2	P	349.8	P
172520_x_at	Y62F5A.1a	1398	P	681.5	P	1436.7	P
172521_x_at	Y47H9C.12	82.3	A	79.9	A	61.9	A
172522_x_at	F14D2.10	448.4	P	359.2	P	548.6	P
172523_x_at	T24A6.17	252.6	P	91	P	22.1	A
172524_x_at	M01B12.1	441.8	P	510.3	P	406.6	A
172525_x_at	T19E10.1a	100.1	A	81.8	A	122.7	A
172526_x_at	K01A2.8a	500.2	A	575.6	A	491.7	A
172527_x_at	C24D10.8	46.7	A	88.4	A	46.3	A
172528_x_at	R01B10.2	47.1	P	15.2	A	3.7	A
172529_x_at	K08D10.6	357.8	P	878.7	P	80.9	A
172530_x_at	H27D07.2	90.3	A	130.8	A	133.4	A
172531_x_at	Y46H3C.5	56.2	A	50	A	43.8	A
172532_x_at	ZC239.13	63.2	A	24	A	126.9	A
172533_x_at	Y105C5B.3	28.6	A	21.3	A	8.2	A
172534_x_at	T13A10.1	94.3	A	44.8	A	20.9	A
172535_s_at	W03F9.2a	57.4	A	59.4	A	30.6	A
172536_x_at	Y71A12B.7	324.4	P	785.7	P	365.5	P
172537_x_at	Y45F10B.3	13.6	A	44.6	A	182	A
172538_x_at	H05B21.3	77.3	A	102.5	A	51.3	A
172539_x_at	F49C12.11	534.1	P	519.6	P	1487.5	P
172540_x_at	C44E12.3a	124.5	A	277.3	A	156.3	A
172541_x_at	K01A2.8a	437.4	P	699.4	P	259.4	P
172542_at	C47C12.2	3.6	A	28	A	72.2	A
172543_x_at	F35F10.4	14.1	A	5.1	A	11.3	A
172544_x_at	F11G11.6	131.1	P	95	P	149.5	P
172545_x_at	W08E12.4	35.7	A	24.3	A	36.4	A
172546_x_at	F11G11.8	12.5	A	111.5	A	9.3	A
172547_x_at	R12E2.14	256.8	P	230.2	P	125.6	A
172548_at	H39E20.1	73	A	18.2	A	12.2	A
172549_x_at	W08E12.9	85.1	P	11.6	A	2.9	A
172550_x_at	H11L12.1	329.9	P	296.4	P	245.9	P
172551_at	R10A10.1	33.2	A	117.6	P	129.2	A
172552_x_at	Y105C5A.5	365.1	P	323.6	P	350.8	A
172553_at	T07F12.5	13.5	A	63.8	A	65.2	A
172554_x_at	C24H10.4	44.4	A	70.9	P	4.1	A
172555_x_at	K01D12.15	52	A	37.5	A	6.9	A
172556_x_at	R03H10.8	72.7	A	68.9	A	144.5	A
172557_x_at	C06G3.12	202.1	P	215.6	P	323	P
172558_s_at	C33H5.17	196.1	P	154.1	P	128.5	P
172559_at	Y54C5A.1	54.3	A	16.8	A	14.9	A
172560_x_at	F07B7.6	142.1	A	107.3	A	223.3	A
172561_x_at	F52E1.12	47.3	A	106.5	P	40.9	A
172562_x_at	Y11D7A.15	128	A	62.3	A	10.5	A
172563_x_at	F40D4.3	186.1	A	141.7	A	289.3	M
172564_x_at	F26A10.1	2654.6	P	2039.8	P	1819.7	P
172565_x_at	C08E3.13	199.9	A	136.5	A	288.3	A
172566_x_at	Y17G9B.2	100.5	P	148.6	A	96	A
172567_x_at	C25E10.6	21.1	A	8.8	A	64.4	A
172568_x_at	Y43F8B.2a	8235.7	P	6179.8	P	3299.2	P
172569_x_at	C24D10.7	58.5	A	52.4	A	24.5	A
172570_x_at	Y51A2D.14	1187.3	P	1425.1	P	2855.4	P
172571_x_at	H12I19.5a	164.7	P	125	P	80.5	A
172572_x_at	H12C20.2a	11.7	A	0.7	A	5.9	A
172573_x_at	Y105C5A.6	415.6	P	554.4	P	493.4	A
172574_x_at	ZC395.11	26.7	A	23	A	53.9	A
172575_x_at	C13A2.10	5.9	A	2.7	A	6.8	A
172576_x_at	F36H12.5	77.2	A	34.9	A	33.1	A
172577_x_at	F59E12.5a	1804.6	P	2257.6	P	1821.6	P
172578_x_at	Y43F8B.2a	6751.7	P	6673.8	P	3411.9	P
172579_x_at	F59E12.6a	1530.1	P	1726	P	1314.8	P
172580_at	F33D11.8	501.1	P	317.1	P	1058.4	P
172581_s_at	F32D8.11A	171.2	P	127.4	M	139.6	A
172582_x_at	Y39A1A.24	1210.6	P	1203	P	1226.2	P
172583_x_at	F54D10.2	365	P	390.2	P	203.4	P
172584_x_at	Y24F12A.4	22.4	A	36.7	A	240.5	A
172585_x_at	Y105C5A.3	340.1	P	473.3	P	367.7	P
172586_at	C56E10.3	184.1	P	136.2	P	2.5	A
172587_x_at	C03A7.14	296.1	M	214	A	330.6	A
172588_x_at	C26F1.10	1272.8	P	703.7	P	1910.5	P
172589_x_at	T12B5.11	413.9	P	357.5	P	266.9	P
172590_x_at	C17H11.4	96	M	120.3	M	258	A
172591_x_at	C29F9.12	129.5	P	209.2	P	272.4	A
172592_x_at	T20D4.16	10.6	A	133.4	A	3.8	A
172593_x_at	F45D11.2	119	A	149.6	A	245.4	P
172594_x_at	T12B5.10	501.6	P	295.8	P	127.8	A
172595_x_at	F38A5.5	294.7	P	258.2	P	543.2	P
172596_x_at	C29F9.11	247.4	P	267.1	P	229.5	P
172597_x_at	F36H12.4	8.8	A	6.3	A	10.2	A
172598_x_at	C52B11.4	177.2	A	187.9	P	15.9	A
172599_x_at	F23H11.5	3605.8	P	3571.2	P	6831.2	P
172600_x_at	C29F9.10	131.6	P	113.5	P	14.9	A
172601_x_at	C16C4.14	5.5	A	20.6	A	6	A
172602_x_at	B0393.8	11120.7	P	9583.9	P	27801.4	P
172603_x_at	Y87G2A.12	61.7	A	28.7	A	46.8	A
172604_x_at	Y73C8C.3	141.2	A	160.2	M	265.8	A
172605_x_at	Y105C5A.4	360.1	P	430.7	P	283.8	A
172606_x_at	Y59E9AL.6	50.1	A	57.6	A	107.1	A
172607_x_at	Y54G11A.8a	573.8	P	519	P	397.7	M
172608_x_at	Y106G6G.5	33.2	A	2.9	A	6.3	A
172609_x_at	ZK1127.7	18.8	A	24.3	A	155.2	A
172610_x_at	ZC239.14	78.4	A	28.8	A	182.6	A
172611_x_at	Y24F12A.3	172.5	A	47	A	172.3	A
172612_x_at	F55C12.2	10.3	A	10	A	10.3	A
172613_x_at	Y62E10A.12	763.9	P	854.6	P	981	P
172614_x_at	C36A4.4	69.4	P	99.2	P	151.9	A
172615_x_at	H31G24.4	149.3	M	142.4	P	271.2	P
172616_x_at	Y116A8C.41	1119.4	P	2038.4	P	327	P
172617_x_at	H06I04.3a	133.5	A	107.8	A	59.4	A
172618_x_at	F07B7.9	2137.6	P	1154.8	P	1246.7	P
172619_x_at	C33F10.10	10.2	A	22.4	A	10.4	A
172620_x_at	Y105C5B.12a	411.1	P	786.7	P	380.9	P
172621_x_at	Y46G5A.22a	42.6	A	95.1	A	98	A
172622_x_at	Y116F11A.5	59.6	A	5.8	A	9.3	A
172623_at	Y105C5A.10	35.1	A	25.5	A	32.7	A
172624_x_at	Y38E10A.12	235.9	P	204	A	271.9	A
172625_x_at	B0464.3	300.4	P	344.1	P	869.7	P
172626_at	F07H5.4	768.7	P	1118.4	P	800.1	P
172627_x_at	Y105C5A.12	322.9	P	82.6	A	104.7	A
172628_x_at	Y38E10A.16	89	A	50.5	A	18.4	A
172629_x_at	Y59E9AR.7	252.1	A	446.1	A	234.9	A
172630_x_at	C35D10.11	136.4	A	101.8	A	42.1	A
172631_x_at	Y25C1A.7a	498.5	P	752.3	P	565.4	A
172632_x_at	Y38E10A.11	1181.7	P	737.5	P	1335.4	P
172633_x_at	Y55H10B.1	274.2	P	513.5	P	408.9	P
172634_x_at	F36H12.13	3.4	A	1.5	A	19.4	A
172635_x_at	Y38E10A.15	147.4	P	123.9	P	379.2	P
172636_at	F35F10.14	193.9	P	113.2	P	134.9	A
172637_x_at	F56B3.11a	1357.1	P	1561.8	P	2038.6	P
172638_x_at	Y76B12C.5	156.5	P	232.1	P	343.9	P
172639_at	Y59H11AM.3	4.4	A	6.5	A	28.4	A
172640_x_at	C30G12.5	169.5	A	205.4	A	515	A
172641_x_at	K06C4.3	7135.4	P	5290.9	P	14206	P
172642_s_at	T07G12.8	6364.6	P	4196.9	P	4542.6	P
172643_s_at	Y55F3AM.3a	27.6	A	27.6	A	113.2	A
172644_at	T19C3.3	65.6	A	33.2	A	132.1	A
172645_x_at	C28F5.3	3.1	A	40.2	A	18.5	A
172646_x_at	F52C9.6	536.3	P	698.9	P	54.7	A
172647_x_at	K06C4.5	3546.8	P	3514	P	7257.4	P
172648_at	F54F2.6	16.8	A	13.3	A	16.6	A
172649_x_at	F55G1.10	3180.3	P	2747.3	P	6819.6	P
172650_x_at	K06C4.10	1314.3	P	988.1	P	439.5	P
172651_x_at	C03C10.5	85.6	P	145.7	P	17.7	A
172652_x_at	C02B8.7	26.9	A	19.8	A	18	A
172653_at	C28H8.2	23	A	2	A	7.7	A
172654_x_at	Y71F9B.13a	30.5	A	89.4	A	196.3	A
172655_x_at	F47B7.1	1251.5	P	1061.3	P	1469.5	P
172656_x_at	Y71F9B.13a	12.9	A	48.2	A	178.6	A
172657_x_at	C03B8.2	1229.7	P	1125.4	P	891.8	P
172658_x_at	C03B8.1	64.7	A	87.7	A	86.6	A
172659_x_at	T23F2.5	6999	P	5841.4	P	12535.2	P
172660_s_at	Y38E10A.24	1474.2	P	1094.5	P	2652.6	P
172661_x_at	F17E9.12	734.4	P	502.4	P	697.7	P
172662_x_at	Y57G11C.21	826.1	P	989.7	P	177.9	A
172663_x_at	Y57G11C.20	4092.3	P	4961.7	P	2551.6	P
172664_x_at	Y57G11C.18	158.3	P	121.2	P	285.1	P
172665_s_at	ZC190.9	66.3	P	52.2	P	94.3	A
172666_x_at	W01B11.4a	74.7	A	220.7	A	42.3	A
172667_x_at	W01B11.4a	146.4	A	136	A	288.9	A
172668_x_at	Y39A3CL.3	2755.5	P	2669.9	P	8856.8	P
172669_x_at	K07F5.9	200.6	A	319	A	245.1	A
172670_x_at	F26A3.8	196.4	P	430.7	P	213.7	P
172671_x_at	K03A1.6	906.4	P	660.9	P	525.2	P
172672_x_at	Y73B6BL.L_rc	249.2	A	391.8	A	53.3	A
172673_x_at	F59D8.1	19.7	A	127	A	151.5	A
172674_x_at	Y43H11AL.1	194.4	A	313.8	A	134.1	A
172675_x_at	C01B10.5a	6762.7	P	6558.7	P	11774.8	P
172676_x_at	M03A1.4	78.8	A	121.2	P	48.2	A
172677_x_at	M03A1.5	67.5	A	115.9	A	108.4	A
172678_at	F13B9.5	154.5	P	134.1	P	300.8	A
172679_x_at	B0035.9	1026.8	P	758.3	P	1136.9	P
172680_x_at	B0361.2	312.9	P	241.8	P	395.4	P
172681_x_at	D2092.1b	91.1	P	40.3	A	275	P
172682_x_at	ZC155.4	24.4	A	42.6	M	49.4	A
172683_x_at	F22D6.13	935.1	P	616.1	P	1332.9	P
172684_x_at	F23F12.7	33.1	A	3.5	A	9.8	A
172685_x_at	K06C4.4	1837.3	P	1286	P	1833.6	P
172686_x_at	F12A10.7	41.8	A	10	A	115.4	A
172687_x_at	F09C12.7	149.9	P	198.6	P	282.1	P
172688_x_at	F21H12.2	3.2	A	23.7	A	20.1	A
172689_x_at	ZC410.6	18705.8	P	26807.5	P	6911.9	P
172690_x_at	F12A10.6	310.2	A	43.2	A	348.1	A
172691_x_at	T28D9.11	12.4	A	8.9	A	28.7	A
172692_x_at	C50F4.6	1221.4	P	807.6	P	2303.7	P
172693_at	F22D6.7	217.7	M	65.9	A	264.2	P
172694_x_at	T22C1.2	66.4	A	42.3	A	124.3	A
172695_x_at	ZC477.1	2.4	A	10.3	A	17	A
172696_x_at	C04F6.1	81.2	A	163	A	21.8	A
172697_x_at	K10B3.7	16004.5	P	13771.8	P	28955.3	P
172698_x_at	C53B4.5	384.4	A	179.6	A	318.3	A
172699_x_at	ZK1127.7	84.4	A	140.8	A	205.9	A
172700_x_at	T11F9.9	226.6	A	171.4	A	64.3	A
172701_x_at	C29F4.1	979.3	M	672.4	P	694.4	A
172702_x_at	F55G1.3	2002.1	P	1614.1	P	2088.3	P
172703_x_at	F57B1.4	275.7	P	103.2	A	226.1	A
172704_x_at	E03H12.10	29.2	A	31.3	A	43.2	A
172705_x_at	F57B1.3	111.4	A	4.1	A	16.6	A
172706_x_at	F53F1.4	234.8	P	273.1	P	324.7	P
172707_x_at	T24H7.5a	15	A	7.9	A	10	A
172708_x_at	T21D12.6_rc	4291.7	P	6944.8	P	606.7	P
172709_x_at	T06E4.4	262.5	A	120.2	A	316.2	A
172710_x_at	T06E4.6	253.2	P	197.9	P	570.5	A
172711_x_at	F59F5.4	21.8	A	42.1	A	91.6	A
172712_x_at	W02B3.6	1568.1	A	2291.9	A	248.5	A
172713_x_at	F42F12.10	1414.7	P	1366.1	P	1941.4	P
172714_x_at	R05F9.13	193.7	P	233.5	P	170.8	A
172715_x_at	F42F12.7	463.8	P	363.7	P	1139.8	P
172716_x_at	F42F12.1	1599.1	P	1315.7	P	2026.6	P
172717_x_at	F08B12.3a	938.4	P	1425.6	P	672.8	P
172718_x_at	ZC178.1	681	P	444.1	P	662.4	A
172719_x_at	ZK1225.6	49	A	116.8	P	72	A
172720_x_at	F31B12.1a	510.4	P	702.8	P	276.6	A
172721_x_at	C09G12.8a	208.9	P	260.1	A	189.8	A
172722_x_at	T27B7.1	200.5	P	230.4	P	136.4	A
172723_x_at	B0222.8	498.5	M	366.5	A	447.6	A
172724_x_at	R05F9.8	18.8	A	27.4	A	36.5	A
172725_x_at	R05F9.3	154.8	A	237.1	P	280.3	A
172726_x_at	F55C10.2	516.3	A	399.2	A	347.5	A
172727_x_at	R05F9.4	207.6	A	431.9	A	573.7	A
172728_x_at	C38C10.4	222.6	M	185.3	A	17.3	A
172729_x_at	F11G11.12	413.7	P	220.8	P	306.7	M
172730_x_at	F26H9.3	281	P	227.9	P	105.4	A
172731_x_at	T27E7.7	2678.2	P	2237.5	P	2026.6	P
172732_x_at	F55G1.2	4471.2	P	2607.2	P	8547.4	P
172733_x_at	F45F2.3	1800.8	P	1400.8	P	1582.6	P
172734_x_at	ZK1248.4	134.2	A	197.8	P	184.1	P
172735_x_at	T10E10.1	241	A	152.5	A	139.7	A
172736_x_at	T10E10.2	270.1	A	252.6	P	156.9	A
172737_x_at	F42A10.4a	176.5	P	403.2	P	184.4	P
172738_x_at	Y43E12A.1	128.4	A	163.8	A	135.7	A
172739_at	F45H11.2	443.8	P	338.6	P	1365	P
172740_x_at	C08H9.11	58.1	A	14.1	A	85.8	A
172741_x_at	F41F3.3	977.3	P	768.6	P	1893.1	P
172742_x_at	C08B11.4	116	P	198.8	P	86.2	A
172743_x_at	F58A6.9	66	A	218.6	M	17.2	A
172744_at	K11G9.6	87.2	P	57.1	A	5.4	A
172745_x_at	C08H9.7	96.5	P	126.6	P	14.5	A
172746_x_at	T07H6.3a	179.7	A	181	A	71.3	A
172747_x_at	T26H8.1	2501.5	P	2135.9	P	1997.9	P
172748_x_at	C14A6.4	2466.4	P	2268.2	P	2093.4	P
172749_x_at	W04G5.1	196.6	P	236.9	P	284.6	A
172750_x_at	M03A1.4_rc	6096.5	P	2439.2	P	3767.7	P
172751_x_at	M03A1.5_rc	4.9	A	101.1	A	38.4	A
172752_x_at	ZC477.1	10.4	A	9.6	A	12.3	A
172753_x_at	F55C10.3	223.5	A	161.9	A	126.4	A
172754_x_at	Y38H6C.6	1102.5	P	652.3	P	579.4	P
172755_x_at	ZK637.7a	150.7	P	162.1	P	263.7	A
172756_x_at	ZC64.1	183.3	M	291.9	M	61.5	A
172757_x_at	ZK678.3	5894.4	P	6891.8	P	1445.2	P
172758_x_at	B0035.8	2140.7	P	1488.4	P	2365.7	P
172759_x_at	F49C5.8	208.5	P	230.6	A	104.5	A
172760_x_at	ZC410.6_rc	2048	P	2842.6	P	765.5	A
172761_x_at	T10C6.14	2411.2	P	2114	P	3230.3	P
172762_x_at	B0564.5	2808.5	P	2273.9	P	2145.1	P
172763_x_at	T10C6.12	1845.4	P	1322.6	P	3818.6	P
172764_x_at	F45F2.4	2272.3	P	2003.4	P	4442.1	P
172765_x_at	ZK1225.3	2063.8	P	1751	P	1944.3	P
172766_x_at	ZK563.3	2768	P	2219.7	P	1911.1	P
172767_x_at	ZC132.1	2527.9	P	2123.4	P	2001.3	P
172768_x_at	F41B5.3	320.4	P	245.6	P	373.4	P
172769_x_at	F44C8.1	776.3	P	647.8	P	739.3	P
172770_x_at	R13H9.4	286.9	A	434.7	A	550.2	A
172771_x_at	R13H9.2	325	A	456.2	A	73.1	A
172772_x_at	C52D10.8	213	P	276.5	P	189.1	A
172773_x_at	K10B3.2	1096.3	P	1363	P	1038.7	P
172774_x_at	F54E12.1	5264.9	P	4722.5	P	5134.7	P
172775_x_at	F25D7.4	148.6	A	98.5	A	167.7	A
172776_x_at	C36A4.5	141.4	A	201.6	A	186.7	A
172777_x_at	F07B7.5	1393.2	P	594.7	P	3164.3	P
172778_x_at	T23D8.6	1432.1	P	1149.3	P	2227.5	P
172779_x_at	F30F8.4	1204.7	P	580.2	P	692.4	P
172780_x_at	C25A8.1	52.1	A	37.4	A	35.8	A
172781_x_at	C52D10.9	292.8	P	408.6	P	445	P
172782_x_at	C52D10.7	192.8	A	187.1	A	291.7	A
172783_x_at	C01B4.1	209.4	A	107.7	A	418.2	A
172784_x_at	R03H10.9	392.4	P	668.1	P	110.2	A
172785_x_at	T25G12.9	188.1	P	279.7	P	422.7	P
172786_x_at	F57H12.5	333.9	P	154.2	A	237.7	A
172787_x_at	F22B3.1	595.9	P	462	P	443.4	P
172788_x_at	F22B3.2	5663.5	P	3742.6	P	6453.9	P
172789_x_at	K07C6.14	462.8	P	504.9	P	355.5	P
172790_x_at	F02C12.5a	22.4	A	20.5	A	20	A
172791_x_at	K08C9.7	385.8	P	248.2	P	636.2	P
172792_x_at	H02I12.8	489.5	P	258.5	P	654.6	P
172793_x_at	T10H4.12	95.3	A	140	A	12.4	A
172794_x_at	F54D1.2	24.8	A	40.5	A	36.2	A
172795_x_at	C06A5.5	1287.3	P	870	P	1894	P
172796_x_at	K06A4.1	33.5	A	16.6	A	67.6	A
172797_x_at	C54H2.2	2422.2	P	2078	P	1653.2	P
172798_x_at	ZK546.3	9.2	A	38.2	A	64	A
172799_x_at	F53F1.5	753.4	P	527.9	P	1080.5	P
172800_x_at	T22H2.6a	13.4	A	11.5	A	58.5	A
172801_x_at	F23H12.4	648.5	A	531.3	A	239.5	A
172802_x_at	C18H7.3	9.3	A	8.8	A	17.5	A
172803_x_at	C34H4.4a	63.9	A	31.3	A	48.9	A
172804_x_at	C24F3.6	201.2	A	262.5	P	333.5	P
172805_x_at	T06A10.2	448.3	M	295.4	A	1013.9	A
172806_x_at	B0238.13	6.4	A	17.2	A	85.1	A
172807_x_at	C37A2.7	17805.1	P	16550	P	41369	P
172808_x_at	F30A10.8a	1329.6	P	1191.7	P	1385.5	P
172809_x_at	Y41E3.2	421.1	P	286.6	P	393.3	A
172810_x_at	ZC477.1	43.3	A	45.2	A	27.4	A
172811_x_at	C35E7.10a	8.8	A	111.4	A	113.6	A
172812_x_at	ZK938.6	54	P	54.2	A	210.7	P
172813_x_at	B0035.2	222.1	P	334.3	P	284.9	P
172814_x_at	C35E7.10a	62.1	A	8.2	A	64.1	A
172815_x_at	K05F1.2	177.4	A	153.9	A	275.5	A
172816_x_at	T04C12.5	16814.9	P	16264.3	P	23073.4	P
172817_x_at	F43G9.7	517	P	658	P	210.9	P
172818_x_at	F02E9.8	228.1	A	302.7	A	68.5	A
172819_x_at	F47C8.1	436.4	P	631.9	P	36.5	A
172820_x_at	F23H12.4	1862.7	P	1494.8	P	1315	P
172821_x_at	F52B11.4	34.7	A	193.7	A	22.7	A
172822_x_at	C49D10.1	194.1	A	172.9	M	194.2	A
172823_x_at	F54E12.5	3891.9	P	2870.2	P	6537.8	P
172824_x_at	T10C6.11	468.3	P	387.8	P	682.6	P
172825_x_at	F45F2.2	804.6	P	601.9	P	1162.8	P
172826_x_at	F11G11.10	238.1	A	344.2	A	157.7	A
172827_x_at	C31E10.2	27.8	A	95	A	87.3	A
172828_x_at	B0302.3	279.8	P	378.2	P	28.8	A
172829_x_at	C29F5.6	336.3	A	391	M	570.7	A
172830_x_at	T07C12.2	450.1	P	583.1	P	75.1	A
172831_x_at	Y11D7A.6	614.4	P	722.4	P	655.5	A
172832_x_at	H38K22.5a	126.3	A	303.1	P	38.4	A
172833_x_at	T10C6.13	2567.2	P	2018.8	P	5253.6	P
172834_x_at	C33F10.9	260.6	P	307.4	P	401.3	A
172835_x_at	ZK131.6	2370	P	1944.5	P	3188.4	P
172836_x_at	ZK1248.17	103.3	A	100.3	A	7.8	A
172837_x_at	C24A3.7	546.8	P	587.7	P	241	P
172838_x_at	F52B5.1	900.1	P	1961.5	P	736.7	P
172839_x_at	ZK721.4	14.9	A	41.6	M	5.3	A
172840_x_at	F47D2.2	97.7	A	150.1	P	137.2	A
172841_x_at	F44E8.1	364.6	P	378.2	P	196.4	A
172842_x_at	Y56A3A.19	800.4	P	612.5	P	1151.9	P
172843_x_at	F54D7.1	507.3	P	539.7	P	228.8	A
172844_x_at	F41E7.5	54.6	P	91.8	P	136.2	A
172845_x_at	K08F11.5	599.2	P	832.3	P	536.4	P
172846_x_at	F13E9.7	285.1	P	250.3	P	192.4	A
172847_x_at	M04C7.2	280.8	A	310.5	M	617.5	A
172848_x_at	F54D8.2	8698.1	P	7781.7	P	13714.4	P
172849_x_at	C39D10.8a	75.7	A	232.7	P	13.6	A
172850_x_at	Y71F9AL.3	358	P	436.3	P	114.3	A
172851_x_at	F35H10.11	603.9	P	472.4	P	612.4	A
172852_x_at	K07F5.2	275.5	P	421.7	P	343.4	A
172853_x_at	C04G2.4	168.6	A	278.4	P	147.8	A
172854_x_at	F32B6.6	93.1	A	369.5	A	269.2	A
172855_x_at	F02E9.2a	120	P	243.5	P	8.3	A
172856_x_at	R12E2.10	239.6	A	297.4	A	137.5	A
172857_x_at	F36H12.7	345.9	A	545.4	P	444.7	P
172858_x_at	C53C11.4	365.1	P	636.9	P	134.4	A
172859_x_at	C07E3.4	272.3	A	65.5	A	42.4	A
172860_x_at	F17E9.13	1801.9	P	1958.5	P	2615.5	P
172861_x_at	F22B3.6	508.9	P	625.1	P	222.9	A
172862_x_at	T28C6.4	671.4	P	483.3	P	456.9	M
172863_x_at	Y49E10.6	21281.4	P	18083	P	50960.6	P
172864_x_at	F10C2.2	597	P	386.9	P	452.4	M
172865_x_at	C53H9.1	23437.5	P	17658.1	P	54325.7	P
172866_x_at	T01B11.7	22.1	A	9.6	A	10.9	A
172867_x_at	F45F2.13	3513.8	P	3008.7	P	5062	P
172868_x_at	C24A3.1	90.3	A	126.8	A	150.8	A
172869_x_at	K04F10.4a	249	A	285.8	A	253	A
172870_x_at	K04F10.4a	22.4	A	248.2	A	30.8	A
172871_x_at	ZK131.7	1370.3	P	1307	P	2726.7	P
172872_x_at	T23F2.3	4492	P	3663.7	P	6056.1	P
172873_x_at	F35G12.3a	140.7	A	207.6	A	121.4	A
172874_x_at	F45F2.12	1397.1	P	863.4	P	1421.2	P
172875_x_at	F58A4.5	101.4	A	31.4	A	37	A
172876_x_at	Y75D11A.4	213	A	264.4	A	152.1	A
172877_x_at	C29F7.5	23.1	A	16.3	A	145	A
172878_x_at	F15H10.2	456.7	P	321.5	A	536.4	A
172879_x_at	F15H10.1	397.1	P	313.6	A	658.8	M
172880_x_at	C55C3.4	100.1	A	69	A	69.8	A
172881_x_at	F17E9.10	1957.2	P	1601	P	3445	P
172882_x_at	F26G1.7	115.2	A	169	M	91.4	A
172883_x_at	C27A2.2a	27153.7	P	21637.2	P	78281.9	P
172884_x_at	R08C7.8	255	A	161.7	A	379	A
172885_x_at	C34F11.4	124.4	M	201.7	P	178	A
172886_x_at	Y57G11C.49	232.7	A	71.1	A	141.8	A
172887_x_at	ZK1248.6	96.1	A	163.3	A	83.1	A
172888_x_at	C40D2.2	89.2	A	75	P	97.1	A
172889_x_at	F58A6.8	179.8	A	269.4	A	187.7	A
172890_x_at	W09C5.6a	22541.7	P	18833.5	P	61809	P
172891_x_at	F54E12.4	2367.6	P	1529	P	2535.2	P
172892_x_at	F53A3.3	16989.9	P	13761.4	P	43392.9	P
172893_x_at	K07F5.1	227.6	P	388.4	P	137.3	A
172894_x_at	T22G5.6	4.9	A	51.5	A	87.7	A
172895_x_at	F30B5.1	296	A	203.5	A	140.3	A
172896_x_at	C34F11.6	29	A	41.5	A	34.2	A
172897_x_at	F38E1.2	65.9	A	145.5	A	189.9	A
172898_x_at	EEED8.12	92.8	A	43.3	A	10.4	A
172899_x_at	F08G2.3	1115.5	P	1017.9	P	2519.2	P
172900_x_at	ZK546.6	68	A	139.1	A	122.7	A
172901_x_at	T27E4.9	17002.6	P	13261.2	P	25261.3	P
172902_x_at	F36A4.10	527.8	A	332.8	A	268	A
172903_x_at	C09B9.6	229.1	A	395.8	A	171.9	A
172904_x_at	K05F1.7	177.6	A	158.4	A	218.2	A
172905_x_at	T13F2.11	265.6	P	405.5	P	293.7	A
172906_x_at	T13F2.10	250.7	A	474	P	200.1	A
172907_x_at	K07F5.3	227.2	A	383.2	P	236	A
172908_x_at	F34H10.1	561.6	P	517.2	P	842.2	P
172909_x_at	C36A4.8	257.8	P	315.1	P	243.2	P
172910_at	C26F1.9	15609	P	12871.2	P	51899	P
172911_x_at	B0513.3	14313.9	P	10695.7	P	44181.5	P
172912_x_at	T27D12.2a	181.7	A	252.8	P	174.5	A
172913_x_at	F11D11.9	3560.9	P	2688.6	P	2692.6	P
172914_x_at	F31B12.1a	555.9	P	571.8	P	229.5	A
172915_x_at	F44G3.3	255.2	P	283	P	256.8	A
172916_x_at	T02D1.1	602.8	P	705.7	P	134.4	A
172917_x_at	K01G5.2a	1281.5	P	1092.8	P	2012.1	P
172918_x_at	K01G5.2a	990.5	P	1113.8	P	2076.2	P
172919_x_at	K01G5.2a	1930.1	P	1620.7	P	1799.3	P
172920_x_at	F11A6.1a	297.2	P	522	P	486.5	P
172921_x_at	F38C2.2	129	A	118.6	A	203.3	A
172922_x_at	ZK354.4	392.9	A	488.1	P	621.5	A
172923_x_at	F58G11.1a	806.9	P	1129.6	P	806.2	P
172924_x_at	C52D10.5	314	P	297.8	P	353.4	A
172925_x_at	ZK354.11	339.3	A	626.9	A	573.3	A
172926_x_at	T05A7.9	17771.5	P	22545.5	P	4188.4	P
172927_x_at	ZK354.1	320.9	A	568.7	P	454.6	M
172928_x_at	ZK354.5	245.9	A	422.6	A	220.8	A
172929_x_at	F16H9.1a	281.1	M	390.6	P	92.1	A
172930_x_at	K02A2.6	13	A	30.1	A	16.8	A
172931_x_at	C52E4.3	2397.6	P	2110.3	P	1830.7	P
172932_x_at	ZC101.2a	232.2	A	116.4	A	46.1	A
172933_x_at	W09C3.6	137.3	A	203.6	P	229.1	P
172934_x_at	K08F4.8	174.3	A	363.1	P	252.6	A
172935_x_at	T03F1.5	90	P	66.7	A	255.8	P
172936_x_at	Y47H9C.15	85.9	A	190.6	A	182.5	A
172937_s_at	F23B2.8	36.8	A	32	A	36.7	A
172938_x_at	ZK1251.6	151.7	A	343.4	P	259.3	A
172939_x_at	F37C12.11	16694.5	P	12624.8	P	55885.7	P
172940_x_at	F44A6.2a	298.6	M	315.5	P	32.2	A
172941_x_at	T13F2.2	333.1	P	333.4	P	468	P
172942_x_at	C03G6.19	2336.5	P	1804.1	P	1741.1	P
172943_x_at	F30A10.7	37	A	182.9	A	168.4	A
172944_s_at	F53A3.1	58.6	A	70.4	A	10.6	A
172945_s_at	F13C5.1	2626.5	P	3171.4	P	2614.3	P
172946_s_at	B0393.1	30395.4	P	25134.2	P	99094.6	P
172947_at	C07A12.4a	906.1	P	472.3	P	759.2	P
172948_at	Y67D2.7	277.5	P	299.9	P	241.8	P
172949_s_at	C56C10.13	606.8	P	686.6	P	272.5	A
172950_at	ZK430.8	65.6	P	100	P	91.6	A
172951_s_at	C39F7.2	2337.5	P	2058.5	P	2396	P
172952_s_at	C29A12.1	27.8	A	60.8	A	211.1	A
172953_s_at	F33D4.2a	64.7	A	39.7	A	17.5	A
172954_at	LLC1.2	44.7	A	59.3	A	50.3	A
172955_s_at	C09B9.4	14.2	A	58.9	A	25.8	A
172956_at	F02E9.5	102.2	A	11.4	A	207.9	A
172957_s_at	K09A9.6	76.8	A	53.9	A	64.6	A
172958_s_at	F13D12.6	9.1	A	11.7	A	185.4	A
172959_s_at	T07D10.1	103.3	A	50.2	A	13.5	A
172960_x_at	W06D4.1	2904.7	P	2414.6	P	1345.2	P
172961_x_at	T05C12.6a	1194.1	P	1077.7	P	482	P
172962_at	K02A4.2	1231.4	P	1161.6	P	946.4	P
172963_x_at	F23B2.13	790	P	858.1	P	2267.1	P
172964_x_at	Y18D10A.19	7097.9	P	7443.6	P	12570.2	P
172965_x_at	C35D6.4	237.4	P	295.2	P	374.1	P
172966_x_at	F38C2.7	318.1	P	441.2	P	473.7	P
172967_x_at	C25A1.11	671.6	P	1135.1	P	521.2	P
172968_x_at	Y45F10C.5	1025.4	P	1253.4	P	700	P
172969_x_at	T05A7.9	2769.4	P	4234.1	P	682.1	P
172970_x_at	Y116A8B.2	2686.1	P	2223.4	P	1945.2	P
172971_s_at	Y54G2A.11a	398.5	A	168.6	A	93.4	A
172972_s_at	Y38C1AA.11	1000.9	P	784.1	P	1409.7	P
172973_at	E02H1.4	2807	P	1851.7	P	1716	P
172974_s_at	F19C7.1	199.8	A	109.9	A	203.8	A
172975_at	R151.2b	3194.3	P	2401.7	P	2649.5	P
172976_s_at	F55C7.7a	2.5	A	26	A	112.7	A
172977_at	Y71A12B.12	81.4	A	64.7	A	128.9	A
172978_s_at	C34F11.3a	14036.5	P	9939.1	P	12398.6	P
172979_at	ZC308.1a	539	P	460.6	P	352	A
172980_s_at	C43E11.8	978.1	P	1118.6	P	1260.6	P
172981_s_at	Y105E8B.2a	1078.5	P	1305.5	P	666.1	A
172982_s_at	Y67D8C.5	56.4	A	50	A	16.5	A
172983_s_at	K10B3.10	4.7	A	25.3	A	23.5	A
172984_s_at	W02G9.2	206.4	A	431.3	A	553.4	P
172985_at	R01B10.1a	205.4	P	212.4	P	225.4	P
172986_s_at	ZC247.1	3800.6	P	2293.6	P	2322.8	P
172987_s_at	Y22D7AL.7	369.5	P	525.7	P	920	P
172988_s_at	C09E8.1a	911.4	P	861.2	P	543.9	P
172989_s_at	R11A5.7	155.5	P	228.7	P	189.2	A
172990_at	Y18D10A.5	16.5	A	34.1	A	27.5	A
172991_at	C45B2.7	294.7	P	123.9	P	31.2	A
172992_s_at	Y54G9A.6	752.3	P	907.9	P	684.5	P
172993_at	T07D10.1	3.3	A	14.4	A	7	A
172994_at	ZK829.4	1907.8	P	1632.9	P	1756.4	P
172995_at	C06G4.5	284.8	P	227.2	P	304.4	P
172996_s_at	Y59A8B.2	2771.8	P	3337	P	2318.3	P
172997_s_at	F56C9.7	80.5	A	58.6	A	122.4	A
172998_s_at	K07A1.6	69.4	P	69.8	A	237.7	A
172999_s_at	C41G7.3	4926.8	P	5309.5	P	6997.6	P
173000_s_at	JC8.2	1807.5	P	2563.6	P	2326.1	P
173001_s_at	R06C1.1	4532.3	P	3569.3	P	3904.6	P
173002_s_at	F52H2.7	333.3	P	371.8	P	207.6	P
173003_s_at	Y17D7A.3a	235.7	P	221.9	P	348.4	P
173004_s_at	T02E9.2	100.9	A	34.4	A	9.6	A
173005_at	T09B4.1	174.4	P	132.6	M	129	A
173006_s_at	F42C5.9	4528.3	P	3498.3	P	2623.8	P
173007_s_at	Y34D9A.6	7640.3	P	10995.8	P	38124.6	P
173008_s_at	F38A1.2	1209.8	P	1400.8	P	1151.2	P
173009_s_at	F01G4.1	3597.9	P	2739.2	P	3068.7	P
173010_at	T05A12.4a	1664.9	P	1605.4	P	1537.5	P
173011_at	F52A8.6a	933.7	P	804	P	605.5	P
173012_at	W07E11.1	416.6	P	336.4	P	490.6	P
173013_at	Y51F10.4	438.5	P	268.7	P	397.1	P
173014_at	ZK20.6	262	P	375.7	P	249.7	P
173015_s_at	Y54G2A.9	281.4	A	385.4	A	475	A
173016_s_at	R10A10.2	462.1	P	469.5	P	484.4	P
173017_at	R10E11.1a	5398.1	P	3890.7	P	6993.4	P
173018_s_at	R119.4	6156.9	P	3236	P	6650.7	P
173019_s_at	F10C2.2	75.4	P	78.1	P	20.1	A
173020_s_at	T19A5.1	296.7	P	194.2	P	338.4	P
173021_s_at	H06I04.1a	1261.4	P	1348.2	P	1624.6	P
173022_at	F22B3.4	167.9	A	24.4	A	289.1	A
173023_at	Y54F10BM.9	610.9	P	330.3	P	617.9	P
173024_s_at	Y76B12C.7	125.1	P	168.4	P	242.9	P
173025_s_at	Y61A9LA.3a	1205.4	P	1210.2	P	1207.7	P
173026_at	F46G11.4	2917.1	P	2764.1	P	5508.4	P
173027_s_at	Y67A10A.9	37.3	A	46.9	A	12	A
173028_s_at	C13F10.5	341	P	479.8	P	335.6	A
173029_s_at	F10G8.6	1999.1	P	1685.7	P	3412.8	P
173030_at	BE10.2	81.9	M	65.6	P	54.7	A
173031_s_at	Y45G5AM.9a	427.3	A	498.6	A	309.2	A
173032_at	yk141e7.3	59.6	A	30.2	A	15.7	A
173033_at	D1086.9	10.7	A	10.7	A	35.3	A
173034_s_at	F29G9.5	2161.1	P	2082.1	P	2148.1	P
173035_s_at	C37H5.9a	7.6	A	10.5	A	16.9	A
173036_s_at	F21F8.7	446.3	P	193.3	A	274.7	A
173037_at	W01B11.3	3088.4	P	2658.1	P	3951.4	P
173038_at	T04G9.1	110.9	A	192.2	P	11.6	A
173039_s_at	K07A12.2	87.1	A	187.4	P	72.6	A
173040_at	C42D8.3	503.9	P	489.3	P	276.8	P
173041_s_at	F20D12.4	390.3	P	375.8	P	569.5	P
173042_s_at	R08B4.1a	25.5	A	35.3	A	245.2	A
173043_at	F45E4.2	9679.3	P	6135.3	P	16623	P
173044_at	T12D8.8	9539.6	P	6737.9	P	17584.1	P
173045_at	Y37E3.16a	67.1	M	60.9	A	36.3	A
173046_at	T10E9.2	38.9	A	6.5	A	68	A
173047_s_at	Y54E10BR.1	754.3	A	456.5	A	685	A
173048_at	R04E5.7	159.3	P	207	P	378.4	A
173049_at	C37C3.6a	2655.9	P	2328.6	P	2934	P
173050_at	F54F2.1	1283.2	P	1264.2	P	1404.4	P
173051_s_at	F22A3.6a	30.6	A	44.8	A	93.6	A
173052_at	F25H2.8	3695.1	P	3201.1	P	4907.1	P
173053_s_at	ZC506.1	438.1	P	400.2	P	95	A
173054_at	C09E9.1	368.5	P	324.5	P	717.1	P
173055_s_at	C47E8.5	27889.6	P	22210.3	P	65662.1	P
173056_at	T23E7.2e	311.4	P	297.7	P	400.7	A
173057_at	Y37E3.1	137	A	138	A	98.9	A
173058_s_at	R74.8a	1004.9	P	796.8	P	1947.9	P
173059_at	ZC8.4a	6583	P	5605.2	P	4840.9	P
173060_s_at	C34D4.3	22	A	3.4	A	3.7	A
173061_at	F54B3.1	43.2	A	21.7	A	21.8	A
173062_at	C05B5.6	86	A	89	A	169.6	A
173063_at	K07C11.9	71.1	A	193.5	A	209.2	A
173064_at	T24H7.2	453.4	P	318.9	P	483.8	P
173065_at	T21B10.3	1443.7	A	2184.8	P	2044.8	A
173066_at	C25G4.10	2889.1	P	3092.6	P	2423.9	P
173067_at	Y48G8AL.9	317.7	P	434.4	P	526.5	P
173068_at	T10H9.2	3631.4	P	3143.4	P	4588.2	P
173069_at	M02E1.1a	1888.5	P	2174.3	P	2004	P
173070_s_at	M106.1	960.6	P	761.8	P	1178	P
173071_s_at	F56D5.1	115.4	P	88.6	A	15.7	A
173072_at	Y82E9BR.20	3.3	A	78.3	A	2.8	A
173073_s_at	T07D3.9a	39.6	A	9.5	A	9.1	A
173074_at	Y67D2.1a	521.6	P	438	P	544.6	P
173075_at	C48D5.2a	975.7	P	719.4	P	566.3	P
173076_s_at	T20F7.6	529	P	709.5	P	1124.1	P
173077_s_at	F37D6.1	234.7	P	406.2	P	401.9	P
173078_at	Y48G8AL.7	344.9	P	264.8	P	509.2	P
173079_s_at	Y48G1C.7	326.7	P	305.2	P	403.3	P
173080_s_at	ZK970.2	511	P	491.5	P	1265	P
173081_s_at	W02D9.1	2.9	A	4.3	A	6.3	A
173082_at	C37A5.1	25.3	A	55.7	P	115.4	P
173083_s_at	H10E21.4	26.1	A	49.5	A	82	A
173084_at	H06H21.3	9360.9	P	7024.8	P	12310	P
173085_at	C18C4.10a	5551.7	P	5088.3	P	5768	P
173086_s_at	F26F12.3a	8137.2	P	6945.2	P	5607.2	P
173087_s_at	R13A5.8	17411.4	P	13471.2	P	55355.9	P
173088_s_at	B0334.2	62.9	P	128.3	P	142.3	A
173089_at	F13D12.6	68.2	A	87.1	A	120.3	A
173090_s_at	F35C5.8	47.4	A	39.6	A	98.4	A
173091_at	K09A9.6	3.1	A	6.6	A	10.9	A
173092_at	F39D8.1a	276.4	P	202.8	P	489.2	A
173093_s_at	F39D8.1a	107.2	A	54.5	A	25.2	A
173094_s_at	F16B12.1	167	A	223.7	A	18.4	A
173095_at	T23B12.4	156.9	A	136.9	M	206.2	A
173096_at	K08D12.6	5.8	A	9	A	16.3	A
173097_at	Y105E8A.3	115.3	P	213.5	P	189	A
173098_at	F11A6.1a	3096.6	P	2750.4	P	2789.1	P
173099_at	Y37F4.5	5.7	A	39.8	A	47.6	A
173100_s_at	T01C3.7	6740.6	P	6404.8	P	8255.8	P
173101_at	D2013.7	2919.7	P	2033.3	P	2494	P
173102_at	C02E7.2	6.7	A	49.6	A	160.3	A
173103_s_at	K07B1.4a	47	A	117.9	A	19.5	A
173104_at	W08E3.1	9148.8	P	7059.8	P	12228.6	P
173105_at	C44B7.3	124.3	P	138.1	P	172.7	A
173106_at	Y37E3.5	1718.4	P	1277	P	2195	P
173107_at	yk644c4.3	324	P	502.6	P	283.2	P
173108_at	Y37E3.3	1734.4	P	1702.7	P	4533.9	P
173109_s_at	Y41D4B.26	5.5	A	7.8	A	11	A
173110_at	ZC513.6	8.1	A	4.2	A	78.9	A
173111_s_at	ZK484.3	3095.3	P	2593.1	P	1887.1	P
173112_s_at	F40F8.10	18550.6	P	15483.8	P	46020.8	P
173113_at	yk637c6.3	8507	P	6727.1	P	13353.9	P
173114_s_at	C50C3.8	12006.2	P	8442.1	P	13526.3	P
173115_s_at	M176.2	1083.5	P	1861.8	P	2530.3	P
173116_s_at	F52F12.6	332.9	P	301.1	A	211.7	A
173117_at	H10E21.4	114.9	P	159.2	P	284.4	P
173118_s_at	F08C6.2	1471.4	P	1428	P	1162.3	P
173119_s_at	Y34D9B.1a	513.1	P	472.3	P	595.8	P
173120_s_at	F07A11.3	1224.9	P	1372.2	P	574	P
173121_s_at	K10B3.6a	393.3	P	443.4	P	798.3	P
173122_s_at	T04B8.5a	691.5	P	583.9	P	499.5	P
173123_at	W01A8.1a	117.4	P	109.6	P	202.9	A
173124_s_at	H42K12.3	145.8	P	87.2	A	188	A
173125_s_at	B0350.2b	5648	P	3244.8	P	4997.6	P
173126_s_at	C06C3.1	1988.5	P	1508.7	P	1570.5	P
173127_at	Y15E3A.4	65.5	P	71.5	A	135.6	P
173128_s_at	K08F9.2	1511.7	P	1528.8	P	1930.3	P
173129_s_at	C47E12.1	24751	P	18289.2	P	59237	P
173130_s_at	C56C10.10	2008.5	P	1176.3	P	2509.6	P
173131_at	D2085.1	2145.1	P	2602.5	P	1182.4	P
173132_s_at	T06A1.1	3.8	A	6.1	A	10.2	A
173133_s_at	R107.6	2498.7	P	4128.1	P	2278.7	P
173134_at	T16G12.3	967.7	P	525.3	P	633.8	A
173135_s_at	K08E3.3a	248.7	P	92.6	A	445.2	A
173136_at	Y71G12B.21	55.7	A	92.3	A	69.2	A
173137_s_at	M117.2	10038.3	P	10557	P	22757.8	P
173138_s_at	C53B7.3	379.6	P	157.9	P	86.1	A
173139_s_at	T27E9.3	1231.4	P	826.7	P	1312.3	P
173140_at	ZC15.7	55.2	A	14	A	9.7	A
173141_s_at	Y38A8.2	1199.4	P	1742.9	P	1323.9	P
173142_at	H02I12.1	12.3	A	10.7	A	12.3	A
173143_s_at	M03C11.1	819.6	P	645.7	P	1073.6	P
173144_at	Y54G2A.6	138.5	A	160.4	P	80.4	A
173145_at	yk707c8.3	101.1	P	90.8	P	124	A
173146_s_at	F39H11.5	4413.5	P	4014.9	P	7190.7	P
173147_s_at	ZK1025.9	16.3	A	40.9	A	139.2	A
173148_s_at	R12H7.2	825.7	P	562.5	P	289.3	P
173149_at	yk713f8.3	2309.2	P	5768	P	1668.2	P
173150_at	F13B12.6	311.1	P	213.6	P	287.7	P
173151_s_at	C17C3.1a	31.9	A	64.5	A	107.3	A
173152_at	Y51F10.10	582.7	P	688.6	P	1031.9	P
173153_s_at	W04B5.3a	1290.4	P	925.4	P	1097.3	P
173154_s_at	T26F2.2	24.6	A	37.6	A	49.2	A
173155_at	C31H1.8	68.8	P	289.4	P	64.4	A
173156_s_at	yk725d7.3	1777.1	P	2791.3	P	963	P
173157_s_at	F55F8.5	2112.1	P	2273.6	P	1333.3	P
173158_at	W08A12.2	52.5	A	63.9	A	63.2	A
173159_s_at	Y70C5C.6a	758.9	P	680.4	P	377	P
173160_s_at	F36D3.1	606.3	P	410.2	P	332.5	P
173161_at	C06H5.7	151.9	P	142.1	P	278.5	P
173162_s_at	F23B12.8	134.3	P	160.9	P	134	A
173163_s_at	R166.5a	315.6	A	244.3	A	144.4	A
173164_s_at	C18D11.1	551.1	P	532.8	P	326.2	A
173165_s_at	B0412.3	1079.2	P	875.9	P	1095.3	P
173166_at	yk580g10.3	100.1	A	16.4	A	29.6	A
173167_s_at	C28D4.3	3585.9	P	1630.7	P	2261.8	P
173168_s_at	T10G3.6	2231.7	P	1804.5	P	2504.3	P
173169_at	yk499f11.3	61.8	A	90.4	A	113.9	A
173170_s_at	C10H11.1	44.4	A	116.5	P	35.8	A
173171_s_at	M01D7.6	385.3	P	317.9	P	563	P
173172_s_at	M28.1	147.9	P	151	P	9.3	A
173173_at	F54D5.3	50.5	A	72.1	A	151.8	A
173174_s_at	H06I04.6	367.2	P	507.7	P	738.4	P
173175_s_at	ZK512.3	27.1	A	8	A	16.3	A
173176_at	F55A11.3	1756.5	P	1714.3	P	1225.3	P
173177_s_at	F21H7.2	19.7	A	6.9	A	27	A
173178_s_at	C37A5.1	34.9	A	11.2	A	11	A
173179_s_at	K02F3.11	1112.4	P	896.8	P	559.5	P
173180_at	H06I04.6b	143.9	P	115.2	P	166.9	A
173181_s_at	C27F2.8	1752.6	P	1100.9	P	1386	P
173182_at	F09F7.2a	1174.5	P	1327.1	P	629.6	P
173183_s_at	T08B2.9a	1151.8	P	1506.5	P	1510.1	P
173184_at	yk618d9.3	5.3	A	3.8	A	55.3	A
173185_s_at	D1043.1	1512.3	P	1158.2	P	1574.4	P
173186_s_at	Y38F1A.2	1190.1	P	1021.4	P	1155.9	P
173187_s_at	Y51A2D.7a	481.7	P	583.4	P	457.6	A
173188_s_at	W02D3.9	4327.9	P	3064.7	P	2572.2	P
173189_at	2RSSE.1	11.5	A	7.9	A	24.1	A
173190_s_at	K08A2.4	548.5	P	845.8	P	586.2	P
173191_at	W02D9.1	20.2	A	92.5	A	31.8	A
173192_s_at	Y60A3A.7	3709.2	P	2356	P	5518.6	P
173193_s_at	C03B1.12	5373.9	P	4309.8	P	5931.8	P
173194_s_at	T28F2.4a	415.3	P	470.7	P	423.8	P
173195_s_at	Y49F6B.4	463.7	P	506.8	P	717	P
173196_s_at	Y62E10A.9	536.7	P	549.5	P	359.6	P
173197_at	ZK909.2a	321.8	P	256.3	P	344.4	P
173198_s_at	F42A8.2	2296.3	P	2132.8	P	2198.1	P
173199_at	Y82E9BR.5	31.1	A	54.8	A	19.7	A
173200_s_at	F08G12.10	488.7	P	560.7	P	483.3	P
173201_s_at	T07H3.6	29.5	A	62.2	A	22.7	A
173202_s_at	C04F12.10	4515.3	P	3159	P	4270.8	P
173203_at	C53H9.1	2203	P	4707.9	P	1650.3	P
173204_s_at	B0310.5	56.2	A	65.8	P	44.2	A
173205_s_at	R06A4.8	742.1	P	385.1	P	920.3	P
173206_s_at	T03F6.1	1328.5	P	934.8	P	1687.5	P
173207_at	Y17D7B.7	403.2	P	359.2	P	413.5	M
173208_s_at	ZK809.3	2756.6	P	3153.4	P	3579.3	P
173209_s_at	C50F4.1	188.1	P	110.1	P	251.3	P
173210_s_at	F14B8.5a	410.9	P	253.1	P	57.2	A
173211_at	C10C6.6	11094.5	P	9157.3	P	13919.7	P
173212_at	F15B10.2	261.7	A	139.6	A	172.1	A
173213_s_at	DY3.7	2423.6	P	1946.5	P	2575.4	P
173214_s_at	W10C8.5	23.9	A	63.5	A	130.2	A
173215_at	C29E4.2	2196.9	P	2031.5	P	3506.1	P
173216_s_at	C43E11.11	408.5	P	330.4	P	313.3	P
173217_at	F58A3.1a	1822.5	P	2154.9	P	907.5	P
173218_s_at	T08G2.3	401.6	P	514.7	P	517.5	P
173219_s_at	R13F6.6a	2158.5	P	1522.4	P	1115.2	P
173220_s_at	C47B2.5	10178.4	P	6118.2	P	11657.5	P
173221_s_at	Y48G10A.1	389.8	P	547	P	520.3	P
173222_s_at	ZC155.1	11330	P	6645.8	P	20561.9	P
173223_s_at	C25A1.8	557.6	P	267.1	A	404	A
173224_s_at	C17C3.4	30.5	A	40.1	A	23.9	A
173225_at	T05G5.11	207.3	P	368	P	387.1	P
173226_s_at	Y87G2A.4	352.1	P	379.1	P	369.1	P
173227_at	Y82E9BR.18	1034.4	P	862.4	P	1181	P
173228_at	Y46H3D.1	34.9	A	7.5	A	16.8	A
173229_s_at	Y54E10BR.4	5682.5	P	5284.1	P	8083.4	P
173230_s_at	Y46G5A.30	6.4	A	15.4	A	22.8	A
173231_at	K07B1.8	178.4	P	269.4	P	104	A
173232_s_at	C05D9.2	617.9	P	655.9	P	860.4	P
173233_s_at	Y51H4A.4	36.5	A	47.8	A	13.8	A
173234_s_at	Y52B11A.10	125.4	P	135.2	P	267.1	P
173235_at	Y38C1BA.3	584.5	P	749.6	P	7.4	A
173236_at	Y67H2A.2	13.9	A	66.9	A	137.2	A
173237_s_at	Y77E11A.11	1442.5	P	1362.4	P	741.6	P
173238_s_at	K11D12.4	141.7	M	125.4	A	189.3	A
173239_s_at	T10B10.2	935.7	P	1140.5	P	1504.7	P
173240_s_at	K08D12.3a	1183.2	P	1203.6	P	3260.9	P
173241_at	C11G6.4	115.8	P	309.6	P	168.5	A
173242_s_at	M01D7.5	665.4	P	363.7	A	798.3	P
173243_s_at	D1007.12	28072.1	P	22164.9	P	92202.4	P
173244_at	F49C12.11	7057.2	P	4862.7	P	23362.7	P
173245_s_at	C44B12.5	27.9	A	18.7	A	61.6	A
173246_s_at	F56E10.4	34050.3	P	27514.2	P	114313	P
173247_s_at	C44E4.6	3307.1	P	3416.9	P	8302.3	P
173248_s_at	T24B8.1	29647.1	P	26221.8	P	91973.9	P
173249_s_at	C14B9.7	26563.7	P	21271.5	P	71688.4	P
173250_s_at	C05D11.9	557.2	P	690.2	P	284.8	P
173251_s_at	T05F1.3	28555.4	P	24698.9	P	81103.9	P
173252_s_at	T19C4.7	69.7	A	79.8	A	14	A
173253_s_at	C27A2.2a	27566.3	P	21990.4	P	86120.6	P
173254_at	Y48G8AL.6	703.8	P	774.5	P	556.7	A
173255_at	Y37E3.7	25005.6	P	17174.8	P	73226.4	P
173256_at	Y53F4B	22.4	A	35.5	A	108.2	A
173257_s_at	Y53F4B	5435.6	P	3940.5	P	6340.9	P
173258_s_at	F25H2.6	36.7	A	131.5	A	34	A
173259_at	Y37E3.17a	600	P	600.7	P	566.7	P
173260_s_at	T06E4.1	313	A	285.5	A	27	A
173261_s_at	B0507.1	371.5	P	251.5	P	201.5	P
173262_s_at	F25B4.1	325.3	A	356.9	A	665.8	A
173263_s_at	K11H3.1a	1271.8	P	1113.3	P	898.4	P
173264_at	F01G10.1	196.3	A	164	A	201.3	A
173265_at	Y71H10A.1a	1963.7	P	2174.2	P	1939.9	P
173266_at	Y54E10A.3	2381.9	P	2134.5	P	1950.6	P
173267_at	F52E4.1a	316.3	M	201.2	A	282.6	A
173268_s_at	T05H4.12	7594.7	P	6705.1	P	14456.6	P
173269_s_at	M01F1.2	24754	P	17604.5	P	69966.7	P
173270_s_at	F42G8.12	8759.6	P	5402.9	P	6217.1	P
173271_s_at	C44H4.2	65.6	A	9.8	A	10.2	A
173272_s_at	Y38C9A.1	1389.8	P	1000.5	P	1336.4	P
173273_at	C44H4.3	9.8	A	23.3	A	12.6	A
173274_s_at	W01F3.2	9.9	A	6.9	A	11.8	A
173275_s_at	B0336.10	24292.5	P	20081.1	P	58822.5	P
173276_s_at	C28C12.7a	187.1	A	220.9	P	154	A
173277_at	K07B1.8	18534.2	P	19607.1	P	8412.7	P
173278_at	C29F3.1	46.6	A	3.9	A	12.2	A
173279_s_at	C29F3.1	138.8	A	156.4	A	129.4	A
173280_at	Y37B11A.2	171.4	A	162.6	A	225.6	A
173281_s_at	B0412.4	18626.7	P	13376.6	P	10095.2	P
173282_s_at	W05E10.4	192.9	P	178.1	P	267.7	M
173283_s_at	T04D3.5	1163.7	P	998.3	P	1173.8	P
173284_s_at	R07E5.14	1437.3	P	1434.7	P	2133.4	P
173285_s_at	Y113G7A.4	119.6	A	76.3	A	7.6	A
173286_s_at	C37A2.7	19396.9	P	16883.4	P	42117.6	P
173287_s_at	T14F9.3	314.2	A	238.6	A	498	M
173288_at	F56A3.4	4.4	A	3.2	A	125.8	A
173289_s_at	Y39H10A.3a	641	P	513.4	P	772	P
173290_at	Y67D2.3	1279.1	P	1402.6	P	2055.3	P
173291_at	Y82E9BR.3	9502.9	P	9017.1	P	23270	P
173292_at	MTCE.31	8061.4	P	6298.8	P	15803.5	P
173293_at	Y105E8A.19	199.3	A	190.8	A	170.5	A
173294_at	K05G3.3	1237.7	P	764.8	P	833.9	P
173295_s_at	K12H6.6a	3535.3	P	3122.3	P	3018	P
173296_at	K07E12.1a	637.1	P	321.9	P	630.4	P
173297_at	Y48G8AL.13	4.5	A	31.1	A	4.7	A
173298_at	yk145b11.3	7930.8	P	5527.7	P	6406.2	P
173299_s_at	F33A8.1	993	P	1061.4	P	677.6	A
173300_s_at	F45H10.3	3006.9	P	3076.3	P	5290.5	P
173301_s_at	C05E4.9a	255	A	285.9	A	13.8	A
173302_at	F55G1.4	295.2	P	158.3	P	132.4	A
173303_s_at	Y51H7C.6a	462.5	P	375.5	P	840	P
173304_at	Y48B6A.6a	283.3	A	370.4	P	337.7	A
173305_s_at	F49E11.1b	5913.7	P	4514.4	P	4977.7	P
173306_s_at	C04G2.6	862.9	P	967.5	P	1237.9	P
173307_s_at	F53B7.5	58.9	A	2.1	A	140.8	A
173308_at	Y67H2A.5	10543.2	P	8532.1	P	25976.9	P
173309_at	Y51F10.2	164.1	A	138.7	P	128	A
173310_at	Y51F10.7	124.9	M	120	A	185.2	A
173311_s_at	C23H5.9	31	A	3.6	A	7.6	A
173312_s_at	K08A2.1	4826.1	P	3214.9	P	2995.6	P
173313_s_at	C01F1.1	1014.4	P	933.9	P	644.5	A
173314_at	Y48G8AL.1	387.6	P	264.6	P	387.2	A
173315_at	Y37E3.8a	23468.5	P	18957.5	P	69393.1	P
173316_s_at	Y62H9A.6	1.2	A	7.2	A	9.5	A
173317_s_at	C29F9.7	409.1	P	262.8	P	259.3	P
173318_at	yk145d8.3	17648.1	P	13800.2	P	30847.2	P
173319_s_at	T19D12.6	8779.4	P	5514.8	P	9375	P
173320_s_at	F09F7.3	727.5	P	786.7	P	1050.4	P
173321_at	T05E11.3	1363.4	P	897.9	P	1071.1	P
173322_at	Y82E9BR.14a	791	P	832.4	P	779.1	P
173323_at	C35E7.1	397	P	338.6	P	109.8	A
173324_s_at	T28D6.6	734.6	P	894.3	P	1756.9	P
173325_s_at	Y47G6A.6	381.9	P	437.2	P	716.6	P
173326_s_at	Y43F8B.2a	8520.8	P	7203.5	P	6559.5	P
173327_at	C36E8.1	9441	P	7446.2	P	23950	P
173328_s_at	T27F2.1	966.2	P	938.9	P	1437.2	P
173329_s_at	T01C3.6	26470.8	P	21907	P	90499.9	P
173330_s_at	F07D10.1	19002.6	P	14353.4	P	48967.4	P
173331_s_at	F37C12.4	23597.2	P	17649.1	P	67284.8	P
173332_s_at	F26E4.6	6167.9	P	4361.2	P	9958.4	P
173333_s_at	Y48B6A.2	17250.3	P	14868.2	P	52417.1	P
173334_s_at	Y62E10A.1	8692.1	P	7164.8	P	25784.6	P
173335_s_at	C24B9.9	113.8	A	205.4	P	206.2	A
173336_s_at	R09B3.2	110.1	A	166.7	A	196.8	A
173337_s_at	R09B3.3	2727.3	P	2311	P	6619.6	P
173338_s_at	Y69A2AR.3	1370.1	P	733.4	P	1930.7	P
173339_at	MTCE.23	2125.9	P	2313.3	P	8175.1	P
173340_at	C44B12.5	22.2	A	7.7	A	24.7	A
173341_at	Y48G8AL.11	56.2	A	111.1	P	138.1	A
173342_at	Y92H12BR.2	1173.3	P	1239.5	P	1579.5	P
173343_s_at	W08D2.7	1260.7	P	1097.7	P	579.3	P
173344_at	Y54F10BM.3	1.2	A	4.2	A	6.3	A
173345_s_at	T28A8.7	1089.5	P	833	P	2052.1	P
173346_at	Y37E3.15a	1079	P	1402.8	P	697	P
173347_at	Y37E3.9	592.7	P	970.9	P	988.2	P
173348_s_at	Y67D8C.8	3.3	A	20.3	A	132.7	A
173349_at	MTCE.26	14976.3	P	11929.6	P	34192	P
173350_s_at	C54E4.2a	512.5	P	483.9	P	245.8	P
173351_s_at	ZK652.4	32162.2	P	26323.5	P	93582.9	P
173352_s_at	C18D11.4	883.6	P	498.7	P	453.3	A
173353_s_at	Y67D2.6	121.5	P	67.7	A	279.6	P
173354_s_at	F33E2.2	5523.1	P	4236.4	P	5905.1	P
173355_s_at	T14B4.6	27.5	A	22.6	A	24.3	A
173356_s_at	Y113G7A.3	1644.1	P	1032.2	P	1027.2	P
173357_s_at	Y53G8AL.2	543.2	P	381.4	P	823.1	P
173358_s_at	R08D7.3	5289.6	P	3362.3	P	3641.3	P
173359_at	Y37E3.4	346.7	P	400.8	P	712.6	P
173360_at	Y71H2AR.1	817.2	P	660	P	933.2	P
173361_s_at	Y105E8A.24a	168.8	P	119.9	A	287.9	M
173362_s_at	M03C11.2	2.9	A	11.2	A	177	A
173363_s_at	C07H6.1	2602.4	P	1962.2	P	2671.5	P
173364_s_at	E01A2.2a	872.9	P	1097.6	P	696.8	P
173365_at	Y67H2A.7	699.6	P	613.7	P	1210.5	P
173366_s_at	K12D12.2	1127.2	P	848.4	P	733.2	P
173367_s_at	D1007.6	19218.7	P	14917.3	P	56261.7	P
173368_at	Y67D2.7	518.2	P	461	P	305.3	P
173369_s_at	F37C12.11	17888.2	P	14600.3	P	62546.1	P
173370_at	F58E10.3	12548.2	P	12357.2	P	23941.3	P
173371_s_at	Y71F9AL.17	848.6	P	1266.9	P	501.5	P
173372_at	K09E9.2	1212.6	P	1187	P	678.6	P
173373_s_at	Y48G10A.2	615.6	P	487	P	552	P
173374_s_at	C16C10.11	713.6	P	935	P	2098.5	P
173375_s_at	K11H12.2	29765.5	P	22452.8	P	91386	P
173376_s_at	Y71H2B.10a	1273.8	P	849	P	1196.6	P
173377_s_at	F44G4.4a	1108	P	594.9	P	1620.4	P
173378_at	Y37E3.1	249.9	P	307.6	P	252	P
173379_s_at	C01A2.5	1790.9	P	1825.6	P	2103.1	P
173380_at	Y48G8AL.8a	23570.1	P	19310.1	P	65538.1	P
173381_at	T05C12.7	6890.1	P	6716.6	P	11227.4	P
173382_s_at	T05C12.7	3948.1	P	4902.8	P	5530.1	P
173383_s_at	T01B7.5	873.8	P	815.7	P	812.9	P
173384_at	Y67H2A.6	1561.6	P	1679.3	P	2394.1	P
173385_at	T19B4.7	2025.6	P	2399.9	P	1801.8	P
173386_s_at	T19B4.7	4128.6	P	3433.9	P	2618.3	P
173387_at	C08C3.3	272	M	345.9	P	588.5	P
173388_s_at	F09B12.3	199.3	P	139.2	P	403.6	P
173389_at	Y47G6A.20a	30.1	A	5.3	A	24.7	A
173390_s_at	C34E10.1	2379.6	P	2421	P	1564.7	P
173391_s_at	K09A9.5	2530.5	P	2032.3	P	2491.1	P
173392_s_at	yk714g10.3	3387.8	P	3504.9	P	1435.2	P
173393_s_at	T26E3.4	314	P	544.8	P	228.6	P
173394_s_at	Y71F9B.3	2241.9	P	1455.1	P	2725.4	P
173395_s_at	Y47D3B.10	254.4	M	315.7	P	439.8	A
173396_s_at	C17E4.5	6974.6	P	4756.9	P	4224.8	P
173397_at	Y20F4.4	124	P	344.6	P	255.6	A
173398_s_at	F53H2.2	22.8	A	6	A	23.4	A
173399_s_at	Y71F9B.5a	320.1	A	286.8	A	42	A
173400_s_at	Y37D8A.13	193.7	P	152.9	P	251.3	P
173401_s_at	F32D1.10	130	A	193.4	P	10.8	A
173402_s_at	T07C4.5	1112.5	P	1686.9	P	1130.2	P
173403_s_at	T13F2.8	3224.7	P	3290.3	P	2946.5	P
173404_s_at	R186.1	28.9	A	10.4	A	74.8	A
173405_s_at	K10C2.4	495.4	P	422.6	P	615.1	P
173406_at	Y82E9BR.16a	669.5	P	843.4	P	635.9	P
173407_s_at	JC8.3a	18320.4	P	13396.9	P	51490.9	P
173408_s_at	F17C11.9a	13973.1	P	9669	P	20917.4	P
173409_s_at	F15B9.5	815.7	P	551.7	P	267.2	P
173410_s_at	Y87G2A.1	474	P	333.4	P	1008.7	P
173411_s_at	K07H8.6a	238.8	A	275.7	A	662.1	A
173412_s_at	Y51A2D.9	173.3	P	201.8	P	52	A
173413_at	Y73B6A.5a	1343.9	P	1331.8	P	1952.7	P
173414_s_at	T07D1.4	723.9	P	1433.6	P	638.7	P
173415_s_at	F39H11.2	656.1	P	1365.4	P	644.9	A
173416_at	ZK507.6	342.7	P	557.4	P	335.6	P
173417_at	F35H10.10	931.6	P	910.3	P	245.4	A
173418_at	C54H2.5	2142.8	P	2080.9	P	1918	P
173419_at	Y38F2AL.4	11.4	A	9.4	A	30.3	A
173420_s_at	Y38F2AL.4	5.3	A	4.1	A	84.6	A
173421_at	Y38F2AL.4	372.8	P	521.9	P	329.5	P
173422_at	ZC504.4a	2841.3	P	2097.7	P	1511.1	P
173423_at	K11E8.1a	107.1	P	55.2	P	109.3	A
173424_at	F55C7.7a	253.9	A	394.9	A	56.2	A
173425_at	F46E10.9	1109.4	P	1079.7	P	769.3	P
173426_at	Y51H4A.3	777.6	P	781.9	P	630.6	P
173427_at	AC7.2a	1800.7	P	1783.2	P	848.7	P
173428_at	T12F5.4	802.3	P	680.9	P	771.3	P
173429_at	F18H3.5a	395.8	P	224.6	P	33.8	A
173430_at	C03G5.1	1235.3	P	742.9	P	1609.6	P
173431_at	C51E3.7a	11814.9	P	8958.5	P	14403	P
173432_at	Y113G7B.23	425.4	P	690.9	P	501.7	P
173433_s_at	K04G7.3	3284.9	P	3455.3	P	2276.3	P
173434_at	C44C11.1a	359.6	P	489.3	P	479.6	P
173435_s_at	C09G12.8	1647.5	P	2009.4	P	908.5	P
173436_at	C10H11.9	658.6	P	813.8	P	411.9	P
173437_at	F02E9.2a	2784	P	1894.4	P	3495.6	P
173438_at	C23H4.1	7172.1	P	5904.6	P	8446.5	P
173439_at	F25E2.5a	2111.1	P	2154.2	P	1280.2	P
173440_at	T10H9.4	12608.2	P	9151.4	P	25010.7	P
173441_s_at	F54C8.3	3268.2	P	3282	P	3063.4	P
173442_at	T02C12.1	7143.6	P	5609.2	P	10927.8	P
173443_s_at	F57B10.12	230.5	M	309.2	P	223.8	A
173444_s_at	R09B3.5	5619.9	P	4071.4	P	10555	P
173445_s_at	F44B9.6	255.8	P	115.1	A	161.3	P
173446_s_at	C37F5.1	176.4	A	284.8	A	250.8	A
173447_s_at	C35C5.1	253.4	P	371.2	P	39.4	A
173448_s_at	F57F5.4	243	A	200.8	A	103.1	A
173449_s_at	C15F1.3a	306.7	P	365.2	P	364.3	M
173450_at	Y46H3A.6	563.7	P	594.8	P	333.8	A
173451_s_at	Y46H3A.6	316.3	P	257	P	168.9	P
173452_s_at	K08H10.7	93.9	A	187.2	P	125.9	A
173453_s_at	F20C5.2b	5020.8	P	3854.2	P	1669.6	P
173454_at	F42A6.7a	7729	P	6062.5	P	6307.6	P
173455_s_at	C26D10.2a	8628	P	9113.8	P	6591.1	P
173456_at	C02H7.3	2079.7	P	3334.1	P	2209.9	P
173457_s_at	Y75B8A.35a	48.9	A	71.4	P	121.9	A
173458_at	F49E11.9	1574	P	1270.1	P	1124.1	P
173459_s_at	F52B5.1	2670.8	P	2747.6	P	2416.7	P
173460_s_at	F26G5.9	5817	P	4927.5	P	6102.7	P
173461_at	M05B5.5	586.1	P	583.9	P	448.9	P
173462_s_at	C03B8.4	6886.1	P	5798.1	P	12954.9	P
173463_s_at	F08B12.3a	949.8	P	1166.1	P	661.6	P
173464_at	F59F5.6	1424.1	P	1865	P	1096.8	P
173465_at	Y39H10A.7a	142.3	P	167.1	P	179	A
173466_s_at	C36H8.3	1594.1	P	1716.1	P	1804.8	P
173467_s_at	R10E11.4	449.7	P	374.1	P	180.4	P
173468_at	D1022.7a	1887.5	P	1580.4	P	1370.6	P
173469_s_at	ZK829.2	110.7	A	116.6	P	153.2	P
173470_s_at	H19N07.4	2262.4	P	2263.9	P	1504.6	P
173471_at	Y71F9B.7	44.2	A	43.6	P	91	P
173472_s_at	Y57A10C.6	79	A	163.6	A	168.2	A
173473_s_at	C09G4.1	183.6	P	190.8	P	363.8	P
173474_at	T27E9.7	2270.6	P	2733.7	P	1813.4	P
173475_s_at	ZK637.13	2019.7	P	2918.7	P	2030.9	P
173476_s_at	C07H4.2	1520.9	P	1447.5	P	855.3	P
173477_at	F35G12.3a	1566.8	P	2133.1	P	2025.3	P
173478_at	F35G12.3b	251	P	253.6	P	204.1	A
173479_at	R151.6	1373.6	P	1209.2	P	671.2	P
173480_s_at	Y5H2B.5	121.4	A	131.4	A	270.7	A
173481_at	Y41E3.1	1480.3	P	1899.8	P	2020.8	P
173482_s_at	T01D1.6	229.5	P	94.5	A	217.9	A
173483_s_at	ZC395.8	1628.1	P	1683.8	P	841.6	P
173484_at	F53H8.4	553.6	P	653.7	P	429.3	P
173485_s_at	B0546.4a	1281.6	P	1922.6	P	2458.8	P
173486_at	F31C3.4	388.1	P	323.8	P	337.7	P
173487_at	R04D3.2	72.3	A	84.8	A	104.4	A
173488_at	T05E7.5	18.1	A	61.8	A	81.5	A
173489_at	F14B6.1	17.2	A	67.7	P	9.7	A
173490_s_at	F09F7.7a	8544	P	6694.4	P	7856	P
173491_s_at	F58H7.2	91.8	A	131	A	174.8	A
173492_s_at	D1044.7	171.5	A	301.5	P	343.2	A
173493_at	F59B2.2	295.5	P	313.5	P	385.1	P
173494_s_at	T20F5.4	256.2	A	288.1	A	162.4	A
173495_at	K11G9.5	75.1	A	92.3	A	142.8	A
173496_s_at	T23G7.3	1059.8	P	933.4	P	898.1	P
173497_s_at	ZC190.7	46.1	A	9.7	A	18.4	A
173498_s_at	F09C6.1	271.8	P	311.7	P	342.8	P
173499_s_at	B0228.4a	10.6	A	4.8	A	86.9	A
173500_at	R160.7	6212.7	P	5692.9	P	3254.4	P
173501_s_at	M70.4	40.2	P	69.7	P	57.7	A
173502_s_at	C03E10.4	326.4	P	466	P	485.5	P
173503_at	K07A1.12	2775.3	P	2100.1	P	2779.8	P
173504_at	C42D8.8a	11713.7	P	10077.6	P	7758.6	P
173505_s_at	C42D8.8a	6849.7	P	7214.1	P	8286	P
173506_s_at	T20H4.5	1411.6	P	1496.8	P	2148.6	P
173507_s_at	F43C9.4a	1082.3	P	1066.4	P	865.2	P
173508_at	C02B10.1	1661.1	P	1020.7	P	1415	P
173509_at	W02D3.9	4056.3	P	2591.9	P	2988.9	P
173510_s_at	Y57E12AL.5	656.8	P	673.8	P	624.1	P
173511_at	H37A05.1	3713.5	P	3711.7	P	4052.3	P
173512_at	T01D3.4	2296.7	P	1795.2	P	1733.1	P
173513_s_at	C18E9.3a	2585	P	1605.2	P	1455.8	P
173514_s_at	K12C11.1	497.1	P	383.1	P	1214.4	P
173515_s_at	Y87G2A.5	439.4	P	556.8	P	251.7	P
173516_at	M01E11.4a	835.2	P	634.6	P	371.3	P
173517_at	F37B12.3	1532.7	P	1791.2	P	620.4	P
173518_s_at	C34D4.15	257.6	P	319.4	P	93.1	M
173519_at	T05A12.3	4136.5	P	3521.1	P	2304	P
173520_at	T20B5.3	320.5	P	287.6	P	173	P
173521_at	C48G7.3	1500.3	P	1420.6	P	949.1	P
173522_s_at	W06H3.2	1516.3	P	1090.8	P	1629.1	P
173523_s_at	F11C7.5	379.2	A	300.9	A	126.4	A
173524_at	D2096.8	13201.6	P	12191.8	P	19618.2	P
173525_at	C36B7.6	1134	P	808.9	P	815.3	P
173526_at	F13H6.5	157.3	A	107.9	A	7.9	A
173527_at	C16H3.3a	1057.4	P	1180.1	P	979.9	P
173528_at	ZK863.4	3868.2	P	2300.5	P	2192.9	P
173529_at	C36A4.4	1287.3	P	1145.2	P	1103.2	P
173530_at	F26F4.5	1957.3	P	1409.3	P	1088.7	P
173531_at	C17G1.4	1131.8	P	958.9	P	1114.3	P
173532_at	R03D7.4	770.3	P	893.4	P	722.5	P
173533_at	F31E3.4	1541.3	P	1483.2	P	1133.1	P
173534_at	C08A9.7	56.6	A	115.9	A	60.4	A
173535_s_at	F33A8.5	1800.9	P	1663.6	P	2933.3	P
173536_s_at	K02B2.3	278.6	A	363	M	390.9	A
173537_at	B0361.9	113.7	P	247.8	P	10.7	A
173538_s_at	M02D8.3	135.6	A	310.4	P	219.5	A
173539_at	B0511.10	1701.9	P	1905.5	P	1359.7	P
173540_at	F59C12.3	594.4	P	372.6	P	392.2	P
173541_at	F28B3.7	3003.4	P	2390.8	P	3470.5	P
173542_at	F47D12.9a	2853.7	P	2754.7	P	3243.3	P
173543_at	C13F10.4	2364.2	P	1754.7	P	1450.2	P
173544_at	C18B12.6	283	P	512.6	P	437.9	A
173545_at	M03D4.6	37.7	A	3.6	A	40.9	A
173546_s_at	C24F3.1a	2549	P	2443.9	P	3260	P
173547_s_at	C36B1.12	294.1	P	397.9	P	263.4	P
173548_s_at	H06H21.6	5135.7	P	3958.1	P	4164.6	P
173549_s_at	T07F10.2	15.7	A	41.8	A	46.7	A
173550_at	F45D3.4	376.9	P	256.6	P	345.3	A
173551_at	F32B5.7	865.6	P	1608.5	P	850.9	P
173552_s_at	M01B12.3	1605.6	P	1541	P	1621.7	P
173553_s_at	C27A7.4	739.9	P	711.2	P	414.5	P
173554_at	Y79H2A.6	4465.7	P	4488.8	P	5423.7	P
173555_at	R13F6.10	1522.2	P	1540.4	P	1661.1	P
173556_s_at	C06A8.1a	882.6	P	731.7	P	513.1	P
173557_s_at	F26A1.12	73.3	A	49.9	A	122.8	A
173558_at	ZC443.3	5085.5	P	4224.5	P	7047.2	P
173559_at	T26C11.4	1208.9	P	1059.4	P	1442.3	P
173560_s_at	H19N07.3	1662	P	1717	P	2782.1	P
173561_s_at	R12C12.9a	177.7	P	188.6	P	192.3	M
173562_s_at	T05B11.3	1804.8	P	1710.5	P	2432.5	P
173563_s_at	C35C5.3a	2470.5	P	2379	P	3261.3	P
173564_at	Y37D8A.4	1223.6	P	892.3	P	968.6	P
173565_s_at	C05C8.6	1019.2	P	910.2	P	990.8	P
173566_at	C13B9.3	2783.6	P	2262.7	P	2926	P
173567_s_at	T02E9.2	199.5	A	201.5	A	492.5	A
173568_at	C27A12.6	2545.2	P	1488.4	P	2151.7	P
173569_at	B0041.5	5281.6	P	4048.5	P	4673.5	P
173570_s_at	F17C8.6	376.6	P	428.4	P	179.1	A
173571_s_at	T27E4.6	163.5	P	204.8	P	267	A
173572_s_at	T05H10.3	353.6	P	479.2	P	363.5	P
173573_s_at	Y75B7B.2	16.4	A	30.5	A	14.2	A
173574_at	T10F2.3	708	P	785.1	P	378.8	P
173575_s_at	F19H6.5	82.9	A	71.5	A	304.3	A
173576_at	ZK180.5a	360.4	P	354.7	P	411.2	P
173577_at	T18H9.7a	1902.6	P	2924.7	P	2381	P
173578_s_at	C33D9.3a	312.1	P	504.9	P	423.3	P
173579_s_at	W04G3.2	28.1	A	174.2	A	44.9	A
173580_s_at	W06D12.2	109.1	A	89.5	A	19.7	A
173581_s_at	Y41C4A.10	300.8	P	287.7	P	477.3	P
173582_at	C14H10.2	108.2	A	86.3	A	154.9	A
173583_s_at	C14H10.2	66	A	74.6	A	36.8	A
173584_s_at	W01C9.3	123.4	A	169.2	P	174.7	A
173585_at	F16D3.4	3840.8	P	3630.3	P	4129.1	P
173586_s_at	W02B12.10	1429.2	P	1031.5	P	2080.9	P
173587_s_at	T07D10.1	97.7	M	97.8	A	97.5	A
173588_s_at	T13F2.6	79.6	A	82.6	A	168	A
173589_at	Y105C5A.1	100.6	A	251.9	P	110.8	A
173590_at	F10E7.8	3209.3	P	2640.7	P	1370.1	P
173591_at	F43G6.9	5211.5	P	4221	P	4756.9	P
173592_s_at	H21P03.3a	1247	P	1385.9	P	1067.4	P
173593_at	ZK546.17	388.7	P	389.5	P	553.1	P
173594_at	Y32H12A.8	639.4	P	801.4	P	439.1	P
173595_s_at	Y32H12A.8	152.4	P	204.1	P	194.3	P
173596_at	F57B9.7a	2246.3	P	2793.7	P	1826.5	P
173597_s_at	F57B9.7a	172.6	P	173.1	P	257.9	A
173598_s_at	Y75B8A.32	52	A	31.6	A	93.6	A
173599_s_at	Y48G10A.3	2766.2	P	2614.3	P	2399.7	P
173600_s_at	R07E4.5	651.8	P	819.8	P	1150.3	P
173601_s_at	Y56A3A.11	115.2	A	138.7	A	36.7	A
173602_at	Y17G7B.17	1762.7	P	1643	P	1946.7	P
173603_at	T11G6.5	2080.7	P	1816.4	P	2771.7	P
173604_at	C14A11.6	1907.3	P	1368.5	P	2717.5	P
173605_s_at	C14A11.6	762.3	P	702.2	P	931.2	P
173606_s_at	T26A5.9	7939.1	P	6791.5	P	10706	P
173607_s_at	F59F3.2	139.1	A	139.7	A	374.9	A
173608_s_at	K10B3.7	13315.3	P	10827.6	P	28028.1	P
173609_at	Y39B6A.1	68.4	A	15.3	A	25.4	A
173610_at	C30C11.4	12104.3	P	8694.6	P	14350.5	P
173611_s_at	Y11D7A.11	78.9	A	25.5	A	16.7	A
173612_s_at	Y77E11A.13a	54.7	A	63.3	A	36.3	A
173613_s_at	Y62E10A.13a	1319	P	1577.1	P	2592.5	P
173614_at	C46H11.11a	208.6	P	159.9	P	277.3	P
173615_s_at	Y111B2A.8	236.1	P	118	P	248.6	A
173616_at	K11D12.10a	817.7	P	1174.9	P	586.2	P
173617_at	F43B10.2	110.6	P	82.8	P	19.7	A
173618_s_at	T12E12.3	25.8	A	66	A	170.7	A
173619_s_at	R10D12.8	478.5	M	510.9	P	596.5	A
173620_s_at	C03A7.11	45	A	100.7	A	7.4	A
173621_s_at	Y43F8C.16	10.1	A	7.2	A	14.6	A
173622_s_at	F10G7.10a	1861.3	P	1460.4	P	1312.5	P
173623_s_at	W10D5.3a	1908.7	P	1469.8	P	1991.9	P
173624_at	K07C5.1	2004.1	P	1165.4	P	2097.9	P
173625_s_at	F08A10.1a	1564.5	P	1586.1	P	678.3	P
173626_s_at	F29G6.3a	31.5	A	79.4	A	8.6	A
173627_at	F54C8.7a	2004.8	P	1507.3	P	2112.3	P
173628_at	Y55F3AM.12	392.3	P	547.3	P	470.3	P
173629_at	F36A2.13	3249.2	P	2664.9	P	2264.8	P
173630_s_at	T12E12.2	347	A	368	P	234.1	A
173631_at	F29D11.2	4393.2	P	4110.7	P	3656.6	P
173632_s_at	M18.1	13	A	14.7	A	11.1	A
173633_at	F10G7.9a	1532.9	P	1245.7	P	629.2	P
173634_at	M28.6	2098.5	P	1384.2	P	1044.2	P
173635_at	F16F9.2	344.8	P	373.4	P	126.1	M
173636_at	C01B7.6	7890.2	P	7269.6	P	9505.8	P
173637_s_at	C05D10.1a	749.9	P	1033.7	P	348.4	A
173638_s_at	ZK177.8a	748.2	P	903.6	P	658.8	P
173639_at	C34E7.4	71.2	A	101.7	P	4.1	A
173640_at	ZC513.7	785.3	P	492	P	425.2	P
173641_at	K07D8.1	232.8	M	80.9	A	115.9	A
173642_at	Y22D7AR.6	677.3	P	592.3	P	521.3	M
173643_at	Y22D7AL.8	800.4	P	608.8	P	320.2	A
173644_at	K02D7.1	672.2	P	378.8	P	242.2	P
173645_s_at	Y119D3B.15	690.1	P	713.6	P	584.4	P
173646_at	C52B9.8	1717.9	P	1950.3	P	1580	P
173647_s_at	C53B4.5	92.7	A	11.6	A	6.6	A
173648_s_at	F53G2.6	177.8	A	257.9	P	166.2	A
173649_at	F18A12.8a	3355.1	P	2271.2	P	1433.2	P
173650_s_at	ZK265.2	382.2	A	79.5	A	364.8	A
173651_at	T12D8.3	881.9	P	448	P	1122.8	P
173652_at	Y50E8A.4a	139.1	P	100.8	P	118.4	A
173653_at	B0205.3	5601	P	4712.3	P	10344.7	P
173654_at	C42D8.5	26.2	A	69.3	A	16.9	A
173655_s_at	T22D1.9	1354.7	P	2318.7	P	996.8	P
173656_at	C18A11.7a	631.5	P	614.4	P	332.3	P
173657_s_at	Y77E11A.15	58.5	A	9.1	A	63.8	A
173658_at	F15A8.6	2065.9	P	2218.8	P	1520.6	P
173659_s_at	C46A5.4	105.3	A	124.8	A	31.3	A
173660_at	R90.1	5210.6	P	4404.6	P	3838.1	P
173661_s_at	C54G7.3a	396.2	P	274.7	P	374.7	A
173662_at	T05E8.3	8643	P	6372.9	P	12934	P
173663_at	T28F3.1a	5580.7	P	3533.6	P	6604.1	P
173664_at	ZC13.4	42.8	A	42.5	P	102.7	P
173665_at	T26A5.9	7864	P	6828.5	P	14635.8	P
173666_at	R07G3.8	3269.3	P	3038.6	P	2374.7	P
173667_at	B0416.5a	2689.8	P	2752.4	P	4764.6	P
173668_s_at	F52G2.3	23.6	A	63.9	A	2.8	A
173669_s_at	K10B3.6a	216	P	236.1	P	154.7	P
173670_s_at	C03D6.4	1781.7	P	1922.3	P	1216.5	P
173671_at	F33D4.4	2074.7	P	2045.3	P	1886.1	P
173672_s_at	C06A5.8a	117.2	A	180.3	A	240.5	A
173673_s_at	W08E3.2	127.7	M	387.4	P	71	A
173674_at	T04F8.2	501.8	P	665.7	P	429.2	P
173675_at	F59A3.4	1581.4	P	1318.4	P	1038.1	P
173676_s_at	F08C6.6	474.3	P	360.2	P	357.7	P
173677_at	F25G6.8	2637.2	P	1913.5	P	2421.6	P
173678_s_at	F25G6.8	408.6	P	216.7	P	436.6	P
173679_s_at	C27H6.4a	2061.2	P	1808.3	P	2320.5	P
173680_at	T02C5.3	1249.1	P	1459.6	P	403.3	A
173681_s_at	F44B9.7	582.2	P	329	P	555.3	P
173682_at	M01H9.3a	1207.3	P	1102.2	P	766.7	P
173683_s_at	F09G2.8	661.2	P	844.8	P	1026.5	P
173684_s_at	K04C2.3a	770.1	P	1079.3	P	812.7	P
173685_s_at	M60.6	1031.5	P	704.9	P	1089	P
173686_s_at	Y7A9D.1	448.7	A	461.2	A	421.8	M
173687_s_at	R11A5.3	960.3	P	708.9	P	657.2	P
173688_s_at	T22B7.7	9.8	A	86.7	A	8.9	A
173689_s_at	K09H9.6	466.8	P	582.3	P	164.4	A
173690_at	F46B6.5a	972.9	P	838.5	P	1065.9	P
173691_s_at	ZK688.2	102.7	P	61.9	A	147.1	A
173692_at	E04A4.5	2798	P	3076	P	1947.7	P
173693_at	F59F4.3	562.3	P	523.4	P	473.6	P
173694_s_at	F55F8.6	534.6	P	481.7	P	582.7	A
173695_s_at	T01H3.2	240.3	P	300.5	P	267.2	P
173696_at	F21H12.5	141.6	A	139.4	P	126.4	A
173697_s_at	F10E9.7	16.3	A	16.2	A	28.9	A
173698_s_at	F01D5.9	176	A	126.6	A	311.1	A
173699_s_at	C09G9.1	277.8	P	399.2	P	697.9	P
173700_at	T03D3.5	870.9	P	446.5	P	304.7	P
173701_s_at	T03D3.5	733.4	P	744.6	P	552	P
173702_at	T05E11.5	6441.6	P	4311.1	P	4153.4	P
173703_s_at	F25H5.6	391	A	434.6	M	501.6	A
173704_s_at	W07B8.4	51.8	A	105	A	31.5	A
173705_s_at	K06A1.5	823	P	1041.8	P	759.7	P
173706_at	ZK154.6a	1983.2	P	1464.2	P	2629.8	P
173707_at	B0035.2	600.2	P	561.7	P	793.2	P
173708_s_at	B0035.2	263.9	P	260.4	P	203.9	P
173709_at	C02B10.2	703.2	P	644.7	P	1015.4	P
173710_at	F58G11.3	6.5	A	6.1	A	7.7	A
173711_s_at	C17G10.6a	24.6	A	30.1	A	80.6	A
173712_s_at	T23B12.7	390.3	P	409.7	P	825	P
173713_at	F59B10.4a	5.8	A	86.6	A	45.9	A
173714_at	T09B4.10	1090.5	P	1367.4	P	1349.7	P
[truncated: 20,553 more rows]

## Sheet: Larval Pan-neural MAS5
Intensity Values Following Global Normalization (Affymetrix MAS 5.0)
Larval Pan-neural values
F25B3.3::FLAG::PAB-1
		Neuronal #1		Neuronal #2		Neuronal #3
Affy ID	Cosmid Name	DMW33		DMW42		DMW43
171720_x_at	Y48E1B.14a	1936.5	P	1205.6	P	1596.6	P
171721_x_at	T01G9.2a	843	P	733.4	P	919.5	P
171722_x_at	F56B3.11a	2096.1	P	2743.8	P	1952.9	P
171723_x_at	F59D8.2	190	A	95.9	A	136.5	A
171724_x_at	K06A5.7	293.4	P	361.8	P	362.9	P
171725_x_at	F57B1.4	18747.5	P	23079.3	P	14784.4	P
171726_x_at	yk102a3.3	267	A	306	M	312.1	P
171727_x_at	B0304.3	118.8	A	91.4	P	70.5	P
171728_x_at	C10G8.5	1410.1	P	1870.6	P	1264.7	P
171729_x_at	B0286.4a	3086.1	P	2418.8	P	2563.8	P
171730_x_at	F11C7.3a	540	P	962.5	P	633.2	P
171731_x_at	C08B11.3	1152.3	P	1110.2	P	1116.1	P
171732_x_at	ZK637.7a	380.8	P	636.2	P	700.1	P
171733_x_at	F23F12.9a	469.1	A	387.3	P	179	P
171734_x_at	F54D8.2	23375.9	P	24010.4	P	18591.8	P
171735_x_at	T06E4.4	23642.2	P	29575	P	19229.8	P
171736_x_at	F44A6.2a	525.5	P	422.8	P	360.1	P
171737_x_at	T12G3.1	5725.3	P	5056.7	P	5087.8	P
171738_x_at	B0350.2a	3608.8	P	4876.2	P	4569.1	P
171739_x_at	K03C7.1	1665.4	P	2441.1	P	1913.1	P
171740_x_at	T27D12.2a	493.1	P	435.6	P	861.6	P
171741_x_at	C44B12.5	609.9	A	780.9	M	700.1	A
171742_x_at	C52D10.9	190	A	254.9	A	182.3	A
171743_x_at	K03B4.7a	524.5	P	396.1	P	354.9	P
171744_x_at	F54D12.4	214.8	A	270.2	A	46.8	A
171745_x_at	F56C11.2	507.9	P	680.5	P	691.9	P
171746_x_at	F15G9.1a	4771.2	P	2361.6	P	3555.1	P
171747_x_at	F22E5.8	35.1	A	26.7	A	21.9	A
171748_x_at	C38C3.5a	3464.1	P	3712	P	2538.1	P
171749_x_at	W05H7.1	677.3	P	563.7	P	797.7	P
171750_x_at	M01F1.7	3753.6	P	2572.1	P	3849	P
171751_x_at	C38D4.1a	388.1	A	370.6	P	190.5	P
171752_x_at	C18C4.5a	1528	P	2260.9	P	1797.6	P
171753_x_at	F46C3.1	291.9	P	377.6	P	440.3	P
171754_x_at	Y15E3A.4	1484.8	P	1657.4	P	1353	P
171755_x_at	K01G5.2a	851.9	P	650.5	P	739.1	P
171756_x_at	W05B2.1	36207.2	P	36866.1	P	29083.2	P
171757_x_at	K01G5.2a	996.3	P	852.2	P	715.3	P
171758_x_at	F49E2.5a	177.3	A	260.2	P	108.3	A
171759_x_at	K08F4.1	509.6	P	1136	P	720.4	P
171760_x_at	F56D2.6a	2074.2	P	2108.8	P	1996.3	P
171761_x_at	T28D9.2a	1968.8	P	2182.1	P	1928.4	P
171762_x_at	Y39B6A.16	41.6	A	144.6	P	120.1	A
171763_x_at	Y119D3B.13	14.4	A	7.9	A	37.2	A
171764_x_at	T27D12.2a	406.8	A	798.3	P	472.7	P
171765_x_at	F58D5.4a	193.7	A	126.8	A	114	M
171766_x_at	F29G6.3b	62.6	A	262.3	A	136.7	A
171767_x_at	F31C3.9	583.4	P	735.3	P	428.3	P
171768_x_at	B0222.6	43892.4	P	49817.2	P	37657.6	P
171769_x_at	F23F12.12	295.3	P	542.4	P	378.6	P
171770_x_at	W05B2.5	42414.7	P	43925.4	P	31552.9	P
171771_x_at	F41C3.4	1034.6	P	1078	P	1037	P
171772_x_at	Y17G7B.2a	73.9	A	74.7	A	64.5	A
171773_x_at	F52D10.3a	7052.4	P	4063	P	5673.4	P
171774_x_at	W02B8.2	82.8	A	63.8	A	6.1	A
171775_x_at	ZK596.1	107.8	A	152	P	62.7	P
171776_x_at	C07G2.1a	111.6	A	146.9	A	100.3	A
171777_x_at	F18A1.6a	239	A	481.2	P	471.5	P
171778_x_at	Y39G8B.1a	919	P	1210.5	P	733.2	P
171779_x_at	Y37E3.13	2368.4	P	1624.2	P	1941	P
171780_x_at	Y39E4A.3	2831.1	P	3113.1	P	2546.9	P
171781_x_at	W08E3.3	1529.7	P	2357.8	P	2261.9	P
171782_x_at	C17G1.7	1099	P	717.4	P	879	P
171783_x_at	C35B1.1	246.1	P	303.2	P	232.9	P
171784_x_at	Y75B12B.2	1789.4	P	2842.9	P	1794.2	P
171785_x_at	C37C3.1	3727.6	P	4208.4	P	3260.1	P
171786_x_at	F10E7.7	22568.4	P	25015.5	P	16902.5	P
171787_x_at	Y71H9A.3	8726.3	P	6311	P	7488.3	P
171788_x_at	Y23H5A.5a	448.8	P	302.3	P	399	P
171789_x_at	F31E3.5	27152.8	P	26524.2	P	23704.6	P
171790_x_at	Y46B2A.1	95.2	A	130.6	P	76	A
171791_at	F29D11.1	1521.2	P	2399.3	P	1849	P
171792_x_at	T20B3.2	95.5	A	384.4	P	318.2	P
171793_x_at	ZK154.3	3596.9	P	1507.7	P	1757.1	P
171794_x_at	W05H7.4b	172.9	A	138.6	P	104.9	A
171795_x_at	R12E2.14	1064	P	2626.8	P	1073.7	P
171796_x_at	C02E7.6	949.8	P	2684.5	P	955.1	P
171797_x_at	Y71F9AL.13a	35362.3	P	37514.1	P	31747.3	P
171798_x_at	Y45F10D.12	31066.5	P	31443.4	P	28007.5	P
171799_x_at	F36A2.7	5982.2	P	8314.5	P	5896.8	P
171800_x_at	C09D4.5	28815.7	P	29724.6	P	25255.1	P
171801_s_at	W03G11.4	6571.8	P	4350.7	P	4559.1	P
171802_s_at	Y75B8A.24	1178.4	P	792.9	P	1177.5	P
171803_x_at	R05D3.11	296.2	A	279.7	M	448	A
171804_x_at	Y22D7AL.10	2696.8	P	6882.5	P	2650.7	P
171805_x_at	F22F1.1	3049.3	P	3466.8	P	2859.7	P
171806_x_at	W02B12.3a	2654.4	P	2909.8	P	2787.1	P
171807_x_at	C02E7.7	472.9	P	1280.2	P	404.5	P
171808_x_at	F11C1.5a	82.6	A	382.9	A	277.3	A
171809_s_at	F55A3.3	2282.4	P	2207.2	P	2703.7	P
171810_x_at	F02G3.1a	4041.4	P	4077.4	P	3467.8	P
171811_s_at	K01D12.15	75	A	91.4	A	64.6	A
171812_x_at	T20B5.3	81.1	P	107.7	P	120.9	P
171813_x_at	C05D11.12	955.5	P	1040.1	P	865.9	P
171814_x_at	C47B2.3	7949.3	P	5180.6	P	5401.4	P
171815_x_at	C06G8.2	74.1	A	110	P	106.7	P
171816_x_at	K02F3.10	1194	P	1184	P	1020.6	P
171817_x_at	Y38F2AR.9	8186.1	P	9063.1	P	6239.3	P
171818_x_at	C01G6.5	176.2	A	23.1	A	86.4	A
171819_x_at	C08B11.5	23.5	A	26	A	96.7	A
171820_x_at	T05D4.1	11305.1	P	8393.6	P	8419.8	P
171821_x_at	E02H4.3a	54.9	A	315.9	A	306.4	P
171822_x_at	F33H1.2	1091.6	A	1009.4	A	902.7	A
171823_x_at	W03F9.10	257.1	P	297.1	P	203.1	P
171824_x_at	D1037.3	1983.5	P	2686	P	1967.7	P
171825_at	R11F4.1	9.7	A	13.5	A	12.5	A
171826_x_at	C38C3.5	1459.2	P	1240.4	P	975.3	P
171827_x_at	Y73F8A.6	556	P	1190.3	P	845	P
171828_x_at	W01A8.1	955.7	P	2058.6	P	1770.8	P
171829_x_at	K07A3.1	3649.9	P	4703.7	P	3846.5	P
171830_x_at	Y48E1B.3	1537.8	P	1504.1	P	1411.4	P
171831_x_at	Y54G2A.18	224.2	P	544	P	345.8	P
171832_s_at	Y48B6A.12	2904.1	P	3027.3	P	3646.9	P
171833_x_at	C01G6.3	10.1	A	2.2	A	2.3	A
171834_x_at	ZC8.6	182	A	111.4	A	162.5	A
171835_x_at	W02B12.2	3009.7	P	2789.8	P	2810.7	P
171836_x_at	R04F11.2	10792.7	P	15854	P	8584.8	P
171837_x_at	W10D5.2	2677.4	P	4110.2	P	3332.2	P
171838_x_at	B0334.8	198.9	A	228.5	A	28.2	A
171839_x_at	C53D5.4	12	A	22.9	A	5.3	A
171840_x_at	M6.1b	290.7	A	193.6	A	183.9	A
171841_x_at	F58A4.7a	1215.7	P	905.7	P	834.1	P
171842_x_at	R10E12.1a	1898.4	P	1716.8	P	1828.8	P
171843_x_at	T23H2.1	194.3	P	150.7	P	141.5	P
171844_x_at	Y94H6A.3	331.1	P	158.3	P	179.2	P
171845_x_at	F57C7.3a	287.5	P	209.9	M	136.1	P
171846_x_at	Y48G9A.1	25.4	A	192.4	A	171.3	A
171847_s_at	W01F3.3	675.8	P	1591	P	2001	P
171848_x_at	K01C8.3a	186.9	A	123	A	115.4	A
171849_x_at	ZK525.1	9430.1	P	5864	P	6772.8	P
171850_x_at	K04G7.4a	3211.3	P	5510.7	P	3786.8	P
171851_x_at	Y42H9AR.1	1419.2	P	1196	P	1036.1	P
171852_x_at	Y32G9A.4	158.3	A	110.5	M	80.5	A
171853_x_at	F29G6.3a	3368.9	P	4395.9	P	3456.6	P
171854_x_at	F48F7.4	574.6	A	367.7	P	381.4	P
171855_x_at	Y59A8A.3	523.7	P	460.9	P	387.3	P
171856_x_at	C36E6.5	5719.3	P	8681.4	P	5270.3	P
171857_x_at	T28D9.7	102.3	A	181.4	P	140.6	A
171858_x_at	F58F6.4	172.3	A	108.6	A	171.5	A
171859_x_at	T05H10.6a	6376.9	P	7153.4	P	8069.6	P
171860_x_at	F29D10.4	335.4	A	285.8	P	207.6	P
171861_x_at	F42A6.9	3606.2	P	2288.7	P	3441.6	P
171862_s_at	R08E3.1a	849.2	P	1304.7	P	842.5	P
171863_x_at	B0416.5	550.1	A	601.1	P	568.3	P
171864_x_at	Y41E3.4	426.4	P	634.9	P	505.5	P
171865_x_at	ZK622.3a	115.2	A	274.2	P	190.3	P
171866_x_at	F15C11.2a	1184.4	P	907.3	P	962.8	P
171867_x_at	C34F11.4	407.3	P	290.8	P	628.7	P
171868_x_at	Y71G12B.11b	303.1	A	339.5	M	271.1	P
171869_at	T14E8.1a	408.9	P	350.7	P	285.8	P
171870_x_at	C14A4.4a	611.5	A	349.5	A	572.4	A
171871_x_at	F28D9.1	414.1	M	599.4	P	607.4	P
171872_s_at	Y66D12A.8	553	P	619.2	P	548.4	P
171873_x_at	B0523.5	171.1	A	159.4	A	128.6	A
171874_x_at	R03G5.1a	394.8	P	470.7	P	330.8	P
171875_x_at	Y37E11AL.3a	152.7	A	300.6	P	211.5	M
171876_at	F58G11.1a	522.5	P	895.1	P	538.4	P
171877_x_at	B0244.2	3063.7	P	1502.6	P	1481.9	P
171878_s_at	Y48B6A.14	6635.6	P	6241.9	P	5353.7	P
171879_x_at	H17B01.4a	2378.9	P	3040.3	P	2444.4	P
171880_x_at	C24D10.7	38.3	A	122.1	A	117.2	A
171881_x_at	B0365.3	1776.7	P	1467.7	P	1367.9	P
171882_x_at	C47E12.5	4644.4	P	4827	P	5370.1	P
171883_x_at	K02F6.7	8.2	A	0.9	A	2.9	A
171884_x_at	F59F4.2	6719.3	P	4771.1	P	4830.3	P
171885_x_at	C30B5.1	124.9	A	74.8	P	87.1	P
171886_x_at	T03E6.7	126.9	A	183.2	A	94.3	A
171887_x_at	Y39E4A.2a	1052.7	P	1290.4	P	683.7	P
171888_x_at	Y37D8A.21	265.1	P	244.7	P	200.8	P
171889_x_at	K04C2.2	658.8	A	736.6	P	680	P
171890_x_at	F56E3.3a	209.5	A	318.2	P	255.8	P
171891_at	MTCE.35	200.2	P	253	P	143.4	P
171892_x_at	C45B2.5	2225.9	P	2326.2	P	1403.4	P
171893_x_at	C25D7.6	223.7	M	326.1	P	146.1	A
171894_x_at	T08H4.1	509.2	P	314.7	P	348.7	P
171895_s_at	Y17G7B.17	7525.5	P	5986.2	P	6841.5	P
171896_x_at	F44D12.3	25.9	A	24.9	A	23.1	A
171897_x_at	C14B9.2	398.3	P	922.9	P	690.5	P
171898_x_at	F57G12.1	1126.1	P	1433.7	P	849.2	P
171899_x_at	F18A1.5	55.4	A	130.9	A	179.5	A
171900_s_at	B0511.6	1213.7	P	1616.6	P	1272.3	P
171901_x_at	W04C9.1	3933.7	P	5936.5	P	5371.9	P
171902_x_at	R05C11.3	318.6	P	205.7	P	177.6	A
171903_x_at	C16C10.3	33.1	A	56.5	A	40.2	A
171904_x_at	D1054.11	1304.3	A	1713.1	P	1155.4	A
171905_x_at	K10D6.2a	1262.7	P	1795.2	P	1256.2	P
171906_x_at	K10C8.3	1336.7	P	931.3	P	1168.8	P
171907_x_at	W02B9.1	315.6	P	202	P	231.8	P
171908_x_at	B0491.5	4298.7	P	4378.7	P	4351.8	P
171909_s_at	C14C10.3	819.7	P	1009.6	P	1107.8	P
171910_x_at	C01G6.1a	10371.4	P	10264.1	P	10392.6	P
171911_x_at	F53F4.11	293.9	P	716.4	P	498.7	P
171912_x_at	C04F6.3	50.2	A	15.5	A	12.9	A
171913_x_at	Y119D3B.13	17.6	A	6	A	7.7	A
171914_x_at	F36F12.1	65.4	A	11.3	A	17.1	A
171915_at	MTCE.12	4832.4	P	5201.6	P	4281.1	P
171916_s_at	ZK131.11	2336.3	P	2042.6	P	2164.9	P
171917_x_at	Y69A2AR.18a	5375.6	P	7070	P	5867.1	P
171918_x_at	Y17G7B.10a	1124.8	P	1830	P	1426.3	P
171919_x_at	F37C4.5a	2638.4	P	3397	P	2188.3	P
171920_x_at	F54D7.7	25250.2	P	26153.9	P	24132.3	P
171921_x_at	C01B10.5a	1570.4	A	2042.6	P	1292.5	A
171922_x_at	T10B5.5a	3874.9	P	3943.1	P	3859.5	P
171923_x_at	Y38F1A.6	700.3	P	987.3	P	819.4	P
171924_x_at	F08B6.4a	7904.1	P	11876	P	7240	P
171925_x_at	C46H3.2a	610.1	P	485.7	P	535.5	P
171926_x_at	M03A8.1	703.7	P	853.6	P	574	M
171927_x_at	F54D8.2	15053.3	P	14823.4	P	12877.7	P
171928_x_at	F09E8.2	36.6	A	119	A	66.2	P
171929_x_at	C18E3.2	280.3	A	433	P	298.7	P
171930_x_at	F52G2.2	350.6	A	329	P	319.7	P
171931_s_at	C27H6.8	925.3	P	856.5	P	885	P
171932_x_at	F09C8.1	729	P	1162	P	665.7	P
171933_at	Y37E3.11	356.2	P	587.4	P	526.6	P
171934_x_at	yk463e9.3	8427.3	P	10855	P	12560.5	P
171935_s_at	D1044.2a	27.9	A	100.4	A	55.9	A
171936_s_at	F23H12.2	1262.2	P	1521.5	P	1111.5	P
171937_x_at	R08C7.3	1158.5	P	1132.1	P	1004.6	P
171938_x_at	Y38A10A.5	5077.8	P	8375.1	P	6668.9	P
171939_x_at	T07A9.10	929.3	P	589.2	P	643	P
171940_x_at	W09C5.6a	36753	P	36650.3	P	31489.2	P
171941_s_at	F44E5.5	427	P	426.3	P	419.6	P
171942_x_at	Y47G6A.20a	501.1	A	375.2	P	306.4	P
171943_x_at	C45E5.6a	1056.4	P	790.5	P	758.5	P
171944_x_at	T28F12.2a	1564.9	P	1111.6	P	1193.3	P
171945_x_at	C09E8.3	26.6	A	116.7	A	102.1	A
171946_x_at	T05B11.3	1430.2	P	1279	P	1854.8	P
171947_x_at	ZC168.4	26.5	A	104.6	A	93.7	A
171948_x_at	C47B2.3	22416.2	P	17626.3	P	16620	P
171949_x_at	Y39A1A.24	809.5	P	906.5	P	806.7	P
171950_x_at	T12G3.7	81.4	P	171.1	P	94.3	P
171951_x_at	Y39E4B.3a	195.1	P	255	P	246.8	P
171952_s_at	W03C9.7	74	A	52.7	A	138.5	A
171953_x_at	K01G5.4	4837.4	P	5250.8	P	5761.9	P
171954_x_at	F40F11.1	28419.1	P	27475.9	P	23442.2	P
171955_x_at	F52D10.3	10255.7	P	8823.8	P	8368.5	P
171956_s_at	ZK270.1	690.8	P	2067.5	P	1089.8	P
171957_x_at	C06B8.8	28646	P	30591	P	25926.9	P
171958_at	yk584b8.3	18822.7	P	22850	P	18497.5	P
171959_x_at	Y57G11C.16	1954.1	P	1790.7	P	1839	P
171960_x_at	Y49E10.6	2745.2	P	1834	P	2097.7	P
171961_x_at	Y57G11C.10	10854.2	P	7921.9	P	9201.1	P
171962_x_at	Y53C10A.12	29.7	A	222.9	A	245.1	A
171963_x_at	F01F1.8a	7021.1	P	7107.8	P	7704.1	P
171964_s_at	T20B12.7	1717	P	1525	P	1674.3	P
171965_x_at	Y73F8A.34	456.9	P	388.5	P	425.7	P
171966_x_at	M03F4.7a	821.7	P	895.1	P	1025	P
171967_x_at	C27H2.3	188.1	A	341.1	P	261.4	P
171968_x_at	T05C3.5	1851	P	1459	P	1431	P
171969_x_at	ZK669.4	892.2	P	889.7	P	844.8	P
171970_x_at	H39E23.2	206.2	A	66.8	P	156.3	P
171971_x_at	F25H2.5	796.3	P	1654.2	P	867.6	P
171972_x_at	Y50D7A.6	714.3	P	661	P	690.3	P
171973_at	T01G1.3	857.6	P	772.4	P	739.8	P
171974_x_at	C56C10.13	2372	P	1865.5	P	1956.7	P
171975_x_at	Y111B2A.18	851.9	P	578.9	P	598.8	P
171976_x_at	Y105E8A.16	5195.7	P	5570.9	P	3754	P
171977_x_at	Y105E8A.16	9332.1	P	15499.5	P	13702.7	P
171978_x_at	Y92H12BR.3	46.3	P	113.9	M	201.1	P
171979_x_at	T19H12.2	232.8	A	192.1	P	99.4	A
171980_x_at	ZK757.3a	20.1	A	18.3	A	71.6	A
171981_x_at	W06H12.1	129	P	189.3	P	144.7	P
171982_x_at	F23B2.5a	16398	P	13727.4	P	13130	P
171983_s_at	Y51A2D.8	108.9	A	7.2	A	6	A
171984_at	Y49A3A.2	1918.8	P	2272.2	P	1878.2	P
171985_x_at	F26F4.4	150.7	A	93.7	A	106.7	A
171986_x_at	T27E4.4	3975.5	P	7519.8	P	4725.7	P
171987_x_at	W08F4.3	6698.4	P	5265.4	P	4373.6	P
171988_at	C44B12.2	3367.5	P	8116.4	P	5942.4	P
171989_x_at	ZK945.3	233.6	M	537.2	P	441.1	P
171990_x_at	R13G10.1	352.3	P	379.7	P	340.3	P
171991_x_at	Y39A3CL.4a	32	A	30.5	A	30.6	A
171992_x_at	Y38E10A.6a	6.8	A	2.8	A	6.6	A
171993_x_at	W01G7.1	1546.2	P	1259.7	P	1170.4	P
171994_x_at	F53A3.3	17023	P	18524.1	P	16280.4	P
171995_x_at	W06F12.1a	179.6	A	108.3	A	176.6	M
171996_x_at	F58A3.2a	182.1	A	264.6	P	237.3	P
171997_x_at	Y105E8B.1a	1752.5	P	2212.3	P	1450	P
171998_x_at	ZK524.2a	1760.5	P	1616.5	P	1878.1	P
171999_x_at	T27D12.2a	932.3	P	911	P	983.6	P
172000_x_at	B0336.9a	560.3	P	1216.6	P	1052.5	P
172001_x_at	Y105E8B.1a	7138	P	8733.3	P	6802.9	P
172002_x_at	R07B1.2	11.8	A	21.4	A	30.6	A
172003_x_at	R07B1.2	19.6	A	57.9	A	6.7	A
172004_x_at	F08B6.4a	7242.7	P	8789.2	P	7019.4	P
172005_x_at	F39B2.4a	435	A	428.7	P	472.6	P
172006_x_at	K04F10.4d	868.5	P	863.9	P	995.8	P
172007_x_at	Y106G6H.2a	16568.5	P	14544.4	P	13490	P
172008_x_at	yk578h2.3	214.7	P	1349.3	P	623.1	P
172009_x_at	Y56A3A.18	431.2	P	390.3	P	422.6	P
172010_x_at	D2024.6	7019.1	P	6587.2	P	6489.9	P
172011_x_at	H28G03.2a	1634.1	P	2002.9	P	2051.9	P
172012_x_at	R07E4.6b	2132.6	P	643	P	1174.1	P
172013_x_at	F57B9.5	3741.9	P	4092.5	P	3926.7	P
172014_x_at	C41C4.8	1594.5	P	1582.8	P	1450.6	P
172015_x_at	Y82E9BR.17a	32.1	A	51.3	A	22.9	A
172016_x_at	DY3.7	1340.9	P	1301.1	P	1153.5	P
172017_x_at	W07A8.3	1534.1	P	1450	P	1708	P
172018_x_at	C47E8.7	1139.6	P	2014.9	P	2010	P
172019_x_at	ZK637.7a	546.4	P	838.6	P	674.9	P
172020_x_at	F44B9.6	293.1	A	174.8	A	267.2	A
172021_x_at	Y39E4B.12a	495.4	P	338.1	P	570.7	P
172022_x_at	Y73E7A.6	743.6	P	844.2	P	683.5	P
172023_x_at	F20C5.2b	4394.5	P	3395.6	P	3698.3	P
172024_x_at	T27D12.2a	481.3	M	486.5	P	645.8	P
172025_x_at	C08B11.4	594.5	P	1046.9	P	768.8	P
172026_x_at	F11C7.3a	417.6	P	955.2	P	587	P
172027_x_at	Y73B6BL.7	258.2	A	191.9	P	187.8	A
172028_x_at	C32E8.10a	174.5	P	142	A	53.8	A
172029_x_at	C32E8.10a	109.7	A	210.5	A	40.3	A
172030_x_at	Y47H9C.6	90.7	A	290.7	P	239.1	P
172031_x_at	T01D1.2a	802.4	P	802.4	P	942.4	P
172032_x_at	B0414.2	293.5	P	317.7	P	165.5	P
172033_x_at	Y55D5A.5	21.6	A	7.2	A	5.5	A
172034_x_at	T27B7.1	85.3	A	156.8	P	217.7	P
172035_x_at	C06C6.5a	751.6	P	421.2	P	583.7	P
172036_x_at	W02B12.6	162.7	P	136.1	P	134.3	P
172037_x_at	ZC416.8b	3379.8	P	1446.2	P	2388.4	P
172038_x_at	ZC416.8a	5544.3	P	3015.5	P	3171.7	P
172039_x_at	F14H12.4a	396.8	P	414.6	P	403.9	P
172040_x_at	F52F12.3	360.6	P	275.6	P	463.4	P
172041_x_at	F59C12.2	441.4	A	179.4	A	218.8	A
172042_x_at	T06E4.3a	925.1	P	1450.7	P	1202.3	P
172043_x_at	F52H3.7a	7887.3	P	5534.5	P	6291.1	P
172044_x_at	F54C8.3	1672.3	P	1563.1	P	1672.7	P
172045_x_at	C01B10.5a	1517.8	A	2494.9	A	1112.9	A
172046_x_at	W06D4.1	4947.4	P	5889.2	P	4835.7	P
172047_x_at	F08F8.3a	784.6	P	650.7	P	936.1	P
172048_x_at	C07H4.2	2958.4	P	2340.5	P	2338	P
172049_x_at	Y73B3A.10	26.8	A	10.1	A	36.1	A
172050_x_at	Y73B3A.9	52.7	A	94.8	A	84.9	A
172051_x_at	Y73B3A.11	425.7	M	346.7	M	364.7	M
172052_x_at	K06C4.15	195	A	144	A	135.2	A
172053_x_at	ZK105.G	67.8	A	30	A	255.4	A
172054_at	F07B7.G	32.9	A	70	A	53	A
172055_x_at	K06C4.11	756.1	A	461	A	448.3	A
172056_x_at	Y5H2A.3	62.9	A	276.5	P	222.4	P
172057_x_at	C25A1.11	1396.9	P	987.7	P	1585	P
172058_x_at	K11E8.1a	502.4	P	322	P	373.3	P
172059_x_at	C15B12.5a	853.6	P	596.3	P	763.7	P
172060_x_at	C15B12.5a	611.3	P	611.1	P	931.7	P
172061_x_at	T21C12.1a	2456.5	P	1571.8	P	1887.4	P
172062_x_at	C44E12.3a	187.2	A	181.5	A	280.7	A
172063_x_at	T01B11.7	665.9	P	945.4	P	666.7	P
172064_x_at	K08H10.7	639.2	P	990.8	P	776.9	P
172065_x_at	Y71H2AM.23	3012.3	P	3940.4	P	3996.3	P
172066_x_at	C06E1.4	2663.5	P	1757.1	P	2653.6	P
172067_x_at	C40H5.5	273.6	A	283.3	A	366.5	P
172068_x_at	Y39G10AL.3	91.3	A	125.4	A	293.1	A
172069_x_at	T10H4.12	459.8	P	650.8	P	436.2	P
172070_x_at	K06A9.1a	296.6	P	439.3	P	545.3	P
172071_x_at	Y22D7AR.B	18.5	A	73.8	A	125.9	A
172072_x_at	C04A2.7a	629.2	A	540	P	626.1	P
172073_x_at	Y69A2AR.P	28.1	A	60	A	69.4	A
172074_x_at	Y69A2AR.8	93.9	A	13.5	A	9.2	A
172075_x_at	Y82E9BL.G	11.7	A	120.3	A	97.9	A
172076_x_at	Y69A2AR.28	579.4	A	734.4	P	750.2	A
172077_x_at	Y48G1BM.H	20.8	A	11.2	A	10.1	A
172078_x_at	Y48G1BM.I	44	A	12.4	A	66.1	A
172079_s_at	Y105E8B.6	18.7	A	13.5	A	12.1	A
172080_at	Y50D4A.5	65.9	A	14.4	A	6.3	A
172081_x_at	Y50D4A.3	217.7	A	135.2	A	304.5	A
172082_x_at	Y41D4B.4	26.2	A	19.4	A	29.6	A
172083_x_at	Y41D4B.5	32901.8	P	33095	P	28136.9	P
172084_x_at	C39F7.2	903.5	P	929.9	P	935.9	P
172085_x_at	Y73B3B.4	22.2	A	67.7	A	63.6	A
172086_x_at	C06E1.5	20.9	A	25.6	A	19.1	A
172087_x_at	D2007.3	27.5	A	16.1	A	24.5	A
172088_x_at	Y73B3B.3	73.7	A	42.6	P	33.8	A
172089_x_at	F56B3.10	157.4	P	138.3	P	130.8	P
172090_at	Y67D8B.D	172.7	A	113.4	A	151.6	A
172091_x_at	T05A8.7	13.6	A	4.6	A	5.2	A
172092_s_at	Y73B3B.5	92.7	A	55.9	A	7.9	A
172093_x_at	Y54B9A.1	42.1	A	21.5	A	141.1	A
172094_x_at	C30A5.9	13.3	A	6.6	A	19.8	A
172095_x_at	C06E1.2	144.9	A	59.7	P	64	P
172096_x_at	C06E1.6	11.5	A	25.4	A	2.6	A
172097_x_at	Y22D7AL.1	15	A	2.2	A	1.7	A
172098_x_at	Y47D7A.2	148.4	A	139.9	A	55.9	A
172099_x_at	Y22D7AL.12	31.8	A	9.2	A	99.6	A
172100_x_at	C36E6.5	12522.6	P	20438.2	P	15801.9	P
172101_x_at	F42G9.9a	594.2	P	649.9	P	957.5	P
172102_x_at	ZK105.G_rc	141.9	A	143.2	A	224.3	P
172103_x_at	W03F9.5	319.7	A	378.5	A	186.3	A
172104_x_at	Y69A2AR.27	43.9	A	71.1	P	40.3	A
172105_x_at	W03F11.6a	290.6	A	172	A	130.3	A
172106_x_at	Y54F10AM.7	291.5	P	171.8	P	247.9	P
172107_x_at	Y54F10AM.7	133.9	A	60	A	127.8	A
172108_x_at	Y39G10AR.17	11.1	A	22.6	A	29.5	A
172109_x_at	Y39G10AR.12a	17.3	A	11.8	A	8.5	A
172110_x_at	Y39G10AR.18a	91.1	A	127.8	A	131.4	A
172111_x_at	Y39G10AR.Z	152.9	A	89.6	A	23.1	A
172112_x_at	Y47D7A.10	172.8	A	239.9	A	195.5	A
172113_x_at	Y59H11AM.1	181.7	A	209.1	A	397.6	A
172114_at	Y19D10A.14	11.8	A	62.6	A	9	A
172115_x_at	F54H12.4	50.1	A	62.6	A	16.1	A
172116_x_at	Y105E8B.3	79.8	A	7.5	A	3	A
172117_x_at	Y38F2AR.12	109.9	A	49.2	A	114.3	A
172118_x_at	Y57E12B.1	28	A	25	A	18.5	A
172119_at	Y57E12B.2	259.8	P	211.7	P	385.6	P
172120_x_at	Y22D7AL.X	11.9	A	20.5	A	26.9	A
172121_x_at	Y47D7A.7	245.7	A	168.2	A	186.4	P
172122_at	Y37E11C.1a	204.3	A	224.5	A	101.9	A
172123_x_at	B0350.2a	3726.9	P	3845.4	P	4741.4	P
172124_x_at	Y65B4A.3	423.2	P	363.6	P	378.2	P
172125_x_at	F58B6.3b	285.9	A	185.6	P	226.5	A
172126_x_at	W07B3.2a	444.7	A	432.7	A	340.1	P
172127_x_at	F42G9.9a	576.5	A	510.6	A	787	P
172128_x_at	Y48G9A.1	15.2	A	8.9	A	5.4	A
172129_x_at	Y105E8A.9	143.3	P	229.5	P	282.3	P
172130_at	Y34D9A.10	58.2	A	71.8	A	51.2	A
172131_x_at	Y73E7A.1	22.6	A	15.8	A	13.4	A
172132_x_at	Y24D9A.7	41.7	A	135.4	A	135.1	A
172133_x_at	F59D8.1	189	A	94.5	A	182.1	A
172134_x_at	F59D8.2	181.8	A	97	A	110	A
172135_x_at	Y5H2A.3	21.8	A	68.2	A	46.8	A
172136_x_at	Y71D11A.4	557.5	P	451.6	P	398.8	P
172137_s_at	Y111B2A.10a	151.6	A	119.2	A	151.2	A
172138_x_at	F52C6.12	843.6	A	594	A	1043.2	A
172139_x_at	Y46H3D.1	24.4	A	68.7	A	50.5	A
172140_x_at	Y10G11A.3	14.3	A	8.9	A	35.7	A
172141_at	C28A5.4	22.4	A	2.9	A	8	A
172142_x_at	R05D3.5	98.6	A	60.6	A	116.2	A
172143_x_at	M02F4.9	7.3	A	44.1	A	87.6	A
172144_x_at	F14H12.4a	310.8	P	623.4	P	623.4	P
172145_x_at	Y66A7A.3	8.6	A	3.9	A	3.9	A
172146_x_at	R05D3.5	41.5	A	42.5	A	8.1	A
172147_x_at	M116.5	187.7	A	99.8	A	136.4	A
172148_x_at	Y54F10AM.7	150.7	A	5.7	A	27.3	A
172149_x_at	C32E8.10a	391	A	228.6	A	292.2	A
172150_x_at	C32E8.10a	79.5	A	201.2	A	78.4	A
172151_x_at	C32E8.10a	66.8	A	192	A	95.3	A
172152_x_at	C32E8.10a	122.7	A	31.7	A	103.1	A
172153_x_at	B0350.2a	3716.2	P	3317.2	P	4889.7	P
172154_x_at	Y48G1BM.H_rc	140.8	A	7.4	A	16.1	A
172155_x_at	Y71A12B.Q	277.1	A	254.1	A	217.4	A
172156_x_at	Y71A12B.P	307.6	A	164.4	M	150.1	A
172157_x_at	Y67D8C.2	285.2	A	200.2	A	172.4	A
172158_x_at	Y67D8C.1	18.1	A	2.4	A	3.7	A
172159_x_at	F41E7.4	1308	P	1951.7	P	1370.8	P
172160_x_at	F57G4.3	257.6	M	134.6	A	173.9	A
172161_x_at	F37D6.4	59.2	P	13.6	A	2.2	A
172162_x_at	F16D3.6	177.4	A	118.5	A	143.7	A
172163_x_at	C06C6.8	125.5	A	89.4	A	91.8	A
172164_x_at	C06C6.9	30.2	A	7.9	A	5.6	A
172165_x_at	F21D9.3	29	A	4.7	A	10.2	A
172166_x_at	AH10.4	60.2	A	70.5	P	68.5	P
172167_at	M60.4	17.1	A	24.9	A	2.8	A
172168_x_at	M162.6	24.6	A	5.5	A	25.9	A
172169_s_at	Y116F11B.4	32.4	A	41.8	A	8.5	A
172170_at	Y59H11AR.1	9.8	A	6.3	A	44.8	A
172171_x_at	Y43B11AR.2	77.7	A	64	P	128.5	P
172172_x_at	Y73B6BL.L	41.5	A	69.7	A	79.4	A
172173_x_at	Y73B6BL.1	144.2	A	106	A	148.1	A
172174_x_at	Y61A9LA.N	90.2	A	73.6	A	12.8	A
172175_x_at	Y61A9LA.5	16	A	2.4	A	8.1	A
172176_at	Y61A9LA.10	11.7	A	12.1	A	1.5	A
172177_x_at	Y71H2AL.1	501	P	762.7	P	548.1	P
172178_at	Y53G8AM.2	95.8	A	90.9	A	17	A
172179_x_at	Y45G5AM.C	52	A	4	A	12.4	A
172180_x_at	Y69A2AL.1	56.5	A	31	A	21.3	A
172181_x_at	Y48G1BL.4	86.5	A	105.4	A	120.5	A
172182_x_at	Y48G1BL.6	15.8	A	20	A	16.3	A
172183_at	H17B01.1a	9.9	A	2.5	A	3.5	A
172184_x_at	Y46C8AL.2	309.7	P	370.7	P	321.9	P
172185_x_at	Y46C8AL.2	10.2	A	1.3	A	1.1	A
172186_x_at	Y54G2A.21	98.1	A	97	A	132.4	A
172187_x_at	Y54G2A.26a	156.4	A	31.7	A	47.4	A
172188_x_at	M04C9.2	109.9	A	31.8	A	18.5	A
172189_at	F46A8.7	43.2	A	133.2	A	7.2	A
172190_x_at	F59F4.2	346.6	P	285	P	388.7	P
172191_x_at	C27C7.2	41.1	A	3.2	A	47.1	A
172192_x_at	F44F1.2	43.7	A	12.6	A	32.7	A
172193_at	T12D8.5	253.7	A	414.3	P	417.7	P
172194_x_at	ZK262.4	44.5	A	3.3	A	6.4	A
172195_x_at	T27C5.4	167.3	A	110.9	A	63	A
172196_x_at	K08C9.4	122.6	A	178	A	91.1	A
172197_x_at	W05B2.1	24436.3	P	32407.7	P	22165.9	P
172198_x_at	F15D3.3	367.8	A	469.8	A	326.3	A
172199_x_at	K03B8.4	139.6	A	189.2	P	172.2	P
172200_x_at	C28D4.5	29.7	A	2.1	A	10.7	A
172201_x_at	ZC376.8	10.9	A	9.1	A	7.8	A
172202_x_at	F11F1.5	22.7	A	26.8	A	8	A
172203_x_at	Y41E3.8	9.7	A	4.6	A	4.6	A
172204_at	T22H2.4	342.5	P	312.3	M	348.8	A
172205_at	C29F7.7	72.7	A	101.8	A	123.9	A
172206_x_at	W05H5.2	130.6	A	179.1	A	298.1	A
172207_x_at	T06E4.9	159.4	A	193.2	P	275.8	A
172208_x_at	C28D4.8	33.1	A	17.8	A	124	A
172209_x_at	W05B2.5	35303.1	P	41548.7	P	28727	P
172210_x_at	T01C1.1	33.9	A	3.3	A	11.9	A
172211_x_at	F49C5.3	49.9	A	36.3	A	23.9	A
172212_x_at	D1054.6	18.7	A	3.8	A	3.2	A
172213_x_at	C27C7.1	343.5	A	259.2	P	267.3	P
172214_x_at	ZK525.1	7321.7	P	4817.8	P	5518.7	P
172215_x_at	Y7A5A.5	12.3	A	5.2	A	13.5	A
172216_x_at	R160.2	6.7	A	4.8	A	12.3	A
172217_x_at	F13E9.2	149.8	A	99.2	A	116.8	M
172218_x_at	T20G5.7	2671.2	P	3167.2	P	2252.5	P
172219_x_at	F11A5.6	18.2	A	10.1	A	11.3	A
172220_x_at	C37A5.4	47.7	A	38.5	A	32.6	A
172221_x_at	ZK84.4	17.9	A	88.3	P	71.1	P
172222_at	C03D6.3a	108	A	33.4	A	59.3	A
172223_x_at	W02D9.5	133.6	A	147	A	142.5	A
172224_x_at	F46A8.9	68.7	A	136.8	A	65	A
172225_x_at	W09C5.9	52.3	A	35	A	20.8	A
172226_at	B0391.7	428.5	A	36.3	A	130.6	A
172227_x_at	K07A1.6	50.6	A	105.1	A	113.9	A
172228_x_at	R11A5.5	198.6	A	121.4	P	235.7	M
172229_x_at	T16A9.5	87.1	A	54.5	A	79.8	A
172230_at	F48F5.3	5.7	A	1.6	A	5.1	A
172231_x_at	C25D7.2	39.3	A	99	A	17.1	A
172232_x_at	C40H5.1	25.9	A	162.5	A	96.3	A
172233_at	T02D1.7	71.6	A	27.4	A	14.6	A
172234_x_at	C41G7.6	28	A	12.3	A	23.4	A
172235_x_at	ZK84.5	13.9	A	10.4	A	10.8	A
172236_x_at	T24F1.5	13109.1	P	7598.6	P	10852.7	P
172237_x_at	R08A2.3	41.2	A	84.9	A	218.7	A
172238_x_at	K07A1.5	90.3	A	32	A	79.6	A
172239_x_at	F22D6.7	77.7	A	67.8	P	74.6	P
172240_x_at	F53H2.2	11.6	A	6.3	A	40.5	A
172241_x_at	C37A5.8	182.7	A	130.2	P	165.7	P
172242_x_at	F36D1.4	161.9	A	63.1	A	128.4	P
172243_x_at	Y41E3.5	10331.8	P	8133.9	P	7211	P
172244_x_at	F33H12.1	145.9	A	173.4	A	209.2	A
172245_x_at	K07F5.5	40.2	A	15.5	A	77.6	A
172246_at	T28C6.1	54.1	A	181	A	169.1	A
172247_x_at	F55C9.2	0.9	A	0.2	A	0.3	A
172248_x_at	T20G5.8	732	P	1274.8	P	873.5	P
172249_x_at	B0391.9	34.7	A	65.5	A	12.1	A
172250_x_at	R09H3.2	11.9	A	5	A	5.6	A
172251_x_at	C04C3.4	7.7	A	146.5	A	80.8	A
172252_x_at	H25K10.4	206.1	A	102.5	A	55.9	A
172253_x_at	F39E9.7	158.1	A	150.6	A	170.9	P
172254_x_at	Y43C5A.1	31	A	46	A	47.5	A
172255_x_at	Y20C6A.3	61.8	A	68.2	A	78.8	A
172256_x_at	F59H6.7	147.4	A	96.1	A	120.5	A
172257_x_at	C37C3.3	16	A	19.8	A	30.3	A
172258_x_at	W04E12.3	77.5	A	7.3	A	12.8	A
172259_x_at	C31H5.4	3607.4	P	2787.7	P	3396.8	P
172260_at	W06G6.9	15.4	A	5.2	A	3.6	A
172261_x_at	ZK666.4	311.3	A	276.3	A	293.3	A
172262_x_at	F35E8.4	265.3	P	168.2	P	146.2	P
172263_x_at	F38C2.1	79.6	A	12.4	A	5.9	A
172264_x_at	F26F2.4	24	A	31.2	A	62.6	A
172265_x_at	C47A4.5	20.7	A	5.9	A	13.8	A
172266_x_at	C01B9.1	171.8	A	332.8	P	266.1	P
172267_x_at	K06A4.6	90.8	A	22.4	A	117.6	A
172268_x_at	D1025.4	13671.8	P	15806.7	P	10755.8	P
172269_x_at	F40D4.4	160.9	A	52.1	A	108.5	A
172270_x_at	R102.5a	490.1	M	546.1	P	554.8	P
172271_x_at	F56H9.2	2998.9	P	4966.1	P	4336.4	P
172272_x_at	F26F2.2	23.4	A	55	A	66	A
172273_x_at	ZK666.2	28.5	A	91	A	80.2	A
172274_x_at	F26F2.5	12.1	A	1.8	A	2.7	A
172275_x_at	W07A8.1	501.8	P	475.2	P	635.5	P
172276_x_at	T16A9.1	108.1	A	127.7	A	138.6	A
172277_x_at	Y44A6D.1	30.9	A	43.8	A	146.6	A
172278_x_at	Y47D3A.5	6.9	A	1.7	A	43.7	A
172279_x_at	Y51H4A.6	14.3	A	10.6	A	10.8	A
172280_x_at	Y19D2B.1	9471.7	P	9024.1	P	7408.9	P
172281_at	F31A9.2	5.8	A	0.5	A	2	A
172282_x_at	T05H4.10	81.7	A	40.9	A	71.2	A
172283_x_at	R04E5.7	119.4	A	87.7	M	49.2	A
172284_x_at	T27E4.4	2210.9	P	4337.7	P	2332.9	P
172285_x_at	W02B3.6	158.8	A	180.4	A	161.3	A
172286_x_at	W09C3.8	61.2	A	99.2	A	202.3	A
172287_x_at	H04D03.1	86.7	A	29	A	28.4	A
172288_x_at	B0379.7	334.1	A	99.5	A	214.5	A
172289_x_at	W03D8.3	389.3	A	91.6	A	246.1	A
172290_x_at	C53B7.6	40.9	A	14.8	A	13.7	A
172291_x_at	Y48A6B.8	85.6	A	21.7	A	22.6	A
172292_x_at	D2092.8	59.2	A	91.3	A	23.2	A
172293_x_at	Y26D4A.5	289.5	P	219.4	P	253.3	P
172294_x_at	Y9D1A.2	66.8	A	23.3	A	32.4	A
172295_at	W07G9.1	108.6	A	45.9	A	74.7	A
172296_x_at	C09H10.3	220.5	P	185.9	M	197	P
172297_x_at	T23F11.2	125.6	A	153.4	A	169.7	M
172298_x_at	F49E2.5a	253.6	A	373.9	P	327.1	P
172299_x_at	H11L12.1	45.1	A	32.2	A	46	A
172300_x_at	F39B3.3	27.2	A	38.6	A	30.9	A
172301_at	W01H2.2	31	A	15.8	A	7.6	A
172302_x_at	F07E5.4	50	A	18.8	A	29.8	A
172303_x_at	W05H9.3	64	A	131.7	A	134.1	A
172304_x_at	C32E8.4	44.7	A	17.5	A	20.2	A
172305_x_at	Y40B1B.7	850.4	P	1623	P	950.8	P
172306_x_at	Y26D4A.9	5.8	A	40	A	4.3	A
172307_x_at	F20B4.7	68.5	A	108.2	M	108.8	A
172308_x_at	F53C3.9	120.6	A	19.3	A	11.4	A
172309_x_at	C08E3.1	5151	P	7574.2	P	3152.1	P
172310_x_at	Y9D1A.1	9.6	A	14.6	A	4.5	A
172311_x_at	F39E9.6	9.1	A	1.7	A	21.4	A
172312_x_at	K09C6.7	25.2	A	28.8	A	79.6	A
172313_x_at	B0546.5	154.6	A	168.8	A	194.9	A
172314_x_at	F54D8.5	15.6	A	4.2	A	4.7	A
172315_x_at	E02H9.4	99.9	A	154.8	P	219.8	A
172316_x_at	W02D7.9	34.2	A	42.9	A	19.2	A
172317_x_at	Y67A6A.1	16.7	A	24.8	A	5	A
172318_x_at	T22H2.5a	331.2	P	140	A	238.1	M
172319_x_at	F02C12.3	88.8	A	117	A	150.5	A
172320_x_at	C05E4.8	47.4	A	12.2	A	4.8	A
172321_x_at	C03A7.8	474.8	A	603.7	P	375.1	A
172322_x_at	Y43F8B.6	16.1	A	89.5	A	12.6	A
172323_x_at	C03A7.7	496.1	M	490.6	P	292.5	P
172324_x_at	F42F12.7	9046	P	16055.1	P	9994.7	P
172325_x_at	C02E7.7	568.5	P	1733.5	P	469.5	P
172326_x_at	T20D4.9	91.8	A	102.2	A	28.5	A
172327_x_at	F44D12.3	146	A	236.4	A	185.6	A
172328_x_at	T11F9.14	162.4	A	17.8	A	98.1	A
172329_x_at	F31A9.6	81.5	A	13.6	A	26.1	A
172330_x_at	C17B7.6	17.2	A	52.7	A	4.9	A
172331_x_at	F55C9.11	126.6	A	64.9	A	83	A
172332_at	T24D8.6	7.8	A	16.7	A	2.3	A
172333_x_at	F44D12.5	88.7	A	169.1	A	249.1	A
172334_x_at	F42F12.10	10687.5	P	14074.2	P	10810	P
172335_x_at	F56A4.8	573.2	P	624	P	445.1	P
172336_x_at	C34D4.5	357.9	A	270.6	A	392.7	A
172337_x_at	C18B12.1	45.2	A	63.7	A	61	A
172338_x_at	C34D4.1	118.4	A	132.8	P	97.9	P
172339_s_at	C07E3.1a	8.5	A	1.4	A	14.5	A
172340_x_at	C35B1.3	33.6	A	2.3	A	3.4	A
172341_x_at	F49F1.3	21.5	A	6.5	A	14	A
172342_x_at	C07D8.3	260.8	A	36.9	A	43.5	A
172343_x_at	B0213.6	440.1	P	872.1	P	561.9	P
172344_x_at	F09F7.8	273.8	P	778.4	P	218.8	A
172345_x_at	B0034.2	16.9	A	6.4	A	22	A
172346_x_at	R12E2.7	303.3	P	782.7	P	255.1	P
172347_at	C36A4.10	17.7	A	10.4	A	20.4	A
172348_x_at	F40G12.7	28.3	A	6.7	A	10.9	A
172349_x_at	T04B8.4	88.1	A	68.9	A	81.2	A
172350_x_at	T22D1.2	26.8	A	22.1	A	28.9	A
172351_x_at	T02H6.3	16.7	A	6.6	A	8.8	A
172352_at	C33A12.4	6740.9	P	3152.8	P	4399.8	P
172353_x_at	C02E7.6	2254.1	P	5990.7	P	2370.1	P
172354_x_at	ZK757.3a	19.8	A	13	A	9	A
172355_x_at	T20D4.8	8.9	A	47.3	A	96.4	A
172356_at	K02E11.7	57.6	A	51.8	A	51.2	A
172357_x_at	F42F12.1	7969.6	P	13224.5	P	8859.4	P
172358_x_at	Y43F4A.4	43.3	A	19	A	19.9	A
172359_x_at	ZK993.3	12.6	A	18.6	A	34.3	A
172360_x_at	C03A7.4	396.5	P	925.2	P	511.6	P
172361_at	B0547.2	115.9	A	74.3	A	48.9	A
172362_x_at	B0350.3	10.9	A	6.5	A	5.4	A
172363_x_at	F53A9.6	2449.1	P	2971	P	1814	P
172364_x_at	R08C7.1	216.1	A	265.6	A	180.4	A
172365_x_at	T03F1.4	24.9	A	6.3	A	5.6	A
172366_x_at	T28A11.18	159.1	A	56.5	A	56.5	A
172367_x_at	F36H5.1	86.4	A	293.1	P	268.7	P
172368_x_at	R09D1.14	12.2	A	6.2	A	6.4	A
172369_x_at	Y51B9A.3	254.3	P	204.9	P	211.9	P
172370_x_at	K07H8.4	77.3	A	0.5	A	14.1	A
172371_x_at	F44E7.3	114.2	A	63.5	A	67.2	A
172372_at	F15A8.1	22.7	A	31.1	A	25.9	A
172373_x_at	T24A6.2	120.9	A	6.2	A	41.4	A
172374_x_at	W03D2.8	4.9	A	2.7	A	3.6	A
172375_x_at	B0213.4	393.7	P	778.8	P	536.5	P
172376_x_at	Y43F8C.9	30.2	A	17.4	A	24.5	A
172377_x_at	D2062.6	40.3	A	22.6	A	10.3	A
172378_x_at	C32H11.7	252.7	A	34.8	A	58	A
172379_at	F10C1.1	37.4	A	25.7	A	23.3	A
172380_x_at	F47B3.7	22.4	A	14	A	15.2	A
172381_x_at	ZK484.8	59.6	A	95.9	A	71.9	A
172382_x_at	F07G6.5	5.6	A	4.9	A	8.4	A
172383_x_at	F07G6.3	31.6	A	123.4	A	87.5	A
172384_x_at	R05G6.3	41.6	A	75.4	M	75.3	A
172385_x_at	F41G3.1	12190	P	7721	P	9637.5	P
172386_x_at	B0213.5	223.5	P	429.2	P	305	P
172387_x_at	M01D1.5	311.1	P	244.5	P	336.9	P
172388_x_at	B0213.2	656.4	P	1366.8	P	1001.7	P
172389_x_at	Y43D4A.3	87.6	A	155	A	165.8	A
172390_x_at	ZK673.10	244.6	P	226.9	P	234.7	P
172391_x_at	F39D8.1a	478.2	P	493.4	P	463.5	P
172392_x_at	C36F7.4a	1140.3	P	895.3	P	1006.3	P
172393_x_at	K02F6.1	111.5	A	144.4	A	177	A
172394_x_at	Y65A5A.3	19	A	5	A	8.5	A
172395_at	F22F4.4	66.1	A	83.5	P	120.6	P
172396_at	F27C1.10	121.6	A	75.8	A	96.3	P
172397_x_at	K09E3.4	31.2	A	9.5	A	13.6	A
172398_x_at	F31E3.6	483.3	P	512.1	P	474.8	P
172399_x_at	T23B3.5	263.9	A	204.5	A	166.8	A
172400_x_at	F22A3.6a	1795.3	P	2708.8	P	2046.3	P
172401_x_at	F08B4.3	114.7	A	46.5	A	62.8	A
172402_at	R13A1.1	38.1	A	10.4	A	10	A
172403_x_at	F36H5.2b	17.6	A	152.9	P	121.8	P
172404_x_at	T07F10.5	143.6	A	165	P	146.5	P
172405_x_at	R09B5.8	62.9	A	281	P	266.2	P
172406_x_at	Y50E8A.8	250.4	A	196	P	184.5	P
172407_x_at	C07G2.2a	134.9	A	322.4	P	375.8	P
172408_x_at	ZK402.1	32.1	A	49.6	A	33.2	A
172409_x_at	ZK402.3	12.8	A	50.4	A	6.8	A
172410_x_at	ZK402.2	30.5	A	8.7	A	20.8	A
172411_x_at	T24A6.1	60.5	A	28.1	A	96.8	A
172412_x_at	ZK402.4	72.1	A	27.6	A	82.9	A
172413_at	F52E10.3	41.4	A	42	A	108.7	P
172414_x_at	K12B6.7	7.7	A	2.9	A	3.5	A
172415_x_at	F56C9.2	320.5	A	254.2	A	309.6	A
172416_x_at	B0391.10	48.3	A	3.2	A	41.5	A
172417_x_at	F38A5.5	350.3	P	537.6	P	225	P
172418_x_at	F47B3.5	38.7	A	5.6	A	2.2	A
172419_x_at	K03F8.1	257.1	A	117.3	A	260.3	M
172420_x_at	C24A3.8	24.4	A	39.2	A	64.5	A
172421_x_at	B0554.1	7.4	A	2.4	A	4.6	A
172422_x_at	K10D6.2a	414.6	P	374.8	P	470	P
172423_x_at	C07D8.2	36.1	A	7.1	A	68.4	A
172424_x_at	T15B7.6	3	A	14	A	21.6	A
172425_x_at	Y80D3A.5	6.5	A	45.6	A	61.4	A
172426_x_at	F20A1.1	2547.4	P	4058.4	P	2785	P
172427_x_at	B0213.3	576.7	P	844.4	P	562.5	P
172428_x_at	F08F1.9	163.8	A	106.9	M	87	A
172429_x_at	F52E10.4	296.1	A	259.5	P	298.3	P
172430_x_at	C08F1.9	45.5	A	78.7	A	115.9	A
172431_x_at	ZC412.7	36.8	A	32.2	A	52.1	A
172432_x_at	D2024.9	167.3	A	146.2	A	36	A
172433_x_at	F40E3.3	237.2	A	119.2	A	170.3	P
172434_at	F53B3.5	148	P	217.1	P	133	P
172435_x_at	C16C4.8	27.5	A	16.8	A	37.5	A
172436_x_at	C04F12.6	195.7	A	168	A	25.4	A
172437_x_at	R09B5.3	28.3	A	20.8	A	63.1	M
172438_x_at	C06E8.4	51.3	A	99.3	A	89.1	A
172439_x_at	R09B5.2	73.9	A	22.5	A	16.1	A
172440_x_at	F46F5.6	96.6	A	62.4	A	151.9	A
172441_x_at	Y49E10.7	63.6	A	47.6	A	11.7	A
172442_x_at	Y73F8A.8	310.4	P	304.7	P	248.7	P
172443_x_at	Y73F8A.9	290.8	A	269.4	P	254.8	P
172444_x_at	F29C4.4	5.8	A	57.5	A	54	A
172445_x_at	F20B6.7	79.8	A	39.1	A	27.8	A
172446_x_at	T16A1.5	53.6	A	18.9	A	1.2	A
172447_at	M03D4.3	3007.4	P	2004.8	P	1624.8	P
172448_x_at	C29F9.4	65.5	A	21.7	A	11.4	A
172449_x_at	C18H2.2	295.6	P	132	P	197.2	P
172450_x_at	R09A1.4	863.5	M	440.2	P	521.9	P
172451_x_at	W05H7.2	147.1	A	10.4	A	10.4	A
172452_x_at	F29D10.2	10.6	A	16.6	A	25.6	A
172453_x_at	Y39B6A.30	60.1	A	6.2	A	80.3	A
172454_x_at	F18E9.6	77.7	A	109.4	A	98.3	A
172455_x_at	F29G6.3b	159.1	A	260.4	P	208.2	A
172456_x_at	ZC178.1	25.2	A	43.7	A	33.1	A
172457_x_at	F21E9.1	201.6	A	84.7	A	128.8	A
172458_at	B0554.3	9.8	A	3.9	A	4	A
172459_at	C16E9.5	26	A	24.3	A	77.3	A
172460_x_at	F46F5.9	85.2	A	145.9	A	30.7	A
172461_x_at	K09C4.2	30.7	A	3.5	A	7.7	A
172462_x_at	F07C6.4a	91	A	73.8	A	24.7	A
172463_x_at	Y17G7B.2a	217.4	A	50.2	A	244.2	A
172464_x_at	F54D12.4	205.7	P	225.4	P	146.8	P
172465_x_at	C12D12.6	162.6	A	75.5	A	19.5	A
172466_x_at	C40D2.1	5.9	A	1.7	A	2.8	A
172467_x_at	C34G6.3	7	A	4.2	A	8.2	A
172468_x_at	K01A2.9	520.2	P	777.9	P	587.5	P
172469_x_at	C01G12.6	713.1	P	1135.6	P	352.5	P
172470_x_at	F55A4.6	95.6	A	75.6	A	105.8	A
172471_x_at	ZC178.2	6.3	A	7.7	A	9.6	A
172472_x_at	B0222.6	48210.7	P	47846.5	P	41868.4	P
172473_at	F28F5.4	639.4	A	579.7	A	724.1	A
172474_x_at	F35C5.10	591.5	P	849.3	P	480	P
172475_x_at	B0222.7	4855.2	P	5003.1	P	3705.3	P
172476_x_at	R07E5.15	95.4	A	110.4	A	132	A
172477_x_at	K01D12.7	65.2	A	75.7	A	47.8	A
172478_x_at	ZK250.8	71.7	A	42	A	44.3	M
172479_x_at	F46F5.8	25	A	4.6	A	5.9	A
172480_x_at	C41D7.1	1.9	A	1.2	A	3.7	A
172481_x_at	C08F1.4a	26.1	A	135.9	P	266.9	P
172482_x_at	Y53F4A.2	52.8	A	67.3	A	124.4	A
172483_x_at	F02D10.2	44.7	A	20.4	A	18.2	A
172484_x_at	F22D3.5	53.2	A	37.9	A	47.9	A
172485_x_at	C07D8.4	13.6	A	16.4	A	15.9	A
172486_x_at	T23B7.1	23.4	A	6.1	A	31.6	A
172487_x_at	Y54C5B.1	109.3	A	12.3	A	12.1	A
172488_x_at	F09C11.1	54.5	A	28.1	A	28.5	A
172489_x_at	K08H10.2a	860	P	747.6	P	858.3	P
172490_at	F39F10.4	8.8	A	18	A	31.7	A
172491_x_at	F39F10.1	249.6	A	62.8	A	116.2	A
172492_at	C46H11.1	252	M	262.4	P	100.9	A
172493_x_at	Y17G7B.2a	28.7	A	52	A	90.4	A
172494_at	H12I13.3	5.9	A	1.7	A	2.5	A
172495_x_at	T06C10.5	108.1	A	100.3	A	126.9	A
172496_x_at	M01A10.4	50	A	138.6	A	146.3	A
172497_x_at	R12E2.15	387.9	P	1150.8	P	510.8	P
172498_x_at	Y46H3C.5	10.8	A	5.6	A	2.5	A
172499_x_at	F07G11.2	46.2	A	26	A	11.3	A
172500_x_at	T12E12.5	2.3	A	1.7	A	5.2	A
172501_at	F19B10.3	6.3	A	1.1	A	1.7	A
172502_x_at	F23C8.12	7.8	A	3.8	A	7.5	A
172503_x_at	W08E12.3	634.6	P	1486.2	P	631.1	P
172504_x_at	F59E12.4a	1335.3	P	1229.5	P	1635.3	P
172505_x_at	Y40C7B.3	8.1	A	12	A	35.9	A
172506_x_at	E03H12.5	338.4	A	132.4	P	233.3	A
172507_x_at	F54A5.3a	19.8	A	3.5	A	7	A
172508_x_at	F07G11.7	109.3	A	119.4	A	71	A
172509_at	M01A12.2	96.6	A	76.1	A	142.9	P
172510_x_at	Y17G9B.6	309.4	A	236.8	A	274.4	A
172511_x_at	Y51H4A.24	275.8	P	278.7	P	384	P
172512_x_at	R08C7.11	34.2	A	20	A	18.6	A
172513_at	C54A12.3	50.6	A	15	A	48.9	A
172514_x_at	F46F11.4	823.9	P	1153.4	P	929.2	P
172515_x_at	W08A12.2	161.9	A	93.5	P	122.7	P
172516_x_at	Y39G8B.1a	685.3	A	964.5	P	696.3	P
172517_x_at	Y39G8B.1a	625.3	A	680.8	P	569.3	A
172518_x_at	Y73F8A.32	259.9	A	126.1	A	254.2	A
172519_x_at	F52F10.1	91	A	7.5	A	40.9	A
172520_x_at	Y62F5A.1a	835.8	A	624.6	P	887.3	P
172521_x_at	Y47H9C.12	86.3	A	39.3	A	37.2	A
172522_x_at	F14D2.10	41.1	A	357.8	P	270.3	P
172523_x_at	T24A6.17	38.2	A	8	A	15.7	A
172524_x_at	M01B12.1	759	P	572.2	P	649.4	P
172525_x_at	T19E10.1a	140	A	110.5	A	74.8	A
172526_x_at	K01A2.8a	1293.7	P	1113.9	P	1206.5	P
172527_x_at	C24D10.8	201.8	A	82.6	A	109.6	A
172528_x_at	R01B10.2	35	A	11.3	A	39.3	A
172529_x_at	K08D10.6	175.5	A	93.1	A	181.4	A
172530_x_at	H27D07.2	159.6	A	151.9	P	236.7	A
172531_x_at	Y46H3C.5	19.6	A	3.7	A	7.3	A
172532_x_at	ZC239.13	94.6	A	43.7	A	17.4	A
172533_x_at	Y105C5B.3	22	A	5.5	A	16.5	A
172534_x_at	T13A10.1	20.3	A	5.4	A	11.2	A
172535_s_at	W03F9.2a	31.8	A	81.2	A	9.3	A
172536_x_at	Y71A12B.7	277.9	P	127.6	A	106.6	P
172537_x_at	Y45F10B.3	41.6	A	14.8	A	32.6	A
172538_x_at	H05B21.3	117.6	A	48.5	A	70.1	A
172539_x_at	F49C12.11	1093.3	P	1224.9	P	1301.6	P
172540_x_at	C44E12.3a	325.3	A	256.9	P	318.5	P
172541_x_at	K01A2.8a	884.1	P	1546	P	1273	P
172542_at	C47C12.2	1.2	A	1.5	A	31.5	P
172543_x_at	F35F10.4	11	A	82.4	P	88.2	P
172544_x_at	F11G11.6	2	A	12.3	A	27.2	A
172545_x_at	W08E12.4	331	A	1909.9	P	548.7	P
172546_x_at	F11G11.8	16.5	A	5	A	8.9	A
172547_x_at	R12E2.14	832.7	P	2322	P	689.6	P
172548_at	H39E20.1	25.8	A	9.8	A	13.3	A
172549_x_at	W08E12.9	5.5	A	4.4	A	2.6	A
172550_x_at	H11L12.1	43.9	A	150.4	A	78.6	A
172551_at	R10A10.1	5.5	A	56.4	A	60.9	A
172552_x_at	Y105C5A.5	283.3	A	268.9	P	290.6	P
172553_at	T07F12.5	39.6	A	3.4	A	25.5	A
172554_x_at	C24H10.4	5.5	A	9.1	A	19.3	A
172555_x_at	K01D12.15	63.6	A	46	A	49.6	A
172556_x_at	R03H10.8	182.5	P	65.2	A	109.4	A
172557_x_at	C06G3.12	98.1	A	98.4	P	142.4	P
172558_s_at	C33H5.17	76	A	51.8	P	43.1	P
172559_at	Y54C5A.1	13.7	A	10.8	A	54.9	A
172560_x_at	F07B7.6	75.5	A	130.9	A	194.8	A
172561_x_at	F52E1.12	14.5	A	2.7	A	3.3	A
172562_x_at	Y11D7A.15	148.8	A	45.1	A	110.3	A
172563_x_at	F40D4.3	210.8	A	87.1	A	167.6	A
172564_x_at	F26A10.1	1500.2	P	728	P	1689.6	P
172565_x_at	C08E3.13	6596	P	8283.9	P	4005.5	P
172566_x_at	Y17G9B.2	27.1	A	61.3	A	58.4	A
172567_x_at	C25E10.6	101.3	A	43.7	A	42.4	A
172568_x_at	Y43F8B.2a	2113.9	P	2081.3	P	2095.5	P
172569_x_at	C24D10.7	94	A	103.2	A	114.2	P
172570_x_at	Y51A2D.14	9731	P	12426.3	P	8218.5	P
172571_x_at	H12I19.5a	129.9	A	76.5	M	70.9	A
172572_x_at	H12C20.2a	40.5	A	0.8	A	10.9	A
172573_x_at	Y105C5A.6	424.7	A	428.4	P	400.9	P
172574_x_at	ZC395.11	40.1	A	2.3	A	2.6	A
172575_x_at	C13A2.10	24.4	A	5.2	A	2.1	A
172576_x_at	F36H12.5	48.4	A	42.5	A	81.3	A
172577_x_at	F59E12.5a	1227.6	P	1575.1	P	1794.2	P
172578_x_at	Y43F8B.2a	2065.8	P	2604.5	P	1899	P
172579_x_at	F59E12.6a	678.7	P	609.3	P	1046.1	P
172580_at	F33D11.8	2619.7	P	2975.4	P	2410.7	P
172581_s_at	F32D8.11A	181.8	A	409.4	P	397.1	P
172582_x_at	Y39A1A.24	1439.4	P	908.5	P	1240.2	P
172583_x_at	F54D10.2	644.8	P	448.1	P	650.7	P
172584_x_at	Y24F12A.4	37.1	A	24.9	A	15	A
172585_x_at	Y105C5A.3	374.8	M	351.3	P	340.7	P
172586_at	C56E10.3	46.8	A	1.2	A	22	A
172587_x_at	C03A7.14	478.8	P	730.2	P	346.6	P
172588_x_at	C26F1.10	5674.8	P	3032.7	P	3805.1	P
172589_x_at	T12B5.11	635.1	P	721.3	P	1051.5	P
172590_x_at	C17H11.4	31.6	A	3.7	A	50.2	A
172591_x_at	C29F9.12	40.9	A	95.4	A	124.2	M
172592_x_at	T20D4.16	103.4	A	70.9	A	56.4	A
172593_x_at	F45D11.2	216.6	A	376.9	P	610.9	P
172594_x_at	T12B5.10	98.6	A	75.7	A	73.2	A
172595_x_at	F38A5.5	228.6	P	759.5	P	247.8	P
172596_x_at	C29F9.11	47.6	A	57.7	P	71.5	P
172597_x_at	F36H12.4	15.4	A	9.6	A	2.9	A
172598_x_at	C52B11.4	89.6	A	68.4	A	70	A
172599_x_at	F23H11.5	8775.8	P	9513	P	7668.4	P
172600_x_at	C29F9.10	75.8	A	59.6	P	49.5	P
172601_x_at	C16C4.14	13.2	A	5.6	A	8.7	A
172602_x_at	B0393.8	9384.4	P	9708.2	P	9881.3	P
172603_x_at	Y87G2A.12	40.4	A	50.7	A	63	A
172604_x_at	Y73C8C.3	211.2	A	148.8	A	143.4	A
172605_x_at	Y105C5A.4	295.9	P	265.1	P	262.5	P
172606_x_at	Y59E9AL.6	40.2	A	36.7	A	97.3	A
172607_x_at	Y54G11A.8a	958.6	P	1002.9	P	1052.1	P
172608_x_at	Y106G6G.5	2.9	A	12.5	A	31.7	A
172609_x_at	ZK1127.7	118.1	A	102.6	A	77	A
172610_x_at	ZC239.14	70.8	A	12.3	A	56.4	A
172611_x_at	Y24F12A.3	45.7	A	80.8	A	72.7	A
172612_x_at	F55C12.2	15.4	A	9.9	A	7.3	A
172613_x_at	Y62E10A.12	946.1	P	992.3	P	970.7	P
172614_x_at	C36A4.4	205.5	P	115.8	P	221.8	P
172615_x_at	H31G24.4	256.5	P	149.3	P	95.4	P
172616_x_at	Y116A8C.41	63.9	A	35.9	A	7.1	A
172617_x_at	H06I04.3a	14.4	A	5.1	A	5.4	A
172618_x_at	F07B7.9	933.6	P	1632.5	P	1138.2	P
172619_x_at	C33F10.10	50.1	A	8.8	A	16.3	A
172620_x_at	Y105C5B.12a	317.7	P	554.8	P	510	P
172621_x_at	Y46G5A.22a	70.5	A	39.2	A	60.8	A
172622_x_at	Y116F11A.5	59.7	A	396.9	P	232.3	P
172623_at	Y105C5A.10	71.4	A	6.8	A	31.8	A
172624_x_at	Y38E10A.12	37.5	A	27	A	20.8	A
172625_x_at	B0464.3	1449	P	2230.5	P	1486.9	P
172626_at	F07H5.4	2031.3	P	1848.5	P	2352.7	P
172627_x_at	Y105C5A.12	6631.5	P	7090.7	P	4094.6	P
172628_x_at	Y38E10A.16	117	A	253	P	12.6	A
172629_x_at	Y59E9AR.7	972.5	A	371.8	A	733.1	A
172630_x_at	C35D10.11	30.8	A	123.7	A	105.4	A
172631_x_at	Y25C1A.7a	12.1	A	188	A	222.5	A
172632_x_at	Y38E10A.11	30.2	A	50.8	A	72.7	A
172633_x_at	Y55H10B.1	234	A	165.9	A	146.2	P
172634_x_at	F36H12.13	15.5	A	1.6	A	4.3	A
172635_x_at	Y38E10A.15	262.2	P	424.9	P	262.6	P
172636_at	F35F10.14	189.2	P	91.9	P	91.2	A
172637_x_at	F56B3.11a	2148.2	P	2650.4	P	2149.3	P
172638_x_at	Y76B12C.5	266	M	131	P	150.4	P
172639_at	Y59H11AM.3	14.5	A	1.7	A	3.1	A
172640_x_at	C30G12.5	478.3	A	590.3	M	421.9	A
172641_x_at	K06C4.3	9420	P	8960.1	P	7165.2	P
172642_s_at	T07G12.8	186.7	A	328.6	A	232.8	A
172643_s_at	Y55F3AM.3a	9.8	A	2.8	A	2.5	A
172644_at	T19C3.3	139.9	A	25.1	A	21.3	A
172645_x_at	C28F5.3	17.7	A	4.1	A	22.7	A
172646_x_at	F52C9.6	127.5	A	92.8	A	124.9	A
172647_x_at	K06C4.5	2518	P	2135.6	P	1976.3	P
172648_at	F54F2.6	27.4	A	4.3	A	4.7	A
172649_x_at	F55G1.10	2897.3	M	4434.9	P	2980.8	P
172650_x_at	K06C4.10	524.2	P	748.9	P	608.7	P
172651_x_at	C03C10.5	5.5	A	5.2	A	1.5	A
172652_x_at	C02B8.7	77.2	A	18.6	A	26	A
172653_at	C28H8.2	7	A	3	A	5.8	A
172654_x_at	Y71F9B.13a	598.5	A	960.5	A	387.9	A
172655_x_at	F47B7.1	1677.8	P	1945.3	P	1486.7	P
172656_x_at	Y71F9B.13a	402.6	A	572.4	P	310.5	A
172657_x_at	C03B8.2	23.6	A	117.5	P	120.2	P
172658_x_at	C03B8.1	61.5	A	65.4	A	87.2	A
172659_x_at	T23F2.5	3561.3	P	2162.4	P	2511.9	P
172660_s_at	Y38E10A.24	4491.7	P	4561.4	P	4257	P
172661_x_at	F17E9.12	328.2	P	599	P	478	P
172662_x_at	Y57G11C.21	68.9	A	15.8	A	96.1	A
172663_x_at	Y57G11C.20	110.3	P	123.4	P	65.5	P
172664_x_at	Y57G11C.18	39.1	A	12	A	12.7	A
172665_s_at	ZC190.9	67.7	A	24.2	P	34.9	A
172666_x_at	W01B11.4a	228.1	P	227.7	A	175.6	A
172667_x_at	W01B11.4a	24.5	A	147.9	M	103.7	A
172668_x_at	Y39A3CL.3	5346.2	P	6399.1	P	5383.3	P
172669_x_at	K07F5.9	383.5	M	316.9	M	273.8	A
172670_x_at	F26A3.8	215.2	P	226.1	P	372.5	P
172671_x_at	K03A1.6	810.3	P	586.8	P	382.5	P
172672_x_at	Y73B6BL.L_rc	19.5	A	52.6	A	56.6	A
172673_x_at	F59D8.1	41.5	A	27.4	A	43.4	A
172674_x_at	Y43H11AL.1	277.6	A	282.8	A	291.2	A
172675_x_at	C01B10.5a	451.4	A	1392.7	A	1060.5	A
172676_x_at	M03A1.4	15.2	A	6.9	A	7.3	A
172677_x_at	M03A1.5	17	A	2.1	A	1	A
172678_at	F13B9.5	177.8	P	61.8	P	91.2	P
172679_x_at	B0035.9	744.1	P	681.5	P	715	P
172680_x_at	B0361.2	385.7	P	264.9	P	259.6	P
172681_x_at	D2092.1b	59.9	A	66.6	P	5.3	A
172682_x_at	ZC155.4	4.4	A	4	A	2.6	A
172683_x_at	F22D6.13	501.5	P	450.5	P	443.5	P
172684_x_at	F23F12.7	56	A	5	A	5.7	A
172685_x_at	K06C4.4	808.5	P	657.6	P	710.1	P
172686_x_at	F12A10.7	73.9	A	4.7	A	38.9	A
172687_x_at	F09C12.7	126.8	M	141.2	P	238.6	P
172688_x_at	F21H12.2	6.2	A	2.6	A	53.2	A
172689_x_at	ZC410.6	705	A	881.1	M	1151.8	P
172690_x_at	F12A10.6	139.3	A	19.7	A	115.7	A
172691_x_at	T28D9.11	24.9	A	4.5	A	4.7	A
172692_x_at	C50F4.6	882	P	849.7	P	777	P
172693_at	F22D6.7	17.9	A	14	A	12.2	A
172694_x_at	T22C1.2	52	A	100.7	P	114	P
172695_x_at	ZC477.1	36.1	A	13	A	4.4	A
172696_x_at	C04F6.1	28.8	A	37.7	A	24.1	A
172697_x_at	K10B3.7	13362.4	P	10792.8	P	11454.2	P
172698_x_at	C53B4.5	7442.1	P	12015.4	P	6652.6	P
172699_x_at	ZK1127.7	66.4	A	123.7	A	87.8	A
172700_x_at	T11F9.9	8288.5	P	10456.9	P	6206.2	P
172701_x_at	C29F4.1	33385.3	P	36918.6	P	26635.1	P
172702_x_at	F55G1.3	826.9	P	829.1	P	603.7	P
172703_x_at	F57B1.4	8494	P	13579.3	P	8309.5	P
172704_x_at	E03H12.10	47.2	A	29.9	A	25.2	A
172705_x_at	F57B1.3	5848.5	P	8913.8	P	4889.8	P
172706_x_at	F53F1.4	833.4	P	2004.3	P	1129.5	P
172707_x_at	T24H7.5a	20.4	A	7.9	A	2.7	A
172708_x_at	T21D12.6_rc	16.6	A	5	A	6.5	A
172709_x_at	T06E4.4	22393.2	P	25484.9	P	18147	P
172710_x_at	T06E4.6	12949.3	P	20159.2	P	9307.6	P
172711_x_at	F59F5.4	7.2	A	18.7	A	19.8	A
172712_x_at	W02B3.6	19.6	A	7.8	A	8.6	A
172713_x_at	F42F12.10	1568.6	P	1758.9	P	1099.8	P
172714_x_at	R05F9.13	388.7	P	265.6	P	270.1	P
172715_x_at	F42F12.7	211.8	P	402	P	180.5	P
172716_x_at	F42F12.1	1575.4	P	1797.1	P	1188.8	P
172717_x_at	F08B12.3a	488.1	P	679.5	P	788.6	P
172718_x_at	ZC178.1	206.9	A	24.7	A	151.7	A
172719_x_at	ZK1225.6	113.4	A	116.8	A	135.4	A
172720_x_at	F31B12.1a	709.8	P	679	P	1113.5	P
172721_x_at	C09G12.8a	120.9	A	110.6	A	158.4	P
172722_x_at	T27B7.1	88.9	A	71.5	A	221	P
172723_x_at	B0222.8	39876.2	P	49291.5	P	33123.7	P
172724_x_at	R05F9.8	72.1	A	46.4	A	43.8	A
172725_x_at	R05F9.3	88.9	A	138.5	A	201.8	A
172726_x_at	F55C10.2	27592.8	P	28666.1	P	21799.1	P
172727_x_at	R05F9.4	17.4	A	12.6	A	11.7	A
172728_x_at	C38C10.4	213.3	A	171.9	A	173.5	A
172729_x_at	F11G11.12	1974.5	P	4520.1	P	2883.3	P
172730_x_at	F26H9.3	256	A	18.8	A	140.6	A
172731_x_at	T27E7.7	496.9	P	371.2	P	308.8	P
172732_x_at	F55G1.2	1156.5	A	1871.1	A	1313.3	A
172733_x_at	F45F2.3	1204.3	P	1269.4	P	875.9	P
172734_x_at	ZK1248.4	302.8	P	115.2	P	130.4	P
172735_x_at	T10E10.1	26903.4	P	31263.5	P	22104.7	P
172736_x_at	T10E10.2	24922.7	P	29946.4	P	21546.1	P
172737_x_at	F42A10.4a	168.3	P	110.6	P	156	P
172738_x_at	Y43E12A.1	202.1	A	137.5	A	135.7	A
172739_at	F45H11.2	310	P	642.4	P	373.1	P
172740_x_at	C08H9.11	143.5	A	19.4	A	60.2	A
172741_x_at	F41F3.3	6257.5	P	8798.5	P	3169.8	P
172742_x_at	C08B11.4	602.2	P	992.8	P	898.3	P
172743_x_at	F58A6.9	48.6	A	82.3	A	17.9	A
172744_at	K11G9.6	151.4	A	299.7	P	284.6	P
172745_x_at	C08H9.7	42.2	A	46.1	A	71	A
172746_x_at	T07H6.3a	21174.4	P	27811.4	P	17579.5	P
172747_x_at	T26H8.1	598.9	P	382.6	P	316	P
172748_x_at	C14A6.4	395.3	P	370.1	P	376.5	P
172749_x_at	W04G5.1	237.1	A	131.5	A	147	A
172750_x_at	M03A1.4_rc	100.4	A	282.4	A	385.9	A
172751_x_at	M03A1.5_rc	5.1	A	1.4	A	11.4	A
172752_x_at	ZC477.1	27	A	21.4	A	24.4	A
172753_x_at	F55C10.3	12630.2	P	17592.9	P	11594.9	P
172754_x_at	Y38H6C.6	229.6	A	174.5	P	171.9	A
172755_x_at	ZK637.7a	156.6	A	57	A	124.3	P
172756_x_at	ZC64.1	115	A	54.5	A	90.3	A
172757_x_at	ZK678.3	77	A	394	P	372.8	A
172758_x_at	B0035.8	591.1	A	716.4	P	501.7	A
172759_x_at	F49C5.8	55.8	A	13.8	A	44	A
172760_x_at	ZC410.6_rc	15.1	A	5.4	A	157.5	A
172761_x_at	T10C6.14	1270.3	P	1419.2	P	1217.9	P
172762_x_at	B0564.5	503.8	P	376.2	P	426.8	P
172763_x_at	T10C6.12	2547.6	P	2312.8	P	2328.1	P
172764_x_at	F45F2.4	3746.9	M	3639.5	P	2843.5	P
172765_x_at	ZK1225.3	516.3	P	658.1	P	441.2	P
172766_x_at	ZK563.3	507	P	397	P	396.8	P
172767_x_at	ZC132.1	628.9	P	388.1	P	420.7	P
172768_x_at	F41B5.3	199.9	P	182.7	M	197.2	A
172769_x_at	F44C8.1	308.2	M	123	A	252.3	P
172770_x_at	R13H9.4	795.7	M	529.9	A	657.4	P
172771_x_at	R13H9.2	554.1	A	296.9	A	543.8	A
172772_x_at	C52D10.8	195.5	P	86.8	A	76.4	P
172773_x_at	K10B3.2	194.5	P	275.5	P	219.9	P
172774_x_at	F54E12.1	2918.9	P	1462.6	P	1509.9	P
172775_x_at	F25D7.4	80.2	A	121.4	A	209.7	A
172776_x_at	C36A4.5	40	A	151.9	A	164.6	A
172777_x_at	F07B7.5	784.4	P	492.1	P	1324.2	A
172778_x_at	T23D8.6	804.5	P	1045.9	P	655.5	P
172779_x_at	F30F8.4	239.1	A	126.8	A	172.5	A
172780_x_at	C25A8.1	41.9	A	88.1	A	99.6	A
172781_x_at	C52D10.9	367.6	A	311	P	258.9	M
172782_x_at	C52D10.7	367.4	A	151.9	A	177.6	A
172783_x_at	C01B4.1	37.1	A	250.3	A	211.9	A
172784_x_at	R03H10.9	12	A	15.8	A	11.6	A
172785_x_at	T25G12.9	181.4	A	98.3	A	173.5	A
172786_x_at	F57H12.5	43.2	A	190.3	P	184.4	A
172787_x_at	F22B3.1	330.2	A	487	P	285.4	A
172788_x_at	F22B3.2	2959	P	2889.2	P	1630.4	P
172789_x_at	K07C6.14	360.7	P	173.1	P	266.1	P
172790_x_at	F02C12.5a	169.9	A	311.2	A	309.2	A
172791_x_at	K08C9.7	610	P	201.6	P	218.5	P
172792_x_at	H02I12.8	316.7	P	435	A	360.3	P
172793_x_at	T10H4.12	460.2	A	443.6	P	360.4	A
172794_x_at	F54D1.2	89.6	A	202.6	A	151.4	A
172795_x_at	C06A5.5	767	P	1200.3	P	720.8	P
172796_x_at	K06A4.1	211	A	238.9	A	161.8	A
172797_x_at	C54H2.2	428.4	P	324.7	P	304.8	P
172798_x_at	ZK546.3	68.4	A	76.9	A	52.5	A
172799_x_at	F53F1.5	955	P	2319.5	P	952.1	P
172800_x_at	T22H2.6a	627.6	P	998.1	P	649.4	P
172801_x_at	F23H12.4	6771.7	P	9283.6	P	5738.2	P
172802_x_at	C18H7.3	30.3	A	66.2	A	18	A
172803_x_at	C34H4.4a	7383.1	M	10733.5	P	5173.9	M
172804_x_at	C24F3.6	677	M	1093	A	733.3	P
172805_x_at	T06A10.2	668.4	A	1320.5	P	713.1	P
172806_x_at	B0238.13	20.3	A	68.2	A	154.4	M
172807_x_at	C37A2.7	35987	P	37123.9	P	33130.4	P
172808_x_at	F30A10.8a	3171.2	P	2289	P	2602.6	P
172809_x_at	Y41E3.2	6063.2	P	10014.6	P	5972.1	P
172810_x_at	ZC477.1	70.1	A	37.5	A	28.4	A
172811_x_at	C35E7.10a	166.7	A	33.9	A	116.7	A
172812_x_at	ZK938.6	174.2	P	19	A	131.9	A
172813_x_at	B0035.2	207.9	P	344.3	P	414.6	P
172814_x_at	C35E7.10a	59.8	A	15.1	A	31.7	A
172815_x_at	K05F1.2	38	A	104.4	A	88.3	A
172816_x_at	T04C12.5	7891.1	P	10349.5	P	7148.3	P
172817_x_at	F43G9.7	116.9	A	111.7	A	125.5	A
172818_x_at	F02E9.8	315.6	A	37.9	A	151.7	A
172819_x_at	F47C8.1	168.6	A	133.2	A	107.8	A
172820_x_at	F23H12.4	10248.4	P	13235.9	P	9569.7	P
172821_x_at	F52B11.4	4950.3	P	6760.4	P	3656.3	P
172822_x_at	C49D10.1	135.6	A	149.4	A	199.9	A
172823_x_at	F54E12.5	3129.3	P	2948.8	P	2456.4	P
172824_x_at	T10C6.11	115.6	A	337.8	P	204.8	P
172825_x_at	F45F2.2	902.4	P	718.8	P	621	P
172826_x_at	F11G11.10	5790.6	P	7324.2	P	5266.9	P
172827_x_at	C31E10.2	32.3	A	14.2	A	33.9	A
172828_x_at	B0302.3	138.9	A	88.6	A	81	A
172829_x_at	C29F5.6	51.6	A	29.2	A	62.6	A
172830_x_at	T07C12.2	55.7	A	13.6	A	27.5	A
172831_x_at	Y11D7A.6	123.9	A	49	A	68.9	A
172832_x_at	H38K22.5a	42.7	A	231.7	A	306.8	A
172833_x_at	T10C6.13	2021.4	P	1559.5	P	1977.8	P
172834_x_at	C33F10.9	249	A	284.6	A	262.6	A
172835_x_at	ZK131.6	2169.2	P	1889	P	1908.3	P
172836_x_at	ZK1248.17	31	A	16.4	A	42	A
172837_x_at	C24A3.7	133.6	A	202.4	A	147.5	P
172838_x_at	F52B5.1	1309.3	P	933.1	P	1296.2	P
172839_x_at	ZK721.4	66.2	A	3.1	A	3	A
172840_x_at	F47D2.2	8.8	A	2	A	5.3	A
172841_x_at	F44E8.1	105.6	A	58.6	A	88.1	A
172842_x_at	Y56A3A.19	1743.2	P	2413.4	P	1984.2	P
172843_x_at	F54D7.1	33	A	110.2	A	104.5	A
172844_x_at	F41E7.5	4285	P	8250.3	P	4801.3	P
172845_x_at	K08F11.5	482.1	P	541.3	P	543	P
172846_x_at	F13E9.7	169.8	A	102.9	A	140.4	A
172847_x_at	M04C7.2	170.9	A	182.5	A	166.8	A
172848_x_at	F54D8.2	15840.3	P	20311.6	P	13720.5	P
172849_x_at	C39D10.8a	73.3	A	54.5	A	13.9	A
172850_x_at	Y71F9AL.3	152.6	A	92	A	116.6	A
172851_x_at	F35H10.11	268.9	A	172	A	207.9	A
172852_x_at	K07F5.2	451.9	P	197.3	A	312.2	P
172853_x_at	C04G2.4	187	A	178.6	A	243.7	A
172854_x_at	F32B6.6	151.7	A	154.2	A	180.4	A
172855_x_at	F02E9.2a	97.5	A	65.5	A	115.3	A
172856_x_at	R12E2.10	195.1	A	275.9	A	245	A
172857_x_at	F36H12.7	730.4	A	593.4	P	704.4	P
172858_x_at	C53C11.4	5.6	A	6.3	A	4.9	A
172859_x_at	C07E3.4	143.7	A	92.1	A	99.2	A
172860_x_at	F17E9.13	1719.4	P	1916.7	P	1821.5	P
172861_x_at	F22B3.6	158.9	A	194.4	A	247.4	A
172862_x_at	T28C6.4	43381.9	P	43235.8	P	35906.6	P
172863_x_at	Y49E10.6	7316.8	P	5553.7	P	5528.6	P
172864_x_at	F10C2.2	500.6	P	770.7	P	747.4	P
172865_x_at	C53H9.1	35748.6	P	31996.3	P	30747.7	P
172866_x_at	T01B11.7	430.6	P	398.1	P	272.7	P
172867_x_at	F45F2.13	4407.2	P	3892.3	P	3180.6	P
172868_x_at	C24A3.1	3.9	A	1.7	A	45.7	A
172869_x_at	K04F10.4a	139.1	A	190.7	A	245.3	A
172870_x_at	K04F10.4a	38.1	A	36.4	A	123.9	A
172871_x_at	ZK131.7	1444.5	A	823.1	A	727.5	A
172872_x_at	T23F2.3	6410.5	P	4903	P	4797	P
172873_x_at	F35G12.3a	185.3	A	219.5	A	167.7	A
172874_x_at	F45F2.12	495.3	P	690.3	P	650.6	P
172875_x_at	F58A4.5	26.5	A	30.5	A	21	A
172876_x_at	Y75D11A.4	224.3	A	173.6	A	243	A
172877_x_at	C29F7.5	124.3	A	11	A	15.5	A
172878_x_at	F15H10.2	6839.2	P	10088.3	P	6150	P
172879_x_at	F15H10.1	9004.9	P	12125.3	P	7239.8	P
172880_x_at	C55C3.4	18.7	A	70.8	A	20.6	A
172881_x_at	F17E9.10	1086.6	P	1313.8	P	877	P
172882_x_at	F26G1.7	292.2	A	152.6	A	144.4	A
172883_x_at	C27A2.2a	35834.1	P	39934.4	P	31982.1	P
172884_x_at	R08C7.8	334	A	152.1	A	266.3	A
172885_x_at	C34F11.4	125.5	A	95.3	A	211.1	A
172886_x_at	Y57G11C.49	301.5	A	127.3	A	171.6	P
172887_x_at	ZK1248.6	58.6	A	21.8	A	44.3	A
172888_x_at	C40D2.2	290.9	P	307.6	P	242.3	P
172889_x_at	F58A6.8	97.1	A	306.6	A	173.9	A
172890_x_at	W09C5.6a	36797	P	35626.4	P	31508.8	P
172891_x_at	F54E12.4	658	A	799.7	P	662.5	P
172892_x_at	F53A3.3	26483.4	P	26972.6	P	24848	P
172893_x_at	K07F5.1	494	M	297.4	A	412.6	P
172894_x_at	T22G5.6	13	A	30.4	A	53.8	A
172895_x_at	F30B5.1	10117.4	P	26319.1	P	14338.5	P
172896_x_at	C34F11.6	81.1	A	162.1	A	39.8	A
172897_x_at	F38E1.2	11.3	A	4.7	A	58	A
172898_x_at	EEED8.12	26.8	A	69.4	A	48.6	A
172899_x_at	F08G2.3	1192.9	A	756.1	A	830.5	A
172900_x_at	ZK546.6	18.3	A	114.5	A	63.6	A
172901_x_at	T27E4.9	391.8	P	351	P	407.3	P
172902_x_at	F36A4.10	2640.7	P	3149.1	P	2010.2	P
172903_x_at	C09B9.6	531.5	A	269	A	455.5	A
172904_x_at	K05F1.7	224.5	A	141.1	A	124.9	A
172905_x_at	T13F2.11	267.1	A	261.6	P	285.6	M
172906_x_at	T13F2.10	388.1	A	213.1	A	261.8	P
172907_x_at	K07F5.3	295.4	A	240.6	A	190.4	A
172908_x_at	F34H10.1	714.5	P	617.3	P	576.7	P
172909_x_at	C36A4.8	106.3	A	215.2	P	158	P
172910_at	C26F1.9	21955.8	P	26351.5	P	19889.1	P
172911_x_at	B0513.3	25260.1	P	28926.8	P	24051.2	P
172912_x_at	T27D12.2a	501.1	P	240.3	M	415.9	M
172913_x_at	F11D11.9	515	P	546.5	P	436	P
172914_x_at	F31B12.1a	683.7	P	506.3	P	994.3	P
172915_x_at	F44G3.3	124.3	A	94.4	A	31.6	A
172916_x_at	T02D1.1	155.7	A	102.4	A	108.9	A
172917_x_at	K01G5.2a	636.7	P	747.8	P	942.8	P
172918_x_at	K01G5.2a	801.5	P	878.6	P	726.9	P
172919_x_at	K01G5.2a	842.4	P	921.8	P	788.6	P
172920_x_at	F11A6.1a	550.7	P	333.9	P	509.3	P
172921_x_at	F38C2.2	275	A	85.4	A	207.2	A
172922_x_at	ZK354.4	823.7	A	636.4	A	679.7	A
172923_x_at	F58G11.1a	520.4	P	877.3	P	647.5	P
172924_x_at	C52D10.5	329.6	P	82.8	A	189.1	A
172925_x_at	ZK354.11	866.5	A	675.8	A	672.4	A
172926_x_at	T05A7.9	356.2	A	449.3	A	530.5	A
172927_x_at	ZK354.1	854.6	A	669.9	P	768.9	A
172928_x_at	ZK354.5	746.6	A	507.4	A	639.5	A
172929_x_at	F16H9.1a	226.6	A	270.4	A	448.4	P
172930_x_at	K02A2.6	17.5	A	8.4	A	10.9	A
172931_x_at	C52E4.3	1318.3	P	1535.6	P	1660.5	P
172932_x_at	ZC101.2a	877.1	P	941.2	P	1031.7	P
172933_x_at	W09C3.6	78.4	A	62.4	A	131.2	A
172934_x_at	K08F4.8	311.3	A	203.9	A	197.8	A
172935_x_at	T03F1.5	103	A	39.1	A	67.4	A
172936_x_at	Y47H9C.15	226.2	A	157.7	A	157.5	A
172937_s_at	F23B2.8	19.6	A	2.6	A	2.2	A
172938_x_at	ZK1251.6	110.9	A	94.3	A	112.7	A
172939_x_at	F37C12.11	30849.2	P	31384.1	P	25602.5	P
172940_x_at	F44A6.2a	290.3	A	213.7	A	199	A
172941_x_at	T13F2.2	316.3	P	616.7	P	536.6	P
172942_x_at	C03G6.19	430.3	P	571.9	P	460.6	P
172943_x_at	F30A10.7	69.9	A	55.9	A	121.2	A
172944_s_at	F53A3.1	299.5	P	682.8	P	394.9	P
172945_s_at	F13C5.1	1146.9	P	885.4	P	1073.6	P
172946_s_at	B0393.1	34059.4	P	34114.4	P	29711.6	P
172947_at	C07A12.4a	1273.1	P	1373.2	P	1234.7	P
172948_at	Y67D2.7	29.3	A	74.4	A	44.6	A
172949_s_at	C56C10.13	204.9	P	176.8	P	332.6	P
172950_at	ZK430.8	73.2	P	198.6	P	116.7	P
172951_s_at	C39F7.2	920.3	P	1306.7	P	936.8	P
172952_s_at	C29A12.1	110.7	A	79.1	A	142.1	A
172953_s_at	F33D4.2a	10.3	A	7.6	A	28.9	A
172954_at	LLC1.2	115.3	A	9.2	A	68.9	A
172955_s_at	C09B9.4	73.8	A	90.8	A	196.7	A
172956_at	F02E9.5	11.1	A	92.4	A	74.9	A
172957_s_at	K09A9.6	108.6	A	63.5	A	60.6	A
172958_s_at	F13D12.6	32.7	A	9	A	77.9	A
172959_s_at	T07D10.1	12.3	A	27.2	A	11.7	A
172960_x_at	W06D4.1	4372.4	P	4847.2	P	4899.5	P
172961_x_at	T05C12.6a	550.5	P	505.6	P	620.4	P
172962_at	K02A4.2	588.6	P	461	P	613.7	P
172963_x_at	F23B2.13	1869.4	P	2173.4	P	2350.2	P
172964_x_at	Y18D10A.19	11557.7	P	10608.2	P	9782.2	P
172965_x_at	C35D6.4	248.7	P	209.4	P	258.3	P
172966_x_at	F38C2.7	326.3	A	250.5	P	270.4	A
172967_x_at	C25A1.11	675.9	P	673.6	P	896.7	P
172968_x_at	Y45F10C.5	158.2	A	183.5	P	185.8	P
172969_x_at	T05A7.9	251.2	A	191	P	149.2	P
172970_x_at	Y116A8B.2	442.4	P	471.3	P	336.9	P
172971_s_at	Y54G2A.11a	259.5	A	208.8	A	49.7	A
172972_s_at	Y38C1AA.11	1086.2	P	743.8	P	870.9	P
172973_at	E02H1.4	504.4	P	860.7	P	448.5	P
172974_s_at	F19C7.1	8556.1	P	7448.1	P	6452	P
172975_at	R151.2b	2688.7	P	3641	P	3056.9	P
172976_s_at	F55C7.7a	40.4	A	59.3	P	35.8	A
172977_at	Y71A12B.12	13.3	A	28.5	A	74.9	A
172978_s_at	C34F11.3a	13742.3	P	11181.3	P	10249.6	P
172979_at	ZC308.1a	959.3	P	1355.5	P	1026.4	P
172980_s_at	C43E11.8	1200.3	P	1268.8	P	1246.9	P
172981_s_at	Y105E8B.2a	1370.1	P	1357.5	P	1643.7	P
172982_s_at	Y67D8C.5	18.1	A	15.6	A	12.7	A
172983_s_at	K10B3.10	6.3	A	1.7	A	3.2	A
172984_s_at	W02G9.2	894.6	P	737.6	P	756.9	P
172985_at	R01B10.1a	220.1	A	173.6	P	193.3	P
172986_s_at	ZC247.1	3624.5	P	5506.4	P	3054.1	P
172987_s_at	Y22D7AL.7	287.9	A	168.2	P	140.6	A
172988_s_at	C09E8.1a	1367.7	P	1216.1	P	1042.3	P
172989_s_at	R11A5.7	235.2	P	396.5	P	406.7	P
172990_at	Y18D10A.5	25.8	A	6.5	A	6.6	A
172991_at	C45B2.7	186.6	A	489.3	P	588.5	P
172992_s_at	Y54G9A.6	2422.6	P	2289.7	P	2391.4	P
172993_at	T07D10.1	24	A	5.3	A	10.3	A
172994_at	ZK829.4	9772	P	10647	P	9875	P
172995_at	C06G4.5	114.8	P	198.5	P	187.6	P
172996_s_at	Y59A8B.2	1026.7	P	645.6	P	834.7	P
172997_s_at	F56C9.7	4574.4	P	5193.1	P	3564.2	P
172998_s_at	K07A1.6	163.3	P	112.1	P	149.4	P
172999_s_at	C41G7.3	7727.7	P	6770.8	P	7218.2	P
173000_s_at	JC8.2	1307.8	P	1230.7	P	1086	P
173001_s_at	R06C1.1	1842.5	P	1480.1	P	1512.9	P
173002_s_at	F52H2.7	337.4	P	541.4	P	415.5	P
173003_s_at	Y17D7A.3a	301.7	P	619.7	P	450.6	P
173004_s_at	T02E9.2	61.1	A	408.7	P	225.3	P
173005_at	T09B4.1	217.8	P	144.5	P	155.6	P
173006_s_at	F42C5.9	5857	P	4938.6	P	5424.2	P
173007_s_at	Y34D9A.6	5136.4	P	4293.2	P	3550.1	P
173008_s_at	F38A1.2	342.2	M	416.4	P	234.1	P
173009_s_at	F01G4.1	6104.1	P	5678.4	P	5139.9	P
173010_at	T05A12.4a	2251	P	2671.9	P	1829.4	P
173011_at	F52A8.6a	830.6	P	1081.7	P	851.9	P
173012_at	W07E11.1	731.8	P	590.4	P	582.5	P
173013_at	Y51F10.4	133.6	A	137.4	P	182	P
173014_at	ZK20.6	816.3	P	614	P	734.7	P
173015_s_at	Y54G2A.9	592.6	A	422.3	A	533.8	A
173016_s_at	R10A10.2	415.4	P	467.8	P	514.6	P
173017_at	R10E11.1a	1811.2	P	2228.8	P	1707.4	P
173018_s_at	R119.4	5182.2	P	4372	P	4536	P
173019_s_at	F10C2.2	8.6	A	38.8	P	76.2	P
173020_s_at	T19A5.1	97.1	A	8.5	A	5.7	A
173021_s_at	H06I04.1a	1287.5	P	1138.6	P	1365.7	P
173022_at	F22B3.4	86	A	28.7	A	37.4	A
173023_at	Y54F10BM.9	277.4	P	249.9	P	244	P
173024_s_at	Y76B12C.7	185.2	P	271.4	P	267.1	P
173025_s_at	Y61A9LA.3a	495.8	P	540.8	P	544	P
173026_at	F46G11.4	6124.1	P	5328.4	P	5156.1	P
173027_s_at	Y67A10A.9	23.2	A	285.3	M	156	A
173028_s_at	C13F10.5	431.8	A	408.8	A	517	A
173029_s_at	F10G8.6	500	P	600.7	P	478.8	P
173030_at	BE10.2	89.7	A	77.4	A	81.8	A
173031_s_at	Y45G5AM.9a	560.4	A	328.4	A	443	A
173032_at	yk141e7.3	37.7	A	4.9	A	9	A
173033_at	D1086.9	105.5	A	17.3	A	120.4	A
173034_s_at	F29G9.5	2045.2	P	2291.4	P	2360.7	P
173035_s_at	C37H5.9a	96.5	A	318.8	P	151.3	A
173036_s_at	F21F8.7	12921.7	P	16568.7	P	12206	P
173037_at	W01B11.3	4665	P	5962.1	P	4088.6	P
173038_at	T04G9.1	122	A	94.3	M	106.8	P
173039_s_at	K07A12.2	166.3	A	315.1	P	267.3	P
173040_at	C42D8.3	786.1	P	873.4	P	861	P
173041_s_at	F20D12.4	567.5	P	630.1	P	658.8	P
173042_s_at	R08B4.1a	18	A	10.5	A	10.2	A
173043_at	F45E4.2	6683	P	5832.7	P	4815.6	P
173044_at	T12D8.8	7187.2	P	6373.8	P	5268	P
173045_at	Y37E3.16a	441.6	P	626.3	P	533.3	P
173046_at	T10E9.2	42.5	A	10.8	A	32.2	A
173047_s_at	Y54E10BR.1	446.9	A	550.9	A	371.5	A
173048_at	R04E5.7	532.6	P	317	P	296.4	P
173049_at	C37C3.6a	4996.4	P	7621.1	P	3658	P
173050_at	F54F2.1	756.1	P	1403.7	P	558.2	P
173051_s_at	F22A3.6a	1746.7	P	2699.2	P	2278.4	P
173052_at	F25H2.8	3542.4	P	3456.5	P	3337	P
173053_s_at	ZC506.1	241.3	P	351.5	P	489.6	P
173054_at	C09E9.1	37.3	A	58.1	A	61.6	P
173055_s_at	C47E8.5	18629.2	P	16600.1	P	14195	P
173056_at	T23E7.2e	5607.9	P	12582.1	P	6382.7	P
173057_at	Y37E3.1	140.1	A	68	A	75	A
173058_s_at	R74.8a	695.8	P	690.5	P	663.7	P
173059_at	ZC8.4a	6660.9	P	5973.8	P	5411.7	P
173060_s_at	C34D4.3	80.8	A	9.5	A	6	A
173061_at	F54B3.1	97.2	A	37.5	A	47.8	A
173062_at	C05B5.6	207.6	A	183.6	A	176.6	A
173063_at	K07C11.9	231.3	P	465.1	P	526	P
173064_at	T24H7.2	695.6	P	557.7	P	468.1	P
173065_at	T21B10.3	758	P	943.4	P	600.2	M
173066_at	C25G4.10	1626	P	1540	P	1164.8	P
173067_at	Y48G8AL.9	677.5	P	365.4	P	706.2	P
173068_at	T10H9.2	5293	P	3449.8	P	4756	P
173069_at	M02E1.1a	538	P	664.5	P	735.7	P
173070_s_at	M106.1	623.9	A	505.3	P	508.1	P
173071_s_at	F56D5.1	87.5	A	6.5	A	48.9	A
173072_at	Y82E9BR.20	110.1	A	29	A	28.6	A
173073_s_at	T07D3.9a	412.5	P	630.6	P	287.8	M
173074_at	Y67D2.1a	305.5	A	278	P	317	P
173075_at	C48D5.2a	857.8	P	520.4	P	617.5	P
173076_s_at	T20F7.6	990.6	P	817.4	P	1048.4	P
173077_s_at	F37D6.1	125.1	A	417.2	P	282.5	P
173078_at	Y48G8AL.7	220.4	A	270.9	P	284.7	P
173079_s_at	Y48G1C.7	98	A	217.4	P	215	P
173080_s_at	ZK970.2	2070.4	P	2140	P	2091.8	P
173081_s_at	W02D9.1	13.3	A	2.6	A	2.1	A
173082_at	C37A5.1	104.5	A	19.4	A	55.7	M
173083_s_at	H10E21.4	87.3	A	60.6	P	43.6	A
173084_at	H06H21.3	10468.1	P	9750.7	P	9222.6	P
173085_at	C18C4.10a	1450.5	P	1867.8	P	1551.2	P
173086_s_at	F26F12.3a	8410.6	P	5485.5	P	5783.3	P
173087_s_at	R13A5.8	16089.7	P	19117.6	P	14330.8	P
173088_s_at	B0334.2	231.1	P	541.2	P	353.4	P
173089_at	F13D12.6	132.4	A	61.5	A	128.2	A
173090_s_at	F35C5.8	823.5	P	1484	P	681.7	P
173091_at	K09A9.6	60.4	A	43.8	A	35.1	A
173092_at	F39D8.1a	445.8	A	491.1	P	435.1	P
173093_s_at	F39D8.1a	129.9	A	191.6	P	136.9	A
173094_s_at	F16B12.1	280.7	P	201.7	P	282.9	P
173095_at	T23B12.4	239.1	P	284.2	P	161.1	P
173096_at	K08D12.6	40.2	A	10.8	A	16.8	A
173097_at	Y105E8A.3	272.7	P	267.9	P	237.9	P
173098_at	F11A6.1a	3712	P	2443.4	P	2809.5	P
173099_at	Y37F4.5	105.7	A	5.8	A	59.8	P
173100_s_at	T01C3.7	10240.2	P	12781.1	P	9346	P
173101_at	D2013.7	3026.8	P	3702.4	P	3199.8	P
173102_at	C02E7.2	225.9	P	158.3	A	108.8	P
173103_s_at	K07B1.4a	368.1	P	768.2	P	515.9	P
173104_at	W08E3.1	9607.9	P	7081.9	P	6957.3	P
173105_at	C44B7.3	224.8	P	209.2	P	168.3	P
173106_at	Y37E3.5	673.5	P	568.3	P	702.5	P
173107_at	yk644c4.3	1527.4	P	1097.7	P	1442	P
173108_at	Y37E3.3	1305.9	P	1916.1	P	1365.4	P
173109_s_at	Y41D4B.26	18.2	A	4.5	A	6.8	A
173110_at	ZC513.6	15.7	A	61.9	A	48.7	A
173111_s_at	ZK484.3	2306.2	P	2348.4	P	1954.8	P
173112_s_at	F40F8.10	30910.1	P	28030.8	P	23715.6	P
173113_at	yk637c6.3	12002.5	P	7046.5	P	7978.5	P
173114_s_at	C50C3.8	3558.8	P	3073.6	P	2974.6	P
173115_s_at	M176.2	1577.4	P	2200.2	P	1718.3	P
173116_s_at	F52F12.6	245.8	A	268.5	M	357.5	A
173117_at	H10E21.4	123	M	186	P	85.6	M
173118_s_at	F08C6.2	448.9	P	694.6	P	809.4	P
173119_s_at	Y34D9B.1a	933.2	P	710.3	P	740.4	P
173120_s_at	F07A11.3	651.2	P	832.1	P	688.2	P
173121_s_at	K10B3.6a	507.5	P	528.2	P	517.7	P
173122_s_at	T04B8.5a	1412.6	P	1475.6	P	1534.8	P
173123_at	W01A8.1a	15.7	A	8.4	A	20.9	A
173124_s_at	H42K12.3	156.8	A	238.3	M	357.9	P
173125_s_at	B0350.2b	3076.6	P	3585.3	P	4062.3	P
173126_s_at	C06C3.1	1691.8	P	2323.2	P	1865.8	P
173127_at	Y15E3A.4	234.3	P	214.6	P	202.1	P
173128_s_at	K08F9.2	1682.1	P	1406.9	P	1233.1	P
173129_s_at	C47E12.1	7193.5	P	8110.1	P	7409.2	P
173130_s_at	C56C10.10	2028.9	P	1114.1	P	1369.8	P
173131_at	D2085.1	1216.7	P	1585.2	P	1573.3	P
173132_s_at	T06A1.1	17	A	31.7	A	23.4	A
173133_s_at	R107.6	389	P	627.3	P	583.7	P
173134_at	T16G12.3	66.5	A	53.5	A	49.2	A
173135_s_at	K08E3.3a	257.6	A	239.1	P	232	P
173136_at	Y71G12B.21	34.9	A	41.6	A	24.8	A
173137_s_at	M117.2	13915.9	P	10676.1	P	9044.1	P
173138_s_at	C53B7.3	4357.3	P	4079.4	P	2689.9	P
173139_s_at	T27E9.3	1396.4	P	975.7	P	1061	P
173140_at	ZC15.7	9.2	A	31.7	A	32.6	A
173141_s_at	Y38A8.2	1904.2	P	1813.5	P	2906	P
173142_at	H02I12.1	17.1	A	37.1	P	34	A
173143_s_at	M03C11.1	2999.6	P	3003.6	P	2218.8	P
173144_at	Y54G2A.6	613.9	P	626.3	P	265.4	P
173145_at	yk707c8.3	93.2	P	145.1	P	71.6	P
173146_s_at	F39H11.5	3437	P	3242.7	P	3492.8	P
173147_s_at	ZK1025.9	239	P	245.1	P	253.2	P
173148_s_at	R12H7.2	2296.2	P	4267.9	P	2207.9	P
173149_at	yk713f8.3	1098.8	P	2071.6	P	681.3	P
173150_at	F13B12.6	388.1	P	344.7	P	289.9	P
173151_s_at	C17C3.1a	265	P	535.6	P	582.2	P
173152_at	Y51F10.10	341.4	P	337.2	P	325.4	P
173153_s_at	W04B5.3a	1258	P	1205.7	P	866.2	P
173154_s_at	T26F2.2	125.6	A	77.3	A	38.8	A
173155_at	C31H1.8	57.2	A	43.2	P	43	P
173156_s_at	yk725d7.3	391.1	A	411.7	P	191.1	A
173157_s_at	F55F8.5	968.3	P	2022.2	P	1368.6	P
173158_at	W08A12.2	56.8	A	47	A	61.3	A
173159_s_at	Y70C5C.6a	109.2	P	76.7	P	109.7	P
173160_s_at	F36D3.1	830.7	P	602.3	P	486.4	P
173161_at	C06H5.7	349.3	A	459.7	P	454.3	P
173162_s_at	F23B12.8	168	P	256.2	P	179.4	M
173163_s_at	R166.5a	49.6	A	80.3	A	57.9	A
173164_s_at	C18D11.1	2568.6	P	3370.6	P	2468	P
173165_s_at	B0412.3	1187.9	P	1211	P	1432.3	P
173166_at	yk580g10.3	51.9	A	17.4	A	32	A
173167_s_at	C28D4.3	375.8	P	333.7	P	294.1	P
173168_s_at	T10G3.6	2884.9	P	3214.7	P	2666.4	P
173169_at	yk499f11.3	148.5	A	68.6	P	115.9	A
173170_s_at	C10H11.1	127.6	A	120.7	P	129.2	P
173171_s_at	M01D7.6	433	P	275.1	P	297	P
173172_s_at	M28.1	63.7	A	92	A	66.2	M
173173_at	F54D5.3	67.3	A	134.5	P	97.9	A
173174_s_at	H06I04.6	322.8	P	387	P	283.8	P
173175_s_at	ZK512.3	128.5	A	343.6	P	130.9	A
173176_at	F55A11.3	713.2	P	881.4	P	901.8	P
173177_s_at	F21H7.2	76.9	A	8	A	12.6	A
173178_s_at	C37A5.1	152.5	A	425.2	P	49.3	A
173179_s_at	K02F3.11	1104.6	P	847.4	P	609.4	P
173180_at	H06I04.6b	139.8	A	101.4	A	60.8	A
173181_s_at	C27F2.8	1545.4	P	2598.6	P	2622.9	P
173182_at	F09F7.2a	18603	P	14783.6	P	13505.7	P
173183_s_at	T08B2.9a	1706.4	P	1759.8	P	2037.4	P
173184_at	yk618d9.3	20.9	A	7.5	A	9.9	A
173185_s_at	D1043.1	354.2	P	718.3	P	514.1	P
173186_s_at	Y38F1A.2	400.5	A	399.1	P	456.6	P
173187_s_at	Y51A2D.7a	138.9	A	212.2	A	158.2	A
173188_s_at	W02D3.9	4220.9	P	3169.1	P	4376.3	P
173189_at	2RSSE.1	8.1	A	3.5	A	3.1	A
173190_s_at	K08A2.4	278.9	A	169.9	A	196.9	M
173191_at	W02D9.1	28.3	A	52.2	A	14	A
173192_s_at	Y60A3A.7	2509.5	P	2234.3	P	2377.6	P
173193_s_at	C03B1.12	4090.5	P	4228.1	P	3426.2	P
173194_s_at	T28F2.4a	510.8	P	861.3	P	544.2	P
173195_s_at	Y49F6B.4	92.8	A	78.3	A	67.3	A
173196_s_at	Y62E10A.9	335.9	P	362.9	P	426.9	P
173197_at	ZK909.2a	759	P	259.5	P	324.8	P
173198_s_at	F42A8.2	3375.1	P	3074.3	P	3561.9	P
173199_at	Y82E9BR.5	21.1	A	139.5	A	43.4	A
173200_s_at	F08G12.10	164.5	P	126.6	P	157.2	P
173201_s_at	T07H3.6	135	A	188.6	P	205.7	P
173202_s_at	C04F12.10	5280.6	P	3584.2	P	4210.9	P
173203_at	C53H9.1	704.3	P	1369.9	P	464.2	P
173204_s_at	B0310.5	996.6	P	1836.9	P	972.3	P
173205_s_at	R06A4.8	887.3	P	919.1	P	1017.8	P
173206_s_at	T03F6.1	6953.9	P	6747.2	P	5975.9	P
173207_at	Y17D7B.7	175.6	A	150.6	P	222.6	P
173208_s_at	ZK809.3	7795.2	P	7315.3	P	8060.8	P
173209_s_at	C50F4.1	1286.3	P	1877.9	P	1473.2	P
173210_s_at	F14B8.5a	2064.3	P	2023.8	P	2292.7	P
173211_at	C10C6.6	2969.8	P	3666	P	3158.3	P
173212_at	F15B10.2	95.7	A	106.6	A	18.8	A
173213_s_at	DY3.7	1335.1	P	1398.7	P	1022.9	P
173214_s_at	W10C8.5	5338.9	P	8311.4	P	5506.2	P
173215_at	C29E4.2	2290.1	P	1994	P	1910.5	P
173216_s_at	C43E11.11	439.4	P	546.6	P	507.1	P
173217_at	F58A3.1a	906.2	P	1152.3	P	1589.7	P
173218_s_at	T08G2.3	1895.7	P	2027.9	P	1555.6	P
173219_s_at	R13F6.6a	150	P	596.7	P	317.3	P
173220_s_at	C47B2.5	2031.4	P	2050.5	P	1488.1	P
173221_s_at	Y48G10A.1	753.1	P	978.9	P	944	P
173222_s_at	ZC155.1	3100.5	P	2638.1	P	2229.9	P
173223_s_at	C25A1.8	538.1	A	622.2	P	433	P
173224_s_at	C17C3.4	193.7	A	131.9	A	22.1	A
173225_at	T05G5.11	224.1	P	254.7	P	355.3	P
173226_s_at	Y87G2A.4	237.9	P	213.1	P	259.3	P
173227_at	Y82E9BR.18	198.2	A	280.6	A	234.9	A
173228_at	Y46H3D.1	22.9	A	6.8	A	8.8	A
173229_s_at	Y54E10BR.4	3039.7	P	3974.7	P	3120.2	P
173230_s_at	Y46G5A.30	86.1	A	12.3	A	5.8	A
173231_at	K07B1.8	25	A	59.8	M	56.2	P
173232_s_at	C05D9.2	835.9	P	1094.1	P	741.4	P
173233_s_at	Y51H4A.4	65.4	A	23.6	A	62.1	A
173234_s_at	Y52B11A.10	186.2	P	139.7	P	61.7	P
173235_at	Y38C1BA.3	280.6	A	865.2	P	168.5	A
173236_at	Y67H2A.2	61.9	A	278.6	M	241.7	A
173237_s_at	Y77E11A.11	572.5	P	692.8	P	656	P
173238_s_at	K11D12.4	370.3	P	437	P	474	P
173239_s_at	T10B10.2	3867.1	P	4135.8	P	3436.3	P
173240_s_at	K08D12.3a	8463.6	P	6986.8	P	6590.5	P
173241_at	C11G6.4	231.2	P	376.9	P	244.8	P
173242_s_at	M01D7.5	3737.7	P	2781	P	2653.5	P
173243_s_at	D1007.12	36916.3	P	35139.8	P	31680.9	P
173244_at	F49C12.11	5126.7	P	6186.9	P	4044.7	P
173245_s_at	C44B12.5	100.5	A	59.5	A	41.7	A
173246_s_at	F56E10.4	28331.3	P	29356	P	24734.7	P
173247_s_at	C44E4.6	19558.3	P	20647.8	P	17056.3	P
173248_s_at	T24B8.1	41575.3	P	40375.6	P	35254	P
173249_s_at	C14B9.7	41710.8	P	41100.7	P	38334.4	P
173250_s_at	C05D11.9	467	P	626.1	P	615.6	P
173251_s_at	T05F1.3	41025	P	38727.6	P	35445.6	P
173252_s_at	T19C4.7	335	A	875.4	P	370.9	P
173253_s_at	C27A2.2a	33047.8	P	35635.7	P	28583	P
173254_at	Y48G8AL.6	534.6	A	405.9	A	196.2	A
173255_at	Y37E3.7	35968.9	P	34002.9	P	31943.1	P
173256_at	Y53F4B	107.8	P	40.6	A	40.1	A
173257_s_at	Y53F4B	7470.5	P	4388.8	P	5808.1	P
173258_s_at	F25H2.6	38.5	A	18.9	A	53.6	A
173259_at	Y37E3.17a	3340.1	P	3058.4	P	3006	P
173260_s_at	T06E4.1	257.2	A	512.7	P	548.4	P
173261_s_at	B0507.1	31.4	A	36.7	P	48.3	P
173262_s_at	F25B4.1	2261.2	P	3080.6	P	2671.2	P
173263_s_at	K11H3.1a	3630.8	P	4655.8	P	4386.6	P
173264_at	F01G10.1	291.2	A	412.3	P	322.7	P
173265_at	Y71H10A.1a	6747.9	P	8573.3	P	6736.7	P
173266_at	Y54E10A.3	1425.3	P	2211.9	P	1633.9	P
173267_at	F52E4.1a	371.5	P	529.1	P	598.4	P
173268_s_at	T05H4.12	18436.6	P	20927.3	P	15929.6	P
173269_s_at	M01F1.2	37143.9	P	33949.6	P	31247.5	P
173270_s_at	F42G8.12	20126.1	P	19788.8	P	18068.3	P
173271_s_at	C44H4.2	80.2	A	151	P	184.2	P
173272_s_at	Y38C9A.1	372.2	P	462.5	P	346.5	P
173273_at	C44H4.3	187.9	P	103	A	92.7	A
173274_s_at	W01F3.2	129.2	A	354.1	P	256.8	P
173275_s_at	B0336.10	37511.4	P	35065	P	32073.9	P
173276_s_at	C28C12.7a	3035.5	P	4772.1	P	3483.8	P
173277_at	K07B1.8	392.7	P	887.4	P	534.5	P
173278_at	C29F3.1	9.6	A	4.8	A	25.1	A
173279_s_at	C29F3.1	124.8	A	128.3	P	80.3	A
173280_at	Y37B11A.2	133.9	A	307.5	A	265.9	A
173281_s_at	B0412.4	344	P	742.6	P	318.4	P
173282_s_at	W05E10.4	1336.7	P	1370.1	P	957	P
173283_s_at	T04D3.5	1277.3	P	867.1	P	996.1	P
173284_s_at	R07E5.14	1681.9	P	1609.8	P	1758.7	P
173285_s_at	Y113G7A.4	2498.6	P	2441.4	P	2261.4	P
173286_s_at	C37A2.7	33356.2	P	30796	P	28010.3	P
173287_s_at	T14F9.3	3242.2	P	2462.7	P	2691.4	P
173288_at	F56A3.4	14.4	A	6.7	A	4.2	A
173289_s_at	Y39H10A.3a	1130.6	P	998	P	992.1	P
173290_at	Y67D2.3	6771.6	P	6751.6	P	6050.7	P
173291_at	Y82E9BR.3	24709.5	P	23811.8	P	20600.2	P
173292_at	MTCE.31	5899.5	P	7324.7	P	5335.6	P
173293_at	Y105E8A.19	46.4	A	68.5	A	52.4	A
173294_at	K05G3.3	7173.3	P	6717.3	P	6751.3	P
173295_s_at	K12H6.6a	907.6	P	833.4	P	1226.5	P
173296_at	K07E12.1a	1345.2	P	1482.7	P	1204	P
173297_at	Y48G8AL.13	15.3	A	6.6	A	7	A
173298_at	yk145b11.3	6738.5	P	12552.8	P	8249.2	P
173299_s_at	F33A8.1	404.7	P	744.3	P	631.2	P
173300_s_at	F45H10.3	7342.7	P	8519.9	P	7367.2	P
173301_s_at	C05E4.9a	2016.7	P	2695.7	P	1618.3	P
173302_at	F55G1.4	239.2	P	561.2	P	272	P
173303_s_at	Y51H7C.6a	1007.9	P	587.8	P	730.3	P
173304_at	Y48B6A.6a	16.4	A	54.2	A	16.7	A
173305_s_at	F49E11.1b	8385.6	P	4292.7	P	5550	P
173306_s_at	C04G2.6	747	P	1117.2	P	999.6	P
173307_s_at	F53B7.5	166.7	A	365.6	P	182.2	P
173308_at	Y67H2A.5	25818.4	P	24073.3	P	22053.8	P
173309_at	Y51F10.2	103.6	A	185.9	M	108.2	A
173310_at	Y51F10.7	4442.6	P	6362.9	P	4218.6	P
173311_s_at	C23H5.9	17.4	A	9.3	A	7.2	A
173312_s_at	K08A2.1	319.2	P	292.7	P	269.8	P
173313_s_at	C01F1.1	452.2	P	474.2	P	587.5	P
173314_at	Y48G8AL.1	296.6	A	326.9	P	300.5	P
173315_at	Y37E3.8a	37704	P	37291.7	P	31263.9	P
173316_s_at	Y62H9A.6	9.7	A	2	A	1.3	A
173317_s_at	C29F9.7	499.2	P	649.9	P	514.4	P
173318_at	yk145d8.3	12796.8	P	15987.1	P	13785.6	P
173319_s_at	T19D12.6	5338.1	P	5012.7	P	4353.8	P
173320_s_at	F09F7.3	798.6	P	1149.8	P	969.8	P
173321_at	T05E11.3	1302.7	P	1950.2	P	1671.7	P
173322_at	Y82E9BR.14a	686.7	P	617.7	P	491.2	P
173323_at	C35E7.1	12.7	A	46.2	A	36.9	A
173324_s_at	T28D6.6	652.9	P	1198.1	P	944.8	P
173325_s_at	Y47G6A.6	543.5	P	566.8	P	590.3	P
173326_s_at	Y43F8B.2a	4753.7	P	4951.7	P	3177	P
173327_at	C36E8.1	2342.8	P	3821.1	P	2632.4	P
173328_s_at	T27F2.1	417.9	P	500.9	P	587.3	P
173329_s_at	T01C3.6	37671.3	P	37016.2	P	31690.3	P
173330_s_at	F07D10.1	31198	P	30536.6	P	25219.7	P
173331_s_at	F37C12.4	38075.2	P	37746.1	P	33344.5	P
173332_s_at	F26E4.6	16496.2	P	19687.8	P	15163.9	P
173333_s_at	Y48B6A.2	31495.7	P	33370.7	P	27312.1	P
173334_s_at	Y62E10A.1	18170.7	P	21939.4	P	15873.8	P
173335_s_at	C24B9.9	192.2	A	264.5	P	187.9	P
173336_s_at	R09B3.2	689.2	P	1783.5	P	619.3	P
173337_s_at	R09B3.3	10753.3	P	16574.5	P	11081.9	P
173338_s_at	Y69A2AR.3	5734.8	P	5853.6	P	5264.8	P
173339_at	MTCE.23	421	P	683.6	P	310.9	P
173340_at	C44B12.5	46.4	A	31	A	82	A
173341_at	Y48G8AL.11	300.2	P	454.7	P	202.8	P
173342_at	Y92H12BR.2	705.2	P	870.4	P	751.8	P
173343_s_at	W08D2.7	570	P	720.9	P	667.2	P
173344_at	Y54F10BM.3	7.9	A	14.6	A	4.4	A
173345_s_at	T28A8.7	1014.9	P	693	P	621.3	P
173346_at	Y37E3.15a	886.2	P	1022.2	P	1263.9	P
173347_at	Y37E3.9	946.2	P	1353.8	P	922.1	P
173348_s_at	Y67D8C.8	151.6	P	464.9	P	182.4	P
173349_at	MTCE.26	12321.9	P	13329.3	P	11142.1	P
173350_s_at	C54E4.2a	3527	P	5072.9	P	3208.9	P
173351_s_at	ZK652.4	38658.8	P	34187.5	P	31307.6	P
173352_s_at	C18D11.4	1238.6	P	1134.8	P	1221.5	P
173353_s_at	Y67D2.6	132.5	A	129.6	P	200.5	P
173354_s_at	F33E2.2	2450.1	P	2332.8	P	2193.4	P
173355_s_at	T14B4.6	161	A	405	M	601.2	P
173356_s_at	Y113G7A.3	3883.9	P	3686.1	P	3638.9	P
173357_s_at	Y53G8AL.2	1209.3	P	1677.2	P	1372.4	P
173358_s_at	R08D7.3	4525.7	P	4977.6	P	4300.1	P
173359_at	Y37E3.4	1154.7	P	1527.8	P	1717.5	P
173360_at	Y71H2AR.1	1335.5	P	2011.1	P	1781.3	P
173361_s_at	Y105E8A.24a	15	A	41.7	A	73.8	A
173362_s_at	M03C11.2	50.4	A	12.4	A	68.6	A
173363_s_at	C07H6.1	480.6	P	529.9	P	640.7	P
173364_s_at	E01A2.2a	1477.4	P	2282.7	P	1731.9	P
173365_at	Y67H2A.7	1211	P	946.5	P	981.4	P
173366_s_at	K12D12.2	169.6	P	347.9	P	407.7	P
173367_s_at	D1007.6	35043.1	P	35039.3	P	31194.4	P
173368_at	Y67D2.7	291.1	P	189.7	P	154.6	P
173369_s_at	F37C12.11	33480.4	P	37248.8	P	26656.8	P
173370_at	F58E10.3	11681	P	12889.2	P	10644.9	P
173371_s_at	Y71F9AL.17	2359.4	P	2491.4	P	2358.4	P
173372_at	K09E9.2	327.2	P	465.5	P	211.5	P
173373_s_at	Y48G10A.2	28.7	A	107.9	A	92.2	A
173374_s_at	C16C10.11	1127.8	P	1457.2	P	1333.2	P
173375_s_at	K11H12.2	35236.5	P	33459.5	P	28950.9	P
173376_s_at	Y71H2B.10a	534	P	907.7	P	1198.9	P
173377_s_at	F44G4.4a	1101.3	P	921.2	P	827.8	P
173378_at	Y37E3.1	399.8	P	221.6	P	419.1	P
173379_s_at	C01A2.5	1410.1	P	1196.9	P	1189.3	P
173380_at	Y48G8AL.8a	35505.6	P	33223	P	30956.9	P
173381_at	T05C12.7	14935.4	P	11076.8	P	11934.5	P
173382_s_at	T05C12.7	7122.2	P	4708.1	P	6846.3	P
173383_s_at	T01B7.5	696.5	P	1230.3	P	1097	P
173384_at	Y67H2A.6	1674.5	P	1535.8	P	1393.2	P
173385_at	T19B4.7	578.6	P	652.8	P	567.5	P
173386_s_at	T19B4.7	867.5	P	1285.6	P	983.2	P
173387_at	C08C3.3	623.1	P	538.1	P	403.2	P
173388_s_at	F09B12.3	3723	P	5968.6	P	3852.8	P
173389_at	Y47G6A.20a	28.6	A	9.7	A	9.9	A
173390_s_at	C34E10.1	2732	P	2803.8	P	3037	P
173391_s_at	K09A9.5	5774.6	P	5975.3	P	5376.5	P
173392_s_at	yk714g10.3	608.7	P	1193.4	P	580.5	P
173393_s_at	T26E3.4	420.5	P	778.9	P	500.3	P
173394_s_at	Y71F9B.3	3431	P	1771.9	P	2803.5	P
173395_s_at	Y47D3B.10	346.4	A	606.8	P	507.1	P
173396_s_at	C17E4.5	7102.9	P	5810.8	P	7144.3	P
173397_at	Y20F4.4	282.3	A	253.7	P	181.4	P
173398_s_at	F53H2.2	20.4	A	2.7	A	1.4	A
173399_s_at	Y71F9B.5a	685.9	A	434.8	A	472.3	A
173400_s_at	Y37D8A.13	41.4	A	5.2	A	21.1	A
173401_s_at	F32D1.10	107.1	A	160.6	P	99.3	A
173402_s_at	T07C4.5	10359	P	13494.1	P	9272.1	P
173403_s_at	T13F2.8	1470.9	P	999.3	P	893.4	P
173404_s_at	R186.1	145.5	A	217.3	A	206.9	A
173405_s_at	K10C2.4	1361.8	P	1718.4	P	1133.4	P
173406_at	Y82E9BR.16a	2071	P	2070	P	1612.7	P
173407_s_at	JC8.3a	24432.9	P	26668.6	P	21789.7	P
173408_s_at	F17C11.9a	19696.7	P	20699	P	19916.7	P
173409_s_at	F15B9.5	817.5	P	927.5	P	1004.1	P
173410_s_at	Y87G2A.1	548	P	499.5	P	413.6	P
173411_s_at	K07H8.6a	671.7	M	600.9	P	697.4	M
173412_s_at	Y51A2D.9	693	P	1936.9	P	1453.4	P
173413_at	Y73B6A.5a	2067	P	1366.6	P	1545.6	P
173414_s_at	T07D1.4	431.1	P	341.5	P	398.1	P
173415_s_at	F39H11.2	700.1	P	740.5	P	846.6	P
173416_at	ZK507.6	345.5	P	424	P	416	P
173417_at	F35H10.10	1068.4	P	1319.7	P	1107.7	P
173418_at	C54H2.5	5816.6	P	5248.4	P	5126.4	P
173419_at	Y38F2AL.4	31.9	A	13.6	A	7.3	A
173420_s_at	Y38F2AL.4	16	A	4.4	A	5.7	A
173421_at	Y38F2AL.4	1782.9	P	2261.4	P	1938.1	P
173422_at	ZC504.4a	2168.5	P	2108.5	P	2520.8	P
173423_at	K11E8.1a	276.2	P	152.3	P	253.7	P
173424_at	F55C7.7a	212.7	A	257.8	A	313.9	A
173425_at	F46E10.9	2355.4	P	5271.6	P	5377.1	P
173426_at	Y51H4A.3	459	P	437.6	P	525.7	P
173427_at	AC7.2a	2724.3	P	2917.5	P	3070.8	P
173428_at	T12F5.4	1300.8	P	1161.2	P	1100.8	P
173429_at	F18H3.5a	268.6	P	319.4	P	303	P
173430_at	C03G5.1	6450.6	P	3854	P	5013.6	P
173431_at	C51E3.7a	27734.7	P	16590.1	P	19834.1	P
173432_at	Y113G7B.23	556.9	P	497.5	P	700.8	P
173433_s_at	K04G7.3	3611.3	P	2586.7	P	3524.6	P
173434_at	C44C11.1a	942.7	P	1209.3	P	976.5	P
173435_s_at	C09G12.8	1067.6	P	1378.3	P	1349.8	P
173436_at	C10H11.9	693.3	P	595.4	P	583.1	P
173437_at	F02E9.2a	1058	P	1027	P	1058.6	P
173438_at	C23H4.1	10937.9	P	8703.6	P	8716.7	P
173439_at	F25E2.5a	3655.3	P	3638.7	P	3723.1	P
173440_at	T10H9.4	12241.3	P	9111.4	P	9668.3	P
173441_s_at	F54C8.3	1617.3	P	1598.1	P	1120.4	P
173442_at	T02C12.1	2394.5	P	2982.7	P	1945.1	P
173443_s_at	F57B10.12	168.9	A	216.7	P	226.4	P
173444_s_at	R09B3.5	3733.8	P	3242.4	P	3394.1	P
173445_s_at	F44B9.6	130.1	P	86.8	P	114.1	P
173446_s_at	C37F5.1	295	A	622.7	P	422.8	A
173447_s_at	C35C5.1	186.4	P	99.2	P	112.6	P
173448_s_at	F57F5.4	245.2	A	554.2	P	494.2	M
173449_s_at	C15F1.3a	227.1	A	399.7	P	422.6	P
173450_at	Y46H3A.6	323.8	P	649.2	P	571	P
173451_s_at	Y46H3A.6	163.6	P	291.8	P	212.9	P
173452_s_at	K08H10.7	16	A	15.7	A	64.3	A
173453_s_at	F20C5.2b	2906.3	P	1643.7	P	2121.9	P
173454_at	F42A6.7a	11882.9	P	9343.7	P	10036.2	P
173455_s_at	C26D10.2a	2200.5	P	1858.1	P	2573.7	P
173456_at	C02H7.3	1385.9	P	1213.2	P	1285.8	P
173457_s_at	Y75B8A.35a	56.8	A	7.2	A	10.3	A
173458_at	F49E11.9	1591.5	P	1203.9	P	1493.6	P
173459_s_at	F52B5.1	3870.5	P	3561.3	P	3129.5	P
173460_s_at	F26G5.9	2491.5	P	1863	P	1925.3	P
173461_at	M05B5.5	306.6	P	388	P	307.7	P
173462_s_at	C03B8.4	2386.1	P	3011.6	P	2720	P
173463_s_at	F08B12.3a	759.5	P	624.8	P	935	P
173464_at	F59F5.6	1635.5	P	1178.4	P	1314.4	P
173465_at	Y39H10A.7a	175.3	A	255.2	P	220.7	P
173466_s_at	C36H8.3	20934.6	P	12479.3	P	18173.3	P
173467_s_at	R10E11.4	139.9	A	146.5	P	201.5	P
173468_at	D1022.7a	1396.8	P	1713.9	P	1692.3	P
173469_s_at	ZK829.2	126.8	A	112.4	P	167.2	P
173470_s_at	H19N07.4	2239.3	P	2075.1	P	2155.7	P
173471_at	Y71F9B.7	83.5	P	88.7	P	94.2	P
173472_s_at	Y57A10C.6	499.5	P	521.9	P	546.3	P
173473_s_at	C09G4.1	54.1	A	114.4	P	103.4	P
173474_at	T27E9.7	2298.3	P	2722.6	P	2218.7	P
173475_s_at	ZK637.13	8019.9	P	7997.8	P	5441.6	P
173476_s_at	C07H4.2	2104.7	P	1949.6	P	1698.7	P
173477_at	F35G12.3a	1146.8	P	1080	P	950.3	P
173478_at	F35G12.3b	118	A	272.8	P	245.1	P
173479_at	R151.6	1223.9	P	799.8	P	1101.1	P
173480_s_at	Y5H2B.5	150.8	A	169.7	A	187.9	A
173481_at	Y41E3.1	2083.5	P	2713.4	P	2548	P
173482_s_at	T01D1.6	325.9	A	776.5	P	361	P
173483_s_at	ZC395.8	624	P	673.4	P	798.6	P
173484_at	F53H8.4	1107.8	P	1161.9	P	1200.3	P
173485_s_at	B0546.4a	1254.2	P	724.3	P	895.9	P
173486_at	F31C3.4	317.1	P	458.6	P	364.8	P
173487_at	R04D3.2	55.1	A	11.9	A	32.8	A
173488_at	T05E7.5	6.1	A	23.6	A	36.5	A
173489_at	F14B6.1	9.7	A	21.5	A	27.4	A
173490_s_at	F09F7.7a	4057	P	3211.3	P	4418	P
173491_s_at	F58H7.2	453.1	P	309.8	P	224.5	P
173492_s_at	D1044.7	417	A	424.6	P	284.2	A
173493_at	F59B2.2	1230.8	P	1598.9	P	1762.9	P
173494_s_at	T20F5.4	47.3	A	107.9	A	85.1	A
173495_at	K11G9.5	326.7	P	351.6	P	410.3	P
173496_s_at	T23G7.3	391.5	P	995.3	P	1569.7	P
173497_s_at	ZC190.7	99.1	A	55	A	61.5	A
173498_s_at	F09C6.1	72.2	A	83.5	A	48.2	A
173499_s_at	B0228.4a	159.2	A	6.5	A	38.1	A
173500_at	R160.7	3302.2	P	3457.1	P	2533.2	P
173501_s_at	M70.4	68.2	A	35.1	A	55	A
173502_s_at	C03E10.4	632.6	P	618	P	752.1	P
173503_at	K07A1.12	1957.8	P	2336.8	P	1754.1	P
173504_at	C42D8.8a	16852.3	P	11450.7	P	12901.7	P
173505_s_at	C42D8.8a	6080.3	P	5905.2	P	4894.3	P
173506_s_at	T20H4.5	4381.2	P	4744.6	P	4594.5	P
173507_s_at	F43C9.4a	465.4	P	378.9	P	498.4	P
173508_at	C02B10.1	6964.7	P	8835	P	6088.2	P
173509_at	W02D3.9	2438.8	P	2197	P	2247.1	P
173510_s_at	Y57E12AL.5	523.2	P	366.8	P	476.8	P
173511_at	H37A05.1	968.1	P	1084.6	P	978.2	P
173512_at	T01D3.4	1942.4	P	2258	P	1943.1	P
173513_s_at	C18E9.3a	863.7	P	1937.9	P	1244.8	P
173514_s_at	K12C11.1	1452.4	P	1169.6	P	1407.9	P
173515_s_at	Y87G2A.5	137	A	233.1	P	294.5	P
173516_at	M01E11.4a	4562.8	P	3423.2	P	3321.4	P
173517_at	F37B12.3	1751.9	P	1575	P	1504.1	P
173518_s_at	C34D4.15	130.8	P	280.3	P	172.8	P
173519_at	T05A12.3	998.8	P	1282.1	P	1262.6	P
173520_at	T20B5.3	201.3	P	151.1	P	258.2	P
173521_at	C48G7.3	1008.4	P	1172.8	P	921.8	P
173522_s_at	W06H3.2	572.4	P	560.9	P	568.7	P
173523_s_at	F11C7.5	1463	A	1521.7	P	1448.6	P
173524_at	D2096.8	11356.2	P	12937.2	P	10857.1	P
173525_at	C36B7.6	2917.1	P	3433	P	3090.6	P
173526_at	F13H6.5	723.9	P	296.1	P	517.4	P
173527_at	C16H3.3a	1888.4	P	1155	P	1273.4	P
173528_at	ZK863.4	1534	P	1517.8	P	1317.6	P
173529_at	C36A4.4	1809.1	P	1557.4	P	1520.8	P
173530_at	F26F4.5	437	P	510.9	P	383.1	P
173531_at	C17G1.4	680.9	P	804.5	P	582.9	P
173532_at	R03D7.4	1076.8	P	1214.7	P	951.9	P
173533_at	F31E3.4	539.9	P	485.9	P	256	P
173534_at	C08A9.7	23.2	A	41.5	A	52.1	A
173535_s_at	F33A8.5	3525.5	P	3910.1	P	3662.3	P
173536_s_at	K02B2.3	889.8	P	833	P	913.2	P
173537_at	B0361.9	414.4	P	823.9	P	436.9	P
173538_s_at	M02D8.3	187.5	A	172.9	P	136	P
173539_at	B0511.10	1152.3	P	1289.5	P	952.7	P
173540_at	F59C12.3	777.1	P	1208.7	P	1099.8	P
173541_at	F28B3.7	2475.8	P	2453.8	P	2138.4	P
173542_at	F47D12.9a	2550	P	1986.2	P	2262.4	P
173543_at	C13F10.4	1448	P	1357.5	P	1360.2	P
173544_at	C18B12.6	625.4	P	1079.3	P	810.6	P
173545_at	M03D4.6	53.3	A	155.4	P	68.3	P
173546_s_at	C24F3.1a	2920.9	P	2522.2	P	3801.7	P
173547_s_at	C36B1.12	668	P	622.9	P	835.5	P
173548_s_at	H06H21.6	2198.3	P	2154.2	P	2188.4	P
173549_s_at	T07F10.2	38.4	A	50.6	A	18.5	A
173550_at	F45D3.4	1304	P	2029.1	P	1073.6	P
173551_at	F32B5.7	3214	P	2314.2	P	2678.7	P
173552_s_at	M01B12.3	542.9	P	789.2	P	575.4	P
173553_s_at	C27A7.4	344.3	P	250.3	P	523.5	P
173554_at	Y79H2A.6	4099.5	P	4254.8	P	3673.3	P
173555_at	R13F6.10	3468.9	P	3927.6	P	3626.9	P
173556_s_at	C06A8.1a	457.1	P	704	P	790.3	P
173557_s_at	F26A1.12	65.7	A	18.2	A	23.3	A
173558_at	ZC443.3	2411.8	P	2422.5	P	2345.2	P
173559_at	T26C11.4	909	P	907.2	P	995.2	P
173560_s_at	H19N07.3	1813.9	P	1910.9	P	2194.8	P
173561_s_at	R12C12.9a	617.4	P	619.5	P	636.4	P
173562_s_at	T05B11.3	781.7	P	846.5	P	1088.7	P
173563_s_at	C35C5.3a	4203.9	P	4197.2	P	3212	P
173564_at	Y37D8A.4	931.9	P	946	P	875.8	P
173565_s_at	C05C8.6	1073.5	P	921.4	P	958.1	P
173566_at	C13B9.3	1915.5	P	3240.5	P	2222.2	P
173567_s_at	T02E9.2	128.3	A	255.1	A	172.6	A
173568_at	C27A12.6	147.8	P	111.8	P	142.3	P
173569_at	B0041.5	4443.2	P	3080.8	P	3414.9	P
173570_s_at	F17C8.6	196	P	147	P	238.4	P
173571_s_at	T27E4.6	103.8	P	110.2	P	130.3	P
173572_s_at	T05H10.3	95.9	A	144.6	A	99	A
173573_s_at	Y75B7B.2	43.5	A	8.9	A	8.5	A
173574_at	T10F2.3	275.7	P	395	P	216.4	P
173575_s_at	F19H6.5	17.2	A	47.8	A	59.5	A
173576_at	ZK180.5a	1509.5	P	3571.7	P	1333.1	P
173577_at	T18H9.7a	1828.9	P	2082.6	P	2043.8	P
173578_s_at	C33D9.3a	1662.4	P	1523.1	P	1823.4	P
173579_s_at	W04G3.2	66.2	A	142.6	A	550.5	P
173580_s_at	W06D12.2	223	A	183.2	A	162.4	A
173581_s_at	Y41C4A.10	334.6	A	358.6	P	414.5	P
173582_at	C14H10.2	103.2	P	252.2	P	54.9	P
173583_s_at	C14H10.2	68.7	A	540.7	P	301.5	A
173584_s_at	W01C9.3	46.8	A	71.6	A	16.1	A
173585_at	F16D3.4	1364.6	P	1893.4	P	1693.1	P
173586_s_at	W02B12.10	620.4	P	739.7	P	733.1	P
173587_s_at	T07D10.1	244.9	A	185.3	A	214.2	A
173588_s_at	T13F2.6	139.1	A	64.9	A	94	A
173589_at	Y105C5A.1	271.6	A	184.9	P	141.2	M
173590_at	F10E7.8	1711.6	P	3591.6	P	2925.8	P
173591_at	F43G6.9	5578.4	P	6025.7	P	5331.9	P
173592_s_at	H21P03.3a	1812.1	P	1193.8	P	1304	P
173593_at	ZK546.17	549.1	P	948.5	P	640.3	P
173594_at	Y32H12A.8	148	P	446.6	P	203.4	P
173595_s_at	Y32H12A.8	61.8	P	70.2	P	48.4	P
173596_at	F57B9.7a	2419.3	P	2831.5	P	2270.8	P
173597_s_at	F57B9.7a	136.7	A	145.3	P	126.6	P
173598_s_at	Y75B8A.32	21.4	A	19.3	A	25.6	A
173599_s_at	Y48G10A.3	1060.1	P	474.3	P	298.1	P
173600_s_at	R07E4.5	662.3	P	602.9	P	609.8	P
173601_s_at	Y56A3A.11	104	A	53.9	A	148.4	A
173602_at	Y17G7B.17	916.3	P	877.7	P	975.3	P
173603_at	T11G6.5	1216.4	P	1742.7	P	1606.4	P
173604_at	C14A11.6	795.9	P	1375.2	P	791	P
173605_s_at	C14A11.6	379.7	A	321.4	A	341.5	A
173606_s_at	T26A5.9	19509.9	P	15353.8	P	16348.2	P
173607_s_at	F59F3.2	291.8	A	198.3	A	224.8	A
173608_s_at	K10B3.7	12825.6	P	14541.2	P	10764.7	P
173609_at	Y39B6A.1	680.8	P	1032.9	P	1045.9	P
173610_at	C30C11.4	4728.8	P	5202.1	P	4143.9	P
173611_s_at	Y11D7A.11	101.5	A	78.4	A	23.2	A
173612_s_at	Y77E11A.13a	28.8	A	46.2	A	12.1	A
173613_s_at	Y62E10A.13a	2750.5	P	3780.6	P	2788.4	P
173614_at	C46H11.11a	143.5	M	243.4	P	150	P
173615_s_at	Y111B2A.8	123.2	A	145.4	P	119.4	P
173616_at	K11D12.10a	281.3	P	545.8	P	429.3	P
173617_at	F43B10.2	58.2	A	118.5	P	103.8	P
173618_s_at	T12E12.3	31.8	A	16.9	A	16.9	A
173619_s_at	R10D12.8	473.5	A	354.1	A	515.3	M
173620_s_at	C03A7.11	10.1	A	39	A	3.7	A
173621_s_at	Y43F8C.16	13.3	A	8.7	A	11.5	A
173622_s_at	F10G7.10a	818.9	P	734.8	P	906.3	P
173623_s_at	W10D5.3a	968.2	P	1279.8	P	1233.9	P
173624_at	K07C5.1	4520.6	P	3221.4	P	4648.7	P
173625_s_at	F08A10.1a	1196.8	P	827.6	P	1652	P
173626_s_at	F29G6.3a	601.3	P	893.6	P	667.1	P
173627_at	F54C8.7a	888.7	P	966.8	P	964.4	P
173628_at	Y55F3AM.12	542.3	P	499.4	P	718.4	P
173629_at	F36A2.13	1141.4	P	1267.9	P	1189.5	P
173630_s_at	T12E12.2	142.3	A	243.3	A	178.8	A
173631_at	F29D11.2	3796.8	P	2885.7	P	3630.9	P
173632_s_at	M18.1	199.9	A	190.2	A	22.3	A
173633_at	F10G7.9a	304.9	A	709.1	P	557.9	P
173634_at	M28.6	4038.9	P	3958.6	P	3614.9	P
173635_at	F16F9.2	1567.6	P	3459.9	P	2208.3	P
173636_at	C01B7.6	3806.9	P	2925	P	3117.5	P
173637_s_at	C05D10.1a	406.6	A	271.3	M	361.2	A
173638_s_at	ZK177.8a	337.8	P	277.7	P	157.3	P
173639_at	C34E7.4	470.4	P	865.8	P	412.9	P
173640_at	ZC513.7	2650.2	P	3020.8	P	3368.3	P
173641_at	K07D8.1	578.1	P	1194.4	P	529.8	P
173642_at	Y22D7AR.6	295.1	A	476.2	P	477.6	P
173643_at	Y22D7AL.8	765	P	693.1	P	508.9	P
173644_at	K02D7.1	2906.9	P	3613.2	P	2389.2	P
173645_s_at	Y119D3B.15	956.8	P	1023.3	P	739.7	P
173646_at	C52B9.8	1359.4	P	1551.4	P	1187.2	P
173647_s_at	C53B4.5	28.1	A	123.6	A	75.9	A
173648_s_at	F53G2.6	177.8	A	174.3	A	167.7	P
173649_at	F18A12.8a	5741.9	P	3543	P	4045.8	P
173650_s_at	ZK265.2	292.5	A	206.8	A	188.3	A
173651_at	T12D8.3	1015.8	P	1033.7	P	971.4	P
173652_at	Y50E8A.4a	291.5	P	441	P	228	P
173653_at	B0205.3	9417.4	P	7709.9	P	7767.8	P
173654_at	C42D8.5	492.7	A	984.9	P	1807.2	P
173655_s_at	T22D1.9	1234.9	P	1089.6	P	1656.1	P
173656_at	C18A11.7a	9047.8	P	13141.4	P	9423.8	P
173657_s_at	Y77E11A.15	67.6	A	152.8	A	82	A
173658_at	F15A8.6	1462	P	1203.7	P	1079.6	P
173659_s_at	C46A5.4	44.6	A	134.3	A	106	A
173660_at	R90.1	3399.5	P	3068.1	P	2894.1	P
173661_s_at	C54G7.3a	366.3	M	369	P	293.6	A
173662_at	T05E8.3	1695.8	P	1434.3	P	1181.6	P
173663_at	T28F3.1a	944.4	P	898.2	P	673.3	P
173664_at	ZC13.4	85.6	P	185.2	P	91.2	P
173665_at	T26A5.9	14078	P	13606.2	P	11221.4	P
173666_at	R07G3.8	4101.5	P	2786.2	P	2855.5	P
173667_at	B0416.5a	3215.1	P	4821.1	P	3490.1	P
173668_s_at	F52G2.3	122.4	A	65.6	P	151.1	P
173669_s_at	K10B3.6a	194.5	P	231	P	249.1	P
173670_s_at	C03D6.4	567	P	512.5	P	576.6	P
173671_at	F33D4.4	4543.8	P	3932.3	P	5049.2	P
173672_s_at	C06A5.8a	44.4	A	42.1	A	17.3	A
173673_s_at	W08E3.2	173.3	P	190.1	P	258.4	P
173674_at	T04F8.2	684.9	P	710.8	P	640.7	P
173675_at	F59A3.4	1374.3	P	1719.4	P	1444.5	P
173676_s_at	F08C6.6	1371.5	P	1880	P	1507.3	P
173677_at	F25G6.8	7922.1	P	7161.3	P	7393.7	P
173678_s_at	F25G6.8	627	P	988.2	P	1011.2	P
173679_s_at	C27H6.4a	3434.6	P	3219.9	P	3022.7	P
173680_at	T02C5.3	1068.5	P	1812.1	P	1327.1	P
173681_s_at	F44B9.7	300.9	P	375.8	P	390.9	P
173682_at	M01H9.3a	855.2	P	910.2	P	1063.3	P
173683_s_at	F09G2.8	798.7	P	481.4	P	768.2	P
173684_s_at	K04C2.3a	591.2	P	542	P	446.1	P
173685_s_at	M60.6	370.9	P	302.4	P	326.6	P
173686_s_at	Y7A9D.1	409.4	A	504.9	P	394.9	M
173687_s_at	R11A5.3	151	P	85.6	A	126.7	M
173688_s_at	T22B7.7	46.9	A	38.8	A	59.2	A
173689_s_at	K09H9.6	38.4	A	141.4	P	79.8	A
173690_at	F46B6.5a	440.5	P	1268.7	P	824	P
173691_s_at	ZK688.2	363.4	P	306.9	P	248.1	P
173692_at	E04A4.5	3616.2	P	4317.5	P	3294.6	P
173693_at	F59F4.3	1259.6	P	1157.4	P	1124.6	P
173694_s_at	F55F8.6	330.6	P	565.3	P	457.8	P
173695_s_at	T01H3.2	214.8	P	380.5	P	404.8	P
173696_at	F21H12.5	138.8	A	100.2	P	130.9	A
173697_s_at	F10E9.7	39.8	A	140.5	A	40.4	A
173698_s_at	F01D5.9	776.7	A	934.8	P	928.1	M
173699_s_at	C09G9.1	504.4	P	738.6	P	528.2	P
173700_at	T03D3.5	49.4	A	39.3	A	134.9	A
173701_s_at	T03D3.5	67	A	164.8	A	215.6	A
173702_at	T05E11.5	4965.2	P	5060.8	P	4854	P
173703_s_at	F25H5.6	503.2	A	674.9	P	711.6	M
173704_s_at	W07B8.4	141	A	176.8	A	113.7	A
173705_s_at	K06A1.5	647.8	P	554.7	P	740.2	P
173706_at	ZK154.6a	647	P	600	P	583.9	P
173707_at	B0035.2	691.8	P	1170.3	P	890.2	P
173708_s_at	B0035.2	261.9	P	345.3	P	380	P
173709_at	C02B10.2	968.9	P	839.1	P	924	P
173710_at	F58G11.3	6.6	A	14.1	A	12.8	A
173711_s_at	C17G10.6a	43.4	A	37	A	39	A
173712_s_at	T23B12.7	554.6	P	879.2	P	689.6	P
173713_at	F59B10.4a	24.4	A	15.6	A	15.8	A
173714_at	T09B4.10	1458.3	P	1159.2	P	1271.1	P
[truncated: 20,553 more rows]

## Sheet: Larval A-class MAS5
Intensity Values Following Global Normalization (Affymetrix MAS 5.0)
Larval A-class values
unc-4::3XFLAG::PAB-1
		VA #1		VA #2		VA #3		VA #4
Affy ID	Cosmid Name	DMV152		47DMM3		47DMM4		47DMM6
171720_x_at	Y48E1B.14a	957.2	P	725.8	P	993.1	P	687.9	P
171721_x_at	T01G9.2a	1264.4	P	1210.6	P	1525.9	P	1648	P
171722_x_at	F56B3.11a	2386.3	P	2978	P	3125.1	P	2677.6	P
171723_x_at	F59D8.2	80.6	A	107.9	A	178.7	A	125.5	A
171724_x_at	K06A5.7	404.4	P	425.2	P	497	P	340.9	P
171725_x_at	F57B1.4	26294.2	P	21090	P	21261.9	P	25813.8	P
171726_x_at	yk102a3.3	344.6	P	127.2	M	277.8	A	230.7	A
171727_x_at	B0304.3	53.2	P	146	P	246.7	P	163.8	P
171728_x_at	C10G8.5	1967.2	P	1487.9	P	1661.3	P	1743.6	P
171729_x_at	B0286.4a	2510.1	P	2462.7	P	2349.5	P	2507.8	P
171730_x_at	F11C7.3a	629.1	P	564.6	P	829.2	P	672	P
171731_x_at	C08B11.3	1378.2	P	1098.2	P	1251.9	P	984	P
171732_x_at	ZK637.7a	715.9	P	437	P	675.8	P	661.6	P
171733_x_at	F23F12.9a	363.9	P	333.9	P	413.9	P	271.5	P
171734_x_at	F54D8.2	23809.7	P	26245.7	P	26848.4	P	25280.4	P
171735_x_at	T06E4.4	33268.7	P	24427.2	P	25429.1	P	30801.4	P
171736_x_at	F44A6.2a	394.6	P	398.1	P	493.1	P	629.5	P
171737_x_at	T12G3.1	5265.7	P	3680	P	3519.5	P	4436.6	P
171738_x_at	B0350.2a	4411	P	3337.6	P	4501.4	P	4250.1	P
171739_x_at	K03C7.1	2783.5	P	2521.3	P	2989.5	P	1904.5	P
171740_x_at	T27D12.2a	518.9	P	455	P	457.5	A	731.4	P
171741_x_at	C44B12.5	797.5	A	662.8	A	587.3	A	968.5	A
171742_x_at	C52D10.9	230.8	A	317.5	A	248.9	A	282.9	A
171743_x_at	K03B4.7a	751.4	P	486.9	P	712.7	P	428.9	P
171744_x_at	F54D12.4	343.6	P	360.1	A	226.5	A	373.9	A
171745_x_at	F56C11.2	991.8	P	2991.8	P	2827.7	P	1851.6	P
171746_x_at	F15G9.1a	3988.7	P	3812.5	P	4451.6	P	4703.3	P
171747_x_at	F22E5.8	18.1	A	49.5	A	28	A	38.1	A
171748_x_at	C38C3.5a	2199.3	P	2360.5	P	1662.2	P	2826.5	P
171749_x_at	W05H7.1	403.7	M	442.1	A	505.9	A	301.8	P
171750_x_at	M01F1.7	2068	P	1627	P	1586.8	P	1699.1	P
171751_x_at	C38D4.1a	205.3	P	391.1	P	261.7	P	325.6	P
171752_x_at	C18C4.5a	1742.8	P	2640.3	P	2626	P	1677.6	P
171753_x_at	F46C3.1	625.4	P	367.5	P	272.3	P	286.3	P
171754_x_at	Y15E3A.4	1615	P	1127.7	P	1220.4	P	1107.5	P
171755_x_at	K01G5.2a	495.3	P	644.4	P	633.7	P	1123.6	P
171756_x_at	W05B2.1	42928.9	P	53151.6	P	48340.5	P	50746.7	P
171757_x_at	K01G5.2a	620.4	P	900.6	P	764.5	P	1073.8	P
171758_x_at	F49E2.5a	282.6	P	343.3	P	419.9	P	455.1	P
171759_x_at	K08F4.1	829.7	P	1135.5	P	1254.1	P	1091.1	P
171760_x_at	F56D2.6a	2136.2	P	2582.2	P	2306.8	P	1869.9	P
171761_x_at	T28D9.2a	1754.4	P	2267.9	P	2433.1	P	2080	P
171762_x_at	Y39B6A.16	72.4	A	112.1	A	102.3	A	36.8	A
171763_x_at	Y119D3B.13	17.3	A	36.4	A	92.6	A	81.9	A
171764_x_at	T27D12.2a	581.5	M	530.4	A	455.3	A	623.5	A
171765_x_at	F58D5.4a	96.4	M	150.2	P	170.2	P	234	P
171766_x_at	F29G6.3b	384.4	P	183.7	A	238.3	A	252.3	A
171767_x_at	F31C3.9	1344.5	P	1296.4	P	1608	P	1315.4	P
171768_x_at	B0222.6	52595.7	P	62972.9	P	59527.6	P	58121.6	P
171769_x_at	F23F12.12	443.6	P	678.3	P	441.6	P	551.7	P
171770_x_at	W05B2.5	48066.7	P	54471.1	P	54108.8	P	50664.3	P
171771_x_at	F41C3.4	1053.6	P	1185	P	1082.3	P	818.7	P
171772_x_at	Y17G7B.2a	70.2	A	81.2	A	61.9	A	72.8	A
171773_x_at	F52D10.3a	7359.6	P	6770.5	P	6838	P	7038.8	P
171774_x_at	W02B8.2	5.5	A	9.6	A	11.6	A	32.3	A
171775_x_at	ZK596.1	228.6	P	361	P	501.5	P	392.9	P
171776_x_at	C07G2.1a	143.1	A	189.4	P	151.8	A	142.7	A
171777_x_at	F18A1.6a	318.9	P	641.1	P	643.7	P	315.5	P
171778_x_at	Y39G8B.1a	1257.3	P	2401.5	P	2557.4	P	1241.4	P
171779_x_at	Y37E3.13	864.7	P	785.1	P	770.9	P	845	P
171780_x_at	Y39E4A.3	2610.2	P	3499	P	3266.6	P	2906.9	P
171781_x_at	W08E3.3	2415.2	P	2625.9	P	2501.5	P	1972.3	P
171782_x_at	C17G1.7	616.9	P	428.2	P	448.4	P	450.4	P
171783_x_at	C35B1.1	213.9	P	246.5	P	301.2	P	232.2	P
171784_x_at	Y75B12B.2	2932.8	P	4170.8	P	4801.7	P	4187.8	P
171785_x_at	C37C3.1	3791.2	P	4226.7	P	3549.6	P	3613.9	P
171786_x_at	F10E7.7	27004	P	29704.2	P	26305.4	P	22930.7	P
171787_x_at	Y71H9A.3	4599.7	P	3666.3	P	3572	P	5127.4	P
171788_x_at	Y23H5A.5a	340	P	196.1	P	113.7	A	229.9	P
171789_x_at	F31E3.5	26717.4	P	33249.4	P	32586	P	28795.4	P
171790_x_at	Y46B2A.1	74.9	A	146.8	M	96.1	A	146.8	M
171791_at	F29D11.1	3215.5	P	5423.9	P	4573.3	P	3411.4	P
171792_x_at	T20B3.2	631.6	P	744	P	840.8	P	532.8	P
171793_x_at	ZK154.3	510.3	P	434.3	M	445.4	P	404	M
171794_x_at	W05H7.4b	190.5	A	193.6	A	203	A	158.3	P
171795_x_at	R12E2.14	12731.6	P	16199.3	P	12413.8	P	8358.6	P
171796_x_at	C02E7.6	4903.4	P	5874	P	4825.1	P	4358.5	P
171797_x_at	Y71F9AL.13a	39847.9	P	48359.9	P	45956.9	P	45184.6	P
171798_x_at	Y45F10D.12	34753.9	P	40350.2	P	42276.9	P	38652.5	P
171799_x_at	F36A2.7	9797.8	P	10740.7	P	11347.9	P	9195.5	P
171800_x_at	C09D4.5	33990.3	P	40837.6	P	39247.5	P	39536.1	P
171801_s_at	W03G11.4	3105.8	P	4113.1	P	4719.8	P	4277.6	P
171802_s_at	Y75B8A.24	598.5	P	719.9	P	649.9	P	636	P
171803_x_at	R05D3.11	264.3	A	372	A	245	P	253.9	A
171804_x_at	Y22D7AL.10	7256.7	P	7763.5	P	7000.8	P	5531.5	P
171805_x_at	F22F1.1	3221.7	P	3227	P	3279.3	P	4014.2	P
171806_x_at	W02B12.3a	2771.5	P	2345.6	P	2439.7	P	2333.8	P
171807_x_at	C02E7.7	3003.1	P	3064.2	P	2766.8	P	2208.2	P
171808_x_at	F11C1.5a	191.1	A	267.7	A	225.9	A	106.4	A
171809_s_at	F55A3.3	1432.3	P	2049.1	P	1853.2	P	1940.5	P
171810_x_at	F02G3.1a	3493.4	P	2551.3	P	2886.2	P	3551.7	P
171811_s_at	K01D12.15	60.9	A	255.6	P	272.4	P	105.9	A
171812_x_at	T20B5.3	99.8	P	71.5	A	77.9	A	135.6	P
171813_x_at	C05D11.12	920.3	P	1418.1	P	1092	P	1112.9	P
171814_x_at	C47B2.3	6682.8	P	8226.7	P	9138.7	P	5774.1	P
171815_x_at	C06G8.2	100.3	P	182.6	P	193.2	P	136.6	P
171816_x_at	K02F3.10	1106.3	P	1112	P	1604.5	P	1275.2	P
171817_x_at	Y38F2AR.9	8813	P	11523.4	P	13993.6	P	9973.9	P
171818_x_at	C01G6.5	25.4	A	76.1	A	95.1	A	29.8	A
171819_x_at	C08B11.5	10	A	29.6	A	18	A	88.7	A
171820_x_at	T05D4.1	8707.8	P	7624.4	P	8692.8	P	9245.7	P
171821_x_at	E02H4.3a	227.5	P	175.8	A	171.1	A	309.3	P
171822_x_at	F33H1.2	1094.1	A	1510.4	P	1172.3	M	1203.2	A
171823_x_at	W03F9.10	220.2	P	254.9	P	243.8	P	215.1	P
171824_x_at	D1037.3	3119.5	P	2695.3	P	3332.3	P	2990.9	P
171825_at	R11F4.1	4.9	A	47.1	A	23.2	A	16.5	A
171826_x_at	C38C3.5	725.4	P	1060.8	P	921.8	P	1420.7	P
171827_x_at	Y73F8A.6	1544.8	P	944	P	1281.1	P	1099.8	P
171828_x_at	W01A8.1	1810.2	P	1909.3	P	1865.2	P	1987.5	P
171829_x_at	K07A3.1	4318.5	P	4064.7	P	3953.9	P	2948.3	P
171830_x_at	Y48E1B.3	1230.8	P	1238.5	P	1201.7	P	1195.8	P
171831_x_at	Y54G2A.18	682.4	P	643.7	P	632.5	P	532.6	P
171832_s_at	Y48B6A.12	3424.4	P	2804.1	P	3904	P	2493.5	P
171833_x_at	C01G6.3	3.7	A	4.8	A	4.4	A	4.3	A
171834_x_at	ZC8.6	160	A	96.5	A	88	A	246.5	A
171835_x_at	W02B12.2	2602.7	P	2437.1	P	3982.1	P	2759.8	P
171836_x_at	R04F11.2	16055	P	19735.7	P	17665.7	P	14967.9	P
171837_x_at	W10D5.2	3705.6	P	3368	P	2953.5	P	2631.4	P
171838_x_at	B0334.8	164.5	A	167.8	A	173.9	A	156.3	A
171839_x_at	C53D5.4	27.8	A	7.3	A	3.3	A	14.1	A
171840_x_at	M6.1b	258	P	209.1	A	127.6	A	272.2	M
171841_x_at	F58A4.7a	755.9	P	690.9	P	577.1	P	538.8	P
171842_x_at	R10E12.1a	3271.7	P	2190.8	P	1935.3	P	2020.2	P
171843_x_at	T23H2.1	98.2	P	138	P	146.9	P	169.6	P
171844_x_at	Y94H6A.3	130.5	P	174.7	A	196.6	A	112.1	P
171845_x_at	F57C7.3a	100.7	P	112.5	M	92.1	A	337.2	P
171846_x_at	Y48G9A.1	259.8	M	130.2	A	184.3	A	28.8	A
171847_s_at	W01F3.3	3704	P	7813.6	P	7769.6	P	6561.5	P
171848_x_at	K01C8.3a	85.4	A	213	A	140.2	A	90.3	A
171849_x_at	ZK525.1	2248.6	P	1884.9	P	2384.2	P	2403.8	P
171850_x_at	K04G7.4a	6315.2	P	5740.3	P	5744.5	P	4681.4	P
171851_x_at	Y42H9AR.1	1351.7	P	1525.8	P	1428.3	P	1492.6	P
171852_x_at	Y32G9A.4	172.5	P	143.4	P	140.7	A	154.6	M
171853_x_at	F29G6.3a	6178.8	P	4533.8	P	4168.5	P	4308.9	P
171854_x_at	F48F7.4	285.8	P	319.5	M	401.7	P	397.6	P
171855_x_at	Y59A8A.3	437.7	P	569	P	580.4	P	500.1	P
171856_x_at	C36E6.5	11971.8	P	13564.6	P	14800.6	P	10183.3	P
171857_x_at	T28D9.7	184.2	P	298	P	250.5	P	261.2	A
171858_x_at	F58F6.4	81.4	P	210.5	P	242.4	M	124.1	A
171859_x_at	T05H10.6a	7806.7	P	7745.1	P	7612	P	7276.3	P
171860_x_at	F29D10.4	253.8	A	284.8	P	312.7	P	338.3	P
171861_x_at	F42A6.9	4373.5	P	2029.2	P	1882.4	P	1707.2	P
171862_s_at	R08E3.1a	1587.7	P	1810.2	P	2249.8	P	1598.3	P
171863_x_at	B0416.5	524.3	P	460.9	P	361.7	P	437.9	P
171864_x_at	Y41E3.4	580.9	P	744	P	513.2	P	756.7	P
171865_x_at	ZK622.3a	373.4	P	239.9	P	249.8	P	183.8	P
171866_x_at	F15C11.2a	1035.6	P	994.3	P	833.8	P	693.3	P
171867_x_at	C34F11.4	204.4	P	196.7	P	271.5	P	315.3	P
171868_x_at	Y71G12B.11b	405.8	P	374.1	P	487.2	P	713.3	P
171869_at	T14E8.1a	442	P	417.2	P	379.6	P	392	P
171870_x_at	C14A4.4a	484.2	A	386.5	A	707.7	M	666.3	A
171871_x_at	F28D9.1	527.3	P	367.5	P	312.3	P	281.3	P
171872_s_at	Y66D12A.8	368.7	P	484.3	P	532.5	P	530.4	P
171873_x_at	B0523.5	118.1	A	119.3	A	183.5	A	127.6	A
171874_x_at	R03G5.1a	184.7	P	359.7	P	263.7	P	352.2	P
171875_x_at	Y37E11AL.3a	383	P	353.5	P	335.4	P	450.8	P
171876_at	F58G11.1a	906.2	P	808.7	P	925.8	P	795.9	P
171877_x_at	B0244.2	1445.3	P	1338.1	P	1243.9	P	1080.4	P
171878_s_at	Y48B6A.14	6143.5	P	6927.7	P	6853.6	P	6669.2	P
171879_x_at	H17B01.4a	2267.5	P	3090.1	P	3465.3	P	3130.2	P
171880_x_at	C24D10.7	84.9	A	197.6	A	138.3	A	195.6	A
171881_x_at	B0365.3	1118.8	P	1308.5	P	1260	P	1521.9	P
171882_x_at	C47E12.5	5438.6	P	5127.1	P	5131.9	P	4786.6	P
171883_x_at	K02F6.7	9.8	A	1.5	A	18	A	2.5	A
171884_x_at	F59F4.2	6606.2	P	10425.9	P	10545.3	P	8002.2	P
171885_x_at	C30B5.1	96.4	P	56.8	P	153.9	M	65.3	A
171886_x_at	T03E6.7	326.8	P	746	P	624.8	P	506	P
171887_x_at	Y39E4A.2a	813.3	P	1106	P	979.4	P	1137	P
171888_x_at	Y37D8A.21	180.8	P	286.4	P	257.6	P	256.2	P
171889_x_at	K04C2.2	726.8	P	769.7	M	654.4	P	853.4	P
171890_x_at	F56E3.3a	166.5	P	234.7	P	183.6	P	172.5	A
171891_at	MTCE.35	178.6	P	272.5	P	189.6	P	224.9	P
171892_x_at	C45B2.5	1565.9	P	1762.4	P	1839.5	P	1728.3	P
171893_x_at	C25D7.6	573.7	P	655.4	P	892.8	P	516.8	P
171894_x_at	T08H4.1	290.6	P	296.9	M	339	P	314.4	P
171895_s_at	Y17G7B.17	4006.9	P	4972.4	P	4310.7	P	4968.9	P
171896_x_at	F44D12.3	34.3	A	121.5	A	44.8	A	33.1	A
171897_x_at	C14B9.2	1241.7	P	1197	P	1373.5	P	1134.1	P
171898_x_at	F57G12.1	563.4	P	1033.5	P	814.1	P	958.1	P
171899_x_at	F18A1.5	105.8	A	75.7	A	105.9	A	110.8	A
171900_s_at	B0511.6	1861.9	P	1381.4	P	1864.3	P	1229.5	P
171901_x_at	W04C9.1	5400.3	P	8377.4	P	8953	P	9154.3	P
171902_x_at	R05C11.3	138.8	P	118.8	P	130.7	M	172	P
171903_x_at	C16C10.3	25	A	130.7	A	163.6	P	78.3	A
171904_x_at	D1054.11	1565.6	P	1883.3	P	1802.5	P	4995.8	P
171905_x_at	K10D6.2a	2702.9	P	1855.7	P	2533	P	2145.9	P
171906_x_at	K10C8.3	1452.5	P	1588.4	P	1598.1	P	1843.3	P
171907_x_at	W02B9.1	299.7	P	257.4	P	248.9	P	334.5	P
171908_x_at	B0491.5	5524	P	5102.4	P	5504.9	P	4929.2	P
171909_s_at	C14C10.3	951.6	P	915.3	P	884.7	P	754.3	P
171910_x_at	C01G6.1a	12386.6	P	12104.8	P	12213	P	14364.2	P
171911_x_at	F53F4.11	877.7	P	615.5	P	647.7	P	431.3	P
171912_x_at	C04F6.3	32	A	40.9	A	373.2	P	26.5	A
171913_x_at	Y119D3B.13	9.5	A	5.2	A	11	A	8.4	A
171914_x_at	F36F12.1	28	A	29.1	A	16.4	A	21.3	A
171915_at	MTCE.12	4737.2	P	6993.7	P	6367	P	5142.8	P
171916_s_at	ZK131.11	2332.4	P	2094.1	P	2344.6	P	1937.3	P
171917_x_at	Y69A2AR.18a	7711	P	8370.1	P	6857.1	P	6593.8	P
171918_x_at	Y17G7B.10a	1880.2	P	1517.2	P	1298.4	P	931.1	P
171919_x_at	F37C4.5a	3976.2	P	3900.5	P	4019	P	3311.2	P
171920_x_at	F54D7.7	24203.3	P	29561.8	P	29622.4	P	29543.2	P
171921_x_at	C01B10.5a	7793.4	P	3782.8	P	3933.6	P	7041.8	P
171922_x_at	T10B5.5a	4043.5	P	4112.6	P	3673.9	P	4258	P
171923_x_at	Y38F1A.6	289.8	P	925	P	1082.6	P	804.7	P
171924_x_at	F08B6.4a	14350.3	P	14401.6	P	14713.2	P	13428.5	P
171925_x_at	C46H3.2a	486.1	P	454.7	P	424.6	P	597.3	P
171926_x_at	M03A8.1	739.7	P	1646.4	M	1047	P	1127.6	M
171927_x_at	F54D8.2	14867.6	P	18192.4	P	18365.8	P	17050	P
171928_x_at	F09E8.2	107.4	M	102.6	P	92.7	P	96.7	A
171929_x_at	C18E3.2	349.6	P	274.7	P	368.2	P	272.9	P
171930_x_at	F52G2.2	235.4	P	399.5	P	289.1	P	311.5	M
171931_s_at	C27H6.8	894.3	P	1297.2	P	1416	P	866	P
171932_x_at	F09C8.1	872.3	P	1059.8	P	1188.8	P	1050.7	P
171933_at	Y37E3.11	620.8	P	487.7	P	651.6	P	427.9	P
171934_x_at	yk463e9.3	12416.5	P	15801.4	P	12132.7	P	13565.3	P
171935_s_at	D1044.2a	150.4	P	103.1	A	153	A	23.4	A
171936_s_at	F23H12.2	1459.1	P	1530.6	P	1655.6	P	1342.6	P
171937_x_at	R08C7.3	988.3	P	959.7	P	899	P	1163.8	P
171938_x_at	Y38A10A.5	6095.7	P	8400.4	P	9868.4	P	10050	P
171939_x_at	T07A9.10	536	P	767.5	P	577	P	822.3	P
171940_x_at	W09C5.6a	37311.2	P	44077.8	P	43661.8	P	40530.6	P
171941_s_at	F44E5.5	702	P	1135.8	P	1109.5	P	356.9	P
171942_x_at	Y47G6A.20a	453.4	P	343.4	P	319	P	224.9	A
171943_x_at	C45E5.6a	767.1	P	943	P	736.8	P	797.2	P
171944_x_at	T28F12.2a	656.3	P	473.8	P	852.8	P	1551.6	P
171945_x_at	C09E8.3	261.1	P	804.6	P	1015.6	P	301	A
171946_x_at	T05B11.3	1457.8	P	1301.3	P	1304.7	P	1622	P
171947_x_at	ZC168.4	128.4	P	232.5	P	157.9	P	186.5	P
171948_x_at	C47B2.3	16930.2	P	22720.3	P	24555.1	P	18487.3	P
171949_x_at	Y39A1A.24	399.3	P	486.6	P	599.7	P	385.8	P
171950_x_at	T12G3.7	138	P	223	P	208.2	P	157.8	P
171951_x_at	Y39E4B.3a	397.3	P	317.9	P	291.9	P	192.8	P
171952_s_at	W03C9.7	58.3	A	59.6	A	88.8	A	189.9	M
171953_x_at	K01G5.4	6379.4	P	6130.3	P	5765.7	P	6826.2	P
171954_x_at	F40F11.1	28226.9	P	32676.3	P	35057.8	P	32416.6	P
171955_x_at	F52D10.3	10257.9	P	13097.7	P	10426.4	P	9975.4	P
171956_s_at	ZK270.1	5195.9	P	2480.4	P	1815.7	P	1768.7	P
171957_x_at	C06B8.8	26064.4	P	34862.3	P	31351.8	P	33173.9	P
171958_at	yk584b8.3	21959.2	P	30701	P	29691.7	P	25944.2	P
171959_x_at	Y57G11C.16	1819.5	P	2396.5	P	2119.6	P	2237.1	P
171960_x_at	Y49E10.6	2383.5	P	1759.7	P	2270.1	P	2909.4	P
171961_x_at	Y57G11C.10	8112.8	P	7067	P	6261.4	P	7541.8	P
171962_x_at	Y53C10A.12	363	P	240	A	173	P	190.2	A
171963_x_at	F01F1.8a	6511.4	P	6627	P	5712.8	P	5659.2	P
171964_s_at	T20B12.7	2045.9	P	2141.5	P	2140.8	P	1880.9	P
171965_x_at	Y73F8A.34	291.1	P	451.3	P	500.4	P	329.9	P
171966_x_at	M03F4.7a	1377.6	P	2154.2	P	2450.3	P	1477.1	P
171967_x_at	C27H2.3	424	P	365.3	P	302.7	P	388.4	A
171968_x_at	T05C3.5	1319.9	P	2617.7	P	2609.9	P	2078.7	P
171969_x_at	ZK669.4	980.4	P	1110.6	P	836.5	P	711.4	P
171970_x_at	H39E23.2	133.3	M	104	P	158.9	A	130	A
171971_x_at	F25H2.5	2069.8	P	2576.6	P	2673.5	P	3714.5	P
171972_x_at	Y50D7A.6	449.2	P	347.5	P	415.3	P	456.8	P
171973_at	T01G1.3	837	P	759.3	P	850.7	P	632.7	P
171974_x_at	C56C10.13	1677.2	P	1643.7	P	1742.6	P	1633	P
171975_x_at	Y111B2A.18	536.4	P	545.5	P	600.1	P	833.2	P
171976_x_at	Y105E8A.16	5173.7	P	6312.3	P	5895.5	P	5141.7	P
171977_x_at	Y105E8A.16	20506.4	P	19677.7	P	21187.7	P	19168.6	P
171978_x_at	Y92H12BR.3	159.3	P	181.9	P	82.7	P	173.9	P
171979_x_at	T19H12.2	223.7	P	302	P	292.3	P	256.7	P
171980_x_at	ZK757.3a	19.7	A	22.8	A	65.9	A	65.5	A
171981_x_at	W06H12.1	228.8	P	196.7	P	122.6	A	164.4	P
171982_x_at	F23B2.5a	3815.6	P	3099.3	P	4528.6	P	3636.9	P
171983_s_at	Y51A2D.8	6.1	A	42.4	A	7	A	15.5	A
171984_at	Y49A3A.2	2291.8	P	2817.8	P	2792	P	2081.8	P
171985_x_at	F26F4.4	71.5	A	46.5	A	102.5	A	72.3	A
171986_x_at	T27E4.4	4792.8	P	6797.8	P	7938.4	P	6377.2	P
171987_x_at	W08F4.3	5786.4	P	6906.5	P	7506.4	P	6945.7	P
171988_at	C44B12.2	9876.7	P	8590.4	P	9115.6	P	8726.7	P
171989_x_at	ZK945.3	548.4	P	296.2	P	299.3	P	361.1	P
171990_x_at	R13G10.1	234.7	P	264.8	P	274.1	P	301.4	P
171991_x_at	Y39A3CL.4a	27.6	A	37.6	A	62.4	A	23.9	A
171992_x_at	Y38E10A.6a	4.9	A	6.8	A	7.7	A	4.6	A
171993_x_at	W01G7.1	998.6	P	869.3	P	810.8	P	935.1	P
171994_x_at	F53A3.3	20075.9	P	23699.8	P	22710.3	P	19687.6	P
171995_x_at	W06F12.1a	177.1	P	195.2	A	240.6	M	241.1	P
171996_x_at	F58A3.2a	389.8	P	358.2	P	340.4	P	345.5	P
171997_x_at	Y105E8B.1a	3227.6	P	2235.8	P	1842.9	P	2692.1	P
171998_x_at	ZK524.2a	1182.1	P	923.2	P	763.5	P	832.9	P
171999_x_at	T27D12.2a	998.6	P	816	P	726.1	P	960.5	P
172000_x_at	B0336.9a	739.1	P	1187.3	P	1183	P	1006.2	P
172001_x_at	Y105E8B.1a	11767.1	P	8823.3	P	8171.7	P	10138.5	P
172002_x_at	R07B1.2	43.6	A	41.5	A	9.1	A	26.4	A
172003_x_at	R07B1.2	49	A	9.6	A	6.5	A	43.5	A
172004_x_at	F08B6.4a	11345.4	P	10036.1	P	9851.5	P	10472	P
172005_x_at	F39B2.4a	328.3	P	595.5	P	407.9	P	605	M
172006_x_at	K04F10.4d	811.3	P	1212.5	P	1231.1	P	968.1	P
172007_x_at	Y106G6H.2a	12376.8	P	16543.5	P	15612.5	P	13447.5	P
172008_x_at	yk578h2.3	1304.9	P	1354.4	P	1321.6	P	534.7	P
172009_x_at	Y56A3A.18	503.7	P	424.6	P	394.9	P	456.5	P
172010_x_at	D2024.6	6988	P	6959.1	P	7820.9	P	6034.9	P
172011_x_at	H28G03.2a	1428.2	P	1424	P	1424.6	P	1657.6	P
172012_x_at	R07E4.6b	883.5	P	686.4	P	743.5	P	791.9	P
172013_x_at	F57B9.5	3408.1	P	3527.1	P	3325.2	P	2820.1	P
172014_x_at	C41C4.8	1593.2	P	1464.9	P	1803.2	P	1402.1	P
172015_x_at	Y82E9BR.17a	19.1	A	4.1	A	10.7	A	9.1	A
172016_x_at	DY3.7	1759.8	P	1563.1	P	1354.4	P	1975.5	P
172017_x_at	W07A8.3	766.1	P	744.4	P	929.1	P	625.7	P
172018_x_at	C47E8.7	2650.7	P	2691.1	P	2536.5	P	2598.5	P
172019_x_at	ZK637.7a	647.5	P	735.7	P	793.2	P	588.1	P
172020_x_at	F44B9.6	198.6	P	189.9	A	204.8	P	221.2	M
172021_x_at	Y39E4B.12a	799.3	P	500.1	P	547.4	P	523	P
172022_x_at	Y73E7A.6	603.6	P	451.1	P	529	P	441.2	P
172023_x_at	F20C5.2b	2505.4	P	1879.9	P	1912.2	P	2433.2	P
172024_x_at	T27D12.2a	424.2	P	431.9	A	372.7	A	599.3	A
172025_x_at	C08B11.4	952	P	772.6	P	788.3	P	825.7	P
172026_x_at	F11C7.3a	721	P	661.6	P	831.9	P	681.6	P
172027_x_at	Y73B6BL.7	201	P	216.8	A	161.8	P	206.5	A
172028_x_at	C32E8.10a	201.7	P	332	A	259.3	P	253.3	P
172029_x_at	C32E8.10a	268.6	A	319.5	A	307.1	A	419.1	A
172030_x_at	Y47H9C.6	175.2	P	254.1	P	238.4	P	318.9	P
172031_x_at	T01D1.2a	1128	P	1126.8	P	868.7	P	1023	P
172032_x_at	B0414.2	325.3	P	360.9	P	290.2	P	421.8	P
172033_x_at	Y55D5A.5	5	A	8.6	A	7.4	A	7	A
172034_x_at	T27B7.1	134	P	258.8	P	207.4	P	200.2	P
172035_x_at	C06C6.5a	602.2	P	236.2	P	436.1	P	337.1	P
172036_x_at	W02B12.6	121.1	P	143.3	P	189.4	P	104	P
172037_x_at	ZC416.8b	626.3	P	323.2	P	373.1	P	390.2	P
172038_x_at	ZC416.8a	3535.1	P	2454.2	P	2709.9	P	4155	P
172039_x_at	F14H12.4a	464.4	P	569.8	P	443.2	P	554	P
172040_x_at	F52F12.3	268.2	P	157.4	A	354.7	P	334.4	P
172041_x_at	F59C12.2	194.9	A	157.2	A	206.3	A	286.3	A
172042_x_at	T06E4.3a	1010.1	P	1260.2	P	1637.1	P	1208.9	P
172043_x_at	F52H3.7a	7587.3	P	4245.9	P	5017.6	P	6869.3	P
172044_x_at	F54C8.3	673.6	P	1297.9	P	848.6	P	1387	P
172045_x_at	C01B10.5a	7733.2	P	3775.3	A	3493.5	A	7734.4	P
172046_x_at	W06D4.1	5519.4	P	5699.5	P	6595.1	P	5668.9	P
172047_x_at	F08F8.3a	535.5	P	275.6	A	273.1	P	304.4	A
172048_x_at	C07H4.2	1944.9	P	1871.9	P	1754.8	P	2027.9	P
172049_x_at	Y73B3A.10	21.8	A	6.4	A	10.7	A	14.3	A
172050_x_at	Y73B3A.9	42.7	A	45.6	A	48.3	A	45.6	A
172051_x_at	Y73B3A.11	141.6	A	232.5	A	202.8	M	291.9	A
172052_x_at	K06C4.15	135.4	A	127.1	A	110.6	A	247.8	A
172053_x_at	ZK105.G	49.9	A	73.7	A	123.8	A	90.3	A
172054_at	F07B7.G	112.6	A	128.1	A	115.6	A	10.9	A
172055_x_at	K06C4.11	435.6	P	593.5	A	638.6	M	720.1	M
172056_x_at	Y5H2A.3	291.2	P	247.9	A	196.2	P	360.6	M
172057_x_at	C25A1.11	830.8	P	762.3	P	467.9	P	831.9	P
172058_x_at	K11E8.1a	214	P	216.5	A	163.7	A	232.5	A
172059_x_at	C15B12.5a	323.6	P	220.1	P	176.5	P	279.1	P
172060_x_at	C15B12.5a	363.8	P	285.4	P	183.2	P	276.6	P
172061_x_at	T21C12.1a	1988.9	P	1182.9	P	967.6	P	1792.4	P
172062_x_at	C44E12.3a	150.1	A	114.4	A	114.7	A	93.9	A
172063_x_at	T01B11.7	998.9	P	680.7	P	597.8	P	625.8	P
172064_x_at	K08H10.7	629.2	P	594.6	P	712.6	P	572.2	P
172065_x_at	Y71H2AM.23	3221.4	P	3337	P	3591.3	P	3109	P
172066_x_at	C06E1.4	391	P	482.8	P	465.4	P	465.3	P
172067_x_at	C40H5.5	42.3	A	29.7	A	25.1	A	50.6	A
172068_x_at	Y39G10AL.3	118.8	A	409	A	446.2	A	250.2	A
172069_x_at	T10H4.12	1468.4	P	501.9	P	743.2	P	1021	P
172070_x_at	K06A9.1a	448.5	P	336.9	P	372.3	P	337.6	P
172071_x_at	Y22D7AR.B	11.2	A	6.2	A	91.5	A	35.1	A
172072_x_at	C04A2.7a	522.7	P	482.8	P	292	A	457.4	M
172073_x_at	Y69A2AR.P	27.7	A	56.9	A	45.1	A	87.8	A
172074_x_at	Y69A2AR.8	22.5	A	35.6	A	7.7	A	10.9	A
172075_x_at	Y82E9BL.G	196.5	P	188.1	A	212.5	P	89.6	P
172076_x_at	Y69A2AR.28	1496.8	P	1514.1	M	1365.8	P	1170	P
172077_x_at	Y48G1BM.H	9.8	A	8.8	A	6.3	A	13.5	A
172078_x_at	Y48G1BM.I	8.7	A	44.8	A	8.9	A	56.6	A
172079_s_at	Y105E8B.6	7	A	41.8	A	129.9	A	41.6	A
172080_at	Y50D4A.5	3	A	33.2	A	3.2	A	5	A
172081_x_at	Y50D4A.3	320.1	A	210.3	A	148.7	A	108.1	A
172082_x_at	Y41D4B.4	32.9	A	12.7	A	33.3	A	21.9	A
172083_x_at	Y41D4B.5	32619.4	P	42992.9	P	39986.1	P	36560.4	P
172084_x_at	C39F7.2	671.4	P	780.3	P	541.6	P	538.7	P
172085_x_at	Y73B3B.4	32.9	A	49.9	A	43.9	A	40.3	A
172086_x_at	C06E1.5	27.1	A	28.1	A	9.2	A	53.2	A
172087_x_at	D2007.3	6.5	A	6.8	A	7.1	A	9.2	A
172088_x_at	Y73B3B.3	9.4	A	44.8	A	42.6	A	27.9	A
172089_x_at	F56B3.10	57.7	P	94.3	P	91.5	P	125.3	P
172090_at	Y67D8B.D	73.8	A	91.2	A	85	A	158.5	A
172091_x_at	T05A8.7	3.1	A	4.7	A	3.9	A	6.8	A
172092_s_at	Y73B3B.5	33	A	87.8	A	62.1	P	55.9	M
172093_x_at	Y54B9A.1	18.2	A	117.2	A	62.3	A	5.8	A
172094_x_at	C30A5.9	8.4	A	15.7	A	51.8	A	17	A
172095_x_at	C06E1.2	72.2	P	105	P	50.8	P	122.8	P
172096_x_at	C06E1.6	11.1	A	4.8	A	2.7	A	15.6	A
172097_x_at	Y22D7AL.1	2.3	A	2.2	A	1.4	A	30.1	A
172098_x_at	Y47D7A.2	76.5	A	184.5	A	188.3	A	166.4	A
172099_x_at	Y22D7AL.12	9.3	A	12.7	A	69.1	A	12.2	A
172100_x_at	C36E6.5	28073.6	P	29784.4	P	28581.2	P	29757.9	P
172101_x_at	F42G9.9a	277.5	P	281.7	P	259.6	P	336.1	P
172102_x_at	ZK105.G_rc	122	A	216.4	P	148.5	P	131.8	A
172103_x_at	W03F9.5	110.7	A	27.8	A	36.2	A	25.2	A
172104_x_at	Y69A2AR.27	51.1	P	106	A	20.3	A	44.4	A
172105_x_at	W03F11.6a	122.2	A	266.5	A	157.6	A	198	A
172106_x_at	Y54F10AM.7	137.1	P	179.1	P	171.6	P	233.8	P
172107_x_at	Y54F10AM.7	54.1	A	180.5	A	94.8	A	78.4	A
172108_x_at	Y39G10AR.17	21.7	A	23.6	A	26.1	A	38.4	A
172109_x_at	Y39G10AR.12a	7.8	A	17.1	A	6.6	A	10.3	A
172110_x_at	Y39G10AR.18a	61.3	A	54.7	A	44.1	A	115.8	A
172111_x_at	Y39G10AR.Z	38.6	A	30.9	A	12.9	A	11.4	A
172112_x_at	Y47D7A.10	198.2	A	214.4	A	192.4	A	294.2	A
172113_x_at	Y59H11AM.1	119.1	A	226.1	A	194.4	A	285.8	A
172114_at	Y19D10A.14	44.4	A	8.8	A	61.9	A	7.6	A
172115_x_at	F54H12.4	5.5	A	17.9	A	12.8	A	38.5	A
172116_x_at	Y105E8B.3	16.2	A	5.5	A	4.9	A	28.7	A
172117_x_at	Y38F2AR.12	50.9	A	23	A	42.9	A	71.4	A
172118_x_at	Y57E12B.1	12.1	A	41.7	A	19.8	A	50.1	A
172119_at	Y57E12B.2	218.7	P	182.8	P	72.3	P	233.8	P
172120_x_at	Y22D7AL.X	6.1	A	8.2	A	5.9	A	3.7	A
172121_x_at	Y47D7A.7	96.3	P	194.9	M	153.8	A	181.9	A
172122_at	Y37E11C.1a	158.5	A	256.7	A	198.8	A	231.1	A
172123_x_at	B0350.2a	4321.4	P	3369.6	P	3530.9	P	4661.8	P
172124_x_at	Y65B4A.3	462.9	P	564.7	P	824.9	P	424.4	P
172125_x_at	F58B6.3b	136	A	170.4	P	177.9	A	151.3	A
172126_x_at	W07B3.2a	186.7	P	264.7	A	358	A	373.7	A
172127_x_at	F42G9.9a	286.3	A	179.2	A	122.2	A	234.3	A
172128_x_at	Y48G9A.1	26.5	A	13	A	67	M	7	A
172129_x_at	Y105E8A.9	242.3	P	118.5	P	151.5	P	158.5	P
172130_at	Y34D9A.10	91	A	21.3	A	21.2	A	79.6	A
172131_x_at	Y73E7A.1	12.3	A	18.8	A	10.3	A	105.2	A
172132_x_at	Y24D9A.7	101.8	A	166	A	76.5	A	45	A
172133_x_at	F59D8.1	105.2	A	73.5	A	219.9	A	176.2	A
172134_x_at	F59D8.2	50.5	A	96.8	A	119.7	A	209.3	A
172135_x_at	Y5H2A.3	162.6	A	226.4	A	168.5	A	164	A
172136_x_at	Y71D11A.4	580.7	P	426	P	321.7	P	591.5	P
172137_s_at	Y111B2A.10a	130.7	A	153.1	A	137.8	A	175.6	A
172138_x_at	F52C6.12	1495.2	A	758.6	A	521.1	A	1055	A
172139_x_at	Y46H3D.1	32.2	A	40.4	A	50.5	A	37.5	A
172140_x_at	Y10G11A.3	96.9	A	10.9	A	113.7	A	93.9	A
172141_at	C28A5.4	2.9	A	5.3	A	8.5	A	3.9	A
172142_x_at	R05D3.5	65.9	A	112.3	A	91.4	A	93.1	A
172143_x_at	M02F4.9	70.5	A	41.7	A	29.8	A	61.5	A
172144_x_at	F14H12.4a	622.9	P	751.7	P	852.1	P	670.3	P
172145_x_at	Y66A7A.3	0.9	A	20.7	A	18	A	2.9	A
172146_x_at	R05D3.5	21.6	A	42.1	A	31	A	42.5	A
172147_x_at	M116.5	151.8	A	260.3	A	207	A	244.5	A
172148_x_at	Y54F10AM.7	4.5	A	11.3	A	30.1	A	11.7	A
172149_x_at	C32E8.10a	195.6	A	242	A	332.1	A	233.7	A
172150_x_at	C32E8.10a	222.2	A	276.3	A	236.3	A	230.7	A
172151_x_at	C32E8.10a	186.6	A	271.4	A	209.2	A	318.1	A
172152_x_at	C32E8.10a	14.8	A	87	A	37.9	A	32.1	A
172153_x_at	B0350.2a	3784.9	P	3363.8	P	3355.4	P	4767.4	P
172154_x_at	Y48G1BM.H_rc	5.4	A	16.5	A	7.3	A	13.5	A
172155_x_at	Y71A12B.Q	233.3	A	284.7	A	287.9	A	259	A
172156_x_at	Y71A12B.P	118.5	A	191.9	A	225.6	A	194.3	A
172157_x_at	Y67D8C.2	208.5	P	296	P	212.7	P	287.5	A
172158_x_at	Y67D8C.1	2.3	A	3	A	10.1	A	2.7	A
172159_x_at	F41E7.4	2349.8	P	2669	P	2338.7	P	3007.4	P
172160_x_at	F57G4.3	77.4	A	57.5	A	145.6	A	128.9	A
172161_x_at	F37D6.4	20.6	A	41.3	A	8.9	A	32	P
172162_x_at	F16D3.6	39.7	A	27.7	A	105.6	A	102.2	A
172163_x_at	C06C6.8	34.1	A	93.9	A	98.6	A	149	A
172164_x_at	C06C6.9	7.2	A	6.9	A	11.9	A	12	A
172165_x_at	F21D9.3	5.9	A	11.3	A	9.2	A	14.7	A
172166_x_at	AH10.4	107.6	P	38.1	A	109.5	P	76.2	P
172167_at	M60.4	4	A	24.5	A	3.3	A	2.6	A
172168_x_at	M162.6	32.1	P	9.8	A	36.1	A	30.8	A
172169_s_at	Y116F11B.4	22.1	A	18.9	A	6.8	A	12.5	A
172170_at	Y59H11AR.1	2.8	A	5.4	A	28.4	A	45.9	A
172171_x_at	Y43B11AR.2	3.2	A	2	A	65	P	10.7	A
172172_x_at	Y73B6BL.L	15.3	A	118.9	A	88.8	A	29	A
172173_x_at	Y73B6BL.1	44.2	A	155.1	A	134.2	A	40.6	A
172174_x_at	Y61A9LA.N	9.5	A	70.9	A	91.7	A	137.6	A
172175_x_at	Y61A9LA.5	11.6	A	18.3	A	6.2	A	10.3	A
172176_at	Y61A9LA.10	0.7	A	0.5	A	1.9	A	1.8	A
172177_x_at	Y71H2AL.1	717	P	668.5	P	626.2	P	678.2	P
172178_at	Y53G8AM.2	21.4	A	28.5	A	32.3	A	94.5	A
172179_x_at	Y45G5AM.C	12.3	A	3.4	A	20.3	A	5	A
172180_x_at	Y69A2AL.1	10.3	A	4.9	A	14.9	A	31.3	A
172181_x_at	Y48G1BL.4	22.6	A	55.7	A	23.5	A	97.3	A
172182_x_at	Y48G1BL.6	7.6	A	97.4	A	24.7	A	27	A
172183_at	H17B01.1a	2.7	A	1.5	A	1.5	A	7.4	A
172184_x_at	Y46C8AL.2	2345.9	P	989.6	P	847.1	P	723.5	P
172185_x_at	Y46C8AL.2	2.1	A	1.8	A	1.2	A	4.2	A
172186_x_at	Y54G2A.21	136.3	A	100.3	A	151.8	A	220.5	A
172187_x_at	Y54G2A.26a	46	A	175.3	A	58.7	A	122	A
172188_x_at	M04C9.2	2.1	A	58.8	P	5.1	A	21.6	A
172189_at	F46A8.7	53.7	A	18.4	A	84.5	A	31.7	A
172190_x_at	F59F4.2	285.1	P	648.5	P	915.6	P	696.4	P
172191_x_at	C27C7.2	194	P	411.3	P	830.4	P	435.3	P
172192_x_at	F44F1.2	49.5	A	8.3	A	13.3	A	10.5	A
172193_at	T12D8.5	506	P	1260	P	919.5	P	691.4	P
172194_x_at	ZK262.4	3.4	A	3.3	A	3.7	A	4.9	A
172195_x_at	T27C5.4	78.3	A	58.4	A	126.8	A	104.2	A
172196_x_at	K08C9.4	2105.2	P	2088.9	P	1978.2	P	1467.4	A
172197_x_at	W05B2.1	36915	P	37888.7	P	37189.4	P	36177.6	P
172198_x_at	F15D3.3	1601.8	A	1756.4	A	1373	P	1246.2	A
172199_x_at	K03B8.4	195	P	107	P	232.5	M	170.4	P
172200_x_at	C28D4.5	2	A	4.7	A	3.1	A	3.8	A
172201_x_at	ZC376.8	4.9	A	8.4	A	10.8	A	25.8	A
172202_x_at	F11F1.5	10.3	A	61.2	A	104	A	18.5	A
172203_x_at	Y41E3.8	30.9	A	14.7	A	11.7	A	56.8	A
172204_at	T22H2.4	356.7	P	391.2	P	472.1	P	326.5	M
172205_at	C29F7.7	68.1	A	33.2	A	89.7	A	51.6	A
172206_x_at	W05H5.2	90.4	A	111.9	A	56.5	A	157.3	A
172207_x_at	T06E4.9	307.9	P	592.9	P	394.9	P	397.1	P
172208_x_at	C28D4.8	9.1	A	21.6	A	13.1	A	23.8	A
172209_x_at	W05B2.5	49185.4	P	58493.8	P	48749.2	P	54148.7	P
172210_x_at	T01C1.1	39.8	A	15.7	A	56.1	A	27.3	A
172211_x_at	F49C5.3	86.4	A	33.6	A	30.1	A	28.4	A
172212_x_at	D1054.6	2.5	A	5.8	A	2.4	A	3.8	A
172213_x_at	C27C7.1	253.4	P	351.1	P	296.5	P	381.3	P
172214_x_at	ZK525.1	1534.3	P	1719.2	P	1561.4	P	1906.1	P
172215_x_at	Y7A5A.5	9.7	A	11.8	A	8	A	12.3	A
172216_x_at	R160.2	3.1	A	2.4	A	5.2	A	8.1	A
172217_x_at	F13E9.2	84.2	P	130.3	P	115.3	P	158.2	P
172218_x_at	T20G5.7	6512	P	4753.7	P	5377.5	P	4978.4	P
172219_x_at	F11A5.6	5.6	A	14.1	A	4.7	A	11.8	A
172220_x_at	C37A5.4	62.4	A	39	A	33.7	A	44.2	A
172221_x_at	ZK84.4	85.1	P	11.6	A	68.4	P	91	A
172222_at	C03D6.3a	9.5	A	68.1	A	11.1	A	78.3	A
172223_x_at	W02D9.5	159.6	A	179.4	A	108.3	A	108.2	A
172224_x_at	F46A8.9	74.3	A	136.6	A	108.9	A	38.1	A
172225_x_at	W09C5.9	20.1	A	17.8	A	30.6	A	18.2	A
172226_at	B0391.7	39.9	A	178.7	A	120.4	A	57.4	A
172227_x_at	K07A1.6	79.2	A	60	A	62.6	A	127.3	A
172228_x_at	R11A5.5	102.9	A	125.7	A	97.8	M	140	A
172229_x_at	T16A9.5	118.9	M	109.2	M	172.8	P	164.6	P
172230_at	F48F5.3	1.5	A	6.1	A	4.5	A	2.8	A
172231_x_at	C25D7.2	7.7	A	29.8	A	14.3	A	12.9	A
172232_x_at	C40H5.1	136.4	A	154.7	A	98.3	A	72.7	A
172233_at	T02D1.7	20.2	A	47	A	6.3	A	14.8	A
172234_x_at	C41G7.6	32.9	A	20.3	A	10.1	A	92.8	A
172235_x_at	ZK84.5	8.1	A	11.3	A	13.6	A	12.3	A
172236_x_at	T24F1.5	1277.6	P	1069.8	P	1267	P	1085.8	P
172237_x_at	R08A2.3	101.5	A	124.2	A	188.7	A	185.2	A
172238_x_at	K07A1.5	45.9	A	159.4	A	80.7	A	102.6	A
172239_x_at	F22D6.7	43.3	M	96.7	A	97.2	A	84.2	P
172240_x_at	F53H2.2	5.1	A	7.6	A	8.2	A	23.6	A
172241_x_at	C37A5.8	162.6	A	121	A	115.9	A	117.5	A
172242_x_at	F36D1.4	79.3	A	62.6	A	134.7	A	27.4	A
172243_x_at	Y41E3.5	3311.3	P	2895.3	P	3413.4	P	3034.9	P
172244_x_at	F33H12.1	155.7	A	304.4	A	259.4	P	236.4	A
172245_x_at	K07F5.5	43.9	A	131	A	120.8	A	45.3	A
172246_at	T28C6.1	138.4	P	194.9	A	189	A	197	A
172247_x_at	F55C9.2	0.9	A	13.7	A	8.9	A	11.6	A
172248_x_at	T20G5.8	1531.5	P	1279.9	P	1189.9	P	1093.5	P
172249_x_at	B0391.9	11.5	A	11.7	A	18.3	A	127.5	A
172250_x_at	R09H3.2	3	A	12	A	4.5	A	4.6	A
172251_x_at	C04C3.4	123.3	P	143.1	A	107.4	A	87.3	A
172252_x_at	H25K10.4	97.7	A	139.1	A	138.7	A	156.1	A
172253_x_at	F39E9.7	181	M	122.6	A	93.8	A	132.6	A
172254_x_at	Y43C5A.1	29.3	A	161.3	A	117.7	P	28.5	A
172255_x_at	Y20C6A.3	66	A	57.3	A	28.7	A	16.7	A
172256_x_at	F59H6.7	19.9	A	31.1	A	122.8	A	117.7	A
172257_x_at	C37C3.3	30.9	A	13.1	A	19.7	A	53.9	A
172258_x_at	W04E12.3	9.3	A	9.9	A	7.6	A	11.3	A
172259_x_at	C31H5.4	2667.1	P	1955.4	P	1823.1	P	2324	P
172260_at	W06G6.9	3.5	A	42.4	A	49.1	A	70.6	A
172261_x_at	ZK666.4	248.7	M	247.8	A	265.7	A	308.6	A
172262_x_at	F35E8.4	143.2	P	251.3	P	253.7	P	134.9	A
172263_x_at	F38C2.1	17.4	A	22.2	A	14.3	A	21.8	A
172264_x_at	F26F2.4	2.5	A	52.4	A	5.3	A	5	A
172265_x_at	C47A4.5	2	A	4.6	A	7.9	A	25.7	A
172266_x_at	C01B9.1	305	P	369	P	518.5	P	358.4	P
172267_x_at	K06A4.6	103.1	A	99.2	A	18.5	A	104.4	A
172268_x_at	D1025.4	14896.4	P	17801.8	P	19338.3	P	16977.7	P
172269_x_at	F40D4.4	74	A	100.6	A	123	A	121.8	A
172270_x_at	R102.5a	560.2	P	432.8	P	518.5	P	363.7	A
172271_x_at	F56H9.2	4334.8	P	5550.5	P	5031	P	4772.6	P
172272_x_at	F26F2.2	2.3	A	4.1	A	50.1	A	11.7	A
172273_x_at	ZK666.2	55	A	34.8	A	119.3	A	194.8	A
172274_x_at	F26F2.5	0.6	A	1	A	2.8	A	2.1	A
172275_x_at	W07A8.1	506.7	P	295.5	P	376.2	P	208.9	P
172276_x_at	T16A9.1	144.4	P	155.8	A	207.1	A	215.2	P
172277_x_at	Y44A6D.1	102.8	A	19.8	A	69.2	A	159.8	A
172278_x_at	Y47D3A.5	6	A	6.7	A	11.8	A	3.4	A
172279_x_at	Y51H4A.6	7.6	A	18.1	A	9.2	A	68.9	A
172280_x_at	Y19D2B.1	9412.2	P	14741.1	P	14864.9	P	11827.8	P
172281_at	F31A9.2	0.3	A	1.7	A	0.3	A	0.7	A
172282_x_at	T05H4.10	26.2	A	97.6	A	77.9	A	56.3	A
172283_x_at	R04E5.7	28.1	A	78	M	24.2	A	63.1	A
172284_x_at	T27E4.4	2973.4	P	3447.5	P	4427	P	3203.4	P
172285_x_at	W02B3.6	150	A	162.6	A	152.3	A	184.7	A
172286_x_at	W09C3.8	69	A	32.4	A	123	A	111.6	A
172287_x_at	H04D03.1	114.1	A	100.8	A	63.5	A	26.3	A
172288_x_at	B0379.7	32.4	A	48.3	A	42.1	A	212.6	A
172289_x_at	W03D8.3	55	A	111.6	A	140.7	A	140.8	A
172290_x_at	C53B7.6	66.8	A	74.3	A	18.4	A	107.8	A
172291_x_at	Y48A6B.8	35.4	A	72.2	A	37	A	21.4	A
172292_x_at	D2092.8	632.8	P	553.1	P	486.3	P	279.9	A
172293_x_at	Y26D4A.5	208.9	P	160.7	P	113.5	A	333.6	P
172294_x_at	Y9D1A.2	14.1	A	64.8	P	65.2	P	63.8	M
172295_at	W07G9.1	20.1	A	55.4	A	12.7	A	75.5	A
172296_x_at	C09H10.3	163.5	P	156.5	A	208.3	P	282.1	P
172297_x_at	T23F11.2	151.4	A	192.2	A	116.9	A	111.8	A
172298_x_at	F49E2.5a	183.8	P	215.5	P	748.5	P	530.6	P
172299_x_at	H11L12.1	135.4	A	183.7	A	86.8	A	144.6	A
172300_x_at	F39B3.3	19	A	34.6	A	46.7	A	29.6	A
172301_at	W01H2.2	9.4	A	57.5	A	33.1	A	47.8	A
172302_x_at	F07E5.4	6.2	A	7.2	A	40.1	P	9.7	A
172303_x_at	W05H9.3	63.3	A	30	A	21.1	A	40.6	A
172304_x_at	C32E8.4	11.8	A	23.4	A	21.2	A	25.5	A
172305_x_at	Y40B1B.7	781	P	1115.9	P	1316.8	P	1143.1	P
172306_x_at	Y26D4A.9	3.9	A	8.1	A	36	P	55.1	A
172307_x_at	F20B4.7	87.5	A	146.7	A	116.6	A	87.8	A
172308_x_at	F53C3.9	11.9	A	16	A	18.8	A	31.6	A
172309_x_at	C08E3.1	7594.7	P	7979	P	7098.6	P	8746.5	P
172310_x_at	Y9D1A.1	28	A	4.4	A	48.2	A	3.4	A
172311_x_at	F39E9.6	1.9	A	4.1	A	9.7	A	5.5	A
172312_x_at	K09C6.7	19.7	A	27.2	A	53.2	A	41.1	A
172313_x_at	B0546.5	94.6	A	51	A	163.5	A	157.7	A
172314_x_at	F54D8.5	2.3	A	4.4	A	8.7	A	9.4	A
172315_x_at	E02H9.4	144.7	P	207.6	P	189.8	P	250.9	P
172316_x_at	W02D7.9	10	A	17.4	A	44.6	A	106.1	A
172317_x_at	Y67A6A.1	3	A	15.1	A	31.7	A	13.5	A
172318_x_at	T22H2.5a	125.5	A	139	A	160.4	A	142.5	A
172319_x_at	F02C12.3	59.6	A	11.5	A	4.8	A	18.7	A
172320_x_at	C05E4.8	50.3	A	4.8	A	17.3	A	62.3	A
172321_x_at	C03A7.8	3637.2	P	1799.2	P	1456.3	P	1151.3	P
172322_x_at	Y43F8B.6	65.5	A	100.1	A	53.9	A	121.6	A
172323_x_at	C03A7.7	3132.9	P	1590.2	P	1256.1	P	991	P
172324_x_at	F42F12.7	9657.7	P	14632.3	P	16931.8	P	15825.1	P
172325_x_at	C02E7.7	5145.2	P	6183.2	P	4719.1	P	4320.7	P
172326_x_at	T20D4.9	60	A	25.1	A	82	A	78.6	A
172327_x_at	F44D12.3	130	A	212.9	A	237.6	A	309.2	A
172328_x_at	T11F9.14	29.7	A	148.6	A	59.5	A	23	A
172329_x_at	F31A9.6	52.3	A	23.2	A	59.1	A	86.2	A
172330_x_at	C17B7.6	5.6	A	40.2	A	46.7	A	82.1	A
172331_x_at	F55C9.11	29.7	A	58.1	A	75.5	A	85	A
172332_at	T24D8.6	0.8	A	3.1	A	0.7	A	35	A
172333_x_at	F44D12.5	165.8	A	222.8	A	84.8	A	170.7	A
172334_x_at	F42F12.10	10918.7	P	16271	P	17081.7	P	16737.2	P
172335_x_at	F56A4.8	584.9	P	283.4	P	338.3	P	435.2	P
172336_x_at	C34D4.5	290.9	A	355.1	A	317.2	A	372.7	A
172337_x_at	C18B12.1	39.5	A	41.5	A	63.3	A	101.6	A
172338_x_at	C34D4.1	66.5	M	54.4	A	60.1	A	52.9	A
172339_s_at	C07E3.1a	1.5	A	1.8	A	3.2	A	10.8	A
172340_x_at	C35B1.3	2.3	A	4.2	A	4.7	A	6.8	A
172341_x_at	F49F1.3	7.2	A	11.5	A	8	A	19.2	A
172342_x_at	C07D8.3	41	A	66.1	A	56.5	A	110.1	A
172343_x_at	B0213.6	758.3	P	894.3	P	1252.6	P	912.9	P
172344_x_at	F09F7.8	2957	P	1138.6	P	892.1	P	1790.1	P
172345_x_at	B0034.2	10.6	A	14.8	A	53	A	37.6	A
172346_x_at	R12E2.7	5053	P	5098	P	3618	P	2456.6	P
172347_at	C36A4.10	3	A	7.5	A	85.1	A	11.3	A
172348_x_at	F40G12.7	5.1	A	13.4	A	10	A	12.3	A
172349_x_at	T04B8.4	40.6	A	66.5	A	51.1	A	93.3	A
172350_x_at	T22D1.2	27.9	A	83.7	A	32.1	A	40	A
172351_x_at	T02H6.3	4.9	A	14.7	A	8.2	A	7.3	A
172352_at	C33A12.4	1088.8	P	851.8	P	744.9	P	537.1	P
172353_x_at	C02E7.6	19727.6	P	20872	P	16653.5	P	17593.5	P
172354_x_at	ZK757.3a	7	A	9.3	A	10	A	17.1	A
172355_x_at	T20D4.8	99.1	A	20.5	A	35.1	A	58.5	A
172356_at	K02E11.7	110.8	M	114.6	M	74.9	A	120.2	P
172357_x_at	F42F12.1	8974.4	P	13177.7	P	14492.6	P	14002.5	P
172358_x_at	Y43F4A.4	20.9	A	15.1	A	20.2	A	19.4	A
172359_x_at	ZK993.3	2.1	A	6.5	A	19.8	A	31.8	A
172360_x_at	C03A7.4	4467.2	P	2828.1	P	1994.5	P	1588.6	P
172361_at	B0547.2	60.5	A	15.5	A	51.1	A	132.6	A
172362_x_at	B0350.3	3.6	A	6.8	A	28.7	A	4.9	A
172363_x_at	F53A9.6	5801.6	P	4520.9	P	5034.6	P	4988.9	P
172364_x_at	R08C7.1	165.9	P	469.1	P	462	P	488.8	A
172365_x_at	T03F1.4	5	A	7.1	A	7.9	A	8.5	A
172366_x_at	T28A11.18	15.7	A	10.2	A	17.5	A	53.9	A
172367_x_at	F36H5.1	237.6	P	320.5	P	376	P	396.3	P
172368_x_at	R09D1.14	10.1	A	8	A	8.3	A	7.1	A
172369_x_at	Y51B9A.3	156.4	P	189.8	P	135.7	P	261.7	P
172370_x_at	K07H8.4	15.5	A	7.5	A	2	A	6.8	A
172371_x_at	F44E7.3	41.5	A	56.6	M	49.2	A	74.2	A
172372_at	F15A8.1	5.3	A	49	A	34.1	A	26	A
172373_x_at	T24A6.2	45.4	A	30.4	A	103	P	6.5	A
172374_x_at	W03D2.8	2.6	A	1.4	A	6.4	A	1.5	A
172375_x_at	B0213.4	1306.2	P	1216.6	P	1445.9	P	1209.6	P
172376_x_at	Y43F8C.9	13.6	A	30.2	A	19.9	A	35.2	A
172377_x_at	D2062.6	12.4	A	15.8	A	15.7	A	16.9	A
172378_x_at	C32H11.7	21	A	34.1	A	27	A	46.9	A
172379_at	F10C1.1	36.2	A	36.1	A	38.3	A	40.7	A
172380_x_at	F47B3.7	11	A	16.9	A	12.2	A	17	A
172381_x_at	ZK484.8	59.2	A	90.5	P	75.1	P	87.6	A
172382_x_at	F07G6.5	3.9	A	5.8	A	3.6	A	7.1	A
172383_x_at	F07G6.3	136.8	A	30.5	A	110.2	A	66.6	A
172384_x_at	R05G6.3	78.8	A	74.9	A	59.5	A	99.3	P
172385_x_at	F41G3.1	2182.5	P	1518.1	P	1867.7	P	2253.8	P
172386_x_at	B0213.5	443.5	P	702.4	P	797.6	P	441.2	P
172387_x_at	M01D1.5	213.4	P	289.9	P	248	P	244.3	A
172388_x_at	B0213.2	621.9	P	399.3	P	1036.6	P	555.2	P
172389_x_at	Y43D4A.3	82.3	A	134.8	A	121.8	A	162.2	A
172390_x_at	ZK673.10	139.5	P	207.4	A	183.1	P	266.7	P
172391_x_at	F39D8.1a	649.6	P	510.7	P	364.9	P	678.2	P
172392_x_at	C36F7.4a	260	P	248.6	A	157.3	A	290.3	A
172393_x_at	K02F6.1	152.2	A	177.7	A	168.6	A	279.8	A
172394_x_at	Y65A5A.3	5.4	A	13.4	A	6.7	A	6.8	A
172395_at	F22F4.4	53	P	114.8	P	77.3	P	97.9	P
172396_at	F27C1.10	35.5	A	49.8	A	13.1	A	3.6	A
172397_x_at	K09E3.4	5	A	11.1	A	14.4	A	12.9	A
172398_x_at	F31E3.6	335.1	A	451.7	A	490.4	A	477.3	P
172399_x_at	T23B3.5	207.2	A	310.7	A	225.1	A	234.4	A
172400_x_at	F22A3.6a	7355.3	P	11390.9	P	11988.2	P	7221.5	P
172401_x_at	F08B4.3	25.5	A	42	A	67.7	A	13.5	A
172402_at	R13A1.1	20.5	A	16.3	A	19.7	A	7.7	A
172403_x_at	F36H5.2b	155.2	P	102.7	P	108.3	P	136.2	A
172404_x_at	T07F10.5	91.4	P	159.2	M	194.1	P	110	P
172405_x_at	R09B5.8	499.4	P	1802	P	1982.5	P	758.4	P
172406_x_at	Y50E8A.8	162.8	P	212.5	P	186.9	P	258.4	P
172407_x_at	C07G2.2a	250.6	P	231.6	A	182.3	A	384.2	P
172408_x_at	ZK402.1	27	A	42.4	A	72.7	A	126.6	A
172409_x_at	ZK402.3	119.9	A	199.5	A	68.6	A	200.4	M
172410_x_at	ZK402.2	100.6	P	170.9	A	121.3	P	127.6	A
172411_x_at	T24A6.1	35.4	A	52.7	A	70.4	A	9.3	A
172412_x_at	ZK402.4	9.2	A	60	A	11.3	A	21.3	A
172413_at	F52E10.3	55.7	P	92.8	A	45.4	A	52.3	A
172414_x_at	K12B6.7	8	A	9.6	A	6	A	8.5	A
172415_x_at	F56C9.2	194.7	A	311.1	A	190.8	A	434.1	A
172416_x_at	B0391.10	1.6	A	7	A	13	A	74.3	A
172417_x_at	F38A5.5	1201.8	P	778.7	P	444.6	P	629.1	P
172418_x_at	F47B3.5	1.1	A	5.9	A	19.5	A	5.7	A
172419_x_at	K03F8.1	164.6	A	103.9	A	107.4	A	124.3	A
172420_x_at	C24A3.8	44.3	A	74	A	17.8	A	9.4	A
172421_x_at	B0554.1	2.9	A	3.8	A	1.8	A	8.8	A
172422_x_at	K10D6.2a	651.5	P	498.7	P	424.9	P	546.9	P
172423_x_at	C07D8.2	14.5	A	48.1	A	40.7	A	50.8	A
172424_x_at	T15B7.6	0.3	A	26.3	A	47.8	A	18.6	A
172425_x_at	Y80D3A.5	56.7	P	240.4	P	220.2	P	107.5	P
172426_x_at	F20A1.1	6643.3	P	5979.5	P	6667.5	P	5007.4	P
172427_x_at	B0213.3	1259.2	P	1081.7	P	1230.6	P	1255.6	P
172428_x_at	F08F1.9	86.5	A	98	A	111.1	A	52.4	A
172429_x_at	F52E10.4	181.6	P	295.9	A	221.7	A	241.1	A
172430_x_at	C08F1.9	56.1	A	71.8	A	34.8	A	147.3	A
172431_x_at	ZC412.7	56.4	A	6.3	A	13	A	11.7	A
172432_x_at	D2024.9	78.5	A	121.9	A	74.4	A	140.3	A
172433_x_at	F40E3.3	76.9	A	184.9	A	155.4	A	238.2	A
172434_at	F53B3.5	262.4	P	143.2	P	163.5	P	242.2	P
172435_x_at	C16C4.8	23.5	A	11.8	A	6	A	17.3	A
172436_x_at	C04F12.6	85.9	A	242.8	A	126.1	A	35.5	A
172437_x_at	R09B5.3	5.4	A	11.7	A	31.3	A	8.1	A
172438_x_at	C06E8.4	57.9	A	54.1	A	134.3	A	22.2	A
172439_x_at	R09B5.2	8.5	A	10.2	A	17.7	A	15.6	A
172440_x_at	F46F5.6	92.5	A	194.7	A	112.5	A	90.2	A
172441_x_at	Y49E10.7	10.2	A	44.1	A	38.9	A	5.8	A
172442_x_at	Y73F8A.8	397.2	P	445.3	P	352.9	P	388.4	P
172443_x_at	Y73F8A.9	382.6	P	426.6	P	364	P	381.2	P
172444_x_at	F29C4.4	40.6	A	64	A	12.7	A	51.9	A
172445_x_at	F20B6.7	21.4	A	2.4	A	4.2	A	3.4	A
172446_x_at	T16A1.5	16.4	A	3	A	2	A	2.1	A
172447_at	M03D4.3	319.1	P	554.7	P	549.3	P	503.5	P
172448_x_at	C29F9.4	30.1	A	10.5	A	12.5	A	32.4	A
172449_x_at	C18H2.2	175.6	P	184.1	P	130.7	P	170.6	P
172450_x_at	R09A1.4	577.7	P	890.9	P	879.4	P	1143.2	P
172451_x_at	W05H7.2	9.8	A	15.5	A	27.9	A	28.3	A
172452_x_at	F29D10.2	24.9	A	62.1	A	72.4	A	19	A
172453_x_at	Y39B6A.30	2.8	A	10.4	A	5.7	A	28	A
172454_x_at	F18E9.6	60	A	115	A	45.4	A	139.1	A
172455_x_at	F29G6.3b	377	P	215.8	A	120.2	A	319.7	A
172456_x_at	ZC178.1	2.5	A	23.4	A	8.2	A	37.4	A
172457_x_at	F21E9.1	67.6	A	188.9	A	47.9	A	196.1	A
172458_at	B0554.3	3.5	A	5.1	A	5.4	A	3.8	A
172459_at	C16E9.5	38.9	A	60.8	A	64.2	A	44.4	A
172460_x_at	F46F5.9	117.1	A	29.9	A	117.4	A	150.5	A
172461_x_at	K09C4.2	2.1	A	13.6	A	6	A	3.8	A
172462_x_at	F07C6.4a	101.1	A	29.5	A	76.9	A	45.3	A
172463_x_at	Y17G7B.2a	188	A	205.6	A	150.1	A	143.4	A
172464_x_at	F54D12.4	355.6	P	474.5	P	316.9	P	370.3	P
172465_x_at	C12D12.6	163.2	A	170.1	A	147.7	A	78.3	A
172466_x_at	C40D2.1	1.2	A	5.5	A	1.3	A	2.2	A
172467_x_at	C34G6.3	10.8	A	3.1	A	11.9	A	5.3	A
172468_x_at	K01A2.9	1015	P	1091.3	P	1089.2	P	775.2	P
172469_x_at	C01G12.6	2728.2	P	1795.7	P	1518.7	P	1802.1	P
172470_x_at	F55A4.6	78.6	A	28.3	A	44.6	A	38	M
172471_x_at	ZC178.2	3.8	A	18.5	A	6.8	A	18.1	A
172472_x_at	B0222.6	50484.4	P	65168.8	P	58491.9	P	59586.6	P
172473_at	F28F5.4	464.8	A	93.1	A	219.3	A	91	A
172474_x_at	F35C5.10	2718.6	P	1394.2	P	1240.9	P	1584.7	P
172475_x_at	B0222.7	8772.8	P	15182.5	P	15453.7	P	10809.8	P
172476_x_at	R07E5.15	118	A	171.9	A	181.2	A	199	A
172477_x_at	K01D12.7	45.6	A	167.3	P	124.6	M	117.1	A
172478_x_at	ZK250.8	53.2	A	104.8	P	128.2	A	34.2	A
172479_x_at	F46F5.8	3.6	A	5.9	A	3.5	A	7	A
172480_x_at	C41D7.1	1.2	A	2.1	A	4.3	A	4.8	A
172481_x_at	C08F1.4a	146.7	P	164.8	P	143.9	P	206.7	P
172482_x_at	Y53F4A.2	111.6	A	141.6	A	77.1	A	46.8	A
172483_x_at	F02D10.2	13	A	17	A	80.2	A	20.8	A
172484_x_at	F22D3.5	25	A	40.8	A	56.9	A	8.5	A
172485_x_at	C07D8.4	10.8	A	11.5	A	16	A	19	A
172486_x_at	T23B7.1	4.5	A	11.4	A	11	A	69.9	A
172487_x_at	Y54C5B.1	14.2	A	78.9	A	37.1	A	68.2	A
172488_x_at	F09C11.1	5.7	A	55.2	A	85.4	A	7.9	A
172489_x_at	K08H10.2a	911	P	1050.4	P	920.9	P	1009.5	P
172490_at	F39F10.4	42	A	5.2	A	35.1	A	21.3	A
172491_x_at	F39F10.1	104.7	A	68.1	A	115	A	47.1	A
172492_at	C46H11.1	135.5	P	179.4	P	303.8	P	161.5	A
172493_x_at	Y17G7B.2a	75.9	A	72.6	A	122.9	A	126.9	A
172494_at	H12I13.3	1.4	A	2.4	A	1.7	A	1.1	A
172495_x_at	T06C10.5	94.8	A	104.5	A	84.2	A	111.2	A
172496_x_at	M01A10.4	18.4	A	88.4	A	54.7	A	270.9	A
172497_x_at	R12E2.15	4967.4	P	11492.3	P	9188.8	P	3950.3	P
172498_x_at	Y46H3C.5	21	A	22.8	A	6.5	A	45.2	A
172499_x_at	F07G11.2	2.1	A	2.7	A	5.2	A	2	A
172500_x_at	T12E12.5	7.1	A	14.5	A	12.6	A	0.8	A
172501_at	F19B10.3	2	A	1.2	A	6.6	A	3.5	A
172502_x_at	F23C8.12	0.5	A	7.5	A	3.6	A	6.6	A
172503_x_at	W08E12.3	8187.1	P	6056.6	P	4379.4	P	4197.5	P
172504_x_at	F59E12.4a	1093.5	P	1260.1	P	1176.9	P	1061.4	P
172505_x_at	Y40C7B.3	3.1	A	4.9	A	6.1	A	50.3	A
172506_x_at	E03H12.5	156.6	A	272.2	A	178.5	A	334	A
172507_x_at	F54A5.3a	4.6	A	4	A	7.1	A	8.8	A
172508_x_at	F07G11.7	76.9	A	38.9	A	13.2	A	96.2	A
172509_at	M01A12.2	90.1	P	35.5	A	88.5	M	75.7	M
172510_x_at	Y17G9B.6	204.6	A	217.4	A	164.9	A	275.6	M
172511_x_at	Y51H4A.24	465.8	P	338.8	P	302.7	P	275.9	P
172512_x_at	R08C7.11	19.7	A	15.7	A	16.7	A	88.1	A
172513_at	C54A12.3	17.6	A	18	A	30.3	A	63.7	A
172514_x_at	F46F11.4	1072.3	P	1359.6	P	1361.7	P	978.4	P
172515_x_at	W08A12.2	150.4	P	156.9	P	108.8	P	111.8	P
172516_x_at	Y39G8B.1a	1085.3	P	1394.1	P	1098	P	2175.1	P
172517_x_at	Y39G8B.1a	852.3	P	1204	P	1452.6	P	1382.7	P
172518_x_at	Y73F8A.32	172.7	A	298	A	321.7	A	203.1	A
172519_x_at	F52F10.1	1	A	14.4	A	22.8	A	1.5	A
172520_x_at	Y62F5A.1a	465.1	M	736.1	M	676.8	P	804.4	A
172521_x_at	Y47H9C.12	36.9	A	10.8	A	20.7	A	26.9	A
172522_x_at	F14D2.10	149.1	P	277.5	P	168.3	P	174.8	P
172523_x_at	T24A6.17	25.2	A	10.6	A	34.2	A	12.6	A
172524_x_at	M01B12.1	1228.1	P	906.7	P	965.2	P	1375.8	P
172525_x_at	T19E10.1a	91.2	A	59.3	A	125.8	A	39.6	A
172526_x_at	K01A2.8a	1176.4	P	1669.1	P	1588.3	P	1485.1	P
172527_x_at	C24D10.8	58.2	A	182.7	P	148	A	74.5	A
172528_x_at	R01B10.2	25.7	A	33.6	A	28.3	A	39.4	A
172529_x_at	K08D10.6	74.4	A	105.9	A	67.4	A	189.2	A
172530_x_at	H27D07.2	87.1	A	140.5	A	114	A	204.6	A
172531_x_at	Y46H3C.5	21.1	A	7	A	15.7	A	11.6	A
172532_x_at	ZC239.13	6.3	A	3.4	A	45.9	A	50.2	A
172533_x_at	Y105C5B.3	19.4	A	12.6	A	1.9	A	7.9	A
172534_x_at	T13A10.1	15.1	A	77.5	A	11.3	A	15.9	A
172535_s_at	W03F9.2a	56.3	A	57.6	A	60.3	A	17.9	A
172536_x_at	Y71A12B.7	134.2	P	122.7	A	150.2	A	254.5	P
172537_x_at	Y45F10B.3	35.2	A	32.2	A	19.1	A	62.7	A
172538_x_at	H05B21.3	17.7	A	8.1	A	9.5	A	58.3	A
172539_x_at	F49C12.11	996.6	P	1031.2	P	771.6	P	1072.6	P
172540_x_at	C44E12.3a	176.2	A	203.2	A	169.2	A	273.3	A
172541_x_at	K01A2.8a	1648.7	P	2407.1	P	2754.6	P	2525.4	P
172542_at	C47C12.2	5.8	A	2.3	A	3.8	A	23.6	A
172543_x_at	F35F10.4	134.7	P	135.1	P	136.5	P	140.6	P
172544_x_at	F11G11.6	12.3	A	14.9	A	5.8	A	39.7	A
172545_x_at	W08E12.4	9387	P	6670.7	P	5082.4	P	4140.7	P
172546_x_at	F11G11.8	2.3	A	52.3	A	38.2	A	4.9	A
172547_x_at	R12E2.14	10909.5	P	14512.4	P	11352.1	P	6415.8	P
172548_at	H39E20.1	4.6	A	50.6	A	19.5	A	62.8	A
172549_x_at	W08E12.9	4.5	A	43.8	A	6	A	43.1	A
172550_x_at	H11L12.1	79.2	A	91.1	A	131.1	A	104.9	A
172551_at	R10A10.1	7.6	A	45.2	A	58.8	A	62.6	A
172552_x_at	Y105C5A.5	340.9	P	371.2	P	304.3	P	390.5	P
172553_at	T07F12.5	20.9	A	19.4	A	3.9	A	9.9	A
172554_x_at	C24H10.4	17.3	A	2.8	A	2.5	A	2.8	A
172555_x_at	K01D12.15	49.3	A	111.1	A	73.2	A	70.4	A
172556_x_at	R03H10.8	4.4	A	7.2	A	1.8	A	3.5	A
172557_x_at	C06G3.12	95	A	129.9	P	57	A	114.4	M
172558_s_at	C33H5.17	31.3	P	7	A	87.6	P	40.7	P
172559_at	Y54C5A.1	22.8	A	12.5	A	65.4	A	6.7	A
172560_x_at	F07B7.6	111.7	A	49.4	A	119.8	A	310.5	A
172561_x_at	F52E1.12	11.1	A	1.4	A	1.2	A	2.5	A
172562_x_at	Y11D7A.15	67	A	112.2	A	114.2	A	115.1	A
172563_x_at	F40D4.3	57	P	215.1	A	143.1	P	125.8	A
172564_x_at	F26A10.1	287	P	190.6	A	210.1	P	211	P
172565_x_at	C08E3.13	8187	P	9669.8	P	7789.1	P	11077.6	P
172566_x_at	Y17G9B.2	37.6	A	19.6	A	54.7	A	8.8	A
172567_x_at	C25E10.6	92.1	A	59.4	A	41	A	25.2	A
172568_x_at	Y43F8B.2a	1948.7	P	2314.6	P	1852.6	P	2349.2	P
172569_x_at	C24D10.7	106.7	A	231.8	P	95	P	32	A
172570_x_at	Y51A2D.14	13701.6	P	15628.8	P	15826.3	P	15223.2	P
172571_x_at	H12I19.5a	93.3	P	64.2	A	65.9	A	71.9	P
172572_x_at	H12C20.2a	7.5	A	1.2	A	2.2	A	30.2	A
172573_x_at	Y105C5A.6	341.9	P	353.1	P	327.7	P	629.5	P
172574_x_at	ZC395.11	1.7	A	2.1	A	13.4	A	4.3	A
172575_x_at	C13A2.10	2.7	A	5.9	A	13.4	A	44.1	A
172576_x_at	F36H12.5	48.3	A	100.9	A	103.8	A	106.6	A
172577_x_at	F59E12.5a	1016.3	P	1140.1	P	1285.9	P	1172.2	P
172578_x_at	Y43F8B.2a	1968.6	P	1822.9	P	1843.9	P	2094.8	P
172579_x_at	F59E12.6a	663.9	P	924.2	P	771.4	P	671.9	P
172580_at	F33D11.8	315.4	P	390.9	P	291.8	P	362.8	P
172581_s_at	F32D8.11A	78.7	P	114.3	A	106.6	M	127.1	A
172582_x_at	Y39A1A.24	449	P	623.7	P	857.1	P	369.1	P
172583_x_at	F54D10.2	233	P	117.3	P	110.5	P	231.5	P
172584_x_at	Y24F12A.4	6.2	A	14.2	A	14.4	A	11.6	A
172585_x_at	Y105C5A.3	249.7	P	389.2	P	378.1	P	412.1	P
172586_at	C56E10.3	12.4	A	2.5	A	1.6	A	9.8	A
172587_x_at	C03A7.14	3986.2	P	2649.1	P	1723.4	P	1509.5	P
172588_x_at	C26F1.10	1118.5	P	935.5	P	864.5	P	795	P
172589_x_at	T12B5.11	322.3	P	494	P	472.7	P	558.1	P
172590_x_at	C17H11.4	10.3	A	7.3	A	60.6	A	28.1	A
172591_x_at	C29F9.12	107.8	A	38.6	M	113.3	P	74.9	A
172592_x_at	T20D4.16	9.1	A	41.1	A	16	A	59.6	A
172593_x_at	F45D11.2	289.1	P	423.9	P	338	P	662.6	P
172594_x_at	T12B5.10	151.9	A	117.5	A	119.6	A	182.3	A
172595_x_at	F38A5.5	1368.4	P	535.5	P	350.1	P	652.6	P
172596_x_at	C29F9.11	60.1	P	68.1	A	73	P	89.5	P
172597_x_at	F36H12.4	4.1	A	14.1	A	12.8	A	15	A
172598_x_at	C52B11.4	77.8	A	107.8	A	71.3	A	14.9	A
172599_x_at	F23H11.5	9168.7	P	9522.3	P	9545.9	P	9269.2	P
172600_x_at	C29F9.10	55	M	56.4	P	69.2	P	93	P
172601_x_at	C16C4.14	10.7	A	4.6	A	12.6	A	12.2	A
172602_x_at	B0393.8	4196.3	P	5992.9	P	5912.1	P	6218.3	P
172603_x_at	Y87G2A.12	46.3	A	149.6	A	153.7	A	90	A
172604_x_at	Y73C8C.3	111.2	A	172.5	A	167.8	A	225.2	A
172605_x_at	Y105C5A.4	256	P	354	P	326.3	P	383.5	P
172606_x_at	Y59E9AL.6	22.5	A	36.3	A	7	A	124.7	A
172607_x_at	Y54G11A.8a	705.4	P	895.3	P	801.3	P	745.3	P
172608_x_at	Y106G6G.5	18.3	A	9.2	A	34.3	A	60.2	A
172609_x_at	ZK1127.7	118.8	A	202.8	A	122.5	A	144	A
172610_x_at	ZC239.14	62	A	44.4	A	32.3	A	126.7	A
172611_x_at	Y24F12A.3	16.1	A	75.4	A	66.3	A	50	A
172612_x_at	F55C12.2	13.7	A	14.2	A	13	A	10	A
172613_x_at	Y62E10A.12	817.2	P	817.9	P	961.4	P	810	P
172614_x_at	C36A4.4	93.2	P	157.4	P	152.6	P	106.8	P
172615_x_at	H31G24.4	149.5	P	243.2	P	155.1	P	125.7	P
172616_x_at	Y116A8C.41	7.5	A	32.6	A	4.1	A	5.1	A
172617_x_at	H06I04.3a	4	A	4.7	A	4.5	A	3.7	A
172618_x_at	F07B7.9	1260.8	P	2063.9	P	1862.6	P	2153.8	P
172619_x_at	C33F10.10	12.3	A	8	A	25.2	A	24.7	A
172620_x_at	Y105C5B.12a	578.5	P	729.3	P	706.1	P	636	P
172621_x_at	Y46G5A.22a	57.4	A	39.4	A	64	A	78.5	A
172622_x_at	Y116F11A.5	670.5	P	744.4	P	735.4	P	477.3	P
172623_at	Y105C5A.10	19.1	A	20.5	A	27	A	14.5	A
172624_x_at	Y38E10A.12	57.3	A	17.3	A	25.2	A	27.2	A
172625_x_at	B0464.3	2411.7	P	2765.3	P	2635.4	P	2035.5	P
172626_at	F07H5.4	1341.8	P	1187.6	P	791.4	P	1614	P
172627_x_at	Y105C5A.12	8609.9	P	9395.1	P	7244.2	P	10043	P
172628_x_at	Y38E10A.16	341	P	226	P	190.9	P	391.8	P
172629_x_at	Y59E9AR.7	355.2	A	277.3	A	368.6	A	394.9	A
172630_x_at	C35D10.11	94.3	A	128.1	A	91.6	A	74	A
172631_x_at	Y25C1A.7a	107.1	A	35.7	A	174	A	110.1	A
172632_x_at	Y38E10A.11	56.3	A	38.5	A	48.6	A	107.3	A
172633_x_at	Y55H10B.1	145.1	M	171.8	P	175.5	A	212.7	P
172634_x_at	F36H12.13	1.7	A	6.4	A	2.8	A	7.2	A
172635_x_at	Y38E10A.15	451.7	P	676.5	P	570.4	P	356	P
172636_at	F35F10.14	85.3	M	102.2	P	101.6	P	107.8	P
172637_x_at	F56B3.11a	2496.4	P	3300.1	P	3366.8	P	2989.5	P
172638_x_at	Y76B12C.5	165.1	P	211.4	P	147.2	P	258.3	P
172639_at	Y59H11AM.3	5.1	A	8.9	A	3	A	2.1	A
172640_x_at	C30G12.5	578.1	P	795.5	M	720.1	P	727.3	A
172641_x_at	K06C4.3	6929.1	P	10669	P	9779.4	P	10350	P
172642_s_at	T07G12.8	327.8	A	272.9	A	349.7	A	62.1	A
172643_s_at	Y55F3AM.3a	2.4	A	2.7	A	3.9	A	2.8	A
172644_at	T19C3.3	3.6	A	7.4	A	7	A	84.4	A
172645_x_at	C28F5.3	5.4	A	3.8	A	5.6	A	5.5	A
172646_x_at	F52C9.6	66.7	A	18.6	A	119.1	A	170.2	A
172647_x_at	K06C4.5	2461.1	P	2527.4	P	2566	P	3025	P
172648_at	F54F2.6	4.7	A	4.9	A	5.8	A	7.8	A
172649_x_at	F55G1.10	3127.9	P	4053.8	P	3883.2	P	3539.6	P
172650_x_at	K06C4.10	663	P	1143.3	P	930.7	P	936.6	P
172651_x_at	C03C10.5	2.9	A	2.3	A	0.9	A	3.6	A
172652_x_at	C02B8.7	78.9	A	19.5	A	22	A	22	A
172653_at	C28H8.2	10	A	16	A	2.2	A	2.8	A
172654_x_at	Y71F9B.13a	1317	P	1338.9	M	1112.8	P	1586.2	P
172655_x_at	F47B7.1	3648.4	P	1822	P	3546.6	P	3571.8	P
172656_x_at	Y71F9B.13a	935.6	P	703.8	P	745	P	764.9	P
172657_x_at	C03B8.2	62.6	A	75.8	M	93.7	M	131.6	A
172658_x_at	C03B8.1	59	A	48.6	A	61.5	A	127.6	A
172659_x_at	T23F2.5	2987	P	2323.2	P	2309	P	2152.6	P
172660_s_at	Y38E10A.24	3788.6	P	6995.2	P	6876.6	P	5143.9	P
172661_x_at	F17E9.12	390.9	P	708.7	P	602	P	761.7	P
172662_x_at	Y57G11C.21	7	A	41.8	A	7.2	A	58.4	A
172663_x_at	Y57G11C.20	160	P	308	P	319.4	P	203	P
172664_x_at	Y57G11C.18	8	A	31.7	A	10.9	A	15.2	A
172665_s_at	ZC190.9	16.5	A	31.7	A	40.9	A	3.3	A
172666_x_at	W01B11.4a	583.9	P	206.5	P	281.9	A	404.8	P
172667_x_at	W01B11.4a	152.8	P	75	A	213.3	P	110.7	A
172668_x_at	Y39A3CL.3	4450.3	P	7263.4	P	6215.6	P	4332	P
172669_x_at	K07F5.9	255.4	A	300.1	M	342.6	A	393.4	A
172670_x_at	F26A3.8	178.6	P	165.5	P	153.8	P	209.3	P
172671_x_at	K03A1.6	418	P	853.4	P	877.7	P	743.1	P
172672_x_at	Y73B6BL.L_rc	89.3	A	44.5	A	53.4	A	41.7	A
172673_x_at	F59D8.1	17.3	A	24.9	A	17.2	A	35.2	A
172674_x_at	Y43H11AL.1	262.6	A	227.2	A	81.8	A	177.3	A
172675_x_at	C01B10.5a	3029.9	P	1737.4	P	1646.4	P	3547.4	P
172676_x_at	M03A1.4	4	A	5.1	A	53.1	A	5.2	A
172677_x_at	M03A1.5	0.4	A	4.7	A	7.2	A	2.7	A
172678_at	F13B9.5	104.9	P	122.1	P	211.5	P	70.7	A
172679_x_at	B0035.9	709.6	P	1285.9	P	1089	P	1111.4	P
172680_x_at	B0361.2	173.8	P	441.9	P	255.2	P	278.4	P
172681_x_at	D2092.1b	46.6	M	73.2	A	61.5	A	52.6	A
172682_x_at	ZC155.4	2	A	1.3	A	19.7	A	1.8	A
172683_x_at	F22D6.13	308.4	P	481.2	P	471	P	336.1	P
172684_x_at	F23F12.7	24.5	A	16.7	A	33.2	A	4.3	A
172685_x_at	K06C4.4	820.4	P	1298.9	P	1263.4	P	1127.4	P
172686_x_at	F12A10.7	17.4	A	5.7	A	5.3	A	37.8	A
172687_x_at	F09C12.7	66.4	A	134.7	A	145.5	P	171.8	A
172688_x_at	F21H12.2	3.4	A	5.3	A	2.2	A	4.5	A
172689_x_at	ZC410.6	520.4	P	396.4	M	383	A	530.9	A
172690_x_at	F12A10.6	94.5	A	193.4	A	181.9	A	168.3	A
172691_x_at	T28D9.11	5.4	A	5.3	A	6.8	A	19.2	A
172692_x_at	C50F4.6	736.7	P	756.9	P	913.8	P	909.9	P
172693_at	F22D6.7	45.3	A	14.6	A	30.4	A	33.3	A
172694_x_at	T22C1.2	90	P	80.8	P	108.3	P	78.6	P
172695_x_at	ZC477.1	5.2	A	35.5	A	44	A	12.8	A
172696_x_at	C04F6.1	19.3	A	32.7	A	45.5	A	123.6	A
172697_x_at	K10B3.7	16217.8	P	13743.1	P	14129.7	P	16346.9	P
172698_x_at	C53B4.5	17105.3	P	17805.6	P	19848.5	P	17755.6	P
172699_x_at	ZK1127.7	80.5	A	126.5	A	92	A	175.7	A
172700_x_at	T11F9.9	20100.2	P	20197.6	P	16273.2	P	14712.4	P
172701_x_at	C29F4.1	45314.5	P	51527.9	P	46935.1	P	45893.3	P
172702_x_at	F55G1.3	875.1	P	1030.5	P	1067.5	P	1036.5	P
172703_x_at	F57B1.4	20880	P	13827.6	P	10720.8	P	16774.2	P
172704_x_at	E03H12.10	29.1	A	27	A	69.6	A	34.8	A
172705_x_at	F57B1.3	16428.5	P	7326.9	P	6259.7	P	10904.3	P
172706_x_at	F53F1.4	5695.8	P	8317.7	P	6283.6	P	4426	P
172707_x_at	T24H7.5a	5.8	A	26.7	A	4.3	A	8.1	A
172708_x_at	T21D12.6_rc	4.2	A	17.5	A	7.3	A	6.8	A
172709_x_at	T06E4.4	33674.9	P	26145.8	P	28123.4	P	30564.8	P
172710_x_at	T06E4.6	24994.1	P	19780.4	P	21527.7	P	21971.9	P
172711_x_at	F59F5.4	13.2	A	24.6	A	0.7	A	3.5	A
172712_x_at	W02B3.6	9.9	A	8.9	A	8.4	A	9.9	A
172713_x_at	F42F12.10	1063.9	P	1437.8	P	1619.4	P	2055.7	P
172714_x_at	R05F9.13	206	P	220.1	A	252.7	P	271	P
172715_x_at	F42F12.7	477.5	P	524.2	P	244.7	P	962.7	P
172716_x_at	F42F12.1	1068.3	P	1662.3	P	1639.4	P	1316.7	P
172717_x_at	F08B12.3a	473.8	P	414.6	P	394.4	P	614.4	P
172718_x_at	ZC178.1	107.5	A	25.1	A	69.8	A	83.7	A
172719_x_at	ZK1225.6	104.7	A	95.8	A	80.7	A	123.2	A
172720_x_at	F31B12.1a	651.1	P	412	P	235.1	A	495.8	P
172721_x_at	C09G12.8a	83.3	A	17.7	A	139	A	106.1	A
172722_x_at	T27B7.1	70.7	A	130.2	P	152.1	P	108.2	A
172723_x_at	B0222.8	49807.9	P	56387	P	55362.7	P	52501.1	P
172724_x_at	R05F9.8	40.8	A	63.4	A	29	A	124.1	A
172725_x_at	R05F9.3	107.8	A	70.5	A	145.7	A	61.3	A
172726_x_at	F55C10.2	32618.8	P	37579.3	P	36640.4	P	34077	P
172727_x_at	R05F9.4	10.6	A	15.1	A	12.1	A	16.7	A
172728_x_at	C38C10.4	179	A	321.1	A	337.7	A	264.8	A
172729_x_at	F11G11.12	14778.5	P	30963.9	P	26623.6	P	16298.5	P
172730_x_at	F26H9.3	76	A	138.7	A	76.8	A	124.2	A
172731_x_at	T27E7.7	305.7	P	212.2	P	232.6	P	336	P
172732_x_at	F55G1.2	2197.9	P	2938.5	P	1724.5	P	2184.5	P
172733_x_at	F45F2.3	1079.7	P	1922	P	1711	P	1580.3	P
172734_x_at	ZK1248.4	63.7	M	138.9	P	129.4	P	153	P
172735_x_at	T10E10.1	42802.6	P	45680.5	P	42062	P	42128.1	P
172736_x_at	T10E10.2	40723	P	39573.8	P	36301.8	P	39223	P
172737_x_at	F42A10.4a	182.1	P	90.7	P	115.3	P	118.7	P
172738_x_at	Y43E12A.1	118.5	A	161.7	A	92.1	A	95.1	A
172739_at	F45H11.2	314.2	P	793.4	P	631.4	P	519.6	P
172740_x_at	C08H9.11	52.3	A	69.9	A	61.2	A	81.9	A
172741_x_at	F41F3.3	31383.4	P	43002.1	P	34080.6	P	39986.1	P
172742_x_at	C08B11.4	962	P	797.3	P	784.8	P	902.2	P
172743_x_at	F58A6.9	11.4	A	11.5	A	17.2	A	11.6	A
172744_at	K11G9.6	148.6	P	500.9	P	680.7	P	538.1	P
172745_x_at	C08H9.7	84.7	P	70.3	A	74.3	A	21.8	A
172746_x_at	T07H6.3a	37256.4	P	36515.3	P	35020.2	P	35926.4	P
172747_x_at	T26H8.1	364.5	P	344.6	P	315.9	P	479.8	P
172748_x_at	C14A6.4	322.2	P	209.8	P	239	P	404.7	P
172749_x_at	W04G5.1	120	A	28.9	A	72.8	A	124.2	A
172750_x_at	M03A1.4_rc	62.9	A	60.8	A	64.6	A	436.4	A
172751_x_at	M03A1.5_rc	4.7	A	18.7	A	29.9	A	50.7	A
172752_x_at	ZC477.1	21	A	51.1	A	71.3	A	24.4	A
172753_x_at	F55C10.3	26797	P	30186.2	P	26296.5	P	22824.8	P
172754_x_at	Y38H6C.6	77.1	P	192.5	P	91	A	188.9	P
172755_x_at	ZK637.7a	43.8	A	82.9	A	115.1	P	58.4	A
172756_x_at	ZC64.1	105.3	A	140	A	153.3	A	201.5	A
172757_x_at	ZK678.3	225.7	P	235.4	M	224.1	P	285.2	A
172758_x_at	B0035.8	918.5	P	1573.6	P	1097.3	P	1246.7	P
172759_x_at	F49C5.8	39.3	A	6.9	A	11.3	A	24.3	A
172760_x_at	ZC410.6_rc	16.6	A	123.2	A	11.6	A	31.1	A
172761_x_at	T10C6.14	1153	P	1416.5	P	1548.7	P	1228.6	P
172762_x_at	B0564.5	322.6	P	291.9	P	198	P	320.8	P
172763_x_at	T10C6.12	1934.3	P	3033.9	P	2710.3	P	2999.7	P
172764_x_at	F45F2.4	2815.5	P	4311.5	P	3933.7	P	4253.7	P
172765_x_at	ZK1225.3	424.5	P	267.7	P	312.9	P	485.9	P
172766_x_at	ZK563.3	357.2	P	311	M	290.8	P	436.4	M
172767_x_at	ZC132.1	378.4	P	253.9	P	270.2	P	495.4	P
172768_x_at	F41B5.3	121.2	A	191.2	A	175.4	A	220.4	A
172769_x_at	F44C8.1	165.1	A	124.2	A	41	A	111.5	A
172770_x_at	R13H9.4	292	M	304.1	A	366	A	404.1	A
172771_x_at	R13H9.2	255.2	A	247.3	A	226.3	A	360.2	A
172772_x_at	C52D10.8	65.9	P	47.3	A	117.3	P	91.2	A
172773_x_at	K10B3.2	274.5	P	120.8	P	215.7	P	228.5	P
172774_x_at	F54E12.1	2668.7	P	2440.5	P	2221.9	P	3162	P
172775_x_at	F25D7.4	90.6	P	197.1	P	207.6	P	209.3	A
172776_x_at	C36A4.5	220.8	A	199.1	A	197.5	A	162.6	A
172777_x_at	F07B7.5	891.3	P	965.5	P	600.8	P	972.6	P
172778_x_at	T23D8.6	755	P	1388.5	P	1221.3	P	947.4	P
172779_x_at	F30F8.4	93.6	P	183.7	P	92.4	P	198.8	P
172780_x_at	C25A8.1	110	A	18.2	A	86.3	A	44.9	A
172781_x_at	C52D10.9	223.6	P	298.5	M	238	P	277.6	P
172782_x_at	C52D10.7	229.6	A	118.6	A	310.1	A	252.7	A
172783_x_at	C01B4.1	129.9	A	225.6	M	224.8	A	196.5	A
172784_x_at	R03H10.9	21	A	25.5	A	26.4	A	23	A
172785_x_at	T25G12.9	126.5	A	268.2	P	170.7	P	206.9	A
172786_x_at	F57H12.5	125.1	A	102.3	A	138.3	M	159.8	A
172787_x_at	F22B3.1	426.6	P	602.3	P	590	P	476.9	P
172788_x_at	F22B3.2	3094.9	P	2375.3	P	2207.2	P	2846.8	P
172789_x_at	K07C6.14	171.3	P	242.2	P	233	P	252.8	P
172790_x_at	F02C12.5a	132.7	A	284.2	A	279.3	A	174.8	A
172791_x_at	K08C9.7	158.6	A	275.1	A	349.2	A	365.7	P
172792_x_at	H02I12.8	344.3	A	366.7	P	321.9	P	279.4	P
172793_x_at	T10H4.12	1374.4	P	422.1	P	554.8	P	773.4	P
172794_x_at	F54D1.2	172.4	A	177.7	A	112.6	A	147.6	A
172795_x_at	C06A5.5	408.4	P	611.5	P	548.9	P	512.8	P
172796_x_at	K06A4.1	176.3	A	252.1	A	38.2	A	82.5	A
172797_x_at	C54H2.2	222.5	P	281.3	P	201.5	P	354.5	P
172798_x_at	ZK546.3	69.9	A	78.2	A	72.7	A	91.8	A
172799_x_at	F53F1.5	12353.9	P	24523.5	P	23058	P	11474.6	P
172800_x_at	T22H2.6a	1292.4	P	1027	P	1281	P	1228	P
172801_x_at	F23H12.4	17701.8	P	26332.8	P	24710.6	P	12634.6	P
172802_x_at	C18H7.3	192.8	A	405.7	A	24.5	A	165.5	A
172803_x_at	C34H4.4a	19201.1	P	21100.7	P	18241.8	P	20139.2	P
172804_x_at	C24F3.6	1435.4	A	1916	A	1763.3	A	1472.6	A
172805_x_at	T06A10.2	786.3	P	1799.6	P	1029.5	P	1351.5	P
172806_x_at	B0238.13	66.4	P	107.3	A	104.1	P	99.2	A
172807_x_at	C37A2.7	33703.7	P	38185.7	P	36908.1	P	38583.4	P
172808_x_at	F30A10.8a	997	P	1020.7	P	1145.9	P	1224.9	P
172809_x_at	Y41E3.2	26707	P	40025.8	P	38746.2	P	28665.1	P
172810_x_at	ZC477.1	48.8	A	63.5	A	51.3	A	60.1	A
172811_x_at	C35E7.10a	23.3	A	33.2	A	42.9	A	58.2	A
172812_x_at	ZK938.6	89.4	A	45.3	A	141.6	A	101.8	P
172813_x_at	B0035.2	312	P	327.6	P	432.3	P	300.2	P
172814_x_at	C35E7.10a	9.2	A	12.5	A	18.1	A	35.8	A
172815_x_at	K05F1.2	101.5	A	39.6	A	154.3	A	30.3	A
172816_x_at	T04C12.5	17364.1	P	16745.7	P	16015.7	P	15281.1	P
172817_x_at	F43G9.7	104.9	A	88.7	A	94.8	A	20.9	A
172818_x_at	F02E9.8	33.4	A	22.2	A	36.2	A	123.8	A
172819_x_at	F47C8.1	65.1	A	92.5	A	100.7	A	91.5	A
172820_x_at	F23H12.4	22264	P	33570.2	P	33068.6	P	24571.8	P
172821_x_at	F52B11.4	9342.1	P	10763.8	P	8039	P	10323.1	P
172822_x_at	C49D10.1	62.2	A	145.9	P	154.3	A	187.9	A
172823_x_at	F54E12.5	2490.8	P	3196.7	P	3171.7	P	3549.9	P
172824_x_at	T10C6.11	359.2	P	445.6	P	313.9	P	417.7	P
172825_x_at	F45F2.2	624.2	P	1115.5	P	922.9	P	996.4	P
172826_x_at	F11G11.10	18880.8	P	34825.1	P	31569.6	P	20423	P
172827_x_at	C31E10.2	9.4	A	18	A	19	A	19.4	A
172828_x_at	B0302.3	33.5	A	168.9	A	115.8	A	76.4	A
172829_x_at	C29F5.6	29.2	A	49.9	A	23.3	A	46.2	A
172830_x_at	T07C12.2	57.5	A	111.1	A	54.1	A	58.4	A
172831_x_at	Y11D7A.6	67.2	A	149.6	A	27.7	A	213.6	A
172832_x_at	H38K22.5a	315.3	P	311.4	A	160.7	A	216.4	A
172833_x_at	T10C6.13	1820.5	P	2455.9	P	1731.2	P	2869.1	P
172834_x_at	C33F10.9	236.1	A	272.7	A	303.6	A	311.2	A
172835_x_at	ZK131.6	1863.3	P	2815.6	P	2662.4	P	2764.8	P
172836_x_at	ZK1248.17	10.2	A	14.2	A	11.2	A	13	A
172837_x_at	C24A3.7	172.8	A	106.7	A	133.2	P	190.6	P
172838_x_at	F52B5.1	1066.5	P	595.2	A	601.8	M	686.1	P
172839_x_at	ZK721.4	3.4	A	2.8	A	32.2	A	38.8	A
172840_x_at	F47D2.2	2.3	A	4.6	A	3.5	A	4.2	A
172841_x_at	F44E8.1	27.5	A	74.7	A	81.5	A	141.2	A
172842_x_at	Y56A3A.19	2519.9	P	2330.3	P	2318.4	P	3100.1	P
172843_x_at	F54D7.1	11.1	A	51.4	A	63.1	A	92.7	A
172844_x_at	F41E7.5	11082.6	P	9225.4	P	12229.2	P	9933.1	P
172845_x_at	K08F11.5	460.7	P	488.4	P	477.9	P	419.4	P
172846_x_at	F13E9.7	94.5	A	80.1	A	92.9	A	123.3	A
172847_x_at	M04C7.2	21.2	A	161.4	A	150.2	A	244.4	A
172848_x_at	F54D8.2	20040.5	P	21410.3	P	22525.7	P	22788.9	P
172849_x_at	C39D10.8a	81.6	P	71	A	44.5	A	155.9	A
172850_x_at	Y71F9AL.3	95.3	A	97.3	A	97.4	A	114.4	A
172851_x_at	F35H10.11	311.7	A	425.6	P	335.7	M	506.1	A
172852_x_at	K07F5.2	135.8	A	215.5	A	208.9	A	264.5	A
172853_x_at	C04G2.4	26.1	A	88.1	A	174.8	A	107.3	A
172854_x_at	F32B6.6	16.9	A	57.6	A	60.4	A	103.4	A
172855_x_at	F02E9.2a	36.9	A	19.1	A	22.7	A	16.2	A
172856_x_at	R12E2.10	217.6	A	400.5	P	314	P	285.4	A
172857_x_at	F36H12.7	336.5	A	197	P	246	P	394.8	P
172858_x_at	C53C11.4	11.1	A	7.9	A	9.2	A	6.2	A
172859_x_at	C07E3.4	17.8	A	15.2	A	132.2	A	45.7	A
172860_x_at	F17E9.13	1320.2	P	1455	P	1198.1	P	1679.8	P
172861_x_at	F22B3.6	114.1	A	151.1	A	222.8	A	169.8	A
172862_x_at	T28C6.4	52990.8	P	60483.1	P	60865.1	P	57683.1	P
172863_x_at	Y49E10.6	6409.3	P	6154.4	P	5937.6	P	8926.9	P
172864_x_at	F10C2.2	633	P	801.9	P	967.9	P	740.8	P
172865_x_at	C53H9.1	32489.8	P	37456.1	P	37451.9	P	35799.8	P
172866_x_at	T01B11.7	349.4	P	391.4	P	308.9	P	485.1	P
172867_x_at	F45F2.13	3769.6	P	4197.1	P	4269.4	P	4757	P
172868_x_at	C24A3.1	4.9	A	6	A	1.6	A	4.8	A
172869_x_at	K04F10.4a	236.5	A	177.3	A	252.5	A	320.4	A
172870_x_at	K04F10.4a	100.3	A	132.4	A	151.2	A	32.7	A
172871_x_at	ZK131.7	985.4	P	1221.3	P	1143.1	P	2243.9	P
172872_x_at	T23F2.3	5168.7	P	3106.9	P	3596.2	P	5014.2	P
172873_x_at	F35G12.3a	217	A	168.8	A	208.9	A	186	A
172874_x_at	F45F2.12	969.1	P	1219.8	P	1174.9	P	1020.9	P
172875_x_at	F58A4.5	40.5	A	23.1	A	13.8	A	29.4	A
172876_x_at	Y75D11A.4	158.9	A	164.7	A	91.3	A	165.6	A
172877_x_at	C29F7.5	37.5	A	25.5	A	17.9	A	24.3	A
172878_x_at	F15H10.2	15232.4	P	12760.5	P	11029.7	P	13816.4	P
172879_x_at	F15H10.1	17443.3	P	12556.1	P	12493.7	P	15167.5	P
172880_x_at	C55C3.4	10.8	A	18.1	A	17.3	A	21.9	A
172881_x_at	F17E9.10	1454.3	P	1345.4	P	1384.2	P	1326.9	P
172882_x_at	F26G1.7	67.4	A	167.3	A	76.5	A	246.6	A
172883_x_at	C27A2.2a	40051.9	P	47451.3	P	44887	P	41490.6	P
172884_x_at	R08C7.8	95.8	A	252.6	A	164	A	311.2	A
172885_x_at	C34F11.4	24.9	A	34.7	A	28	A	25.2	A
172886_x_at	Y57G11C.49	45.9	A	127.1	A	14.2	A	95.8	A
172887_x_at	ZK1248.6	123.5	A	163.7	A	104.9	A	217.8	A
172888_x_at	C40D2.2	317.1	P	281.3	P	395.6	P	275.9	P
172889_x_at	F58A6.8	168.8	A	217.7	A	167.6	A	286.1	A
172890_x_at	W09C5.6a	36773.1	P	43106.9	P	42109.2	P	40559.6	P
172891_x_at	F54E12.4	1140	P	1688.9	P	1421.2	P	1712.4	P
172892_x_at	F53A3.3	28237.1	P	34424.6	P	32364.1	P	32170.8	P
172893_x_at	K07F5.1	148.3	A	187.8	M	131.2	P	327	M
172894_x_at	T22G5.6	100.1	P	64	A	111.6	P	37.2	A
172895_x_at	F30B5.1	39798.1	P	51314.3	P	48558	P	35476.1	P
172896_x_at	C34F11.6	36.2	A	33.4	A	31	A	33.1	A
172897_x_at	F38E1.2	59.1	A	12.4	A	36.3	A	20.1	A
172898_x_at	EEED8.12	51.2	A	110.8	A	63.7	A	115.6	A
172899_x_at	F08G2.3	793.9	P	1120.2	A	1157.1	P	1301.3	A
172900_x_at	ZK546.6	102.1	A	32.5	A	105.3	A	96.9	A
172901_x_at	T27E4.9	292.8	P	1050.7	P	756.4	P	468.5	P
172902_x_at	F36A4.10	8185.5	P	10447.9	P	9589.2	P	8042.9	P
172903_x_at	C09B9.6	177	A	279.9	A	209.2	A	313.3	A
172904_x_at	K05F1.7	114	A	188.3	A	150.5	A	117.2	A
172905_x_at	T13F2.11	142.9	A	241.5	A	216.3	M	301.7	M
172906_x_at	T13F2.10	110.1	A	123.6	A	28.1	A	460	A
172907_x_at	K07F5.3	57.8	A	153.9	A	156.1	A	257.2	A
172908_x_at	F34H10.1	615.7	P	675.9	P	645.2	P	702.7	P
172909_x_at	C36A4.8	100	P	116.5	A	131.4	P	146.2	P
172910_at	C26F1.9	24195.2	P	31809.3	P	30029.8	P	28389.4	P
172911_x_at	B0513.3	25568.8	P	35359.3	P	33743.7	P	31164.6	P
172912_x_at	T27D12.2a	314	A	322.2	A	286.7	A	467.4	P
172913_x_at	F11D11.9	461	P	318.3	P	328.4	P	475.5	P
172914_x_at	F31B12.1a	527.2	P	252	P	174.2	A	469.8	P
172915_x_at	F44G3.3	59.2	A	8.7	A	101.3	A	48.8	A
172916_x_at	T02D1.1	88.7	A	79.7	A	111.6	A	175.1	A
172917_x_at	K01G5.2a	484.3	P	626.4	P	882.7	P	859.4	P
172918_x_at	K01G5.2a	551.3	P	641	P	711.9	P	654.1	P
172919_x_at	K01G5.2a	690.2	P	644.9	P	972	P	785.9	P
172920_x_at	F11A6.1a	347.1	P	321.8	P	389.5	P	497.8	P
172921_x_at	F38C2.2	63	A	21.3	A	57.5	A	91.4	A
172922_x_at	ZK354.4	387.1	A	444.3	A	369.3	A	639.8	A
172923_x_at	F58G11.1a	656.8	P	539.9	P	604.3	P	515.8	P
172924_x_at	C52D10.5	77.2	A	156.9	A	83.1	A	247.9	A
172925_x_at	ZK354.11	405.5	A	392	A	323.7	A	594.8	A
172926_x_at	T05A7.9	395.5	A	411.8	A	250.1	A	338.6	A
172927_x_at	ZK354.1	246.8	A	284.8	A	282.5	A	531.6	A
172928_x_at	ZK354.5	237.9	A	229.2	A	206.3	A	439	A
172929_x_at	F16H9.1a	82.3	A	124.5	A	81.1	A	63.8	A
172930_x_at	K02A2.6	14.7	A	16.5	A	14	A	25.7	A
172931_x_at	C52E4.3	1802.1	P	1987.2	P	2039.8	P	1712.4	P
172932_x_at	ZC101.2a	1857.9	P	1316.2	P	1087.2	P	1577.5	P
172933_x_at	W09C3.6	60	A	34.9	A	64.2	A	173.8	A
172934_x_at	K08F4.8	87.4	A	284.2	A	218.7	A	236.6	A
172935_x_at	T03F1.5	95	A	103.9	A	80.4	A	119.6	A
172936_x_at	Y47H9C.15	126.4	A	139.3	A	172.5	A	218.4	A
172937_s_at	F23B2.8	1.3	A	2.3	A	6.1	A	7	A
172938_x_at	ZK1251.6	18.3	A	150.4	A	25.6	A	76.8	A
172939_x_at	F37C12.11	32375.9	P	41268.3	P	38530.2	P	37659.8	P
172940_x_at	F44A6.2a	158.8	A	254.8	A	242.9	A	342.3	P
172941_x_at	T13F2.2	668.4	P	553.3	P	620.3	P	667.1	P
172942_x_at	C03G6.19	495.3	P	394.8	P	494.2	P	458.1	P
172943_x_at	F30A10.7	50.9	A	39.3	A	134.4	A	129.9	A
172944_s_at	F53A3.1	826.6	P	731	P	958.3	P	733.6	P
172945_s_at	F13C5.1	607	P	541.5	P	376.7	P	571.2	P
172946_s_at	B0393.1	37013.1	P	46202	P	43883.1	P	39100.1	P
172947_at	C07A12.4a	1321.9	P	2274.3	P	1959.3	P	1811.4	P
172948_at	Y67D2.7	58.3	A	64.4	A	63.9	A	88.2	A
172949_s_at	C56C10.13	218.7	P	112.1	P	214.3	P	99.6	P
172950_at	ZK430.8	312.3	P	310.7	P	207	P	233.2	P
172951_s_at	C39F7.2	770.5	P	890.1	P	764.5	P	624	P
172952_s_at	C29A12.1	122.8	A	186.7	P	197.1	A	28.6	A
172953_s_at	F33D4.2a	4.8	A	52.5	A	47.6	A	52.2	A
172954_at	LLC1.2	9.4	A	28.5	A	54.3	A	66.3	A
172955_s_at	C09B9.4	18.4	A	36.2	A	73.3	A	138.2	A
172956_at	F02E9.5	12.5	A	133.1	A	64.5	A	119.4	A
172957_s_at	K09A9.6	34	A	83.1	A	58.8	A	74.6	A
172958_s_at	F13D12.6	293.2	P	134.3	A	138.9	A	163.8	A
172959_s_at	T07D10.1	11.4	A	17.4	A	28.3	A	25.2	A
172960_x_at	W06D4.1	4283.4	P	4837.3	P	4644.3	P	4791.3	P
172961_x_at	T05C12.6a	531.3	P	583.2	P	396.5	P	425.1	P
172962_at	K02A4.2	128.7	P	74.1	A	102.9	P	111.1	P
172963_x_at	F23B2.13	1755	P	1862.5	P	1843.5	P	1700.4	P
172964_x_at	Y18D10A.19	12426	P	13205.7	P	12856.8	P	13198.4	P
172965_x_at	C35D6.4	199.7	P	208.7	P	164.1	P	311.5	P
172966_x_at	F38C2.7	165.1	A	272.8	P	201	A	302.2	P
172967_x_at	C25A1.11	534.7	P	349.6	P	307.8	P	520.5	P
172968_x_at	Y45F10C.5	90.2	P	146	P	103.2	P	234	M
172969_x_at	T05A7.9	89.4	P	118	P	179.1	P	198	P
172970_x_at	Y116A8B.2	321.7	P	260.4	P	214.2	P	459.3	P
172971_s_at	Y54G2A.11a	392.1	P	269.6	A	226.9	A	334.2	A
172972_s_at	Y38C1AA.11	972.8	P	1144.9	P	1347.3	P	933.2	P
172973_at	E02H1.4	528.4	P	556.4	P	494.5	P	537.1	P
172974_s_at	F19C7.1	7875.8	P	9497.7	P	10848.8	P	9497.7	P
172975_at	R151.2b	3569.5	P	5583.5	P	5151.7	P	3900.1	P
172976_s_at	F55C7.7a	63.1	P	71	M	108.1	P	125.8	A
172977_at	Y71A12B.12	98.8	A	52.3	A	61	A	125.9	A
172978_s_at	C34F11.3a	10870.4	P	11849.3	P	10932	P	11115.6	P
172979_at	ZC308.1a	2390.3	P	1834.9	P	2047.5	P	1510.5	P
172980_s_at	C43E11.8	1239.2	P	1422.4	P	1434	P	917.7	P
172981_s_at	Y105E8B.2a	1122.6	P	959.5	P	894.6	P	986.2	P
172982_s_at	Y67D8C.5	47.4	A	113.5	A	76.8	A	203.9	A
172983_s_at	K10B3.10	1.3	A	1.9	A	2.3	A	28.5	A
172984_s_at	W02G9.2	390.5	P	650.4	M	460.2	P	536.9	A
172985_at	R01B10.1a	109.2	P	189.5	P	156	P	156.1	P
172986_s_at	ZC247.1	5294	P	6391.8	P	6504.7	P	4773.7	P
172987_s_at	Y22D7AL.7	87.2	A	107.4	P	130.9	P	148.5	A
172988_s_at	C09E8.1a	1024.3	P	1285	P	1366	P	973.7	P
172989_s_at	R11A5.7	1260.2	P	3226.5	P	2330.8	P	895.2	P
172990_at	Y18D10A.5	5.1	A	6.5	A	9.2	A	18	A
172991_at	C45B2.7	672.7	P	1706	P	1821.3	P	1257.6	P
172992_s_at	Y54G9A.6	2380.5	P	2705.2	P	3813.4	P	2522	P
172993_at	T07D10.1	2.9	A	4.1	A	5.6	A	19.6	A
172994_at	ZK829.4	10450.5	P	12802.2	P	13327.6	P	11739.3	P
172995_at	C06G4.5	30.8	A	49.3	A	38.5	A	54.8	P
172996_s_at	Y59A8B.2	934.8	P	889.3	P	597.4	P	547.4	P
172997_s_at	F56C9.7	9121	P	9061.7	P	10413.5	P	7103.2	P
172998_s_at	K07A1.6	37.5	A	76	P	52.7	M	148.7	P
172999_s_at	C41G7.3	6128.7	P	5521.1	P	6410.6	P	5729.2	P
173000_s_at	JC8.2	998.2	P	1165.4	P	1192.7	P	944.9	P
173001_s_at	R06C1.1	1000.9	P	1065.7	P	894	P	993.1	P
173002_s_at	F52H2.7	471.4	P	493.6	P	579.6	P	410.6	P
173003_s_at	Y17D7A.3a	325.7	P	524.7	P	429.5	P	307.3	P
173004_s_at	T02E9.2	1193.9	P	5957	P	6623.8	P	2152	P
173005_at	T09B4.1	131.5	P	191.3	P	159	P	139.2	P
173006_s_at	F42C5.9	2319.8	P	2756.7	P	2699.2	P	3337.3	P
173007_s_at	Y34D9A.6	4741.8	P	4482.3	P	4904.6	P	3924	P
173008_s_at	F38A1.2	200.6	P	267.8	P	234.7	P	274.1	P
173009_s_at	F01G4.1	4713.8	P	4214.2	P	4047.6	P	3643.8	P
173010_at	T05A12.4a	1690.5	P	1340.2	P	1503.7	P	1326.6	P
173011_at	F52A8.6a	750.6	P	752.5	P	832.4	P	863	P
173012_at	W07E11.1	388.2	P	429.4	P	399.9	P	393.1	P
173013_at	Y51F10.4	127	P	165.5	P	152.1	P	129.3	A
173014_at	ZK20.6	1778.9	P	2769.8	P	3624.5	P	1098.5	P
173015_s_at	Y54G2A.9	862.2	P	1178.5	M	1030.5	P	953.7	A
173016_s_at	R10A10.2	346.9	P	457.2	P	461.2	P	451.9	P
173017_at	R10E11.1a	2367	P	2821	P	2889.2	P	2127.1	P
173018_s_at	R119.4	4846.5	P	6519	P	6239.1	P	5890.7	P
173019_s_at	F10C2.2	43.1	P	45.5	A	54.8	A	79.3	P
173020_s_at	T19A5.1	7.9	A	115.2	P	152.7	P	209.9	P
173021_s_at	H06I04.1a	579.1	P	553.3	P	625.6	P	483.2	P
173022_at	F22B3.4	96.7	A	72.7	A	144.6	A	93.5	A
173023_at	Y54F10BM.9	136.9	P	136.9	P	200.9	P	189.4	P
173024_s_at	Y76B12C.7	259.9	P	225.4	P	179.7	P	156	P
173025_s_at	Y61A9LA.3a	297	P	533.8	P	395.3	P	341	P
173026_at	F46G11.4	1426.3	P	1577.6	P	1423.9	P	1554.7	P
173027_s_at	Y67A10A.9	405.2	P	352.8	M	255.2	P	329.9	A
173028_s_at	C13F10.5	258.9	A	70.2	A	452.3	A	101.2	A
173029_s_at	F10G8.6	523.7	P	624.8	P	661.5	P	510	P
173030_at	BE10.2	222.2	P	586.6	P	584.1	P	179.5	P
173031_s_at	Y45G5AM.9a	335.7	A	397	A	336.4	A	365.8	A
173032_at	yk141e7.3	88.1	A	61.5	A	80.2	A	11.5	A
173033_at	D1086.9	64.8	A	117.4	A	73.5	A	26.6	A
173034_s_at	F29G9.5	2475.2	P	1696.4	P	1902.8	P	1436.9	P
173035_s_at	C37H5.9a	551.7	P	205	P	185.7	P	324.9	P
173036_s_at	F21F8.7	18711.2	P	16185.1	P	19405.6	P	14821.3	P
173037_at	W01B11.3	5188.5	P	6964.2	P	6837	P	5716.8	P
173038_at	T04G9.1	58	A	42.8	A	124.8	P	107.2	A
173039_s_at	K07A12.2	417.1	P	583.7	P	551.9	P	594.7	P
173040_at	C42D8.3	883.4	P	1092.4	P	1462.5	P	1208.8	P
173041_s_at	F20D12.4	684.9	P	703.1	P	795.5	P	502.9	P
173042_s_at	R08B4.1a	19.2	A	17.5	A	33.3	A	92.8	A
173043_at	F45E4.2	4241.6	P	6353.7	P	6951	P	6795.7	P
173044_at	T12D8.8	6294.4	P	8024.8	P	8761.8	P	7328.1	P
173045_at	Y37E3.16a	850.6	P	1356.3	P	1441.6	P	912.2	P
173046_at	T10E9.2	8.8	A	29.1	A	5.6	A	13.4	A
173047_s_at	Y54E10BR.1	623.8	A	604.3	A	473.1	A	652.4	A
173048_at	R04E5.7	125	P	104	A	231.5	M	197.3	A
173049_at	C37C3.6a	6863	P	7813.1	P	7556	P	6971.2	P
173050_at	F54F2.1	1632	P	1533.2	P	1578.2	P	953.5	P
173051_s_at	F22A3.6a	7000.6	P	11995.5	P	13429.3	P	7556.4	P
173052_at	F25H2.8	3208.6	P	3535.3	P	3218.8	P	2907.4	P
173053_s_at	ZC506.1	366.8	P	321.4	P	293.4	P	301.8	P
173054_at	C09E9.1	42.6	A	25.1	A	13	A	40.7	A
173055_s_at	C47E8.5	12589.7	P	14917.4	P	15577.7	P	16044.7	P
173056_at	T23E7.2e	14507.2	P	8206.4	P	10611.6	P	12153.8	P
173057_at	Y37E3.1	56.2	A	80.7	A	81.6	A	93.8	A
173058_s_at	R74.8a	576.8	P	629.2	P	919.2	P	606.6	P
173059_at	ZC8.4a	4828.6	P	4024.4	P	4510.6	P	4526.3	P
173060_s_at	C34D4.3	12.4	A	36.2	A	7.5	A	8	A
173061_at	F54B3.1	10	A	51.5	A	27.8	A	7.3	A
173062_at	C05B5.6	131	P	76.5	A	153.8	A	201.2	P
173063_at	K07C11.9	152.7	P	203.1	P	209.5	A	199.7	P
173064_at	T24H7.2	575.6	P	553.5	P	451.2	P	835.4	P
173065_at	T21B10.3	836.2	M	706	M	668.3	A	691.1	A
173066_at	C25G4.10	1264.9	P	1019.2	P	1067	P	1004.8	P
173067_at	Y48G8AL.9	469.2	P	300.3	P	384.1	P	384.9	P
173068_at	T10H9.2	1099.3	P	916.9	P	1332.1	P	1261.2	P
173069_at	M02E1.1a	816.1	P	507.8	P	549	P	650.6	P
173070_s_at	M106.1	250.7	A	260.5	P	353.7	P	242.2	A
173071_s_at	F56D5.1	33.1	A	3.3	A	59.3	A	51	A
173072_at	Y82E9BR.20	33.4	A	10.7	A	1.7	A	7	A
173073_s_at	T07D3.9a	78.9	A	201.2	A	312	A	314.3	P
173074_at	Y67D2.1a	239.7	P	369.1	P	314.2	P	306.9	P
173075_at	C48D5.2a	1098.4	P	888.1	P	654.1	P	826	P
173076_s_at	T20F7.6	838.3	P	707.5	P	648.1	P	807.1	P
173077_s_at	F37D6.1	282.6	P	463.8	P	605.8	P	181.8	P
173078_at	Y48G8AL.7	112.9	A	213.2	P	290.6	P	194.9	A
173079_s_at	Y48G1C.7	330.1	P	486.5	P	527.7	P	267.5	P
173080_s_at	ZK970.2	2339.6	P	2480	P	2229.1	P	1990.1	P
173081_s_at	W02D9.1	2.6	A	2.2	A	3.9	A	3.3	A
173082_at	C37A5.1	55.3	A	36.7	A	72.2	P	69.5	A
173083_s_at	H10E21.4	307.3	P	384.1	P	260.2	P	175.7	M
173084_at	H06H21.3	10868.3	P	13224.2	P	13260.3	P	11332.3	P
173085_at	C18C4.10a	997.6	P	1114.4	P	1382.5	P	1185.3	P
173086_s_at	F26F12.3a	6410.8	P	4916.7	P	5161.2	P	7654.5	P
173087_s_at	R13A5.8	19151.9	P	23291	P	22414.5	P	18510.8	P
173088_s_at	B0334.2	779.9	P	334.1	P	262.6	P	437.7	P
173089_at	F13D12.6	82.4	A	170.3	A	33.5	A	107.1	A
173090_s_at	F35C5.8	3232.7	P	2703.5	P	3118.4	P	2394.5	P
173091_at	K09A9.6	4.4	A	13.1	A	10.1	A	9.8	A
173092_at	F39D8.1a	803.7	P	458.9	P	476	P	638.1	P
173093_s_at	F39D8.1a	385.3	P	146.6	A	239.1	P	256.1	P
173094_s_at	F16B12.1	169.2	P	165.2	P	218	P	156.8	P
173095_at	T23B12.4	100.6	P	239.1	M	237.9	A	230.5	A
173096_at	K08D12.6	11.7	A	20.6	A	19.9	A	19.3	A
173097_at	Y105E8A.3	244.4	P	268.1	P	239.3	P	259.2	P
173098_at	F11A6.1a	2069.5	P	2658	P	2641.8	P	3159.3	P
173099_at	Y37F4.5	14.7	A	60.3	A	55.5	A	66.4	A
173100_s_at	T01C3.7	16291.3	P	10967.8	P	10922.9	P	8985	P
173101_at	D2013.7	2767.1	P	2836	P	2545.7	P	2879.6	P
173102_at	C02E7.2	38.7	A	49.6	A	41.7	A	24.4	A
173103_s_at	K07B1.4a	720.9	P	680	P	935.4	P	718.1	P
173104_at	W08E3.1	5791.2	P	7422.3	P	7104.3	P	6713.4	P
173105_at	C44B7.3	228.2	P	310.2	P	215.3	P	254.6	P
173106_at	Y37E3.5	317.5	P	240.2	A	259	A	250.4	A
173107_at	yk644c4.3	786.4	P	722.5	P	728	P	1093.9	P
173108_at	Y37E3.3	1551.4	P	3402.6	P	2943.5	P	2341.4	P
173109_s_at	Y41D4B.26	2.6	A	6.2	A	4.7	A	38.8	A
173110_at	ZC513.6	25.2	A	5.6	A	30.2	A	21.1	A
173111_s_at	ZK484.3	1914	P	1660.9	P	1681.3	P	2056.7	P
173112_s_at	F40F8.10	28898.5	P	37477.4	P	34754.2	P	34257.5	P
173113_at	yk637c6.3	7296.6	P	10447.6	P	9642.9	P	10751	P
173114_s_at	C50C3.8	3434.5	P	3054.7	P	2842.4	P	3519.3	P
173115_s_at	M176.2	1464.6	P	1718.1	P	2295.5	P	1283.8	P
173116_s_at	F52F12.6	259.4	M	231	A	158.2	A	445.5	P
173117_at	H10E21.4	242.9	P	199.5	P	322.4	P	432.2	P
173118_s_at	F08C6.2	769.5	P	544.3	P	674	P	601.8	P
173119_s_at	Y34D9B.1a	1184.3	P	1038.3	P	1143.2	P	1160.9	P
173120_s_at	F07A11.3	593.8	P	704.2	P	880.9	P	615.8	P
173121_s_at	K10B3.6a	469	P	502.3	P	417.2	P	547.3	P
173122_s_at	T04B8.5a	1417.2	P	1631.1	P	2066.5	P	1384.9	P
173123_at	W01A8.1a	44.9	A	14.7	A	21	A	48.4	A
173124_s_at	H42K12.3	1007.8	P	4475.5	P	6319	P	2299.7	P
173125_s_at	B0350.2b	3654	P	3089.9	P	4125.5	P	3865.7	P
173126_s_at	C06C3.1	2468.9	P	2452	P	1745.9	P	2307.3	P
173127_at	Y15E3A.4	326.9	P	218.4	P	182.6	P	187.9	P
173128_s_at	K08F9.2	996.1	P	1253.9	P	1167.7	P	1095.8	P
173129_s_at	C47E12.1	8103.1	P	9178.3	P	9121.2	P	9201.1	P
173130_s_at	C56C10.10	551.4	P	818	P	973.7	P	676.4	P
173131_at	D2085.1	2576.8	P	4456.8	P	4386.2	P	2582.9	P
173132_s_at	T06A1.1	18.5	A	70.4	P	42.5	A	41.8	A
173133_s_at	R107.6	809.7	P	444.9	P	366	P	266.6	A
173134_at	T16G12.3	67.3	A	43.4	A	120.4	A	113.6	A
173135_s_at	K08E3.3a	80.4	P	286.4	P	255.5	P	279.9	P
173136_at	Y71G12B.21	30.2	A	153.6	A	110.8	A	53.2	A
173137_s_at	M117.2	14720.2	P	13528.6	P	15768	P	15386.1	P
173138_s_at	C53B7.3	6558	P	2161.8	P	3154.2	P	4281.5	P
173139_s_at	T27E9.3	921.8	P	743	P	1209	P	936.6	P
173140_at	ZC15.7	12.6	A	4.4	A	36.4	A	4.2	A
173141_s_at	Y38A8.2	1691.4	P	1802.8	P	2104.1	P	1511.7	P
173142_at	H02I12.1	9.5	A	37.1	A	61	P	8.2	A
173143_s_at	M03C11.1	1055.2	P	613.8	P	944.7	P	695.5	P
173144_at	Y54G2A.6	1349.8	P	945.4	P	1134.2	P	999.7	P
173145_at	yk707c8.3	290	P	141.7	P	147.1	P	185.9	P
173146_s_at	F39H11.5	3010.7	P	3508.4	P	3217.4	P	3255.2	P
173147_s_at	ZK1025.9	220.8	P	293.2	P	425	P	309.9	P
173148_s_at	R12H7.2	4738.8	P	6002.4	P	6344.6	P	5099.3	P
173149_at	yk713f8.3	2261.9	P	2675.2	P	2703	P	8608.5	P
173150_at	F13B12.6	399	P	317.8	P	353	P	351.2	P
173151_s_at	C17C3.1a	469.4	P	552.8	P	681.5	P	511.7	P
173152_at	Y51F10.10	332.6	P	332.7	P	308.3	P	253.2	P
173153_s_at	W04B5.3a	1526.8	P	1671.5	P	1955.7	P	1669	P
173154_s_at	T26F2.2	107	P	173.3	P	98.3	P	103	P
173155_at	C31H1.8	51.5	P	134	P	107	P	60.1	A
173156_s_at	yk725d7.3	425.5	P	808.3	P	787.8	P	1505.4	P
173157_s_at	F55F8.5	1599.1	P	1595.8	P	1584.7	P	1234.4	P
173158_at	W08A12.2	33.6	A	44.4	P	53.7	A	36.7	A
173159_s_at	Y70C5C.6a	109.7	P	57.6	P	15.4	A	73.9	P
173160_s_at	F36D3.1	442.5	P	499.4	P	572.5	P	594.4	P
173161_at	C06H5.7	797.9	P	1299	P	1054.8	P	875.9	P
173162_s_at	F23B12.8	403.5	P	520.6	P	451	P	414.1	P
173163_s_at	R166.5a	66.5	A	84.1	A	16	A	177.2	A
173164_s_at	C18D11.1	5558.6	P	7000.3	P	6638.2	P	5464.3	P
173165_s_at	B0412.3	757.2	P	1204.3	P	1150.2	P	1052.2	P
173166_at	yk580g10.3	12.6	A	19	A	12.3	A	15.7	A
173167_s_at	C28D4.3	374.6	P	725.6	P	608.7	P	522.9	P
173168_s_at	T10G3.6	2265.7	P	2853.9	P	3166.1	P	2834.5	P
173169_at	yk499f11.3	72.6	P	101.4	P	33.9	A	141.8	P
173170_s_at	C10H11.1	106.7	P	201.9	P	192.1	P	102.2	P
173171_s_at	M01D7.6	427.6	P	562.2	P	619.9	P	349.5	P
173172_s_at	M28.1	153.8	P	49.2	A	103.6	P	82	M
173173_at	F54D5.3	179.4	P	122.4	A	147.5	A	121	A
173174_s_at	H06I04.6	559.9	P	473.4	P	528.9	P	503.8	P
173175_s_at	ZK512.3	457.5	P	487.5	P	530.4	P	286.4	A
173176_at	F55A11.3	1110.4	P	803.9	P	973.6	P	966.8	P
173177_s_at	F21H7.2	2.3	A	12.6	A	5.5	A	14.5	A
173178_s_at	C37A5.1	375.8	P	449.6	P	182.8	P	323.3	P
173179_s_at	K02F3.11	861.2	P	827.4	P	830.5	P	735.5	P
173180_at	H06I04.6b	57.7	M	124	P	102.1	A	108.6	A
173181_s_at	C27F2.8	2499.4	P	3332.6	P	3410.8	P	2728.9	P
173182_at	F09F7.2a	13253.3	P	16028	P	15096.4	P	18471.3	P
173183_s_at	T08B2.9a	2284.9	P	1643.8	P	1532.9	P	1079.1	P
173184_at	yk618d9.3	1.1	A	5.9	A	3.6	A	7.4	A
173185_s_at	D1043.1	728.4	P	782.8	P	870.2	P	439.6	P
173186_s_at	Y38F1A.2	412.2	P	459.1	P	469.3	P	274.8	A
173187_s_at	Y51A2D.7a	132.1	A	149.4	A	137.4	A	178.6	A
173188_s_at	W02D3.9	2412.6	P	2743.5	P	2605.5	P	3094.6	P
173189_at	2RSSE.1	2	A	3.3	A	2.2	A	6.7	A
173190_s_at	K08A2.4	191.2	P	67.8	A	119.8	A	117.7	A
173191_at	W02D9.1	48.9	A	9.4	A	13.4	A	22.7	A
173192_s_at	Y60A3A.7	1585.6	P	2214.2	P	2505.2	P	1683.6	P
173193_s_at	C03B1.12	4060.1	P	4337.7	P	4373.5	P	3757.7	P
173194_s_at	T28F2.4a	595.8	P	704.9	P	706	P	481	P
173195_s_at	Y49F6B.4	71.3	A	207	P	204.1	P	163.8	P
173196_s_at	Y62E10A.9	200.8	P	175.5	P	114.8	P	262.1	P
173197_at	ZK909.2a	193.5	P	219.5	P	369.9	P	373.9	P
173198_s_at	F42A8.2	5663.5	P	3830.4	P	3547.6	P	3269.2	P
173199_at	Y82E9BR.5	100.9	P	140.6	P	134.5	P	118	A
173200_s_at	F08G12.10	256.3	P	136.7	P	130.8	P	151	P
173201_s_at	T07H3.6	246.2	P	265	P	412.4	P	267.2	P
173202_s_at	C04F12.10	4355.4	P	4970.7	P	5680.7	P	4627	P
173203_at	C53H9.1	1294.1	P	1658.7	P	1690.5	P	3453.4	P
173204_s_at	B0310.5	1919.4	P	2136.6	P	2168.4	P	1871.9	P
173205_s_at	R06A4.8	938.3	P	1052.3	P	1090.9	P	809.1	P
173206_s_at	T03F6.1	7093.2	P	5006.7	P	6680.8	P	6617.4	P
173207_at	Y17D7B.7	66.5	A	1025.3	P	714	P	341.8	P
173208_s_at	ZK809.3	8346.2	P	6610.3	P	6494.4	P	5920.2	P
173209_s_at	C50F4.1	2236	P	1006.4	P	1521	P	1947.3	P
173210_s_at	F14B8.5a	1861.7	P	1779.4	P	1464.9	P	1561.3	P
173211_at	C10C6.6	2631.1	P	2979.5	P	3177.6	P	2368.5	P
173212_at	F15B10.2	15	A	93.6	A	72.4	A	84.2	A
173213_s_at	DY3.7	1700	P	1822.4	P	1556.7	P	1873.3	P
173214_s_at	W10C8.5	9205.4	P	11108.9	P	13500.8	P	9393.8	P
173215_at	C29E4.2	1535.5	P	1957.2	P	1890.7	P	1385.9	P
173216_s_at	C43E11.11	430.3	P	557.8	P	707.7	P	516.7	P
173217_at	F58A3.1a	1408.5	P	822.4	P	965.5	P	1309.6	P
173218_s_at	T08G2.3	3515.1	P	5148.3	P	4906	P	2638.4	P
173219_s_at	R13F6.6a	680.6	P	651.1	P	968.9	P	717.1	P
173220_s_at	C47B2.5	2403	P	2386.9	P	2893.7	P	2653.9	P
173221_s_at	Y48G10A.1	788.4	P	1163.5	P	1231.2	P	804.4	P
173222_s_at	ZC155.1	3171.1	P	3001.8	P	3616.8	P	3678	P
173223_s_at	C25A1.8	648.5	P	885.4	P	975.6	P	592.9	P
173224_s_at	C17C3.4	38.7	A	37.8	A	85.9	A	118.6	A
173225_at	T05G5.11	333.7	P	190.6	P	376.4	P	377.7	P
173226_s_at	Y87G2A.4	150.5	A	114.9	A	34.6	A	119.5	A
173227_at	Y82E9BR.18	280.8	A	347.3	A	238.7	A	199.8	A
173228_at	Y46H3D.1	3.6	A	8.7	A	4.9	A	7.5	A
173229_s_at	Y54E10BR.4	3344.3	P	3170.2	P	2688.3	P	2053.6	P
173230_s_at	Y46G5A.30	5.2	A	16.1	A	8.5	A	11.8	A
173231_at	K07B1.8	58.5	A	78.2	A	18.7	A	80.4	A
173232_s_at	C05D9.2	1303.3	P	809.7	P	906.4	P	617	P
173233_s_at	Y51H4A.4	15.7	A	7.1	A	6.8	A	65	A
173234_s_at	Y52B11A.10	129	P	120.6	P	172.8	P	97.9	P
173235_at	Y38C1BA.3	3735.8	P	5714.9	P	3994.7	P	1743.5	P
173236_at	Y67H2A.2	251.9	P	272.7	P	155.8	P	194.8	A
173237_s_at	Y77E11A.11	873.5	P	927.7	P	1068.9	P	653.3	P
173238_s_at	K11D12.4	964.6	P	3911.8	P	2877.9	P	1695.7	P
173239_s_at	T10B10.2	5516.7	P	4695.4	P	4974.6	P	3364.2	P
173240_s_at	K08D12.3a	7573.7	P	8567	P	9260.4	P	8716.1	P
173241_at	C11G6.4	352.6	P	315.5	P	361.1	P	266.3	P
173242_s_at	M01D7.5	1774.6	P	1656.2	P	2084.1	P	1898.3	P
173243_s_at	D1007.12	35930.8	P	44126.8	P	44313.4	P	41750.2	P
173244_at	F49C12.11	7099.1	P	13230.3	P	10801.9	P	5033.3	P
173245_s_at	C44B12.5	162.6	A	170.8	A	206.1	A	43.5	A
173246_s_at	F56E10.4	33546.4	P	42400.2	P	40572.9	P	37597.9	P
173247_s_at	C44E4.6	24384.7	P	26497.6	P	28740.1	P	23889.7	P
173248_s_at	T24B8.1	41612.4	P	50658.5	P	49538.4	P	46789.2	P
173249_s_at	C14B9.7	41560.8	P	49899.9	P	50523.5	P	48871.4	P
173250_s_at	C05D11.9	526.9	P	597.4	P	921.2	P	565.9	P
173251_s_at	T05F1.3	38110.8	P	42320.9	P	43972	P	42259.8	P
173252_s_at	T19C4.7	1703.2	P	2988.3	P	2767.1	P	1290.2	P
173253_s_at	C27A2.2a	37017	P	43081.9	P	41915.2	P	38418.7	P
173254_at	Y48G8AL.6	565.9	P	558.7	P	699.6	P	496.9	P
173255_at	Y37E3.7	35555.1	P	45271.4	P	44378.9	P	41084	P
173256_at	Y53F4B	28.5	A	57.5	A	38.3	P	62	A
173257_s_at	Y53F4B	2722.2	P	4549.4	P	3562.7	P	3780	P
173258_s_at	F25H2.6	10.5	A	40.5	A	44.5	A	17	A
173259_at	Y37E3.17a	2704.4	P	2920.6	P	2813.1	P	2887.5	P
173260_s_at	T06E4.1	1038.1	P	1446.1	P	1664.1	P	1399.1	P
173261_s_at	B0507.1	84.6	P	185.3	P	227.1	P	84.7	P
173262_s_at	F25B4.1	3249.3	P	3727.6	P	3509	P	3575.8	P
173263_s_at	K11H3.1a	3456.8	P	5470.7	P	4519.4	P	4064.3	P
173264_at	F01G10.1	342.3	P	403.3	P	409	P	463.2	P
173265_at	Y71H10A.1a	6190.7	P	7822.2	P	8291.4	P	8221.8	P
173266_at	Y54E10A.3	2078.1	P	1876.4	P	2194.2	P	1575.5	P
173267_at	F52E4.1a	629.9	P	718	P	667.4	P	646.1	P
173268_s_at	T05H4.12	20773.7	P	21893.2	P	21967	P	20347.6	P
173269_s_at	M01F1.2	34924.3	P	42889.9	P	44213.4	P	42335.9	P
173270_s_at	F42G8.12	23040.8	P	24996	P	24194.5	P	23685	P
173271_s_at	C44H4.2	247.4	P	799.4	P	913.6	P	927	P
173272_s_at	Y38C9A.1	396.2	P	653	P	783.7	P	333.7	P
173273_at	C44H4.3	142	P	232.5	P	425.6	A	235.9	M
173274_s_at	W01F3.2	359.8	P	186.9	A	140.9	A	353.6	P
173275_s_at	B0336.10	35768.2	P	41394.3	P	42025.7	P	40089.1	P
173276_s_at	C28C12.7a	7800.7	P	7382.1	P	9054	P	6548.3	P
173277_at	K07B1.8	1206.2	P	2752.1	P	2310.6	P	1214.1	P
173278_at	C29F3.1	24.5	A	45.9	A	33.6	A	9.3	A
173279_s_at	C29F3.1	44.1	A	93.3	A	125.2	M	97.6	A
173280_at	Y37B11A.2	217.6	A	374.9	A	571.9	P	242	A
173281_s_at	B0412.4	1262.9	P	1375.2	P	1533.8	P	1366.4	P
173282_s_at	W05E10.4	1421.6	P	1730.5	P	1875.8	P	1323.5	P
173283_s_at	T04D3.5	385.5	P	440.9	P	420.1	P	482.5	P
173284_s_at	R07E5.14	1721	P	1643.6	P	1668.3	P	1262.6	P
173285_s_at	Y113G7A.4	1914.9	P	1696.8	P	1929.1	P	2011.9	P
173286_s_at	C37A2.7	28334.8	P	34725.6	P	33247.9	P	33604.8	P
173287_s_at	T14F9.3	3252.4	P	3818.5	P	4855.6	P	4271.9	P
173288_at	F56A3.4	2.6	A	5.1	A	5	A	8.8	A
173289_s_at	Y39H10A.3a	734.1	P	818	P	966.7	P	698.4	P
173290_at	Y67D2.3	6307.8	P	7551.7	P	7317.7	P	6515	P
173291_at	Y82E9BR.3	27311	P	28713.6	P	28494.6	P	27611.3	P
173292_at	MTCE.31	5735.1	P	9724.4	P	8680.4	P	6629.1	P
173293_at	Y105E8A.19	48.9	A	96.1	A	27.7	A	113.5	A
173294_at	K05G3.3	4441.7	P	3272.9	P	3677.2	P	5669.1	P
173295_s_at	K12H6.6a	1192.5	P	529.7	P	820.4	P	696.2	A
173296_at	K07E12.1a	1103.9	P	1070.2	P	956.8	P	919.9	P
173297_at	Y48G8AL.13	64.8	A	7.7	A	7	A	2.4	A
173298_at	yk145b11.3	11454.7	P	12032.1	P	9528.9	P	10766	P
173299_s_at	F33A8.1	627.9	P	581.1	P	803.2	P	766.9	P
173300_s_at	F45H10.3	10094.1	P	9461.3	P	8902.1	P	8281.1	P
173301_s_at	C05E4.9a	2327.3	P	6374.3	P	5506.4	P	3398.7	P
173302_at	F55G1.4	558.8	P	836.7	P	717.1	P	484.4	P
173303_s_at	Y51H7C.6a	520.9	P	822.4	P	629.7	P	998.2	P
173304_at	Y48B6A.6a	140.8	A	204.8	A	148.6	A	78.4	A
173305_s_at	F49E11.1b	5259.4	P	5448.5	P	5332.6	P	5532	P
173306_s_at	C04G2.6	828.7	P	765	P	634.7	P	786.2	P
173307_s_at	F53B7.5	369.1	P	306.4	P	385	P	483.3	P
173308_at	Y67H2A.5	26401.3	P	30764.7	P	29200	P	28860.1	P
173309_at	Y51F10.2	119.2	A	144	A	179.7	A	107.6	A
173310_at	Y51F10.7	7670	P	6553.7	P	8119.1	P	6250.6	P
173311_s_at	C23H5.9	28.5	A	9.6	A	8.6	A	23.3	A
173312_s_at	K08A2.1	344.1	P	885.8	P	809.3	P	723.5	P
173313_s_at	C01F1.1	406.8	P	718.2	P	443.6	P	593.7	P
173314_at	Y48G8AL.1	539	P	486.8	M	214.1	P	246.5	A
173315_at	Y37E3.8a	36026.5	P	44290.7	P	44846.7	P	43016.3	P
173316_s_at	Y62H9A.6	1.1	A	5.2	A	1.3	A	2.1	A
173317_s_at	C29F9.7	865.6	P	892.4	P	902.2	P	732.5	P
173318_at	yk145d8.3	15437.9	P	19429	P	17929.6	P	16458.7	P
173319_s_at	T19D12.6	2669.1	P	2719.9	P	3007.8	P	3197.9	P
173320_s_at	F09F7.3	1012	P	919.1	P	1112.8	P	697.2	P
173321_at	T05E11.3	2278.6	P	2125.2	P	2485	P	2754.8	P
173322_at	Y82E9BR.14a	619.4	P	728.3	P	699.9	P	588.2	P
173323_at	C35E7.1	2.8	A	8.8	A	10.3	A	30.6	A
173324_s_at	T28D6.6	1110.1	P	1221.1	P	1602.9	P	1040.3	P
173325_s_at	Y47G6A.6	386.4	P	490.8	P	581	P	371.4	P
173326_s_at	Y43F8B.2a	3920.3	P	3473.8	P	3337.2	P	4104.7	P
173327_at	C36E8.1	3070.6	P	4055.1	P	3512.8	P	2809	P
173328_s_at	T27F2.1	471.2	P	318.8	P	434.3	P	220.1	P
173329_s_at	T01C3.6	36703.1	P	45764	P	45156.4	P	41191.5	P
173330_s_at	F07D10.1	31618.5	P	38380.8	P	37272.4	P	34938.5	P
173331_s_at	F37C12.4	37711.6	P	47026.2	P	45179.7	P	42538.5	P
173332_s_at	F26E4.6	19047.8	P	21308.5	P	20667.6	P	20886.7	P
173333_s_at	Y48B6A.2	27805.1	P	36592.9	P	35583.6	P	35045.8	P
173334_s_at	Y62E10A.1	19700	P	24184.9	P	22409.7	P	21299	P
173335_s_at	C24B9.9	294	P	356.1	P	301.5	P	368.5	P
173336_s_at	R09B3.2	2147.7	P	3033.9	P	2945.9	P	1880.6	P
173337_s_at	R09B3.3	13624.1	P	16493.6	P	15298.9	P	16472.3	P
173338_s_at	Y69A2AR.3	5285	P	5607.6	P	4796.3	P	5253.8	P
173339_at	MTCE.23	398.5	P	808.5	P	859.9	P	525	P
173340_at	C44B12.5	37.5	A	56.4	A	43.1	A	61.6	A
173341_at	Y48G8AL.11	349.7	P	486.2	P	455.1	P	318.8	P
173342_at	Y92H12BR.2	603.3	P	930.5	P	1231.4	P	1005.9	P
173343_s_at	W08D2.7	523.6	P	809	P	653.1	P	656.8	P
173344_at	Y54F10BM.3	3.6	A	1.8	A	4.2	A	1.2	A
173345_s_at	T28A8.7	621.3	P	857.2	P	819.1	P	901.8	P
173346_at	Y37E3.15a	983.1	P	827.5	P	801.8	P	621.3	P
173347_at	Y37E3.9	1693.7	P	1178.7	P	856.3	P	861.1	P
173348_s_at	Y67D8C.8	864.2	P	729	P	767.7	P	525.9	P
173349_at	MTCE.26	13439.5	P	17383.2	P	17318.2	P	15284.7	P
173350_s_at	C54E4.2a	8009.2	P	7233	P	8001.2	P	7406.7	P
173351_s_at	ZK652.4	35527.9	P	42501.1	P	42073.1	P	41688.8	P
173352_s_at	C18D11.4	996.4	P	1243.6	P	1303.2	P	1283.9	P
173353_s_at	Y67D2.6	161.1	P	178.9	P	201.6	P	147.8	A
173354_s_at	F33E2.2	2381.7	P	1692.7	P	1793.9	P	2080.3	P
173355_s_at	T14B4.6	715.1	P	2868.3	P	2884.4	P	2407.4	P
173356_s_at	Y113G7A.3	4011.2	P	6110.4	P	7227.8	P	3768.5	P
173357_s_at	Y53G8AL.2	1627.6	P	1863.2	P	1948.5	P	1465.5	P
173358_s_at	R08D7.3	4415.1	P	6547.5	P	6584.3	P	6146.4	P
173359_at	Y37E3.4	1561.1	P	2313.2	P	2005.3	P	1502	P
173360_at	Y71H2AR.1	1887.9	P	2153.7	P	2044.9	P	1550.7	P
173361_s_at	Y105E8A.24a	35.1	A	81.4	A	86.6	A	91.7	A
173362_s_at	M03C11.2	12.8	A	74.9	A	10.8	A	17.8	A
173363_s_at	C07H6.1	747	P	585.6	P	803.1	P	895.1	P
173364_s_at	E01A2.2a	1301.1	P	1474.1	P	1692.6	P	1060	P
173365_at	Y67H2A.7	987.6	P	1205.6	P	1153.6	P	847.1	P
173366_s_at	K12D12.2	338.2	P	411.9	P	357.8	P	244.9	P
173367_s_at	D1007.6	33484.5	P	45022.3	P	44535.9	P	40318.2	P
173368_at	Y67D2.7	173.6	P	158.2	P	200.8	P	191.9	P
173369_s_at	F37C12.11	35093.8	P	43181.1	P	43286.7	P	38584.5	P
173370_at	F58E10.3	11659.2	P	10220.5	P	11129.7	P	11063.1	P
173371_s_at	Y71F9AL.17	2395.2	P	3166.5	P	3394.9	P	2115	P
173372_at	K09E9.2	396.9	P	833.2	P	925.5	P	685	P
173373_s_at	Y48G10A.2	84.6	A	172.7	A	147.8	A	150.7	A
173374_s_at	C16C10.11	1857.5	P	1317.9	P	1293.1	P	1087.8	P
173375_s_at	K11H12.2	34966.5	P	42195.9	P	41451	P	38261.6	P
173376_s_at	Y71H2B.10a	702.5	P	692.4	P	645.1	P	506.2	P
173377_s_at	F44G4.4a	814.5	P	894.5	P	1093.4	P	677	P
173378_at	Y37E3.1	193.9	P	187.1	P	175.8	P	116.5	P
173379_s_at	C01A2.5	905.9	P	1400.9	P	1478.8	P	1162.5	P
173380_at	Y48G8AL.8a	34612.6	P	43345.1	P	43731.2	P	40688.2	P
173381_at	T05C12.7	12074.9	P	11809.3	P	12771	P	13494.9	P
173382_s_at	T05C12.7	6406.8	P	7137	P	6729.6	P	6451.3	P
173383_s_at	T01B7.5	1137.8	P	1124.2	P	1132.8	P	1205.8	P
173384_at	Y67H2A.6	1236	P	1522.1	P	1739.5	P	1138.9	P
173385_at	T19B4.7	543.5	P	435.9	P	397.6	P	478.1	P
173386_s_at	T19B4.7	1088.3	P	723.2	P	843.5	P	611.8	P
173387_at	C08C3.3	748	P	877.5	P	710.8	P	870.6	P
173388_s_at	F09B12.3	7975.2	P	10045.3	P	9954	P	8635.6	P
173389_at	Y47G6A.20a	5.3	A	7.2	A	18	A	33	A
173390_s_at	C34E10.1	2222.8	P	2693.1	P	2549.8	P	1872.2	P
173391_s_at	K09A9.5	6324.4	P	6903.3	P	7018.7	P	5578.5	P
173392_s_at	yk714g10.3	1245.6	P	1753.4	P	2122.1	P	1860.6	P
173393_s_at	T26E3.4	570.6	P	712.5	P	445.4	P	369.7	P
173394_s_at	Y71F9B.3	5312.9	P	3243.1	P	3520	P	3752.1	P
173395_s_at	Y47D3B.10	695.3	P	1173.7	P	1177	P	853	P
173396_s_at	C17E4.5	4966.8	P	5374.5	P	5196.8	P	5716.4	P
173397_at	Y20F4.4	298.8	M	228.6	A	313.5	P	221.4	A
173398_s_at	F53H2.2	14.6	A	4.6	A	1.6	A	13.7	A
173399_s_at	Y71F9B.5a	574.1	A	414.1	A	494.7	A	383.7	A
173400_s_at	Y37D8A.13	29.6	A	19	A	21.9	A	24.8	A
173401_s_at	F32D1.10	487.6	P	298.4	P	379	P	112.4	A
173402_s_at	T07C4.5	18480.7	P	8715.5	P	11046.5	P	13712.3	P
173403_s_at	T13F2.8	2659	P	1462.9	P	1655.2	P	2401	P
173404_s_at	R186.1	176.9	M	181.9	A	161.8	A	207.2	A
173405_s_at	K10C2.4	2034.5	P	2677	P	3269.9	P	2687	P
173406_at	Y82E9BR.16a	1804	P	1575.3	P	1751.3	P	1593.3	P
173407_s_at	JC8.3a	26512	P	31872.9	P	32767	P	29683.1	P
173408_s_at	F17C11.9a	21704.6	P	26050.6	P	24720.9	P	23071.5	P
173409_s_at	F15B9.5	628.4	P	746.8	P	846.2	P	743.7	P
173410_s_at	Y87G2A.1	450.6	P	448.3	P	466.9	P	433.7	P
173411_s_at	K07H8.6a	523.1	P	454.9	A	524.8	A	765.7	M
173412_s_at	Y51A2D.9	2131.7	P	2019.3	P	2089.5	P	2038.8	P
173413_at	Y73B6A.5a	1549.1	P	952.4	P	802.1	P	1259.7	P
173414_s_at	T07D1.4	195.7	P	260.9	P	275	P	239.5	P
173415_s_at	F39H11.2	527.6	P	388.9	P	333.2	P	511.7	P
173416_at	ZK507.6	543.3	P	485.2	P	361.1	P	405.8	P
173417_at	F35H10.10	3086.6	P	3611.6	P	3401.7	P	2436.7	P
173418_at	C54H2.5	6604.8	P	5779.4	P	6514.7	P	4749.2	P
173419_at	Y38F2AL.4	7.2	A	9	A	7.2	A	5.9	A
173420_s_at	Y38F2AL.4	7.7	A	6.3	A	7.2	A	12.1	A
173421_at	Y38F2AL.4	1696.2	P	2365.5	P	1857.9	P	1463.2	P
173422_at	ZC504.4a	1471.5	P	1570.2	P	1868.7	P	2421.1	P
173423_at	K11E8.1a	37.5	A	17.2	A	42.8	A	21.2	A
173424_at	F55C7.7a	224.2	A	111.9	A	253.2	A	207.6	A
173425_at	F46E10.9	4658	P	6060.6	P	5341.1	P	5784.4	P
173426_at	Y51H4A.3	567.8	P	422.6	P	478.4	P	559	P
173427_at	AC7.2a	2953.2	P	2475.3	P	2130	P	2795.7	P
173428_at	T12F5.4	1373.9	P	749.6	P	692.5	P	822	P
173429_at	F18H3.5a	519	P	159.5	P	331.3	P	285.7	P
173430_at	C03G5.1	4723.9	P	6307.9	P	5645.3	P	6183.8	P
173431_at	C51E3.7a	14885.2	P	10633.4	P	12228.3	P	12732.7	P
173432_at	Y113G7B.23	474.9	P	252.9	M	330.8	P	314.4	P
173433_s_at	K04G7.3	2450	P	2178.1	P	1949.5	P	2052.3	P
173434_at	C44C11.1a	1361	P	1203.5	P	1308.2	P	1172.7	P
173435_s_at	C09G12.8	1485.4	P	1444.9	P	1155.4	P	1419.9	P
173436_at	C10H11.9	568.6	P	753.2	P	757.6	P	675.7	P
173437_at	F02E9.2a	1041	P	576.6	P	711	P	876.4	P
173438_at	C23H4.1	5128.5	P	4436.6	P	4586.7	P	5681.2	P
173439_at	F25E2.5a	2897.5	P	1886.8	P	2394.2	P	2627.4	P
173440_at	T10H9.4	6104.8	P	7817.6	P	7259	P	8502.8	P
173441_s_at	F54C8.3	706	P	1198.1	P	1320.8	P	1000.9	P
173442_at	T02C12.1	3600.7	P	3976.4	P	4204.9	P	3537.2	P
173443_s_at	F57B10.12	194	P	295.4	P	229.5	P	296.4	P
173444_s_at	R09B3.5	2833.2	P	3709.9	P	3558.9	P	3172.3	P
173445_s_at	F44B9.6	91.1	P	81.1	P	87.9	P	79.7	P
173446_s_at	C37F5.1	708.8	P	486.2	A	486	A	441.4	A
173447_s_at	C35C5.1	60.9	P	80.2	P	75.6	M	122.5	P
173448_s_at	F57F5.4	377.5	A	390.4	A	456.6	A	513.8	A
173449_s_at	C15F1.3a	425.3	P	465.3	P	516.7	P	382.1	P
173450_at	Y46H3A.6	504.2	P	713.8	P	741.6	P	454.6	P
173451_s_at	Y46H3A.6	288.5	P	238.5	P	246.4	P	213.5	P
173452_s_at	K08H10.7	19.6	A	28.5	A	12.5	A	7.1	A
173453_s_at	F20C5.2b	1316.3	P	1203.9	P	1241.9	P	1425.1	P
173454_at	F42A6.7a	8411.3	P	9327.5	P	10053	P	9944.4	P
173455_s_at	C26D10.2a	2012.7	P	2621.4	P	2049.7	P	2659.1	P
173456_at	C02H7.3	825.8	P	408.8	P	517.1	P	611.9	P
173457_s_at	Y75B8A.35a	24	A	10.8	A	26	A	13.1	A
173458_at	F49E11.9	640.6	P	751.3	P	853.1	P	781.2	P
173459_s_at	F52B5.1	3935.5	P	2567.8	P	2529.5	P	2262	P
173460_s_at	F26G5.9	2724.5	P	2388.2	P	2170.5	P	2490.1	P
173461_at	M05B5.5	199.4	P	145.5	P	143.9	P	151	P
173462_s_at	C03B8.4	2476.3	P	2800.9	P	3055.4	P	2545.1	P
173463_s_at	F08B12.3a	478.6	P	400.6	P	390.8	P	510	P
173464_at	F59F5.6	932.2	P	973.6	P	1128.9	P	853.1	P
173465_at	Y39H10A.7a	337.3	P	392.9	P	336.2	P	368.1	P
173466_s_at	C36H8.3	3457.9	P	3206	P	2444.5	P	3299	P
173467_s_at	R10E11.4	117.9	P	135.7	M	209	P	103.7	M
173468_at	D1022.7a	1170.6	P	1438.7	P	1408.6	P	1343.6	P
173469_s_at	ZK829.2	118.3	P	111.1	P	170.2	P	211.2	P
173470_s_at	H19N07.4	1663.3	P	2233.1	P	2148.2	P	1138.9	P
173471_at	Y71F9B.7	147.3	P	191.1	P	314.9	P	170.2	P
173472_s_at	Y57A10C.6	526.5	P	765.6	P	680.6	P	666.7	P
173473_s_at	C09G4.1	269.3	P	149	A	91.9	A	182.4	P
173474_at	T27E9.7	2135.6	P	2031.7	P	1756.2	P	1992	P
173475_s_at	ZK637.13	7941.1	P	5544.4	P	7359.5	P	7335.3	P
173476_s_at	C07H4.2	1535.4	P	1584.9	P	1467.5	P	1779.4	P
173477_at	F35G12.3a	864.7	P	735.2	P	733.9	P	710.3	P
173478_at	F35G12.3b	251.7	P	261.2	P	274.3	P	366.3	P
173479_at	R151.6	1180.5	P	873.2	P	851.1	P	866.3	P
173480_s_at	Y5H2B.5	193.3	A	356	A	351.3	A	228.2	A
173481_at	Y41E3.1	2723.2	P	2255	P	2062	P	2156	P
173482_s_at	T01D1.6	505.9	P	639.5	P	431.8	A	802.9	A
173483_s_at	ZC395.8	500	P	578.3	P	665.6	P	617.9	P
173484_at	F53H8.4	831.9	P	698.5	P	394.3	P	833.6	P
173485_s_at	B0546.4a	658.1	P	552.3	P	507.7	P	759.5	P
173486_at	F31C3.4	562.1	P	634.3	P	447.1	P	316.7	P
173487_at	R04D3.2	12.9	A	28.1	A	5.2	A	1.8	A
173488_at	T05E7.5	28.6	A	32.4	A	66.2	P	31.7	A
173489_at	F14B6.1	21	A	18.5	M	20.5	A	42.6	A
173490_s_at	F09F7.7a	1750.4	P	1695.7	P	1751.2	P	2102.9	P
173491_s_at	F58H7.2	436.6	P	506	P	425	P	390.8	P
173492_s_at	D1044.7	403.1	P	439.9	P	217.4	A	356.5	P
173493_at	F59B2.2	2907.8	P	1979.3	P	2117.1	P	1893.2	P
173494_s_at	T20F5.4	266.5	A	782.1	P	705.7	P	515.7	A
173495_at	K11G9.5	352.4	P	603.9	P	485.4	P	545.9	P
173496_s_at	T23G7.3	312.2	P	322.1	P	401	P	536	P
173497_s_at	ZC190.7	31.7	A	48.6	A	94.8	A	28.2	A
173498_s_at	F09C6.1	70.8	A	40.4	A	9	A	26.3	A
173499_s_at	B0228.4a	54.7	A	161	A	16	A	51.6	A
173500_at	R160.7	2720.4	P	3279	P	3591.8	P	2945.9	P
173501_s_at	M70.4	18	A	23.4	A	49	A	38.1	A
173502_s_at	C03E10.4	552	P	533.9	P	363.4	P	568.3	P
173503_at	K07A1.12	1476.2	P	2163.1	P	2328.1	P	1902.9	P
173504_at	C42D8.8a	13686.1	P	11530.4	P	13095.2	P	14536	P
173505_s_at	C42D8.8a	5490.7	P	6057	P	6099.5	P	5643.1	P
173506_s_at	T20H4.5	6434.2	P	4562.1	P	4586.2	P	4770.8	P
173507_s_at	F43C9.4a	724.9	P	582.6	P	509.6	P	775.7	P
173508_at	C02B10.1	6246.7	P	9564.4	P	10022.5	P	9206.3	P
173509_at	W02D3.9	1738.7	P	1727.3	P	2003.9	P	1894.3	P
173510_s_at	Y57E12AL.5	321.2	P	378.5	P	505.7	P	568.5	P
173511_at	H37A05.1	1314.5	P	1019.5	P	879.9	P	1224.6	P
173512_at	T01D3.4	2087.5	P	2321.2	P	2538.5	P	1870.1	P
173513_s_at	C18E9.3a	1427.1	P	1703.5	P	1780.1	P	1550.6	P
173514_s_at	K12C11.1	1711.2	P	2230.8	P	2335.2	P	1539.6	P
173515_s_at	Y87G2A.5	254.7	P	80.5	A	207.2	A	94.6	A
173516_at	M01E11.4a	10425.6	P	7336.1	P	6816.6	P	12595.7	P
173517_at	F37B12.3	1520.1	P	1423.4	P	1474.8	P	1112.3	P
173518_s_at	C34D4.15	958.8	P	979.1	P	834	P	689.1	P
173519_at	T05A12.3	1326.2	P	1436.1	P	1257.3	P	1095.3	P
173520_at	T20B5.3	144	P	121.3	P	143.5	P	88.7	P
173521_at	C48G7.3	1873.9	P	1411.7	P	1275	P	1605.2	P
173522_s_at	W06H3.2	592.7	P	890.7	P	829.6	P	610.1	P
173523_s_at	F11C7.5	2714	P	2153.5	P	2426.2	P	2757.4	P
173524_at	D2096.8	11100.6	P	14300.9	P	15215.6	P	13773.8	P
173525_at	C36B7.6	3356.6	P	3769.5	P	3583.3	P	3648.7	P
173526_at	F13H6.5	100.6	P	151.1	A	15.1	A	214	M
173527_at	C16H3.3a	1035.4	P	819.7	P	891.4	P	1116.1	P
173528_at	ZK863.4	1089.1	P	1254	P	1408.9	P	1053.1	P
173529_at	C36A4.4	1208.9	P	2415	P	2260.9	P	1473.4	P
173530_at	F26F4.5	569.3	P	810.6	P	847.3	P	721.4	P
173531_at	C17G1.4	648.1	P	1048.4	P	1121.9	P	582.5	P
173532_at	R03D7.4	1013.7	P	634	P	730.9	P	695.5	P
173533_at	F31E3.4	581.8	P	479.9	P	504.4	P	385.4	P
173534_at	C08A9.7	4	A	30.6	A	9.7	A	66.2	A
173535_s_at	F33A8.5	4627.3	P	4196.6	P	4948.1	P	3883.2	P
173536_s_at	K02B2.3	1488.5	P	815.4	P	842	P	898.8	P
173537_at	B0361.9	986	P	1139	P	807.5	P	976.4	P
173538_s_at	M02D8.3	134.2	M	141.2	P	186.8	P	139.6	A
173539_at	B0511.10	959.8	P	1350.7	P	1451.9	P	1292.1	P
173540_at	F59C12.3	851.1	P	893.9	P	994.4	P	676.1	P
173541_at	F28B3.7	2025	P	2735.7	P	2433.7	P	2151.4	P
173542_at	F47D12.9a	992.7	P	1474.8	P	1493.1	P	1385.3	P
173543_at	C13F10.4	1411.7	P	1479.4	P	1335	P	1255.6	P
173544_at	C18B12.6	976.2	P	888.4	P	1334.4	P	548.6	P
173545_at	M03D4.6	52.1	P	55.6	A	84.9	A	51.7	A
173546_s_at	C24F3.1a	2611.9	P	3207.7	P	2670.8	P	3453	P
173547_s_at	C36B1.12	523.1	P	557.3	P	431.5	M	720.1	P
173548_s_at	H06H21.6	2146.2	P	1750.8	P	1755	P	1427.7	P
173549_s_at	T07F10.2	19.3	A	13.1	A	132.1	A	45	A
173550_at	F45D3.4	2772.6	P	3174.6	P	2492.2	P	2299.1	P
173551_at	F32B5.7	2228.4	P	1837.1	P	1698.9	P	2427.6	P
173552_s_at	M01B12.3	910.1	P	716.1	P	949.8	P	492.7	P
173553_s_at	C27A7.4	78.3	P	73.2	P	124.8	P	89.3	P
173554_at	Y79H2A.6	3332.8	P	3559.2	P	3349	P	3544.8	P
173555_at	R13F6.10	3819.4	P	5007.8	P	4250.5	P	3785	P
173556_s_at	C06A8.1a	649.5	P	1071.6	P	771.1	P	894.9	P
173557_s_at	F26A1.12	22.8	A	30.5	A	23.7	A	10.8	A
173558_at	ZC443.3	2793.2	P	1891	P	2261.7	P	1836.6	P
173559_at	T26C11.4	624.9	P	689.7	P	665.7	P	721.4	P
173560_s_at	H19N07.3	1573.4	P	1209.2	P	1405.5	P	1262.7	P
173561_s_at	R12C12.9a	582.2	P	572.6	P	616.4	P	571.9	P
173562_s_at	T05B11.3	855.4	P	797.2	P	920.4	P	853.3	P
173563_s_at	C35C5.3a	5187.9	P	3347.6	P	3417.3	P	3403.1	P
173564_at	Y37D8A.4	765.6	P	895.4	P	705.1	P	897.5	P
173565_s_at	C05C8.6	699	P	1113.3	P	959.3	P	944.5	P
173566_at	C13B9.3	2708.3	P	3216.6	P	3178.9	P	2725.5	P
173567_s_at	T02E9.2	697.9	P	859.8	P	863.1	P	668.6	P
173568_at	C27A12.6	46.5	P	65.8	P	135.1	P	72.5	P
173569_at	B0041.5	2888.8	P	2712.7	P	3444.7	P	2581.9	P
173570_s_at	F17C8.6	85.3	M	185	P	83.1	P	73.6	A
173571_s_at	T27E4.6	138.4	P	112.6	P	76.6	A	97.9	P
173572_s_at	T05H10.3	255.2	P	78.9	A	130.4	P	222.4	M
173573_s_at	Y75B7B.2	7.7	A	22	A	5.2	A	20.2	A
173574_at	T10F2.3	246.4	P	269.9	P	350.5	P	207.7	P
173575_s_at	F19H6.5	41.3	A	10.4	A	58.7	A	125.8	A
173576_at	ZK180.5a	7625.6	P	10707.6	P	9877.2	P	5648.9	P
173577_at	T18H9.7a	1729	P	1494	P	1331.4	P	1498.9	P
173578_s_at	C33D9.3a	1530.1	P	1577.5	P	1042.2	P	1684.4	P
173579_s_at	W04G3.2	637.1	P	857.1	P	1063.3	P	947.5	P
173580_s_at	W06D12.2	156.2	A	261	A	302.8	A	197.7	A
173581_s_at	Y41C4A.10	495	P	431.8	M	640.1	P	338.2	P
173582_at	C14H10.2	298	P	463.8	P	299.5	P	408.1	P
173583_s_at	C14H10.2	947.8	P	1010.4	P	882.3	P	848.5	P
173584_s_at	W01C9.3	85	A	138	A	108.8	A	82.4	A
173585_at	F16D3.4	1096.9	P	1085.7	P	1196.9	P	1268.3	P
173586_s_at	W02B12.10	863.6	P	1050.9	P	1582.9	P	792.4	P
173587_s_at	T07D10.1	192.9	P	176.9	A	158.3	A	197.2	A
173588_s_at	T13F2.6	59.6	A	106.7	A	77.6	A	65.1	A
173589_at	Y105C5A.1	115	A	148.6	P	218.6	A	128.1	A
173590_at	F10E7.8	2577.2	P	2923.5	P	2861.2	P	2344.9	P
173591_at	F43G6.9	4978.5	P	4429.5	P	4075.8	P	5238.4	P
173592_s_at	H21P03.3a	1423.6	P	1289.6	P	1470.3	P	1329.7	P
173593_at	ZK546.17	555.9	P	895.8	P	1011.4	P	562.5	P
173594_at	Y32H12A.8	297.6	P	430.7	P	399.2	P	244.6	P
173595_s_at	Y32H12A.8	61.5	P	56.6	P	59.8	P	53	A
173596_at	F57B9.7a	2803.9	P	2134.3	P	2090.6	P	1926.4	P
173597_s_at	F57B9.7a	102.6	P	108.9	A	88.3	P	76.5	M
173598_s_at	Y75B8A.32	22.5	A	13.3	A	28.3	A	26.3	A
173599_s_at	Y48G10A.3	645.4	P	345	P	460.2	P	900	P
173600_s_at	R07E4.5	372.9	P	491.1	P	680.5	P	536.2	P
173601_s_at	Y56A3A.11	176.3	A	132.4	A	192.8	A	89.4	A
173602_at	Y17G7B.17	591.6	P	752.6	P	732	P	804.2	P
173603_at	T11G6.5	1671.6	P	2222.6	P	1776.6	P	1391	P
173604_at	C14A11.6	1171.3	P	1063.6	P	1317.3	P	969	P
173605_s_at	C14A11.6	261.8	P	341.1	A	353.8	P	459.9	M
173606_s_at	T26A5.9	16959.9	P	17409.9	P	17949.1	P	15689.4	P
173607_s_at	F59F3.2	160.7	A	185.6	A	69.6	A	187.2	A
173608_s_at	K10B3.7	14954.3	P	16514.7	P	17128.5	P	17106.7	P
173609_at	Y39B6A.1	1578.6	P	1640.5	P	1725.6	P	894.1	P
173610_at	C30C11.4	4763.9	P	4586.3	P	4451.1	P	4086.1	P
173611_s_at	Y11D7A.11	89.5	A	33.8	A	73.4	A	173.3	A
173612_s_at	Y77E11A.13a	16.9	A	51.3	A	12.1	A	32	A
173613_s_at	Y62E10A.13a	4364.8	P	5117.8	P	4629.2	P	3037.7	P
173614_at	C46H11.11a	505	P	310.6	P	310.3	P	254	P
173615_s_at	Y111B2A.8	102.5	A	212.3	M	178.6	P	149.9	P
173616_at	K11D12.10a	455.3	P	279.7	P	308.3	P	351.9	P
173617_at	F43B10.2	177.7	P	220.6	P	212.1	P	198.7	P
173618_s_at	T12E12.3	10.2	A	15	A	18.9	A	23.4	A
173619_s_at	R10D12.8	255.4	A	336.6	A	342.1	A	366.9	A
173620_s_at	C03A7.11	26.3	A	126.5	A	75.1	A	18.1	A
173621_s_at	Y43F8C.16	7.4	A	7.8	A	9.5	A	11	A
173622_s_at	F10G7.10a	773	P	808.2	P	676.8	P	587.6	P
173623_s_at	W10D5.3a	982	P	972.6	P	1289.1	P	819.6	P
173624_at	K07C5.1	3883.3	P	3255.1	P	2810.1	P	3305.8	P
173625_s_at	F08A10.1a	371.1	P	480.9	P	335.3	P	549.8	P
173626_s_at	F29G6.3a	1789.5	P	985.3	P	934.7	P	1626.2	P
173627_at	F54C8.7a	1362.1	P	1278.5	P	1284.5	P	909.5	P
173628_at	Y55F3AM.12	776	P	504	P	610.7	P	360.6	P
173629_at	F36A2.13	827.3	P	1323.9	P	1121.1	P	1076.7	P
173630_s_at	T12E12.2	105.1	A	190.3	A	151.1	A	58	A
173631_at	F29D11.2	2071.5	P	2455.1	P	3064.8	P	2923.9	P
173632_s_at	M18.1	130.5	A	47.9	A	40.3	A	55.2	A
173633_at	F10G7.9a	646.1	P	629.6	P	678.8	P	582.5	P
173634_at	M28.6	4408.1	P	3477	P	3141.2	P	4067.8	P
173635_at	F16F9.2	3215.2	P	2688.2	P	2848.1	P	3925.6	P
173636_at	C01B7.6	2802.1	P	2443.6	P	2932.6	P	2899.6	P
173637_s_at	C05D10.1a	353.4	A	252.4	A	266.2	A	339	A
173638_s_at	ZK177.8a	361	P	244.6	P	249	P	276.7	P
173639_at	C34E7.4	2457.7	P	2506.9	P	2322.1	P	1291	P
173640_at	ZC513.7	1424.6	P	2566.6	P	2837.6	P	2464.2	P
173641_at	K07D8.1	1877.7	P	2172.7	P	1768.7	P	1396.1	P
173642_at	Y22D7AR.6	393.4	P	431.3	P	542.2	P	580.4	P
173643_at	Y22D7AL.8	722.4	P	622.2	P	502.5	P	671.6	P
173644_at	K02D7.1	4358.1	P	3354.6	P	3346.6	P	3787.8	P
173645_s_at	Y119D3B.15	898.1	P	384.1	P	347.8	M	371.5	P
173646_at	C52B9.8	1142.5	P	1192.5	P	1289.7	P	1342.6	P
173647_s_at	C53B4.5	247.6	P	325.4	P	279.5	M	235.8	P
173648_s_at	F53G2.6	169.5	P	206.3	A	190.9	A	196.3	A
173649_at	F18A12.8a	1732.6	P	1575	P	1387	P	1760.7	P
173650_s_at	ZK265.2	310	A	256.9	A	471.1	A	282	A
173651_at	T12D8.3	755.6	P	799.1	P	872.8	P	786.2	P
173652_at	Y50E8A.4a	552.4	P	663.3	P	538.6	P	516.9	P
173653_at	B0205.3	6116.2	P	7907.4	P	7885.5	P	7367.7	P
173654_at	C42D8.5	1708.1	P	6451.7	P	6179.6	P	3143.8	P
173655_s_at	T22D1.9	1002.9	P	1033.4	P	940.5	P	1005.4	P
173656_at	C18A11.7a	14673.8	P	17340.7	P	16322.2	P	16864.1	P
173657_s_at	Y77E11A.15	187.6	P	234.5	P	237	P	295.2	P
173658_at	F15A8.6	636.7	P	549.3	P	472.7	P	644.8	P
173659_s_at	C46A5.4	169.9	A	51.4	A	65.2	A	101	A
173660_at	R90.1	3256.9	P	2504	P	2643.7	P	2503.6	P
173661_s_at	C54G7.3a	669.8	P	811.9	P	829.4	P	634.9	P
173662_at	T05E8.3	1191.4	P	1596.2	P	1594.1	P	1462.6	P
173663_at	T28F3.1a	389.4	P	549.1	P	509.9	P	745.1	P
173664_at	ZC13.4	223.9	P	792.9	P	630.1	P	343.5	P
173665_at	T26A5.9	13541.5	P	15282.4	P	16095.2	P	13858.4	P
173666_at	R07G3.8	2266.4	P	2161.6	P	2061.6	P	3135.1	P
173667_at	B0416.5a	3347.8	P	4186.2	P	3202	P	3387.7	P
173668_s_at	F52G2.3	145.5	P	155.6	A	145.1	P	123.4	A
173669_s_at	K10B3.6a	160.7	P	126.1	P	152.6	P	250.4	P
173670_s_at	C03D6.4	561.1	P	715.8	P	768.8	P	550.7	P
173671_at	F33D4.4	4737.1	P	4326.5	P	3786	P	3895.5	P
173672_s_at	C06A5.8a	72.3	A	69.3	A	135	A	95.7	A
173673_s_at	W08E3.2	134.6	P	221	P	189	P	262.1	P
173674_at	T04F8.2	437.3	P	535.4	P	479.1	P	519.7	P
173675_at	F59A3.4	1293	P	1782.4	P	1627.6	P	1251.2	P
173676_s_at	F08C6.6	2273.6	P	2336.1	P	2036.5	P	1854.9	P
173677_at	F25G6.8	3674	P	4277.7	P	4007.5	P	4243.2	P
173678_s_at	F25G6.8	546.9	P	551.3	P	565.3	P	406.9	P
173679_s_at	C27H6.4a	4380.2	P	4500.8	P	5013.2	P	4691.6	P
173680_at	T02C5.3	3623.7	P	2526.7	P	1976.4	P	3456.4	P
173681_s_at	F44B9.7	205	P	297.1	P	312.4	P	251.8	P
173682_at	M01H9.3a	1287.5	P	539.6	P	515.2	P	543	P
173683_s_at	F09G2.8	347.2	P	512.3	P	417.8	P	472.1	P
173684_s_at	K04C2.3a	816.5	P	512.3	P	526.2	P	461.5	P
173685_s_at	M60.6	367.7	P	282.5	P	273.2	P	336.9	P
173686_s_at	Y7A9D.1	753.1	P	248.3	A	326.5	P	620.4	P
173687_s_at	R11A5.3	17.6	A	72.3	A	66.2	A	11.4	A
173688_s_at	T22B7.7	14.2	A	60.7	A	23.8	A	83.7	A
173689_s_at	K09H9.6	113.4	P	170.6	P	149.5	P	85.2	P
173690_at	F46B6.5a	1184.8	P	1077.4	P	1094.5	P	947.5	P
173691_s_at	ZK688.2	286.2	P	308.4	P	188.7	P	318	P
173692_at	E04A4.5	3217.2	P	3309.4	P	2806	P	3008	P
173693_at	F59F4.3	1113	P	1076.6	P	1213.1	P	971.7	P
173694_s_at	F55F8.6	357.3	P	352.6	P	361.2	P	549.1	P
173695_s_at	T01H3.2	302.7	P	311.6	P	330.3	P	264.3	P
173696_at	F21H12.5	162.2	P	128.5	M	149.9	P	120	P
173697_s_at	F10E9.7	88.4	A	205.6	A	152.2	A	76.7	A
173698_s_at	F01D5.9	1357.6	P	3702.4	P	4120.9	P	1723.4	P
173699_s_at	C09G9.1	747.8	P	582.7	P	835.6	P	761.2	P
173700_at	T03D3.5	25.2	A	77.2	A	122.7	A	69.1	A
173701_s_at	T03D3.5	85.1	A	131.9	A	140.5	A	101	A
173702_at	T05E11.5	4103.1	P	5139	P	5145.5	P	4754.5	P
173703_s_at	F25H5.6	449.9	M	670.9	A	660.6	P	743.9	A
173704_s_at	W07B8.4	110.2	A	210.1	P	216.9	M	222.3	A
173705_s_at	K06A1.5	344.6	P	347.5	P	372.8	P	353.1	P
173706_at	ZK154.6a	385.3	P	435.8	P	445.4	P	389.4	P
173707_at	B0035.2	893.8	P	1339.2	P	1390.8	P	978.2	P
173708_s_at	B0035.2	300	P	349.9	P	419.1	P	277.9	P
173709_at	C02B10.2	667.3	P	544.7	P	666.7	P	651.8	P
173710_at	F58G11.3	32.3	A	50.2	A	109.1	A	51.3	A
173711_s_at	C17G10.6a	68.4	A	50	A	40.2	A	144.5	A
173712_s_at	T23B12.7	361.3	P	468	P	609.3	P	372.9	P
173713_at	F59B10.4a	9.6	A	7.3	A	12.4	A	17	A
173714_at	T09B4.10	1036.6	P	735.1	P	826.3	P	929.1	P
[truncated: 20,553 more rows]
