# Supplementary material for: Cell-specific microarray profiling experiments reveal a comprehensive picture of gene expression in the C. elegans nervous system
Source: Genome Biol. 2007 Jul 5;8(7):R135. doi: 10.1186/gb-2007-8-7-r135 (PMC2323220; doi:10.1186/gb-2007-8-7-r135)
Supplement: Additional data file 26 — MAS5.0 intensities for the larval reference (LR) dataset. [file gb-2007-8-7-r135-S26.xls]

## Sheet: Larval Reference (N2) MAS5
Intensity Values Following Global Normalization (Affymetrix MAS 5.0)
Larval Reference (N2) values
		N2 #1		N2 #2		N2 #3		N2 #4		N2 #5
Affy ID	Cosmid Name	DMW15		DMW20		DMW21		DMW32		DMW41
171720_x_at	Y48E1B.14a	587.5	P	776	P	937.9	P	749.3	P	849.9	P
171721_x_at	T01G9.2a	481.6	P	726.4	P	503.3	P	969.1	P	1023.5	P
171722_x_at	F56B3.11a	4582.3	P	3852.9	P	2881.2	P	3366.8	P	2931.1	P
171723_x_at	F59D8.2	91	A	174.3	A	177.5	A	135.7	A	103.2	A
171724_x_at	K06A5.7	656.4	P	372	P	624	P	393.9	P	504.5	P
171725_x_at	F57B1.4	10178.8	P	19270.6	P	23026.6	P	26352.8	P	21520.8	P
171726_x_at	yk102a3.3	352.8	P	218.7	A	208.1	M	112.9	P	246.2	P
171727_x_at	B0304.3	536	P	249.6	P	138.2	P	170.7	P	117.5	P
171728_x_at	C10G8.5	1683	P	1128.5	P	2185.5	P	1381.9	P	2251.4	P
171729_x_at	B0286.4a	1656.3	P	1412.5	P	1917.1	P	2394.5	P	1827.9	P
171730_x_at	F11C7.3a	1050	P	1152.1	P	1075.5	P	2725.7	P	1176.8	P
171731_x_at	C08B11.3	1125.4	P	1047.5	P	1541.5	P	850.5	P	1453.1	P
171732_x_at	ZK637.7a	723.7	P	519.8	P	656	P	650.3	P	711.3	P
171733_x_at	F23F12.9a	376.2	A	315	A	330.7	P	192.3	P	705.4	P
171734_x_at	F54D8.2	27252.2	P	26003.1	P	26714	P	27217.4	P	20619.7	P
171735_x_at	T06E4.4	12228.4	P	33379.1	P	33809.2	P	38784.5	P	29714	P
171736_x_at	F44A6.2a	313.3	P	303.6	P	443.6	P	469.7	P	434.8	P
171737_x_at	T12G3.1	2396	P	3300.4	P	3616.6	P	2992.5	P	2757.3	P
171738_x_at	B0350.2a	2037.4	P	3638.5	P	3185.3	P	4050.4	P	3378.6	P
171739_x_at	K03C7.1	3573.1	P	3128.1	P	2976.5	P	3663.3	P	4261.5	P
171740_x_at	T27D12.2a	220.5	A	634.3	P	528.7	M	655.4	P	890.1	P
171741_x_at	C44B12.5	604.3	A	540	M	466.5	A	667.6	A	823	A
171742_x_at	C52D10.9	245.2	A	177.5	A	196.9	A	191.3	A	216.5	A
171743_x_at	K03B4.7a	783.2	P	592.8	P	552.1	P	246.5	P	355	P
171744_x_at	F54D12.4	242.6	A	275.1	P	313.5	A	210.5	P	576	P
171745_x_at	F56C11.2	2240.1	P	1119.7	P	910	P	1734.4	P	1100.4	P
171746_x_at	F15G9.1a	1892	P	1960.1	P	1468.2	P	1739.6	P	1486.7	P
171747_x_at	F22E5.8	128.6	A	19.6	A	59.8	A	49.6	A	42	A
171748_x_at	C38C3.5a	1511.3	P	1515.3	P	2270.6	P	2411.6	P	2171	P
171749_x_at	W05H7.1	270.7	A	241.3	P	244.6	A	360.9	A	225.4	P
171750_x_at	M01F1.7	1091.3	P	1155.4	P	1115	P	943.7	P	1861.6	P
171751_x_at	C38D4.1a	245.1	P	232	P	84.4	M	215.6	P	234	P
171752_x_at	C18C4.5a	2234.9	P	2599.6	P	3100.3	P	2124.7	P	1857.4	P
171753_x_at	F46C3.1	262.8	P	415.9	P	475.6	P	354.9	P	607.9	P
171754_x_at	Y15E3A.4	1829.4	P	1824.3	P	2732.3	P	1896.8	P	1727.2	P
171755_x_at	K01G5.2a	887.4	P	908.1	P	537.2	P	635.8	P	626.6	P
171756_x_at	W05B2.1	53319.2	P	41482.6	P	39086.7	P	45709.9	P	34400.9	P
171757_x_at	K01G5.2a	926.4	P	711.9	P	706.6	P	814.3	P	761.1	P
171758_x_at	F49E2.5a	625.2	P	942.3	P	1005.2	P	442.9	P	190.6	P
171759_x_at	K08F4.1	1787	P	1285.1	P	1515	P	963	P	1055.3	P
171760_x_at	F56D2.6a	1877.2	P	2613.8	P	2298.2	P	2082.6	P	1845.8	P
171761_x_at	T28D9.2a	1970.8	P	2072.7	P	1758.8	P	1946.9	P	1780.3	P
171762_x_at	Y39B6A.16	52.6	A	129.5	A	131	A	58.9	A	137.1	A
171763_x_at	Y119D3B.13	25.2	A	54.5	A	16.6	A	43.1	A	38.1	A
171764_x_at	T27D12.2a	278.4	A	866.5	P	701.4	A	531.5	P	787.5	P
171765_x_at	F58D5.4a	248	P	180.7	P	223.2	P	135.1	A	124.7	A
171766_x_at	F29G6.3b	117.6	A	852.8	P	1184.9	P	353.4	P	217.5	A
171767_x_at	F31C3.9	2556.8	P	2606.1	P	3607.5	P	2166.2	P	525.6	P
171768_x_at	B0222.6	45911.7	P	59703.3	P	55481.5	P	58398.6	P	41132.1	P
171769_x_at	F23F12.12	1061.4	P	1354.2	P	3228	P	866.6	P	507.4	P
171770_x_at	W05B2.5	39879.5	P	47770.2	P	42744.3	P	51782.6	P	37549.6	P
171771_x_at	F41C3.4	1333.5	P	1398	P	1461.9	P	1160	P	974.7	P
171772_x_at	Y17G7B.2a	15.2	A	57.2	A	62.2	A	45.5	A	64.2	A
171773_x_at	F52D10.3a	2928.7	P	3807.9	P	4166.1	P	5462	P	4531.3	P
171774_x_at	W02B8.2	50.9	A	42.3	A	8.2	A	55.6	A	21.3	A
171775_x_at	ZK596.1	405.5	P	480.3	P	426.3	P	381	P	389	P
171776_x_at	C07G2.1a	125.4	A	135.8	P	243.1	M	115.9	A	155.8	P
171777_x_at	F18A1.6a	345.7	M	517.6	P	353.7	P	482.3	P	543.3	P
171778_x_at	Y39G8B.1a	2474.6	P	2625.1	P	2330.2	P	2978.4	P	1274.4	P
171779_x_at	Y37E3.13	455.7	A	460.8	P	374.1	P	467.7	P	427.4	P
171780_x_at	Y39E4A.3	3768.6	P	1914.2	P	3430.5	P	3092.9	P	2976.5	P
171781_x_at	W08E3.3	2560.5	P	2887	P	2406.5	P	2148	P	2432.7	P
171782_x_at	C17G1.7	728.6	P	530.9	P	540.3	P	546.6	P	754.1	P
171783_x_at	C35B1.1	356.5	P	166.3	P	286.7	P	96.8	P	197.6	P
171784_x_at	Y75B12B.2	3645	P	3302.2	P	3231.8	P	3314.9	P	2539.9	P
171785_x_at	C37C3.1	4572.2	P	3705	P	4491.6	P	2618.8	P	3281.8	P
171786_x_at	F10E7.7	35858.1	P	29749.4	P	24689.9	P	23116	P	17028.5	P
171787_x_at	Y71H9A.3	1642.1	P	1951.8	P	2502	P	2746	P	2632.6	P
171788_x_at	Y23H5A.5a	147.3	A	86.6	A	123.7	P	178.7	P	138.9	P
171789_x_at	F31E3.5	34822.2	P	32042	P	30408.8	P	31080.3	P	22515.8	P
171790_x_at	Y46B2A.1	144.7	P	123	P	73.2	A	55.5	A	105.1	A
171791_at	F29D11.1	3887.1	P	3804	P	5369.6	P	2779.6	P	3109.4	P
171792_x_at	T20B3.2	792.2	P	1302.3	P	698.6	P	987.6	P	694.4	P
171793_x_at	ZK154.3	563.7	A	350.9	A	259	A	294.4	A	381.6	P
171794_x_at	W05H7.4b	27.2	A	128.7	A	133.5	A	75.3	A	98.1	A
171795_x_at	R12E2.14	2612.5	P	4890.1	P	5663.9	P	2354.1	P	3203	P
171796_x_at	C02E7.6	3932.9	P	2055.4	P	2909.5	P	2962.9	P	2000.9	P
171797_x_at	Y71F9AL.13a	42723.2	P	48104.2	P	42284.7	P	43199	P	32202.4	P
171798_x_at	Y45F10D.12	36892.6	P	38584.5	P	35669.1	P	37121.2	P	25998.7	P
171799_x_at	F36A2.7	10629.4	P	11360.4	P	10740.5	P	9256.1	P	7856.5	P
171800_x_at	C09D4.5	42658.1	P	45055.2	P	35417.6	P	35716.6	P	27555.9	P
171801_s_at	W03G11.4	1514.8	P	1962.7	P	1962.4	P	1892.2	P	2137	P
171802_s_at	Y75B8A.24	634.7	P	427.9	P	528.7	P	455.8	P	777.4	P
171803_x_at	R05D3.11	324.1	A	347.9	A	193.2	M	307	A	219.4	A
171804_x_at	Y22D7AL.10	15001.9	P	5746.7	P	7100.3	P	6707.2	P	5765.5	P
171805_x_at	F22F1.1	2295.7	P	1880.3	P	2761.8	P	1727.7	P	2681.2	P
171806_x_at	W02B12.3a	3081.8	P	3031.7	P	2230.4	P	2501.6	P	2289.1	P
171807_x_at	C02E7.7	1115.1	P	824.3	P	1517.8	P	1061.1	P	1054.5	P
171808_x_at	F11C1.5a	250.3	A	199	A	248.6	A	248.6	A	272.2	A
171809_s_at	F55A3.3	2140.1	P	1449	P	1914.2	P	2496.1	P	1785.5	P
171810_x_at	F02G3.1a	2956.4	P	2530	P	3082.9	P	2736.8	P	3431.5	P
171811_s_at	K01D12.15	141.4	A	82.3	A	65.8	A	86.8	A	93.7	A
171812_x_at	T20B5.3	190.7	P	126.9	P	95.8	P	74.4	P	66.3	P
171813_x_at	C05D11.12	1411.7	P	1500.8	P	1184.3	P	965.3	P	1081.5	P
171814_x_at	C47B2.3	5719.1	P	4482.6	P	3782.6	P	7484.2	P	4458.8	P
171815_x_at	C06G8.2	55.5	M	75.8	P	117.8	P	96.2	P	153.3	P
171816_x_at	K02F3.10	1516.2	P	1200.1	P	1293.4	P	1276.1	P	1098.5	P
171817_x_at	Y38F2AR.9	16874.4	P	24691.2	P	19851.5	P	12327.1	P	12025.9	P
171818_x_at	C01G6.5	78.7	A	99	A	150	A	15.1	A	153.3	A
171819_x_at	C08B11.5	52.7	A	66	A	23.4	A	61.6	A	17.5	A
171820_x_at	T05D4.1	4664.8	P	4612.1	P	5087.1	P	8291	P	6434.8	P
171821_x_at	E02H4.3a	196.2	A	173.5	A	136.5	A	229.1	P	310.9	P
171822_x_at	F33H1.2	1126	A	1213.9	A	815.9	A	1218.6	A	1046.7	M
171823_x_at	W03F9.10	399.2	P	160	P	230.2	P	382.6	P	220.3	P
171824_x_at	D1037.3	4992.8	P	3895.6	P	3901.4	P	3603.9	P	3988.1	P
171825_at	R11F4.1	93.2	A	3.3	A	7.4	A	24.9	A	27.8	A
171826_x_at	C38C3.5	1192.7	P	1052.5	P	851.5	P	720.5	P	1449.3	P
171827_x_at	Y73F8A.6	1538.3	P	1552.1	P	1553	P	1581.7	P	1919.9	P
171828_x_at	W01A8.1	1389.4	P	1747.4	P	1924.7	P	1421.8	P	1803.4	P
171829_x_at	K07A3.1	4469.1	P	4765.3	P	5594.6	P	4872.7	P	4481.2	P
171830_x_at	Y48E1B.3	1058.5	P	799.4	P	1213	P	1190.2	P	1342.1	P
171831_x_at	Y54G2A.18	682.5	P	1068.8	P	653	P	644.9	P	528.6	P
171832_s_at	Y48B6A.12	3208.6	P	2502.9	P	3290.2	P	3577.7	P	3163	P
171833_x_at	C01G6.3	5.8	A	3	A	5	A	4.2	A	3.2	A
171834_x_at	ZC8.6	28.4	A	135.2	A	35.3	A	251	A	86.1	A
171835_x_at	W02B12.2	2340.3	P	3148.5	P	2959.9	P	2128.2	P	2358.6	P
171836_x_at	R04F11.2	19697.4	P	17550.3	P	19324.1	P	12621.1	P	14709.6	P
171837_x_at	W10D5.2	4889	P	4189.8	P	4556.1	P	2640.6	P	3603.6	P
171838_x_at	B0334.8	223.7	A	140.4	A	87.1	A	143.9	A	26.5	A
171839_x_at	C53D5.4	43.8	A	27.4	A	8.2	A	18.6	A	10.7	A
171840_x_at	M6.1b	305.7	A	287.6	A	277.9	A	195.4	P	212.3	P
171841_x_at	F58A4.7a	309.2	A	413	P	524.7	P	643.7	P	677.3	P
171842_x_at	R10E12.1a	1535.6	P	1785.6	P	2764.3	P	1461.5	P	1986.3	P
171843_x_at	T23H2.1	219.2	P	143.6	P	164.3	P	103.5	P	133.2	P
171844_x_at	Y94H6A.3	182.2	M	162.6	M	146.8	P	161.9	A	181	P
171845_x_at	F57C7.3a	64.7	A	229.5	A	144.2	A	101.5	A	59	P
171846_x_at	Y48G9A.1	53.2	A	166.2	A	263.4	A	83.7	A	133.5	A
171847_s_at	W01F3.3	11940.6	P	7194.9	P	6453	P	5398.9	P	3346.9	P
171848_x_at	K01C8.3a	220.6	A	172.1	A	158.7	A	90.3	A	155	A
171849_x_at	ZK525.1	1139.8	P	1669.6	P	1716	P	1935.3	P	1753.8	P
171850_x_at	K04G7.4a	7962.1	P	6254.3	P	5328.1	P	7982.5	P	6163.7	P
171851_x_at	Y42H9AR.1	1268.2	P	1024.3	P	1184.9	P	1081.5	P	978.7	P
171852_x_at	Y32G9A.4	154.3	A	177.6	P	179.4	M	265.4	P	185.9	P
171853_x_at	F29G6.3a	8073.9	P	8250.9	P	8760	P	5994.9	P	4688.6	P
171854_x_at	F48F7.4	266.8	A	295	A	305.7	P	253.6	A	307.3	P
171855_x_at	Y59A8A.3	681.6	P	409.4	P	711.1	P	389.6	P	409.9	P
171856_x_at	C36E6.5	10896.8	P	12614.4	P	8927.8	P	11583.9	P	10217.9	P
171857_x_at	T28D9.7	294.7	P	250.8	A	285	P	171.3	P	285.2	P
171858_x_at	F58F6.4	328.8	M	151	P	201.7	M	177.8	P	129.5	M
171859_x_at	T05H10.6a	9786.4	P	7853.4	P	8010.9	P	9048.8	P	8324.9	P
171860_x_at	F29D10.4	363	P	325.4	A	416.3	P	217.3	A	276.4	P
171861_x_at	F42A6.9	2064.9	P	549.2	P	1475	P	713.8	P	1577.1	P
171862_s_at	R08E3.1a	1744.7	P	1443.3	P	2613.5	P	1648.6	P	1761.3	P
171863_x_at	B0416.5	383.8	P	535.6	P	599.5	P	261.4	P	535.4	P
171864_x_at	Y41E3.4	762.3	P	545.4	P	505.2	P	459.2	P	588.5	P
171865_x_at	ZK622.3a	481.6	M	217.4	P	344.7	P	183.4	P	305.4	M
171866_x_at	F15C11.2a	681	P	600.4	P	868.7	P	650	P	938.9	P
171867_x_at	C34F11.4	192.6	P	152.4	A	212.5	P	164.8	P	199.8	A
171868_x_at	Y71G12B.11b	363.3	P	302.6	P	322.4	P	398.8	P	381.4	P
171869_at	T14E8.1a	640.3	P	411.3	P	622.7	P	361.7	P	302.1	P
171870_x_at	C14A4.4a	561.3	P	699.7	M	471.8	M	546.5	A	770	A
171871_x_at	F28D9.1	514.6	P	695.4	P	575.7	P	440.8	P	560.4	P
171872_s_at	Y66D12A.8	514.4	P	526.9	P	416	P	532.3	P	381.1	P
171873_x_at	B0523.5	151.9	A	195.7	A	54.1	A	87.2	A	168.6	A
171874_x_at	R03G5.1a	186.8	A	380.5	P	292.2	P	207.7	P	397.3	P
171875_x_at	Y37E11AL.3a	662.3	P	319.4	P	389.8	P	175.3	P	349.3	P
171876_at	F58G11.1a	743.1	P	1161.2	P	941	P	519.5	P	938.5	P
171877_x_at	B0244.2	151.5	A	113.2	M	479.3	P	453.8	P	612.7	P
171878_s_at	Y48B6A.14	6249.5	P	5746.2	P	7482	P	5383.8	P	5462.9	P
171879_x_at	H17B01.4a	3100.9	P	2985.7	P	2931	P	3193	P	3334.6	P
171880_x_at	C24D10.7	98.2	A	160.2	A	144	A	111.2	A	72.2	A
171881_x_at	B0365.3	1328.7	P	1136.5	P	1518.9	P	921.8	P	1428.2	P
171882_x_at	C47E12.5	4528.6	P	4420.3	P	4722	P	5321	P	5008.7	P
171883_x_at	K02F6.7	14.1	A	8.2	A	7.2	A	13.7	A	26.8	A
171884_x_at	F59F4.2	4201.8	P	4265.9	P	7466.9	P	6399.6	P	6025.1	P
171885_x_at	C30B5.1	76.1	A	89.5	A	91.8	M	74.1	A	122.4	P
171886_x_at	T03E6.7	516.3	A	352.4	A	405.3	M	308.1	A	152.9	A
171887_x_at	Y39E4A.2a	1014.7	P	809.3	P	1055.3	P	1161.2	P	898.3	P
171888_x_at	Y37D8A.21	260.7	P	253.1	P	200.4	P	223.6	P	229.8	P
171889_x_at	K04C2.2	762.3	P	743.1	P	686	P	762.5	P	782.7	P
171890_x_at	F56E3.3a	137.1	A	205.9	A	257.6	A	115.1	A	145.6	A
171891_at	MTCE.35	292.3	P	303.7	P	297.5	P	123.4	A	232.4	P
171892_x_at	C45B2.5	1820.2	P	2185.9	P	1656.9	P	1906.7	P	2217.7	P
171893_x_at	C25D7.6	477.9	P	487.7	P	443.4	P	431.9	P	512.7	P
171894_x_at	T08H4.1	356.6	P	358.7	P	382.1	P	158.2	P	327.7	P
171895_s_at	Y17G7B.17	4162.6	P	3158.4	P	3689.4	P	3140.8	P	4028.2	P
171896_x_at	F44D12.3	28.2	A	81.7	A	141.5	A	22.3	A	117.5	A
171897_x_at	C14B9.2	1268.4	P	1415	P	1572	P	1565.6	P	1456.9	P
171898_x_at	F57G12.1	705.1	P	795.4	P	782.3	P	562.4	P	905.9	P
171899_x_at	F18A1.5	117.8	A	136.5	A	162.3	A	106.9	A	101.3	A
171900_s_at	B0511.6	2754.5	P	1556.9	P	1794.1	P	1178.4	P	1723.4	P
171901_x_at	W04C9.1	9012	P	7045.2	P	7762.3	P	12207.4	P	6252.8	P
171902_x_at	R05C11.3	162.7	A	164.1	P	194.1	P	90.7	A	145.8	P
171903_x_at	C16C10.3	126.9	A	28.5	A	100.1	A	75.9	A	129.1	P
171904_x_at	D1054.11	3058.5	P	6080.8	P	5162	P	2828.8	P	1011.8	A
171905_x_at	K10D6.2a	2616.3	P	2972	P	3157.1	P	2523.1	P	2685	P
171906_x_at	K10C8.3	819.9	P	861.9	P	886.2	P	1102.9	P	1066.4	P
171907_x_at	W02B9.1	238.7	P	218.7	P	310.3	A	201.9	P	364.4	P
171908_x_at	B0491.5	5009.5	P	3992.8	P	4859.9	P	5366.3	P	4354.9	P
171909_s_at	C14C10.3	1960.3	P	803.9	P	984.2	P	776	P	1621.3	P
171910_x_at	C01G6.1a	8617.7	P	12145.5	P	10689.8	P	11226	P	12110.7	P
171911_x_at	F53F4.11	1111.4	P	721.5	P	671.3	P	461.4	P	1007	P
171912_x_at	C04F6.3	171.2	A	172.4	A	19.3	A	115.2	A	24.9	A
171913_x_at	Y119D3B.13	8.6	A	10.1	A	4.8	A	11.8	A	4.1	A
171914_x_at	F36F12.1	22.1	A	14.3	A	25.4	A	11.2	A	14.1	A
171915_at	MTCE.12	8645.8	P	7329.6	P	7429.4	P	5602.2	P	4503	P
171916_s_at	ZK131.11	1361	P	1087.6	P	1776.3	P	1470.4	P	1774.9	P
171917_x_at	Y69A2AR.18a	10615.1	P	9309.3	P	8396.3	P	9979.8	P	7798.6	P
171918_x_at	Y17G7B.10a	2729.4	P	1949.6	P	2458.3	P	1027.3	P	2439.5	P
171919_x_at	F37C4.5a	1908.2	P	3351.5	P	3733.2	P	4452.8	P	2936.3	P
171920_x_at	F54D7.7	35348	P	31342.1	P	28793.9	P	29058.1	P	22627.6	P
171921_x_at	C01B10.5a	1761.3	A	2061.8	P	2111.7	P	1400.2	P	2728	P
171922_x_at	T10B5.5a	3867.2	P	3673.8	P	3023.1	P	4449.6	P	4321	P
171923_x_at	Y38F1A.6	1567.4	P	982.1	P	587.5	P	1322.1	P	1143.3	P
171924_x_at	F08B6.4a	14726	P	15256.4	P	15329.9	P	12917.2	P	13301.9	P
171925_x_at	C46H3.2a	452.9	P	370.2	P	531.8	P	391.4	P	482	P
171926_x_at	M03A8.1	1263	P	1005.8	P	1153.9	P	895.9	M	875.5	P
171927_x_at	F54D8.2	18981.9	P	17953.9	P	16689	P	14755.6	P	14200.6	P
171928_x_at	F09E8.2	106.5	A	98.6	P	76.4	A	122.6	P	82.8	A
171929_x_at	C18E3.2	324.8	P	378	P	311.2	P	354.5	P	400.6	P
171930_x_at	F52G2.2	446.2	P	277.1	P	210.7	P	548.1	P	483.9	P
171931_s_at	C27H6.8	1578.9	P	1138.3	P	966.7	P	1019.2	P	877	P
171932_x_at	F09C8.1	1669.3	P	1569.6	P	2118.4	P	1689.7	P	1535.3	P
171933_at	Y37E3.11	586.6	P	975	P	828.8	P	589.6	P	711.9	P
171934_x_at	yk463e9.3	10476.4	P	11365.2	P	15874.6	P	12318.4	P	12646	P
171935_s_at	D1044.2a	279.3	P	194.2	A	199	A	180.5	P	178	A
171936_s_at	F23H12.2	2263.4	P	1963.8	P	1356.5	P	2332.9	P	1771.5	P
171937_x_at	R08C7.3	832.2	P	960.2	P	807.9	P	934.6	P	785.1	P
171938_x_at	Y38A10A.5	7421.2	P	4822.1	P	8015.9	P	11085.9	P	6558.3	P
171939_x_at	T07A9.10	486.7	M	628.9	M	676	P	465.5	P	572.5	P
171940_x_at	W09C5.6a	44287.9	P	45659.6	P	38794.2	P	39321	P	30041.7	P
171941_s_at	F44E5.5	311.3	P	579	P	254	P	415.8	P	520.4	P
171942_x_at	Y47G6A.20a	399.3	P	526.1	P	291	P	300.2	P	398.6	M
171943_x_at	C45E5.6a	941.3	P	644.5	P	851	P	436.5	P	915.2	P
171944_x_at	T28F12.2a	705.2	P	793.5	P	980.2	P	400.1	P	1045.1	P
171945_x_at	C09E8.3	381.6	A	186.3	A	260.6	A	270.7	A	166.9	A
171946_x_at	T05B11.3	1133.3	P	439.3	P	838	P	713.7	P	838.1	P
171947_x_at	ZC168.4	256.1	M	209.1	P	147.7	M	244.7	P	246.1	P
171948_x_at	C47B2.3	21863.3	P	15595.5	P	14561.8	P	25965.6	P	15120.7	P
171949_x_at	Y39A1A.24	809.8	P	277.6	P	342.4	P	362.4	P	480.3	P
171950_x_at	T12G3.7	142.4	P	82.4	P	145.5	P	127.9	P	197.5	P
171951_x_at	Y39E4B.3a	320.6	P	285.4	P	380.1	P	373	P	516.7	P
171952_s_at	W03C9.7	64	A	110.1	P	42.6	A	68.3	P	63.3	P
171953_x_at	K01G5.4	6763.9	P	4974.2	P	4092.4	P	6372.6	P	4569.2	P
171954_x_at	F40F11.1	37886.5	P	36726.8	P	30331.7	P	29464.2	P	23928.8	P
171955_x_at	F52D10.3	8535.6	P	8476.3	P	7275.6	P	6970.4	P	10745.5	P
171956_s_at	ZK270.1	2547.8	P	2231.4	P	3176	P	1204.4	P	2981.8	P
171957_x_at	C06B8.8	38419.3	P	41060.7	P	32992.9	P	27406.8	P	25775.3	P
171958_at	yk584b8.3	30226.3	P	29302.3	P	28298.1	P	23281.1	P	20806.1	P
171959_x_at	Y57G11C.16	1683.4	P	2247.3	P	1499.3	P	2099.8	P	1742.6	P
171960_x_at	Y49E10.6	2149.4	P	2056.6	P	1378.5	P	1859.3	P	1600.1	P
171961_x_at	Y57G11C.10	6513.6	P	4459.9	P	4883.5	P	6894.1	P	6718.4	P
171962_x_at	Y53C10A.12	146.1	A	207.6	A	186.8	A	148.5	M	109.4	A
171963_x_at	F01F1.8a	6454.7	P	4967.8	P	5042.1	P	6071.2	P	5367.3	P
171964_s_at	T20B12.7	1804.9	P	2032	P	2010.5	P	1770.6	P	1706	P
171965_x_at	Y73F8A.34	438.4	P	363.1	P	355.6	P	364.3	P	340	P
171966_x_at	M03F4.7a	2826.2	P	1717.6	P	1683.8	P	2656.3	P	1423.3	P
171967_x_at	C27H2.3	307	A	364.7	P	371.5	P	285.3	M	250.3	M
171968_x_at	T05C3.5	1234.6	P	1070	P	1512	P	2156.7	P	1944.4	P
171969_x_at	ZK669.4	2240.8	P	792.1	P	635.5	P	645.5	P	913.7	P
171970_x_at	H39E23.2	135	A	132.8	P	154.2	P	196.7	P	129.5	P
171971_x_at	F25H2.5	4549.3	P	8021.1	P	8125.7	P	3870.5	P	1090.5	P
171972_x_at	Y50D7A.6	351.7	A	267.2	P	361.4	P	221.3	P	412.3	P
171973_at	T01G1.3	912.1	P	734.4	P	717.9	P	719.2	P	708.2	P
171974_x_at	C56C10.13	1130.8	P	1194.1	P	1277.7	P	1093.4	P	1297.1	P
171975_x_at	Y111B2A.18	687.4	M	605.3	P	580.4	P	594.1	P	612.8	P
171976_x_at	Y105E8A.16	8232.5	P	5575.3	P	5750.4	P	4499.5	P	3977	P
171977_x_at	Y105E8A.16	26015.5	P	16963.7	P	19115.3	P	23625.8	P	18865.7	P
171978_x_at	Y92H12BR.3	317.5	P	161.1	M	341.1	P	121.9	P	88.7	P
171979_x_at	T19H12.2	363.6	P	325.9	A	207	M	364.4	P	257.6	P
171980_x_at	ZK757.3a	103.2	A	16.2	A	17	A	12.7	A	17.4	A
171981_x_at	W06H12.1	252.5	P	136.1	P	132.1	P	119.9	P	187	P
171982_x_at	F23B2.5a	4026.3	P	5358.8	P	3452.8	P	5270.3	P	4258.3	P
171983_s_at	Y51A2D.8	7.4	A	47.9	A	9.4	A	4.6	A	5.7	A
171984_at	Y49A3A.2	3249.3	P	2954.8	P	3246.8	P	2128.3	P	2229	P
171985_x_at	F26F4.4	177.3	A	84.6	A	145.5	A	155.3	A	90.3	A
171986_x_at	T27E4.4	8899.4	P	6548.1	P	5840.8	P	6064.7	P	6864.3	P
171987_x_at	W08F4.3	4073.7	P	4084.3	P	6165.4	P	5272.3	P	4997.9	P
171988_at	C44B12.2	8495.3	P	9204.2	P	8438.8	P	5340.3	P	8992.7	P
171989_x_at	ZK945.3	985.2	P	475.3	P	553.4	P	323	P	990.2	P
171990_x_at	R13G10.1	308.5	A	398.3	P	325.2	P	290.8	P	256.1	P
171991_x_at	Y39A3CL.4a	49	A	13.2	A	25.4	A	71.9	A	25.4	A
171992_x_at	Y38E10A.6a	2.7	A	4.9	A	3.3	A	5.8	A	8.3	A
171993_x_at	W01G7.1	735.8	P	706.7	P	1035.7	P	574.9	P	1056	P
171994_x_at	F53A3.3	27138.2	P	25798.6	P	18486.8	P	19248.5	P	17360.5	P
171995_x_at	W06F12.1a	37.2	A	42.2	A	102.3	A	303.9	P	237.4	P
171996_x_at	F58A3.2a	384.7	P	441.8	P	319.9	P	354.4	P	299.7	P
171997_x_at	Y105E8B.1a	1416.5	P	2177	P	2751.4	P	2898.5	P	3107	P
171998_x_at	ZK524.2a	1181.1	P	718.6	M	771.6	P	804.3	P	888.7	P
171999_x_at	T27D12.2a	554.6	P	1158.4	P	955.4	P	917.6	P	1133.4	P
172000_x_at	B0336.9a	919.2	P	1038.3	P	772.6	P	931.3	P	1034.6	P
172001_x_at	Y105E8B.1a	6964.2	P	6174.4	P	8916.5	P	11868.2	P	11742.4	P
172002_x_at	R07B1.2	14.8	A	7.3	A	100	A	86.7	A	72.1	A
172003_x_at	R07B1.2	7.1	A	53.7	A	24.9	A	56.9	A	17.9	A
172004_x_at	F08B6.4a	9873	P	10028.3	P	9900.9	P	13353.9	P	13391.8	P
172005_x_at	F39B2.4a	198.1	P	309.6	P	332	P	391.2	P	462.5	P
172006_x_at	K04F10.4d	1702.6	P	1164.4	P	1115.4	P	1560	P	971.6	P
172007_x_at	Y106G6H.2a	13276	P	13362.5	P	14972.6	P	11762.8	P	10781.4	P
172008_x_at	yk578h2.3	246.5	P	837.4	P	1250.3	P	3676.4	P	2092.5	P
172009_x_at	Y56A3A.18	420.5	P	382.2	P	292	P	380.2	P	393.2	P
172010_x_at	D2024.6	4517.2	P	7291.2	P	6240.1	P	4624.6	P	5649.3	P
172011_x_at	H28G03.2a	828	P	1030.8	P	946.7	P	1699.9	P	1369.8	P
172012_x_at	R07E4.6b	179.1	P	124.8	P	286.1	P	221.9	P	525.6	P
172013_x_at	F57B9.5	3042.7	P	3128.6	P	3780.2	P	3079.1	P	3792.1	P
172014_x_at	C41C4.8	1741	P	2010.9	P	1395.3	P	1808.6	P	1927.6	P
172015_x_at	Y82E9BR.17a	10	A	33.4	A	26.7	A	30	A	3.5	A
172016_x_at	DY3.7	1031.2	P	863.1	P	1391.1	P	1342.6	P	1179.8	P
172017_x_at	W07A8.3	766.6	P	652.3	P	669.5	P	729.9	P	993.7	P
172018_x_at	C47E8.7	1842.5	P	1782.9	P	1704.8	P	2489.2	P	2843.9	P
172019_x_at	ZK637.7a	776.3	P	535	P	590.8	P	646.6	P	837.1	P
172020_x_at	F44B9.6	75.1	A	53.5	A	143.9	A	90.2	A	189.4	P
172021_x_at	Y39E4B.12a	653.6	P	574.5	P	721	P	815.1	P	952.5	P
172022_x_at	Y73E7A.6	655.2	P	515.4	P	809.5	P	459.2	P	643.8	P
172023_x_at	F20C5.2b	1655.6	P	1692	P	2641.1	P	1285.4	P	1909.2	P
172024_x_at	T27D12.2a	244.7	A	504.8	P	524.5	P	440.8	P	483.8	P
172025_x_at	C08B11.4	1092.8	P	1185.6	P	1286.3	P	1581.7	P	1183.1	P
172026_x_at	F11C7.3a	945.6	P	1140.1	P	1049.2	P	2417.5	P	1307.3	P
172027_x_at	Y73B6BL.7	245.4	A	175.9	A	206.9	A	177.1	P	109.1	A
172028_x_at	C32E8.10a	137.5	A	227.6	A	260.1	A	254	A	247.8	A
172029_x_at	C32E8.10a	211.3	A	338.4	A	284.9	A	335.9	A	328.1	A
172030_x_at	Y47H9C.6	256.6	P	254.4	M	224.7	A	251.2	P	210.5	P
172031_x_at	T01D1.2a	1584.5	P	1229.4	P	1145.1	P	1367	P	1176.5	P
172032_x_at	B0414.2	257.5	P	305.8	P	428.9	P	204.9	P	370.6	P
172033_x_at	Y55D5A.5	67.4	A	7.1	A	54.6	A	38.9	A	4.9	A
172034_x_at	T27B7.1	160.2	P	115.8	A	131.6	P	221.1	P	169.8	P
172035_x_at	C06C6.5a	211	P	202.1	P	310.2	P	411.6	P	432.9	P
172036_x_at	W02B12.6	125.5	P	189.7	P	129.2	P	133.9	P	101.6	P
172037_x_at	ZC416.8b	81.6	A	48.6	A	250.1	P	161.9	A	246	P
172038_x_at	ZC416.8a	786.7	P	637.8	P	555.6	P	717.9	P	914.7	P
172039_x_at	F14H12.4a	318.5	P	392.3	P	402.1	P	332.8	P	417.6	P
172040_x_at	F52F12.3	177.1	A	237.6	P	203.3	P	270.5	P	418.4	P
172041_x_at	F59C12.2	97.1	A	116.6	A	135.9	A	152.1	A	163.9	A
172042_x_at	T06E4.3a	1430.5	P	1679.9	P	1451	P	1193.1	P	978.4	P
172043_x_at	F52H3.7a	4467.1	P	9501.9	P	8573.5	P	6612.8	P	8606.6	P
172044_x_at	F54C8.3	1529.5	P	680.2	P	1101.4	P	1090.6	P	914.7	P
172045_x_at	C01B10.5a	1276	A	1595.9	A	2181.3	A	1018.3	A	2268.1	A
172046_x_at	W06D4.1	6570.3	P	6194.5	P	7177.5	P	7317.4	P	5263.3	P
172047_x_at	F08F8.3a	283.9	A	225.2	M	266.1	A	187.4	A	265.5	A
172048_x_at	C07H4.2	2170.5	P	1655.6	P	2319.6	P	2211.4	P	2020.1	P
172049_x_at	Y73B3A.10	8.4	A	10.5	A	77.2	A	5.7	A	33	A
172050_x_at	Y73B3A.9	109.5	A	70.5	A	47.7	A	110.1	A	78.2	A
172051_x_at	Y73B3A.11	247.7	P	435.3	P	433.6	P	264.7	P	350.4	P
172052_x_at	K06C4.15	111.2	A	107.3	A	148.7	A	126.8	A	191	A
172053_x_at	ZK105.G	96.9	A	291	A	324.5	P	66.7	A	160.5	A
172054_at	F07B7.G	73.9	A	144.9	A	137.2	M	57.9	A	38.5	A
172055_x_at	K06C4.11	900.5	M	451	A	512.7	M	552.3	A	254.1	A
172056_x_at	Y5H2A.3	202.2	M	134.3	A	183.9	A	135	A	271.9	M
172057_x_at	C25A1.11	551	P	341	P	598.7	P	516	P	740.7	P
172058_x_at	K11E8.1a	257.3	A	151.1	P	156.6	P	198.3	M	222.8	M
172059_x_at	C15B12.5a	317.9	P	280.7	P	301.5	P	201.3	P	398.8	P
172060_x_at	C15B12.5a	487.6	P	303.5	M	334.6	P	196.1	P	385.8	P
172061_x_at	T21C12.1a	1061.3	P	1129.7	P	1276.7	P	1320.5	P	1464.7	P
172062_x_at	C44E12.3a	158.3	A	128.6	A	33.8	A	114.1	A	122.7	A
172063_x_at	T01B11.7	1218.6	P	2038.3	P	1659.7	P	1638.8	P	1700.8	P
172064_x_at	K08H10.7	825.1	P	750.3	P	437.5	P	701.2	P	928.1	P
172065_x_at	Y71H2AM.23	6837.1	P	4587.4	P	3875.5	P	6068.2	P	5551.3	P
172066_x_at	C06E1.4	514.5	P	460.6	P	379.2	P	484.5	P	630.8	P
172067_x_at	C40H5.5	42.5	A	47.2	A	48.9	A	18.1	A	24.2	A
172068_x_at	Y39G10AL.3	365.3	A	202.3	A	96.1	A	168.5	A	232.5	A
172069_x_at	T10H4.12	620.8	P	1220.1	P	1606.8	P	1360.2	P	888.6	P
172070_x_at	K06A9.1a	312.4	P	414.2	P	519.8	P	405.3	P	591.9	P
172071_x_at	Y22D7AR.B	92	A	32.8	A	19.9	A	71.4	A	31.2	A
172072_x_at	C04A2.7a	237.9	A	258.4	A	353.4	A	677.6	P	476.6	P
172073_x_at	Y69A2AR.P	49.4	A	45.3	A	51.6	A	56.1	A	53.3	A
172074_x_at	Y69A2AR.8	4.9	A	10	A	20.8	A	7.7	A	7.4	A
172075_x_at	Y82E9BL.G	390.6	P	421.6	P	176	P	215.4	P	191.3	P
172076_x_at	Y69A2AR.28	1020.1	P	1181	P	1041	P	973.2	M	962	P
172077_x_at	Y48G1BM.H	11	A	6.2	A	44.6	A	9	A	8.5	A
172078_x_at	Y48G1BM.I	90.1	A	128.5	A	39.2	A	47.4	A	60.2	A
172079_s_at	Y105E8B.6	19.5	A	178.1	A	16.2	A	12.8	A	12.9	A
172080_at	Y50D4A.5	3.2	A	14	A	28.4	A	9.5	A	9	A
172081_x_at	Y50D4A.3	114.6	A	133.8	A	106.2	A	131.5	A	167.9	A
172082_x_at	Y41D4B.4	19.6	A	56.8	A	47.7	A	35.3	A	10.2	A
172083_x_at	Y41D4B.5	42544.8	P	43706	P	36146.7	P	33154.8	P	26805.6	P
172084_x_at	C39F7.2	657.5	P	675.9	P	624.8	P	731.9	P	678.1	P
172085_x_at	Y73B3B.4	24.1	A	35.6	A	47.2	A	65.9	P	60	A
172086_x_at	C06E1.5	11.5	A	6.6	A	74.2	A	68.5	A	28.1	A
172087_x_at	D2007.3	7.5	A	5.3	A	4.6	A	10.3	A	17.9	A
172088_x_at	Y73B3B.3	64.2	P	20.1	A	53	A	30.3	P	17.2	A
172089_x_at	F56B3.10	104	P	81.3	A	77.2	P	38.8	A	95.5	P
172090_at	Y67D8B.D	231.6	P	72.3	A	160.8	A	95.2	A	145.5	A
172091_x_at	T05A8.7	7.2	A	8.3	A	5.1	A	7.1	A	3.5	A
172092_s_at	Y73B3B.5	42.2	A	66	M	57.1	P	4.8	A	3.6	A
172093_x_at	Y54B9A.1	404.8	P	244.7	P	638.3	P	128.4	A	92.3	A
172094_x_at	C30A5.9	36	A	15.3	A	10.9	A	9.5	A	13	A
172095_x_at	C06E1.2	91	P	61.1	P	106.7	P	64.3	M	101.8	P
172096_x_at	C06E1.6	12.5	A	36.4	A	9.7	A	31.6	A	10.6	A
172097_x_at	Y22D7AL.1	7.9	A	1.9	A	5.1	A	3.4	A	3.7	A
172098_x_at	Y47D7A.2	58.1	A	172.6	A	190.6	A	84.2	A	133.4	A
172099_x_at	Y22D7AL.12	8.4	A	38.2	A	17.2	A	80	A	6.8	A
172100_x_at	C36E6.5	28713.8	P	28016	P	20111	P	32802.7	P	25977.1	P
172101_x_at	F42G9.9a	252	A	300.2	P	255.9	M	229.5	P	197.5	P
172102_x_at	ZK105.G_rc	422	P	301.1	P	553.5	P	240.4	P	161.6	P
172103_x_at	W03F9.5	208	A	37.9	A	138.3	A	179.9	A	211.8	A
172104_x_at	Y69A2AR.27	98.2	A	73.5	A	45.4	A	68.5	A	87.2	P
172105_x_at	W03F11.6a	283.7	A	119.5	A	174.4	A	131.1	P	104.9	A
172106_x_at	Y54F10AM.7	180.8	P	217.6	P	373.8	P	111.3	P	177.9	P
172107_x_at	Y54F10AM.7	401	P	207.7	P	432	P	133.9	A	89	A
172108_x_at	Y39G10AR.17	4.6	A	30	A	23.3	A	23.8	P	15.9	A
172109_x_at	Y39G10AR.12a	30.6	A	13.4	A	12.4	A	7.6	A	9.3	A
172110_x_at	Y39G10AR.18a	149	A	127.3	A	114.9	A	97.6	A	96.5	A
172111_x_at	Y39G10AR.Z	38.2	A	158.1	A	21.8	A	31.3	A	25.9	A
172112_x_at	Y47D7A.10	258	A	192	A	260.3	A	186.7	A	230.2	A
172113_x_at	Y59H11AM.1	268	A	76.1	A	96.7	A	203.6	A	160.2	A
172114_at	Y19D10A.14	7.8	A	121.2	P	32	A	43.2	A	29.6	A
172115_x_at	F54H12.4	33.1	A	51.3	A	4.3	A	73.9	A	10	A
172116_x_at	Y105E8B.3	24.8	A	25.1	A	8.2	A	2	A	3.7	A
172117_x_at	Y38F2AR.12	98.8	A	54.1	A	85.2	A	87.4	A	81.4	A
172118_x_at	Y57E12B.1	78.2	A	35.1	A	7.9	A	37.6	A	22.7	A
172119_at	Y57E12B.2	199.8	A	184.6	P	183.8	P	195.6	P	156.1	P
172120_x_at	Y22D7AL.X	16.3	A	33.9	A	29.2	A	24.5	A	7.8	A
172121_x_at	Y47D7A.7	167.1	A	210.1	A	211.1	A	249.7	P	187.2	P
172122_at	Y37E11C.1a	7.9	A	95.9	A	198	A	196.4	A	195.7	A
172123_x_at	B0350.2a	1705.3	P	2346.8	P	2221.8	P	3510	P	3765.1	P
172124_x_at	Y65B4A.3	422.2	P	603.2	P	332.6	P	535.9	P	325.9	P
172125_x_at	F58B6.3b	185.3	A	187.2	A	174.1	A	150.8	A	176	A
172126_x_at	W07B3.2a	155.3	A	352.4	A	314.7	P	251.7	A	374.9	M
172127_x_at	F42G9.9a	209.2	A	256.5	A	96.1	A	160.7	A	172.7	A
172128_x_at	Y48G9A.1	18.2	A	14	A	10.9	A	7.1	A	17.4	A
172129_x_at	Y105E8A.9	170.3	P	219	P	285.4	P	173.8	P	200.2	P
172130_at	Y34D9A.10	87.3	A	40.8	A	66.1	A	46.3	A	60.1	A
172131_x_at	Y73E7A.1	98.3	A	49.6	A	94.1	A	99	A	38.2	A
172132_x_at	Y24D9A.7	145.9	A	33.5	A	229.4	A	89.6	A	78.9	A
172133_x_at	F59D8.1	242.5	A	211.6	A	204.4	A	159	A	114.3	A
172134_x_at	F59D8.2	146.7	A	80.6	A	207.8	A	106.6	A	116	A
172135_x_at	Y5H2A.3	20.5	A	61.3	A	85.5	A	81.7	A	142.2	A
172136_x_at	Y71D11A.4	412.2	P	401.1	P	738.1	P	759.3	P	621.7	P
172137_s_at	Y111B2A.10a	99.7	A	170.3	A	106.7	A	94.1	A	56.8	A
172138_x_at	F52C6.12	376.7	M	461.3	A	464.9	A	1388.7	A	797.5	A
172139_x_at	Y46H3D.1	73.4	A	36.4	A	40.2	A	36.3	A	37.9	A
172140_x_at	Y10G11A.3	58.1	A	139.3	A	92	A	125.8	A	108	A
172141_at	C28A5.4	13.5	A	5.3	A	7.6	A	4.8	A	5.9	A
172142_x_at	R05D3.5	103.1	A	68	A	84.5	A	122.6	A	12.7	A
172143_x_at	M02F4.9	24.2	A	27.9	A	21.6	A	33.6	A	52.3	A
172144_x_at	F14H12.4a	731	P	569.4	P	597.6	P	563.1	P	570	P
172145_x_at	Y66A7A.3	75.5	A	79.5	A	14.2	A	14.6	A	4.5	A
172146_x_at	R05D3.5	13.2	A	20.2	A	17.5	A	29.3	A	53.3	A
172147_x_at	M116.5	254.3	M	320.7	P	314	P	172.9	A	208.7	A
172148_x_at	Y54F10AM.7	446.8	A	130	A	548.3	M	111.3	A	50	A
172149_x_at	C32E8.10a	339.4	A	361.2	A	454.1	A	232.8	A	284.4	A
172150_x_at	C32E8.10a	51.3	A	135.9	A	272	A	146.7	A	252.8	A
172151_x_at	C32E8.10a	181.6	A	289.8	A	261.9	A	307.7	A	235.2	A
172152_x_at	C32E8.10a	120.5	A	48.6	A	206.9	A	21.2	A	159.3	A
172153_x_at	B0350.2a	1444.3	P	2150.9	P	1882.7	P	3501.1	P	3861.7	P
172154_x_at	Y48G1BM.H_rc	19.1	A	22.2	A	96.2	A	80.5	A	11.9	A
172155_x_at	Y71A12B.Q	72.3	A	126.5	A	290.4	A	223.8	A	188.7	A
172156_x_at	Y71A12B.P	264.6	A	217.6	A	223.3	P	171.8	P	245.1	M
172157_x_at	Y67D8C.2	154.8	A	157.8	P	175.7	P	144.8	P	201.7	P
172158_x_at	Y67D8C.1	4.6	A	10.5	A	8.9	A	3.1	A	2.1	A
172159_x_at	F41E7.4	3860.5	P	3275.9	P	3609.6	P	3195.1	P	3229.1	P
172160_x_at	F57G4.3	172	A	232.9	M	102.2	A	84.3	A	120.6	A
172161_x_at	F37D6.4	67.8	A	15.3	A	30.5	P	10.9	A	8.6	A
172162_x_at	F16D3.6	126.3	A	20.5	A	42.5	A	13	A	27	A
172163_x_at	C06C6.8	28.7	A	49.2	A	113.7	A	70	A	53.1	A
172164_x_at	C06C6.9	8.4	A	5.9	A	17.8	A	5.8	A	3.8	A
172165_x_at	F21D9.3	22.5	A	19	A	18.2	A	11	A	7.7	A
172166_x_at	AH10.4	108.1	P	87.3	P	70.4	A	46.8	P	88.3	P
172167_at	M60.4	74.8	P	2.3	A	1.5	A	3.3	A	2.4	A
172168_x_at	M162.6	52.5	A	4.2	A	29.8	A	36.6	A	10.2	A
172169_s_at	Y116F11B.4	13.1	A	42.2	A	58.1	A	6.1	A	8.3	A
172170_at	Y59H11AR.1	55.9	A	15.9	A	9.2	A	2.8	A	2.6	A
172171_x_at	Y43B11AR.2	63.9	A	55.3	A	20.8	A	45.4	P	1.2	A
172172_x_at	Y73B6BL.L	119.6	A	30.3	A	67	A	58	A	23.7	A
172173_x_at	Y73B6BL.1	67.5	A	164.3	A	71.1	A	202.7	A	197.1	A
172174_x_at	Y61A9LA.N	29.7	A	34.9	A	70.5	A	38.1	A	25.7	A
172175_x_at	Y61A9LA.5	8.1	A	12.1	A	9.9	A	12.9	A	26.9	A
172176_at	Y61A9LA.10	3.2	A	40	A	2	A	1.7	A	2.6	A
172177_x_at	Y71H2AL.1	1737.4	P	1415	P	1238.1	P	1027.2	P	913.4	P
172178_at	Y53G8AM.2	126.1	A	111.4	A	88.4	A	76	A	86.7	A
172179_x_at	Y45G5AM.C	14	A	21.7	A	6.3	A	3.5	A	2.1	A
172180_x_at	Y69A2AL.1	16.6	A	13	A	47.4	A	43.2	A	39.4	A
172181_x_at	Y48G1BL.4	52.7	A	48.3	A	25.2	A	63.4	A	23.9	A
172182_x_at	Y48G1BL.6	29.6	A	89.8	A	25.3	A	21.8	A	82.5	A
172183_at	H17B01.1a	6.6	A	3.9	A	6.4	A	6.4	A	2.4	A
172184_x_at	Y46C8AL.2	216.5	A	484	P	1093.5	P	251.7	P	562	P
172185_x_at	Y46C8AL.2	10.3	A	2	A	1.6	A	1.1	A	1.2	A
172186_x_at	Y54G2A.21	150.9	A	171.5	A	84.8	A	123.1	A	141.3	A
172187_x_at	Y54G2A.26a	78.8	A	35.7	A	35.6	A	16.4	A	34.9	A
172188_x_at	M04C9.2	81.2	A	7.5	A	45.2	A	57.4	A	32.8	A
172189_at	F46A8.7	47.1	A	15.4	A	50.7	A	114.2	A	12.3	A
172190_x_at	F59F4.2	177.2	A	108.4	P	317.8	P	386.1	P	804.5	P
172191_x_at	C27C7.2	895	P	509.3	P	426.3	P	243.9	P	147.7	M
172192_x_at	F44F1.2	12.2	A	62.5	A	10.4	A	33.5	A	11.1	A
172193_at	T12D8.5	965	P	617	P	1018.1	P	934.7	P	1635.6	P
172194_x_at	ZK262.4	47.8	A	7.2	A	7.3	A	2.2	A	16.5	A
172195_x_at	T27C5.4	181.2	A	107.5	A	34.9	A	56.3	A	119.1	A
172196_x_at	K08C9.4	352.4	A	613	A	345.7	A	203.6	A	826.5	A
172197_x_at	W05B2.1	24552.3	P	34296.1	P	30880.4	P	40383.7	P	28657.2	P
172198_x_at	F15D3.3	686.5	A	884	A	746.9	A	576.5	A	1007	A
172199_x_at	K03B8.4	184	P	194	P	215.1	P	210.1	M	141.9	M
172200_x_at	C28D4.5	15.6	A	2.2	A	7.7	A	7	A	3.2	A
172201_x_at	ZC376.8	7.9	A	11.1	A	8.4	A	11.6	A	8.1	A
172202_x_at	F11F1.5	26.2	A	12.2	A	77.5	A	16.2	A	9.3	A
172203_x_at	Y41E3.8	22.3	A	12.9	A	14	A	17.1	A	6.2	A
172204_at	T22H2.4	545.8	P	480.8	P	471.3	P	292.4	P	458.3	P
172205_at	C29F7.7	118.7	A	99.9	A	41.6	A	56.8	A	61.7	A
172206_x_at	W05H5.2	158.2	P	145.4	A	208.7	A	155.7	A	137.9	A
172207_x_at	T06E4.9	204.7	A	243.4	A	243.2	P	144.1	A	282.9	P
172208_x_at	C28D4.8	33.3	A	11.3	A	16.6	A	14.5	A	15.5	A
172209_x_at	W05B2.5	25436	P	37417.7	P	40082.5	P	45886.8	P	38463.5	P
172210_x_at	T01C1.1	10	A	40.7	A	56.6	A	40.9	A	17.4	A
172211_x_at	F49C5.3	13.9	A	27.1	A	33.5	A	9.3	A	24.4	A
172212_x_at	D1054.6	9.7	A	3.4	A	3.6	A	9.3	A	3.8	A
172213_x_at	C27C7.1	299.4	M	357.3	P	294.2	P	270.6	P	265.8	P
172214_x_at	ZK525.1	866.3	P	1040.1	P	1463.1	P	1495.5	P	1316.4	P
172215_x_at	Y7A5A.5	6.2	A	20.2	A	12.3	A	5.4	A	11.4	A
172216_x_at	R160.2	14.7	A	2.4	A	7.6	A	1.4	A	7.8	A
172217_x_at	F13E9.2	169.2	P	119.7	P	147.2	P	79.8	A	142.5	P
172218_x_at	T20G5.7	1787.7	P	3678.9	P	4544.2	P	6408.8	P	8148.7	P
172219_x_at	F11A5.6	29.1	A	9.9	A	14.2	A	6.7	A	34.1	A
172220_x_at	C37A5.4	25.7	A	77	A	39.1	A	15.8	A	68.7	A
172221_x_at	ZK84.4	110.6	P	69.8	M	74.3	P	55.7	A	56.6	A
172222_at	C03D6.3a	71.3	A	9.2	A	45.6	A	39.7	A	50.8	A
172223_x_at	W02D9.5	16.7	A	137.6	A	131	A	82.8	A	55.7	A
172224_x_at	F46A8.9	48.2	A	187.7	A	55	A	83.5	A	31.1	A
172225_x_at	W09C5.9	16.8	A	83.1	A	28.3	A	17	A	29.3	A
172226_at	B0391.7	176.7	A	107	A	113.4	A	16.7	A	133.9	A
172227_x_at	K07A1.6	97.8	A	63.3	A	114.6	A	66.6	A	104.7	A
172228_x_at	R11A5.5	205.2	A	222.9	P	260.5	M	145.3	A	181.3	M
172229_x_at	T16A9.5	94.9	A	137.2	P	116.1	A	124.4	M	107.4	A
172230_at	F48F5.3	8.9	A	6	A	0.8	A	0.8	A	1.2	A
172231_x_at	C25D7.2	22.6	A	16.4	A	14.2	A	14.7	A	13.2	A
172232_x_at	C40H5.1	88.3	A	50.9	A	129.6	A	142.8	A	105.2	A
172233_at	T02D1.7	38.3	A	8.8	A	6.1	A	28.7	A	22.7	A
172234_x_at	C41G7.6	14.8	A	95.1	A	7.5	A	19.5	A	10.1	A
172235_x_at	ZK84.5	13.3	A	8.5	A	9.6	A	13	A	12	A
172236_x_at	T24F1.5	457.5	P	3365.3	P	1590.7	P	1194.1	P	1422	P
172237_x_at	R08A2.3	81	A	33	A	159.8	A	151	A	231.1	A
172238_x_at	K07A1.5	34.9	A	113.8	A	100.4	A	68.7	A	114.9	A
172239_x_at	F22D6.7	55.1	A	69.1	P	82.2	P	54.1	P	74.5	P
172240_x_at	F53H2.2	6.6	A	12.1	A	8.7	A	4.7	A	7.2	A
172241_x_at	C37A5.8	145.9	P	277.3	P	296.4	P	156.9	P	188	A
172242_x_at	F36D1.4	52	A	56.5	A	17.1	A	41.8	A	121	A
172243_x_at	Y41E3.5	1904.8	P	2939.9	P	2064.9	P	3245.6	P	2137.2	P
172244_x_at	F33H12.1	199.5	A	203	A	229.3	P	190.8	A	189.1	A
172245_x_at	K07F5.5	76.4	A	92.6	A	23	A	45.4	A	20	A
172246_at	T28C6.1	98.9	A	179.7	A	58.8	A	138.3	P	147.5	A
172247_x_at	F55C9.2	3	A	2.7	A	3.5	A	0.3	A	0.5	A
172248_x_at	T20G5.8	1212.2	P	1595.3	P	1729.7	P	1960.8	P	2127.9	P
172249_x_at	B0391.9	22.3	A	14.7	A	63	A	41.6	A	30	A
172250_x_at	R09H3.2	5	A	8.2	A	4.8	A	6.8	A	5.3	A
172251_x_at	C04C3.4	184.9	A	176.7	A	135.7	P	93.3	M	137.6	A
172252_x_at	H25K10.4	129.2	A	112.6	A	188.6	A	113.1	A	109.8	A
172253_x_at	F39E9.7	14.8	A	56.5	A	68.3	A	69.6	M	67	A
172254_x_at	Y43C5A.1	55	A	115.1	A	78.1	A	63.1	A	71.3	A
172255_x_at	Y20C6A.3	124.3	A	95.7	A	40.7	A	10.4	A	62.8	A
172256_x_at	F59H6.7	204.3	A	93.6	A	161.8	A	77.1	A	85.3	A
172257_x_at	C37C3.3	15.9	A	44.7	A	23	A	11.2	A	17.7	A
172258_x_at	W04E12.3	9.1	A	11.7	A	28.5	A	4.8	A	7.4	A
172259_x_at	C31H5.4	1031	P	1494.2	P	1698.9	P	1200.1	P	1604.7	P
172260_at	W06G6.9	15.3	A	62.9	A	9.2	A	50.1	A	48.2	A
172261_x_at	ZK666.4	172.7	A	266	A	260.5	A	187.4	A	289.9	A
172262_x_at	F35E8.4	301.3	P	233.4	P	341.1	P	99.3	P	210.7	P
172263_x_at	F38C2.1	9.3	A	57.5	A	8.9	A	7.2	A	10.2	A
172264_x_at	F26F2.4	35.6	A	27.1	A	58.6	A	19.3	A	13.8	A
172265_x_at	C47A4.5	18.1	A	14.8	A	7.7	A	11.2	A	8.9	A
172266_x_at	C01B9.1	285.4	P	339.5	P	338.7	P	394	P	433.8	P
172267_x_at	K06A4.6	76.9	A	87.6	A	208.1	A	87.1	A	22.2	A
172268_x_at	D1025.4	18055	P	19192.9	P	18831.9	P	20526.3	P	15910.5	P
172269_x_at	F40D4.4	124.1	A	33	A	78.5	A	42.4	A	59.6	A
172270_x_at	R102.5a	323.3	A	660.5	P	723.7	P	498.6	P	462.7	P
172271_x_at	F56H9.2	4597.4	P	7752.5	P	7897.4	P	5042.4	P	3932.9	P
172272_x_at	F26F2.2	74.3	A	49.9	A	61.4	A	52.7	A	26.2	A
172273_x_at	ZK666.2	52.4	A	41	A	124.3	A	108.7	A	91.1	A
172274_x_at	F26F2.5	9.6	A	19.9	A	2.4	A	0.6	A	2.8	A
172275_x_at	W07A8.1	297.5	P	436.7	P	357.9	P	226.1	P	351.6	P
172276_x_at	T16A9.1	192.9	A	223.9	A	181.2	A	129.8	A	136.6	M
172277_x_at	Y44A6D.1	16.2	A	17.8	A	63.3	A	9.6	A	57	A
172278_x_at	Y47D3A.5	81.7	A	3.8	A	6.3	A	7.7	A	7.1	A
172279_x_at	Y51H4A.6	53.2	A	4.7	A	9.4	A	3.8	A	11.3	A
172280_x_at	Y19D2B.1	13032	P	11227.7	P	9567.8	P	12811.1	P	9742.5	P
172281_at	F31A9.2	33	A	1.5	A	1.8	A	1.4	A	1.4	A
172282_x_at	T05H4.10	30.3	A	14.1	A	148.2	A	27.1	A	52.1	A
172283_x_at	R04E5.7	65.7	A	82	A	50.8	A	42.1	A	66.5	A
172284_x_at	T27E4.4	5292.2	P	5009	P	3069.1	P	3376.3	P	4856.7	P
172285_x_at	W02B3.6	162.6	A	233.1	A	341.8	P	134.2	A	198.5	A
172286_x_at	W09C3.8	176.3	A	50.7	A	260.2	A	127.8	A	30.6	A
172287_x_at	H04D03.1	37.9	A	68.2	A	19.2	A	77.5	A	101.1	A
172288_x_at	B0379.7	255.2	A	85.4	A	102.3	A	26.7	A	71.3	A
172289_x_at	W03D8.3	173.3	A	91.7	A	163.8	A	55.5	A	121.8	A
172290_x_at	C53B7.6	50.4	A	17	A	134.2	A	34.5	A	16.3	A
172291_x_at	Y48A6B.8	12.2	A	13.7	A	34	A	15.6	A	43.3	A
172292_x_at	D2092.8	226.7	P	134	A	199.2	A	103.8	A	183.9	A
172293_x_at	Y26D4A.5	178.4	P	131.3	M	145.5	P	149.8	P	146.6	P
172294_x_at	Y9D1A.2	11.6	A	9.9	A	95.2	P	69	A	52.9	P
172295_at	W07G9.1	96.8	A	51.5	A	81.3	A	78.4	A	96.8	A
172296_x_at	C09H10.3	284	P	214.6	P	185.2	P	252	P	224.3	P
172297_x_at	T23F11.2	118.4	A	109.5	A	51.4	A	173.6	P	150.4	P
172298_x_at	F49E2.5a	520.2	P	977.7	P	1000.9	P	266.7	P	181.2	P
172299_x_at	H11L12.1	43	A	61.8	A	37	A	18.9	A	174.1	A
172300_x_at	F39B3.3	28.4	A	18.9	A	17.2	A	13.5	A	28.6	A
172301_at	W01H2.2	24.7	A	38.2	A	38.3	A	22.9	A	21.3	A
172302_x_at	F07E5.4	6.4	A	21.9	A	58.8	A	57.5	A	18.1	A
172303_x_at	W05H9.3	28	A	23.6	A	20.4	A	32.6	A	89.1	A
172304_x_at	C32E8.4	35	A	33	A	28.3	A	25.9	A	21.2	A
172305_x_at	Y40B1B.7	1689.6	P	2177.5	P	1523.8	P	636.4	P	1135.1	P
172306_x_at	Y26D4A.9	55.9	M	20.2	A	81.4	A	2.9	A	26	A
172307_x_at	F20B4.7	137	A	158.1	A	138.3	A	144.7	A	102.6	A
172308_x_at	F53C3.9	28	A	15.2	A	17.4	A	9.7	A	9.9	A
172309_x_at	C08E3.1	6217.3	P	8999.2	P	8831.9	P	8595.4	P	6170.5	P
172310_x_at	Y9D1A.1	4.3	A	10.8	A	23.4	A	28	A	22.5	A
172311_x_at	F39E9.6	19.7	A	2	A	1.2	A	1.5	A	12.4	A
172312_x_at	K09C6.7	23.9	A	12.2	A	23.5	A	85.2	A	83.7	A
172313_x_at	B0546.5	161	A	123.2	A	112	A	86.5	A	135.5	A
172314_x_at	F54D8.5	3.6	A	3.2	A	5.1	A	4.2	A	5.6	A
172315_x_at	E02H9.4	275.2	P	177.2	P	237.2	P	211.6	P	152.3	P
172316_x_at	W02D7.9	21.3	A	15.1	A	82.2	A	87.5	A	39.4	A
172317_x_at	Y67A6A.1	101.6	A	2	A	29.5	A	21.1	A	19.5	A
172318_x_at	T22H2.5a	157.9	A	144.5	A	148.6	A	141.6	A	139.2	A
172319_x_at	F02C12.3	12.8	A	43.4	A	14.5	A	49.8	A	34.4	A
172320_x_at	C05E4.8	7.9	A	41.4	A	50.7	A	69.7	A	45.2	A
172321_x_at	C03A7.8	187.2	A	382.3	P	880.1	P	360.4	P	1192.3	P
172322_x_at	Y43F8B.6	20.3	A	116.6	A	94.6	A	79.7	A	90.3	A
172323_x_at	C03A7.7	302.9	P	325.8	P	585.8	P	273.1	P	997.5	P
172324_x_at	F42F12.7	24304.8	P	26877	P	23906	P	26397.7	P	19139	P
172325_x_at	C02E7.7	2098.8	P	1283.4	P	2236.4	P	1745.8	P	1754.2	P
172326_x_at	T20D4.9	177.5	A	86	A	92.3	A	81	A	15	A
172327_x_at	F44D12.3	202.9	A	216.6	A	244.9	A	166.7	A	201	A
172328_x_at	T11F9.14	147.6	A	21	A	76.4	A	60.8	A	148	A
172329_x_at	F31A9.6	25.2	A	158.6	A	90.8	A	30.1	A	23.7	A
172330_x_at	C17B7.6	42.9	A	48.2	A	71.7	A	42.3	A	11.4	A
172331_x_at	F55C9.11	23.7	A	38	A	20.8	A	25.7	A	81.3	A
172332_at	T24D8.6	8.4	A	34.5	A	0.8	A	12.3	A	0.2	A
172333_x_at	F44D12.5	270.7	A	39.9	A	196.7	A	222.3	A	69.1	A
172334_x_at	F42F12.10	18029.5	P	24337.2	P	20678.7	P	23449.3	P	18762.3	P
172335_x_at	F56A4.8	571.6	P	576.7	P	752.9	P	960.9	P	708	P
172336_x_at	C34D4.5	275.3	A	477.1	A	331.2	A	269.3	A	251.4	A
172337_x_at	C18B12.1	24.4	A	44.9	A	72.6	A	57.6	P	43.5	A
172338_x_at	C34D4.1	11	A	26.6	A	11.6	A	24.8	A	43.2	A
172339_s_at	C07E3.1a	3.3	A	1.2	A	12.5	A	3.3	A	1.3	A
172340_x_at	C35B1.3	5.5	A	4.5	A	4.4	A	7.2	A	3	A
172341_x_at	F49F1.3	6.9	A	5.8	A	10.5	A	5.7	A	9.3	A
172342_x_at	C07D8.3	137.5	A	124.1	A	105.3	A	80	A	33.8	A
172343_x_at	B0213.6	2686.1	P	2980.6	P	2098.4	P	2994	P	2797	P
172344_x_at	F09F7.8	91.9	A	636.2	P	751.2	P	157.4	A	1432.4	P
172345_x_at	B0034.2	14.2	A	11.4	A	81.4	A	13.6	A	7.4	A
172346_x_at	R12E2.7	830.3	P	993.4	P	1516.8	P	436	P	1275.8	P
172347_at	C36A4.10	13.2	A	10	A	40.2	A	38.1	A	7.4	A
172348_x_at	F40G12.7	17.4	A	16.7	A	20.1	A	43.3	A	9.4	A
172349_x_at	T04B8.4	47.8	A	60.1	A	69.1	A	47.1	A	93.3	A
172350_x_at	T22D1.2	28.3	A	22.2	A	17	A	22.1	A	20.5	A
172351_x_at	T02H6.3	347.4	P	26.2	A	525.4	P	9.1	A	7.4	A
172352_at	C33A12.4	531.1	P	380.9	P	248.2	P	665.8	P	494.7	P
172353_x_at	C02E7.6	10812	P	5392.2	P	7820.5	P	7958.4	P	6931.6	P
172354_x_at	ZK757.3a	44.3	A	13	A	6.9	A	13.4	A	10.9	A
172355_x_at	T20D4.8	107.3	A	202	A	147	A	134.8	A	123.1	A
172356_at	K02E11.7	231.7	A	373.8	P	206.1	M	184.8	P	117.6	A
172357_x_at	F42F12.1	18062.3	P	24511.9	P	20969.8	P	23044	P	16871.5	P
172358_x_at	Y43F4A.4	29	A	23.5	A	13.8	A	12.4	A	20.1	A
172359_x_at	ZK993.3	8.7	A	60	A	64.8	A	26.2	A	24.9	A
172360_x_at	C03A7.4	245.2	M	436.9	P	904.3	P	519.3	P	1657.6	P
172361_at	B0547.2	62.6	A	104.3	A	128.8	P	41.9	A	79.7	A
172362_x_at	B0350.3	4.6	A	18.5	A	3.8	A	4	A	7.3	A
172363_x_at	F53A9.6	4122.7	P	5293.1	P	5922.6	P	4104.6	P	4629.3	P
172364_x_at	R08C7.1	773.3	P	400.2	P	502.9	P	230.4	P	162	A
172365_x_at	T03F1.4	11.3	A	6.5	A	6.1	A	4.5	A	5.6	A
172366_x_at	T28A11.18	153.3	A	7.3	A	6.9	A	133.3	A	31.6	A
172367_x_at	F36H5.1	216.6	A	434.8	P	249.8	A	373.7	P	343.8	P
172368_x_at	R09D1.14	11.1	A	4.7	A	10.1	A	6.7	A	6	A
172369_x_at	Y51B9A.3	283	P	244.4	P	268.1	P	185.9	P	227.4	P
172370_x_at	K07H8.4	7.4	A	1.2	A	3.9	A	1.4	A	12.2	A
172371_x_at	F44E7.3	53	A	65.6	A	80.1	A	69.7	A	72.4	A
172372_at	F15A8.1	3.3	A	24.5	A	32.1	A	9.4	A	14.3	A
172373_x_at	T24A6.2	19.1	A	36.7	A	9	A	5.4	A	4.8	A
172374_x_at	W03D2.8	4.3	A	2.3	A	2.5	A	3	A	1.9	A
172375_x_at	B0213.4	1597.6	P	1913.7	P	1600.8	P	1574.2	P	2378.5	P
172376_x_at	Y43F8C.9	15.7	A	20.1	A	13.9	A	14.5	A	12.9	A
172377_x_at	D2062.6	46.9	A	19.7	A	17.3	A	11.8	A	12.8	A
172378_x_at	C32H11.7	21.6	A	90.3	A	85.5	A	15.9	A	46	A
172379_at	F10C1.1	96.8	A	35	A	33.2	A	21.2	A	22.5	A
172380_x_at	F47B3.7	9.2	A	13.1	A	12.6	A	12	A	16.8	A
172381_x_at	ZK484.8	42.4	A	76.2	A	96.5	A	89.5	A	42.1	A
172382_x_at	F07G6.5	5.2	A	6.5	A	7.6	A	11.4	A	1.8	A
172383_x_at	F07G6.3	106.8	A	30.4	A	23.7	A	39.3	A	96.2	A
172384_x_at	R05G6.3	47	A	86.3	A	132.8	P	41.5	A	35.7	A
172385_x_at	F41G3.1	1907.3	P	2484.2	P	1347.3	P	1491.5	P	2462.3	P
172386_x_at	B0213.5	1164.7	P	912.1	P	699.7	P	928	P	962.3	P
172387_x_at	M01D1.5	301.3	P	290	A	587.3	P	173.9	M	277.9	P
172388_x_at	B0213.2	2548.3	P	4509.6	P	2562.3	P	3241.2	P	3407	P
172389_x_at	Y43D4A.3	53.5	A	122.6	A	29.3	A	60.1	A	124.6	A
172390_x_at	ZK673.10	146.3	A	177.2	A	184.5	P	181.9	P	185.8	P
172391_x_at	F39D8.1a	410.4	P	457.7	P	720.8	P	425.5	P	557.7	P
172392_x_at	C36F7.4a	185.4	A	224.5	A	265.2	P	168.9	A	322.4	P
172393_x_at	K02F6.1	121.3	A	161.2	A	176.1	A	157.7	A	154.1	A
172394_x_at	Y65A5A.3	4.5	A	4.9	A	4.8	A	8.4	A	3.1	A
172395_at	F22F4.4	46.1	P	93.6	P	5.5	A	56.7	P	93.9	P
172396_at	F27C1.10	13.1	A	6.9	A	39.3	A	19	A	29.1	A
172397_x_at	K09E3.4	8.8	A	5.8	A	14	A	4.6	A	8.7	A
172398_x_at	F31E3.6	525.1	A	460.8	P	497	A	322.7	A	375.6	M
172399_x_at	T23B3.5	141.6	A	288.8	A	207.4	M	191.5	A	226.5	A
172400_x_at	F22A3.6a	13788.2	P	14220.6	P	12173.1	P	12593.2	P	9462.5	P
172401_x_at	F08B4.3	42.9	A	18.2	A	49.1	A	36.8	A	47.2	A
172402_at	R13A1.1	19	A	28.6	A	22.3	A	11	A	6.2	A
172403_x_at	F36H5.2b	85.9	A	136.3	P	187.5	A	209.8	P	271.9	P
172404_x_at	T07F10.5	241.9	P	118	P	156.6	P	86.3	P	162.1	P
172405_x_at	R09B5.8	2550.2	P	1080.9	P	822.5	P	2232.4	P	612.6	P
172406_x_at	Y50E8A.8	264	A	183.7	P	223.4	P	99.2	M	201	P
172407_x_at	C07G2.2a	145.7	A	283.9	P	349.4	P	292.2	P	350.6	P
172408_x_at	ZK402.1	92.9	A	56.6	A	38.6	A	77.8	A	15.4	A
172409_x_at	ZK402.3	57.8	A	125.1	A	128.4	A	73.9	A	125.4	P
172410_x_at	ZK402.2	71.8	A	79.6	A	43	A	48.7	A	101.6	A
172411_x_at	T24A6.1	32.8	A	116.4	A	95.3	A	27.1	A	61.8	A
172412_x_at	ZK402.4	81.8	A	79.6	A	48	A	11.2	A	16	A
172413_at	F52E10.3	62.7	A	66.4	A	27.1	A	25.3	A	37.6	A
172414_x_at	K12B6.7	5.9	A	2.3	A	4.5	A	6.9	A	8.8	A
172415_x_at	F56C9.2	528.2	A	451.4	A	328.5	A	243.2	A	315.3	A
172416_x_at	B0391.10	3.2	A	57.3	A	18.7	A	1.2	A	28.8	A
172417_x_at	F38A5.5	321.7	P	979.6	P	854.8	P	221.9	P	1528.3	P
172418_x_at	F47B3.5	12.8	A	3.2	A	6.2	A	6.1	A	9.1	A
172419_x_at	K03F8.1	199.5	A	101.8	A	224.2	A	133.7	A	87.9	A
172420_x_at	C24A3.8	6.8	A	10.9	A	7.8	A	47.8	A	34.4	A
172421_x_at	B0554.1	7.7	A	5.8	A	3.2	A	3.1	A	3.4	A
172422_x_at	K10D6.2a	740.7	P	711.2	P	636	P	623.7	P	727.5	P
172423_x_at	C07D8.2	36.4	A	71.4	A	13.3	A	12.6	A	3.2	A
172424_x_at	T15B7.6	10.2	A	3.2	A	5.4	A	8.7	A	26.5	A
172425_x_at	Y80D3A.5	481.1	P	234.2	P	134.7	P	157.8	P	82.2	P
172426_x_at	F20A1.1	6922	P	8844.6	P	8570.7	P	6877.1	P	6538.1	P
172427_x_at	B0213.3	887.9	P	1437.4	P	1506.7	P	1014.9	P	1952.6	P
172428_x_at	F08F1.9	107.9	A	134.5	A	82.3	A	62.5	A	112.9	M
172429_x_at	F52E10.4	210.3	A	282.8	P	213.6	P	346.8	P	311	P
172430_x_at	C08F1.9	152.9	A	39.8	A	76	A	95.3	A	110.3	A
172431_x_at	ZC412.7	60.5	A	10.4	A	20.7	A	34.2	A	3.3	A
172432_x_at	D2024.9	123.9	P	113	A	167.5	A	108.9	P	125.6	A
172433_x_at	F40E3.3	125.9	A	112	A	142.7	A	85	A	99.9	A
172434_at	F53B3.5	261.2	P	311.9	P	200.4	P	481.7	P	298.5	P
172435_x_at	C16C4.8	10.7	A	32.2	A	28.4	A	27.8	A	2.8	A
172436_x_at	C04F12.6	107.4	A	32.4	A	89.3	A	99.2	A	99.8	A
172437_x_at	R09B5.3	235.5	P	69.6	A	56.9	P	135.5	P	223.4	P
172438_x_at	C06E8.4	37.8	A	16.3	A	93.9	A	122.1	A	27.1	A
172439_x_at	R09B5.2	15.5	A	11.4	A	8.7	A	7.9	A	11.1	A
172440_x_at	F46F5.6	79.6	A	163.4	A	112.8	A	80.8	A	62.4	A
172441_x_at	Y49E10.7	13.1	A	43.9	A	42.5	A	61.1	A	18.7	A
172442_x_at	Y73F8A.8	228.6	A	280.3	P	337.7	P	167.6	P	350.8	P
172443_x_at	Y73F8A.9	291.2	A	267.8	P	267.2	P	165.6	P	292.8	P
172444_x_at	F29C4.4	58.1	A	28.4	A	46.9	A	31.8	A	11.2	A
172445_x_at	F20B6.7	2.9	A	8.4	A	55.4	A	31.1	A	23.3	A
172446_x_at	T16A1.5	4.3	A	12.1	A	15	A	17.6	A	11.3	A
172447_at	M03D4.3	738.1	P	766.9	P	638.2	P	547.4	P	562.7	P
172448_x_at	C29F9.4	14.7	A	15.8	A	10.4	A	17.8	A	35.2	A
172449_x_at	C18H2.2	202	P	159.9	P	187.2	P	176	P	185.1	P
172450_x_at	R09A1.4	226.9	A	239.9	A	367.5	P	185.4	A	337.9	P
172451_x_at	W05H7.2	38.7	A	22	A	31.2	A	18.8	A	36.4	A
172452_x_at	F29D10.2	10.4	A	8	A	15.1	A	44.1	A	72.5	A
172453_x_at	Y39B6A.30	28.5	A	16.1	A	70	A	11.3	A	45.7	A
172454_x_at	F18E9.6	71.6	A	180.3	A	173.5	A	10.7	A	31	A
172455_x_at	F29G6.3b	198.5	A	648.4	P	511.8	P	234.4	P	211.3	A
172456_x_at	ZC178.1	9.1	A	34.1	A	24	A	23.5	A	9	A
172457_x_at	F21E9.1	221.6	A	79.5	A	156	A	90.3	A	84.7	A
172458_at	B0554.3	4.7	A	7.6	A	6.4	A	5.4	A	4.2	A
172459_at	C16E9.5	45.1	A	9.5	A	69.1	A	16.4	A	42.1	A
172460_x_at	F46F5.9	40.3	A	35.2	A	31.4	A	54.8	A	31.2	A
172461_x_at	K09C4.2	12.2	A	3.9	A	34.4	A	7.3	A	2.9	A
172462_x_at	F07C6.4a	170.9	A	179.7	A	315.1	A	20.6	A	49.5	A
172463_x_at	Y17G7B.2a	38.9	A	201.1	A	199.3	A	115.6	A	228.6	A
172464_x_at	F54D12.4	270.7	P	262.6	P	414.2	P	256.4	P	381.8	P
172465_x_at	C12D12.6	22.9	A	152.8	A	138.7	A	35.8	A	84.8	A
172466_x_at	C40D2.1	5	A	1.8	A	2.1	A	1.6	A	1.5	A
172467_x_at	C34G6.3	8.3	A	11.2	A	7.8	A	4.7	A	5.1	A
172468_x_at	K01A2.9	668.8	P	528.8	P	734.4	P	726.9	P	593.3	P
172469_x_at	C01G12.6	199.6	P	642.8	P	893.2	P	238	P	1771.7	P
172470_x_at	F55A4.6	53.6	A	26.5	A	62.9	A	44.6	A	23.6	A
172471_x_at	ZC178.2	47.2	A	13.9	A	8.1	A	18.3	A	10.2	A
172472_x_at	B0222.6	45567.7	P	54053.1	P	51219.6	P	54586.7	P	41051.4	P
172473_at	F28F5.4	297	A	558.6	A	529.9	P	84.2	A	246.7	M
172474_x_at	F35C5.10	141	A	601.9	P	1201.1	P	263.4	P	1331.5	P
172475_x_at	B0222.7	6670.6	P	16076.1	P	11204.3	P	16202.1	P	12614.3	P
172476_x_at	R07E5.15	28.9	A	177.5	P	95.6	A	108.4	A	105.1	A
172477_x_at	K01D12.7	62.4	A	6.3	A	38	A	72.4	A	16.6	A
172478_x_at	ZK250.8	133.7	A	104.4	A	107.5	A	130.4	P	93.5	A
172479_x_at	F46F5.8	14.7	A	13.8	A	7.3	A	2.2	A	4.6	A
172480_x_at	C41D7.1	4.5	A	3.5	A	4.2	A	2.1	A	0.8	A
172481_x_at	C08F1.4a	116	A	253.9	P	76.5	M	331	P	456	P
172482_x_at	Y53F4A.2	142.2	A	50	A	129.9	A	70	A	100.9	A
172483_x_at	F02D10.2	95	A	24.1	A	56	A	22.8	A	19.3	A
172484_x_at	F22D3.5	52	A	12.6	A	18.5	A	15	A	40.2	P
172485_x_at	C07D8.4	10.4	A	15.9	A	95.1	A	32.7	A	11.9	A
172486_x_at	T23B7.1	47.8	A	22.5	A	3.7	A	36.5	A	30.2	A
172487_x_at	Y54C5B.1	30.6	A	32.4	A	21.6	A	29	A	19.9	A
172488_x_at	F09C11.1	47.9	A	73.5	A	65.9	A	45.3	A	42.4	A
172489_x_at	K08H10.2a	438	P	668	P	599.6	P	1413.1	P	1137.2	P
172490_at	F39F10.4	9.2	A	5.4	A	45.8	A	37.4	A	43.9	A
172491_x_at	F39F10.1	114.8	A	109.2	A	136.4	A	75.3	A	75.3	A
172492_at	C46H11.1	196.2	M	183.5	P	222.6	A	203.2	P	176.7	A
172493_x_at	Y17G7B.2a	117.9	A	127.7	A	131.2	A	25.9	A	131.9	A
172494_at	H12I13.3	3.1	A	2.1	A	1.6	A	1.1	A	1	A
172495_x_at	T06C10.5	100.6	A	128.5	A	91.7	A	109.1	A	67.8	A
172496_x_at	M01A10.4	84.2	A	96.6	A	126.2	A	69.7	A	83.8	A
172497_x_at	R12E2.15	1726.3	P	1571.2	P	2285.7	P	1018.1	P	1184.2	P
172498_x_at	Y46H3C.5	44.1	A	1.6	A	15.8	A	21.8	A	54.9	A
172499_x_at	F07G11.2	59.5	A	51.7	A	27.9	A	36.2	A	13.8	A
172500_x_at	T12E12.5	13.6	A	30.7	A	25.7	A	1.6	A	1.6	A
172501_at	F19B10.3	4.9	A	2.5	A	3.6	A	8.5	A	1.2	A
172502_x_at	F23C8.12	5.9	A	1.8	A	2.3	A	9.8	A	8	A
172503_x_at	W08E12.3	286.2	P	650.5	P	2112.7	P	413.1	P	1939.1	P
172504_x_at	F59E12.4a	2174.1	P	1200.2	P	923.3	P	1432	P	1485.9	P
172505_x_at	Y40C7B.3	39.8	A	40.7	A	28.6	A	4.5	A	44	A
172506_x_at	E03H12.5	208.8	A	222.3	A	239.9	A	110.9	A	223.9	A
172507_x_at	F54A5.3a	36.6	A	10.2	A	10	A	3.1	A	6.1	A
172508_x_at	F07G11.7	100.9	A	64.4	A	127.2	A	69.2	A	11.3	A
172509_at	M01A12.2	106.1	A	84.3	P	50.5	A	60.5	P	92.3	M
172510_x_at	Y17G9B.6	234.5	A	83.4	A	217	A	119.2	A	217.2	M
172511_x_at	Y51H4A.24	648.2	P	319.3	P	618.2	P	717.6	P	599.4	P
172512_x_at	R08C7.11	20.8	A	61	A	102.3	A	84.8	A	13.9	A
172513_at	C54A12.3	32.5	A	22.6	A	30.7	A	28	A	12.2	A
172514_x_at	F46F11.4	2019.3	P	1800.6	P	1139.9	P	850.6	P	1083.1	P
172515_x_at	W08A12.2	203.1	P	243.2	P	199.6	P	119	P	137.7	P
172516_x_at	Y39G8B.1a	1236.9	P	1134.8	P	1144.4	P	1602.5	P	1036.2	P
172517_x_at	Y39G8B.1a	923.5	P	1339.6	P	1320.6	P	1897.1	P	908.4	P
172518_x_at	Y73F8A.32	275.8	A	167.7	A	244.1	A	214.6	A	190.9	A
172519_x_at	F52F10.1	106.5	A	38.4	A	84.8	A	31.5	A	6.4	A
172520_x_at	Y62F5A.1a	610.1	A	620	A	578.5	A	585.4	P	557.7	A
172521_x_at	Y47H9C.12	51.4	A	59	A	51.3	A	85.3	A	30.7	A
172522_x_at	F14D2.10	132.3	A	13.2	A	84.1	A	147.5	P	77.5	A
172523_x_at	T24A6.17	22.2	A	28.7	A	66	A	9	A	12.4	A
172524_x_at	M01B12.1	277.4	A	364.2	A	281.4	A	168.8	A	340.8	A
172525_x_at	T19E10.1a	149.2	A	169.8	A	39.8	A	97.2	A	90.4	A
172526_x_at	K01A2.8a	958.2	P	953.6	P	975.5	P	847.8	P	1298.3	P
172527_x_at	C24D10.8	96.7	A	63.1	A	6.4	A	72.8	A	75.8	A
172528_x_at	R01B10.2	57	A	27.1	A	34.7	A	46.4	P	14.6	A
172529_x_at	K08D10.6	173	A	143.3	A	127.1	A	120.6	A	68.3	A
172530_x_at	H27D07.2	120.4	A	171.8	A	82.5	A	85.9	A	195	A
172531_x_at	Y46H3C.5	15.6	A	3.3	A	34.4	A	6.5	A	6.9	A
172532_x_at	ZC239.13	33.1	A	20.3	A	25.6	A	10.3	A	9.5	A
172533_x_at	Y105C5B.3	9.6	A	10.2	A	12.5	A	9.3	A	18.4	A
172534_x_at	T13A10.1	57	A	31.1	A	77.8	A	9.5	A	48.8	A
172535_s_at	W03F9.2a	11.6	A	105.7	A	85.1	A	23.1	A	29.3	A
172536_x_at	Y71A12B.7	71	A	163.3	A	224.2	P	114	P	178.1	P
172537_x_at	Y45F10B.3	26.2	A	22.7	A	20.8	A	16	A	17.4	A
172538_x_at	H05B21.3	15.5	A	21.5	A	44.8	A	15.1	A	8.3	A
172539_x_at	F49C12.11	1018.5	P	827.3	P	621.8	P	1104.3	P	1075.3	P
172540_x_at	C44E12.3a	179.5	A	221.7	A	131.6	A	193.8	A	208.3	P
172541_x_at	K01A2.8a	1178.6	P	1036.5	P	1324.6	P	1023	P	1520.3	P
172542_at	C47C12.2	17.9	A	1	A	8.4	A	15.5	A	17.1	A
172543_x_at	F35F10.4	148.6	P	181	P	148.1	P	186	P	157.6	P
172544_x_at	F11G11.6	67.2	P	45.2	P	19.5	A	7.5	A	28.2	A
172545_x_at	W08E12.4	205.5	A	783.6	P	1744.3	P	540.3	P	2307.5	P
172546_x_at	F11G11.8	41.1	A	46.6	A	3.7	A	14.1	A	2.4	A
172547_x_at	R12E2.14	2391.7	P	2927.3	P	4061.7	P	1666.9	P	2088.5	P
172548_at	H39E20.1	19.8	A	8.9	A	8.4	A	20.3	A	67.1	A
172549_x_at	W08E12.9	14.4	A	33.1	A	3.1	A	3	A	22.3	A
172550_x_at	H11L12.1	74.3	A	68.2	A	151.2	A	111.4	A	131.1	A
172551_at	R10A10.1	69.8	A	88.6	A	48.6	A	54.7	A	13.8	A
172552_x_at	Y105C5A.5	299.3	P	305.7	P	266.8	P	207.9	P	305.4	P
172553_at	T07F12.5	18.9	A	4	A	29.1	A	11.7	A	1.7	A
172554_x_at	C24H10.4	14.3	A	27.1	A	10.9	A	39.8	A	1.8	A
172555_x_at	K01D12.15	118.9	A	43.4	A	33.2	A	55.2	A	51.6	A
172556_x_at	R03H10.8	8.4	A	23.1	A	4.9	A	4.1	A	5.2	A
172557_x_at	C06G3.12	184	A	104.3	A	63	A	46.6	A	113.8	P
172558_s_at	C33H5.17	15.3	A	81.4	P	69.3	P	31.5	A	30.5	P
172559_at	Y54C5A.1	24.3	A	62	A	36.9	A	29.4	A	40.2	A
172560_x_at	F07B7.6	48.1	A	39.3	A	110.2	A	141.5	A	173.1	A
172561_x_at	F52E1.12	2.7	A	23.7	A	21.1	A	1.4	A	2.5	A
172562_x_at	Y11D7A.15	35.9	A	69.8	A	85.8	A	73.8	A	64.5	A
172563_x_at	F40D4.3	180.2	A	145.7	A	148	A	115.1	A	104.5	A
172564_x_at	F26A10.1	176.6	A	254.4	A	211.4	P	231.5	P	136.5	P
172565_x_at	C08E3.13	6766.4	P	8709.1	P	8784.5	P	8643.2	P	7513.8	P
172566_x_at	Y17G9B.2	40.4	A	19.6	A	50.8	A	29.7	A	60.4	A
172567_x_at	C25E10.6	19.5	A	47.6	A	64.8	A	50.7	A	53.7	A
172568_x_at	Y43F8B.2a	1422.7	P	1671.3	P	1882.4	P	1623.9	P	1636.8	P
172569_x_at	C24D10.7	49.2	A	110.7	A	52.8	A	89.7	A	67.1	A
172570_x_at	Y51A2D.14	15435.6	P	15483	P	16096.9	P	13412.3	P	12641.1	P
172571_x_at	H12I19.5a	105	A	97.3	A	77.7	P	88	P	74.9	P
172572_x_at	H12C20.2a	30	A	1.7	A	4.6	A	23.6	A	9.6	A
172573_x_at	Y105C5A.6	390.9	P	439.2	P	313	P	259.5	P	346.5	P
172574_x_at	ZC395.11	3.4	A	7.1	A	9	A	6.4	A	3.9	A
172575_x_at	C13A2.10	8	A	2.6	A	3.6	A	1.5	A	4	A
172576_x_at	F36H12.5	10.8	A	23	A	71.6	A	97.7	A	52.9	A
172577_x_at	F59E12.5a	1904.2	P	1378.5	P	942.9	P	1604.3	P	1520.6	P
172578_x_at	Y43F8B.2a	1104.1	P	1737.5	P	1884.7	P	1818.3	P	1406.1	P
172579_x_at	F59E12.6a	382.6	P	592.9	P	395	P	693.5	P	924.5	P
172580_at	F33D11.8	407.3	P	220.2	P	435.4	P	179.9	P	228.7	P
172581_s_at	F32D8.11A	294.3	P	139	P	127.5	P	290.3	P	228.9	P
172582_x_at	Y39A1A.24	652.1	P	659.4	P	759.1	P	522	P	434.6	P
172583_x_at	F54D10.2	74.1	A	87.6	A	175.1	P	105	P	131.8	P
172584_x_at	Y24F12A.4	81.4	A	13.3	A	10.8	A	20.6	A	33.5	A
172585_x_at	Y105C5A.3	373.9	P	300.9	P	370.2	P	293.9	P	353.4	P
172586_at	C56E10.3	1.8	A	6.2	A	1.2	A	8.7	A	15.5	A
172587_x_at	C03A7.14	283.2	A	404.1	P	881	P	334.4	P	1733.9	P
172588_x_at	C26F1.10	278.6	A	672.7	A	662	P	752.2	P	926.6	P
172589_x_at	T12B5.11	605.7	P	270.5	P	411.1	P	496.3	P	552.6	P
172590_x_at	C17H11.4	34	A	7.7	A	77.3	A	6.5	A	36.9	A
172591_x_at	C29F9.12	96.7	A	34.1	A	78.8	A	70.1	A	120.1	P
172592_x_at	T20D4.16	6.8	A	15.8	A	12.8	A	10.5	A	13.4	A
172593_x_at	F45D11.2	68.5	A	259.1	P	214	P	366.6	P	428.5	P
172594_x_at	T12B5.10	88.7	A	32.1	A	79.3	A	82.8	A	86.2	A
172595_x_at	F38A5.5	365.6	P	1220.3	P	690.9	P	184.5	P	1415	P
172596_x_at	C29F9.11	88	P	47.7	A	70.5	P	84.8	P	73.7	P
172597_x_at	F36H12.4	7.3	A	6.4	A	7.8	A	12.1	A	2.6	A
172598_x_at	C52B11.4	72.2	A	171.6	A	16.7	A	118.5	A	63.6	A
172599_x_at	F23H11.5	11307	P	11383.4	P	11718.5	P	10388.6	P	8923.3	P
172600_x_at	C29F9.10	69.6	A	56.4	A	45.7	P	61	P	102.9	P
172601_x_at	C16C4.14	27.1	A	1.7	A	28	A	3	A	25.3	A
172602_x_at	B0393.8	5056.6	P	4849.2	P	4526.2	P	3972.3	P	3747.2	P
172603_x_at	Y87G2A.12	106.5	A	171.5	A	106.1	A	68	A	96	A
172604_x_at	Y73C8C.3	113.6	A	176.3	A	303.1	M	140.5	P	231	P
172605_x_at	Y105C5A.4	241.2	P	224.7	P	264.6	P	278.7	P	277.5	P
172606_x_at	Y59E9AL.6	164.4	A	31.9	A	31.3	A	9.5	A	32.8	A
172607_x_at	Y54G11A.8a	1136.5	P	1013.3	P	940.3	P	926.9	P	1005.8	P
172608_x_at	Y106G6G.5	25.2	A	4.6	A	2.6	A	19.1	A	8.9	A
172609_x_at	ZK1127.7	102.4	A	134.3	A	136	A	92	A	175.8	A
172610_x_at	ZC239.14	90.3	A	133.6	P	55	A	73.8	A	84.4	A
172611_x_at	Y24F12A.3	113	A	13.8	A	149	A	72.3	A	12.6	A
172612_x_at	F55C12.2	30.3	A	5.5	A	10.5	A	10.5	A	8.5	A
172613_x_at	Y62E10A.12	1193.8	P	1090.2	P	724.4	P	1018.4	P	1012.4	P
172614_x_at	C36A4.4	134.6	M	153	P	121.6	P	250	P	188.5	P
172615_x_at	H31G24.4	242.1	P	142.8	P	113.3	P	209.5	P	189.3	P
172616_x_at	Y116A8C.41	144.3	P	65.6	A	143	P	41.9	A	55.1	A
172617_x_at	H06I04.3a	15.9	A	185.7	A	145.1	A	2.6	A	17	A
172618_x_at	F07B7.9	3260.6	P	1630.1	P	1643.1	P	1324.3	P	1276.6	P
172619_x_at	C33F10.10	18.4	A	15.3	A	42.4	A	15.1	A	10.7	A
172620_x_at	Y105C5B.12a	541.2	P	880.2	P	615.2	P	1210.5	P	800.6	P
172621_x_at	Y46G5A.22a	76.2	A	17.3	A	27.1	A	71.9	A	48.9	A
172622_x_at	Y116F11A.5	1808	P	1353	P	1066.5	P	1293.4	P	693.7	P
172623_at	Y105C5A.10	55.1	A	21.9	A	37.3	A	9.8	A	2	A
172624_x_at	Y38E10A.12	152.4	A	110.3	A	85.6	A	50.7	A	26.4	A
172625_x_at	B0464.3	3050.9	P	2993.7	P	3040.6	P	2727	P	2296.9	P
172626_at	F07H5.4	417.7	P	566.1	P	407.3	P	749.9	P	553.7	P
172627_x_at	Y105C5A.12	6048.5	P	8738.8	P	8347.6	P	7414	P	6940.2	P
172628_x_at	Y38E10A.16	198.9	P	533.3	P	254.8	P	193.3	P	264.2	P
172629_x_at	Y59E9AR.7	50.1	A	152.3	A	56.8	A	297	A	257.2	A
172630_x_at	C35D10.11	81.3	A	138.5	A	23.1	A	111	A	71.9	A
172631_x_at	Y25C1A.7a	117.8	A	278.1	A	195.1	A	237.6	A	157.5	A
172632_x_at	Y38E10A.11	42.2	A	96.9	A	50.6	A	85.7	A	86.6	A
172633_x_at	Y55H10B.1	196.5	A	271	P	175.1	A	123.5	P	202.7	P
172634_x_at	F36H12.13	1.8	A	2	A	6.7	A	1.9	A	0.6	A
172635_x_at	Y38E10A.15	986.5	P	1036.1	P	503.7	P	449.7	P	618.6	P
172636_at	F35F10.14	170.7	A	99.6	P	97.4	P	94.9	P	84.9	P
172637_x_at	F56B3.11a	4682.3	P	3824.2	P	2587.2	P	3327.9	P	3070.7	P
172638_x_at	Y76B12C.5	175	P	179.6	P	222.1	P	224	P	129.2	P
172639_at	Y59H11AM.3	6.5	A	6.5	A	10.1	A	4.1	A	3.4	A
172640_x_at	C30G12.5	324.4	A	707.7	P	681.1	A	662.9	P	707.3	P
172641_x_at	K06C4.3	12265.3	P	8764.8	P	7857.6	P	7109.2	P	7392.7	P
172642_s_at	T07G12.8	401.4	A	236.2	A	283.1	A	218.1	A	187.5	A
172643_s_at	Y55F3AM.3a	5.6	A	3.4	A	2.9	A	1.9	A	2.4	A
172644_at	T19C3.3	97.3	A	18.4	A	11.8	A	45.5	A	6.9	A
172645_x_at	C28F5.3	71.7	A	5.3	A	4.1	A	3.3	A	2.7	A
172646_x_at	F52C9.6	159.1	A	179.6	A	119.4	A	103.6	A	105	A
172647_x_at	K06C4.5	2205.3	P	2181	P	2146.6	P	2214.3	P	1848.5	P
172648_at	F54F2.6	34.3	A	6.3	A	3.6	A	12.3	A	9.8	A
172649_x_at	F55G1.10	2280	P	2971.7	P	2893.7	P	1779.5	P	2164.6	P
172650_x_at	K06C4.10	1646	P	1048.9	P	858.8	P	665.2	P	592.8	P
172651_x_at	C03C10.5	5.3	A	2.1	A	2.1	A	5.4	A	1.5	A
172652_x_at	C02B8.7	38.4	A	16.9	A	11.5	A	14.4	A	14.5	A
172653_at	C28H8.2	79.8	A	26.3	A	10.4	A	1.5	A	4.8	A
172654_x_at	Y71F9B.13a	928	P	1350.1	P	1215.2	P	1344.7	P	1125.9	P
172655_x_at	F47B7.1	2442.8	P	4437.4	P	4151	P	3871.3	P	3415.9	P
172656_x_at	Y71F9B.13a	421.2	P	1299.7	P	885.9	P	909.4	P	625.3	P
172657_x_at	C03B8.2	146.4	P	77.7	M	56.4	A	68.2	A	84.7	P
172658_x_at	C03B8.1	24.2	A	15	A	54.9	A	34.5	A	51.5	A
172659_x_at	T23F2.5	1199.6	P	1586.4	P	1938.1	P	1563.3	P	2553.8	P
172660_s_at	Y38E10A.24	6284	P	5755.4	P	5118.6	P	3822.3	P	3761	P
172661_x_at	F17E9.12	1153.7	P	653.7	P	611.3	P	561	P	498.8	P
172662_x_at	Y57G11C.21	33.5	A	26.6	A	61.6	A	50.3	A	18.9	A
172663_x_at	Y57G11C.20	115.2	P	91.6	P	84.1	P	98.8	P	83.2	P
172664_x_at	Y57G11C.18	20.5	A	7.2	A	58	A	20.3	A	22.3	A
172665_s_at	ZC190.9	5.1	A	20.3	A	15.5	A	42.9	A	38.7	P
172666_x_at	W01B11.4a	220.2	A	130.4	A	149.7	A	141.2	A	328.7	M
172667_x_at	W01B11.4a	23.4	A	67.4	A	145.8	P	156.4	P	61	A
172668_x_at	Y39A3CL.3	10804.1	P	9643.4	P	7809.8	P	3690.9	P	4160.8	P
172669_x_at	K07F5.9	246.4	A	330.6	A	277.3	A	242.5	A	293.7	P
172670_x_at	F26A3.8	262.2	P	206.8	P	170.8	P	318.3	P	285.6	P
172671_x_at	K03A1.6	1488.1	P	741.8	P	683.6	P	473.4	P	557.3	P
172672_x_at	Y73B6BL.L_rc	20.1	A	41.5	A	154.2	A	129.1	A	46.6	A
172673_x_at	F59D8.1	21.7	A	30.8	A	15.8	A	42.5	A	23.9	A
172674_x_at	Y43H11AL.1	293.1	A	285.9	A	136	A	292.6	A	372.4	M
172675_x_at	C01B10.5a	1156.3	A	806.5	A	1003.9	A	583.9	A	1145.7	A
172676_x_at	M03A1.4	22.9	A	3.6	A	6.6	A	3.3	A	16.8	A
172677_x_at	M03A1.5	4.2	A	1.4	A	6.9	A	4	A	6.4	A
172678_at	F13B9.5	61.8	A	106.9	P	89.5	P	94	A	126.2	A
172679_x_at	B0035.9	1713	P	1018.9	P	900.6	P	643.9	P	759.8	P
172680_x_at	B0361.2	464.9	P	382.1	P	295.8	P	234.5	P	304.4	P
172681_x_at	D2092.1b	44.7	A	90	P	50.7	P	53.5	A	58.2	P
172682_x_at	ZC155.4	2.2	A	1.6	A	39.4	A	1.5	A	0.8	A
172683_x_at	F22D6.13	665	P	327.1	P	419.7	P	386.1	P	254.7	P
172684_x_at	F23F12.7	7.2	A	5.8	A	5.7	A	11.7	A	3.5	A
172685_x_at	K06C4.4	1599.6	P	907.1	P	817.5	P	658.7	P	889.6	P
172686_x_at	F12A10.7	23.3	A	42.3	A	49.9	A	62.6	A	71.7	P
172687_x_at	F09C12.7	121.1	A	127.9	A	92.2	P	6.6	A	85.9	A
172688_x_at	F21H12.2	2.2	A	4.1	A	4.5	A	4.9	A	2.2	A
172689_x_at	ZC410.6	813.8	A	1180	P	1544.4	P	418.8	A	847.6	P
172690_x_at	F12A10.6	262.1	A	35.6	A	139.1	A	101.2	A	134.4	A
172691_x_at	T28D9.11	16	A	6.6	A	11.7	A	9.2	A	12.9	A
172692_x_at	C50F4.6	801.5	P	627.7	P	529.2	P	375.9	P	670.3	P
172693_at	F22D6.7	123.2	A	133.8	A	11.5	A	161.5	A	9.7	A
172694_x_at	T22C1.2	170.3	P	138.5	P	102.8	P	187.4	P	116.1	P
172695_x_at	ZC477.1	8.4	A	89.3	A	7.9	A	8.4	A	38.5	A
172696_x_at	C04F6.1	27.3	A	30.2	A	23.6	A	21.3	A	22.2	A
172697_x_at	K10B3.7	11441.4	P	11916.4	P	12367.5	P	20633.4	P	13636	P
172698_x_at	C53B4.5	10792.2	P	13450.1	P	12867.2	P	21908.1	P	15970.7	P
172699_x_at	ZK1127.7	127.9	A	64.2	A	102	A	106.9	A	95.4	A
172700_x_at	T11F9.9	8013.2	P	12544.2	P	12134.2	P	16567.3	P	14351.3	P
172701_x_at	C29F4.1	31669.5	P	44622.4	P	41913.8	P	47087.1	P	32357.1	P
172702_x_at	F55G1.3	1265.3	P	966.2	P	849.1	P	430.7	P	736.2	P
172703_x_at	F57B1.4	3841.6	P	13237.1	P	14690	P	19164.2	P	16497.3	P
172704_x_at	E03H12.10	32.6	A	33.7	A	23.6	A	54.4	A	50.3	A
172705_x_at	F57B1.3	1972.6	P	7052.8	P	9424.4	P	14195.1	P	12575.8	P
172706_x_at	F53F1.4	3161.5	P	3254.5	P	2806.7	P	2687.2	P	3429.1	P
172707_x_at	T24H7.5a	11.3	A	6.5	A	13.8	A	13.2	A	6.2	A
172708_x_at	T21D12.6_rc	122.4	A	11.5	A	175.7	A	6.5	A	6.7	A
172709_x_at	T06E4.4	12884	P	32874.8	P	32675.1	P	33997.4	P	28988.7	P
172710_x_at	T06E4.6	9920.3	P	20756.6	P	20712.6	P	27174.8	P	21341.5	P
172711_x_at	F59F5.4	5.3	A	12.7	A	4.3	A	8.6	A	4.1	A
172712_x_at	W02B3.6	15.3	A	12	A	43.7	A	9	A	9.1	A
172713_x_at	F42F12.10	3379.7	P	2403.5	P	2191.2	P	3796.1	P	1513	P
172714_x_at	R05F9.13	163.7	P	191.6	P	318.6	P	199	M	159.1	P
172715_x_at	F42F12.7	1915.9	P	745.4	P	927	P	1933.1	P	288.5	P
172716_x_at	F42F12.1	3826.8	P	2799.1	P	2306.9	P	4115.8	P	1686.1	P
172717_x_at	F08B12.3a	270.3	P	193.6	P	235.5	P	279.7	P	329.8	P
172718_x_at	ZC178.1	13	A	53.8	A	78	A	62.5	A	102.7	A
172719_x_at	ZK1225.6	147.4	A	55.4	A	59.3	A	77.6	A	106.4	A
172720_x_at	F31B12.1a	376.4	A	359.8	P	259.8	P	410.3	P	367.5	P
172721_x_at	C09G12.8a	208.4	A	93.1	A	164.1	A	89.8	M	118.9	A
172722_x_at	T27B7.1	54.3	A	46.1	A	74.7	A	106.2	P	107.3	P
172723_x_at	B0222.8	42583.3	P	59719.6	P	53907.1	P	58042.4	P	38558.1	P
172724_x_at	R05F9.8	39.8	A	40.7	A	54.5	A	108.3	A	42.4	A
172725_x_at	R05F9.3	80.1	A	58.1	A	114.2	A	38.8	A	93.6	A
172726_x_at	F55C10.2	21640.6	P	33230	P	32130.9	P	30204.9	P	26247.4	P
172727_x_at	R05F9.4	14.1	A	25.2	A	25.1	A	16.3	A	14.4	A
172728_x_at	C38C10.4	300.2	M	360.9	M	226.9	A	312.3	A	251.1	A
172729_x_at	F11G11.12	11569.5	P	7150.7	P	6456.1	P	13905	P	6301	P
172730_x_at	F26H9.3	135.3	A	78.6	A	181.5	A	98.1	A	126.4	A
172731_x_at	T27E7.7	391.7	P	411.4	P	527.3	P	513.3	P	500.8	P
172732_x_at	F55G1.2	2153.6	P	1208.9	A	1393.8	A	1343.6	P	1410.5	A
172733_x_at	F45F2.3	3149.6	P	1477.3	P	1466.5	P	1183.7	P	1098	P
172734_x_at	ZK1248.4	167.1	M	119.1	A	102.4	P	136.7	P	102.3	P
172735_x_at	T10E10.1	20518.8	P	42404.2	P	38350.8	P	46623.6	P	35338.1	P
172736_x_at	T10E10.2	18827.8	P	40813.8	P	37165.5	P	47885.4	P	34265.7	P
172737_x_at	F42A10.4a	68.1	P	134	P	156.3	P	118.3	P	158.6	P
172738_x_at	Y43E12A.1	136.9	A	180.4	A	167.6	A	203.3	P	190.2	A
172739_at	F45H11.2	968.3	P	712.7	P	503.1	P	657.2	P	310.8	P
172740_x_at	C08H9.11	12.5	A	48.8	A	60.9	A	55.9	P	61.5	A
172741_x_at	F41F3.3	30714.1	P	12220.3	P	11945.2	P	13629.4	P	17081	P
172742_x_at	C08B11.4	1198.9	P	1034.2	P	1134.4	P	1461.8	P	1387.8	P
172743_x_at	F58A6.9	19.3	A	9.1	A	21.4	A	41.4	A	8.5	A
172744_at	K11G9.6	95.4	P	81.4	P	125.4	P	235.4	P	280.1	P
172745_x_at	C08H9.7	43.5	A	67.3	A	62.1	A	65.3	A	82.1	P
172746_x_at	T07H6.3a	17675.8	P	35085.7	P	33540.3	P	45259.4	P	30268.1	P
172747_x_at	T26H8.1	353.3	P	367.4	P	452.8	P	501.1	P	516	P
172748_x_at	C14A6.4	320.9	P	347.3	P	558.7	P	622.8	P	451.6	P
172749_x_at	W04G5.1	87.3	A	84.1	A	125.8	A	123.8	A	95.7	A
172750_x_at	M03A1.4_rc	327.8	A	426.5	A	201.5	A	183.4	A	184.2	A
172751_x_at	M03A1.5_rc	48.7	A	7	A	51	A	10.6	A	4.1	A
172752_x_at	ZC477.1	26.1	A	54.4	A	57.9	A	18.9	A	18.5	A
172753_x_at	F55C10.3	15638.9	P	17546.5	P	17873.4	P	25086.2	P	20561.5	P
172754_x_at	Y38H6C.6	99.5	A	129.3	A	148.9	P	114.2	P	124.6	P
172755_x_at	ZK637.7a	131.4	A	138.6	A	35.8	A	99.4	P	165.1	P
172756_x_at	ZC64.1	129.2	A	29	A	27.5	A	120.2	A	114.7	A
172757_x_at	ZK678.3	277.7	P	180.6	A	288.5	P	165	A	295.4	M
172758_x_at	B0035.8	1611.2	P	1254.8	P	1139.1	P	895	P	713.8	P
172759_x_at	F49C5.8	10.6	A	13.9	A	12	A	11.3	A	39.1	A
172760_x_at	ZC410.6_rc	322.8	A	176.5	A	317.2	A	94.9	A	53.4	A
172761_x_at	T10C6.14	2691.1	P	1482.6	P	1642.7	P	1148.5	P	852.2	P
172762_x_at	B0564.5	333.8	P	394	P	583.3	P	491.8	P	516	P
172763_x_at	T10C6.12	3555.1	P	2121.4	P	1995.9	P	2190.7	P	1917.5	P
172764_x_at	F45F2.4	5634.1	P	3137.3	P	3069.3	P	3033	P	2409	P
172765_x_at	ZK1225.3	469.1	P	475.3	P	587.2	P	455.9	P	658.1	P
172766_x_at	ZK563.3	483.4	P	404.6	P	588.2	P	531.6	P	550.1	P
172767_x_at	ZC132.1	411	P	295.1	P	482.3	P	436.3	P	485.1	P
172768_x_at	F41B5.3	201.5	A	159.9	M	183.4	A	119.5	A	221.3	P
172769_x_at	F44C8.1	57.9	A	57.9	A	113.4	A	34.7	A	93.2	P
172770_x_at	R13H9.4	158	A	325.8	A	297.1	A	314.6	P	328.6	P
172771_x_at	R13H9.2	68.4	A	68.7	A	170.8	A	231.7	A	156.9	A
172772_x_at	C52D10.8	178.5	P	91.5	A	82.7	A	92.1	P	97.6	P
172773_x_at	K10B3.2	172.9	A	165.3	P	244.9	P	142.1	P	211.5	P
172774_x_at	F54E12.1	2449.5	P	1225.9	P	1593.4	P	1044.8	P	1609.9	P
172775_x_at	F25D7.4	145	A	93.5	A	180	A	170.9	P	223.7	P
172776_x_at	C36A4.5	30.2	A	96.3	A	40.8	A	178.4	P	192.9	A
172777_x_at	F07B7.5	825.4	P	669.5	P	862.9	M	1287.3	M	866.1	P
172778_x_at	T23D8.6	1123.5	P	808.2	P	1121.2	P	726.8	P	704.3	P
172779_x_at	F30F8.4	152.1	P	180	P	123.3	P	90.1	M	121.8	P
172780_x_at	C25A8.1	38.5	A	105.7	A	79.7	A	82.4	A	27.6	A
172781_x_at	C52D10.9	182.6	A	260.5	A	152.5	P	200	M	236.2	A
172782_x_at	C52D10.7	105.4	A	156	A	165	A	199.1	A	215.8	A
172783_x_at	C01B4.1	246.3	A	181.9	P	181.8	P	109.3	A	212.3	M
172784_x_at	R03H10.9	11.3	A	28.9	A	25.1	A	20.1	A	61.9	A
172785_x_at	T25G12.9	183.3	A	221.1	A	77.1	A	205.6	M	164.4	A
172786_x_at	F57H12.5	129.5	A	34.1	A	100.4	A	132.9	A	66.9	A
172787_x_at	F22B3.1	941.8	P	707.4	P	706	P	421.9	P	376.5	P
172788_x_at	F22B3.2	2192.9	P	1888.8	P	2092.1	P	1711.8	P	1765.4	P
172789_x_at	K07C6.14	227.9	P	207.1	P	165	P	281.9	P	230.7	P
172790_x_at	F02C12.5a	424.1	A	320.6	P	257.8	A	240.4	P	304.4	P
172791_x_at	K08C9.7	347.7	P	369.3	M	274.6	P	266.7	M	247.3	P
172792_x_at	H02I12.8	172.8	A	174.7	A	258.2	A	303.9	P	268.6	M
172793_x_at	T10H4.12	562.5	P	1348.4	P	1154.9	P	770.8	P	778.8	P
172794_x_at	F54D1.2	179.4	A	125.9	A	205.4	A	262.5	A	206.7	A
172795_x_at	C06A5.5	295.1	P	475	P	413.5	P	414	P	316.9	P
172796_x_at	K06A4.1	74.5	A	187.3	A	90.5	A	127.4	A	36.9	A
172797_x_at	C54H2.2	288.5	P	544.6	P	343.7	P	489.3	P	385.2	P
172798_x_at	ZK546.3	42.6	A	58.9	A	77	A	92.3	A	81.5	A
172799_x_at	F53F1.5	6194.5	P	3258	P	3978.3	P	7736.6	P	3214.7	P
172800_x_at	T22H2.6a	1644.6	P	1682.2	P	1710.5	P	1931	P	1242.3	P
172801_x_at	F23H12.4	9347.3	P	10875.8	P	10834.9	P	21566.9	P	14443.6	P
172802_x_at	C18H7.3	21.8	A	279	A	46.7	A	14.4	A	49.6	A
172803_x_at	C34H4.4a	3367.9	A	7297.8	P	9567.5	P	13803	P	15848.8	P
172804_x_at	C24F3.6	935.8	M	1309.1	P	963.2	P	1707.1	A	1201.4	A
172805_x_at	T06A10.2	1108	P	1790.2	P	983.9	P	577.8	P	926.9	A
172806_x_at	B0238.13	111.7	A	71.2	A	41.8	A	94.2	A	113.4	P
172807_x_at	C37A2.7	47223.8	P	46821.3	P	39430.5	P	33317.9	P	31145.7	P
172808_x_at	F30A10.8a	890.9	P	835.7	P	732.1	P	937.2	P	884.4	P
172809_x_at	Y41E3.2	21571.5	P	13738.3	P	14422.5	P	28235.5	P	13830.3	P
172810_x_at	ZC477.1	100	A	21	A	59.8	A	19.2	A	58.7	A
172811_x_at	C35E7.10a	136.1	A	16.7	A	110.3	A	29.4	A	79.6	A
172812_x_at	ZK938.6	111.4	A	171.1	A	102	A	48	A	134.1	P
172813_x_at	B0035.2	496.5	P	545.5	P	391	P	359	P	529.3	P
172814_x_at	C35E7.10a	99	A	9.3	A	4.5	A	18.3	A	7.5	A
172815_x_at	K05F1.2	141.9	A	96.5	A	68.3	A	168.6	A	187.5	A
172816_x_at	T04C12.5	12056.4	P	15264.2	P	15812.3	P	25353.1	P	17637.7	P
172817_x_at	F43G9.7	83.5	A	110.8	A	87.6	A	49.3	A	85.3	A
172818_x_at	F02E9.8	249.6	A	80.4	A	155.9	A	35.7	A	216.5	A
172819_x_at	F47C8.1	105.7	A	132.4	A	97.7	A	119.2	A	77	A
172820_x_at	F23H12.4	20730.9	P	18896.6	P	15419.2	P	26678	P	18524.8	P
172821_x_at	F52B11.4	2054.6	P	6064.1	P	6144.2	P	8942.4	P	8577.9	P
172822_x_at	C49D10.1	137.6	A	168.7	A	145.8	A	117.6	A	175	A
172823_x_at	F54E12.5	3305.9	P	2516.3	P	2539.2	P	2465.7	P	2314.5	P
172824_x_at	T10C6.11	763	P	560.1	P	451.7	P	243.1	P	302	P
172825_x_at	F45F2.2	1005.2	P	709.4	P	724.6	P	689.8	P	656	P
172826_x_at	F11G11.10	14808.3	P	13024.1	P	9992.4	P	24790.5	P	13291.9	P
172827_x_at	C31E10.2	21.1	A	16.7	A	15.9	A	10.1	A	29.7	A
172828_x_at	B0302.3	138.2	A	35	A	69.9	A	102.6	A	76.7	A
172829_x_at	C29F5.6	33.3	A	26.3	A	34.7	A	59	A	34.8	A
172830_x_at	T07C12.2	34.9	A	30.8	A	66.8	A	76.1	A	67.7	A
172831_x_at	Y11D7A.6	118.3	A	67.3	A	159.8	A	62.6	A	114.4	A
172832_x_at	H38K22.5a	364.9	A	112.7	A	257.6	A	199.4	A	344.6	P
172833_x_at	T10C6.13	2895.6	P	1619.7	P	1774.1	P	1253.1	P	1509.2	P
172834_x_at	C33F10.9	216.3	A	359.2	A	392.1	A	319.9	A	274.9	A
172835_x_at	ZK131.6	3226.7	P	1803.6	P	1966.8	P	1746.9	P	1770.2	P
172836_x_at	ZK1248.17	15.1	A	23.1	A	14.6	A	10	A	12.8	A
172837_x_at	C24A3.7	187.1	A	101.4	A	167.2	A	181	A	136.2	P
172838_x_at	F52B5.1	586.5	P	587.6	A	589.3	P	676.6	P	1096.2	P
172839_x_at	ZK721.4	6	A	17.5	A	8.6	A	15.6	A	2.2	A
172840_x_at	F47D2.2	2.3	A	2.6	A	2.3	A	6.2	A	4.5	A
172841_x_at	F44E8.1	34.2	A	33.3	A	96.3	A	50.2	A	41.2	A
172842_x_at	Y56A3A.19	4046.7	P	3585	P	2950.1	P	2973.8	P	2503.4	P
172843_x_at	F54D7.1	66.2	A	116.9	A	56.6	A	107.1	A	86.6	A
172844_x_at	F41E7.5	12513	P	15814.6	P	10997	P	15093.5	P	12920.5	P
172845_x_at	K08F11.5	545.9	P	260.2	P	394.1	P	433.7	P	502.1	P
172846_x_at	F13E9.7	135	A	124	A	71.6	A	102.6	A	124.5	A
172847_x_at	M04C7.2	24.4	A	153.3	A	218.8	A	128.4	A	210.6	A
172848_x_at	F54D8.2	19364.4	P	17326.3	P	16936.8	P	21991	P	18063.4	P
172849_x_at	C39D10.8a	136.4	A	122.8	P	105.4	P	309.3	P	92.4	P
172850_x_at	Y71F9AL.3	142.4	A	91.5	A	117.1	A	110.6	A	88.6	A
172851_x_at	F35H10.11	458.7	P	258	A	292.4	A	175.1	A	225	A
172852_x_at	K07F5.2	229.9	A	112.6	A	152.2	A	185.5	A	216.5	A
172853_x_at	C04G2.4	18.1	A	69.5	A	21.1	A	49.6	A	44.8	A
172854_x_at	F32B6.6	20.8	A	35.1	A	72	A	111.7	A	22	A
172855_x_at	F02E9.2a	51.8	A	64.4	A	41.4	A	21.4	A	19.9	A
172856_x_at	R12E2.10	355.8	A	316.4	M	368.8	M	288.3	A	356.5	P
172857_x_at	F36H12.7	94.4	A	134.8	A	319.4	A	332.9	P	279.2	P
172858_x_at	C53C11.4	70.2	A	7.4	A	6.6	A	38.8	A	28.7	A
172859_x_at	C07E3.4	18.7	A	9.9	A	18.4	A	27.3	A	25.8	A
172860_x_at	F17E9.13	1653.8	P	1226.1	P	1235.7	P	1511.8	P	1374.1	P
172861_x_at	F22B3.6	192.7	A	196.7	A	119.9	A	134.7	P	136.5	M
172862_x_at	T28C6.4	41980.8	P	52195	P	48995.3	P	54670.5	P	40991	P
172863_x_at	Y49E10.6	4438.9	P	4967.7	P	4079.9	P	4198.8	P	4470.6	P
172864_x_at	F10C2.2	843.5	P	785.8	P	589.3	P	645.5	P	787.7	P
172865_x_at	C53H9.1	41619.7	P	40936.7	P	32999.3	P	35305.5	P	28392.7	P
172866_x_at	T01B11.7	670.2	P	643.5	P	652.1	P	683.9	P	704.7	P
172867_x_at	F45F2.13	2559.1	P	3230.2	P	3112.8	P	3252.8	P	2930.7	P
172868_x_at	C24A3.1	52	A	15.5	A	1.3	A	5.4	A	35.9	A
172869_x_at	K04F10.4a	234.9	A	170.5	A	172.6	A	236	A	261.2	A
172870_x_at	K04F10.4a	153.9	A	100.7	A	45.9	A	164.8	A	219.7	A
172871_x_at	ZK131.7	1858.6	P	1443.4	P	1529.1	P	864.9	P	960.5	P
172872_x_at	T23F2.3	1638.5	P	3623.3	P	5002.9	P	2477.2	P	2544.4	P
172873_x_at	F35G12.3a	53.7	A	214.4	P	247.8	M	211.5	P	223	A
172874_x_at	F45F2.12	1354.6	P	872.6	P	820.9	P	757	P	633.7	P
172875_x_at	F58A4.5	13.3	A	27.5	A	32	A	11.3	A	21.5	A
172876_x_at	Y75D11A.4	224.2	A	184.2	A	309.6	A	121.1	A	73.3	A
172877_x_at	C29F7.5	104.4	A	20.8	A	103.4	A	6.7	A	50.6	A
172878_x_at	F15H10.2	3346.9	P	9186.4	P	10487.9	P	10553.1	P	11835.6	P
172879_x_at	F15H10.1	4108.4	P	10525.6	P	12663	P	12395.2	P	12555	P
172880_x_at	C55C3.4	23.1	A	17.2	A	8.9	A	14.3	A	41.7	A
172881_x_at	F17E9.10	1535.4	P	1300.3	P	1208.3	P	1191.8	P	1125.7	P
172882_x_at	F26G1.7	132.4	A	61.3	A	86.2	A	46.3	A	59.6	A
172883_x_at	C27A2.2a	48800.5	P	47126.4	P	40048.5	P	41721.4	P	31774	P
172884_x_at	R08C7.8	174.1	A	78	A	113	A	121.7	A	110.6	A
172885_x_at	C34F11.4	58.3	A	15.1	A	117.1	A	85.5	A	31.7	A
172886_x_at	Y57G11C.49	63.5	A	60.2	A	16	A	51.6	A	44.9	A
172887_x_at	ZK1248.6	46	A	30.3	A	48.7	A	43.3	A	116.2	A
172888_x_at	C40D2.2	367.3	P	335	P	255	P	357.7	P	435	P
172889_x_at	F58A6.8	167	A	183	A	234.4	A	195.5	A	203.8	A
172890_x_at	W09C5.6a	42811.4	P	44743.4	P	38746.1	P	38583.8	P	29876.8	P
172891_x_at	F54E12.4	1639.1	P	1192.4	P	1342.1	P	1084.1	P	882.9	P
172892_x_at	F53A3.3	32238.8	P	31269.9	P	25887.5	P	29699.5	P	25015.5	P
172893_x_at	K07F5.1	144.2	A	100.6	A	210.1	A	235.4	M	143.1	A
172894_x_at	T22G5.6	110.3	A	341.2	P	176.6	P	248.7	P	102.9	P
172895_x_at	F30B5.1	29339.7	P	23903.8	P	26820.8	P	46295.6	P	29975.6	P
172896_x_at	C34F11.6	39.3	A	24.3	A	116.5	A	35	A	39.4	A
172897_x_at	F38E1.2	7.1	A	35.4	A	74.5	A	14.4	A	49.9	A
172898_x_at	EEED8.12	123.8	A	104.6	A	81	P	80.7	A	94.3	A
172899_x_at	F08G2.3	1464.3	P	975.2	A	1120.4	A	874.3	A	866.6	M
172900_x_at	ZK546.6	17.8	A	25	A	8.2	A	30	A	51.2	A
172901_x_at	T27E4.9	444.9	P	278.2	P	284	P	317.8	P	292.2	P
172902_x_at	F36A4.10	2837.9	P	3491.3	P	3797.8	P	9046.4	P	6259.8	P
172903_x_at	C09B9.6	74.8	A	180.6	A	206	A	193.8	A	74.5	A
172904_x_at	K05F1.7	168	A	121.3	A	152.8	A	157	A	160.8	A
172905_x_at	T13F2.11	116.9	A	34	A	192.4	M	232.4	M	191.6	A
172906_x_at	T13F2.10	141.8	A	101.3	A	133.3	A	127.1	A	125.1	A
172907_x_at	K07F5.3	54.5	A	57	A	19.7	A	157.7	A	140.1	A
172908_x_at	F34H10.1	514.2	P	488.3	P	489.4	P	541	P	531.5	P
172909_x_at	C36A4.8	202.2	P	184.7	P	133.8	P	130.2	P	139.8	P
172910_at	C26F1.9	33979.1	P	34778.7	P	30287.2	P	27435.7	P	21563.8	P
172911_x_at	B0513.3	34474.8	P	36652.9	P	29742.1	P	29446.2	P	23291.1	P
172912_x_at	T27D12.2a	179.5	A	317.9	A	363	A	287.3	P	458.7	P
172913_x_at	F11D11.9	459.3	P	504	P	707.3	P	703.2	P	907	P
172914_x_at	F31B12.1a	190.9	A	236.4	P	171.1	A	292.3	P	400.9	P
172915_x_at	F44G3.3	132.1	A	35.7	A	21.9	A	68	A	33.9	A
172916_x_at	T02D1.1	107.1	A	128	A	82.4	A	69.2	A	120.7	A
172917_x_at	K01G5.2a	1029.3	P	629	P	673.6	P	673.2	P	632.1	P
172918_x_at	K01G5.2a	801.6	P	793.7	P	871.4	P	881.1	P	548.4	P
172919_x_at	K01G5.2a	781.9	P	785.3	P	828.4	P	1026.1	P	678.7	P
172920_x_at	F11A6.1a	216.4	P	212	P	189.6	P	310.9	P	198	P
172921_x_at	F38C2.2	64.5	A	36.3	A	22.6	A	1.2	A	23.2	A
172922_x_at	ZK354.4	410	A	387.6	A	381.8	A	440.9	A	390.3	A
172923_x_at	F58G11.1a	717.5	P	826.7	P	806.4	P	834.5	P	786.7	P
172924_x_at	C52D10.5	51	A	98.6	P	200.6	A	138.7	A	134.1	A
172925_x_at	ZK354.11	481.8	A	480.1	A	456.7	A	416.4	P	467.7	A
172926_x_at	T05A7.9	412.6	A	718.2	P	686.8	P	215	A	466.1	A
172927_x_at	ZK354.1	244.1	A	220.1	A	231.7	A	302.8	A	240.5	A
172928_x_at	ZK354.5	110.6	A	272.6	A	314.9	A	320.1	A	210.5	A
172929_x_at	F16H9.1a	130.5	A	108.7	A	43.7	A	117.7	A	79.7	A
172930_x_at	K02A2.6	12.5	A	16.4	A	21.3	A	11.5	A	11.3	A
172931_x_at	C52E4.3	1192.6	P	1523.4	P	1217.4	P	1556.8	P	1424.7	P
172932_x_at	ZC101.2a	1724.2	P	2307.9	P	2303	P	2391.9	P	2499	P
172933_x_at	W09C3.6	74	A	72.8	A	72.1	A	90.6	A	33	A
172934_x_at	K08F4.8	133.9	A	167	A	170.9	A	88.8	A	129	A
172935_x_at	T03F1.5	100	A	68.1	A	86.1	M	112.2	M	78.9	A
172936_x_at	Y47H9C.15	162	A	106.5	A	188.9	A	125.3	A	167.7	A
172937_s_at	F23B2.8	16.7	A	0.8	A	9.4	A	2.3	A	0.8	A
172938_x_at	ZK1251.6	57.6	A	24.6	A	36.4	A	57.9	A	43.3	A
172939_x_at	F37C12.11	39209.2	P	40204.8	P	31997.2	P	32488.1	P	26984.8	P
172940_x_at	F44A6.2a	262.1	A	166.9	A	197.2	P	211.7	P	252.4	A
172941_x_at	T13F2.2	881.7	P	1300	P	499.8	P	677	P	755.5	P
172942_x_at	C03G6.19	359.5	P	457.4	P	717.7	P	518.1	P	395.2	P
172943_x_at	F30A10.7	125.4	A	190.9	A	92.5	A	51.5	A	53.9	A
172944_s_at	F53A3.1	926.9	P	1106.8	P	930.2	P	1074.4	P	933.3	P
172945_s_at	F13C5.1	240.7	P	160.1	P	406.6	P	243	P	268.8	P
172946_s_at	B0393.1	44894.9	P	44590.4	P	39914.8	P	40521.3	P	29593.5	P
172947_at	C07A12.4a	2208	P	1801.8	P	1727.1	P	1869.7	P	1408.2	P
172948_at	Y67D2.7	124.4	A	108.7	A	162.6	P	85.6	A	45.8	A
172949_s_at	C56C10.13	100.5	P	128.4	P	70.6	A	235.3	P	165.8	P
172950_at	ZK430.8	176.2	P	285.6	P	231	P	126	P	321.7	P
172951_s_at	C39F7.2	730.6	P	788.7	P	839.5	P	854.6	P	715	P
172952_s_at	C29A12.1	63.9	A	116	A	92.5	A	128	P	141.7	M
172953_s_at	F33D4.2a	105.7	A	154.2	P	149.5	P	8.1	A	4.4	A
172954_at	LLC1.2	62.9	A	19.5	A	56.1	A	7.7	A	50.3	A
172955_s_at	C09B9.4	48.2	A	74.9	A	22	A	84.5	A	133.7	A
172956_at	F02E9.5	155.6	A	34	A	70.4	A	70.4	A	13.9	A
172957_s_at	K09A9.6	25.9	A	104.3	A	86.1	A	110.9	A	79.2	A
172958_s_at	F13D12.6	35.1	A	141.5	A	103.9	A	401.4	P	185.7	A
172959_s_at	T07D10.1	21.7	A	16.9	A	15.7	A	12.6	A	13.1	A
172960_x_at	W06D4.1	6651.1	P	5900.7	P	5403.8	P	7176.6	P	4653	P
172961_x_at	T05C12.6a	438.9	P	773.7	P	449.3	P	658.2	P	649.1	P
172962_at	K02A4.2	102.2	A	112.7	P	37	A	85.5	P	75.5	A
172963_x_at	F23B2.13	1949.7	P	2705.7	P	1653.7	P	1596.8	P	1845.9	P
172964_x_at	Y18D10A.19	15178	P	13924.9	P	8955.8	P	12028.2	P	10147.1	P
172965_x_at	C35D6.4	288.8	P	214.1	P	333.1	P	193.2	P	197.4	P
172966_x_at	F38C2.7	244.9	A	248.3	A	294.6	P	209.8	P	262.3	P
172967_x_at	C25A1.11	342.4	P	197.1	P	350.8	P	358.5	P	385.2	P
172968_x_at	Y45F10C.5	219.4	P	206.4	P	184.4	P	205	P	181.6	P
172969_x_at	T05A7.9	148.1	A	171.5	P	224.9	P	123.2	M	172.8	P
172970_x_at	Y116A8B.2	492.5	P	411.2	P	514.5	P	579.2	P	499.9	P
172971_s_at	Y54G2A.11a	44.7	A	68.2	A	445.4	P	67.4	A	76.9	A
172972_s_at	Y38C1AA.11	1822.9	P	2167.6	P	1394.4	P	1569	P	1319.8	P
172973_at	E02H1.4	726	P	681	P	769.7	P	536.4	P	830.5	P
172974_s_at	F19C7.1	11403.9	P	11070.7	P	15572.4	P	11169.4	P	10427.6	P
172975_at	R151.2b	4101.3	P	2808	P	4483.1	P	3554.6	P	3106.8	P
172976_s_at	F55C7.7a	69.1	A	128	P	90.2	A	100.2	P	73.5	P
172977_at	Y71A12B.12	84.4	P	14.5	A	35.7	A	88.5	A	74.2	A
172978_s_at	C34F11.3a	6229.4	P	8903.5	P	11121.1	P	9023.2	P	8332.2	P
172979_at	ZC308.1a	1167.5	P	1162.2	P	2896.5	P	834.7	P	1833.2	P
172980_s_at	C43E11.8	1176.8	P	1464.8	P	1329.6	P	1273.6	P	1272.5	P
172981_s_at	Y105E8B.2a	1407.5	P	919.4	P	1414.7	P	802.2	P	1181.4	P
172982_s_at	Y67D8C.5	83.5	A	192.8	A	90.4	A	11.8	A	104.6	A
172983_s_at	K10B3.10	20	A	51.3	A	25.2	A	1.6	A	1.2	A
172984_s_at	W02G9.2	707.5	P	428.5	A	512.1	A	588.1	M	322.1	P
172985_at	R01B10.1a	228.2	P	168.8	P	139	P	337.6	P	118.7	P
172986_s_at	ZC247.1	5005.6	P	5954.7	P	6834.5	P	3734.4	P	4359	P
172987_s_at	Y22D7AL.7	118.9	A	129.2	A	98	A	146.9	A	76.7	A
172988_s_at	C09E8.1a	1473.3	P	1372.8	P	1527.6	P	1235.6	P	984.4	P
172989_s_at	R11A5.7	784.7	P	597.3	P	583.1	P	629.4	P	621.6	P
172990_at	Y18D10A.5	25	A	30.7	A	20.1	A	7.5	A	34.3	A
172991_at	C45B2.7	2743.2	P	1409	P	1281.7	P	1718	P	838.5	P
172992_s_at	Y54G9A.6	3981.7	P	2458.8	P	4022.2	P	2554.2	P	2718	P
172993_at	T07D10.1	55.8	A	15.3	A	8	A	7.7	A	3.6	A
172994_at	ZK829.4	11851.2	P	11542.1	P	11155.5	P	11776.1	P	10488	P
172995_at	C06G4.5	53.6	A	51.3	A	57.7	A	62.1	P	70.4	A
172996_s_at	Y59A8B.2	979.8	P	813.6	P	930.3	P	537.3	P	743.7	P
172997_s_at	F56C9.7	11327.3	P	12911.5	P	12534.1	P	9029.6	P	8460	P
172998_s_at	K07A1.6	79	A	91.4	A	19.1	A	86.8	P	70.1	A
172999_s_at	C41G7.3	7235.2	P	7684.9	P	7213.9	P	6907.2	P	6218.1	P
173000_s_at	JC8.2	1857	P	681.7	P	798.9	P	811.1	P	890.9	P
173001_s_at	R06C1.1	850.3	P	528	P	758.3	P	806.5	P	801.1	P
173002_s_at	F52H2.7	445.4	P	566.2	P	473.2	P	459.7	P	405.2	P
173003_s_at	Y17D7A.3a	596.9	P	611.8	P	705.9	P	635.4	P	612.3	P
173004_s_at	T02E9.2	5250.9	P	1565.9	P	1022.9	P	2126.8	P	367.7	P
173005_at	T09B4.1	275.6	P	150.9	P	153.2	P	166.9	P	199.5	P
173006_s_at	F42C5.9	3212.1	P	2601.3	P	3495	P	2166.9	P	2823	P
173007_s_at	Y34D9A.6	7853.8	P	7439.8	P	6465.5	P	4850.1	P	4496.8	P
173008_s_at	F38A1.2	173.4	P	228.6	P	262.9	P	237.7	P	261.9	P
173009_s_at	F01G4.1	2971.6	P	2512.5	P	3498.4	P	3081.1	P	3943.3	P
173010_at	T05A12.4a	1488.3	P	1316.7	P	1942.7	P	1117.9	P	1447.7	P
173011_at	F52A8.6a	907.6	P	582.3	P	930	P	797.2	P	778.4	P
173012_at	W07E11.1	526.9	P	249.4	P	367.2	P	348.1	P	293.9	P
173013_at	Y51F10.4	312.5	P	116.3	P	146.9	P	108.3	P	194.2	P
173014_at	ZK20.6	4422.8	P	1107.7	P	1319.8	P	1142.2	P	633.9	P
173015_s_at	Y54G2A.9	662	A	895.5	A	1037.1	A	732.2	M	573.5	A
173016_s_at	R10A10.2	434.1	P	309.5	P	426.1	P	312.2	P	303.2	P
173017_at	R10E11.1a	3206	P	2634.6	P	3183.5	P	1486.9	P	2146.4	P
173018_s_at	R119.4	2290.7	P	2912.9	P	3801.7	P	5784.7	P	4782.1	P
173019_s_at	F10C2.2	77.9	P	87.6	P	48.6	A	74	P	76.3	P
173020_s_at	T19A5.1	538.2	P	520.3	P	602.9	P	37	A	20.1	A
173021_s_at	H06I04.1a	300.7	P	361.5	P	363	P	422	P	390	P
173022_at	F22B3.4	181.2	A	56.4	A	188.6	A	88.9	A	101	A
173023_at	Y54F10BM.9	145.8	P	130.7	P	115.2	P	154.4	P	85.4	P
173024_s_at	Y76B12C.7	439.7	P	215	P	261	P	163.2	P	316.9	P
173025_s_at	Y61A9LA.3a	358.5	P	250.2	P	242	P	287.5	P	261.3	P
173026_at	F46G11.4	1607.3	P	1570.5	P	1436.2	P	1188	P	1269	P
173027_s_at	Y67A10A.9	435.9	A	326.4	A	390.9	A	263.7	P	495.4	P
173028_s_at	C13F10.5	230.1	A	251.8	A	366.8	A	292.5	A	219.1	A
173029_s_at	F10G8.6	682.3	P	581	P	534.1	P	561.7	P	444.2	P
173030_at	BE10.2	577.5	P	200	A	208.4	P	142.2	P	168.2	M
173031_s_at	Y45G5AM.9a	169	A	165.3	A	298.3	A	351.9	A	281.6	A
173032_at	yk141e7.3	39.7	A	27	A	35.2	A	59.6	A	82.1	A
173033_at	D1086.9	25.6	A	91.2	A	88	A	15.4	A	115.4	A
173034_s_at	F29G9.5	3179.3	P	2212.9	P	1959.7	P	2175.7	P	2176.9	P
173035_s_at	C37H5.9a	47.1	A	314.2	P	356.6	P	561.1	P	543.8	P
173036_s_at	F21F8.7	15617.4	P	16306.9	P	18939	P	19524.5	P	14034.2	P
173037_at	W01B11.3	6428.4	P	5835.6	P	5914.7	P	4788.2	P	5416.9	P
173038_at	T04G9.1	191	A	140.9	A	102.1	A	41	A	117.9	A
173039_s_at	K07A12.2	1389.7	P	593.8	P	586.5	P	503.3	P	485.8	P
173040_at	C42D8.3	640.1	P	766.9	P	827.1	P	607	P	925	P
173041_s_at	F20D12.4	1515.5	P	925	P	790.1	P	693.9	P	690.2	P
173042_s_at	R08B4.1a	69.2	A	63.7	A	12.6	A	11.4	A	8.5	A
173043_at	F45E4.2	6163.8	P	4428.5	P	5533.2	P	5020.6	P	4715.2	P
173044_at	T12D8.8	5107.7	P	6026.9	P	5895.8	P	6107.2	P	5533.6	P
173045_at	Y37E3.16a	1003.2	P	997.6	P	1122.4	P	1442.9	P	1210	P
173046_at	T10E9.2	98.6	A	32.3	A	11.5	A	38.8	A	7.3	A
173047_s_at	Y54E10BR.1	660.8	A	494.2	A	666.3	A	395.3	A	506.4	A
173048_at	R04E5.7	216.2	A	44.6	A	171.8	A	29.2	A	148.2	A
173049_at	C37C3.6a	6327.8	P	6672	P	7905.3	P	7426.8	P	6233.6	P
173050_at	F54F2.1	1833.4	P	1385.7	P	1348.9	P	937	P	1396.9	P
173051_s_at	F22A3.6a	14940.2	P	15323.8	P	13821.2	P	12068.6	P	9524.4	P
173052_at	F25H2.8	2295.5	P	1806.9	P	2492	P	1876.6	P	2498.4	P
173053_s_at	ZC506.1	271.2	P	288.7	P	221.6	P	466.1	P	510.9	P
173054_at	C09E9.1	65.5	A	27	A	74.8	P	44.4	A	26.8	A
173055_s_at	C47E8.5	16506.3	P	11067.3	P	12901.6	P	14349.4	P	11343.2	P
173056_at	T23E7.2e	9159.1	P	14802.8	P	14579.9	P	13407.5	P	10447.5	P
173057_at	Y37E3.1	94.7	A	126.8	A	23.9	A	70.6	A	67.8	A
173058_s_at	R74.8a	421.9	P	453.8	P	531.6	P	834.7	P	580.6	P
173059_at	ZC8.4a	1449.4	P	2120.4	P	2828.5	P	2451.6	P	2971.2	P
173060_s_at	C34D4.3	36.9	A	9	A	13.5	A	12.7	A	8.3	A
173061_at	F54B3.1	54	A	44.4	A	14	A	46.8	A	1.7	A
173062_at	C05B5.6	130.1	A	116.4	A	182.3	A	104.4	A	190.5	A
173063_at	K07C11.9	336	P	409.9	P	384.5	P	319.3	P	288.3	M
173064_at	T24H7.2	503.3	P	643	P	661.7	P	329.3	P	653.2	P
173065_at	T21B10.3	1138.3	P	747.3	P	1005.9	P	402.4	P	686.6	P
173066_at	C25G4.10	2052.1	P	1096	P	1997.9	P	1055.1	P	1362.4	P
173067_at	Y48G8AL.9	371.3	P	276.6	P	305	P	204.5	P	436	P
173068_at	T10H9.2	871	P	804.2	P	879.9	P	729.7	P	971.3	P
173069_at	M02E1.1a	298.1	P	315.7	P	730.7	P	329.5	P	718.2	P
173070_s_at	M106.1	337.2	M	337.3	M	268.4	P	237.1	A	310.8	A
173071_s_at	F56D5.1	7	A	57.7	A	69.6	A	36.6	A	11.4	A
173072_at	Y82E9BR.20	3.4	A	20.6	A	10.6	A	13.4	A	15.6	A
173073_s_at	T07D3.9a	684	P	356.3	P	184.1	A	584.5	P	605.4	P
173074_at	Y67D2.1a	354.6	P	270.8	P	310.6	P	436.2	P	348.6	P
173075_at	C48D5.2a	202.3	P	137.8	A	335.4	P	344.6	P	440.1	P
173076_s_at	T20F7.6	970.3	P	854.5	P	842.2	P	590.9	P	776.7	P
173077_s_at	F37D6.1	514	P	658.9	P	496.5	P	380.4	P	492.6	P
173078_at	Y48G8AL.7	254.9	P	149.3	P	188.2	A	175.7	P	92.5	A
173079_s_at	Y48G1C.7	289.9	P	194	M	361.7	P	334.9	P	250.4	P
173080_s_at	ZK970.2	3037.5	P	3014.3	P	2130	P	3051.9	P	2767.7	P
173081_s_at	W02D9.1	5.7	A	4.1	A	5.1	A	2.3	A	2.4	A
173082_at	C37A5.1	137.7	A	82.5	P	59.5	P	97.2	P	40.8	A
173083_s_at	H10E21.4	116.2	A	66.4	A	62.1	A	118	P	96.7	P
173084_at	H06H21.3	12578.6	P	11655.1	P	11199.7	P	9771.8	P	9584.5	P
173085_at	C18C4.10a	700.7	P	656.5	P	539	P	304.8	P	385.3	P
173086_s_at	F26F12.3a	2876	P	2677.1	P	4574.5	P	1759.7	P	3590.5	P
173087_s_at	R13A5.8	23684.3	P	24912.9	P	21084	P	20693.5	P	15514.9	P
173088_s_at	B0334.2	554.5	P	579.2	P	587.3	P	415.8	P	820.8	P
173089_at	F13D12.6	119.2	A	125	A	168	A	120.3	A	41.3	A
173090_s_at	F35C5.8	2186.4	P	2474	P	3250.9	P	2871.5	P	2630.3	P
173091_at	K09A9.6	14	A	9.6	A	15.4	A	3.8	A	35.8	A
173092_at	F39D8.1a	447.1	M	379.3	P	602.4	P	280.3	P	507.6	P
173093_s_at	F39D8.1a	13.9	A	135.2	A	260	P	127.2	P	193.6	P
173094_s_at	F16B12.1	131.9	A	182.7	P	179.2	A	166	P	175.7	P
173095_at	T23B12.4	176.7	A	96	A	95.7	A	115.6	A	185.3	A
173096_at	K08D12.6	14	A	15.8	A	25.6	A	9.1	A	11.7	A
173097_at	Y105E8A.3	463	P	262.5	P	527.2	P	237.6	P	290.3	P
173098_at	F11A6.1a	1239.5	P	1767.7	P	2728	P	1272.5	P	1449.7	P
173099_at	Y37F4.5	27.8	A	5.4	A	2.1	A	5.3	A	5.7	A
173100_s_at	T01C3.7	17444.5	P	12317.2	P	11265.9	P	8972.6	P	14936.8	P
173101_at	D2013.7	3415.5	P	2280.7	P	2908.8	P	2071.4	P	2755.4	P
173102_at	C02E7.2	66.2	A	7.4	A	74.1	A	43.1	A	13.7	A
173103_s_at	K07B1.4a	659.1	P	1039.8	P	1094	P	1644.1	P	1233	P
173104_at	W08E3.1	7319.2	P	6942.4	P	6969.9	P	5270.1	P	5769.8	P
173105_at	C44B7.3	231.9	P	156.6	P	230.3	P	83.6	P	102.3	P
173106_at	Y37E3.5	258	A	318.9	A	465.9	A	311.7	P	283	A
173107_at	yk644c4.3	985.6	P	766.4	P	837.9	P	418.6	P	1054.2	P
173108_at	Y37E3.3	6128.9	P	5391.8	P	2910	P	2712.2	P	1399.5	P
173109_s_at	Y41D4B.26	9	A	7.8	A	5.3	A	3.8	A	4	A
173110_at	ZC513.6	12.8	A	43.7	A	24.1	A	49.6	A	80.8	A
173111_s_at	ZK484.3	2007.9	P	1618.6	P	2096.3	P	1257.1	P	1969.6	P
173112_s_at	F40F8.10	32186.9	P	35606.9	P	30343.4	P	31546	P	24259.2	P
173113_at	yk637c6.3	10325.2	P	8323.3	P	11423.4	P	5211.7	P	5316.7	P
173114_s_at	C50C3.8	1430.9	P	2456.8	P	2626.8	P	1717.6	P	2543.4	P
173115_s_at	M176.2	2829.7	P	2565.7	P	2230.9	P	2645.2	P	1754.2	P
173116_s_at	F52F12.6	100.9	A	154.5	A	247.9	A	166.6	A	190.8	A
173117_at	H10E21.4	257.1	P	190.3	P	175	P	163.3	P	171.3	P
173118_s_at	F08C6.2	759.5	P	1292.6	P	868	P	1191.6	P	953.4	P
173119_s_at	Y34D9B.1a	876.1	P	564.2	P	852	P	416.9	P	685	P
173120_s_at	F07A11.3	1036.1	P	796.1	P	705.9	P	787.3	P	747.4	P
173121_s_at	K10B3.6a	338	P	276.5	P	317	P	261.3	P	329.8	P
173122_s_at	T04B8.5a	2235.4	P	1419.6	P	1610.3	P	2659.3	P	1221	P
173123_at	W01A8.1a	58.9	A	10.5	A	68.3	A	21.9	A	37.4	A
173124_s_at	H42K12.3	6999.2	P	2211.4	P	1215	P	3152.4	P	623.7	P
173125_s_at	B0350.2b	1135.6	P	2613.4	P	2054.6	P	2636.1	P	2400.5	P
173126_s_at	C06C3.1	1415.7	P	1297.8	P	1669.9	P	1486.8	P	2327.3	P
173127_at	Y15E3A.4	235	P	331.6	P	359.3	P	187	P	247.5	P
173128_s_at	K08F9.2	993.9	P	1551.6	P	1222.6	P	1253.5	P	1086.1	P
173129_s_at	C47E12.1	11294.6	P	9221	P	9059.1	P	10251.9	P	8169.1	P
173130_s_at	C56C10.10	700.9	P	645.6	P	874.2	P	869.3	P	535.2	P
173131_at	D2085.1	2990.6	P	1485	P	1244.2	P	2082.3	P	1998.7	P
173132_s_at	T06A1.1	71.7	A	12.3	A	43.6	A	39.8	A	5.3	A
173133_s_at	R107.6	591.2	P	442.2	P	775.3	P	412.4	P	885	P
173134_at	T16G12.3	30.9	A	99.9	A	95.6	A	56.4	A	59.9	A
173135_s_at	K08E3.3a	240	P	335.7	P	206.1	P	258.2	P	196.7	P
173136_at	Y71G12B.21	86.9	A	67.7	A	111.2	A	11.2	A	51.9	A
173137_s_at	M117.2	13040.8	P	13061.6	P	14399.8	P	16737.2	P	10757.4	P
173138_s_at	C53B7.3	1546.6	P	5245	P	8212.4	P	5009	P	6942.1	P
173139_s_at	T27E9.3	656.8	P	596.2	P	822.3	P	827.2	P	838.7	P
173140_at	ZC15.7	9.3	A	22.3	A	32.4	A	15.3	A	3.5	A
173141_s_at	Y38A8.2	2965.4	P	2586.4	P	1960.3	P	2628.4	P	2324.4	P
173142_at	H02I12.1	97.8	A	19.6	A	66.5	P	62.8	P	102.4	P
173143_s_at	M03C11.1	577.2	P	744.9	P	609.9	P	459.4	P	553.1	P
173144_at	Y54G2A.6	885.6	P	1058.2	P	1597.7	P	1391.3	P	776.9	P
173145_at	yk707c8.3	164.6	P	172.5	P	224.9	P	74.2	P	125.8	P
173146_s_at	F39H11.5	4846	P	3628.8	P	3094.5	P	4566.5	P	2930.7	P
173147_s_at	ZK1025.9	883.3	P	481.8	P	306.1	P	631	P	424.6	P
173148_s_at	R12H7.2	7307	P	6670.3	P	6133	P	6762.5	P	5184.7	P
173149_at	yk713f8.3	7303.7	P	13275.9	P	10395.2	P	5256	P	987.3	P
173150_at	F13B12.6	351.4	P	205.4	P	434.7	P	112.5	P	318.5	P
173151_s_at	C17C3.1a	1433.9	P	1090.3	P	1028.5	P	724.6	P	1032.4	P
173152_at	Y51F10.10	205.1	A	393.1	P	515.9	P	284.4	P	349.9	P
173153_s_at	W04B5.3a	1819.6	P	1550.1	P	2192.9	P	1040.3	P	1571.9	P
173154_s_at	T26F2.2	66.1	A	119.4	M	120.3	P	62.2	A	94.3	P
173155_at	C31H1.8	42.7	A	69.4	A	69.4	P	43.9	P	95.3	P
173156_s_at	yk725d7.3	2778.8	P	6041.2	P	5842.3	P	1543.6	P	197	A
173157_s_at	F55F8.5	2546	P	1838.2	P	1971.6	P	1165.2	P	2325.4	P
173158_at	W08A12.2	61.5	A	76.2	P	55.9	A	30.6	A	27.2	A
173159_s_at	Y70C5C.6a	104.6	P	91.7	A	74.2	M	60.8	P	75.2	P
173160_s_at	F36D3.1	912.8	P	711.2	P	467.7	P	500.7	P	672.4	P
173161_at	C06H5.7	726	P	907.7	P	881.8	P	1058.2	P	622.3	P
173162_s_at	F23B12.8	498	P	510.2	P	318.8	P	196.7	P	370.6	P
173163_s_at	R166.5a	18.1	A	18.1	A	129.7	A	94.7	A	144.2	A
173164_s_at	C18D11.1	3077.2	P	5136.7	P	6700.4	P	6465.6	P	5144.4	P
173165_s_at	B0412.3	792.8	P	803.3	P	754.9	P	1191	P	963.8	P
173166_at	yk580g10.3	87.7	A	4.3	A	5.8	A	3.8	A	7.7	A
173167_s_at	C28D4.3	602.9	P	507.7	P	687.8	P	506.9	P	542.3	P
173168_s_at	T10G3.6	4152.1	P	3929.1	P	3687.8	P	3186.7	P	2439.3	P
173169_at	yk499f11.3	79	A	89.3	A	73.1	A	84.4	M	89.7	P
173170_s_at	C10H11.1	84.5	A	114.4	P	90.6	P	94.5	P	122	P
173171_s_at	M01D7.6	113.8	A	281.6	P	332.7	P	326.8	P	405.7	P
173172_s_at	M28.1	301.3	P	151.3	P	177.5	P	103	P	153.6	P
173173_at	F54D5.3	367.4	P	102.4	A	131.9	A	610.9	P	161.8	P
173174_s_at	H06I04.6	616.9	P	593.1	P	813.1	P	759.9	P	576.6	P
173175_s_at	ZK512.3	274.3	P	481.3	P	459.5	P	391.4	P	451.3	P
173176_at	F55A11.3	1547.2	P	1012.6	P	1310	P	737.9	P	1091.4	P
173177_s_at	F21H7.2	7.8	A	4.4	A	4.5	A	12.6	A	1.2	A
173178_s_at	C37A5.1	261.5	A	450.5	P	604.2	P	522.7	P	433	P
173179_s_at	K02F3.11	1422.3	P	980.7	P	813.3	P	773.8	P	901.3	P
173180_at	H06I04.6b	133	A	128.5	A	87.5	A	113.9	P	121	P
173181_s_at	C27F2.8	2414.5	P	2475.2	P	3334.6	P	2918.5	P	2370.9	P
173182_at	F09F7.2a	11910.4	P	11386.7	P	13135.2	P	13156.7	P	11674.5	P
173183_s_at	T08B2.9a	2945.6	P	1416.9	P	2140.9	P	1396.5	P	1994.2	P
173184_at	yk618d9.3	9.3	A	4.3	A	4.7	A	7.1	A	4.1	A
173185_s_at	D1043.1	785.4	P	615.7	P	591.8	P	600.1	P	487	P
173186_s_at	Y38F1A.2	359.7	P	321.3	P	421.4	P	416.3	P	370.2	P
173187_s_at	Y51A2D.7a	239.7	A	81.1	A	121.5	A	124.6	A	106.3	A
173188_s_at	W02D3.9	1301	P	1513.7	P	1467.2	P	1693.4	P	1728.5	P
173189_at	2RSSE.1	9.4	A	4.9	A	4	A	3.5	A	3.1	A
173190_s_at	K08A2.4	119	A	126.3	A	115.5	P	60.4	A	172.3	A
173191_at	W02D9.1	22.9	A	29	A	13.2	A	16.4	A	56.3	A
173192_s_at	Y60A3A.7	1913	P	1482	P	1886.6	P	2149	P	1619.7	P
173193_s_at	C03B1.12	4807.6	P	2507.6	P	5404.8	P	4288.1	P	4131.2	P
173194_s_at	T28F2.4a	497	P	859.3	P	780.7	P	613.1	P	750.8	P
173195_s_at	Y49F6B.4	500.8	P	544.6	P	441	P	30.4	A	92.3	A
173196_s_at	Y62E10A.9	127.5	P	174.6	P	134.4	P	254.5	P	266.2	P
173197_at	ZK909.2a	150.9	P	125.1	P	228.7	P	180	P	289.6	P
173198_s_at	F42A8.2	3130.8	P	4296.8	P	4348.5	P	5879.3	P	4663.4	P
173199_at	Y82E9BR.5	123.6	A	60.8	A	103.6	A	104.2	A	118.4	A
173200_s_at	F08G12.10	152.9	P	184.8	P	199	P	152.1	P	265.3	P
173201_s_at	T07H3.6	270.5	P	458.4	P	406.9	P	557.4	P	290	P
173202_s_at	C04F12.10	5282.1	P	4664	P	4600.6	P	5443.7	P	3948.6	P
173203_at	C53H9.1	4194.8	P	7644.9	P	5823.4	P	3248.9	P	743.2	P
173204_s_at	B0310.5	2912.8	P	2435.9	P	2822.3	P	2683.8	P	2793.6	P
173205_s_at	R06A4.8	502.7	P	724.5	P	652.6	P	995.1	P	501.1	P
173206_s_at	T03F6.1	10415.4	P	10005.1	P	9748	P	10036.7	P	7518.2	P
173207_at	Y17D7B.7	672.9	P	241.7	A	194.8	A	176.2	P	138.2	P
173208_s_at	ZK809.3	12352.5	P	7645.8	P	9178.9	P	5759	P	9300.2	P
173209_s_at	C50F4.1	1639.4	P	2191.8	P	2357.1	P	2006.8	P	1984.9	P
173210_s_at	F14B8.5a	2307.4	P	1863	P	2036.8	P	1269	P	1560.9	P
173211_at	C10C6.6	2790	P	3044	P	3229.2	P	2638.4	P	2983.6	P
173212_at	F15B10.2	97.5	A	102.2	A	99.2	A	82.9	A	102.2	A
173213_s_at	DY3.7	1447.7	P	899.6	P	1922.5	P	1327.1	P	1164.7	P
173214_s_at	W10C8.5	10182.5	P	12440.5	P	12113	P	13629.5	P	10174.3	P
173215_at	C29E4.2	2059.7	P	2132	P	1967.8	P	1239.3	P	1696.1	P
173216_s_at	C43E11.11	716.1	P	484.1	P	533.3	P	484.4	P	542.8	P
173217_at	F58A3.1a	384.6	P	492.9	P	564.7	P	851.4	P	795.1	P
173218_s_at	T08G2.3	5861	P	3727.5	P	3573.4	P	4287.4	P	3346.8	P
173219_s_at	R13F6.6a	637.1	P	934.5	P	778.5	P	532	P	825.7	P
173220_s_at	C47B2.5	2959.5	P	2703.7	P	2634.9	P	2395.5	P	2243.2	P
173221_s_at	Y48G10A.1	1639.2	P	1662.6	P	1329.7	P	1405.5	P	960.8	P
173222_s_at	ZC155.1	2461	P	3432.3	P	3197.6	P	4006.4	P	2572.1	P
173223_s_at	C25A1.8	650.5	P	772.3	P	831.4	P	1095.5	P	1025.4	P
173224_s_at	C17C3.4	55.2	A	80.5	A	170.6	A	29.6	A	46	A
173225_at	T05G5.11	352.4	P	238.4	P	224.6	P	250.5	P	289.4	P
173226_s_at	Y87G2A.4	60.3	A	88.1	A	112.4	A	76.6	A	71.4	A
173227_at	Y82E9BR.18	341.2	A	342.5	A	270.8	A	264.5	A	305.3	A
173228_at	Y46H3D.1	12.1	A	19.6	A	7.4	A	5.5	A	3.4	A
173229_s_at	Y54E10BR.4	5419.1	P	3510.3	P	3418.2	P	2298.8	P	3401.9	P
173230_s_at	Y46G5A.30	44	A	15.1	A	5.7	A	6.4	A	6.9	A
173231_at	K07B1.8	20.9	A	65.1	A	91	P	105.8	P	44.6	A
173232_s_at	C05D9.2	1438.9	P	2004.3	P	2041.5	P	951.2	P	1123.8	P
173233_s_at	Y51H4A.4	58.7	A	11.1	A	2.7	A	34.8	A	46.9	A
173234_s_at	Y52B11A.10	174.4	P	165	P	131.6	P	87.6	P	115.4	P
173235_at	Y38C1BA.3	924.2	P	416.5	M	1437.7	P	731.9	P	1049.5	P
173236_at	Y67H2A.2	332.3	P	157.6	P	56.7	A	147.9	P	327	A
173237_s_at	Y77E11A.11	1502.9	P	641.9	P	952.8	P	960.5	P	839.5	P
173238_s_at	K11D12.4	6120.3	P	1572.9	P	950.6	P	639.6	P	649.4	P
173239_s_at	T10B10.2	5578.8	P	5140.8	P	4633.9	P	5915.8	P	4767.4	P
173240_s_at	K08D12.3a	6949.3	P	6392.4	P	6034.9	P	12457.8	P	9712.9	P
173241_at	C11G6.4	295.9	P	218.7	P	287.5	P	298.5	P	422.2	P
173242_s_at	M01D7.5	1636.5	P	1693	P	1448.1	P	1851.4	P	1585.5	P
173243_s_at	D1007.12	43152.7	P	45189.3	P	39715.1	P	39989.6	P	28932.5	P
173244_at	F49C12.11	5251.5	P	10217.8	P	5624.9	P	7316.6	P	5060.5	P
173245_s_at	C44B12.5	92.8	A	57.5	A	102.3	A	50.8	A	33.1	A
173246_s_at	F56E10.4	36455.6	P	37990.1	P	27254.1	P	32056.6	P	25629.9	P
173247_s_at	C44E4.6	35244.4	P	34377.2	P	29961.8	P	24098.9	P	21488.1	P
173248_s_at	T24B8.1	54149	P	52949.5	P	44033.1	P	47337	P	33389.5	P
173249_s_at	C14B9.7	50852.7	P	52132	P	45601.7	P	48689.6	P	32244.3	P
173250_s_at	C05D11.9	994.8	P	764.8	P	697.2	P	462.4	P	728.1	P
173251_s_at	T05F1.3	48754.1	P	52736.1	P	42714.4	P	45390.2	P	31732.9	P
173252_s_at	T19C4.7	1325	P	884.3	P	1050.8	P	1253.8	P	1307.1	P
173253_s_at	C27A2.2a	45256.6	P	43557.1	P	37400.3	P	36751.7	P	28875.5	P
173254_at	Y48G8AL.6	745	P	651.5	P	680.8	P	339.4	M	176.2	A
173255_at	Y37E3.7	44399.3	P	44744.6	P	36706.8	P	39756.3	P	29560.3	P
173256_at	Y53F4B	11.3	A	10.4	A	16.2	A	1.5	A	21.8	A
173257_s_at	Y53F4B	1170.8	P	1672.6	P	3032.8	P	2180.8	P	1572.3	P
173258_s_at	F25H2.6	103.7	A	62	A	117.2	A	29.7	A	49.3	A
173259_at	Y37E3.17a	1651.2	P	2628.9	P	3245.5	P	3486.6	P	3181.2	P
173260_s_at	T06E4.1	1445	P	1239	P	1091.9	P	1029.9	P	1264.7	P
173261_s_at	B0507.1	137.7	P	27.5	A	67.1	P	70.7	P	51.7	P
173262_s_at	F25B4.1	4092	P	4541.5	P	3807.5	P	3949.8	P	3812.3	P
173263_s_at	K11H3.1a	4774.6	P	4483.2	P	5162.2	P	4820.9	P	3605.5	P
173264_at	F01G10.1	440.1	P	352.9	P	371.9	P	419.4	P	370	P
173265_at	Y71H10A.1a	8319.9	P	9022.6	P	7550	P	5298.6	P	6424.2	P
173266_at	Y54E10A.3	3233.5	P	2803.8	P	2347.1	P	1764.6	P	1802.6	P
173267_at	F52E4.1a	466.8	P	479.4	P	755	P	596.3	P	682.1	P
173268_s_at	T05H4.12	24666.8	P	23918	P	24988.2	P	20141	P	17192.4	P
173269_s_at	M01F1.2	41847.3	P	42603	P	37534.8	P	38341.8	P	28666.8	P
173270_s_at	F42G8.12	21177.3	P	19888	P	22563.6	P	21901.8	P	18441.5	P
173271_s_at	C44H4.2	2121.4	P	652.2	P	710	P	683.8	P	487.1	P
173272_s_at	Y38C9A.1	610.3	P	333.9	P	489.2	P	430.9	P	491.2	P
173273_at	C44H4.3	67.6	A	208	A	203	A	128.1	P	103.9	A
173274_s_at	W01F3.2	198	A	291.4	P	377.9	P	291.8	P	388.2	P
173275_s_at	B0336.10	47931.2	P	43871.7	P	36287.8	P	41495	P	30476.7	P
173276_s_at	C28C12.7a	11765.8	P	11939.9	P	9448	P	8774.4	P	8381.6	P
173277_at	K07B1.8	1496	P	1788.3	P	1458.9	P	2190.6	P	2377.8	P
173278_at	C29F3.1	10.7	A	7.5	A	8.7	A	41.8	A	29	A
173279_s_at	C29F3.1	243.5	A	5.3	A	69.3	A	8.6	A	62.5	A
173280_at	Y37B11A.2	248.2	A	232.4	A	214.4	A	274.2	A	181.2	A
173281_s_at	B0412.4	2612.6	P	2719.7	P	4233.5	P	1618.5	P	442.3	P
173282_s_at	W05E10.4	1978.3	P	1512.4	P	1936.2	P	1760.3	P	1440.5	P
173283_s_at	T04D3.5	198.8	P	178.5	A	201.2	P	149.4	P	175.7	P
173284_s_at	R07E5.14	2161.7	P	1773	P	1371.6	P	1928.3	P	1547.4	P
173285_s_at	Y113G7A.4	1606.6	P	2079.1	P	2067.2	P	2233.5	P	2150.4	P
173286_s_at	C37A2.7	39917.3	P	43161.9	P	34610.4	P	27180.9	P	26174.8	P
173287_s_at	T14F9.3	2628.3	P	2042.7	P	1879.4	P	1994.6	P	1591.6	P
173288_at	F56A3.4	25.4	A	3.7	A	6.5	A	3.1	A	5.2	A
173289_s_at	Y39H10A.3a	460.7	P	481.7	P	526.8	P	516.3	P	380	P
173290_at	Y67D2.3	9344.9	P	10163.2	P	7193.1	P	8157.4	P	7276	P
173291_at	Y82E9BR.3	25808.6	P	29549.1	P	26821.4	P	27193.7	P	20231.4	P
173292_at	MTCE.31	8449.2	P	10545.2	P	8532.4	P	7484.8	P	6658.3	P
173293_at	Y105E8A.19	36.8	A	21.1	A	26	A	17.6	A	13	A
173294_at	K05G3.3	2643.8	P	3116.8	P	3556.7	P	2856.2	P	3603.5	P
173295_s_at	K12H6.6a	582.5	P	855.5	P	1277.9	P	906	P	807.5	P
173296_at	K07E12.1a	971.8	P	1026.8	P	1448.1	P	870.9	P	1198.4	P
173297_at	Y48G8AL.13	115.9	A	47.2	A	20.4	A	57.8	A	52.9	A
173298_at	yk145b11.3	13516.2	P	12580.2	P	13536.1	P	11278.4	P	10580.5	P
173299_s_at	F33A8.1	871	P	487.1	P	663.3	P	609	P	795.9	P
173300_s_at	F45H10.3	11791.5	P	13588.7	P	12624.7	P	8074.2	P	9369	P
173301_s_at	C05E4.9a	3926.3	P	1660.8	P	2497.2	P	4058.8	P	3749.6	P
173302_at	F55G1.4	913.3	P	608.3	P	706.8	P	677.2	P	649.7	P
173303_s_at	Y51H7C.6a	1583.5	P	1120.1	P	757	P	1332	P	878.6	P
173304_at	Y48B6A.6a	125.6	A	171.3	A	167.2	A	169.5	A	87.5	A
173305_s_at	F49E11.1b	2504.2	P	1725.8	P	3948.4	P	2462.3	P	3481	P
173306_s_at	C04G2.6	1008.6	P	851.5	P	964.8	P	787.5	P	867.2	P
173307_s_at	F53B7.5	909.1	P	542	P	621.9	P	556.1	P	431.6	P
173308_at	Y67H2A.5	26736.3	P	29055.1	P	26446.9	P	27191.6	P	21508.7	P
173309_at	Y51F10.2	167.8	P	162.3	A	140.5	A	178.3	P	135.6	A
173310_at	Y51F10.7	10972.4	P	11278.6	P	10681.3	P	8766.3	P	8212.9	P
173311_s_at	C23H5.9	15.6	A	13.4	A	6.7	A	14	A	11.5	A
173312_s_at	K08A2.1	246.8	P	126.3	P	184.1	P	363.4	P	328.6	P
173313_s_at	C01F1.1	718.3	P	576.8	P	495.6	P	419.7	P	575.6	P
173314_at	Y48G8AL.1	468.6	P	321.4	P	259	P	325	P	397.7	P
173315_at	Y37E3.8a	46473.8	P	43659.3	P	39241.1	P	42095	P	30065	P
173316_s_at	Y62H9A.6	4.6	A	2.4	A	1.5	A	1.9	A	4.9	A
173317_s_at	C29F9.7	730.3	P	784	P	692.8	P	964.6	P	752.2	P
173318_at	yk145d8.3	21003.1	P	19031.3	P	18756.2	P	16612.4	P	13979.7	P
173319_s_at	T19D12.6	2547.9	P	2595.1	P	2276.9	P	2482.5	P	2403.4	P
173320_s_at	F09F7.3	1347	P	906.3	P	849.9	P	847.4	P	989.5	P
173321_at	T05E11.3	2108.9	P	2036.6	P	2739.9	P	2755.5	P	2135.6	P
173322_at	Y82E9BR.14a	658.5	P	606.9	P	835.9	P	803	P	596.9	P
173323_at	C35E7.1	74.2	A	3.8	A	6	A	5.2	A	36.9	A
173324_s_at	T28D6.6	2328.3	P	1380.7	P	1756.6	P	1703.8	P	1164.1	P
173325_s_at	Y47G6A.6	387.1	P	343.9	P	367.1	P	391.6	P	386.4	P
173326_s_at	Y43F8B.2a	2003.1	P	2186.9	P	4545.1	P	1952.3	P	1978.1	P
173327_at	C36E8.1	3119.1	P	1315.5	P	3655.1	P	1935.7	P	3247.7	P
173328_s_at	T27F2.1	399.8	P	361.7	P	579.6	P	354.1	P	513.3	P
173329_s_at	T01C3.6	47114.3	P	42181.1	P	39036.3	P	39845.1	P	30321.7	P
173330_s_at	F07D10.1	37642.5	P	38154.1	P	33796.8	P	34441.7	P	25915.8	P
173331_s_at	F37C12.4	47511.5	P	48474.5	P	40886.1	P	41054.4	P	30716.2	P
173332_s_at	F26E4.6	21794.7	P	20552.9	P	20621.6	P	19690.1	P	15972.7	P
173333_s_at	Y48B6A.2	38288.3	P	42019.7	P	34218.2	P	33707.9	P	25129.1	P
173334_s_at	Y62E10A.1	26156.3	P	25561.6	P	21624.8	P	19889.3	P	17834.4	P
173335_s_at	C24B9.9	181.3	M	302.9	P	626.5	P	148.8	P	250.6	P
173336_s_at	R09B3.2	3634.7	P	4342.1	P	3120.8	P	2828.3	P	2164.9	P
173337_s_at	R09B3.3	22034.2	P	17249.2	P	12539.9	P	13157	P	12829.7	P
173338_s_at	Y69A2AR.3	7213.7	P	6641	P	6453.2	P	4606.4	P	4585	P
173339_at	MTCE.23	1568.2	P	795.2	P	577.8	P	1415	P	419.5	P
173340_at	C44B12.5	96.4	A	51.3	A	10.9	A	82.1	M	27	A
173341_at	Y48G8AL.11	168	A	73.7	A	87.6	M	102.1	P	70.5	A
173342_at	Y92H12BR.2	913.4	P	1115.9	P	892.3	P	869.1	P	729.4	P
173343_s_at	W08D2.7	861.9	P	841.3	P	534.1	P	597.1	P	636.9	P
173344_at	Y54F10BM.3	9.2	A	3.7	A	9.2	A	2.4	A	0.9	A
173345_s_at	T28A8.7	580.1	P	767.6	P	823.4	P	629.5	P	714.2	P
173346_at	Y37E3.15a	1651	P	986.6	P	999.3	P	972.5	P	1164.3	P
173347_at	Y37E3.9	1762.7	P	1883.4	P	1670.3	P	1212.7	P	1583.4	P
173348_s_at	Y67D8C.8	1140.2	P	751	P	688.3	P	366.3	P	842.2	P
173349_at	MTCE.26	18653.5	P	16378.9	P	17249.2	P	14391.5	P	11831.1	P
173350_s_at	C54E4.2a	9621.8	P	9794.3	P	8075.9	P	9364.9	P	8284.7	P
173351_s_at	ZK652.4	45644.7	P	43729.8	P	38504.1	P	39116.8	P	29620.8	P
173352_s_at	C18D11.4	732.9	P	724.8	P	910.4	P	947.6	P	972.7	P
173353_s_at	Y67D2.6	233.8	P	145.4	P	149.9	P	115.1	P	99.7	P
173354_s_at	F33E2.2	2254.2	P	2723	P	2181.8	P	1872	P	2350.8	P
173355_s_at	T14B4.6	5377.8	P	1853.5	P	1176.7	P	3117.4	P	1271.6	P
173356_s_at	Y113G7A.3	6272	P	4012.4	P	4719.7	P	5893.9	P	4043.7	P
173357_s_at	Y53G8AL.2	2700.5	P	2263.9	P	2271.6	P	2009.5	P	1760.1	P
173358_s_at	R08D7.3	7156.2	P	5161	P	4710.1	P	7156.6	P	5290.4	P
173359_at	Y37E3.4	3112.3	P	1521.9	P	1765.7	P	1452.5	P	1305.1	P
173360_at	Y71H2AR.1	1678.8	P	2029.7	P	1614.6	P	1882.9	P	2265.6	P
173361_s_at	Y105E8A.24a	114.2	A	234.9	P	241.3	P	38.2	A	60.1	A
173362_s_at	M03C11.2	108.8	A	11.3	A	33.5	A	12.9	A	9.3	A
173363_s_at	C07H6.1	477	P	729.3	P	562.3	P	643.2	P	569.7	P
173364_s_at	E01A2.2a	1697.6	P	1082.7	P	1096.4	P	1381	P	1318.3	P
173365_at	Y67H2A.7	1059	P	1119	P	1134.9	P	1451.6	P	1242.1	P
173366_s_at	K12D12.2	507.6	P	355.7	P	440.2	P	440.5	P	402.7	P
173367_s_at	D1007.6	37385	P	42584.1	P	37205.3	P	40665.2	P	29812.8	P
173368_at	Y67D2.7	245.2	P	226.4	P	207.6	P	174.4	P	108.1	P
173369_s_at	F37C12.11	45041.9	P	46475.9	P	36970.4	P	37589.6	P	27785.9	P
173370_at	F58E10.3	10122.5	P	11061.4	P	11140.4	P	9549.9	P	9810.5	P
173371_s_at	Y71F9AL.17	4447.2	P	3083.9	P	2819.7	P	3377.8	P	2369.5	P
173372_at	K09E9.2	764.9	P	1033.2	P	1127.5	P	1158.2	P	252.4	P
173373_s_at	Y48G10A.2	364.7	P	303	P	424.2	P	210.3	P	237.8	P
173374_s_at	C16C10.11	2411.4	P	1634.6	P	1557.1	P	1894.7	P	1896.5	P
173375_s_at	K11H12.2	42005.9	P	42915.6	P	36058.8	P	36073.2	P	27440.2	P
173376_s_at	Y71H2B.10a	719.6	P	435.9	P	637.8	P	697.2	P	587.4	P
173377_s_at	F44G4.4a	764.9	P	835.5	P	849.2	P	672.4	P	650.9	P
173378_at	Y37E3.1	262.2	P	115.5	P	93.3	M	239.6	P	163.2	P
173379_s_at	C01A2.5	1188.8	P	1661.5	P	1192.3	P	1008.9	P	863.4	P
173380_at	Y48G8AL.8a	42555.2	P	44127.5	P	36228.3	P	39347	P	29227.5	P
173381_at	T05C12.7	11005.8	P	9204.1	P	9665	P	9603.8	P	11080.4	P
173382_s_at	T05C12.7	7765.7	P	6749.8	P	4947.7	P	6182.2	P	6595.7	P
173383_s_at	T01B7.5	1688.3	P	1380.1	P	1092.7	P	928.6	P	1270.9	P
173384_at	Y67H2A.6	1944.5	P	1675.6	P	1753.4	P	1641.4	P	1575.2	P
173385_at	T19B4.7	573.8	P	398.4	P	527.1	P	350.3	P	630.4	P
173386_s_at	T19B4.7	922.3	P	962.4	P	1106.2	P	630	P	883.6	P
173387_at	C08C3.3	560.3	P	543.8	P	688	P	345.5	P	490.2	P
173388_s_at	F09B12.3	10247	P	9064.9	P	9770.7	P	9624.8	P	8571.4	P
173389_at	Y47G6A.20a	10	A	20.5	A	12.2	A	24.8	A	9.1	A
173390_s_at	C34E10.1	3308.5	P	2316.7	P	2414.9	P	2325.7	P	2611.9	P
173391_s_at	K09A9.5	7497.6	P	5154.8	P	5948.5	P	7356.3	P	6216.9	P
173392_s_at	yk714g10.3	1790.9	P	3041.1	P	3402.6	P	3118.2	P	662.6	P
173393_s_at	T26E3.4	882	P	613.9	P	633.8	P	623.9	P	662.6	P
173394_s_at	Y71F9B.3	636.8	P	969.4	P	1675.3	P	2921.4	P	3283.5	P
173395_s_at	Y47D3B.10	1376	P	668.2	P	974.8	P	973.2	P	640.5	P
173396_s_at	C17E4.5	6583.7	P	4440	P	4486.3	P	4581.9	P	4725.5	P
173397_at	Y20F4.4	238.4	A	206.7	A	233.8	A	240.9	A	269.7	A
173398_s_at	F53H2.2	16	A	26	A	4.4	A	14.2	A	8.3	A
173399_s_at	Y71F9B.5a	412.1	A	291.6	A	353.2	A	235.1	A	376.1	A
173400_s_at	Y37D8A.13	26.8	A	1.1	A	6.7	A	44	A	6.1	A
173401_s_at	F32D1.10	593.5	P	341.8	P	272.5	P	265.3	P	332	P
173402_s_at	T07C4.5	10650.1	P	15294.6	P	15509.5	P	10772	P	17685.1	P
173403_s_at	T13F2.8	285.7	M	348.9	M	376.6	P	369.9	P	513.3	P
173404_s_at	R186.1	281.4	A	361	P	293.7	A	261.8	A	235.4	P
173405_s_at	K10C2.4	2997.8	P	2660	P	2675.5	P	3111.4	P	2326.2	P
173406_at	Y82E9BR.16a	1913.7	P	1661.4	P	1964.6	P	1518	P	1707.7	P
173407_s_at	JC8.3a	30657.2	P	32695.2	P	28527.5	P	28983.9	P	22441.2	P
173408_s_at	F17C11.9a	26315.1	P	23926.6	P	20932.3	P	25848.8	P	19749.1	P
173409_s_at	F15B9.5	460.8	P	683.8	P	570.3	P	1045.3	P	954.1	P
173410_s_at	Y87G2A.1	571.4	P	375.7	P	402.7	P	328.9	P	282.6	P
173411_s_at	K07H8.6a	375.4	A	580.7	P	547.6	A	383.6	P	442.5	P
173412_s_at	Y51A2D.9	5059.1	P	3273.7	P	3378.5	P	3178.7	P	3118.5	P
173413_at	Y73B6A.5a	956.6	P	578.7	P	1066.1	P	1082.1	P	1398.1	P
173414_s_at	T07D1.4	257.4	P	262.1	P	319.5	P	197.5	P	290.4	P
173415_s_at	F39H11.2	536.8	P	432.7	P	447.5	P	352.6	P	817.7	P
173416_at	ZK507.6	421.4	A	399.2	P	463.7	P	344.2	P	550.4	P
173417_at	F35H10.10	2734.8	P	2304.7	P	3246.7	P	2210.3	P	2601.1	P
173418_at	C54H2.5	7262	P	5651.5	P	6100.9	P	4435.4	P	5702.3	P
173419_at	Y38F2AL.4	91	A	9.9	A	10.9	A	3.2	A	3	A
173420_s_at	Y38F2AL.4	10.8	A	7.4	A	41.3	A	11.6	A	7.5	A
173421_at	Y38F2AL.4	2758.7	P	2402.7	P	3005.8	P	1684.4	P	1862.2	P
173422_at	ZC504.4a	1821.9	P	1884.4	P	1842.1	P	1566.3	P	1509	P
173423_at	K11E8.1a	49.3	A	38.8	A	53.6	A	44.8	M	71.8	P
173424_at	F55C7.7a	365.1	A	296.5	A	288.2	A	297.5	A	283.3	A
173425_at	F46E10.9	8670.5	P	5589.2	P	4521.9	P	8290.5	P	5661.1	P
173426_at	Y51H4A.3	527.9	P	763.6	P	1165.5	P	300.2	P	537.2	P
173427_at	AC7.2a	2155.1	P	2629	P	3234.7	P	2047.2	P	2831.1	P
173428_at	T12F5.4	405.3	M	339.6	P	412.9	P	348.2	P	1189.6	P
173429_at	F18H3.5a	537	P	473.9	P	691.8	P	167.6	P	509.7	P
173430_at	C03G5.1	3877.4	P	2399.6	P	3613.1	P	4026.7	P	5023.2	P
173431_at	C51E3.7a	4152	P	4345.8	P	8144.4	P	6447	P	8772.2	P
173432_at	Y113G7B.23	359.6	P	275	P	655.6	P	283	P	555.9	P
173433_s_at	K04G7.3	1640.4	P	2232	P	2543.8	P	1542.9	P	2418.2	P
173434_at	C44C11.1a	726.9	P	849.9	P	1510.4	P	872.9	P	1201.4	P
173435_s_at	C09G12.8	1257	P	1353.3	P	1310.9	P	965.5	P	1408.5	P
173436_at	C10H11.9	697.8	P	664.1	P	788.9	P	798.1	P	785.3	P
173437_at	F02E9.2a	1186.5	P	840.4	P	1383.3	P	556	P	929.1	P
173438_at	C23H4.1	2307.8	P	5028.8	P	4586.8	P	3177.7	P	3684.2	P
173439_at	F25E2.5a	1875.6	P	1799.1	P	2193.8	P	1491.3	P	2401.6	P
173440_at	T10H9.4	5418.4	P	5246.3	P	5875.2	P	4318.3	P	4582.7	P
173441_s_at	F54C8.3	906.7	P	710.2	P	1172.3	P	1355	P	857.9	P
173442_at	T02C12.1	2438	P	2977.7	P	4077.6	P	2366.9	P	3317.9	P
173443_s_at	F57B10.12	257.7	P	240.8	A	266.4	M	220.5	P	263	P
173444_s_at	R09B3.5	4527.3	P	2936	P	2506.7	P	3302	P	2542	P
173445_s_at	F44B9.6	71.8	M	44.8	A	50.7	A	59.9	P	97.3	P
173446_s_at	C37F5.1	615.7	A	480.6	A	577.6	P	496	A	639.8	P
173447_s_at	C35C5.1	106.5	P	119.9	P	91.6	P	81.1	P	142.5	P
173448_s_at	F57F5.4	318.9	A	628.3	P	451.7	A	457.3	P	486.4	P
173449_s_at	C15F1.3a	284.3	A	390.8	P	314.1	M	537	P	377.3	P
173450_at	Y46H3A.6	1069.8	P	572.4	P	726.4	P	516.7	P	548.8	P
173451_s_at	Y46H3A.6	366	P	336.9	P	323.5	P	495.1	P	516.9	P
173452_s_at	K08H10.7	54.9	A	57.6	A	7.5	A	48.4	A	77.7	A
173453_s_at	F20C5.2b	1250.2	P	1050	P	1367.8	P	631.9	P	1151.9	P
173454_at	F42A6.7a	5812.6	P	5374.7	P	6126.2	P	7646.5	P	6903.4	P
173455_s_at	C26D10.2a	2187.5	P	2108.8	P	1774.6	P	2950.5	P	2676.6	P
173456_at	C02H7.3	615.5	P	285.4	P	497.8	P	165.2	P	371.6	P
173457_s_at	Y75B8A.35a	19.3	A	40.8	A	16.8	A	4.6	A	43.7	A
173458_at	F49E11.9	1084.6	P	712.9	P	737	P	574.3	P	536	P
173459_s_at	F52B5.1	2808.1	P	2526.1	P	3435	P	1635.7	P	3083.8	P
173460_s_at	F26G5.9	941.9	P	1175.9	P	2034.1	P	1422.1	P	2148.9	P
173461_at	M05B5.5	110.7	P	111.4	A	271	P	160.5	P	263.3	P
173462_s_at	C03B8.4	3307.6	P	2860.6	P	3056.4	P	1524.5	P	2976.8	P
173463_s_at	F08B12.3a	280.3	M	238.3	P	235	P	259.1	P	336	P
173464_at	F59F5.6	637.3	P	798.3	P	972.8	P	702.8	P	1012.3	P
173465_at	Y39H10A.7a	419.4	P	238.8	P	295.5	P	271.1	P	328	P
173466_s_at	C36H8.3	2597.3	P	3201.9	P	2054.6	P	3975.4	P	4301.1	P
173467_s_at	R10E11.4	281.7	P	215.7	P	310.5	P	142.6	P	160	P
173468_at	D1022.7a	1528.9	P	1310.9	P	1304.5	P	1189.6	P	1534.5	P
173469_s_at	ZK829.2	183.9	P	144.5	P	149.8	P	126.3	P	179.3	P
173470_s_at	H19N07.4	1647.8	P	1434.1	P	1504.8	P	1959.7	P	1799.3	P
173471_at	Y71F9B.7	134.3	P	125.6	P	188.6	P	197.5	P	181.7	P
173472_s_at	Y57A10C.6	1356	P	710.4	P	773.4	P	818.8	P	778.8	P
173473_s_at	C09G4.1	145.5	P	143.9	P	382	P	85.3	P	173.2	P
173474_at	T27E9.7	2610.5	P	1844.8	P	2104.7	P	1608.8	P	2279.2	P
173475_s_at	ZK637.13	5799	P	12375.1	P	10713.6	P	9985.8	P	8980.5	P
173476_s_at	C07H4.2	1727.1	P	1317.3	P	1543.5	P	1384.8	P	1543.1	P
173477_at	F35G12.3a	931.6	P	481.8	P	1089	P	516.8	P	978.4	P
173478_at	F35G12.3b	249.5	P	264.4	P	373.5	P	228.6	P	286.4	P
173479_at	R151.6	1245.3	P	974.1	P	852.2	P	723.2	P	1240.5	P
173480_s_at	Y5H2B.5	243.5	A	38.3	A	298.8	A	137.2	A	121.2	A
173481_at	Y41E3.1	2486.2	P	1797.1	P	2397.1	P	1731.3	P	2078.4	P
173482_s_at	T01D1.6	119.2	A	488.3	P	975.8	P	424.3	P	760.9	P
173483_s_at	ZC395.8	433.7	P	689.9	P	517.5	P	545.7	P	704.2	P
173484_at	F53H8.4	583	P	413.7	P	659.6	P	307.8	P	519.7	P
173485_s_at	B0546.4a	388.3	A	411.6	A	334.1	A	500.9	A	303.9	P
173486_at	F31C3.4	556.4	P	411.7	P	592.2	P	350.9	P	506.1	P
173487_at	R04D3.2	11.4	A	62.3	A	6.7	A	5.4	A	31.6	A
173488_at	T05E7.5	8.3	A	48.6	A	34.1	A	16.1	A	37.8	P
173489_at	F14B6.1	35.6	A	19.1	A	25.1	A	13.3	A	17.9	A
173490_s_at	F09F7.7a	1502.9	P	1630.1	P	1207	P	1380.2	P	1578.8	P
173491_s_at	F58H7.2	340.1	P	554.4	P	471.8	P	511.6	P	479.3	P
173492_s_at	D1044.7	308.4	A	458.6	P	459.7	P	385.5	P	461.2	P
173493_at	F59B2.2	1394.7	P	1970.7	P	2432.2	P	2224.8	P	2114.9	P
173494_s_at	T20F5.4	408	A	399.1	A	264.8	A	492	P	173.7	A
173495_at	K11G9.5	948.9	P	540.4	P	707.5	P	628.6	P	647.9	P
173496_s_at	T23G7.3	288	P	521.7	P	388.3	P	250.8	P	370.9	P
173497_s_at	ZC190.7	23.5	A	89	A	72.9	A	67.3	M	33.4	A
173498_s_at	F09C6.1	39.7	A	23.1	A	98.4	A	56.4	A	98.1	A
173499_s_at	B0228.4a	189.1	P	119.9	A	121.3	A	57.7	A	97.6	A
173500_at	R160.7	5315.5	P	2287.9	P	3894.1	P	2136.4	P	2709.5	P
173501_s_at	M70.4	29.8	A	46.9	A	32.4	A	56.8	A	4.3	A
173502_s_at	C03E10.4	487.5	P	283.4	P	355	P	501.8	P	606.2	P
173503_at	K07A1.12	2714.4	P	1897.2	P	2000.3	P	1749	P	1690.8	P
173504_at	C42D8.8a	11569.5	P	9669.9	P	10637.9	P	10087	P	10455	P
173505_s_at	C42D8.8a	4921.8	P	6275.4	P	6115.2	P	4889.1	P	4430.6	P
173506_s_at	T20H4.5	6267.2	P	7415.5	P	4996	P	7151.6	P	6216.8	P
173507_s_at	F43C9.4a	276.9	P	208.1	P	221.3	P	167.8	P	217.4	P
173508_at	C02B10.1	12161.1	P	9452.6	P	9345.6	P	9229.7	P	9018.2	P
173509_at	W02D3.9	1331.7	P	1449.7	P	1410.8	P	1128.2	P	1326.9	P
173510_s_at	Y57E12AL.5	522.7	P	480.2	P	347.1	P	483.7	P	444.1	P
173511_at	H37A05.1	1774	P	1256.2	P	1813.9	P	883.2	P	1359.2	P
173512_at	T01D3.4	1790.5	P	1747.5	P	2184.6	P	1801.2	P	2133.5	P
173513_s_at	C18E9.3a	1711	P	1355.4	P	1622.4	P	1314.3	P	1288	P
173514_s_at	K12C11.1	2824.9	P	2145.4	P	2051.5	P	3504.9	P	1660.3	P
173515_s_at	Y87G2A.5	255.6	A	196.7	A	190.2	P	510.4	P	365.8	P
173516_at	M01E11.4a	2056.5	P	2096.9	P	3108.7	P	2723.3	P	4071.9	P
173517_at	F37B12.3	2519.1	P	1851.5	P	2642.6	P	1280	P	1929.2	P
173518_s_at	C34D4.15	313.9	P	169.5	P	244.5	P	182.3	P	363.6	P
173519_at	T05A12.3	1895.3	P	1578.7	P	1581.4	P	915.7	P	1298.6	P
173520_at	T20B5.3	281.5	P	433.4	P	200.4	P	120.3	P	210.5	P
173521_at	C48G7.3	1196.6	P	1398.8	P	1862.7	P	874.3	P	1584.7	P
173522_s_at	W06H3.2	810	P	765.2	P	433.8	P	525.5	P	775.9	P
173523_s_at	F11C7.5	1242.2	P	2074.8	P	1755.2	P	2159.7	P	2071.4	P
173524_at	D2096.8	14808.1	P	12512.1	P	14079.1	P	13073.6	P	11665.4	P
173525_at	C36B7.6	5561.5	P	3388	P	3755.4	P	3695.1	P	4017.5	P
173526_at	F13H6.5	83.3	A	54.3	A	61.6	A	103.3	A	47	A
173527_at	C16H3.3a	476.3	P	539	P	724.2	P	476.4	P	565.5	P
173528_at	ZK863.4	1082.3	P	746.4	P	1198.8	P	764.8	P	951.8	P
173529_at	C36A4.4	2211.8	P	2118.9	P	2453.5	P	1586.9	P	2174.6	P
173530_at	F26F4.5	604.3	P	604.2	P	715.5	P	579.9	P	644.3	P
173531_at	C17G1.4	924.3	P	655.7	P	966	P	437.4	P	706.8	P
173532_at	R03D7.4	1046.2	P	835	P	1189.1	P	601.6	P	990.7	P
173533_at	F31E3.4	359	P	375.5	P	578.2	P	325.2	P	371.4	P
173534_at	C08A9.7	38.8	A	37.3	A	33.1	A	37.2	A	49.1	A
173535_s_at	F33A8.5	2645.1	P	4230.1	P	4250.2	P	5463.4	P	4194.7	P
173536_s_at	K02B2.3	403.2	A	367.7	P	702.6	P	448.1	P	831.2	P
173537_at	B0361.9	1168	P	716	P	532.1	P	860	P	1189.8	P
173538_s_at	M02D8.3	263.1	P	175.5	P	119.4	M	180.9	A	201.3	P
173539_at	B0511.10	2062.3	P	1054.3	P	1110	P	957	P	946.1	P
173540_at	F59C12.3	1246.8	P	1248.7	P	1304.7	P	810.3	P	1106.9	P
173541_at	F28B3.7	1171.9	P	2320.7	P	2114.4	P	1419.2	P	2252	P
173542_at	F47D12.9a	1633.6	P	2121	P	2540.4	P	1077	P	1005.2	P
173543_at	C13F10.4	1727	P	1390.8	P	1552.6	P	765.4	P	1072.2	P
173544_at	C18B12.6	1256.7	P	1394.1	P	1089.7	P	937.9	P	938.6	P
173545_at	M03D4.6	22.1	A	33	A	7.3	A	43.4	M	38.3	A
173546_s_at	C24F3.1a	2653.5	P	2572.3	P	2456.5	P	4715.5	P	2731.1	P
173547_s_at	C36B1.12	456	P	410.1	P	442.2	A	586.3	P	731.4	P
173548_s_at	H06H21.6	1924.8	P	2219.1	P	2087.4	P	2176	P	1941.3	P
173549_s_at	T07F10.2	144.8	A	58.2	A	55.7	A	134.3	A	14.6	A
173550_at	F45D3.4	2769.7	P	3348.6	P	5331.2	P	1313.8	P	3498.6	P
173551_at	F32B5.7	1184.7	P	1313.2	P	1443.4	P	825.5	P	1650.7	P
173552_s_at	M01B12.3	970.2	P	1263.5	P	1078.3	P	1147.3	P	702.7	P
173553_s_at	C27A7.4	91.6	P	121	P	85.2	P	82.5	P	96.6	P
173554_at	Y79H2A.6	2806.5	P	4344.7	P	5127.5	P	2567.7	P	3370.8	P
173555_at	R13F6.10	7609.8	P	4156.8	P	4015.8	P	3515.7	P	4009.1	P
173556_s_at	C06A8.1a	854	P	879.5	P	1090.4	P	1639.5	P	923.2	P
173557_s_at	F26A1.12	13.9	A	59	A	12.1	A	63.4	A	9.7	A
173558_at	ZC443.3	991.4	P	979.8	P	1234.6	P	453.5	P	786.3	P
173559_at	T26C11.4	482.1	P	503.9	P	626.1	P	625.1	P	628.4	P
173560_s_at	H19N07.3	1276.1	P	1889.5	P	1750.1	P	2240.8	P	2082.8	P
173561_s_at	R12C12.9a	1115.6	P	1002.8	P	738.4	P	914.9	P	1045.9	P
173562_s_at	T05B11.3	554.2	P	1003.8	P	678.2	P	781.2	P	722.5	P
173563_s_at	C35C5.3a	4889	P	5739.9	P	5582.8	P	3217.8	P	3615.9	P
173564_at	Y37D8A.4	953.5	P	700.3	P	702.8	P	343.6	P	758.8	P
173565_s_at	C05C8.6	994.7	P	907.9	P	872.6	P	851.9	P	966.1	P
173566_at	C13B9.3	4410.6	P	3574.1	P	3844.4	P	2693.5	P	2283.7	P
173567_s_at	T02E9.2	485.2	P	362	P	403.9	A	514.6	P	255.3	A
173568_at	C27A12.6	128	P	84.1	P	115.7	P	74.1	P	98.7	P
173569_at	B0041.5	2832.4	P	2737.1	P	2642.7	P	2729.8	P	2459.4	P
173570_s_at	F17C8.6	101.7	P	142.6	A	42.7	A	92	P	107.7	P
173571_s_at	T27E4.6	135.9	A	114.6	P	70.8	M	95.7	P	82	P
173572_s_at	T05H10.3	190.1	A	113.5	A	72.3	A	137.1	A	178.1	M
173573_s_at	Y75B7B.2	12.4	A	11.9	A	7.8	A	18.7	A	13	A
173574_at	T10F2.3	285.6	P	431.1	P	306.5	P	233.8	P	385.4	P
173575_s_at	F19H6.5	65.4	A	76.4	A	76.8	A	35.1	A	70.7	A
173576_at	ZK180.5a	4409.1	P	3089.6	P	5736.2	P	2949.4	P	4357.7	P
173577_at	T18H9.7a	1076	P	1538.9	P	1446	P	1036.2	P	1416.2	P
173578_s_at	C33D9.3a	1035.7	P	1413.6	P	1524	P	1403.4	P	1899.5	P
173579_s_at	W04G3.2	1592.7	P	904.3	P	831.9	P	1406.5	P	835.5	P
173580_s_at	W06D12.2	176.6	A	203.5	A	214	A	443.9	P	275.1	A
173581_s_at	Y41C4A.10	726.2	P	357.9	P	295.5	A	430.1	P	219.3	P
173582_at	C14H10.2	641.1	P	202.7	P	236.6	P	278.2	P	282.2	P
173583_s_at	C14H10.2	1096.6	P	1037.3	P	823.4	P	685.1	P	877.5	P
173584_s_at	W01C9.3	21.3	A	25.5	A	19.9	A	68	A	20.3	A
173585_at	F16D3.4	1530.8	P	1060.7	P	1543.4	P	887.8	P	1177	P
173586_s_at	W02B12.10	1066.1	P	1170.7	P	902	P	1063.7	P	1079	P
173587_s_at	T07D10.1	87.7	A	116.4	A	79.9	A	26.5	A	78.2	A
173588_s_at	T13F2.6	150	A	103.3	A	94.4	A	109.7	A	94.4	A
173589_at	Y105C5A.1	124.7	A	194.6	A	256	M	59.4	A	177	M
173590_at	F10E7.8	2597.2	P	1686.4	P	2689.3	P	2342.8	P	2734.9	P
173591_at	F43G6.9	3087.1	P	4323.7	P	4013.5	P	4579.3	P	5291.6	P
173592_s_at	H21P03.3a	1159.2	P	773.7	P	928.9	P	763.6	P	854.8	P
173593_at	ZK546.17	1381.6	P	821.6	P	1259.9	P	955.3	P	779.8	P
173594_at	Y32H12A.8	699.1	P	578	P	612.8	P	326.3	P	623.4	P
173595_s_at	Y32H12A.8	100.8	P	58.7	M	73.2	P	78.9	P	72.9	P
173596_at	F57B9.7a	2756	P	2591.6	P	2639.5	P	1420.4	P	2845.3	P
173597_s_at	F57B9.7a	191.8	P	96.7	P	117.1	A	122.1	M	160.8	P
173598_s_at	Y75B8A.32	28.1	A	24.3	A	31.3	A	15.8	A	8.1	A
173599_s_at	Y48G10A.3	1058.1	P	1175.2	P	1227.6	P	354.8	P	399.5	P
173600_s_at	R07E4.5	425.2	P	353.3	P	511.7	P	564.1	P	510	P
173601_s_at	Y56A3A.11	231.4	A	263.9	A	193.7	A	108.4	A	146.3	A
173602_at	Y17G7B.17	315.2	P	418.1	P	485.1	P	724	P	530.5	P
173603_at	T11G6.5	1937.3	P	1282.8	P	1580.6	P	1127.2	P	1953.6	P
173604_at	C14A11.6	586	P	786.7	P	915	P	797.2	P	920.3	P
173605_s_at	C14A11.6	74.3	A	342.8	A	256.1	A	293.4	A	386.5	P
173606_s_at	T26A5.9	14458.8	P	17512	P	16808	P	16509.3	P	16394.9	P
173607_s_at	F59F3.2	39.1	A	33.5	A	87.1	A	185.5	A	188.2	A
173608_s_at	K10B3.7	12179.1	P	15499.5	P	16926.7	P	19409.2	P	12486	P
173609_at	Y39B6A.1	1810.2	P	1325.8	P	3544.3	P	2343	P	1818.1	P
173610_at	C30C11.4	6900.3	P	3908.1	P	4611.2	P	3962.5	P	4626.6	P
173611_s_at	Y11D7A.11	98.4	A	97.2	A	100.9	A	82.2	A	120.1	A
173612_s_at	Y77E11A.13a	17.2	A	35.2	A	14.1	A	51	A	11.3	A
173613_s_at	Y62E10A.13a	4627.7	P	3878.5	P	5050.6	P	2769.9	P	3551.3	P
173614_at	C46H11.11a	323.2	P	170.3	P	316.8	P	221.4	P	265.6	P
173615_s_at	Y111B2A.8	121.8	P	187.3	P	229.1	P	140.3	P	132.2	P
173616_at	K11D12.10a	213.8	P	343.9	P	435.1	P	253.9	P	405.6	P
173617_at	F43B10.2	230.6	P	301.7	P	223.2	P	116.2	P	206.9	P
173618_s_at	T12E12.3	21.2	A	9.9	A	17.9	A	14.3	A	24.8	A
173619_s_at	R10D12.8	239.6	A	377	A	333.5	A	319.1	A	378.8	A
173620_s_at	C03A7.11	48.2	A	4.6	A	17.7	A	41.4	A	10	A
173621_s_at	Y43F8C.16	16.1	A	6.2	A	6.8	A	5.4	A	7.3	A
173622_s_at	F10G7.10a	902.8	P	698	P	751.2	P	630.1	P	728.1	P
173623_s_at	W10D5.3a	760.2	P	722.1	P	843.5	P	619.7	P	911.4	P
173624_at	K07C5.1	2540.8	P	2280.8	P	3270.8	P	3020.3	P	3111.7	P
173625_s_at	F08A10.1a	232.9	P	402.3	P	286.9	P	314.9	P	433.2	P
173626_s_at	F29G6.3a	2185.6	P	3034.9	P	2817	P	2288.8	P	1286.7	P
173627_at	F54C8.7a	1865.7	P	771	P	1234.7	P	751.5	P	1075.1	P
173628_at	Y55F3AM.12	727.7	P	411.2	P	536.3	P	386.4	P	464.2	P
173629_at	F36A2.13	1141.4	P	1144	P	1596.4	P	797.9	P	923.8	P
173630_s_at	T12E12.2	148.2	A	155.6	A	115.4	A	164.5	A	167	A
173631_at	F29D11.2	2597	P	2094.6	P	2340.9	P	1750.7	P	2647.6	P
173632_s_at	M18.1	25.3	A	48.6	A	84.6	A	154.9	A	195.6	A
173633_at	F10G7.9a	969.2	P	351.1	P	823.8	P	446.1	P	684	P
173634_at	M28.6	2694.9	P	2985.8	P	4521.5	P	2568.8	P	3922.1	P
173635_at	F16F9.2	5212.1	P	6823.1	P	6326.7	P	4260	P	5035.9	P
173636_at	C01B7.6	2414.7	P	2335.3	P	2786.6	P	1899.8	P	2168.3	P
173637_s_at	C05D10.1a	372.5	A	326.2	A	318.5	A	230.5	A	389.3	A
173638_s_at	ZK177.8a	300.4	P	356	P	324.9	P	281.1	P	360.8	P
173639_at	C34E7.4	3191.6	P	1360.3	P	1697.3	P	1454.6	P	1494.2	P
173640_at	ZC513.7	2004.1	P	2074.7	P	3037.5	P	1518.8	P	2497	P
173641_at	K07D8.1	977.3	P	1106.5	P	1600.6	P	805.6	P	1555.7	P
173642_at	Y22D7AR.6	622.2	P	381.1	P	751.3	P	344.4	P	333.7	P
173643_at	Y22D7AL.8	380.7	M	496.8	P	691.5	P	363.8	P	609.2	P
173644_at	K02D7.1	3416.5	P	3909.9	P	5937.2	P	3185	P	4309.4	P
173645_s_at	Y119D3B.15	873	P	1020.7	P	829.5	P	533.7	P	778.1	P
173646_at	C52B9.8	1366.3	P	1377.5	P	1324.1	P	816.5	P	1376.8	P
173647_s_at	C53B4.5	373.8	P	310.7	A	195.8	A	389.9	P	193.8	P
173648_s_at	F53G2.6	169.4	A	218.3	P	119.8	P	139.6	A	149.1	A
173649_at	F18A12.8a	838.7	P	957.7	P	1230.3	P	1145.4	P	1193.7	P
173650_s_at	ZK265.2	591.5	A	175.6	A	135.9	A	183.5	A	168.2	A
173651_at	T12D8.3	903.8	P	889.3	P	1251.3	P	547.9	P	965.2	P
173652_at	Y50E8A.4a	671.6	P	576.5	P	571.1	P	518.9	P	722.1	P
173653_at	B0205.3	8103.3	P	6406.5	P	7148.7	P	5765.3	P	6353.1	P
173654_at	C42D8.5	9334.7	P	3738.6	P	3033.9	P	4408.5	P	1832.7	P
173655_s_at	T22D1.9	713.8	P	929.9	P	770.4	P	2013.6	P	1444.1	P
173656_at	C18A11.7a	14875.6	P	14850.7	P	15712.1	P	13626.5	P	14500	P
173657_s_at	Y77E11A.15	125.4	A	155.7	A	77.6	A	320	P	159.5	P
173658_at	F15A8.6	540	P	524.2	P	687.7	P	340.6	P	532.8	P
173659_s_at	C46A5.4	154.9	A	16.5	A	68.4	A	14.1	A	96.2	A
173660_at	R90.1	1909.4	P	2052.7	P	2525.8	P	1027.1	P	2140.9	P
173661_s_at	C54G7.3a	287.8	P	451.6	P	411.5	P	318.2	P	419.6	P
173662_at	T05E8.3	1144.2	P	1028	P	1743.6	P	741.2	P	1763.3	P
173663_at	T28F3.1a	302.1	P	485.1	P	993.4	P	405.7	P	450.9	P
173664_at	ZC13.4	627.7	P	122.2	P	239.8	P	175.6	P	85.9	P
173665_at	T26A5.9	13420	P	16311.1	P	14293.1	P	12114.8	P	11606.9	P
173666_at	R07G3.8	1577.5	P	1823.4	P	2322.5	P	1003	P	1814.1	P
173667_at	B0416.5a	3665.7	P	2428.3	P	3979.1	P	2404.2	P	2639.7	P
173668_s_at	F52G2.3	134.5	A	180.8	A	124.4	P	202.4	P	179.8	P
173669_s_at	K10B3.6a	50.9	A	141.3	P	142.4	P	156.9	P	167.6	P
173670_s_at	C03D6.4	872.7	P	563.4	P	721.1	P	659	P	681.9	P
173671_at	F33D4.4	3754.4	P	2150.1	P	3496.1	P	2618	P	5175	P
173672_s_at	C06A5.8a	45.7	A	82.1	A	15.2	A	87.5	A	71.8	A
173673_s_at	W08E3.2	86.2	A	60.9	A	95.7	P	259.6	P	239.9	P
173674_at	T04F8.2	659.4	P	567.7	P	580.1	P	476.4	P	432.3	P
173675_at	F59A3.4	1311.1	P	1257	P	1399.3	P	1443.8	P	1595.4	P
173676_s_at	F08C6.6	2124.7	P	3679.3	P	2644.8	P	4588.7	P	3543.8	P
173677_at	F25G6.8	5894.2	P	4880.7	P	4650.9	P	3386.4	P	3789.1	P
173678_s_at	F25G6.8	463.8	P	829.8	P	660	P	543.8	P	568.4	P
173679_s_at	C27H6.4a	5020.7	P	5522.7	P	5739.9	P	5377.3	P	3895	P
173680_at	T02C5.3	2519.7	P	2351.2	P	2339.7	P	1662.4	P	2426.2	P
173681_s_at	F44B9.7	314.5	P	278.5	P	222.9	P	361	P	304	P
173682_at	M01H9.3a	560.1	P	439.2	P	1147.7	P	349.7	P	926.5	P
173683_s_at	F09G2.8	384.3	P	484.6	P	364.8	P	438.1	P	548.7	P
173684_s_at	K04C2.3a	576.6	P	621.7	P	1163.7	P	359.8	P	741.6	P
173685_s_at	M60.6	157.6	M	234.2	P	287.2	P	216.3	P	235.8	P
173686_s_at	Y7A9D.1	63.7	A	338.5	A	256.5	A	266.1	A	516.5	P
173687_s_at	R11A5.3	11.2	A	22.9	A	12.4	A	19.5	A	8.2	A
173688_s_at	T22B7.7	20.3	A	52.1	A	66.2	A	6.7	A	62.3	A
173689_s_at	K09H9.6	301.8	P	227	P	137.5	M	140.4	P	149	P
173690_at	F46B6.5a	1609.9	P	1353.8	P	1740.7	P	779.6	P	1370	P
173691_s_at	ZK688.2	244.5	P	325.3	P	357	P	205.1	P	309.1	P
173692_at	E04A4.5	4793.7	P	3371.8	P	4154.9	P	3406.7	P	4305.7	P
173693_at	F59F4.3	1025.6	P	829.6	P	993	P	877.1	P	972.7	P
173694_s_at	F55F8.6	487.2	P	480.7	P	367.9	P	616.5	P	446.4	P
173695_s_at	T01H3.2	310.4	P	278.6	P	296.4	P	490.5	P	366.7	P
173696_at	F21H12.5	424.6	P	93.8	A	218.9	P	131.2	P	201.3	P
173697_s_at	F10E9.7	170.2	A	129.2	A	127.9	A	158.4	A	141.5	A
173698_s_at	F01D5.9	1566.5	P	930	P	920.4	P	2435.5	P	1311.2	P
173699_s_at	C09G9.1	512.5	P	817.3	P	727.6	P	827.2	P	864.7	P
173700_at	T03D3.5	50	A	18.1	A	53.8	A	80.5	A	25.3	A
173701_s_at	T03D3.5	19.3	A	70	A	77.9	A	147	A	107.9	A
173702_at	T05E11.5	4775	P	1658.1	P	6299.3	P	5932.9	P	3247.6	P
173703_s_at	F25H5.6	945.3	P	577.3	A	500.9	A	797	P	722.4	P
173704_s_at	W07B8.4	238.2	A	195.8	A	243.6	M	234.6	P	212.6	M
173705_s_at	K06A1.5	283.5	P	243.7	P	269.6	P	456.1	P	386.2	P
173706_at	ZK154.6a	224.2	P	144.7	P	261.8	P	144	P	288.3	P
173707_at	B0035.2	2596.8	P	883.2	P	1607.2	P	777	P	1040.3	P
173708_s_at	B0035.2	374.2	P	365.6	P	398.1	P	335.9	P	349.9	P
173709_at	C02B10.2	476.4	P	396.1	P	626.2	P	355.9	P	372.8	P
173710_at	F58G11.3	95.7	P	17.4	A	144.7	A	46	A	52.7	A
173711_s_at	C17G10.6a	28.6	A	52.7	A	43.8	A	35.1	A	34.6	A
173712_s_at	T23B12.7	543.4	P	365.7	P	348.8	P	318.1	P	470.3	P
173713_at	F59B10.4a	12.9	A	9.9	A	13.7	A	10.2	A	11	A
173714_at	T09B4.10	734	P	789.8	P	953.3	P	554.2	P	783.7	P
173715_s_at	B0511.12	1154.4	P	1072.2	P	997.1	P	967.8	P	1065.3	P
[truncated: 20,552 more rows]
