# Supplementary material for: Cell-specific microarray profiling experiments reveal a comprehensive picture of gene expression in the C. elegans nervous system
Source: Genome Biol. 2007 Jul 5;8(7):R135. doi: 10.1186/gb-2007-8-7-r135 (PMC2323220; doi:10.1186/gb-2007-8-7-r135)
Supplement: Additional data file 27 — RMA intensities for the larval pan-neural (LP), larval A-class (LA), and larval reference (LR) datasets. [file gb-2007-8-7-r135-S27.xls]

## Sheet: Larval Pan + Reference RMA
Intensity Values Following RMA Normalization (GeneTraffic)
Larval Pan-neural and larval reference values
F25B3.3::FLAG::PAB-1
			Neuronal #1	Neuronal #2	Neuronal #3		N2 #1	N2 #2	N2 #3	N2 #4	N2 #5
Probe Set ID	Cosmid name		DMW33	DMW42	DMW43		DMW15	DMW20	DMW21	DMW32	DMW41
171720_x_at	Y48E1B.14		474.198	313.903	473.301		241.048	247.028	292.942	259.433	258.243
171721_x_at	T01G9.2		336.396	323.761	396.706		260.037	321.88	262.221	346.957	313.772
171722_x_at	F56B3.11		546.774	712.782	502.683		1195.89	956.156	716.98	1016.56	742.069
171723_x_at	F59D8.2		107.597	79.957	67.4837		93.0665	81.358	86.8798	58.6073	78.1361
171724_x_at	K06A5.7		78.4074	115.975	93.2416		194.5	134.761	171.323	125.723	143.564
171725_x_at	F57B1.4		6719.01	7942.72	5589.59		3897.66	5922.53	7033.5	8996.72	9046.91
171726_x_at	yk102a3.3		56.1687	70.7321	75.9312		75.8622	61.1897	74.3836	49.9542	70.2849
171727_x_at	B0304.3		17.8913	19.8032	23.0924		90.1796	44.5709	26.6398	34.5436	23.5059
171728_x_at	C10G8.5		250.726	466.454	331.237		409.118	342.321	533.232	353.491	508.195
171729_x_at	B0286.4		662.596	571.153	619.907		410.874	353.312	437.763	575.059	437.033
171730_x_at	F11C7.3		95.4845	174.013	119.161		215.987	238.333	224.317	469.555	226.546
171731_x_at	C08B11.3		245.327	362.689	312.222		334.695	352.843	421.035	290.254	408.17
171732_x_at	ZK637.7		195.088	280.196	262.492		253.092	263.2	291.413	285.102	272.911
171733_x_at	F23F12.9		89.9865	105.071	71.0994		89.0898	83.3691	100.573	71.1637	125.924
171734_x_at	F54D8.2		5525.91	5519.19	4904.2		5642.93	5849.57	5682.69	5508	5064.77
171735_x_at	T06E4.4		6484.05	8702.81	5599.2		4054.05	7562.15	8427.97	9850.01	9458.74
171736_x_at	F44A6.2		202.736	156.738	154.659		141.361	136.73	165.583	160.347	164.011
171737_x_at	T12G3.1		1161.41	1048.78	1084.85		466.79	723.121	757.226	693.437	640.569
171738_x_at	B0350.2		1281.04	1440.17	1695.07		905.097	1134.71	1035.1	1431.54	1298.67
171739_x_at	K03C7.1		417.297	1105.02	661.853		1293.82	1223.94	1170.13	1322.58	1456.36
171740_x_at	T27D12.2		254.498	247.858	277.331		161.094	255.121	233.383	257.37	341.351
171741_x_at	C44B12.5		327.798	358.192	310.162		322.955	294.348	291.691	314.632	320.856
171742_x_at	C52D10.9		63.6956	69.355	62.6477		57.7713	63.2611	61.9599	58.8243	64.1707
171743_x_at	K03B4.7		137.975	113.592	96.8641		161.085	140.911	155.784	143.076	112.383
171744_x_at	F54D12.4		174.106	187.648	160.271		205.8	226.118	243.673	173.799	249.11
171745_x_at	F56C11.2		155.214	237.682	253.373		660.499	340.843	325.035	519.418	375.922
171746_x_at	F15G9.1		1026.59	689.765	827.336		434.258	439.982	329.803	446.252	359.453
171747_x_at	F22E5.8		88.4547	72.3782	69.8427		82.1343	67.2717	82.4225	64.684	68.546
171748_x_at	C38C3.5		1043.52	1159.47	928.252		604.908	588.259	839.494	850.534	812.295
171749_x_at	W05H7.1		165.948	123.853	163.946		96.9186	95.0164	91.1023	105.717	97.9372
171750_x_at	M01F1.7		886.07	732.147	946.382		367.327	351.609	448.827	314.433	567.592
171751_x_at	C38D4.1		77.2517	80.4986	71.963		59.7163	65.1555	56.7485	77.4873	69.1082
171752_x_at	C18C4.5		261.539	531.267	409.335		825.114	742.129	789.112	593.154	541.253
171753_x_at	F46C3.1		107.496	168.391	159.103		120.497	160.429	190.373	185.183	212.936
171754_x_at	Y15E3A.4		322.82	528.708	400.708		588.313	682.939	811.541	584.621	665.894
171755_x_at	K01G5.2		201.75	198.904	219.599		216.563	187.017	178.92	188.088	198.068
171756_x_at	W05B2.1		17339.2	18512.4	15896.7		15690.1	16531.8	18245.2	20316.1	19942
171757_x_at	K01G5.2		223.874	229.637	234.366		218.127	188.403	175.176	187.035	212.408
171758_x_at	F49E2.5		184.968	176.725	136.976		320.482	390.865	408.037	206.76	191.514
171759_x_at	K08F4.1		105.231	292.346	225.185		450.027	357.242	395.566	263.181	276.493
171760_x_at	F56D2.6		513.68	538.587	460.144		571.096	521.416	510.959	485.042	501.6
171761_x_at	T28D9.2		554.461	654.247	632.341		546.745	541.07	500.457	558.372	574.28
171762_x_at	Y39B6A.16		100.289	117.998	95.1608		106.053	116.838	110.449	111.059	116.767
171763_x_at	Y119D3B.13		72.8388	76.725	59.1115		98.2203	83.967	87.9585	99.2141	70.7512
171764_x_at	T27D12.2		174.448	212.339	221.926		125.302	236.052	206.121	222.214	307.219
171765_x_at	F58D5.4		62.2293	53.8678	51.9928		95.2049	78.5892	87.3597	55.0129	58.3812
171766_x_at	F29G6.3		106.531	118.35	120.634		107.333	184.977	181.942	127.031	120.512
171767_x_at	F31C3.9		98.9613	167.046	79.8717		475.281	621.97	739.661	473.058	103.98
171768_x_at	B0222.6		14483.1	15751.4	13454.7		11588.4	15703.1	17068.6	18142	19552.2
171769_x_at	F23F12.12		27.8332	86.378	68.1686		209.426	291.45	650.252	177.644	80.0199
171770_x_at	W05B2.5		16676.5	17801.2	14875.1		11094.5	16300.3	17427.7	19214.7	19199.2
171771_x_at	F41C3.4		215.315	288.425	307.893		444.112	344.254	398.578	303.575	302.809
171772_x_at	Y17G7B.2		109.363	120.071	111.786		98.3685	96.38	117.029	102.355	108.899
171773_x_at	F52D10.3		2115.82	1589.66	1859.73		1324.39	1265.93	1585.78	1642.07	1706.36
171774_x_at	W02B8.2		31.5061	26.4856	23.8614		32.2208	24.7211	23.7887	24.9792	24.7742
171775_x_at	ZK596.1		90.5194	83.4821	59.8523		163.909	242.561	127.648	198.539	139.783
171776_x_at	C07G2.1		30.1901	31.3832	23.2116		29.2686	31.236	36.0746	36.371	40.3637
171777_x_at	F18A1.6		126.657	173.641	149.742		188.088	185.064	247.486	176.709	202.776
171778_x_at	Y39G8B.1		247.902	324.937	260.389		625.029	575.83	535.178	755.285	382.378
171779_x_at	Y37E3.13		485.445	322.389	377.369		115.436	135.366	117.291	137.037	141.83
171780_x_at	Y39E4A.3		1065.5	1153.6	1032.96		1275.49	986.185	1186.24	1213.09	1079.73
171781_x_at	W08E3.3		368.34	561.496	499.305		664.363	547.672	598.497	534.105	545.055
171782_x_at	C17G1.7		384.598	375.302	410.83		354.117	302.509	298.915	318.424	338.563
171783_x_at	C35B1.1		15.8135	33.3604	24.0368		33.8341	23.696	36.3603	15.6171	24.534
171784_x_at	Y75B12B.2		369.891	538.67	403.82		646.115	636.22	586.582	677.148	478.196
171785_x_at	C37C3.2a		782.775	1067.33	838.063		943.552	995.999	987.179	939.369	789.32
171786_x_at	F10E7.7		9575.99	9876.5	9418.72		10819.5	10726.7	10480.4	10429.5	9476.41
171787_x_at	Y71H9A.3		1853.38	1646.85	2076.64		494.179	522.592	637.139	728.195	711.82
171788_x_at	Y23H5A.5		140.607	121.903	152.696		73.6083	60.0607	71.8894	84.9445	81.0689
171789_x_at	F31E3.5		8329.16	8254.07	8078.18		9537.62	8911.28	9131.37	8359.54	7449.86
171790_x_at	Y46B2A.1		128.28	86.7538	75.7857		80.3916	85.7036	78.9088	62.4592	78.6083
171791_at	F29D11.1		377.007	696.932	553.962		1019.32	1121.15	1516.53	827.363	916.479
171792_x_at	T20B3.2		164.794	273.761	165.36		429.842	535.371	346.943	488.223	370.112
171793_x_at	ZK154.3		321.455	279.98	273.186		99.6113	70.1916	73.6266	72.6223	86.9824
171794_x_at	W05H7.4		108.618	94.7263	68.7144		74.7112	81.9447	92.774	88.4679	79.8154
171795_x_at	R12E2.14		349.614	700.609	309.511		769.348	892.76	1145.79	571.476	748.649
171796_x_at	C02E7.6		198.062	499.142	216.974		722.063	452.237	604.423	573.697	511.82
171797_x_at	Y71F9AL.13		9076.1	9626.94	9469.66		10053.2	9587.73	9595.63	9198.48	9121.08
171798_x_at	Y45F10D.12		9601.91	10132.1	10311.7		10597.9	10311.7	11028.7	10523.1	9123.45
171799_x_at	F36A2.7		1580.47	2178.75	1979.83		2314	2512.63	2470.96	2308.68	2244.35
171800_x_at	C09D4.5		8048.78	8293.55	8086.86		9891.44	10171.2	9039.2	8439.69	8123.38
171801_s_at	W03G11.4		1444.37	1069.27	1224		454.281	445.906	468.447	577.276	570.946
171802_s_at	Y75B8A.24		257.859	214.549	299.36		179.431	149.024	164.292	151.222	194.852
171803_x_at	R05D3.11		88.3161	89.2621	83.62		80.7106	75.2983	75.9734	76.2269	76.2841
171804_x_at	Y22D7AL.10		1077.94	1515.25	1201.67		2378.34	1836.42	1399.28	1590.21	1779.09
171805_x_at	F22F1.1		995.087	1134.77	1002.72		955.01	769.92	1028.35	670.09	952.002
171806_x_at	W02B12.3		689.795	757.063	662.025		753.052	810.095	647.149	676.015	561.888
171807_x_at	C02E7.7		132.474	271.471	126.695		274.382	230.417	330.155	266.896	284.72
171808_x_at	F11C1.5		76.8961	99.004	77.2792		101.314	66.1394	78.0777	96.9065	87.1142
171809_s_at	F55A3.3		724.046	813.875	886.266		636.162	580.399	581.221	778.881	678.992
171810_x_at	F02G3.1		895.199	952.333	827.982		695.201	715.183	808.617	720.257	816.266
171811_s_at	K01D12.15		21.7262	21.823	21.1392		20.99	18.2771	19.3967	28.6584	24.2297
171812_x_at	T20B5.3		18.6427	20.6352	19.6432		26.3058	19.397	19.8717	19.1303	18.3108
171813_x_at	C05D11.12		143.747	175.932	161.787		242.559	227.273	194.888	192.134	188.07
171814_x_at	C47B2.3		1663.32	1395.03	1386.25		1427.81	1242.86	967.64	1709.88	1112.66
171815_x_at	C06G8.2		19.9949	21.4317	21.8474		23.5077	21.3692	24.8192	22.3991	27.0414
171816_x_at	K02F3.10		294.049	293.204	236.254		390.088	266.138	300.163	315.492	264.483
171817_x_at	Y38F2AR.9		3007.57	3070.73	2944.28		5159.66	5270.27	4285.14	4340.55	2903.11
171818_x_at	C01G6.5		173.882	65.0721	63.8331		87.8298	65.9444	78.7609	54.1729	60.7221
171819_x_at	C08B11.5		16.1613	15.0093	15.3897		13.7748	13.4594	13.7382	13.8586	13.6741
171820_x_at	T05D4.1		2940.42	2304.24	2538.31		1559.83	1674.6	1825.41	2142.67	1829.44
171821_x_at	E02H4.3		129.504	133.045	134.6		130.155	123.34	138.895	136.374	141.829
171822_x_at	F33H1.2		434.12	395.203	358.366		417.058	414.453	371.63	389.652	378.072
171823_x_at	W03F9.10		41.7733	44.8525	48.6196		54.2188	35.03	37.7506	59.9347	39.4728
171824_x_at	D1037.3		610.48	621.124	572.407		1151.97	1018.62	1051.02	894.632	889.497
171825_at	R11F4.1		14.1284	11.0871	12.399		11.5623	11.9224	11.9028	12.4877	11.8316
171826_x_at	C38C3.5		448.795	412.777	404.188		377.995	318.232	367.609	348.863	405.484
171827_x_at	Y73F8A.6		100.03	179.138	128.666		244.093	246.394	240.371	247.697	290.804
171828_x_at	W01A8.1		325.518	642.958	558.657		593.192	631.329	662.582	659.286	626.92
171829_x_at	K07A3.1		1383.22	2095.94	1802.06		2361.36	2034.58	2449.21	2333.73	2060.2
171830_x_at	Y48E1B.3		330.63	372.746	377.294		307.127	217.424	335.561	356.996	341.09
171831_x_at	Y54G2A.18		143.927	181.323	130.9		221.727	225.78	206.179	242.108	187.134
171832_s_at	Y48B6A.12		774.822	929.215	1056.42		901.621	865.301	931.502	1129.37	1024.34
171833_x_at	C01G6.3		24.0346	12.5853	11.302		14.071	13.2129	12.8441	12.2407	11.9919
171834_x_at	ZC8.6		81.2825	87.109	88.2936		79.7673	81.5236	79.0158	85.4024	82.9421
171835_x_at	W02B12.2		795.297	837.945	808.493		665.014	731.371	619.273	725.673	665.228
171836_x_at	R04F11.2		4192.8	4203.14	3929.56		4846.12	4826.48	4481.14	3715.62	4075.05
171837_x_at	W10D5.2		587.015	781.507	831.542		795.743	760.25	838.833	631.637	831.805
171838_x_at	B0334.8		30.8539	41.6182	39.4842		36.6494	31.264	41.5657	35.7372	38.0069
171839_x_at	C53D5.4		12.1052	13.4559	13.705		12.1136	12.9365	11.3453	13.9605	12.807
171840_x_at	M6.1		118.418	120.719	105.815		121.855	149.208	161.11	149.147	131.918
171841_x_at	F58A4.7		210.626	186.411	276.647		79.0509	99.5627	116.457	149.357	182.78
171842_x_at	R10E12.1		340.264	323.867	343.88		304.595	340.494	405.774	290.1	351.706
171843_x_at	T23H2.1		51.8825	67.4543	73.7849		54.2122	58.0277	61.0476	54.9405	69.2288
171844_x_at	Y94H6A.3		34.921	32.5267	33.7612		30.198	32.0484	29.3014	29.3401	30.3522
171845_x_at	F57C7.3		66.8808	74.1192	78.8968		41.0998	60.0819	68.799	63.9179	86.2806
171846_x_at	Y48G9A.1		149.876	136.17	118.494		176.832	136.487	150.207	112.519	147.638
171847_s_at	W01F3.3		147.071	445.135	676.588		3467.78	2113.43	1975.56	1671.38	1041.54
171848_x_at	K01C8.3		46.2186	48.3229	51.6316		50.4992	42.5432	47.1792	45.6066	49.2329
171849_x_at	ZK525.1		1984.48	1285.85	1573.41		280.333	348.473	370.107	566.245	383.532
171850_x_at	K04G7.4		1591.34	2107.6	1665.42		3235.46	2426.61	2115.62	2182.34	2136.76
171851_x_at	Y42H9AR.1		296.17	363.273	344.747		328.391	276.995	343.147	381.418	335.111
171852_x_at	Y32G9A.4		27.4389	31.0463	21.5645		31.5001	34.3136	37.8361	64.3279	32.768
171853_x_at	F29G6.3		897.625	1473.17	997.32		2078.76	2528.36	2606.31	1742.11	1533.41
171854_x_at	F48F7.4		93.2128	82.3282	97.6068		45.8346	55.4204	55.3269	69.5415	73.3528
171855_x_at	Y59A8A.3		62.3067	84.7062	58.6254		105.9	77.8491	124.989	74.5911	66.9147
171856_x_at	C36E6.5		1445.84	2158.54	1532.85		2703.31	2996.2	2326.27	2465.99	2321.4
171857_x_at	T28D9.7		88.566	85.5363	72.0615		96.4724	102.923	97.1984	116.037	110.009
171858_x_at	F58F6.4		62.0521	53.612	52.444		83.3536	60.9914	60.2634	59.427	57.7208
171859_x_at	T05H10.6		1921.36	1988.4	2107.34		2051.6	1767.08	1754.82	2043.48	1988.46
171860_x_at	F29D10.4		57.5627	52.8297	49.1348		47.6009	49.0243	56.8652	46.5647	52.7287
171861_x_at	F42A6.9		818.054	596.929	958.224		499.639	205.81	366.636	246.523	417.569
171862_s_at	R08E3.1		152.162	276.433	193.599		359.914	436.198	489.803	398.312	341.38
171863_x_at	B0416.5		149.045	188.614	167.814		170.781	147.554	159.628	95.2369	138.88
171864_x_at	Y41E3.4		77.5222	136.026	107.924		136.234	122.836	108.114	128.303	121.517
171865_x_at	ZK622.3		20.9048	44.5533	31.962		58.0237	43.2021	46.8209	40.7356	48.5483
171866_x_at	F15C11.2		191.936	202.99	224.56		165.992	140.876	205.359	148.409	178.253
171867_x_at	C34F11.4		103.285	78.4952	79.4928		58.5463	53.5408	60.2473	64.811	50.6865
171868_x_at	Y71G12B.11		51.7485	70.2342	61.5579		87.695	82.4787	86.2004	88.3251	102.667
171869_at	T14E8.1		46.5763	60.1788	49.103		85.3024	74.7301	109.413	58.8545	55.3656
171870_x_at	C14A4.4		139.462	168.064	166.398		183.856	171.316	164.977	164.206	189.831
171871_x_at	F28D9.1		141.714	173.881	183.776		177.623	183.374	190.992	164.713	178.61
171872_s_at	Y66D12A.8		94.5279	117.951	111.751		105.286	100.362	66.0199	105.236	82.9278
171873_x_at	B0523.5		47.7318	51.7358	51.6976		54.5515	49.1341	50.0589	39.7755	48.7679
171874_x_at	R03G5.1		57.7336	58.3238	55.6115		58.598	58.395	62.7104	49.7461	57.0187
171875_x_at	Y37E11AL.3		54.1104	57.5865	52.327		91.0124	70.4772	66.846	63.063	65.9533
171876_at	F58G11.1		508.322	557.117	519.478		542.723	613.789	629.539	452.683	608.768
171877_x_at	B0244.2		1346.8	954.412	1301.56		357.645	310.904	470.982	514.387	520.828
171878_s_at	Y48B6A.14		1488	1536.74	1382.11		1711.23	1567.39	1915.36	1405.12	1385.76
171879_x_at	H17B01.4		1047.49	943.942	971.03		739.083	901.436	1007.67	1112.3	1013.82
171880_x_at	C24D10.7		58.9415	62.4892	58.4026		52.8218	57.879	58.7681	56.8808	50.9664
171881_x_at	B0365.3		480.577	421.249	421.232		420.47	446.094	448.82	354.435	384.997
171882_x_at	C47E12.5		1081.42	1236.07	1307.5		1333.97	1176.41	1056.99	1310.89	1309.74
171883_x_at	K02F6.7		12.5054	9.20907	9.7446		12.6922	10.4214	9.6002	10.0052	10.6384
171884_x_at	F59F4.2		1326.66	1074.62	1175.35		893.657	804.357	1591.61	1505.59	1384.87
171885_x_at	C30B5.1		22.9008	20.4473	23.2788		20.9728	22.3965	27.9866	20.3473	24.4044
171886_x_at	T03E6.7		61.1266	72.0164	63.9341		153.158	106.866	117.108	95.0992	80.8276
171887_x_at	Y39E4A.2		170.487	252.991	165.595		353.864	314.932	351.878	262.092	279.312
171888_x_at	Y37D8A.21		53.419	58.1886	51.4481		54.6225	67.966	56.6739	51.1927	52.5185
171889_x_at	K04C2.2		171.928	237.79	195.304		233.738	236.066	213.969	231.382	239.352
171890_x_at	F56E3.3		82.2944	76.2176	74.9053		51.6304	58.8084	59.0161	44.9009	57.7198
171891_at	MTCE.35		87.3938	121.63	100.16		112.87	131.904	117.151	106.148	103.488
171892_x_at	C45B2.5		448.077	446.795	389.933		427.807	399.259	311.731	433.442	477.203
171893_x_at	C25D7.6		52.0714	88.7931	57.9773		111.403	123.236	113.124	143.098	123.304
171894_x_at	T08H4.1		80.7819	67.8481	81.3175		49.8423	56.673	70.0327	33.6697	61.5878
171895_s_at	Y17G7B.17		1613.73	1527.07	1776.64		969.997	831.369	923.18	917.308	1037.69
171896_x_at	F44D12.3		62.7281	50.2949	46.7157		45.5093	49.6074	50.3371	58.8471	48.0439
171897_x_at	C14B9.2		121.332	221.843	166.259		388.76	384.322	407.256	491.677	380.032
171898_x_at	F57G12.1		296.703	245.662	267.45		185.156	177.896	181.333	146.356	166.809
171899_x_at	F18A1.5		22.6292	28.2781	26.2451		35.8307	31.4565	27.8063	28.7171	26.8314
171900_s_at	B0511.6		380.771	523.649	439.042		624.375	509.532	513.318	421.23	533.273
171901_x_at	W04C9.1		1014.34	1678.76	1326.83		2313.99	1780.17	1958.73	3127.24	1622.92
171902_x_at	R05C11.3		22.6433	24.1523	20.6641		17.7192	14.9521	22.2649	17.1176	18.7385
171903_x_at	C16C10.3		23.728	21.4252	21.4354		23.8621	22.2721	21.3679	21.4354	23.8529
171904_x_at	D1054.11		501.098	690.397	252.488		1820.8	2633.12	2647.21	1428.49	284.766
171905_x_at	K10D6.2		363.444	520.732	388.124		649.716	777.941	763.275	674.927	739.77
171906_x_at	K10C8.3		285.57	248.275	292.241		214.569	167.135	200.161	194.721	190.118
171907_x_at	W02B9.1		77.2212	80.9123	85.8182		89.862	80.2789	95.5135	83.7772	97.6092
171908_x_at	B0491.5		1655.05	1721.86	1683.61		1821.82	1506.48	1765.03	2226.98	1651.89
171909_s_at	C14C10.3		136.209	257.171	246.542		375.369	193.951	234.831	207.123	336.605
171910_x_at	C01G6.1		2801.95	2635.44	2745.87		2167.42	2734.22	2612.82	2645.21	3228.98
171911_x_at	F53F4.11		76.2618	142.516	138.848		200.147	144.891	137.746	98.2749	195.575
171912_x_at	C04F6.3		49.1719	49.1792	38.8323		89.0917	70.6821	54.8797	54.886	55.4001
171913_x_at	Y119D3B.13		45.1451	31.2371	36.0381		39.876	40.4048	36.2057	43.4641	30.5576
171914_x_at	F36F12.1		51.5562	46.9387	43.0972		42.5632	44.5124	47.2613	42.8497	40.525
171915_at	MTCE.12		713.865	1380.24	1146.54		1669.55	1819.15	1613.2	1245.91	1201.49
171916_s_at	ZK131.11		553.75	557.91	606.761		311.583	320.079	456.576	378.435	531.248
171917_x_at	Y69A2AR.18		1679.53	1914.56	2007.95		2446.97	1784.85	2079.49	2084.14	2363.45
171918_x_at	Y17G7B.10		300.187	405.395	353.445		590.154	461.667	566.459	326.13	526.809
171919_x_at	F37C4.5		830.355	1014.36	695.058		628.546	1132.95	1199.26	1223.39	904.75
171920_x_at	F54D7.7		10388.4	10694.9	10517.1		11770.5	11118.7	10810.5	10440	9306.14
171921_x_at	C01B10.5		570.221	856.892	579.483		562.932	635.632	748.161	563.677	791.132
171922_x_at	T10B5.5		796.819	921.511	837.527		931.447	808.782	738.452	1024.51	994.835
171923_x_at	Y38F1A.6		277.189	421.211	327.732		667.574	358.918	249.634	646.591	530.337
171924_x_at	F08B6.4		1673.38	3006.39	2113.1		3390.1	3513.12	3678.22	3724.03	3635.98
171925_x_at	C46H3.2		116.689	124.245	116.271		117.283	104.222	154.4	112.69	123.126
171926_x_at	M03A8.1		259.402	384.798	289.344		475.76	483.784	492.329	526.162	394.386
171927_x_at	F54D8.2		3133.43	3260.03	3038.75		3604.6	3520.56	3521.97	3272.96	3176.78
171928_x_at	F09E8.2		14.7995	15.5905	16.9561		17.6056	15.8206	12.6356	18.783	15.0981
171929_x_at	C18E3.2		69.3021	81.7046	85.9772		72.5995	77.029	79.1684	80.1547	83.5106
171930_x_at	F52G2.2		116.604	140.532	124.418		115.623	97.8411	118.808	130.254	126.558
171931_s_at	C27H6.8		226.564	255.909	264.772		401.725	334.232	258.826	390.833	288.063
171932_x_at	F09C8.1		352.93	471.391	353.942		552.963	570.409	730.1	591.141	631.175
171933_at	Y37E3.11		106.17	142.493	120.162		145.131	211.915	184.037	156.5	165.075
171934_x_at	yk463e9.3		1336.8	2698.16	2355.47		2849.16	3291.58	3100.92	2384.75	2467.15
171935_s_at	D1044.2		44.0311	37.2582	34.7496		92.6632	65.8938	54.9203	62.5904	49.6693
171936_s_at	F23H12.2		443.756	635.913	471.17		853.24	764.503	557.82	958.48	763.146
171937_x_at	R08C7.3		255.806	234.114	221.545		227.751	194.708	210.65	216.408	219.506
171938_x_at	Y38A10A.5		1458.14	1804.2	1467.18		1808.01	1875.18	1806.76	1976.64	1633.09
171939_x_at	T07A9.10		297.332	229.139	266.428		174.882	149.279	169.921	173.378	144.834
171940_x_at	W09C5.6		13940.5	15331.1	14849		14683.1	14799.2	14194.6	13484.8	13592.6
171941_s_at	F44E5.5		73.6278	104.694	88.1853		77.4331	127.039	60.2771	90.6826	83.8065
171942_x_at	Y47G6A.20		43.7514	48.856	48.3104		54.9088	45.3189	45.3137	47.2383	38.8722
171943_x_at	C45E5.6		213.649	203.616	196.096		227.405	156.025	214.575	137.787	226.675
171944_x_at	T28F12.2		311.429	314.063	342.783		311.557	269.499	323.484	270.272	322.257
171945_x_at	C09E8.3		51.2872	46.2487	43.4144		82.0508	59.4273	67.0831	67.4272	49.7286
171946_x_at	T05B11.3		428.5	470.513	528.615		464.845	381.789	371.907	393.98	385.715
171947_x_at	ZC168.4		25.0005	30.5208	34.0831		39.9118	45.9196	35.6896	45.5547	35.7227
171948_x_at	C47B2.3		6471.96	4849.52	5388.75		5548.96	3818.6	3689.75	5911.64	4614.16
171949_x_at	Y39A1A.24		306.92	272.773	291.656		185.461	165.213	170.573	151.361	163.366
171950_x_at	T12G3.7		10.1406	22.3213	19.2519		15.2726	14.3209	20.0579	20.8511	33.7879
171951_x_at	Y39E4B.3		19.1167	43.5089	37.7754		41.9063	45.1961	50.04	65.7779	67.1773
171952_s_at	W03C9.7		30.7532	33.2489	32.3458		32.8649	31.864	30.8982	33.4583	35.2596
171953_x_at	K01G5.4		1401.64	1563.79	1552.42		1531.92	1278.73	1172.64	1607.32	1278.48
171954_x_at	F40F11.1		8944.52	8874.1	8635.57		10178	10100	9118.38	8598.14	8595.82
171955_x_at	F52D10.3		2505.66	2076.25	2471.63		1516.23	1506.93	1842.61	1716.71	1718.65
171956_s_at	ZK270.1		203.36	607.634	349.321		661.116	630.674	916.864	427.931	862.535
171957_x_at	C06B8.8		6100.98	6696.28	6552.47		7066.59	7223.99	6954.53	5726.31	6138.7
171958_at	yk584b8.3		5365.95	6576.64	5942		7764.88	7362.41	7538.47	6068.28	6532.17
171959_x_at	Y57G11C.16		423.192	435.638	401.976		428.005	491.905	415.876	430.098	390.32
171960_x_at	Y49E10.6		437.92	395.053	437.052		333.017	323.33	288.863	305.94	305.461
171961_x_at	Y57G11C.10		3007.63	2039.76	2878.26		1798.6	1368.05	1383.23	1913.98	1990.59
171962_x_at	Y53C10A.12		111.036	125.372	129.043		135.71	109.264	126.602	119.773	111.559
171963_x_at	F01F1.8		1420.44	1619.82	1629		1495.71	1060.7	1309.25	1392.94	1326.49
171964_s_at	T20B12.7		503.82	421.292	436.864		550.835	585.538	524.203	516.638	435.022
171965_x_at	Y73F8A.34		111.799	82.5485	90.8508		84.711	75.6857	81.469	83.6928	63.9929
171966_x_at	M03F4.7		203.047	315.653	258.954		782.645	480.932	452.184	609.059	369.786
171967_x_at	C27H2.3		64.9932	80.0304	78.2426		78.8795	98.4389	104.669	77.4794	79.2848
171968_x_at	T05C3.5		302.883	268.305	304.698		243.202	233.395	238.636	481.832	398.629
171969_x_at	ZK669.4		193.946	207.579	221.51		307.506	188.424	159.938	189.687	227.377
171970_x_at	H39E23.2		21.799	30.2869	24.3742		18.8976	29.5866	28.049	34.0519	31.5245
171971_x_at	F25H2.5		327.424	749.59	403.209		1976.09	2530.86	2973.97	1510.26	523.128
171972_x_at	Y50D7A.6		184.447	218.548	243.447		92.9104	80.73	98.3029	100.739	99.6488
171973_at	T01G1.3		176.038	212.544	181.268		249.109	181.554	197.86	154.718	211.985
171974_x_at	C56C10.13		435.982	432.195	475.226		226	260.8	290.395	275.143	285.495
171975_x_at	Y111B2A.18		200.53	213.325	181.471		172.835	196.667	183.713	188.778	195.792
171976_x_at	Y105E8A.16		1374.82	1800.12	1697.05		2039.94	1596.89	1759.66	1606.01	1426.74
171977_x_at	Y105E8A.16		2761.46	3384.18	2973.04		4255.81	3625.06	3800.83	3476.16	3714.54
171978_x_at	Y92H12BR.3		28.1617	36.8247	36.7371		31.8913	29.485	38.261	31.4208	37.5846
171979_x_at	T19H12.2		45.4748	51.8106	29.0634		85.6086	79.1539	60.617	107.261	68.4785
171980_x_at	ZK757.3		49.2392	41.8757	41.1014		44.0131	45.6826	47.3379	37.2556	38.8989
171981_x_at	W06H12.1		13.9241	28.939	28.551		26.6676	21.3114	22.9699	22.2186	28.8366
171982_x_at	F23B2.5		4604.21	3715.22	4110.61		1196.95	1190.15	1041.36	1257.37	1247.38
171983_s_at	Y51A2D.8		46.5721	30.7418	27.4387		29.1472	35.2993	30.5226	31.4337	22.521
171984_at	Y49A3A.2		323.264	389.383	317.071		385.244	438.512	456.619	342.979	372.944
171985_x_at	F26F4.4		23.7495	29.301	34.8664		30.3246	28.264	35.7873	31.0045	29.705
171986_x_at	T27E4.4		893.17	1697.29	1105.5		1862.64	1756.15	1336.72	1442.43	1829.87
171987_x_at	W08F4.3		1625.91	1620.15	1316.84		1218.31	1477.78	1589.91	1639.01	1554.39
171988_at	C44B12.2		912.253	1380.41	1286		1816.21	1553.81	1813.57	1359.41	1676.38
171989_x_at	ZK945.3		45.6165	78.4068	79.7176		128.065	69.6908	68.6978	63.9012	117.486
171990_x_at	R13G10.1		63.1138	95.6945	94.78		78.0758	94.665	88.6395	87.9234	97.9979
171991_x_at	Y39A3CL.4		29.1797	18.8248	18.8646		18.5384	19.5872	20.1807	23.3748	19.1328
171992_x_at	Y38E10A.6		21.7099	15.5507	16.2758		18.7738	18.3821	17.5188	17.9794	18.6142
171993_x_at	W01G7.1		402.72	307.946	352.357		206.282	152.667	265.524	143.778	262.318
171994_x_at	F53A3.3		4439.69	5359.8	4909.75		6083.9	5038.23	4782.66	5190.84	4923.27
171995_x_at	W06F12.1		139.117	98.8947	105.046		120.261	111.796	125.624	167.313	130.508
171996_x_at	F58A3.2		40.9255	67.8332	53.215		81.9777	87.9147	107.437	88.9635	94.706
171997_x_at	Y105E8B.1		378.417	456.052	331.681		304.631	353.739	500.537	696.316	832.226
171998_x_at	ZK524.2		568.334	471.143	648.545		282.379	218.979	276.994	262.595	313.371
171999_x_at	T27D12.2		258.403	284.72	299.796		175.999	317.362	290.395	273.757	368.823
172000_x_at	B0336.9		135.735	242.04	199.963		182.241	229.033	182.363	198.126	197.068
172001_x_at	Y105E8B.1		1525.63	2088.34	1724.16		1455.77	1595.3	2208.24	3208.33	3161.24
172002_x_at	R07B1.2		19.0021	16.3936	15.5807		15.7154	16.2991	21.1811	17.5643	15.2655
172003_x_at	R07B1.2		18.5004	16.8461	15.2641		14.8381	17.3164	19.6751	16.8745	16.8694
172004_x_at	F08B6.4		1712.97	2500.69	1937.04		2934.11	2685.34	2660.97	3613.6	4446.26
172005_x_at	F39B2.4		78.4467	103.145	111.729		75.4769	100.286	109.332	113.877	136.708
172006_x_at	K04F10.4		187.299	261.54	291.908		469.444	296.099	312.695	460.443	292.165
172007_x_at	Y106G6H.2		3276.25	3150.23	3254.33		2450.62	2451.54	2863.39	2243.89	2235
172008_x_at	yk578h2.3		119.11	246.492	226.202		168.3	327.519	220.874	538.149	495.213
172009_x_at	Y56A3A.18		114.729	117.733	107.541		120.97	121.591	108.668	95.7091	100.327
172010_x_at	D2024.6		1483.2	1498.47	1705.4		1081.87	1307.08	1298.91	1115	1338.11
172011_x_at	H28G03.2		327.296	402.505	411.121		213.639	227.937	224.463	459.522	283.958
172012_x_at	R07E4.6		331.514	195.683	262.57		74.2	101.415	120.327	99.3826	143.553
172013_x_at	F57B9.5		909.032	1136	999.399		840.345	859.789	931.718	796.376	983.582
172014_x_at	C41C4.8		468.609	416.669	449.187		458.676	485.336	370.516	479.485	397.346
172015_x_at	Y82E9BR.17		12.5479	11.6866	13.0443		11.4402	11.0764	11.5028	12.2896	10.8569
172016_x_at	DY3.7		313.718	358.769	369.622		361.767	323.316	458.771	371.376	372.14
172017_x_at	W07A8.3		348.562	323.394	471.997		230.003	189.697	225.388	198.561	263.914
172018_x_at	C47E8.7		273.595	542.399	514.716		588.17	524.708	451.748	625.082	741.755
172019_x_at	ZK637.7		227.958	298.34	340.603		297.432	246	282.592	274.508	307.484
172020_x_at	F44B9.6		28.5418	33.3888	37.5462		23.3812	19.9578	26.7298	21.3086	31.1659
172021_x_at	Y39E4B.12		267.388	222.653	208.035		227.074	255.621	264.677	303.625	333.27
172022_x_at	Y73E7A.6		223.81	216.442	267.385		204.744	223.478	210.185	195.074	206.231
172023_x_at	F20C5.2		792.005	808.997	833.631		477.561	427.699	622.642	361.731	487.24
172024_x_at	T27D12.2		149.6	124.144	139.708		101.596	154.594	153.238	157.608	184.016
172025_x_at	C08B11.4		107.848	291.54	224.288		337.418	311.933	343.277	419.94	343.643
172026_x_at	F11C7.3		118.353	196.962	129.342		250.323	259.306	247.193	551.08	300.03
172027_x_at	Y73B6BL.7		37.6243	42.1342	33.3218		39.9347	41.6044	41.5677	32.2081	36.9908
172028_x_at	C32E8.10		110.717	132.231	109.908		108.499	138.2	113.445	140.503	122.187
172029_x_at	C32E8.10		135.739	146.535	137.16		144.345	158.272	160.155	175.878	149.621
172030_x_at	Y47H9C.6		66.4463	61.5869	61.94		57.2707	74.518	63.1435	61.7383	60.2163
172031_x_at	T01D1.2		283.652	348.707	406.718		674.232	577.411	491.982	517.054	437.848
172032_x_at	B0414.2		72.572	113.072	99.2519		89.1841	119.004	125.575	104.447	146.929
172033_x_at	Y55D5A.5		36.4448	35.8165	34.3245		29.7547	29.0786	33.9439	46.1805	31.3963
172034_x_at	T27B7.1		29.45	45.5786	51.0056		37.1885	34.4617	43.0357	60.1621	53.0118
172035_x_at	C06C6.5		142.341	114.299	138.223		78.7066	82.7913	90.6553	101.496	106.521
172036_x_at	W02B12.6		26.6265	30.9087	27.978		32.0638	33.1067	28.691	27.8777	26.939
172037_x_at	ZC416.8		971.356	499.107	816.132		106.903	82.1375	131.38	94.9519	139.135
172038_x_at	ZC416.8		1554.48	757.165	1069.04		209.193	238.93	273.406	248.822	277.467
172039_x_at	F14H12.4		95.941	126.539	130.762		133.466	92.7952	117.253	131.19	111.462
172040_x_at	F52F12.3		71.9104	79.0151	97.5664		63.3262	61.8211	68.2922	77.3233	93.3412
172041_x_at	F59C12.2		64.4402	65.6095	67.0229		58.1214	66.32	77.6899	65.3552	65.4546
172042_x_at	T06E4.3		253.558	439.446	379.254		346.914	477.855	444.072	356.577	303.345
172043_x_at	F52H3.7		1833.67	1476.94	1639.03		1162.27	2319.89	2015.04	1708.92	2271.13
172044_x_at	F54C8.3		372.127	482.192	463.578		436.357	380.856	362.917	423.337	388.132
172045_x_at	C01B10.5		605.32	802.177	685.201		601.939	642.963	720.346	524.457	864.895
172046_x_at	W06D4.1		963.055	1404.47	1340.35		1525.31	1498.43	1689.61	2017.06	1365.15
172047_x_at	F08F8.3		198.017	167.918	239.005		102.165	96.6723	87.3808	78.9926	104.761
172048_x_at	C07H4.2		1022.58	992.01	1064.23		887.712	738.521	873.237	840.455	847.797
172049_x_at	Y73B3A.10		26.8378	25.3775	21.5662		28.9795	26.3657	27.3102	25.1064	22.3872
172050_x_at	Y73B3A.9		13.3959	15.5054	15.386		14.8961	15.4833	11.7662	16.305	16.492
172051_x_at	Y73B3A.11		120.594	110.111	102.848		90.3669	115.422	109.001	99.0015	95.9784
172052_x_at	K06C4.15		107.008	64.8636	63.2613		67.0095	61.8182	73.1604	60.7504	69.504
172053_x_at	ZK105.G		55.0865	49.5069	61.1171		63.6481	79.4428	113.596	41.4989	52.9619
172054_at	F07B7.G		54.3652	34.9599	30.6655		51.5148	45.6285	39.9855	34.8376	37.7995
172055_x_at	K06C4.11		254.381	220.1	226.904		273.155	219.127	209.662	199.159	168.724
172056_x_at	Y5H2A.3		53.73	62.7879	62.7152		55.5024	53.2745	64.6737	54.5645	62.4488
172057_x_at	C25A1.11		415.885	394.432	493.738		270.388	249.523	208.097	278.295	257.344
172058_x_at	K11E8.1		169.046	118.785	137.74		104.859	85.2244	84.7741	82.0433	77.6353
172059_x_at	C15B12.5		143.492	101.221	139.391		79.5476	72.6462	70.1743	51.8292	65.8683
172060_x_at	C15B12.5		126.105	129.403	171.561		83.5665	71.3152	73.8223	63.8737	68.5408
172061_x_at	T21C12.1		987.559	566.463	789.96		426.955	365.518	492.905	559.478	489.655
172062_x_at	C44E12.3		53.0011	52.0329	66.795		34.7391	37.9072	34.487	39.1233	43.1216
172063_x_at	T01B11.7		132.109	222.347	136.883		279.202	451.802	372.795	359.282	338.142
172064_x_at	K08H10.7		305.312	422.567	451.02		378.789	329.034	317.39	310.142	382.852
172065_x_at	Y71H2AM.23		882.583	1151.93	1233.71		1757.64	1317.41	1043.68	1622.59	1729.58
172066_x_at	C06E1.4		601.819	479.119	720.072		148.834	115.46	115.782	159.54	169.727
172067_x_at	C40H5.5		228.719	139.772	153.1		100.642	117.881	109.547	101.993	108.815
172068_x_at	Y39G10AL.3		121.182	149.211	159.317		155.573	133.02	147.51	148.723	130.583
172069_x_at	T10H4.12		77.1588	125.295	100.287		160.972	294.164	383.19	239.778	206.86
172070_x_at	K06A9.1		120.955	144.389	160.797		108.905	127.964	149.332	174.24	203.385
172071_x_at	Y22D7AR.B		40.9529	28.1723	27.5387		35.7046	35.2359	32.116	24.6788	30.0742
172072_x_at	C04A2.7		117.935	166.552	176.537		120.268	129.293	124.505	202.904	154.082
172073_x_at	Y69A2AR.P		31.5904	47.7294	38.8815		28.5003	33.4105	39.0477	40.709	46.27
172074_x_at	Y69A2AR.8		26.2697	13.1081	12.6246		12.9544	14.5461	14.0984	13.6995	11.825
172075_x_at	Y82E9BL.G		20.0297	28.5399	20.7224		70.1371	75.5017	45.1982	47.631	38.7269
172076_x_at	Y69A2AR.28		311.37	386.408	278.944		529.575	594.539	562.813	513.398	456.783
172077_x_at	Y48G1BM.H		76.8819	57.0187	54.1795		61.4209	68.1228	72.3305	58.0514	63.6279
172078_x_at	Y48G1BM.I		35.2604	23.8245	23.3921		37.3393	32.8486	35.1017	30.4929	23.6278
172079_s_at	Y105E8B.6		34.6147	33.197	32.8157		34.1402	41.8922	32.4966	32.6564	30.3648
172080_at	Y50D4A.5		14.5858	18.0649	15.1767		11.4065	18.4913	14.8272	17.5377	15.4746
172081_x_at	Y50D4A.3		109.458	98.8553	94.9793		120.676	88.6019	96.5689	95.7818	102.012
172082_x_at	Y41D4B.4		39.4561	33.5922	33.7177		34.8335	35.9003	38.4621	39.4855	32.1491
172083_x_at	Y41D4B.5		9536.67	11767.6	10454.9		11586.6	12176.5	11074.8	9480.33	10240.8
172084_x_at	C39F7.2		197.403	246.046	195.189		163.487	162.331	184.358	199.476	154.976
172085_x_at	Y73B3B.4		22.9438	19.7238	20.4261		20.6519	21.1584	19.4806	26.2274	20.3058
172086_x_at	C06E1.5		22.2485	21.404	22.4126		20.6814	20.923	27.4742	21.7841	21.404
172087_x_at	D2007.3		13.6354	13.2412	14.8536		12.2553	12.4945	12.2365	13.3139	11.9309
172088_x_at	Y73B3B.3		11.2257	10.9652	10.7776		13.9381	10.1276	11.2644	10.364	10.9184
172089_x_at	F56B3.10		20.9278	21.0533	20.7224		20.1424	19.3889	18.2992	18.5874	17.3733
172090_at	Y67D8B.D		27.7802	43.0776	41.1046		49.1628	38.0248	53.7322	41.4298	41.4678
172091_x_at	T05A8.7		51.5194	27.8622	25.8609		28.5896	32.6112	29.2294	36.1853	27.5478
172092_s_at	Y73B3B.5		15.8018	11.5046	10.7486		15.7552	13.6549	12.9553	13.149	10.4997
172093_x_at	Y54B9A.1		66.9056	35.2359	45.9109		138.08	79.5834	153.475	57.3599	38.8115
172094_x_at	C30A5.9		95.9369	88.8669	89.0907		91.7546	85.7716	88.0703	84.7696	95.1088
172095_x_at	C06E1.2		15.5297	20.1986	17.8105		21.2885	17.1163	21.406	19.4785	19.9588
172096_x_at	C06E1.6		12.6182	15.214	13.8786		13.8886	14.1424	15.6443	15.2671	16.0268
172097_x_at	Y22D7AL.1		15.1287	10.1999	11.243		11.8778	10.418	10.0285	11.8653	10.8346
172098_x_at	Y47D7A.2		37.3979	53.345	44.4886		39.7148	49.5398	49.0958	46.1267	46.8385
172099_x_at	Y22D7AL.2		41.4409	39.7625	38.8773		38.2128	40.3921	39.9814	44.75	41.3235
172100_x_at	C36E6.5		3447.83	5343.21	4431.11		6673.81	6202.34	4889.51	7789.35	8470.94
172101_x_at	F42G9.9		209.667	164.267	287.632		94.2814	106.874	77.7245	105.056	83.7631
172102_x_at	ZK105.G		63.1085	35.061	46.9781		104.396	59.601	109.019	55.6939	36.5798
172103_x_at	W03F9.5		114.285	129.163	159.047		112.358	93.3391	114.644	115.115	110.123
172104_x_at	Y69A2AR.27		36.8739	22.6801	22.0964		20.0065	19.0335	23.0357	23.4913	21.6465
172105_x_at	W03F11.6		50.7467	47.1147	37.8766		46.9379	42.9772	47.718	41.9143	38.6342
172106_x_at	Y54F10AM.7		57.6206	52.3262	64.1741		54.7841	61.1988	77.3667	40.5371	49.8387
172107_x_at	Y54F10AM.7		74.7196	45.4646	56.5659		142.801	87.2652	172.329	65.2093	50.9239
172108_x_at	Y39G10AR.17		8.48414	9.26135	9.27696		8.39533	8.60638	8.64632	8.98626	9.20439
172109_x_at	Y39G10AR.12		44.9714	49.1628	42.6248		46.8247	52.2005	48.0896	48.1933	51.1614
172110_x_at	Y39G10AR.18		42.5627	36.8773	36.3152		46.1872	42.0646	35.1017	37.2556	37.359
172111_x_at	Y39G10AR.Z		192.132	81.9646	74.5246		119.511	128.355	99.3814	62.3529	93.3907
172112_x_at	Y47D7A.10		50.1103	56.4192	56.0179		54.4554	52.7929	58.1663	58.925	55.4114
172113_x_at	Y59H11AM.1		124.051	114.076	120.23		111.36	99.3488	94.8164	103.061	103.328
172114_at	Y19D10A.14		17.2538	13.188	14.3702		12.9599	17.357	13.1408	14.2035	13.9765
172115_x_at	F54H12.4		43.0448	31.8097	29.5558		27.1862	30.1853	27.7274	28.4818	29.6622
172116_x_at	Y105E8B.3		17.0276	15.7489	14.9935		14.8438	16.3992	15.8905	14.6107	13.842
172117_x_at	Y38F2AR.12		19.8471	22.1524	29.1425		18.5064	19.2859	19.0865	23.0944	26.4347
172118_x_at	Y57E12B.1		22.346	25.9245	25.1331		26.0666	27.3409	24.2151	22.0354	22.4345
172119_at	Y57E12B.2		97.3435	94.5529	108.629		77.5602	74.1775	89.7506	93.6342	81.5472
172120_x_at	Y22D7AL.X		34.8339	18.5215	19.0297		20.4004	19.191	22.006	16.7831	18.2363
172121_x_at	Y47D7A.7		59.3314	49.881	53.6614		45.4172	51.251	52.3504	56.2457	54.089
172122_at	Y37E11C.1		68.3502	69.6465	62.1545		53.2725	69.8426	68.7589	75.8738	62.957
172123_x_at	B0350.2		1119.81	1109.05	1421.05		588.106	774.371	648.871	991.935	1013.12
172124_x_at	Y65B4A.3		67.4791	79.4426	79.1881		78.856	99.0968	76.7166	91.6228	77.7232
172125_x_at	F58B6.3		71.3829	65.0768	56.8514		68.6241	64.5109	62.5997	55.3107	59.1203
172126_x_at	W07B3.2		95.7926	85.5107	110.673		84.7257	93.6143	99.8061	93.3892	95.7074
172127_x_at	F42G9.9		164.629	129.089	211.727		50.4992	55.7802	50.331	55.1625	60.3975
172128_x_at	Y48G9A.1		43.7379	33.45	32.4059		36.0098	31.9019	33.8855	32.8514	30.8871
172129_x_at	Y105E8A.9		24.1282	34.4195	37.1327		28.6035	36.3025	48.4458	25.7052	32.5091
172130_at	Y34D9A.10		164.196	80.1923	96.3016		122.594	83.4807	102.439	80.0354	100.111
172131_x_at	Y73E7A.1		18.191	20.3413	19.5205		19.5799	22.0277	23.1452	27.5069	22.1038
172132_x_at	Y24D9A.7		67.4791	85.8592	75.0163		83.4705	81.6594	99.107	74.5457	84.2693
172133_x_at	F59D8.1		119.033	83.3511	92.8645		109.384	113.839	114.524	87.8397	89.9205
172134_x_at	F59D8.2		89.4903	73.0229	59.4113		93.5693	85.5683	76.5589	69.763	71.5344
172135_x_at	Y5H2A.3		71.4267	100.261	85.7257		83.1728	76.8193	86.7637	86.9168	94.7015
172136_x_at	Y71D11A.4		99.4113	121.483	102.965		112.256	121.313	161.077	168.419	165.816
172137_s_at	Y111B2A.10		45.0671	46.7856	48.1979		42.2166	53.108	41.7406	47.8181	45.8991
172138_x_at	F52C6.12		229.718	224.763	303.531		193.556	203.575	177.336	283.167	277.1
172139_x_at	Y46H3D.1		16.2946	16.979	15.5014		19.7321	18.554	19.7101	16.8591	18.083
172140_x_at	Y10G11A.3		14.1916	16.1447	13.19		27.2691	28.0864	22.6166	18.9005	22.9772
172141_at	C28A5.4		35.0481	18.1713	17.8398		19.0057	20.9252	18.5976	19.4923	17.3697
172142_x_at	R05D3.5		29.0962	27.6774	28.8131		27.4442	26.2936	27.5142	25.9966	24.1093
172143_x_at	M02F4.9		13.3728	12.929	14.5517		14.3648	12.5342	11.9973	13.0188	13.339
172144_x_at	F14H12.4		90.5734	123.429	136.527		125.1	107.448	115.322	121.88	115.156
172145_x_at	Y66A7A.3		10.1364	9.40915	9.39371		12.1581	10.832	10.1322	10.2449	9.67207
172146_x_at	R05D3.5		11.4428	13.0239	12.8492		11.9496	12.6982	13.8385	13.1914	12.3358
172147_x_at	M116.5		82.3187	57.0787	61.5574		82.1295	99.9251	99.2582	68.5362	71.4264
172148_x_at	Y54F10AM.7		73.0784	38.0583	55.8616		174.343	92.7207	150.514	72.9936	48.5866
172149_x_at	C32E8.10		94.6195	87.892	90.0369		90.0574	113.106	116.215	81.0067	85.3925
172150_x_at	C32E8.10		126.762	135.78	133.414		144.102	151.428	147.47	154.828	129.396
172151_x_at	C32E8.10		114.826	132.576	114.827		132.926	148.721	129.108	139.766	127.238
172152_x_at	C32E8.10		101.085	91.698	83.3477		92.9295	95.3795	100.257	80.8443	91.6236
172153_x_at	B0350.2		833.662	821.704	1350.61		386.364	567.881	480.57	838.963	933.065
172154_x_at	Y48G1BM.H		46.0098	24.7565	20.1846		32.6515	25.2053	32.3818	26.4729	19.7428
172155_x_at	Y71A12B.Q		91.6228	89.2767	86.0444		90.799	81.678	86.6636	95.4458	83.2694
172156_x_at	Y71A12B.P		52.3997	49.8818	40.7461		54.9576	58.1807	50.7406	51.7655	51.8771
172157_x_at	Y67D8C.2		88.0802	74.1662	67.3636		77.6914	76.8918	77.1995	84.1232	72.6877
172158_x_at	Y67D8C.1		10.2516	10.3173	11.2396		9.99823	11.1115	10.9679	10.8507	10.8723
172159_x_at	F41E7.4		299.107	455.831	336.469		859.455	720.547	718.445	679.882	611.344
172160_x_at	F57G4.3		87.469	48.0166	42.7334		47.3161	59.309	46.1537	45.698	51.0399
172161_x_at	F37D6.4		9.10347	8.80096	8.41871		8.80465	8.41321	9.01391	8.57372	8.23909
172162_x_at	F16D3.6		28.0807	37.2498	48.7322		28.5591	24.0407	30.0631	21.9662	29.724
172163_x_at	C06C6.8		33.8407	27.4712	28.5253		27.8482	30.3943	31.6316	26.1573	27.0063
172164_x_at	C06C6.9		33.2845	29.9332	28.5665		30.7403	31.2845	37.1491	28.2028	25.9311
172165_x_at	F21D9.3		29.141	24.1326	24.9562		28.1059	26.2258	32.7571	24.9666	26.461
172166_x_at	AH10.4		10.8498	11.2284	11.2512		11.6817	11.2037	11.907	11.7799	13.5213
172167_at	M60.4		8.65035	9.78399	9.81373		9.98123	9.23663	9.43037	9.69344	10.0769
172168_x_at	M162.6		18.5629	14.5865	14.7488		15.2779	14.2556	14.6725	15.6885	14.9097
172169_s_at	Y116F11B.4		61.9101	26.4314	29.1314		34.2407	33.4598	31.0014	25.8754	23.8473
172170_at	Y59H11AR.1		12.7698	13.2461	12.8061		13.0806	12.8965	12.176	12.2308	12.3327
172171_x_at	Y43B11AR.2		11.2919	11.9436	15.243		12.3683	9.24149	7.98033	9.25479	8.19663
172172_x_at	Y73B6BL.L		22.8352	18.2585	19.3562		22.4932	18.6414	20.3783	21.7101	16.958
172173_x_at	Y73B6BL.1|Y73B6BL.28		61.9144	52.0329	57.4872		57.7417	57.8677	53.843	55.3576	56.2831
172174_x_at	Y61A9LA.N		25.2148	22.6368	22.4167		20.8006	22.8479	23.3088	20.4585	22.9772
172175_x_at	Y61A9LA.5		27.6351	19.4108	21.2199		22.6299	18.9473	18.6224	21.2114	21.9869
172176_at	Y61A9LA.10		10.44	8.71557	9.0234		8.26344	8.96597	9.64078	8.24963	8.35527
172177_x_at	Y71H2AL.1		79.2223	180.657	111.98		301.076	298.082	228.428	234.133	195.852
172178_at	Y53G8AM.2		66.6017	49.616	50.2162		53.5088	53.345	51.4576	42.4422	50.0024
172179_x_at	Y45G5AM.C		12.6815	10.1653	10.8183		12.0357	11.1283	11.1453	10.6497	10.3627
172180_x_at	Y69A2AL.1		23.2284	14.2472	15.637		17.1176	16.2678	16.1196	14.4941	16.6595
172181_x_at	Y48G1BL.4		20.1788	19.4101	20.8268		19.2186	16.8973	17.0595	18.6695	16.9783
172182_x_at	Y48G1BL.6		26.5303	31.4939	32.1159		31.807	32.9882	31.631	30.4379	33.2648
172183_at	H17B01.1		18.0232	13.0586	14.2189		14.479	14.069	13.8183	15.7581	13.3431
172184_x_at	Y46C8AL.2		59.6642	84.2125	64.4607		50.3382	95.0164	172.199	63.8851	96.8282
172185_x_at	Y46C8AL.2		22.3763	10.1232	9.79707		15.7421	10.9795	10.4686	10.8507	9.94141
172186_x_at	Y54G2A.21		91.5924	46.4686	52.2015		55.223	65.5172	61.444	47.5402	58.9947
172187_x_at	Y54G2A.26		146.077	79.7387	89.799		77.7425	83.7078	78.8284	75.4529	79.3805
172188_x_at	M04C9.2		11.8311	9.75509	9.67581		10.1263	9.23031	10.3586	10.9994	9.81929
172189_at	F46A8.7		75.5842	89.3811	67.516		71.3232	76.8254	94.7599	84.8578	73.4078
172190_x_at	F59F4.2		56.3106	59.7986	70.4538		30.7686	30.7652	63.8423	71.323	141.256
172191_x_at	C27C7.2		42.1248	25.2148	28.6559		257.929	107.873	66.5476	92.964	34.1674
172192_x_at	F44F1.2		39.3639	26.0017	27.0918		30.0235	26.7919	26.9788	27.7117	26.6695
172193_at	T12D8.5		87.7322	140.412	139.141		258.821	200.985	255.739	312.237	459.906
172194_x_at	ZK262.4		9.28016	9.84785	9.84785		9.87532	9.45522	9.39416	8.08798	10.012
172195_x_at	T27C5.4		60.3766	64.0451	57.3928		72.4552	61.5519	63.9367	58.7437	63.8517
172196_x_at	K08C9.4		342.167	501.073	307.821		413.082	475.487	476.528	704.357	692.621
172197_x_at	W05B2.1		9756.14	13003.1	9359.2		7208.09	11488.1	11997.5	15221.9	13756.8
172198_x_at	F15D3.3		332.487	323.763	254.407		275.398	311.991	357.982	373.801	426.133
172199_x_at	K03B8.4		59.5516	68.3961	70.2095		57.5071	69.5379	67.512	64.929	62.6156
172200_x_at	C28D4.5		14.4888	11.8884	12.7417		11.1016	11.4232	11.7342	12.107	11.2441
172201_x_at	ZC376.8		31.9456	28.765	27.495		25.5221	26.151	29.1642	29.2484	26.2745
172202_x_at	F11F1.5		18.289	18.633	18.7311		19.7514	18.9665	20.3054	17.975	19.4996
172203_x_at	Y41E3.8		20.6197	24.3885	22.362		26.8102	25.7307	25.2533	28.4711	22.1155
172204_at	T22H2.4		171.209	145.796	131.751		187.609	210.744	172.484	141.112	176.351
172205_at	C29F7.7		16.6255	18.2241	19.8574		17.9996	18.8089	17.4432	16.3262	17.5643
172206_x_at	W05H5.2		33.6388	32.25	36.3034		28.2651	28.9468	32.2207	28.4438	30.9467
172207_x_at	T06E4.9		39.0917	49.2679	40.9082		38.2103	45.9959	45.612	41.7092	48.4943
172208_x_at	C28D4.8		53.1396	46.3458	46.259		42.1651	39.8943	41.6201	42.471	40.4525
172209_x_at	W05B2.5		12964.5	13276.9	11898.1		7807.78	12264.9	13227.9	14923.9	15803
172210_x_at	T01C1.1		20.0806	18.5832	20.2073		20.3531	19.5301	24.4635	19.9492	21.4276
172211_x_at	F49C5.3		44.7332	33.1496	37.2017		36.5616	35.8375	34.9581	31.6454	35.3208
172212_x_at	D1054.6		19.9789	14.3734	15.2641		13.8806	15.5935	14.962	16.6655	16.4285
172213_x_at	C27C7.1		66.5668	57.5584	67.2124		67.314	71.7074	70.3615	78.0002	70.4875
172214_x_at	ZK525.1		1708.93	1159.44	1463.69		216.979	302.357	342.238	475.221	367.936
172215_x_at	Y7A5A.5		22.0406	13.6113	13.7453		15.5051	16.7474	15.2506	13.9478	15.7336
172216_x_at	R160.2		10.976	12.2523	11.9436		12.6034	10.3039	12.0814	10.6726	13.2024
172217_x_at	F13E9.2		31.2151	26.5859	30.3901		35.0483	29.645	34.003	28.0566	28.9794
172218_x_at	T20G5.7		746.491	1048.31	741.187		823.859	1277.92	1384.11	1913.18	2563.07
172219_x_at	F11A5.6		17.8959	16.4418	16.8713		17.2467	16.9185	17.1398	17.956	18.0572
172220_x_at	C37A5.4		134.026	97.9123	91.7305		72.573	102.619	101.908	101.606	104.656
172221_x_at	ZK84.4		11.4694	15.923	13.9049		14.4197	13.584	13.5689	12.1872	14.889
172222_at	C03D6.3		24.7978	28.2881	27.9176		34.6785	28.7887	28.6605	26.0541	28.03
172223_x_at	W02D9.5		46.3741	54.3283	44.4576		44.0844	51.5038	51.4262	47.5638	48.602
172224_x_at	F46A8.9		102.904	99.8107	94.1034		107.1	100.85	109.084	100.382	103.342
172225_x_at	W09C5.9		20.8462	21.4043	22.9577		20.4936	20.4325	25.4478	22.6408	20.4325
172226_at	B0391.7		210.608	65.0461	60.775		91.6218	82.2759	78.5808	44.3712	77.1529
172227_x_at	K07A1.6		26.3384	34.4474	32.4489		25.4123	27.0523	31.9733	28.0372	28.1959
172228_x_at	R11A5.5		70.876	60.2719	66.0084		82.2331	79.7293	104.776	60.1734	67.118
172229_x_at	T16A9.5		30.4147	31.3201	34.6422		34.5851	35.8065	37.3616	33.4783	32.3622
172230_at	F48F5.3		11.2062	9.41801	11.1775		11.5819	11.4345	9.57718	9.67682	9.91783
172231_x_at	C25D7.2		87.0437	71.2515	66.9486		73.8034	78.5147	69.4701	60.5176	64.9171
172232_x_at	C40H5.1		20.7399	34.0181	29.5941		35.2943	32.0255	32.9287	39.0544	34.624
172233_at	T02D1.7		14.4403	13.9068	12.2496		13.1122	12.6972	12.8243	12.8995	13.0025
172234_x_at	C41G7.6		41.7695	38.0685	34.4453		36.6726	37.0549	36.6917	35.1452	33.0553
172235_x_at	ZK84.5		20.809	21.0426	17.9395		21.1869	20.664	18.4652	22.8832	18.0217
172236_x_at	T24F1.5		4438.37	2204.01	3610.82		224.112	918.243	613.872	451.695	531.486
172237_x_at	R08A2.3		67.5073	57.8016	58.8337		62.1767	59.0334	59.2294	62.7345	60.6282
172238_x_at	K07A1.5		49.4308	64.9857	58.4282		60.3456	67.0477	58.7346	63.3219	56.0439
172239_x_at	F22D6.7		10.5529	11.8736	12.2841		11.4799	12.8248	12.2058	10.3688	11.0217
172240_x_at	F53H2.2		23.8566	16.6012	15.952		18.9304	18.0056	22.6841	18.1304	17.0003
172241_x_at	C37A5.8		76.3581	85.2169	88.3463		82.4313	103.158	136.299	98.1032	93.27
172242_x_at	F36D1.4		171.242	82.7768	96.8266		122.486	100.452	91.0523	80.4599	88.7788
172243_x_at	Y41E3.5		3129.44	2869.55	2810.36		569.513	863.939	752.134	869.34	719.262
172244_x_at	F33H12.1		56.1949	41.5045	40.6416		56.8153	45.4474	65.975	50.5877	44.8856
172245_x_at	K07F5.5		50.3427	30.2019	27.0917		38.2257	40.6697	36.1181	31.4671	29.6198
172246_at	T28C6.1		133.046	96.8993	90.1486		112.937	108.188	113.94	140.125	105.615
172247_x_at	F55C9.2		8.17526	8.29813	8.33596		8.6639	9.36805	8.73519	8.49331	8.53936
172248_x_at	T20G5.8		117.298	342.495	173.903		428.077	491.227	469.503	549.49	610.778
172249_x_at	B0391.9		20.9143	21.9856	20.679		24.6122	20.9143	24.8684	25.0973	23.3026
172250_x_at	R09H3.2		47.7892	36.6509	34.2173		32.5819	35.7993	35.7812	38.1059	35.6931
172251_x_at	C04C3.4		46.7499	53.3169	51.9568		56.1542	57.7577	57.1841	46.8129	54.6256
172252_x_at	H25K10.4		87.3838	64.1035	70.4318		87.3548	64.6973	74.7826	66.752	68.6081
172253_x_at	F39E9.7		17.4285	18.5356	23.2527		12.3301	14.852	15.5889	16.8335	16.7529
172254_x_at	Y43C5A.1		36.539	26.8677	26.2006		35.7192	36.2057	29.727	29.352	24.1642
172255_x_at	Y20C6A.3		44.9658	45.6934	38.9614		41.0969	42.561	41.905	36.9584	46.2358
172256_x_at	F59H6.7		41.8218	39.3156	33.9781		45.0832	34.3246	40.9001	36.8439	38.5306
172257_x_at	C37C3.3		25.0542	18.398	17.668		24.4542	18.5554	18.2312	17.3803	19.3101
172258_x_at	W04E12.3		17.2303	16.7623	16.7672		14.4641	19.7564	17.3562	15.4264	18.2743
172259_x_at	C31H5.4		1185.97	998.572	1214.59		517.697	589.28	622.29	520.564	540.788
172260_at	W06G6.9		28.7604	18.2961	16.4759		19.6325	20.4761	23.1666	20.6029	18.6325
172261_x_at	ZK666.4		88.5144	82.2284	82.5634		68.382	85.358	81.5883	71.1086	85.0269
172262_x_at	F35E8.4		95.6141	76.1519	74.7112		76.3895	83.6637	83.4782	66.1977	71.3975
172263_x_at	F38C2.1		24.9242	18.318	18.2402		20.1098	18.3803	19.4317	17.2471	18.3803
172264_x_at	F26F2.4		20.8226	13.4853	14.1765		14.6799	13.0727	11.0636	12.4564	12.9618
172265_x_at	C47A4.5		12.2938	9.90198	10.0328		11.1652	11.3917	10.8926	10.8107	11.0635
172266_x_at	C01B9.1		111.817	131.385	124.17		133.147	165.872	158.996	157.411	151.33
172267_x_at	K06A4.6		130.705	110.586	114.247		107.554	111.614	120.412	110.87	106.084
172268_x_at	D1025.4		3477.13	4445.68	3116.84		4937.94	3974.48	4867.47	4708.54	4972.94
172269_x_at	F40D4.4		18.73	21.4832	19.6501		18.3383	17.5858	19.6432	18.1408	19.1284
172270_x_at	R102.5		169.057	185.273	193.543		126.111	210.463	192.748	204.258	193.299
172271_x_at	F56H9.2		957.102	1663.29	1250.57		1313.52	2010.54	2090.09	1652.8	1281.11
172272_x_at	F26F2.2		24.4608	16.024	16.2188		14.041	13.8342	15.5583	15.2798	14.6294
172273_x_at	ZK666.2		116.657	77.1914	75.8725		91.5423	89.4463	82.6607	85.3563	78.8501
172274_x_at	F26F2.5		18.7741	10.2146	10.1323		11.2896	9.99352	9.61559	9.94311	9.55362
172275_x_at	W07A8.3		180.951	214.111	269.522		132.353	145.139	133.781	147.688	140.271
172276_x_at	T16A9.1		64.5412	46.0934	41.4134		39.0297	54.5362	50.0056	36.3791	51.8261
172277_x_at	Y44A6D.1		52.8546	42.2674	47.5104		42.6141	38.6681	43.2163	38.7441	46.6601
172278_x_at	Y47D3A.5		14.2231	11.3375	12.1523		13.0374	11.9853	12.4278	10.7401	12.0785
172279_x_at	Y51H4A.6		16.5678	12.203	11.9153		12.3508	11.6071	11.1919	11.5933	11.3867
172280_x_at	Y19D2B.1		2511.66	2460.71	2499.63		3180.16	2782.58	2395.83	3036.6	2536.53
172281_at	F31A9.2		9.99589	8.28916	8.55658		8.86556	8.01648	8.78728	8.49413	8.13243
172282_x_at	T05H4.10		60.2833	68.8325	74.8442		54.7986	63.5796	80.3833	69.0535	69.8042
172283_x_at	R04E5.7		13.7248	14.4037	13.1671		13.081	13.4588	12.8901	12.3259	13.2022
172284_x_at	T27E4.4		546.229	1251.82	633.878		1412.35	1312.74	814.941	1033.67	1388.36
172285_x_at	W02B3.6		44.4338	37.8645	36.3485		38.7831	50.1862	68.8439	41.3576	43.7655
172286_x_at	W09C3.8		111.807	106.341	106.29		121.174	121.637	108.066	107.865	102.848
172287_x_at	H04D03.1		54.2591	39.7199	38.9255		49.101	40.6206	38.3014	35.2501	42.6796
172288_x_at	B0379.7		87.8107	67.5968	69.0223		76.0756	81.226	70.6625	66.8621	66.7276
172289_x_at	W03D8.3		51.3454	33.7544	39.2769		38.7021	38.7212	38.9564	32.9196	35.4595
172290_x_at	C53B7.6		38.8383	31.2971	31.3455		30.6723	31.1967	31.0321	32.1472	33.3494
172291_x_at	Y48A6B.8		51.8499	39.157	39.3379		43.9474	33.5626	44.2672	34.8691	36.8281
172292_x_at	D2092.8		76.9944	79.954	77.0761		91.7694	87.8998	86.9998	102.756	77.7406
172293_x_at	Y26D4A.5		110.422	87.9069	91.1673		86.8214	65.9795	78.0531	66.1349	73.7914
172294_x_at	Y9D1A.2		27.6345	13.7635	14.029		17.1896	14.8758	16.621	16.0623	13.3484
172295_at	W07G9.1		17.1301	19.7389	19.7842		18.6018	17.6882	19.0861	19.2699	19.3224
172296_x_at	C09H10.3		61.9921	76.8253	80.0798		100.347	78.0402	67.5146	80.0996	70.5558
172297_x_at	T23F11.2		22.7688	27.0767	27.2387		27.1919	28.7931	25.9528	33.9052	27.1261
172298_x_at	F49E2.5		161.165	186.506	148.372		327.67	364.616	376.968	199.443	149.922
172299_x_at	H11L12.1		175.695	128.934	118.171		144.113	146.83	136.777	142.566	151.629
172300_x_at	F39B3.3		73.376	49.5236	51.5091		52.5625	59.4562	52.5886	55.4653	54.862
172301_at	W01H2.2		50.5141	42.7823	39.4989		45.6858	52.1303	50.0629	47.9465	47.6626
172302_x_at	F07E5.4		17.328	11.8191	12.5029		11.2397	13.9521	13.2539	13.7463	11.3503
172303_x_at	W05H9.3		44.1472	46.8836	49.1997		48.223	49.5248	44.2319	43.8918	47.1047
172304_x_at	C32E8.4		97.1667	105.766	99.3428		99.9093	108.41	95.0445	108.192	93.9441
172305_x_at	Y40B1B.7		170.265	281.635	234.457		321.334	494.082	310.266	178.213	241.773
172306_x_at	Y26D4A.9		9.60597	9.81555	9.10221		10.2788	9.56922	10.9066	9.68394	10.108
172307_x_at	F20B4.7		37.4662	35.6013	28.0535		33.8873	41.3714	34.5703	37.688	33.9525
172308_x_at	F53C3.9		38.4805	37.9969	42.6126		36.9949	43.2644	42.1456	30.555	38.9285
172309_x_at	C08E3.1		1160.93	1999.27	879.366		1317.63	2197.48	1981.53	2123.08	1507.22
172310_x_at	Y9D1A.1		25.0717	20.5252	19.5843		14.5995	24.0175	23.6561	25.2707	23.9816
172311_x_at	F39E9.6		11.2327	9.89602	10.6364		10.9602	9.70211	9.1554	9.62285	10.8169
172312_x_at	K09C6.7		59.3235	62.2895	54.483		60.3627	62.2535	58.1032	57.7319	60.2766
172313_x_at	B0546.5		18.4283	32.4857	32.949		27.3719	21.474	21.2654	22.9772	21.4385
172314_x_at	F54D8.5		15.0176	13.7059	14.0982		13.5028	11.953	13.6367	13.8959	14.1603
172315_x_at	E02H9.4		26.7976	30.4814	29.725		31.6629	28.5497	28.3729	33.9431	29.3146
172316_x_at	W02D7.9		38.4584	30.1356	33.7856		38.0218	32.8484	38.7296	32.7502	35.1955
172317_x_at	Y67A6A.1		10.3589	9.04873	9.2791		10.059	8.42307	8.9402	9.28562	8.51296
172318_x_at	T22H2.5		86.1456	50.3511	59.7785		51.1575	46.8462	51.3875	51.1323	49.1391
172319_x_at	F02C12.3		13.793	18.2871	19.4008		12.5424	11.1108	10.8624	12.8514	10.9451
172320_x_at	C05E4.8		34.6529	33.8019	32.9013		33.1193	33.9933	36.301	37.5992	34.5412
172321_x_at	C03A7.8		133.297	281.816	128.418		118.858	199.714	343.018	182.681	524.549
172322_x_at	Y43F8B.6		30.4688	33.6592	29.0823		29.8574	31.3503	27.9205	32.0331	26.832
172323_x_at	C03A7.7		86.5119	151.948	92.2591		62.1427	107.516	168.672	120.504	253.201
172324_x_at	F42F12.8|F42F12.7		3281.82	4089.15	3314.7		5204.01	5664.02	5846.23	6632.82	5203.03
172325_x_at	C02E7.7		220.501	366.698	192.961		430.052	306.741	462.42	393.855	408.143
172326_x_at	T20D4.9		32.8926	30.1214	31.0142		38.4122	40.1415	40.2655	38.6647	31.9257
172327_x_at	F44D12.3		65.8594	72.4836	65.7141		78.2492	65.633	69.8123	73.6232	62.5034
172328_x_at	T11F9.14		29.7016	26.3284	22.918		25.0676	26.6505	23.5716	26.2397	27.6765
172329_x_at	F31A9.6		29.4809	26.485	25.9056		30.7204	30.802	29.8907	29.492	28.6939
172330_x_at	C17B7.6		15.8093	17.1564	16.0703		18.8955	15.2319	17.1717	16.6627	16.7221
172331_x_at	F55C9.11		20.1178	21.5177	25.7364		20.6704	24.0175	22.002	19.1501	24.5651
172332_at	T24D8.6		9.81755	9.07654	8.73628		9.02943	9.57949	9.28635	9.51181	8.45448
172333_x_at	F44D12.5		91.2371	91.5292	105.872		100.162	91.535	88.2897	88.7516	80.2584
172334_x_at	F42F12.6|F42F12.10		2346.78	3163.12	2725.48		5044.46	5225.93	4473.65	4940.19	4280.92
172335_x_at	F56A4.8		164.726	147.733	123.403		149.275	165.544	209.559	221.513	197.065
172336_x_at	C34D4.5		124.025	112.49	108.201		139.508	132.318	121.859	123.922	108.232
172337_x_at	C18B12.1		12.9693	13.1684	13.2064		13.429	13.5452	13.1613	12.5841	13.2071
172338_x_at	C34D4.1		36.3547	31.4757	27.2546		25.8323	20.0835	23.1676	19.3244	21.0242
172339_s_at	C07E3.1		11.1762	8.90792	9.4512		9.54622	8.9193	10.0973	9.82444	9.16592
172340_x_at	C35B1.3		30.5955	16.1369	15.3095		18.0946	18.4208	16.3447	18.1847	18.0092
172341_x_at	F49F1.3		51.5803	35.855	45.4886		39.9347	39.9038	39.871	59.1152	41.8723
172342_x_at	C07D8.3		77.0215	42.0822	36.8156		54.8862	51.2623	43.7593	29.1159	43.1271
172343_x_at	B0213.6		134.678	253.421	189.784		581.18	765.654	494.316	719.982	629.595
172344_x_at	F09F7.8		168.319	297.448	157.555		84.8388	251.216	357.249	98.7122	341.941
172345_x_at	B0034.2		34.2455	29.3594	30.1355		26.4201	26.907	33.5322	29.7128	24.3522
172346_x_at	R12E2.7		75.0389	184.216	77.7351		209.049	221.537	314.934	129.986	282.293
172347_at	C36A4.10		17.2569	15.3231	14.7883		23.4318	18.113	17.1585	14.9331	15.0692
172348_x_at	F40G12.7		33.6094	35.4944	34.768		37.3718	39.5236	40.6723	37.1154	35.9292
172349_x_at	T04B8.4		38.9719	38.1219	42.9572		30.773	45.2087	38.2442	33.9919	38.8708
172350_x_at	T22D1.2		58.6512	60.0478	54.0111		52.6427	48.1742	53.4339	59.0048	55.7662
172351_x_at	T02H6.3		77.7228	40.9295	54.6427		144.211	70.8765	172.455	62.976	48.8036
172352_at	C33A12.4		1260.99	587.16	894.772		84.2609	75.0078	58.6478	128.999	95.5257
172353_x_at	C02E7.6		918.896	2220.35	1097.04		3082.57	1710.5	2577.08	2526.04	2507.67
172354_x_at	ZK757.3		27.1521	22.3948	21.2321		27.9437	27.0897	24.6143	22.9772	23.212
172355_x_at	T20D4.8		40.609	48.5896	45.1613		41.1721	56.6667	56.0154	55.0612	48.6482
172356_at	K02E11.7		24.9549	20.5976	22.4754		32.9729	36.3207	28.6951	27.1359	24.4352
172357_x_at	F42F12.9|F42F12.1		1896.5	2603.5	2122.11		4054.19	4361.6	4021.4	4298.07	3764.76
172358_x_at	Y43F4A.4		61.7709	49.6647	43.371		45.2782	46.8959	46.7953	49.1273	47.7924
172359_x_at	ZK993.3		9.88258	9.88431	10.6345		10.9174	12.3551	12.3569	10.0931	10.335
172360_x_at	C03A7.4		104.947	240.152	111.968		67.3808	146.589	320.624	176.803	559.462
172361_at	B0547.2		36.075	42.0947	34.1136		39.0143	43.5231	39.1469	37.986	37.9774
172362_x_at	B0350.3		13.3483	14.8282	13.5499		11.8888	15.3926	13.2953	12.6739	13.9478
172363_x_at	F53A9.6		656.568	873.235	528.367		990.127	1365.64	1533.28	1143.11	1282.97
172364_x_at	R08C7.1		140.991	177.66	146.189		332.865	242.269	249.391	214.587	179.576
172365_x_at	T03F1.4		60.5803	49.3124	47.6356		49.1628	56.3716	45.4199	49.3582	48.9922
172366_x_at	T28A11.18		33.7885	29.9373	24.6196		30.9349	28.5434	27.8753	28.1501	31.464
172367_x_at	F36H5.1		42.7332	98.8018	73.9766		92.4081	127.9	96.5689	135.679	130.98
172368_x_at	R09D1.14		13.2994	14.0726	12.3401		11.1874	13.4045	13.4777	14.2237	13.1475
172369_x_at	Y51B9A.3		92.3354	101.189	95.9496		108.687	101.623	107.676	83.6818	93.655
172370_x_at	K07H8.4		10.2323	9.5799	9.2343		10.3689	8.72137	9.54187	8.85096	9.07629
172371_x_at	F44E7.3		19.2485	17.6711	16.8563		19.5449	16.7031	17.83	19.2595	17.5253
172372_at	F15A8.1		12.1387	9.56886	9.31564		11.0014	9.15644	10.3483	9.3189	9.56462
172373_x_at	T24A6.2		14.7584	14.5251	14.4758		15.1964	17.5213	17.496	13.2158	14.3558
172374_x_at	W03D2.8		11.3828	10.3725	10.4812		11.8036	9.62661	10.8398	10.8635	10.5226
172375_x_at	B0213.4		86.3713	188.444	136.762		372.59	449.809	356.019	370.362	568.746
172376_x_at	Y43F8C.9		53.8154	49.4906	46.9103		56.5892	47.5655	51.2584	42.0111	44.9588
172377_x_at	D2062.6		51.8041	57.4994	54.3487		47.8041	53.8162	57.3533	53.258	49.2978
172378_x_at	C32H11.7		71.1725	57.7581	59.4306		56.399	69.1412	64.4748	56.0921	58.4755
172379_at	F10C1.1		212.761	204.117	209.538		171.75	214.862	205.712	218.328	204.752
172380_x_at	F47B3.7		83.5837	73.8291	67.32		76.2613	67.2305	66.6518	71.9135	71.8185
172381_x_at	ZK484.8		31.3392	20.8808	19.1242		20.9066	21.9756	20.0321	23.4499	19.5378
172382_x_at	F07G6.5		14.6695	12.9922	12.7715		12.7427	13.0852	12.9452	12.9052	11.8145
172383_x_at	F07G6.3		77.3092	76.7844	77.1585		85.7869	77.0649	68.6364	75.0008	77.4654
172384_x_at	R05G6.3		17.582	20.7113	20.2076		19.9159	22.1217	27.1809	20.2722	18.3724
172385_x_at	F41G3.1		3376.58	2298.15	3002.46		492.769	777.035	408.388	461.984	644.029
172386_x_at	B0213.5		62.8626	129.268	76.2855		298.726	240.13	181.246	250.12	257.189
172387_x_at	M01D1.5		118.937	98.0589	107.484		107.828	118.92	168.233	94.6038	102.857
172388_x_at	B0213.2		200.648	340.506	254.57		573.641	1010.27	563.187	895.865	757.878
172389_x_at	Y43D4A.3		63.458	56.2009	62.943		60.5382	57.2825	54.8043	56.2839	55.3243
172390_x_at	ZK673.10		58.3716	50.5795	53.4394		33.9499	47.2272	49.6138	45.5624	40.0906
172391_x_at	F39D8.1		146.989	155.421	134.62		127.711	139.229	179.188	142.689	181.428
172392_x_at	C36F7.4		305.076	232.629	263.13		72.7291	81.641	91.6686	63.8069	91.4722
172393_x_at	K02F6.1		75.6618	75.2896	70.1832		80.4403	72.5101	76.4923	73.087	76.1745
172394_x_at	Y65A5A.3		11.2923	10.6368	11.4017		10.3506	10.9036	10.0126	12.9657	10.7397
172395_at	F22F4.4		9.89001	12.7014	13.8385		8.711	9.97072	8.8586	10.5854	14.196
172396_at	F27C1.10		29.2242	19.6542	20.3321		17.9736	14.5351	13.6212	13.0024	14.5351
172397_x_at	K09E3.4		18.1896	13.3505	11.7997		11.8247	11.1086	12.9751	10.9725	12.7571
172398_x_at	F31E3.6		143.173	150.542	132.002		137.991	131.55	130.715	115.87	107.074
172399_x_at	T23B3.5		62.2134	66.765	57.9569		54.4039	63.6399	69.0786	58.2967	64.2334
172400_x_at	F22A3.6		524.494	798.539	705.462		3595.63	3375.74	3309.68	3595.93	2789.17
172401_x_at	F08B4.3		14.3977	12.6329	13.5395		10.9299	11.9402	11.6744	12.1536	12.7779
172402_at	R13A1.1		50.7254	37.7222	35.8676		29.9834	42.3882	45.1015	38.954	34.8001
172403_x_at	F36H5.2		47.3768	68.5938	61.43		61.0736	70.7307	65.4095	86.9934	83.2625
172404_x_at	T07F10.5		40.728	47.6675	48.5961		48.1944	47.1658	49.052	42.7388	47.8373
172405_x_at	R09B5.8		38.9242	77.9117	90.7329		630.532	316.941	230.595	499.385	184.951
172406_x_at	Y50E8A.8		44.7852	41.8738	39.5804		35.2118	38.0937	39.8247	37.7434	41.911
172407_x_at	C07G2.2		56.6114	81.8169	103.713		49.6559	70.7131	84.9943	86.071	98.4268
172408_x_at	ZK402.1		27.0756	22.7213	22.3545		25.431	22.8667	20.9951	23.4989	23.8635
172409_x_at	ZK402.3		16.9386	13.762	14.1771		16.7306	16.6342	16.04	17.0531	17.8695
172410_x_at	ZK402.2		74.2066	43.8673	42.7503		72.3486	62.7069	61.7414	51.437	61.8503
172411_x_at	T24A6.1		16.8548	13.9352	16.776		17.5197	15.9146	15.7714	14.5898	16.0921
172412_x_at	ZK402.4		35.4864	24.4737	26.826		34.5363	28.3653	31.7083	24.1816	28.998
172413_at	F52E10.3		30.4809	25.7594	30.5461		27.0242	27.0519	26.415	25.6061	26.8431
172414_x_at	K12B6.7		9.65234	10.3717	10.0888		9.0452	9.0452	11.9345	10.2735	10.1612
172415_x_at	F56C9.2		192.916	141.13	129.394		174.064	164.818	158.394	149.297	146.14
172416_x_at	B0391.10		14.0043	12.226	11.1629		11.3961	12.8922	12.4911	11.6613	13.257
172417_x_at	F38A5.5		76.942	152.071	85.3063		95.4588	199.996	197.644	80.481	294.32
172418_x_at	F47B3.5		11.8526	9.19037	9.82764		9.81829	9.03205	9.39179	10.5998	9.38781
172419_x_at	K03F8.1		74.9306	81.134	85.9789		74.5531	76.2664	101.292	72.3928	86.2599
172420_x_at	C24A3.8		36.2077	27.3197	30.6497		24.7904	27.7079	24.5572	31.8401	29.6139
172421_x_at	B0554.1		11.4501	9.23356	10.0254		10.7881	10.0434	10.1593	10.6556	10.0327
172422_x_at	K10D6.2		70.5865	108.375	87.5486		167.442	197.396	197.274	197.582	172.539
172423_x_at	C07D8.2		28.0484	15.3093	15.8748		16.5785	16.1969	16.96	16.8413	16.1481
172424_x_at	T15B7.6		10.0367	9.64502	10.0839		10.9046	9.53831	9.50078	9.6354	9.88879
172425_x_at	Y80D3A.5		7.44697	10.74	10.7102		76.0887	29.7268	19.8959	22.0647	13.9627
172426_x_at	F20A1.1		565.403	921.44	663.484		1606.49	1847.25	1816.72	1531.47	1524.4
172427_x_at	B0213.3		139.095	269.281	183.707		198.254	439.507	450.896	359.344	540.466
172428_x_at	F08F1.9		26.4521	26.7363	26.0123		26.5933	25.7112	27.1808	24.3653	25.9617
172429_x_at	F52E10.4		67.3046	78.3089	71.9196		48.7496	66.1124	76.9351	75.761	88.4855
172430_x_at	C08F1.9		62.6814	55.7156	49.2987		54.0267	62.729	60.9391	68.2616	61.8622
172431_x_at	ZC412.7		29.8215	12.4446	14.1607		20.9492	13.1296	13.6787	12.334	11.2809
172432_x_at	D2024.9		104.158	76.0032	73.8831		78.5789	70.4646	77.6162	75.4633	77.6629
172433_x_at	F40E3.3		25.7594	25.244	26.4095		22.8982	22.656	25.6955	21.1292	25.2131
172434_at	F53B3.5		31.8485	43.0602	44.3036		39.4339	59.5529	47.348	107.155	56.5715
172435_x_at	C16C4.8		10.2362	9.13785	9.85071		11.1998	9.94121	10.4474	9.82191	9.32627
172436_x_at	C04F12.6		81.2871	88.2591	94.5547		78.5068	77.1235	75.7466	78.327	71.1732
172437_x_at	R09B5.3		51.9456	25.5834	31.7004		85.4147	36.8082	42.2965	63.1385	48.4763
172438_x_at	C06E8.4		34.0702	32.9525	28.1233		30.411	31.7874	32.6077	34.7752	30.4271
172439_x_at	R09B5.2		25.6585	21.8919	22.7067		21.9288	18.9481	20.7134	18.7256	19.3299
172440_x_at	F46F5.6		75.4073	97.7993	79.4128		81.6362	82.8328	88.0703	82.7245	81.7116
172441_x_at	Y49E10.7		13.7766	13.4244	12.0652		12.5153	12.7437	11.5885	12.155	11.6772
172442_x_at	Y73F8A.8		54.9706	82.8232	69.3492		47.1409	74.2376	78.7938	62.8346	66.3925
172443_x_at	Y73F8A.9		60.9099	76.2834	60.8498		65.9411	63.7857	64.9214	53.4854	74.215
172444_x_at	F29C4.4		17.2736	18.3714	19.2518		21.0763	20.1986	23.7862	16.844	18.833
172445_x_at	F20B6.7		11.5727	10.3891	9.97494		9.25006	10.5956	11.2134	10.7628	9.25926
172446_x_at	T16A1.5		10.1639	10.0769	10.0569		8.38793	9.90416	10.9897	10.8601	10.0286
172447_at	M03D4.3		1090.65	753.419	745.967		199.946	213.471	160.407	167.341	155.291
172448_x_at	C29F9.4		12.6774	12.0865	12.707		11.6392	12.0559	12.0995	11.8659	12.072
172449_x_at	C18H2.2		33.6102	31.4592	40.2698		35.159	34.2493	36.1718	38.853	37.862
172450_x_at	R09A1.4		130.912	98.227	123.072		66.8331	57.0066	61.8271	54.6859	58.6808
172451_x_at	W05H7.2		59.776	53.1965	49.5309		57.7126	55.8271	59.2089	47.2282	52.0326
172452_x_at	F29D10.2		28.8603	26.3305	28.7237		32.1299	28.4212	28.5309	31.3036	25.6621
172453_x_at	Y39B6A.30		17.2756	11.9931	13.907		14.9825	13.4945	13.911	11.7141	13.383
172454_x_at	F18E9.6		93.0479	95.0605	95.3115		95.3667	105.426	111.953	75.5687	84.8913
172455_x_at	F29G6.3		91.0677	111.697	109.923		95.1039	166.966	188.395	128.182	113.399
172456_x_at	ZC178.1		20.2182	14.8413	13.8385		17.5554	17.5834	15.6242	15.2591	13.8201
172457_x_at	F21E9.1		82.019	79.7819	86.3781		83.6226	80.5251	95.7743	58.349	82.3675
172458_at	B0554.3		21.4162	19.3414	16.56		21.1403	22.9751	20.5309	21.607	17.1889
172459_at	C16E9.5		21.6198	17.3078	21.1407		17.1416	15.4957	16.983	16.4933	16.4988
172460_x_at	F46F5.9		79.8936	84.8934	77.6936		76.0449	83.2929	76.901	94.0075	82.0174
172461_x_at	K09C4.2		17.2308	12.4799	11.7179		15.2773	14.0109	14.0152	14.2125	13.4932
172462_x_at	F07C6.4		80.1058	66.5482	59.9529		77.4806	83.2632	96.6154	76.6397	66.0541
172463_x_at	Y17G7B.2		76.5682	74.027	83.8096		66.6428	70.16	75.9015	73.5593	84.1706
172464_x_at	F54D12.4		39.2853	63.6747	49.8826		73.2628	75.841	97.612	60.3704	79.2295
172465_x_at	C12D12.6		65.8678	48.3647	49.0903		46.3153	64.8275	50.2429	50.1041	53.3769
172466_x_at	C40D2.1		9.34605	9.80671	10.5741		9.33812	9.42814	10.1385	9.86143	9.49043
172467_x_at	C34G6.3		12.3722	9.57904	9.78581		10.776	9.82406	10.6614	10.44	9.82946
172468_x_at	K01A2.9		186.695	281.537	238.164		224.567	191.7	266.108	249.158	342.806
172469_x_at	C01G12.6		181.527	287.282	146.469		96.2712	225.205	256.006	82.6727	510.557
172470_x_at	F55A4.6		18.1453	20.1882	20.9244		19.8484	23.2824	25.1586	18.5875	20.8281
172471_x_at	ZC178.2		13.0616	13.234	14.4859		11.7264	12.6026	12.7478	14.7186	13.2153
172472_x_at	B0222.6		15030	14349.5	13835.7		11238.3	14777.3	16015.8	16996.1	20095.6
172473_at	F28F5.4		699.975	462.186	490.185		489.9	477.481	554.665	356.925	442.412
172474_x_at	F35C5.10		195.803	276.353	160.229		109.831	185.506	346.774	120.314	410.863
172475_x_at	B0222.7		1603.22	2225.16	1403.68		1413.65	2897.16	2769.27	3066.38	3063.91
172476_x_at	R07E5.15		21.0222	27.9346	26.3834		23.5384	26.5906	24.482	30.5389	24.4583
172477_x_at	K01D12.7		16.273	15.5783	14.6964		16.7421	14.5769	14.452	16.8171	15.1623
172478_x_at	ZK250.8		12.175	14.04	14.3494		17.1153	16.4054	16.4042	17.6719	15.9059
172479_x_at	F46F5.8		18.4643	15.0892	14.22		15.4607	15.8193	15.2908	15.703	13.1883
172480_x_at	C41D7.1		8.10439	9.63606	9.35528		9.13496	8.62031	9.25579	9.53893	9.32387
172481_x_at	C08F1.4		85.5583	118.1	107.243		103.18	129.246	121.795	189.873	230.864
172482_x_at	Y53F4A.2		48.121	46.7788	51.2798		48.9846	36.9693	44.1378	50.5533	48.1468
172483_x_at	F02D10.2		31.0438	26.5087	25.6892		31.4246	25.9492	26.4451	25.2344	25.8254
172484_x_at	F22D3.5		11.953	10.2431	10.2406		10.1093	11.387	10.1253	9.25927	10.3004
172485_x_at	C07D8.4		37.7528	31.9839	30.0246		31.0009	33.8203	30.6931	32.3427	30.2716
172486_x_at	T23B7.1		26.6339	18.5631	18.1246		18.1146	19.9582	16.7155	23.3048	17.0551
172487_x_at	Y54C5B.1		43.3862	39.5561	44.1683		44.5242	44.3668	41.4012	40.7785	43.2309
172488_x_at	F09C11.1		19.4102	13.4678	12.1252		16.501	14.1629	14.7207	13.1693	14.5787
172489_x_at	K08H10.2		271.607	200.487	268.538		127.765	169.701	169.57	414.063	286.357
172490_at	F39F10.4		9.92398	9.88897	9.62684		10.1719	9.7275	11.0169	10.8539	10.5828
172491_x_at	F39F10.1		60.3443	54.7997	54.2872		51.3787	55.237	59.0847	53.528	58.6895
172492_at	C46H11.1		168.789	82.2009	83.7678		104.7	97.292	113.598	57.9439	96.4099
172493_x_at	Y17G7B.2		65.8784	63.3545	83.357		58.8053	63.6559	67.675	60.2064	73.3711
172494_at	H12I13.3		9.97575	8.98541	9.02315		9.13612	8.87333	8.94974	8.53984	8.87602
172495_x_at	T06C10.5		32.5273	32.2482	29.116		26.2479	29.6997	27.7164	36.2013	26.1137
172496_x_at	M01A10.4		52.911	48.7973	56.8515		55.9999	56.0856	60.0805	45.1825	53.3769
172497_x_at	R12E2.15		111.914	258.837	104.725		330.864	330.022	461.419	265.342	267.062
172498_x_at	Y46H3C.5		17.0811	12.3395	10.3122		12.8157	11.6926	12.6713	13.4252	12.1766
172499_x_at	F07G11.2		18.699	12.1656	11.7731		13.1275	12.5066	12.0203	12.1001	11.3454
172500_x_at	T12E12.5		8.09873	8.55188	8.64009		7.96557	8.30971	8.3931	7.87866	8.55606
172501_at	F19B10.3		9.47911	8.70889	9.40981		9.29108	9.18014	9.23963	9.55185	8.94982
172502_x_at	F23C8.12		12.1316	10.613	10.8877		10.2767	10.4424	11.4453	11.5986	11.5237
172503_x_at	W08E12.3		205.319	457.428	215.362		165.879	315.925	519.535	216.409	599.818
172504_x_at	F59E12.4		317.411	344.247	465.207		439.977	341.985	275.482	368.176	407.27
172505_x_at	Y40C7B.3		12.8093	14.0042	13.2955		14.8453	13.8954	14.3014	12.6351	14.6244
172506_x_at	E03H12.5		66.6932	72.6863	69.2386		64.4431	73.3448	72.3893	75.7044	73.287
172507_x_at	F54A5.3		17.9004	11.8673	11.9436		14.0252	13.6706	13.2407	11.1211	11.6326
172508_x_at	F07G11.7		22.1684	19.9093	21.0977		20.9988	22.4781	23.2438	14.2088	18.969
172509_at	M01A12.2		78.9476	50.4636	46.9342		73.7202	63.0487	80.1134	48.2717	56.9134
172510_x_at	Y17G9B.6		82.5632	77.3113	83.636		90.4555	81.3268	86.9227	68.2799	89.7898
172511_x_at	Y51H4A.24		140.569	126.559	127.065		200.574	160.999	242.148	280.61	194.689
172512_x_at	R08C7.11		54.7362	51.8314	51.0291		44.0564	53.52	48.9188	50.1958	46.5074
172513_at	C54A12.3		57.6206	44.8132	49.6434		51.3461	54.4941	50.6872	45.4397	46.3203
172514_x_at	F46F11.4		105.495	200.72	169.184		346.38	317.761	194.439	170.957	168.394
172515_x_at	W08A12.2		29.1044	29.4203	25.2201		29.7131	34.7932	39.1131	27.7071	32.6542
172516_x_at	Y39G8B.1		182.401	208.638	189.237		366.425	328.943	343.493	543.966	282.448
172517_x_at	Y39G8B.1		175.016	208.284	177.684		342.288	417.103	309.082	605.951	274.78
172518_x_at	Y73F8A.32		76.1017	99.0276	102.788		111.469	98.7323	100.308	93.272	84.605
172519_x_at	F52F10.1		10.8877	10.9533	12.128		12.2486	12.6843	12.7208	10.1067	11.0753
172520_x_at	Y62F5A.1		284.815	367.908	392.408		217.711	243.417	267.441	323.858	261.748
172521_x_at	Y47H9C.12		80.5786	71.0706	70.5454		66.7227	74.6994	72.7305	80.2291	68.7222
172522_x_at	F14D2.10		39.8689	61.2573	52.0166		38.1588	32.5566	30.1469	34.7833	33.2664
172523_x_at	T24A6.17		16.4276	12.2599	12.2391		14.1321	13.5949	13.4777	13.5259	12.4637
172524_x_at	M01B12.1		164.404	147.925	161.869		88.566	95.6954	98.952	81.6384	97.8257
172525_x_at	T19E10.1		80.6263	62.0616	54.4622		71.3678	69.4625	60.4261	64.073	65.4193
172526_x_at	K01A2.8		278.549	339.672	305.459		264.463	222.648	330.22	300.016	452.978
172527_x_at	C24D10.8		43.1747	28.6249	29.4534		30.2627	25.3781	25.6683	28.8809	27.0012
172528_x_at	R01B10.2		21.7767	14.2289	12.7222		16.8804	16.4267	14.9511	18.7083	14.1481
172529_x_at	K08D10.6		53.6729	32.2792	35.9462		41.8359	38.9218	37.8903	32.8887	30.9028
172530_x_at	H27D07.2		42.5002	61.6563	63.507		52.4831	54.4027	52.4729	43.2974	55.8158
172531_x_at	Y46H3C.5		19.2608	11.0006	10.3917		11.9062	11.2044	11.7334	13.9395	12.3934
172532_x_at	ZC239.13		14.0265	13.0012	13.8115		13.9157	13.0376	13.8113	13.5872	13.1813
172533_x_at	Y105C5B.3		9.94789	10.0497	10.8242		10.425	11.1318	11.3217	11.1914	11.1107
172534_x_at	T13A10.1		16.6453	13.6591	14.6973		15.039	12.9003	16.0158	14.2381	14.95
172535_s_at	W03F9.2		105.33	90.0442	61.4185		55.511	79.7017	69.7825	113.807	82.4632
172536_x_at	Y71A12B.7		125.176	50.4338	54.0626		67.4166	55.3874	62.6094	46.0932	60.2258
172537_x_at	Y45F10B.3		74.1807	55.3871	57.8686		62.1887	69.3884	60.0314	60.6675	54.9342
172538_x_at	H05B21.3		16.273	15.752	15.7696		15.3483	13.7086	15.3149	12.8893	15.1029
172539_x_at	F49C12.11		155.734	204.889	235.694		162.811	217.107	143.839	234.933	202.98
172540_x_at	C44E12.3		87.3198	105.908	115.727		78.7501	79.0739	80.3691	90.5404	89.9444
172541_x_at	K01A2.8		203.788	399.083	294.477		276.732	243.811	355.171	313.221	460.527
172542_at	C47C12.2		8.95247	8.53608	9.59168		8.4202	8.25871	9.04743	8.9816	8.75469
172543_x_at	F35F10.4		17.2253	20.4536	17.4205		23.1722	28.5338	23.6538	35.303	26.3998
172544_x_at	F11G11.6		7.80568	8.8282	9.90716		8.82491	10.8285	10.1473	8.98952	9.03101
172545_x_at	W08E12.4		239.798	520.694	251.578		196.084	292.211	603.404	288.267	746.826
172546_x_at	F11G11.8		24.2988	16.5081	15.4593		16.7123	18.2241	16.3109	17.6041	14.2019
172547_x_at	R12E2.14		344.736	663.382	279.432		768.261	879.839	1210.36	548.395	762.263
172548_at	H39E20.1		49.8226	39.9698	41.1703		48.7423	44.1373	39.6138	43.989	42.6362
172549_x_at	W08E12.9		11.0842	11.0802	10.9527		11.8963	10.9865	11.2063	10.7453	11.472
172550_x_at	H11L12.1		53.7198	40.5888	42.7647		41.9751	40.5796	47.0554	47.348	44.6047
172551_at	R10A10.1		9.02363	12.3559	12.6595		9.8324	11.2432	11.1453	11.0708	11.5578
172552_x_at	Y105C5A.5		47.5998	58.1392	57.9465		54.7583	62.4527	66.5908	60.0099	60.7334
172553_at	T07F12.5		12.6784	9.17303	9.61599		11.1523	8.11058	8.94283	9.28294	8.55519
172554_x_at	C24H10.4		10.4011	10.5523	10.1731		9.78023	10.2146	9.5322	11.1049	9.80626
172555_x_at	K01D12.15		16.5763	16.5058	15.255		16.9467	15.1295	14.6333	15.9461	16.2172
172556_x_at	R03H10.8		25.4306	19.2395	27.2774		14.7185	16.0558	14.2477	14.2437	16.1007
172557_x_at	C06G3.12		24.9269	23.346	23.9114		23.5367	23.7331	22.7352	19.8601	23.3183
172558_s_at	C33H5.17		10.7311	13.6286	12.2681		12.3342	12.6085	12.4796	11.6173	11.8509
172559_at	Y54C5A.1		28.6621	25.9448	23.3514		25.9741	28.0671	25.9891	24.7919	26.1642
172560_x_at	F07B7.6		124.136	84.4277	89.9471		78.5683	72.5813	86.2909	63.728	76.9098
172561_x_at	F52E1.12		9.35607	8.88217	8.44365		9.03415	9.59223	8.67766	8.50985	9.03312
172562_x_at	Y11D7A.15		27.3373	20.8162	19.068		24.783	20.5415	17.3382	19.7781	16.3074
172563_x_at	F40D4.3		75.9369	76.7946	79.499		77.4272	78.2738	82.6305	74.7236	76.1724
172564_x_at	F26A10.1		472.877	269.677	464.316		54.6889	88.6719	73.36	72.2929	68.471
172565_x_at	C08E3.13		1782.93	2078.92	1370.01		1613.03	2337.89	2213.2	2206.51	2027.56
172566_x_at	Y17G9B.2		10.2237	11.8484	12.4607		11.8566	12.4725	12.4607	12.119	12.4607
172567_x_at	C25E10.6		25.407	25.2026	23.1098		28.3852	29.3226	29.24	25.6916	25.7267
172568_x_at	Y43F8B.2		535.36	524.446	545.728		338.369	406.642	435.857	424.882	450.092
172569_x_at	C24D10.7		42.8936	34.7854	38.6687		41.2937	32.4004	31.795	46.4559	31.2926
172570_x_at	Y51A2D.14		2164.29	2913.71	2049.8		3239.25	3260.54	3482.75	2849.13	3196.9
172571_x_at	H12I19.5		29.9503	17.4021	16.6672		24.0267	19.4506	19.2954	17.7847	19.4701
172572_x_at	H12C20.2		9.27123	8.83266	9.23048		9.50122	8.90062	9.66585	9.86143	9.61898
172573_x_at	Y105C5A.6		72.6751	96.243	89.2951		69.6244	92.2906	84.3751	88.5019	99.3914
172574_x_at	ZC395.11		11.2788	10.5723	9.88694		9.81728	11.7977	10.5852	10.8297	10.5894
172575_x_at	C13A2.10		13.7648	9.77602	9.44834		10.4348	9.36167	10.9438	10.0717	8.89622
172576_x_at	F36H12.5		21.0341	17.3138	16.6916		19.2619	16.3116	17.6078	17.2477	16.9445
172577_x_at	F59E12.5		388.186	537.172	635.907		636.095	498.755	399.928	630.229	596.675
172578_x_at	Y43F8B.2		478.645	604.049	510.811		312.222	466.869	566.094	493.751	409.507
172579_x_at	F59E12.6		165.989	198.737	224.955		124.454	144.408	97.9249	221.44	201.353
172580_at	F33D11.8		892.306	719.595	950.757		121.726	121.726	109.897	104.07	126.41
172581_s_at	F32D8.11		41.5584	84.2358	109.195		72.4777	44.5086	36.9741	81.0156	65.7912
172582_x_at	Y39A1A.24		293.137	293.757	265.5		191.82	160.604	188.799	171.737	137.981
172583_x_at	F54D10.2		77.8708	81.4422	84.6457		20.3616	23.9152	36.1445	31.7677	33.2198
172584_x_at	Y24F12A.4		49.1217	28.2392	27.1306		33.5126	30.0366	30.607	36.1072	28.9444
172585_x_at	Y105C5A.3		57.661	71.2632	70.4408		56.4712	66.0823	69.8866	70.982	75.1911
172586_at	C56E10.3		9.12254	8.52576	8.98461		8.42031	8.68392	8.33149	8.5192	8.46699
172587_x_at	C03A7.14		166.762	279.916	163.598		115.956	192.985	321.402	189.827	585.102
172588_x_at	C26F1.10		1770.42	914.726	1396.87		122.999	176.476	187.641	234.255	260.722
172589_x_at	T12B5.11		146.952	223.044	240.625		139.747	100.822	117.143	177.285	167.52
172590_x_at	C17H11.4		19.0231	15.9948	15.0818		17.4336	15.3169	17.3378	13.6867	15.0803
172591_x_at	C29F9.12		59.329	50.3208	54.9144		69.6948	52.9983	54.3886	50.3093	54.4915
172592_x_at	T20D4.16		25.6455	20.3616	21.045		21.1099	21.8942	19.5322	20.193	20.1128
172593_x_at	F45D11.2		47.1616	96.1881	141.104		41.0587	65.0857	69.4041	117.729	100.285
172594_x_at	T12B5.10		11.5264	13.6208	13.4243		11.8559	14.4451	14.1502	13.6926	14.7659
172595_x_at	F38A5.5		105.607	206.413	100.078		129.848	265.453	235.307	114.176	309.623
172596_x_at	C29F9.11		9.49524	10.739	11.1891		11.9809	11.442	11.1239	13.2487	11.4405
172597_x_at	F36H12.4		16.7613	14.7959	13.4488		16.5527	15.4101	14.9782	16.0196	14.8785
172598_x_at	C52B11.4		15.4906	14.7508	13.8155		15.3667	17.4047	14.3872	16.1809	15.3121
172599_x_at	F23H11.5		1883.48	2138.68	1992.87		2494.2	2633.74	2380.2	2363.57	2109.18
172600_x_at	C29F9.10		9.91392	12.412	12.0318		11.0223	11.0565	12.6747	13.6984	13.5301
172601_x_at	C16C4.14		13.0495	12.0473	12.6299		12.7208	12.8255	13.0375	12.5956	12.6779
172602_x_at	B0393.8		1945.14	2346.06	2532.81		1171.58	1211.66	1228.48	1010.86	899.624
172603_x_at	Y87G2A.12		69.6294	42.1661	42.774		56.0273	48.4388	49.0382	50.9863	50.2176
172604_x_at	Y73C8C.3		39.9494	38.8324	37.6545		28.3947	35.1592	43.6042	41.5889	41.7935
172605_x_at	Y105C5A.4		54.0877	71.1998	68.5485		60.0745	51.2161	69.0271	64.6428	79.5572
172606_x_at	Y59E9AL.6		88.5801	107.791	106.634		96.8245	102.261	95.1598	97.024	102.665
172607_x_at	Y54G11A.8		156.818	209.531	235.087		231.449	210.474	182.722	219.284	228.276
172608_x_at	Y106G6G.5		10.2613	10.4167	10.4363		10.5949	9.83719	9.83008	11.2657	11.224
172609_x_at	ZK1127.7		49.4402	54.0521	38.038		53.8797	53.8469	55.7522	48.6499	52.8484
172610_x_at	ZC239.14		85.5995	58.6634	56.1839		69.0387	69.1463	68.5148	57.6331	64.7143
172611_x_at	Y24F12A.3		30.5688	27.2406	26.0342		27.3409	25.1971	28.1456	26.6339	23.3779
172612_x_at	F55C12.2		79.6125	41.2102	31.3278		47.8433	32.1388	38.598	40.9607	39.8422
172613_x_at	Y62E10A.12		220.397	274.466	266.869		378.992	332.439	209.159	302.782	271.772
172614_x_at	C36A4.4		22.5235	20.4189	24.2715		23.1434	28.8724	25.8597	35.2822	25.8723
172615_x_at	H31G24.4		43.7457	50.901	30.2532		49.1628	51.6342	50.4892	46.4489	50.2112
172616_x_at	Y116A8C.41		25.2103	15.394	16.9258		29.4088	19.5087	23.2817	19.6115	16.1724
172617_x_at	H06I04.3		25.5907	18.9544	17.5895		27.234	38.684	37.0087	17.5533	22.3414
172618_x_at	F07B7.9		339.424	443.145	345.298		832.859	480.386	491.303	393.61	385.62
172619_x_at	C33F10.10		61.3737	33.9716	32.6157		46.755	39.3322	49.7931	31.4337	38.6317
172620_x_at	Y105C5B.12		132.665	216.192	201.074		229.491	220.434	210.055	365.602	249.892
172621_x_at	Y46G5A.22		105.197	74.2427	69.7775		78.5364	64.2203	66.7563	77.7914	69.0946
172622_x_at	Y116F11A.5		32.3163	109.197	77.5245		265.601	341.507	208.096	277.742	203.768
172623_at	Y105C5A.10		11.7827	10.5775	10.8817		12.4691	11.4888	10.8694	9.51864	10.7329
172624_x_at	Y38E10A.12		48.247	51.721	36.4064		67.1947	60.632	53.4394	49.2321	49.3881
172625_x_at	B0464.3		429.461	611.989	510.756		804.778	799.926	825.843	727.471	673.179
172626_at	F07H5.4		417.538	373.835	555.824		91.7202	147.558	88.096	205.272	157.028
172627_x_at	Y105C5A.12		1657.32	2031.13	1192.67		1820.99	2235.33	2058.24	2200.54	1942.56
172628_x_at	Y38E10A.16		75.2965	95.8802	51.6898		75.9484	162.777	89.5638	73.8165	101.171
172629_x_at	Y59E9AR.7		212.993	143.741	158.105		106.619	128.956	127.268	146.602	129.133
172630_x_at	C35D10.11		23.9449	28.8396	24.0164		22.454	23.6074	23.3276	26.0719	30.2882
172631_x_at	Y25C1A.7		60.7401	71.7027	72.3524		80.4294	88.9687	96.1144	90.5912	74.7532
172632_x_at	Y38E10A.11		20.9034	19.1975	19.4901		21.6221	17.8298	21.8201	14.9376	18.857
172633_x_at	Y55H10B.1		107.411	66.7531	62.1996		76.7813	81.8571	79.1484	56.5278	78.4825
172634_x_at	F36H12.13		9.60633	8.77744	9.88845		8.78478	8.95277	9.37434	9.50987	8.96343
172635_x_at	Y38E10A.15		50.279	91.4398	47.5358		256.355	269.593	124.117	130.417	145.852
172636_at	F35F10.14		41.2949	41.0177	38.2692		38.15	38.917	38.9612	30.9186	39.5241
172637_x_at	F56B3.11		486.399	641.906	518.426		1174.22	904.47	661.099	932.212	757.504
172638_x_at	Y76B12C.5		117.682	78.279	79.7025		105.007	78.8974	88.0733	88.3513	88.1434
172639_at	Y59H11AM.3		15.6463	11.1581	11.0684		11.6508	15.0232	13.0787	11.7728	11.3886
172640_x_at	C30G12.5		106.02	126.773	110.234		119.709	131.653	126.449	138.003	134.49
172641_x_at	K06C4.3		4118.39	3400.92	4012.43		4248.36	2579.79	2625.29	2845.65	2337.98
172642_s_at	T07G12.8		110.163	118.4	117.041		120.052	106.866	106.815	105.914	118.038
172643_s_at	Y55F3AM.3		18.5721	14.4934	14.2924		15.212	16.5602	15.0639	13.6059	13.5779
172644_at	T19C3.3		49.9657	34.1855	36.7528		27.7307	29.9945	31.1395	38.026	33.7186
172645_x_at	C28F5.3		14.6629	10.2195	9.94986		10.8105	10.0445	9.28841	10.8537	10.4474
172646_x_at	F52C9.6		49.0626	38.5737	34.4718		37.401	41.66	38.2081	39.2916	34.8052
172647_x_at	K06C4.5		912.043	1049.58	808.633		957.755	889.858	875.853	897.964	851.997
172648_at	F54F2.6		34.8872	19.812	18.918		24.4745	20.2182	22.6613	22.1148	20.4664
172649_x_at	F55G1.10		1020.55	1109.37	834.53		1016.82	917.247	866.287	977.207	737.544
172650_x_at	K06C4.10		121.385	132.811	114.075		370.356	203.343	173.034	168.387	129.185
172651_x_at	C03C10.5		10.4034	9.94723	9.58798		10.4348	10.1473	9.59029	9.63683	10.0327
172652_x_at	C02B8.7		110.105	72.2703	83.0428		61.4593	75.8599	73.5257	73.6125	71.6888
172653_at	C28H8.2		9.02215	9.82348	9.08986		11.0832	9.98496	9.92398	9.25143	9.19408
172654_x_at	Y71F9B.13		220.132	377.066	192.896		386.227	644.57	562.479	643.359	612.767
172655_x_at	F47B7.1		444.964	718.347	462.143		788.633	1448.72	1294.05	1262.25	1282.17
172656_x_at	Y71F9B.13		107	153.351	80.1106		157.038	289.845	252.391	278.419	220.271
172657_x_at	C03B8.2		19.9015	25.3507	24.2552		25.0327	22.568	23.9683	21.511	22.8519
172658_x_at	C03B8.1		13.9569	12.4896	12.6112		12.4478	11.9051	12.3722	11.2401	12.6671
172659_x_at	T23F2.5		1262.69	1026.29	1108.78		457.466	808.192	907.69	938.051	1138.82
172660_s_at	Y38E10A.24		851.087	1099.03	860.482		1458.87	1516.1	1352.94	1007.62	1020.63
172661_x_at	F17E9.12		91.3223	125.376	107.21		199.728	176.46	150.386	139.37	112.037
172662_x_at	Y57G11C.21		29.9058	29.2614	31.602		27.542	34.0031	34.6262	25.9264	30.7108
172663_x_at	Y57G11C.20		16.604	18.0776	16.3106		15.9637	17.6048	18.4512	15.6092	17.9533
172664_x_at	Y57G11C.18		27.573	21.7565	19.564		22.6218	18.8716	22.3566	22.1288	24.6275
172665_s_at	ZC190.9		13.4689	10.5989	10.4798		11.3573	11.2326	11.0845	13.2953	11.3501
172666_x_at	W01B11.4		145.704	124.806	114.092		116.94	108.317	121.991	91.0008	147.436
172667_x_at	W01B11.4		121.27	102.752	95.7145		90.0862	94.4803	104.682	94.6997	100.323
172668_x_at	Y39A3CL.3		1213.59	1618.46	1281.32		2181.66	2255.36	1944.27	1007.94	1193.85
172669_x_at	K07F5.9		61.5899	64.1966	54.5688		64.9918	71.9673	59.9007	54.7599	60.7172
172670_x_at	F26A3.8		35.7046	61.6074	70.7234		66.1646	60.1211	51.8202	73.6619	71.503
172671_x_at	K03A1.6		117.834	139.763	103.864		251.279	192.304	165.483	181.955	127.651
172672_x_at	Y73B6BL.L		105.065	75.0996	70.1481		93.1899	79.9692	82.1417	73.7011	78.8796
172673_x_at	F59D8.1		51.8538	55.4886	57.8786		57.3733	65.4543	62.9173	56.7098	58.7437
172674_x_at	Y43H11AL.1		45.6981	49.0087	52.6957		45.4076	42.513	41.3186	47.554	54.2863
172675_x_at	C01B10.5		387.177	416.147	374.075		330.563	381.586	352.945	340.304	438.944
172676_x_at	M03A1.4		19.3585	16.7501	17.5345		23.1991	17.5621	18.3117	15.677	17.2105
172677_x_at	M03A1.5		9.24798	10.6875	10.8273		10.2908	10.8331	11.3292	11.1453	10.6462
172678_at	F13B9.5		277.779	149.005	163.603		237.769	266.832	249.745	96.9084	236.173
172679_x_at	B0035.9		161.974	184.221	154.558		361.226	213.502	214.097	187.052	191.164
172680_x_at	B0361.2		95.8108	94.5865	96.6025		110.658	97.0925	92.6738	83.5111	83.419
172681_x_at	D2092.1		10.5268	10.618	9.39436		11.5785	11.9451	11.4182	10.4692	9.93127
172682_x_at	ZC155.4		10.3353	10.1511	9.8804		10.2279	10.2372	10.7375	9.84352	9.73283
172683_x_at	F22D6.13		89.436	113.711	106.527		166.333	123.618	112.896	103.819	86.685
172684_x_at	F23F12.7		11.0328	10.618	10.0569		12.653	11.2091	11.6099	10.4927	10.0805
172685_x_at	K06C4.4		256.563	196.829	215.912		458.857	259.204	253.611	241.788	226.424
172686_x_at	F12A10.7		27.6008	18.6784	21.3822		21.9886	18.9438	20.0703	25.6231	20.4348
172687_x_at	F09C12.7		75.6956	46.7748	51.1268		41.7932	44.4091	43.5234	39.7874	40.0943
172688_x_at	F21H12.2		13.9494	11.4577	14.026		12.431	11.4881	12.4826	11.5995	11.0695
172689_x_at	ZC410.6		234.655	269.116	347.36		301.873	379.653	502.987	210.494	276.586
172690_x_at	F12A10.6		24.6833	28.0989	27.6583		28.2902	27.118	28.123	32.2512	26.9949
172691_x_at	T28D9.11		27.2574	24.1074	22.9614		29.396	22.7864	22.5707	21.3228	19.7178
172692_x_at	C50F4.6		176.516	280.697	222.9		160.407	134.327	126.77	135.538	153.792
172693_at	F22D6.7		16.0205	29.7166	26.9662		29.4217	26.4748	28.9344	37.4911	24.8811
172694_x_at	T22C1.2		22.0506	19.8259	17.9623		21.3206	19.8214	18.9421	24.6629	19.0862
172695_x_at	ZC477.1		25.7077	16.9782	16.5959		20.8152	19.7047	18.0427	20.9401	16.8878
172696_x_at	C04F6.1		77.4729	53.5798	50.0332		75.3947	65.5167	60.3937	48.2917	57.1054
172697_x_at	K10B3.7		3531.74	3091.73	3625.75		3023.73	3026.74	3182.18	5403.71	4229.03
172698_x_at	C53B4.5		2025.89	3320.53	1874.94		3309.64	3352.46	3285.89	4702.95	4037.51
172699_x_at	ZK1127.7		31.9106	35.3819	29.8621		31.948	31.6943	35.4754	32.8543	32.6311
172700_x_at	T11F9.9		2576.05	3329.23	2222.72		2423.08	3111.07	3372.62	4034.74	3937.92
172701_x_at	C29F4.1		12306.4	13433.7	11156.3		9396.95	12172.1	13625.7	16517.3	16533.3
172702_x_at	F55G1.3		263.195	269.039	223.046		531.975	311.982	389.941	248.017	250.463
172703_x_at	F57B1.4		4524.4	5847.53	4536.17		1962.44	4689.59	5258.17	7675.89	7714.8
172704_x_at	E03H12.10		44.9028	50.863	43.3862		40.2129	50.3468	45.649	46.3131	48.6957
172705_x_at	F57B1.3		1519.28	2285.27	1444.48		662.995	1836.51	2332.23	3526.19	3153.18
172706_x_at	F53F1.4		247.298	633.393	357.929		1157.67	1024.06	1019.74	964.795	1015.51
172707_x_at	T24H7.5		13.3998	14.9215	13.8329		14.2849	12.8656	13.6336	14.6575	15.0238
172708_x_at	T21D12.6		76.6363	40.1529	51.3406		107.138	62.893	132.298	58.6808	37.2614
172709_x_at	T06E4.4		7004.75	8290.89	6473.67		4020.43	7564.82	8272.55	9508.12	10257.3
172710_x_at	T06E4.6		5013.98	7141.48	4799.39		3378.3	6245.25	6637.02	8381.42	8353.64
172711_x_at	F59F5.4		9.07993	9.93672	10.1818		9.84429	10.6116	9.75518	9.72986	10.8245
172712_x_at	W02B3.6		91.9125	57.7775	57.2953		76.4767	65.6814	80.936	64.5381	55.755
172713_x_at	F42F12.6|F42F12.10		193.259	261.987	213.239		410.708	382.492	364.771	431.264	371.733
172714_x_at	R05F9.13		92.8491	67.1275	76.4801		52.7236	58.469	69.8966	61.204	62.3545
172715_x_at	F42F12.8|F42F12.7		77.2371	128.82	104.484		205.337	195.051	193.904	304.81	172.67
172716_x_at	F42F12.9|F42F12.1		170.526	250.965	201.491		387.797	375.347	366.265	457.55	330.461
172717_x_at	F08B12.3		163.449	222.045	270.201		79.7996	82.2369	86.918	106.108	101.486
172718_x_at	ZC178.1		76.0476	60.619	63.216		68.691	54.5179	60.36	49.2235	66.4096
172719_x_at	ZK1225.6		40.9764	30.478	34.5733		35.6143	29.7449	29.9474	32.508	31.6245
172720_x_at	F31B12.1		248.141	221.285	333.066		111.682	137.675	154.224	169.357	152.113
172721_x_at	C09G12.8		49.6462	39.5367	43.5396		62.0149	47.8172	46.3595	40.6435	41.2617
172722_x_at	T27B7.1		49.9697	45.8265	48.6056		38.8241	45.2944	41.1451	49.366	50.0629
172723_x_at	B0222.8		12257.1	15290	11906.2		10232.1	15628	15946.9	18706.2	16565
172724_x_at	R05F9.8		80.1555	61.035	59.7318		59.6741	65.6763	65.1731	66.3561	57.2357
172725_x_at	R05F9.3		98.4481	81.6265	78.6536		86.0034	92.5638	89.9027	71.1508	79.3173
172726_x_at	F55C10.2		8365.26	9665.67	8268.98		6561.98	9050.31	9890.62	11810.1	12654.4
172727_x_at	R05F9.4		54.5022	38.1303	40.7987		44.7384	40.5193	44.1302	28.7673	41.011
172728_x_at	C38C10.4		106.48	110.067	100.16		151.749	156.77	113.773	168.167	134.198
172729_x_at	F11G11.12		764.58	1254.51	708.8		1968.53	1675.17	1621.29	3463.66	1686.41
172730_x_at	F26H9.3		48.0401	33.4	41.2926		38.6645	35.5396	41.3647	37.2788	34.459
172731_x_at	T27E7.7		102.282	100.495	84.2106		88.6474	107.267	134.77	157.574	133.929
172732_x_at	F55G1.2		468.05	577.696	432.92		636.825	558.532	521.864	514.58	437.32
172733_x_at	F45F2.3		239.256	303.735	243.185		652.407	395.762	363.153	331.86	290.247
172734_x_at	ZK1248.4		61.2027	35.177	30.5482		40.8084	26.9342	27.4105	33.7197	26.0849
172735_x_at	T10E10.1		8619.01	9825.68	7959.29		5604.79	10641.6	10716.1	13813.9	12325.5
172736_x_at	T10E10.2		6907.48	10271.8	7258.19		4907.56	10723.3	10820.3	14447.9	13447.4
172737_x_at	F42A10.4		31.3406	28.7191	34.1316		27.6937	29.0823	35.9875	30.125	34.8656
172738_x_at	Y43E12A.1		27.1401	31.7602	26.755		36.2262	36.8528	33.2268	36.2579	34.8759
172739_at	F45H11.2		99.5272	126.586	112.877		167.321	168.13	122.174	145.814	98.7591
172740_x_at	C08H9.11		17.5915	13.731	13.8319		16.5337	16.2793	13.4072	17.6583	15.9891
172741_x_at	F41F3.3		2179.26	3360.72	1620.48		5643.89	3947.5	4153.77	4546.26	4332.48
172742_x_at	C08B11.4		123.586	286.136	256.796		377.549	260.882	324.094	421.456	399.675
172743_x_at	F58A6.9		56.9467	42.4696	36.3418		42.1901	31.7479	34.2927	35.7244	29.2698
172744_at	K11G9.6		30.2202	68.229	59.4877		23.4089	22.2378	39.8246	63.2707	70.9836
172745_x_at	C08H9.7		18.5327	19.4403	19.628		16.8911	21.7646	19.2103	19.65	22.1539
172746_x_at	T07H6.3		6972.5	8419.26	5813.18		4886.58	8547.92	9153.7	12226	10939.3
172747_x_at	T26H8.1		111.053	118.457	108.733		113.205	123.618	153.805	198.459	170.614
172748_x_at	C14A6.4		100.802	115.982	97.7999		106.263	103.883	143.34	164.326	145.415
172749_x_at	W04G5.1		62.768	52.3222	51.7461		50.4992	62.6838	49.3147	43.96	50.1226
172750_x_at	M03A1.4		348.707	221.528	211.739		235.638	264.364	267.339	165.353	225.908
172751_x_at	M03A1.5		12.1159	11.2955	11.1811		12.878	11.3238	12.9311	11.2441	11.4372
172752_x_at	ZC477.1		57.9101	46.9374	45.2227		50.9686	50.5684	55.7522	48.077	47.0084
172753_x_at	F55C10.3		4347.06	6025.23	4186.49		3775.03	5446.13	6107.91	8559.86	7966.27
172754_x_at	Y38H6C.6		58.7763	61.5324	62.638		59.6561	64.264	58.1648	50.3605	57.5768
172755_x_at	ZK637.7		23.3737	20.0921	22.2432		21.4776	19.7398	17.607	21.7994	22.7973
172756_x_at	ZC64.1		65.1708	49.6963	53.7996		45.7309	59.1487	56.9711	60.0511	55.9393
172757_x_at	ZK678.3		73.8796	89.5098	81.4298		85.2341	75.7028	84.9868	68.8886	85.3927
172758_x_at	B0035.8		160.434	227.834	171.982		502.332	364.053	377.677	326.743	260.761
172759_x_at	F49C5.8		32.6448	24.0909	26.2631		26.2802	26.0967	26.657	20.9891	24.5173
172760_x_at	ZC410.6		71.5446	30.917	52.1623		100.99	51.1579	113.335	45.9664	40.0955
172761_x_at	T10C6.14		617.282	616.721	576.295		873.757	626.309	577.251	525.737	438.553
172762_x_at	B0564.5		114.626	112.076	98.1124		99.6043	117.257	165.048	178.66	156.194
172763_x_at	T10C6.12		466.509	455.838	469.117		638.955	385.179	380.721	427.167	361.826
172764_x_at	F45F2.4		761.57	822.401	816.247		1243.77	734.722	733.21	875.511	615.785
172765_x_at	ZK1225.3		125.522	129.476	110.864		111.457	120.127	171.85	185.124	188.444
172766_x_at	ZK563.3		115.556	120.299	100.578		107.269	134.548	163.073	166.154	164.024
172767_x_at	ZC132.1		127.364	112.485	112.481		99.4919	117.847	163.884	152.948	158.117
172768_x_at	F41B5.3		48.3241	50.1681	50.6254		46.8883	48.7697	48.9739	48.4415	53.9027
172769_x_at	F44C8.1		105.273	93.0038	106.085		91.3245	87.6286	90.5222	94.8032	97.8869
172770_x_at	R13H9.4		232.389	151.96	163.946		106.509	148.428	128.255	145.917	106.851
172771_x_at	R13H9.2		229.427	145.918	190.403		94.5529	123.618	119.559	141.473	104.371
172772_x_at	C52D10.8		20.2406	19.4858	18.8915		21.2923	17.0888	18.0419	17.1463	17.2983
172773_x_at	K10B3.2		97.6484	115.705	97.4939		59.2162	77.2945	101.666	97.7288	94.6947
172774_x_at	F54E12.1		973.338	731.297	746.32		890.822	634.787	651.219	697.074	753.741
172775_x_at	F25D7.4		127.331	105.389	111.425		127.199	103.181	114.393	166.794	146.203
172776_x_at	C36A4.5		118.494	114.21	113.15		99.2114	110.061	110.875	128.816	123.406
172777_x_at	F07B7.5		554.983	474.029	471.946		449.348	469.566	454.287	405.263	459.228
172778_x_at	T23D8.6		299.893	372.595	296.387		408.545	357.353	394.405	331.335	328.228
172779_x_at	F30F8.4		44.9575	42.5513	42.921		47.0084	39.0014	42.7315	36.3485	39.1601
172780_x_at	C25A8.1		119.287	96.1043	90.534		78.1916	92.8859	80.2497	90.3006	97.0368
172781_x_at	C52D10.9		90.8962	100.352	98.3623		104.468	105.456	94.1646	103.272	94.2612
172782_x_at	C52D10.7		122.107	105.688	98.3565		114.004	107.236	106.198	103.761	103.231
172783_x_at	C01B4.1		97.4477	74.0801	68.8561		82.127	76.7779	83.9816	62.1161	70.3166
172784_x_at	R03H10.9		47.972	37.6543	35.8619		47.8372	38.0529	43.6164	36.9675	38.0069
172785_x_at	T25G12.9		80.6834	69.064	61.0089		65.8523	73.224	64.3048	69.5691	66.7925
172786_x_at	F57H12.5		71.8071	76.782	72.5973		69.0282	52.3043	54.6488	53.6759	55.3303
172787_x_at	F22B3.1		160.023	157.335	123.463		273.27	222.003	218.522	174.01	151.211
172788_x_at	F22B3.2		835.411	925.549	781.91		909.805	750.187	795.989	766.372	705.068
172789_x_at	K07C6.14		122.265	93.0081	87.4254		92.3599	75.9757	95.6757	100.888	91.3976
172790_x_at	F02C12.5		88.7233	122.69	117.065		157.526	120.399	121.943	132.948	137.417
172791_x_at	K08C9.7		83.0536	75.5773	60.8683		59.755	67.6291	69.3544	68.2861	69.434
172792_x_at	H02I12.8		114.362	96.807	107.549		89.1464	79.844	72.1848	83.9415	77.7617
172793_x_at	T10H4.12		70.9137	83.9918	66.0236		105.58	211.205	238.228	145.115	149.6
172794_x_at	F54D1.2		56.0194	59.559	58.2171		75.6762	55.7551	57.2479	78.2661	56.2989
172795_x_at	C06A5.5		288.472	327.811	284.785		133.177	164.158	165.284	175.539	135.864
172796_x_at	K06A4.1		117.501	78.0815	74.6498		71.694	86.2806	75.5087	73.6826	72.4188
172797_x_at	C54H2.2		111.376	113.01	91.0802		96.0023	122.738	154.096	148.142	146.969
172798_x_at	ZK546.3		168.332	159.732	147.458		162.429	164.3	161.05	153.106	153.673
172799_x_at	F53F1.5		485.085	775.145	454.792		1718.86	1002.23	1073.01	2133.94	998.73
172800_x_at	T22H2.6		246.606	333.772	244.975		532.586	564.4	580.032	676.352	436.284
172801_x_at	F23H12.4		2808.35	3136.67	2220.13		2944.1	3399.66	3503.52	3974.98	3824.22
172802_x_at	C18H7.3		189.793	253.103	157.695		201.867	226.216	195.989	227.012	225.085
172803_x_at	C34H4.4		2279.47	2789.91	1650.55		975.436	2248.93	2487.65	3303.7	4278.23
172804_x_at	C24F3.6		198.654	216.285	176.192		173.699	233.076	209.881	376.506	226.688
172805_x_at	T06A10.2		470.058	658.372	558.208		669.751	838.189	644.379	539.808	531.095
172806_x_at	B0238.13		27.2758	21.9421	25.324		25.9835	25.1858	25.0428	29.0642	27.5768
172807_x_at	C37A2.7		8536.03	9292.44	8924.74		9396.02	9338.39	9069.5	7385.77	8520.01
172808_x_at	F30A10.8		756.104	661.387	809.789		299.64	259.868	175.895	353.997	286.574
172809_x_at	Y41E3.2		1707.04	2496.19	1773.64		3119.18	3095.08	3068.43	5535.84	3347.56
172810_x_at	ZC477.1		182.308	109.882	113.406		175.54	109.696	121.902	99.9297	116.83
172811_x_at	C35E7.10		69.4964	56.5158	54.402		72.4408	63.9497	65.9567	66.5235	60.7164
172812_x_at	ZK938.6		20.827	18.5847	18.0887		21.2439	20.4369	18.1772	19.2997	20.4
172813_x_at	B0035.2		56.5873	96.4234	109.939		126.598	132.181	111.594	161.862	127.726
172814_x_at	C35E7.10		23.9751	21.1319	20.8378		26.2483	20.0465	20.4303	21.8365	21.8732
172815_x_at	K05F1.2		78.9001	89.8743	83.9004		85.2847	82.8069	79.8457	89.2524	82.3955
172816_x_at	T04C12.5		2587.52	3021.95	2182.97		3490.85	3747.18	4019.75	7420.13	4836.42
172817_x_at	F43G9.7		40.323	32.0481	31.8839		26.6998	33.8327	27.0175	31.7213	29.9001
172818_x_at	F02E9.8		135.209	120.973	124.476		134.382	124.89	123.293	99.5556	118.416
172819_x_at	F47C8.1		41.056	41.7106	34.2965		29.5253	40.4528	40.4048	42.2608	39.8853
172820_x_at	F23H12.4		3937.24	4365.73	2742.44		5525.84	5289.81	4893.7	6995.9	5327.97
172821_x_at	F52B11.4		2552.76	3829.14	2521.54		1618.98	3324.1	3475.11	4832.53	5453.08
172822_x_at	C49D10.1		71.5446	66.49	64.2454		67.298	73.8435	72.6231	62.7021	66.6346
172823_x_at	F54E12.5		902.578	968.478	843.983		1039.86	850.311	819.921	921.855	818.994
172824_x_at	T10C6.11		34.6088	49.8184	45.7297		102.597	63.6256	53.7062	53.7701	47.7709
172825_x_at	F45F2.2		104.632	126.471	120.897		170.072	102.581	115.954	126.178	107.344
172826_x_at	F11G11.10		1923.37	2842.78	2036.81		3539.76	3533.46	3070.62	7043.52	3484.51
172827_x_at	C31E10.2		83.4148	64.3416	65.2014		75.9484	83.0047	72.4346	59.52	65.3071
172828_x_at	B0302.3		48.609	39.6816	34.1515		40.1375	43.082	45.764	41.0272	41.3517
172829_x_at	C29F5.6		45.0813	31.2495	30.5422		34.4101	31.8682	35.156	26.238	33.1867
172830_x_at	T07C12.2		40.3267	37.2949	35.5982		33.8394	45.8983	40.1974	37.6336	36.856
172831_x_at	Y11D7A.6		76.2991	49.4948	54.8831		55.3367	56.051	62.9964	48.0479	56.4915
172832_x_at	H38K22.5		59.1185	63.5586	66.7849		69.9619	67.5966	71.3141	73.9512	72.1865
172833_x_at	T10C6.13		1320.33	1245.73	1018.81		1092.56	1162.92	999.202	989.599	966.678
172834_x_at	C33F10.9		150.735	125.145	122.357		120.509	129.211	140.558	112.157	107.534
172835_x_at	ZK131.6		853.695	834.805	873.254		1220.24	847.786	795.273	794.483	810.132
172836_x_at	ZK1248.17		90.4063	55.9882	54.1729		50.6984	58.3416	50.7903	54.8659	50.0629
172837_x_at	C24A3.7		59.2387	61.1775	55.6535		56.0666	62.6812	57.519	58.9419	57.3377
172838_x_at	F52B5.1		286.917	254.52	397.985		126.617	145.674	148.639	232.501	283.27
172839_x_at	ZK721.4		14.3059	11.1453	11.5835		15.2979	12.2155	12.0185	12.5102	11.6626
172840_x_at	F47D2.2		12.0725	11.4995	11.8309		10.4812	11.953	12.1619	11.5626	13.1482
172841_x_at	F44E8.1		32.3811	21.3541	22.297		20.9571	24.19	22.3929	22.5573	22.6913
172842_x_at	Y56A3A.19		401.422	538.794	514.163		1126.52	1075.75	846.254	824.52	714.322
172843_x_at	F54D7.1		37.8753	35.9562	34.6235		25.5552	35.7099	30.0867	35.7661	34.2855
172844_x_at	F41E7.5		725.337	1591.2	952.996		2578.79	2939.57	2328.41	2750.03	2658.81
172845_x_at	K08F11.5		144.741	174.121	173.323		163.624	131.396	153.727	184.833	161.678
172846_x_at	F13E9.7		19.265	22.4096	23.2146		22.0124	21.6525	22.1455	22.4908	22.3918
172847_x_at	M04C7.2		66.6023	80.7109	68.601		66.2421	63.4204	78.5898	68.3466	72.8096
172848_x_at	F54D8.2		3776.11	4919.29	3557.46		4570.74	5030.14	4409.81	5144.87	4476.04
172849_x_at	C39D10.8		16.9328	18.2728	16.989		20.2709	17.4458	19.0094	45.471	18.918
172850_x_at	Y71F9AL.3		50.0715	38.067	35.4687		45.0758	42.1177	40.3138	41.399	37.5464
172851_x_at	F35H10.11		60.4615	51.137	56.7904		115.32	72.4971	74.6106	68.427	57.668
172852_x_at	K07F5.2		70.6489	68.4004	78.9952		46.4994	58.7877	58.2263	71.7542	61.7621
172853_x_at	C04G2.4		72.3304	89.7767	91.4602		50.6911	68.7046	62.9034	69.3299	65.0756
172854_x_at	F32B6.6		125.23	105.565	103.815		84.1691	95.7091	98.9668	85.1172	83.9035
172855_x_at	F02E9.2		37.439	41.198	42.6216		41.3855	40.2029	40.926	35.8684	38.8703
172856_x_at	R12E2.10		74.3993	91.1172	84.8297		110.767	95.0164	115.039	96.1475	106.477
172857_x_at	F36H12.7		105.21	91.2558	81.5164		63.4186	82.2978	70.6797	84.6385	68.8825
172858_x_at	C53C11.4		17.5618	18.5542	18.6355		20.4527	21.0418	25.2954	19.3242	17.7082
172859_x_at	C07E3.4		77.0957	66.4127	78.5454		51.7593	58.7607	56.3544	60.3443	59.6317
172860_x_at	F17E9.13		487.276	545.107	533.177		693.94	446.227	474.079	527.755	424.861
172861_x_at	F22B3.6		74.4231	62.9284	59.4318		57.6257	60.8885	62.5705	70.1338	64.8519
172862_x_at	T28C6.4		13667	15944.1	13225.2		10566	13889.3	16364.1	18675.6	18227.7
172863_x_at	Y49E10.6		1652.49	1415.51	1384.56		1141.98	1190.75	970.325	1137	1069.47
172864_x_at	F10C2.2		65.8734	113.519	100.442		103.478	106.145	88.5608	128.274	112.01
172865_x_at	C53H9.1		11779.5	12165	12479.2		11604.9	11217.5	9986.05	9912.46	10843.5
172866_x_at	T01B11.7		90.2152	161.774	114.677		183.613	330.215	240.452	275.719	228.641
172867_x_at	F45F2.13		1373.09	1301.46	1120.51		1153.11	1094.17	1131.9	1190.69	1016.62
172868_x_at	C24A3.1		11.0051	9.88924	12.2627		14.2409	12.4438	11.1032	10.9033	11.3084
172869_x_at	K04F10.4		70.5156	102.207	107.293		102.786	93.2974	114.484	131.742	120.505
172870_x_at	K04F10.4		58.6405	71.7539	75.8972		88.8881	89.2571	83.7005	96.9827	97.9131
172871_x_at	ZK131.7		499.132	538.309	499.585		682.342	607.007	689.504	705.174	579.357
172872_x_at	T23F2.3		1686.63	1407.4	1422.78		483.754	1052.47	1324.78	792.506	830.402
172873_x_at	F35G12.3		80.3933	90.9349	67.9589		74.977	84.9172	96.7011	93.1826	86.3874
172874_x_at	F45F2.12		191.444	191.305	197.244		378.511	204.252	228.22	247.906	185.707
172875_x_at	F58A4.5		30.4065	23.0525	25.1783		25.1067	24.8433	28.2563	20.6385	26.2385
172876_x_at	Y75D11A.4		148.428	113.652	113.261		133.501	124.338	118.947	125.885	104.947
172877_x_at	C29F7.5		55.6918	24.971	27.9773		36.912	28.4982	35.0407	24.1497	34.8822
172878_x_at	F15H10.2		1772.06	2690.39	1775		932.584	2194.87	2634	3108.39	4101.5
172879_x_at	F15H10.1		2356.08	4141.77	2410.01		1892.31	3133.89	3729.01	4769.54	5181.37
172880_x_at	C55C3.4		42.7152	40.8555	34.3957		43.6107	42.3961	36.9288	39.0592	37.4264
172881_x_at	F17E9.10		340.627	436.62	346.325		477.507	476.889	393.363	442.064	349.25
172882_x_at	F26G1.7		160.169	131.205	130.614		137.661	119.575	147.342	118.433	118.44
172883_x_at	C27A2.2		10330	11962.6	10735.6		13010.2	11154.6	10883.7	10220.6	10590.3
172884_x_at	R08C7.8		38.8487	34.6072	38.7491		37.0859	30.1753	31.7608	32.3163	32.1097
172885_x_at	C34F11.4		91.7279	68.1665	76.1782		56.0364	65.921	73.1021	62.2242	60.6829
172886_x_at	Y57G11C.49		45.0366	46.9799	43.7369		32.6316	32.8013	33.6088	30.5434	39.2423
172887_x_at	ZK1248.6		88.991	81.35	76.6777		79.3038	83.1873	78.2282	80.8028	75.9676
172888_x_at	C40D2.2		74.67	80.635	68.6078		119.984	97.0359	87.902	107.141	128.494
172889_x_at	F58A6.8		71.3186	55.5082	52.3999		53.3261	48.9382	50.0629	50.5448	46.9709
172890_x_at	W09C5.6		14467.1	14667.6	14632.4		14153	15172.7	13730.8	13208.4	14006.6
172891_x_at	F54E12.4		189.793	246.565	186.434		518.551	345.382	348.439	319.56	276.797
172892_x_at	F53A3.3		8476.27	8959.85	9128.24		10397.2	8844.61	7882.67	8543.32	8880.66
172893_x_at	K07F5.1		138.774	108.442	113.238		82.032	88.9326	102.101	106.398	78.9896
172894_x_at	T22G5.6		13.7268	16.2447	16.937		18.7693	56.2106	33.1295	34.7614	20.6134
172895_x_at	F30B5.1		4380.26	6619.72	4296.99		10408.5	7753.96	7492.71	11724.1	8596.01
172896_x_at	C34F11.6		158.397	121.221	103.523		118.918	103.808	115.25	119.241	119.261
172897_x_at	F38E1.2		26.317	18.2898	19.5163		19.1504	22.7388	19.4164	16.4324	19.2435
172898_x_at	EEED8.12		14.7003	16.9699	15.1302		14.5445	20.0811	18.5132	18.1154	17.0833
172899_x_at	F08G2.3		240.194	230.814	191.737		273.807	238.947	242.346	246.924	220.857
172900_x_at	ZK546.6		54.7009	48.0805	44.2571		41.5724	43.769	45.3755	41.9957	42.37
172901_x_at	T27E4.9		40.968	64.3279	75.4266		75.6971	57.4191	49.168	56.9965	48.7962
172902_x_at	F36A4.10		808.278	1331.76	854.364		1417.11	1444.57	1540.07	2763.11	1795.15
172903_x_at	C09B9.6		189.286	107.744	105.303		79.0702	95.0164	92.5907	91.3622	86.3541
172904_x_at	K05F1.7		67.6831	63.6545	51.5387		67.8667	69.5445	60.6109	74.0811	65.5055
172905_x_at	T13F2.11		126.762	117.086	103.061		82.0877	90.0863	96.7986	97.7812	82.7074
172906_x_at	T13F2.10		156.063	116.669	122.15		107.494	92.0696	95.9228	88.1411	80.118
172907_x_at	K07F5.3		102.181	84.6803	74.328		67.1737	64.3109	66.6927	83.8114	71.7885
172908_x_at	F34H10.1		255.233	263.062	239.431		243.977	270	237.006	252.054	248.747
172909_x_at	C36A4.8		60.94	73.6233	68.6709		65.1256	67.1505	74.2011	65.2602	65.5172
172910_at	C26F1.9		5280.69	6711.74	5510.62		7334.39	7226.56	6935.02	5558.29	5972.74
172911_x_at	B0513.3		7491.05	8628.84	7861.54		9218.96	9413.77	8537.03	7579.96	7525.95
172912_x_at	T27D12.2		105.059	99.9568	109.896		87.3867	113.619	105.446	126.847	138.753
172913_x_at	F11D11.9		116.562	126.182	98.0169		113.71	131.036	163.179	175.139	158.665
172914_x_at	F31B12.1		298.908	230.864	399.812		115.158	128.343	129.041	173.128	154.837
172915_x_at	F44G3.3		46.0849	39.1498	30.4584		30.7192	34.4148	29.7612	36.6481	32.5841
172916_x_at	T02D1.1		24.4048	23.3127	21.5886		22.9471	28.4643	21.601	27.2191	24.5215
172917_x_at	K01G5.2		248.054	242.608	235.783		255.004	218.672	211.689	218.175	216.404
172918_x_at	K01G5.2		232.011	253.055	237.287		249.431	218.598	214.801	224.052	198.966
172919_x_at	K01G5.2		285.511	295.627	287.529		231.613	273.523	236.333	366.058	266.459
172920_x_at	F11A6.1		156.375	124.14	157.81		77.4055	74.0458	75.9561	103.407	89.4907
172921_x_at	F38C2.8|F38C2.2		54.4531	42.5883	64.9683		43.031	29.6997	31.7435	27.657	29.8765
172922_x_at	ZK354.4		272.9	188.173	225.622		159.803	162.625	161.05	171.065	152.304
172923_x_at	F58G11.1		135.226	203.1	208.093		167.534	260.026	236.996	276.436	223.623
172924_x_at	C52D10.5		55.1923	40.7318	50.7356		43.3478	50.3578	45.4174	41.0065	38.6082
172925_x_at	ZK354.11		143.804	137.248	143.691		123.546	129.196	121.387	136.585	126.294
172926_x_at	T05A7.9		130.304	123.217	139.337		125.954	176.999	210.718	92.5368	117.873
172927_x_at	ZK354.1		221.698	152.773	197.759		152.345	112.501	127.217	144.569	129.029
172928_x_at	ZK354.5		204.189	152.192	195.373		114.167	140.047	154.408	146.021	126.229
172929_x_at	F16H9.1		170.706	160.277	167.698		105.354	126.545	126.889	113.798	128.294
172930_x_at	K02A2.6		67.3186	53.9487	52.7766		63.9197	73.7444	60.3637	51.1542	48.0529
172931_x_at	C52E4.3		466.915	522.173	554.294		336.424	518.058	412.126	559.388	485.47
172932_x_at	ZC101.2		209.658	355.91	327.932		453.967	707.602	701.006	754.524	686.673
172933_x_at	W09C3.6		52.6268	53.1612	51.0899		60.637	63.8066	70.2489	58.1249	57.0776
172934_x_at	K08F4.8		43.2313	35.9699	39.079		34.2606	36.9568	34.4265	34.4661	32.3802
172935_x_at	T03F1.5		68.712	65.0925	53.7304		79.2896	87.9003	90.213	72.5471	72.438
172936_x_at	Y47H9C.15|Y47H9C.6		43.5799	36.2484	34.2597		38.3315	38.2645	39.6119	34.1477	38.0893
172937_s_at	F23B2.8		9.38012	8.76702	9.01232		9.76029	8.57981	9.68656	8.69726	8.84089
172938_x_at	ZK1251.6		56.849	51.9077	54.1568		44.8811	42.1177	43.4444	44.2438	41.8298
172939_x_at	F37C12.11		12073.7	12182.4	11755.4		13340.9	12656.5	11769.3	10536.8	11890.3
172940_x_at	F44A6.2		170.823	145.458	136.836		158.97	135.574	149.755	164.508	148.099
172941_x_at	T13F2.2		275.968	336.756	291.09		436.045	416.039	299.351	385.01	399.495
172942_x_at	C03G6.19		83.6445	126.594	116.118		97.5904	127.432	159.86	155.324	114.586
172943_x_at	F30A10.7		122.586	130.153	119.544		139.466	131.606	130.917	141.512	129.601
172944_s_at	F53A3.1		52.3534	132.562	71.5281		154.183	204.204	165.296	202.732	176.391
172945_s_at	F13C5.1		276.729	197.351	314.832		64.9226	73.9859	99.5963	58.4647	80.8724
172946_s_at	B0393.1		9765.28	10015.3	9664.1		11456.1	11121.9	10985	10234.9	9459.28
172947_at	C07A12.4		152.184	248.422	214.563		294.998	260.008	265.963	308.247	213.869
172948_at	Y67D2.7		15.6238	17.6182	16.1183		16.9316	19.0505	17.7524	19.4612	17.7515
172949_s_at	C56C10.13		26.7218	35.5713	48.5775		24.6387	27.1246	23.0365	36.6509	39.2176
172950_at	ZK430.8		35.3682	50.8125	48.8622		41.5833	53.5442	59.4958	41.6936	76.4143
172951_s_at	C39F7.2		185.246	239.96	182.354		163.29	154.661	191.408	188.384	148.814
172952_s_at	C29A12.1		50.633	57.1359	52.4761		51.2238	60.2367	67.7516	58.6178	67.8258
172953_s_at	F33D4.2		11.4322	11.1959	11.47		13.3517	24.3657	23.6025	12.019	11.576
172954_at	LLC1.2		23.259	14.9416	14.087		17.2533	15.3078	16.6125	15.5626	15.0926
172955_s_at	C09B9.4		47.0359	34.5213	42.8716		34.7794	28.2457	30.9337	25.8123	28.8178
172956_at	F02E9.5		45.6402	39.8843	38.1603		52.2902	41.9559	48.0978	32.1218	33.4281
172957_s_at	K09A9.6		25.8696	20.1473	20.3381		17.5237	26.6174	23.8481	23.1968	21.6275
172958_s_at	F13D12.6		85.4681	75.6511	77.446		64.9404	126.94	104.08	301.039	104.184
172959_s_at	T07D10.1		49.7568	52.8943	46.2217		48.7361	49.7631	47.9757	46.1384	47.0084
172960_x_at	W06D4.1		896.105	1160.93	1276.45		1236.89	1265.11	1349.77	1812.43	1284.48
172961_x_at	T05C12.6		206.807	196.795	224.448		173.318	205.067	147.564	209.882	211.956
172962_at	K02A4.2		97.7442	112.602	136.175		20.3229	22.2378	16.4157	24.2345	21.262
172963_x_at	F23B2.13		608.162	631.973	843.145		624.49	652.197	387.239	462.824	650.022
172964_x_at	Y18D10A.19		2859.13	2941.37	3037.48		3677.91	3416.55	3008.24	3098.69	2961.24
172965_x_at	C35D6.4		46.3166	53.0531	57.0746		59.5675	43.8154	59.3823	52.7205	53.52
172966_x_at	F38C2.7		71.6663	94.3002	94.8725		97.7301	89.65	96.661	88.4802	97.1929
172967_x_at	C25A1.11		144.596	185.787	231.845		103.672	94.3884	95.4901	131.723	133.19
172968_x_at	Y45F10C.5		48.7178	49.447	40.878		46.0277	50.2536	58.7488	55.736	54.7532
172969_x_at	T05A7.9		70.7779	50.9179	48.3883		100.472	55.0656	100.027	49.5401	41.4036
172970_x_at	Y116A8B.2		108.286	122.662	92.0649		101.837	118.674	146.516	151.926	167.414
172971_s_at	Y54G2A.11		220.693	168.681	148.65		111.469	134.822	226.965	104.415	171.864
172972_s_at	Y38C1AA.11		223.084	242.347	203.755		474.205	486.403	318.639	360.029	296.909
172973_at	E02H1.4		131.721	200.273	166.985		214.987	243.431	239.667	174.248	248.34
172974_s_at	F19C7.1		2253.65	2657.57	2266.23		3622.06	3779.5	5024.04	4637.09	3802.42
172975_at	R151.2		679.433	979.541	810.818		1189.74	901.819	1087.18	952.945	914.542
172976_s_at	F55C7.7		13.7131	15.183	11.6928		16.0247	17.0954	16.74	15.9361	15.3549
172977_at	Y71A12B.12		24.7692	25.3986	26.9528		31.5607	21.3261	27.9502	27.7314	28.1982
172978_s_at	C34F11.3		3409.16	2860.87	3032.01		1738.08	2177.19	2581.04	2192.67	2092.96
172979_at	ZC308.1		211.542	361.734	253.339		446.275	442.624	744.138	290.972	457.501
172980_s_at	C43E11.8		266.543	306.856	313.072		384.939	377.86	319.514	346.685	325.25
172981_s_at	Y105E8B.2		532.871	469.703	585.74		482.177	386.446	463.332	330.191	399.171
172982_s_at	Y67D8C.5		30.7872	28.5197	24.8041		34.0064	29.9511	29.6526	26.2265	27.3512
172983_s_at	K10B3.10		10.3488	9.71984	10.9621		10.6646	11.5782	12.0195	9.74478	10.3798
172984_s_at	W02G9.2		283.931	244.922	244.013		286.126	170.036	187.321	228.647	163.798
172985_at	R01B10.1		71.149	58.6932	61.3686		95.8451	56.9479	61.8268	98.3067	47.4505
172986_s_at	ZC247.1		949.19	1252.74	968.909		1302.42	1364.64	1559.29	1114.17	1132.66
172987_s_at	Y22D7AL.7		58.0871	54.453	49.3892		53.7962	47.529	44.7484	52.2008	39.1072
172988_s_at	C09E8.1		283.195	275.383	277.257		311.786	300.811	332.165	349.309	233.438
172989_s_at	R11A5.7		48.1374	147.574	81.791		331.387	195.186	197.644	185.785	203.121
172990_at	Y18D10A.5		21.1866	18.4558	18.9222		20.7308	18.6163	18.7247	17.8939	18.3065
172991_at	C45B2.7		59.2826	139.404	159.658		621.308	360.354	314.474	446.134	231.115
172992_s_at	Y54G9A.6		834.627	813.747	902.348		1103.17	827.055	1012.47	972.384	852.948
172993_at	T07D10.1		29.8433	17.1564	20.7648		26.3938	19.2211	18.5457	22.3686	17.9055
172994_at	ZK829.4		2198.42	2433.5	2147.1		2653.23	2703.25	2607.83	2580.71	2338.35
172995_at	C06G4.5		13.6848	24.5153	23.4155		9.89975	9.35984	9.89748	10.2391	11.5469
172996_s_at	Y59A8B.2		209.24	196.959	227.237		271.209	188.61	207.834	153.759	178.824
172997_s_at	F56C9.7		982.545	1320.27	943.952		2373.27	2525.38	2637.31	2205	2029.23
172998_s_at	K07A1.6		20.8078	22.5214	24.2866		17.1867	19.1359	17.7476	18.8475	17.5501
172999_s_at	C41G7.3		1741.27	1892.52	1979.73		2147.51	1917.93	1877.94	1857.5	1764.4
173000_s_at	JC8.2		275.498	373.576	368.522		484.159	300.829	276.655	309.65	350.333
173001_s_at	R06C1.1		464.645	419.779	453.418		271.432	295.255	286.037	248.947	269.278
173002_s_at	F52H2.7		57.6206	98.3238	92.2025		82.2282	99.3567	86.918	94.0312	72.8747
173003_s_at	Y17D7A.3		74.3216	154.284	120.43		189.743	181.379	175.402	187.915	171.288
173004_s_at	T02E9.2		44.668	73.4316	59.0495		1097.1	325.547	243.486	498.503	99.2283
173005_at	T09B4.1		15.9387	21.0478	21.3481		21.2916	20.8756	21.3196	21.2039	26.0552
173006_s_at	F42C5.9		788.044	910.92	914.25		591.456	531.045	556.969	442.852	505.195
173007_s_at	Y34D9A.6		1482.66	1327.74	1195.27		2148.16	2054.33	1782.61	1501.71	1421.45
173008_s_at	F38A1.2		83.8637	119.373	94.863		66.5199	85.618	96.2955	103.953	95.6309
173009_s_at	F01G4.1		1483.46	1387.43	1428.17		908.413	833.217	861.471	808.927	1060.78
173010_at	T05A12.4		406.654	575.393	455.943		378.373	405.749	463.11	311.824	381.096
173011_at	F52A8.6		142.268	275.06	233.387		178.637	225.283	236.696	245.803	217.004
173012_at	W07E11.1		204.06	210.235	244.463		173.994	122.006	115.717	136.36	120.897
173013_at	Y51F10.4		18.7213	20.4473	19.052		21.9821	17.4734	20.1432	16.7826	20.0024
173014_at	ZK20.6		213.47	214.566	225.903		945.779	298.8	314.248	318.498	207.491
173015_s_at	Y54G2A.9		109.987	106.018	108.726		123.33	134.739	134.297	145.178	116.322
173016_s_at	R10A10.2		76.0875	100.272	114.638		88.908	89.5227	94.4954	84.4258	72.0823
173017_at	R10E11.1		268.285	402.362	331.574		554.584	497.206	594.017	302.514	379.07
173018_s_at	R119.4		1302.55	1102.3	1140.48		569.129	621.984	884.205	1500.26	1270.38
173019_s_at	F10C2.2		13.0094	13.0629	13.0193		12.2836	14.0047	11.8924	14.2664	15.1891
173020_s_at	T19A5.1		13.1905	16.0363	16.2549		89.271	127.316	169.084	17.303	17.067
173021_s_at	H06I04.1		205.514	215.238	265.023		65.6986	83.9748	61.6602	79.6453	71.5071
173022_at	F22B3.4		75.1724	68.3339	66.5071		79.1058	70.5334	83.4865	76.647	75.7354
173023_at	Y54F10BM.9		45.0183	48.6153	55.1537		36.3205	33.1021	31.6789	37.7563	32.3095
173024_s_at	Y76B12C.7		27.4795	49.6069	52.7871		78.7754	50.3329	44.6977	46.3139	59.6152
173025_s_at	Y61A9LA.3		100.352	107.074	105.843		72.7512	51.0444	49.521	64.8416	53.8442
173026_at	F46G11.4		1547.9	1147.93	1265.63		421.506	412.127	395.962	340.039	350.683
173027_s_at	Y67A10A.9		19.5679	53.1937	39.7635		66.6359	65.6905	63.5383	65.5814	84.93
173028_s_at	C13F10.5		122.694	145.628	152.158		122.515	124.127	137.005	124.075	92.1238
173029_s_at	F10G8.6		98.0318	128.224	126.499		135.814	130.664	110.663	130.25	112.938
173030_at	BE10.2		80.3208	52.6024	58.8255		104.391	67.531	86.2806	73.1753	75.1094
173031_s_at	Y45G5AM.9		142.072	112.284	121.74		71.3407	80.0261	83.8117	122.756	115.834
173032_at	yk141e7.3		38.3748	26.9541	27.4174		30.6974	34.4173	30.8901	25.8253	31.499
173033_at	D1086.9		103.249	87.132	84.2038		86.5499	91.1516	90.3137	85.1172	85.0544
173034_s_at	F29G9.5		420.107	586.549	605.486		921.853	542.974	458.199	592.18	523.501
173035_s_at	C37H5.9		155.217	158.821	97.5104		87.3908	161.413	162.057	221.01	246.085
173036_s_at	F21F8.7		3961.32	5021.42	4181.55		4479.45	4200.38	5360.13	5528.61	4433.36
173037_at	W01B11.3		883.882	1245.34	855.381		1302.98	1244.82	1384.43	1001.48	1192.31
173038_at	T04G9.1		18.4914	26.4828	23.5738		28.932	29.9392	23.8123	21.1979	22.7635
173039_s_at	K07A12.2		50.571	79.261	80.0379		286.397	176.691	188.281	170.391	142.311
173040_at	C42D8.3		181.425	259.635	254.936		239.406	172.878	209.383	218.311	225.075
173041_s_at	F20D12.4		153.617	177.499	185.138		424.645	266.9	237.816	202.268	203.963
173042_s_at	R08B4.1		20.6977	16.5641	16.8132		14.9825	17.0468	14.796	17.1176	17.7934
173043_at	F45E4.2		1387.51	1441.29	1326.03		1485.99	1448.18	1303.76	1334.07	1199.54
173044_at	T12D8.8		1746.56	1876.06	1518.04		1547.6	1313.9	1717.11	1617.43	1660.91
173045_at	Y37E3.16		80.908	183.439	108.33		301.877	260.221	236.104	323.639	241.268
173046_at	T10E9.2		22.5177	17.7128	18.4655		19.0607	18.6787	19.0078	17.4136	17.651
173047_s_at	Y54E10BR.1		104.395	151.851	157.407		186.69	151.771	188.164	129.848	147.005
173048_at	R04E5.7		76.832	49.7237	68.5793		42.9788	39.6201	42.9304	33.207	44.0334
173049_at	C37C3.6		1349.91	1609.67	1345.36		1372.76	1500.12	1666.6	1689.4	1569.55
173050_at	F54F2.1		105.662	191.618	157.101		303.258	227.04	245.48	185.597	239.848
173051_s_at	F22A3.6		422.982	749.272	587.408		3802.01	3861.12	3323.9	3266.84	2589.67
173052_at	F25H2.8		793.595	843.398	834.89		564.477	469.94	651.374	520.404	642.847
173053_s_at	ZC506.1		40.9828	85.9885	150.928		66.8111	85.1597	57.4065	148.951	134.958
173054_at	C09E9.1		11.1342	10.144	10.8484		10.5365	9.68794	10.5781	9.98691	10.4463
173055_s_at	C47E8.5		4303.62	3997.54	4229.89		3993.85	2820.48	3441.95	3535.03	3148.86
173056_at	T23E7.2		1708.11	3378.14	2357.26		3515.93	3807.44	3989	3428.81	3585.3
173057_at	Y37E3.1		34.2406	24.7541	27.5453		34.9885	25.3267	22.3103	23.7344	23.2515
173058_s_at	R74.8		263.247	235.81	243.438		184.343	186.511	192.178	270.054	171.499
173059_at	ZC8.4		1605.41	1672.13	1650.39		538.042	678.945	909.941	784.256	923.874
173060_s_at	C34D4.3		30.2497	20.0217	17.6889		25.9587	18.1281	21.3478	22.1733	19.5998
173061_at	F54B3.1		10.9237	12.3027	12.1445		11.9054	11.1709	10.9267	12.2641	10.7075
173062_at	C05B5.6		67.0042	54.1037	46.6011		59.9028	55.0962	49.8993	48.3115	57.2843
173063_at	K07C11.9		81.7018	102.71	92.3503		109.572	95.0582	104.687	85.1032	79.6032
173064_at	T24H7.2		149.762	201.349	177.456		242.021	215.045	217.458	144.392	193.946
173065_at	T21B10.3		148.602	191.163	162.5		212.434	212.569	230.752	126.166	185.319
173066_at	C25G4.10		249.381	331.132	277.023		390.447	353.738	441.458	277.906	319.533
173067_at	Y48G8AL.9		137.522	124.877	117.087		124.135	111.444	116.353	108.604	96.7174
173068_at	T10H9.2		1307.77	1015.27	1358.18		351.497	284.663	379.976	308.138	368.413
173069_at	M02E1.1		129.848	194.915	227.074		110.923	148.082	172.263	119.782	190.547
173070_s_at	M106.1		114.605	110.638	148.372		110.298	72.3566	65.64	71.5926	87.1642
173071_s_at	F56D5.1		20.819	16.5282	17.239		18.4492	20.9692	20.4992	19.3006	18.491
173072_at	Y82E9BR.20		17.8615	14.5028	14.4507		13.3171	13.5837	13.0919	12.8161	12.3745
173073_s_at	T07D3.9		153.825	184.188	128.628		228.109	139.368	107.821	194.143	206.77
173074_at	Y67D2.1		105.121	105.589	96.2175		122.278	85.6158	98.1691	101.283	102.614
173075_at	C48D5.2		141.18	159.252	153.873		92.491	103.576	151.385	154.844	174.306
173076_s_at	T20F7.6		295.42	357.256	377.008		349.982	314.814	317.242	236.328	240.61
173077_s_at	F37D6.1		85.46	136.743	136.156		238.365	193.846	186.065	153.118	160.025
173078_at	Y48G8AL.7		67.3287	81.333	76.9324		68.2886	52.4917	54.6488	60.0477	46.4035
173079_s_at	Y48G1C.7		48.4749	54.8647	51.3318		57.7883	39.1626	71.8237	66.6346	59.2752
173080_s_at	ZK970.2		679.335	823.607	753.475		1179.39	1004.69	832.067	1260.94	963.402
173081_s_at	W02D9.1		13.6104	14.2948	12.3455		12.2066	14.3703	14.3395	12.162	14.0073
173082_at	C37A5.1		27.2884	18.7577	18.7291		20.3616	19.3034	19.7203	20.0434	17.8201
173083_s_at	H10E21.4		34.9032	22.5831	17.5244		30.5661	22.7069	20.3048	29.416	26.9366
173084_at	H06H21.3		2343.28	2335.49	2313.27		2869.14	2292.5	2624.76	2160.84	2372.29
173085_at	C18C4.10		122.056	235.185	244.695		88.7821	75.2299	74.6974	66.5838	66.9432
173086_s_at	F26F12.3		1787.49	1449.89	1348.25		665.442	537.255	881.796	404.07	808.274
173087_s_at	R13A5.8		4457.71	5969.82	4718.29		6436	6537.36	6397.04	5645.3	5037.86
173088_s_at	B0334.2		96.637	157.776	120.304		195.911	195.062	170.963	166.025	242.225
173089_at	F13D12.6		51.6573	30.7895	34.9265		33.3111	33.2562	34.4752	31.4337	31.6033
173090_s_at	F35C5.8		283.188	533.996	305.39		710.511	905.25	1138.61	1053.12	826.795
173091_at	K09A9.6		16.4072	13.349	12.1876		14.0061	13.4846	14.057	13.3633	13.613
173092_at	F39D8.1		81.3238	111.307	95.0532		77.4476	131.665	147.505	95.1826	135.505
173093_s_at	F39D8.1		34.2826	57.1785	42.1206		22.7741	43.27	57.1459	45.6249	56.3725
173094_s_at	F16B12.1		80.3143	86.3681	99.0539		68.8009	73.3624	78.3158	72.2639	81.7227
173095_at	T23B12.4		135.901	136.534	135.014		115.294	119.958	110.332	105.251	104.552
173096_at	K08D12.6		153.579	129.027	149.828		124.072	144.567	156.609	140.588	138.136
173097_at	Y105E8A.3		28.3234	42.9581	41.5791		70.1906	45.1994	62.4756	44.4402	44.1214
173098_at	F11A6.1		807.52	625.911	712.858		453.757	409.711	560.327	404.749	447.624
173099_at	Y37F4.5		14.3107	12.7908	14.1354		10.6823	13.1414	11.9202	11.7215	11.4287
173100_s_at	T01C3.7		3294.12	4188.81	3442.98		5135.54	3414.58	3546.55	2848.31	5026.4
173101_at	D2013.7		603.634	940	788.318		983.788	690.75	886.165	663.558	783.978
173102_at	C02E7.2		17.4395	21.2985	23.282		19.1318	14.6015	16.9273	15.741	15.844
173103_s_at	K07B1.4		129.864	195.683	175.394		161.27	212.656	207.992	277.539	214.935
173104_at	W08E3.1		1816.01	2102.54	1679.76		1979.63	2009.17	1855.56	1757.96	1806.76
173105_at	C44B7.3		30.3277	44.3639	36.1509		32.08	42.3299	48.8353	27.2515	29.2942
173106_at	Y37E3.5		310.933	243.585	248.822		171.527	162.432	155.593	153.468	148.412
173107_at	yk644c4.3		276.3	293.95	313.032		227.303	254.457	238.922	160.901	233.691
173108_at	Y37E3.3		465.081	498.655	439.164		865.029	870.952	663.426	513.49	479.08
173109_s_at	Y41D4B.26		14.5929	11.0426	11.1858		10.9769	12.2358	11.3267	10.8136	11.1002
173110_at	ZC513.6		17.251	20.9854	20.3048		18.7472	17.4805	19.4516	16.5321	25.8909
173111_s_at	ZK484.3		415.495	481.166	505.682		472.322	378.96	482.602	348.007	454.491
173112_s_at	F40F8.10		9972.46	10735	10285.7		10767.8	10904.9	10478	10337.4	10305.5
173113_at	yk637c6.3		3734.1	2350.3	2806.29		2966.24	2417.79	3509.25	1738.53	1807.44
173114_s_at	C50C3.8		966.574	927.45	962.932		637.069	728.771	880.62	583.077	795.347
173115_s_at	M176.2		404.205	563.23	490.925		765.285	674.382	632.204	765.829	494.842
173116_s_at	F52F12.6		102.715	90.4861	104.505		74.6128	66.0303	92.246	75.1456	78.302
173117_at	H10E21.4		34.0314	46.7131	35.9495		40.1258	47.197	39.2017	39.3132	42.666
173118_s_at	F08C6.2		107.255	161.77	168.735		157.782	235.382	178.306	223.043	223.044
173119_s_at	Y34D9B.1		150.037	134.673	147.36		157.07	138.516	166.338	95.91	132.178
173120_s_at	F07A11.3		128.322	185.606	169.716		228.307	181.813	180.938	193.905	183.08
173121_s_at	K10B3.6		66.4608	85.479	91.3077		58.3026	52.2469	59.4226	52.2675	53.0383
173122_s_at	T04B8.5		357.488	466.682	450.857		664.899	447.566	556.486	792.314	407
173123_at	W01A8.1		22.6676	22.1426	19.8011		23.2845	22.2528	23.8496	23.8068	21.206
173124_s_at	H42K12.3		44.3059	74.1088	118.995		1540.79	552.349	340.822	803.036	184.105
173125_s_at	B0350.2		1030.95	1158.09	1382.6		439.336	866.076	705.897	1011.27	974.565
173126_s_at	C06C3.1		442.11	566.416	559.492		482.408	380.672	588.95	437.684	572.745
173127_at	Y15E3A.4		44.5993	74.1605	56.8691		83.1728	90.6093	97.4754	73.3676	83.4373
173128_s_at	K08F9.2		655.231	457.257	558.015		609.028	470.332	383.487	645.873	360.274
173129_s_at	C47E12.1		1644.07	2194.25	1967.83		2715.86	2352.9	2201.02	2568.36	2199.17
173130_s_at	C56C10.10		613.357	495.702	543.439		280.751	291.482	272.275	312.002	217.448
173131_at	D2085.1		227.985	358.623	316.145		712.783	447.467	426.525	398.94	380.47
173132_s_at	T06A1.1		14.9633	11.1453	10.5439		15.6059	11.4509	12.0936	13.0744	10.9095
173133_s_at	R107.6		163.24	259.213	259.514		292.53	181.814	315.438	180.283	314.918
173134_at	T16G12.3		15.4238	13.2064	12.807		16.3805	14.7233	16.3393	14.0698	14.3097
173135_s_at	K08E3.3		67.0529	56.2534	52.5472		74.5461	79.2327	75.0147	68.4578	74.3913
173136_at	Y71G12B.21		73.7261	65.0999	67.7115		79.8036	76.4307	74.96	51.1783	71.8701
173137_s_at	M117.2		3741.95	3106.57	3132.1		4001.68	3501.64	3709.51	4478.6	3505.25
173138_s_at	C53B7.3		931.1	1004.51	623.62		415.446	1241.01	2003.16	1145.08	1550.51
173139_s_at	T27E9.3		381.161	355.927	417.974		219.724	240.398	290.776	315.363	286.578
173140_at	ZC15.7		16.6129	18.8289	18.5088		17.5379	20.0067	19.679	17.9699	16.3519
173141_s_at	Y38A8.2		489.241	386.534	702.056		766.272	635.791	485.798	653.764	550.631
173142_at	H02I12.1		9.87254	10.0378	10.4239		13.6741	10.9882	11.7122	11.4013	14.5092
173143_s_at	M03C11.1		1151.48	998.721	1067.91		202.49	203.12	207.371	230.638	205.95
173144_at	Y54G2A.6		145.53	164.175	92.1422		227.837	314.033	423.257	436.125	190.238
173145_at	yk707c8.3		12.783	17.8704	15.2522		15.8867	23.1939	30.0527	12.2641	17.8436
173146_s_at	F39H11.5		853.095	972.801	991.556		1500.24	1148.93	1009.09	1208.34	893.752
173147_s_at	ZK1025.9		73.353	72.8786	89.0137		165.395	127.147	101.127	116.476	94.6421
173148_s_at	R12H7.2		414.544	797.867	375.336		1272.56	1208.68	1128.56	1443.3	1026.84
173149_at	yk713f8.3		322.686	613.195	272.242		1616.26	2751.54	2272.82	1594.42	362.196
173150_at	F13B12.6		78.0581	121.8	106.81		105.012	108.317	135.636	66.1093	119.481
173151_s_at	C17C3.1		29.2371	118.351	103.008		284.97	175.48	185.565	174.505	216.376
173152_at	Y51F10.10		128.614	167.486	139.081		135.844	185.305	210.696	118.839	161.577
173153_s_at	W04B5.3		269.169	311.164	233.471		338.541	396.723	536.261	476.962	418.669
173154_s_at	T26F2.2		15.0659	17.5537	14.2189		18.1811	23.2722	25.8615	17.235	22.8952
173155_at	C31H1.8		11.1143	15.3576	13.9478		13.9182	14.8641	15.6587	11.7661	14.786
173156_s_at	yk725d7.3		90.9682	129.283	45.7571		681.42	1279.42	1260.45	486.265	56.6383
173157_s_at	F55F8.5		190.161	432.228	322.555		757.222	411.622	432.824	273.931	501.874
173158_at	W08A12.2		20.5921	18.1223	20.4888		17.7229	21.1433	22.1561	20.01	17.4861
173159_s_at	Y70C5C.6		16.2901	16.0634	15.7084		17.7717	16.0042	16.3986	15.3962	15.9936
173160_s_at	F36D3.1		69.2728	68.749	68.9514		91.5152	86.2806	79.2862	71.1511	79.9806
173161_at	C06H5.7		53.0931	134.234	100.857		197.513	192.393	191.973	329.199	189.576
173162_s_at	F23B12.8		116.842	113.865	88.5541		203.704	184.462	163.872	121.682	180.726
173163_s_at	R166.5		62.6254	54.1054	46.611		52.6591	52.083	64.499	58.1745	59.0798
173164_s_at	C18D11.1		712.485	1060.29	729.054		997.035	1499.27	2254.73	2238.27	1947.06
173165_s_at	B0412.3		223.777	266.328	292.33		183.016	170.54	169.868	265.557	196.169
173166_at	yk580g10.3		26.0922	21.8262	24.8386		26.075	24.4579	25.8125	21.7723	25.2021
173167_s_at	C28D4.3		93.5472	87.4138	78.1164		136.886	116.807	142.891	131.589	109.667
173168_s_at	T10G3.6		932.512	939.606	916.485		1188.31	1231.88	1014.87	899.28	703.739
173169_at	yk499f11.3		18.2139	15.649	14.7191		16.542	14.9042	15.4759	14.8379	15.0981
173170_s_at	C10H11.1		13.372	18.9375	18.9032		12.1802	15.1927	14.3356	16.273	15.9029
173171_s_at	M01D7.6		87.3467	71.618	73.3249		49.5735	79.9836	79.7812	94.653	99.1881
173172_s_at	M28.1		9.24159	15.6266	14.7855		36.5944	17.5258	21.0498	17.5349	21.281
173173_at	F54D5.3		18.9624	25.6261	22.6459		57.0776	29.5322	37.5053	175.102	35.6983
173174_s_at	H06I04.6		110.224	148.459	112.3		234.62	170.898	264.963	244.346	190.291
173175_s_at	ZK512.3		38.4905	79.0313	53.3616		64.4033	95.1155	110.076	97.4115	89.8495
173176_at	F55A11.3		142.716	240.933	213.101		378.358	286.639	397.071	210.694	224.428
173177_s_at	F21H7.2		18.2102	16.6439	16.6891		15.6264	17.6724	14.8331	16.7523	15.7684
173178_s_at	C37A5.1		72.6286	114.225	60.2743		99.6113	144.205	178.246	158.965	138.899
173179_s_at	K02F3.11		329.887	369.117	341.076		401.897	345.324	327.824	329.418	343.387
173180_at	H06I04.6		19.8136	19.0426	18.53		20.2804	19.8982	21.0115	20.0785	20.0433
173181_s_at	C27F2.8		359.357	755.066	725.936		636.075	696.323	831.391	817.012	662.985
173182_at	F09F7.2		3249.53	4590.32	3808.43		4790.8	4999.91	5669.23	4823.06	4457.48
173183_s_at	T08B2.9		420.373	464.799	560.7		783.316	379.17	566.252	447.324	574.872
173184_at	yk618d9.3		31.9162	21.7393	24.3605		26.53	21.0072	19.0401	22.2693	22.3517
173185_s_at	D1043.1		89.4464	159.908	143.983		216.267	152.55	155.619	182.052	141.47
173186_s_at	Y38F1A.2		117.199	135.74	141.098		111.553	115.964	133.325	170.57	103.804
173187_s_at	Y51A2D.7		67.7237	64.6356	68.2654		87.4167	59.5093	67.6909	68.4715	59.1418
173188_s_at	W02D3.9		824.53	739.82	1006.4		273.446	417.665	375.005	458.235	396.186
173189_at	2RSSE.1		16.0842	14.4676	13.3229		15.378	13.518	17.2617	14.1566	15.2844
173190_s_at	K08A2.4		60.7845	40.2999	39.4219		52.5774	36.3465	45.3526	27.5258	40.9514
173191_at	W02D9.1		30.4703	32.4702	24.8715		32.6291	29.3755	26.1569	28.2855	25.7062
173192_s_at	Y60A3A.7		736.273	710.846	748.195		615.035	483.704	608.058	751.426	529.452
173193_s_at	C03B1.12		893.632	1102.17	992.481		1066.53	1082.5	1447.68	1212.69	1231.66
173194_s_at	T28F2.4		176.762	253.763	236.187		288.721	283.201	222.051	226.736	264.738
173195_s_at	Y49F6B.4		16.8969	13.9841	11.5639		76.3218	88.3131	59.8191	14.3832	12.0303
173196_s_at	Y62E10A.9		57.2596	69.9872	96.2414		31.4565	39.5444	22.2309	60.3377	52.0834
173197_at	ZK909.2		160.093	110.825	148.282		63.5043	73.0148	79.9691	58.5943	112.047
173198_s_at	F42A8.2		1022.43	1028.28	1215.65		1109.05	1540.16	1483.42	1956.38	1666.81
173199_at	Y82E9BR.5		15.6092	20.9807	18.384		20.2323	16.794	20.3895	21.8554	22.9917
173200_s_at	F08G12.10		22.056	29.6154	24.7035		24.4126	28.8262	28.1567	39.9786	43.2699
173201_s_at	T07H3.6		29.0234	49.1762	48.9534		70.4626	102.153	97.2881	137.798	69.7503
173202_s_at	C04F12.10		1427.03	1246.74	1300.37		1519.42	1257.17	1273.57	1717.81	1343.24
173203_at	C53H9.1		233.459	337.597	118.076		1408.65	2797.4	1981.72	1359.37	192.65
173204_s_at	B0310.5		192.701	554.326	310.626		829.824	790.845	831.83	823.251	792.68
173205_s_at	R06A4.8		243.881	284.977	289.582		207.126	245.546	193.543	319.169	212.628
173206_s_at	T03F6.1		1854.07	2081.27	1916.75		2525.3	2984.92	2842.46	2859.49	2421.6
173207_at	Y17D7B.7		93.5446	75.8617	91.4221		181.564	76.1773	72.2571	75.2151	74.7853
173208_s_at	ZK809.3		1466.57	1941.1	1840.33		3000.34	2071.65	2252.32	1681.65	2386.2
173209_s_at	C50F4.1		291.007	531.352	360.78		484.844	676.787	612.901	634.491	529.289
173210_s_at	F14B8.5		380.093	451.42	513.032		558.445	443.786	505.104	329.438	413.282
173211_at	C10C6.6		705.543	1045.93	990.403		807.437	878.78	889.95	811.367	866.676
173212_at	F15B10.2		15.6551	18.2571	15.9648		20.95	19.4969	16.8603	15.8357	17.1434
173213_s_at	DY3.7		306.82	352.253	319.295		415.906	342.963	522.66	357.659	358.83
173214_s_at	W10C8.5		1018.7	1849.57	1204.06		1997.69	2434.99	2507.7	2969.98	2307.48
173215_at	C29E4.2		473.125	527.796	556.179		479.736	469.327	501.682	367.298	433.893
173216_s_at	C43E11.11		74.7472	98.7912	103.05		144.733	91.1424	119.696	131.543	120.897
173217_at	F58A3.1		197.817	261.866	330.184		79.3828	96.35	148.878	182.451	215.921
173218_s_at	T08G2.3		562.257	743.895	589.913		1927.38	1179.45	1120.62	1498.62	1106.26
173219_s_at	R13F6.6		84.9637	128.113	110.844		156.182	238.179	174.519	144.197	168.47
173220_s_at	C47B2.5		395.924	541.5	327.994		684.039	691.062	594.127	651.61	520.049
173221_s_at	Y48G10A.1		214.863	280.63	257.51		494.167	407.745	378.756	445.195	239.005
173222_s_at	ZC155.1		600.35	629.769	536.269		552.885	758.39	743.456	1103.93	619.31
173223_s_at	C25A1.8		126.659	161.894	146.065		153.836	199.734	200.115	296.99	211.643
173224_s_at	C17C3.4		44.1148	44.6672	43.3493		37.725	46.7538	49.8763	44.1238	43.8392
173225_at	T05G5.12|T05G5.11		44.7209	105.95	79.3742		68.5324	94.0234	113.735	62.3693	97.5467
173226_s_at	Y87G2A.4		24.5761	35.4353	43.415		20.335	19.4991	22.6863	20.9012	22.7668
173227_at	Y82E9BR.18		59.9482	74.9337	66.429		86.2981	87.0131	68.799	83.1813	63.9698
173228_at	Y46H3D.1		15.4802	14.3859	13.0389		12.8523	13.5293	13.7117	12.9537	12.8703
173229_s_at	Y54E10BR.4		1134.96	989.046	832.195		1366.15	942.826	1146.98	627.438	964.246
173230_s_at	Y46G5A.30		24.6613	23.015	24.3664		24.9349	22.129	21.7102	26.072	22.0012
173231_at	K07B1.8		26.5804	22.6722	24.6975		27.0837	24.4413	24.6582	32.0673	25.1796
173232_s_at	C05D9.2		116.678	226.615	173.435		318.142	396.904	438.522	250.136	252.02
173233_s_at	Y51H4A.4		13.9819	13.6377	13.6199		15.6648	13.6715	14.3546	14.5047	12.4626
173234_s_at	Y52B11A.10		32.5586	28.6167	22.8333		37.2068	34.4057	30.523	22.8554	28.0722
173235_at	Y38C1BA.3		72.7963	222.032	89.8116		203.934	112.448	293.622	198.294	312.989
173236_at	Y67H2A.2		116.173	139.674	130.942		148.803	143.248	105.468	128.554	145.968
173237_s_at	Y77E11A.11		114.094	139.215	138.746		282.859	157.274	175.469	223.456	178.16
173238_s_at	K11D12.4		69.7886	102.391	97.4964		1232.57	354.728	227.658	174.362	158.502
173239_s_at	T10B10.2		1320.09	1219.33	1035.08		1597.36	1501.44	1445.42	1471.25	1324.74
173240_s_at	K08D12.3		2855.81	2398.28	2642.14		2590.73	2179.58	1978.83	3633.02	2946.65
173241_at	C11G6.4		89.8807	86.864	69.4361		81.0381	74.6753	75.6653	75.3629	93.6891
173242_s_at	M01D7.5		891.279	695.82	680.058		431.07	468.961	430.388	517.045	429.358
173243_s_at	D1007.12		13508.1	13290.9	13590.7		13483.8	13541.4	13198.5	12678.7	12322.5
173244_at	F49C12.11		2265.11	2295.68	2151.09		2038.44	2192.63	2161.98	1853.08	2234.88
173245_s_at	C44B12.5		145.915	130.481	139.649		147.327	133.059	131.301	144.214	128.287
173246_s_at	F56E10.4		8717.16	9052	8530.34		9715.1	10041.2	8338.05	7807.33	8046.82
173247_s_at	C44E4.6		5265.92	5594.51	5211.03		8283.41	8234.37	7955.26	6173.16	6804.22
173248_s_at	T24B8.1		12328.4	12126.3	12190.6		13277.3	12886.9	12156.2	11545.9	11724.5
173249_s_at	C14B9.7		13088.8	13813	13797.5		13473.5	13532.2	13568.1	13101.1	13108.9
173250_s_at	C05D11.9		113.019	167.59	161.117		238.969	188.421	172.29	140.532	185.192
173251_s_at	T05F1.3		11452.5	12472.2	11513		13623.9	13695.7	12579.2	11723.7	11441.1
173252_s_at	T19C4.7		159.341	338.785	161.07		420.503	318.478	406.456	439.781	473.634
173253_s_at	C27A2.2		10533	11288.4	10425.9		12701.2	11158	11114.9	9948.57	10086.3
173254_at	Y48G8AL.6		120.407	122.349	73.5906		226.663	241.298	239.095	98.0778	93.896
173255_at	Y37E3.7		10369.7	11377.6	10871.4		10869.5	10787.3	10215.6	10325.2	10031.8
173256_at	Y53F4B		16.2367	12.3171	12.2635		10.9579	11.2322	11.9143	11.4026	11.1713
173257_s_at	Y53F4B		1871.15	1114.76	1516.39		256.252	405.828	782.46	598.274	379.97
173258_s_at	F25H2.6		45.2098	31.3005	34.122		35.975	34.6161	34.8903	29.3129	34.8617
173259_at	Y37E3.17		859.706	817.418	865.698		521.632	699.611	854.944	1015.89	787.016
173260_s_at	T06E4.1		257.186	228.355	169.051		571.05	374.6	341.712	328.239	330.212
173261_s_at	B0507.1		13.3524	11.3868	11.4668		22.8301	12.5782	15.7574	14.3715	11.7747
173262_s_at	F25B4.1		557.484	807.419	646.666		1041.53	1245.58	1173.88	1195.58	925.839
173263_s_at	K11H3.1		1325.38	1757.31	1877.77		1914.85	1769.92	2107.08	1979.47	1619.72
173264_at	F01G10.1		92.0619	113.329	96.8583		103.485	103.956	89.9348	129.848	100.906
173265_at	Y71H10A.1		1659.67	1652.57	1558.87		1579.2	1605.03	1579.66	1157.15	1375.92
173266_at	Y54E10A.3		403.819	610.562	500.04		835.347	745.776	673.726	563.945	496.78
173267_at	F52E4.1		125.016	148.994	123.813		175.248	133.122	173.19	150.216	152.664
173268_s_at	T05H4.12		5500.09	5783.11	5389.34		6148.05	6183.57	6353.46	5033.79	5574.63
173269_s_at	M01F1.2		11119.9	11504.4	11361.2		12196.7	11372	11239.9	11057	10553
173270_s_at	F42G8.12		6853.49	6801.64	6864.26		7287.72	6678.42	7338.54	6843.23	7086.75
173271_s_at	C44H4.2		17.7018	36.4566	40.9332		441.467	155.386	164.153	229.514	102.548
173272_s_at	Y38C9A.1		84.6346	116.781	88.273		127.06	76.2765	113.207	124.143	114.077
173273_at	C44H4.3		74.5699	71.0123	59.6509		117.149	80.3475	74.2301	84.6422	70.6492
173274_s_at	W01F3.2		62.7523	89.189	55.1899		56.3947	108.731	132.76	65.6194	123.325
173275_s_at	B0336.10		13201.9	13908.7	13752.7		15648.8	14700.6	13596.6	13044.2	13018.7
173276_s_at	C28C12.7		923.818	1382.51	1110.42		3145.71	3027.72	2649.97	2564.76	2589.1
173277_at	K07B1.8		67.613	215.012	158.315		327.466	380.95	360.456	627.307	515.979
173278_at	C29F3.1		12.622	12.6238	13.1138		12.7293	12.2684	12.5818	12.1503	12.4913
173279_s_at	C29F3.1		42.9175	43.8623	28.7237		53.2725	27.5425	28.8924	23.5022	27.6694
173280_at	Y37B11A.2		70.3241	89.9585	76.9368		76.5108	77.286	93.2328	122.195	74.7258
173281_s_at	B0412.4		162.275	227.045	105.538		687.67	820.873	1192.12	556.759	148.972
173282_s_at	W05E10.4		217.815	279.76	204.301		375.358	331.507	364.471	350.189	284.198
173283_s_at	T04D3.5		195.812	192.294	215.792		46.3001	55.6067	61.8591	43.9065	55.2237
173284_s_at	R07E5.14		367.035	454.718	489.472		585.568	498.684	420.582	583.362	430.632
173285_s_at	Y113G7A.4		931.222	971.753	882.112		697.186	818.945	825.7	1101.1	977.62
173286_s_at	C37A2.7		8769.45	9017.06	9206.71		9602.51	9411.59	9106.49	6714.2	8434.15
173287_s_at	T14F9.3		1076.8	772.474	934.693		819.195	641.745	579.456	629.11	481.797
173288_at	F56A3.4		38.1067	16.8242	16.876		25.7814	23.1602	20.2699	17.5028	19.1571
173289_s_at	Y39H10A.3		511.426	423.382	466.22		224.647	255.633	248.67	267.977	229.318
173290_at	Y67D2.3		1331.7	1461.99	1355.77		2012.82	2128.07	1515.87	1765.36	1587.06
173291_at	Y82E9BR.3		7689.65	7520.57	7214.76		7330.79	8304.21	8536.94	7933.68	7321.76
173292_at	MTCE.31		1235.68	1793.39	1370.52		2037.26	2567.35	2097.78	1721.71	1707.21
173293_at	Y105E8A.19		81.6011	51.5748	48.8641		73.792	56.7485	57.5999	37.3704	52.3631
173294_at	K05G3.3		1160.03	1283.37	1223.14		723.081	739.772	788.743	653.365	706.909
173295_s_at	K12H6.6		369.369	348.833	355.243		380.056	362.843	535.732	364.432	360.278
173296_at	K07E12.1		320.797	437.912	380.84		314.831	366.312	547.954	312.635	423.47
173297_at	Y48G8AL.13		15.7693	14.1885	14.583		23.0437	15.1164	15.6755	18.3373	15.3268
173298_at	yk145b11.3		1724.58	2908.6	2465.25		2698.54	3124.25	3310.55	2427.44	2810.26
173299_s_at	F33A8.1		159.364	174.339	178.122		255.138	160.244	141.401	178.703	188.302
173300_s_at	F45H10.3		1919.75	2422.13	2062.14		3150.16	3458.88	3342.46	2232.45	2694.63
173301_s_at	C05E4.9		580.274	840.037	552.865		1335.01	533.701	805.795	1206.92	1185.91
173302_at	F55G1.4		65.9429	99.3487	72.4791		159.218	125.091	126.709	152.122	124.231
173303_s_at	Y51H7C.6		132.044	154.273	147.347		201.208	189.091	166.095	228.084	153.609
173304_at	Y48B6A.6		21.7767	23.5275	20.1394		25.4646	26.6581	28.0415	28.0085	26.775
173305_s_at	F49E11.1		1990.18	1202.92	1593.01		754.829	694.855	1082.54	737.481	995.445
173306_s_at	C04G2.6		224.743	328.185	318.427		399.16	337.507	321.425	300.332	320.42
173307_s_at	F53B7.5		40.4222	78.2054	51.8626		165.786	123.332	122.68	126.387	96.3984
173308_at	Y67H2A.5		7700.69	7488.55	7643.31		7470.59	7726.61	7788.03	7326.94	7542.77
173309_at	Y51F10.2		69.0368	56.2622	44.5055		61.3838	46.1568	51.2681	53.7033	49.7849
173310_at	Y51F10.7		891.97	1374.25	1059.41		2386.73	2318.67	2306.07	2008.3	1923.03
173311_s_at	C23H5.9		40.9285	40.0719	33.7325		33.1889	35.2791	32.9584	36.9584	34.7431
173312_s_at	K08A2.1		104.328	102.845	97.5747		66.7067	72.545	73.4278	123.827	113.306
173313_s_at	C01F1.1		107.023	115.692	105.891		146.372	106.946	87.8716	95.5254	114.34
173314_at	Y48G8AL.1		144.357	180.843	156.914		209.061	184.992	178.546	157.8	164.765
173315_at	Y37E3.8		11629.5	11826.3	12004.6		11308.9	11061	10870.7	11163.4	10934.2
173316_s_at	Y62H9A.6		19.215	12.4419	12.8431		15.3058	13.0119	11.7671	12.9606	13.1814
173317_s_at	C29F9.7		159.419	160.401	127.582		176.003	198.125	149.957	233.175	213.721
173318_at	yk145d8.3		3072.25	4268.78	3675.69		4679.93	4527.38	4817.72	3835.69	3790.7
173319_s_at	T19D12.6		2065.72	1727.64	1954.71		1019.96	887.82	959.924	868.438	820.204
173320_s_at	F09F7.3		183.237	288.533	263.542		346.39	220.418	223.667	267.372	245.224
173321_at	T05E11.3		384.343	515.409	377.357		518.937	458.53	650.142	590.517	506.718
173322_at	Y82E9BR.14		151.657	170.482	168.442		176.349	164.514	215.982	190.901	142.717
173323_at	C35E7.1		12.6575	11.9658	12.2666		11.829	10.319	10.8726	11.9355	11.261
173324_s_at	T28D6.6		160.028	273.773	181.402		528.778	335.213	393.135	372.954	265.394
173325_s_at	Y47G6A.6		268.07	250.41	313.965		199.226	194.691	218.262	278.15	198.004
173326_s_at	Y43F8B.2		1120.58	1346.97	1064.21		683.545	892.825	1231.18	845.855	722.513
173327_at	C36E8.1		629.299	847.973	758.44		707.82	691.049	776.04	546.417	726.317
173328_s_at	T27F2.1		199.053	212.988	231.937		269.001	180.215	215.945	178.467	198.298
173329_s_at	T01C3.6		12815.7	12925.9	12291.4		14572.5	12344.4	12652.1	11953.6	12165.1
173330_s_at	F07D10.1		9205.92	9303.26	8881.68		9737.93	9478.78	9355.98	9298.33	8726.74
173331_s_at	F37C12.4		10229	10680.4	10586.3		11047.9	11392	10105.8	9203.48	9559.86
173332_s_at	F26E4.6		5403.68	6735.97	5717.57		6727.7	6769.62	6322.09	6140.55	5629.05
173333_s_at	Y48B6A.2		9153.6	9581.01	9326.29		10037.6	9802.95	8930.61	8471.78	8100.58
173334_s_at	Y62E10A.1		6881.28	7519.06	7411.96		8182.79	8346.36	7229.75	6614.49	6818.4
173335_s_at	C24B9.9		90.7151	90.8362	61.3641		85.1105	83.2048	165.762	71.6446	94.6208
173336_s_at	R09B3.2		204.97	615.781	273.055		1524.04	1680.98	1096.45	1087.92	786.232
173337_s_at	R09B3.3		3536.99	5210.69	4097.68		6299.75	4817.01	3822.45	3745.5	4276.35
173338_s_at	Y69A2AR.3		975.301	1177.75	952.756		1402.85	1303.01	1227.47	769.834	915.845
173339_at	MTCE.23		75.211	128.255	117.101		276.885	150.737	120.241	331.809	98.6475
173340_at	C44B12.5		77.8708	43.4934	44.0264		48.1734	40.5625	44.9642	45.4861	41.0521
173341_at	Y48G8AL.11		41.8054	68.4473	43.4405		26.0738	23.8132	23.1675	27.1475	22.393
173342_at	Y92H12BR.2		236.019	256.081	278.541		296.435	297.469	280.287	279.373	245.898
173343_s_at	W08D2.7		59.4607	100.89	105.45		128.387	114.64	82.2713	108.371	100.276
173344_at	Y54F10BM.3		11.7783	10.7018	9.12757		10.2252	10.1164	10.0693	9.93008	9.38781
173345_s_at	T28A8.7		193.793	196.701	188.461		165.634	181.117	222.318	255.136	199.521
173346_at	Y37E3.15		215.077	294.325	302.259		371.474	273.118	294.165	248.196	291.197
173347_at	Y37E3.9		253.421	370.563	284.083		422.119	413.493	440.347	371.14	359.705
173348_s_at	Y67D8C.8		104.545	216.813	107.695		364.481	306.162	248.144	142.423	300.182
173349_at	MTCE.26		2569.14	3594.94	3088.79		4009.59	4081.74	4266.11	3679.82	3362.67
173350_s_at	C54E4.2		893.712	1362.99	910.207		2417.52	2227.61	1868.39	2402.33	2180.53
173351_s_at	ZK652.4		13597.7	13234.8	13165.2		13948.7	14341.2	14452.1	12781.7	13420.1
173352_s_at	C18D11.4		172.148	198.925	213.244		139.748	123.257	129.686	217.236	138.276
173353_s_at	Y67D2.6		52.3896	53.2056	55.4378		68.7479	53.9094	47.8884	55.6675	49.5031
173354_s_at	F33E2.2		468.46	676.82	656.298		606.951	653.506	684.68	518.024	587.457
173355_s_at	T14B4.6		151.185	200.013	229.009		1908.49	776.452	501.774	1161.63	516.552
173356_s_at	Y113G7A.3		1089.08	1079.56	1156.06		1529.51	1089.14	1228.9	1434.91	1076.25
173357_s_at	Y53G8AL.2		246.59	390.932	326.843		676.306	538.113	523.82	599.364	417.89
173358_s_at	R08D7.3		1111.88	1322.8	1201.34		1347.84	1161.67	1148.86	1733.05	1447.03
173359_at	Y37E3.4		295.474	555.772	606.739		1073.65	527.417	631.347	634.243	449.479
173360_at	Y71H2AR.1		358.455	523.106	524.104		605.943	678.771	464.31	807.293	656.014
173361_s_at	Y105E8A.24		22.2301	14.2452	15.921		25.9867	32.6091	40.039	17.2231	14.7821
173362_s_at	M03C11.2		30.5057	18.6995	18.0045		23.8981	23.1087	23.6445	22.2568	19.9317
173363_s_at	C07H6.1		168.149	204.391	188.149		208.836	217.937	195.06	213.46	186.446
173364_s_at	E01A2.2		876.14	921.289	911.246		922.565	668.009	622.941	781.255	796.931
173365_at	Y67H2A.7		240.137	242.394	240.613		308.925	267.596	263.331	378.198	285.074
173366_s_at	K12D12.2		24.5804	51.6163	50.0738		52.4929	51.8126	52.0233	64.9385	48.4632
173367_s_at	D1007.6		9106.2	9592.54	9096.74		8476.48	9463.97	8983.26	9146.76	8953.71
173368_at	Y67D2.7		67.4791	53.7758	51.6002		70.3063	56.3507	58.2032	54.3974	38.3805
173369_s_at	F37C12.11		11393.5	13478.8	11795.8		13749.5	14282.2	12611.1	11819.6	11980.3
173370_at	F58E10.3		2945.48	3527.34	3035.13		2569.09	2793.28	3012.61	2504.02	2924.66
173371_s_at	Y71F9AL.17		586.013	684.656	760.998		913.92	816.657	751.311	997.969	709.713
173372_at	K09E9.2		45.1727	100.95	38.2388		168.226	264.478	314.045	327.743	65.7067
173373_s_at	Y48G10A.2		34.2275	43.0066	40.0379		50.5839	55.4955	63.8938	53.5888	46.7805
173374_s_at	C16C10.11		172.917	280.451	256.752		525.442	303.216	297.265	378.651	383
173375_s_at	K11H12.2		11708.8	11582.5	11472.7		13002.5	12549.3	12208.8	11077	11003.9
173376_s_at	Y71H2B.10		131.905	154.755	204.49		99.5316	86.2941	98.9115	121.345	100.281
173377_s_at	F44G4.4		298.155	249.172	248.379		214.124	291.122	196.023	246.597	252.004
173378_at	Y37E3.1		75.8982	61.1576	108.167		48.9152	39.5255	32.4591	67.7088	51.6237
173379_s_at	C01A2.5		405.539	541.343	499.911		477.161	550.321	461.238	376.819	444.787
173380_at	Y48G8AL.8		12824.9	12578.5	13708.8		13557.1	13831.9	12650.4	12798.5	12935.8
173381_at	T05C12.7		4582.42	3348.7	4007.43		3032.54	2981.84	3181.84	2895.84	3604.87
173382_s_at	T05C12.7		1567.12	1365.01	1828.37		1944.41	1643.3	1302.18	1745.94	1872.01
173383_s_at	T01B7.5		173.393	426.654	337.918		488.756	407.583	373.532	322.977	380.676
173384_at	Y67H2A.6		445.082	500.188	457.432		554.747	538.386	479.777	479.074	444.546
173385_at	T19B4.7		57.6197	95.7506	82.7739		61.8123	72.464	94.2511	51.6545	86.606
173386_s_at	T19B4.7		125.324	200.635	173.461		145.703	158.686	160.852	121.247	168.299
173387_at	C08C3.3		103.472	109.834	118.664		121.63	101.459	120.571	73.1026	92.7683
173388_s_at	F09B12.3		662.8	1269.58	850.681		2468.39	1966.52	1973.11	2171.39	1898.97
173389_at	Y47G6A.20		41.8193	21.4904	22.3764		37.2429	25.0893	28.4249	23.3978	26.5219
173390_s_at	C34E10.1		614.85	749.409	839.916		880.811	656.563	595.382	672.707	675.779
173391_s_at	K09A9.5		2257.94	2324.99	2221.62		2659.59	1998.03	2256.78	2623.48	2573.85
173392_s_at	yk714g10.3		145.478	254.711	148.545		566.746	761.398	828.275	868.595	173.663
173393_s_at	T26E3.4		117.38	190.461	177.995		243.195	162.379	218.672	169.912	168.637
173394_s_at	Y71F9B.3		889.472	614.579	799.645		275.44	375.121	591.049	971.001	986.982
173395_s_at	Y47D3B.10		183.275	204.765	206.826		811.953	267.036	374.558	456.358	252.612
173396_s_at	C17E4.5		1929.75	1558.64	1853.81		1701.58	1297.21	1367.82	1231.61	1303.46
173397_at	Y20F4.4		140.633	90.0777	81.3624		83.0552	77.3282	85.0564	79.6599	81.2917
173398_s_at	F53H2.2		20.0659	11.1183	10.2431		15.5626	15.3116	12.067	11.3529	12.2268
173399_s_at	Y71F9B.5		83.9043	69.1445	74.8034		60.3991	51.2583	67.9825	48.5134	57.5351
173400_s_at	Y37D8A.13		11.8084	9.95204	12.1391		10.2854	9.48444	10.3975	9.87522	10.1329
173401_s_at	F32D1.10		64.4402	70.7262	53.4394		195.85	109.926	100.481	105.071	104.312
173402_s_at	T07C4.5		2871.12	3911.59	3040.88		2851.97	4131.32	4378.76	2988.59	5324.47
173403_s_at	T13F2.8		424.706	366.174	333.257		60.4963	97.3606	133.449	87.4419	134.863
173404_s_at	R186.1		65.7889	62.6532	60.4918		76.8495	89.8013	70.394	78.7564	81.0795
173405_s_at	K10C2.4		235.469	350.378	259.064		639.389	570.176	565.064	677.634	505.131
173406_at	Y82E9BR.16		549.715	531.813	431.409		534.559	436.318	532.362	450.42	442.288
173407_s_at	JC8.3		6725.43	7729.16	7165.91		7468.58	7917.43	7491.54	7167.19	6978.8
173408_s_at	F17C11.9		6039.33	6360.8	6293.46		7310.77	6736.68	6471.92	6464.97	6400.46
173409_s_at	F15B9.5		201.806	264.753	244.522		145.269	176.503	150.471	336.06	266.753
173410_s_at	Y87G2A.1		138.682	159.526	137.756		179.682	129.778	119.154	139.766	113.221
173411_s_at	K07H8.6		105.335	112.902	96.3333		105.658	132.198	92.1948	121.42	105.376
173412_s_at	Y51A2D.9		177.988	482.729	283.352		1021.61	875.306	838.905	751.68	703.014
173413_at	Y73B6A.5		794.97	705.137	894.973		398.849	463.596	582.443	542.766	682.923
173414_s_at	T07D1.4		122.896	109.134	122.857		90.1011	91.6292	101.417	65.4982	95.9733
173415_s_at	F39H11.2		218.43	264.779	326.411		176.838	205.564	202.51	155.571	279.992
173416_at	ZK507.6		92.241	98.9945	112.21		113.415	119.894	131.95	92.9861	155.028
173417_at	F35H10.10		250.915	589.373	416.292		1041.39	952.612	1231.67	892.98	930.199
173418_at	C54H2.5		1246.76	1403.58	1393.62		1700.35	1260.27	1550.7	1157.45	1424.15
173419_at	Y38F2AL.4		28.9208	14.8436	15.4736		24.2887	16.8614	16.4071	16.2777	15.3401
173420_s_at	Y38F2AL.4		50.0852	33.8301	30.3742		60.2265	62.7326	51.8283	43.1156	39.0163
173421_at	Y38F2AL.4		626.922	823.286	716.83		765.646	888.232	1003.61	637.863	716.245
173422_at	ZC504.4		510.802	563.941	657.241		534.387	534.526	676.038	474.779	655.364
173423_at	K11E8.1		17.4117	15.5031	30.357		10.0201	10.5389	11.2056	11.9151	12.9069
173424_at	F55C7.7		136.209	172.915	158.374		191.635	183.374	217.65	177.394	177.067
173425_at	F46E10.9		591.645	1079.4	1238.24		2288.38	1599.68	1388.42	1957.87	1404.44
173426_at	Y51H4A.3		129.402	135.096	125.312		116.388	166.93	251.899	92.9389	114.494
173427_at	AC7.2		488.567	681.382	610.566		530.116	641.239	773.687	477.777	628.632
173428_at	T12F5.4		337.706	299.682	375.855		141.093	139.121	209.339	138.773	345.378
173429_at	F18H3.5		48.2257	65.5064	63.0731		92.4819	83.8276	86.4801	38.3416	78.4564
173430_at	C03G5.1		1906.58	1273.95	1621.72		1063.02	883.014	1176.92	1299.09	1424.3
173431_at	C51E3.7		9614.57	5963.43	8456.12		1358.56	1467.91	2695.24	2123.3	2822.54
173432_at	Y113G7B.23		237.246	207.083	272.725		188.039	177.326	228.076	134.298	233.456
173433_s_at	K04G7.3		769.461	723.232	938.745		546.143	681.915	699.785	431.42	677.776
173434_at	C44C11.1		227.759	253.301	210.911		153.593	206.62	310.464	208.145	290.994
173435_s_at	C09G12.8		308.74	403.888	437.645		327.881	529.12	432.827	295.039	426.04
173436_at	C10H11.9		135.82	212.333	214.723		219.042	258.622	278.18	243.724	265.171
173437_at	F02E9.2		192.871	282.325	261.981		225.891	269.345	326.749	165.709	234.517
173438_at	C23H4.1		2134.01	2038.72	1919.44		656.405	970.912	1100.92	815.454	886.463
173439_at	F25E2.5		686.134	855.549	944.074		369.741	382.169	458.411	363.92	613.194
173440_at	T10H9.4		2495.43	2387.2	2581.62		1114.51	1194.63	1329.77	1137.58	1074.23
173441_s_at	F54C8.3		204.381	316.135	263.92		274.133	244.476	280.162	246.543	242.637
173442_at	T02C12.1		368.006	562.755	427.463		555.314	561.312	815.257	477.128	647.955
173443_s_at	F57B10.12		40.75	43.3169	44.8617		54.4039	48.4086	47.3124	52.604	53.3215
173444_s_at	R09B3.5		907.062	896.509	880.485		1018.71	836.113	763.598	1027.64	691.453
173445_s_at	F44B9.6		14.0096	18.4419	20.9191		13.9146	14.1019	16.2121	14.6303	18.4413
173446_s_at	C37F5.1		218.06	210.948	187.138		199.538	195.326	238.533	188.088	227.877
173447_s_at	C35C5.1		15.2902	17.5393	20.1759		16.8834	19.7187	16.4567	18.8549	22.3845
173448_s_at	F57F5.4		73.6656	166.028	160.805		112.428	206.142	140.518	204.063	173.457
173449_s_at	C15F1.3		186.573	198.415	188.414		161.713	174.003	149.597	240.899	181.806
173450_at	Y46H3A.6		166.362	239.967	226.783		376.026	250.291	337.45	235.298	262.601
173451_s_at	Y46H3A.6		39.4043	52.457	52.0579		53.968	54.8688	50.3974	97.9474	65.5081
173452_s_at	K08H10.7		20.7697	26.3408	28.2613		21.8401	22.3946	20.7312	25.1636	25.2284
173453_s_at	F20C5.2		504.824	449.05	498.206		304.721	296.047	372.795	217.24	301.295
173454_at	F42A6.7		2454.83	2474.28	2497.35		1722.26	1675.18	1965.93	2060.4	2129.12
173455_s_at	C26D10.2		503.395	448.497	607.168		503.994	562.287	469.394	800.817	688.97
173456_at	C02H7.3		256.866	263.847	308.908		126.752	74.7715	131.854	51.7883	105.271
173457_s_at	Y75B8A.35		17.6793	15.2198	16.0311		14.771	17.4569	16.9205	15.2715	16.4599
173458_at	F49E11.9		291.714	238.533	261.132		233.953	190.895	203.476	163.525	122.743
173459_s_at	F52B5.1		968.72	1022.93	942.143		628.951	774.42	920.801	589.32	791.781
173460_s_at	F26G5.9		696.213	625.024	662.776		380.967	445.705	643.718	502.526	720.528
173461_at	M05B5.5		16.9888	26.9133	30.5388		16.6232	17.4379	22.7172	18.7361	25.7649
173462_s_at	C03B8.4		547.648	875.299	730.985		1021.45	916.526	908.091	546.705	784.535
173463_s_at	F08B12.3		170.486	186.911	253.241		61.1427	73.1187	74.4816	92.5997	86.8993
173464_at	F59F5.6		175.447	223.209	217.885		144.777	158.779	163.523	148.572	198.625
173465_at	Y39H10A.7		34.8394	51.4615	50.8464		85.126	50.5109	54.7749	50.6047	68.8186
173466_s_at	C36H8.3		6443.99	3862.93	6024.76		624.103	947.317	823.654	1307.38	1281.17
173467_s_at	R10E11.4		42.8462	42.6724	42.6573		45.1402	46.1817	51.3457	31.9179	41.2233
173468_at	D1022.7		264.843	411.59	426.909		316.162	299.964	325.44	297.973	388.954
173469_s_at	ZK829.2		49.2258	42.9615	44.8573		49.6991	46.3672	46.125	38.5247	44.5319
173470_s_at	H19N07.4		227.993	303.036	275.513		248.806	279.161	303.098	268.724	260.787
173471_at	Y71F9B.7		13.1669	15.4687	13.0827		15.2533	15.6092	23.2138	15.6228	19.9579
173472_s_at	Y57A10C.6		189.774	225.352	206.059		450.7	279.92	264.935	386.521	320.899
173473_s_at	C09G4.1		29.9265	40.017	40.1102		41.1148	50.0482	69.5192	34.324	49.8075
173474_at	T27E9.7		562.431	860.749	687.996		770.753	713.332	790.058	566.142	811.293
173475_s_at	ZK637.13		2539.38	2727.48	1854.34		1763.76	3508.47	3354.97	2660.27	3075.01
173476_s_at	C07H4.2		371.007	549.607	477.18		442.252	420.742	466.407	438.27	444.721
173477_at	F35G12.3		378.855	355.593	448.695		359.276	319.216	409.053	205.975	320.213
173478_at	F35G12.3		52.504	73.8691	69.6177		79.8248	95.691	99.584	49.2514	93.6527
173479_at	R151.6		174.735	229.514	236.595		351.975	267.447	267.957	236.562	272.619
173480_s_at	Y5H2B.5		110.047	63.3928	70.3551		78.1874	73.8209	90.2198	68.292	60.7142
173481_at	Y41E3.1		443.92	668.422	646.215		615.757	497.078	613.376	459.849	478.278
173482_s_at	T01D1.6		137.096	247.911	165.957		159.419	224.143	248.537	209.619	311.944
173483_s_at	ZC395.8		172.764	260.134	229.202		167.886	246.988	198.441	246.259	275.012
173484_at	F53H8.4		191.164	263.553	299.721		155.848	115.108	176.859	105.744	157.444
173485_s_at	B0546.4		276.179	169.209	232.037		113.918	116.393	146.322	145.357	128.827
173486_at	F31C3.4		42.5823	89.2517	82.0773		91.2379	74.7281	101.263	71.6139	99.1606
173487_at	R04D3.2		11.4692	10.7559	11.9728		11.3446	11.3294	12.8989	11.1085	12.0461
173488_at	T05E7.5		9.296	10.4909	11.297		10.9989	11.5227	11.4657	10.1976	10.6088
173489_at	F14B6.1		8.62482	9.74818	9.98631		10.3144	10.1681	10.5636	10.3336	10.0614
173490_s_at	F09F7.7		942.15	867.357	1168.3		399.541	528.224	402.388	417.17	439.946
173491_s_at	F58H7.2		87.8079	106.407	75.7462		106.903	142.911	133.11	141.939	119.924
173492_s_at	D1044.7		100.571	100.957	82.2116		92.1281	107.743	134.77	121.091	156.939
173493_at	F59B2.2		319.612	459.719	478.374		356.544	503.738	648.195	576.93	591.487
173494_s_at	T20F5.4		129.958	108.301	101.733		193.087	165.51	144.562	177.23	134.769
173495_at	K11G9.5		45.9149	116.57	86.0494		236.635	159.004	182.701	163.16	186.793
173496_s_at	T23G7.3		66.7211	152.473	271.537		47.9766	87.5484	70.4943	46.6018	76.8387
173497_s_at	ZC190.7		130.864	127.545	101.998		126.807	131.653	116.487	131.653	123.169
173498_s_at	F09C6.1		17.8608	19.008	16.9459		16.6925	13.214	20.6419	21.5386	17.4129
173499_s_at	B0228.4		23.7937	16.1366	17.3618		22.8248	22.2948	20.7792	17.1176	16.6824
173500_at	R160.7		847.249	942.063	902.007		988.269	832.419	1184.69	748.032	937.924
173501_s_at	M70.4		18.6977	19.3928	19.6467		16.6002	18.1352	16.1196	20.273	16.4393
173502_s_at	C03E10.4		125.014	126.749	170.51		93.6001	81.8613	97.8666	111.531	108.32
173503_at	K07A1.12		330.874	446.48	395.706		479.545	421.368	399.193	389.482	384.936
173504_at	C42D8.8		3670.38	3365.98	3336.75		2480.45	2430.97	2864.92	2286.71	2552.69
173505_s_at	C42D8.8		1532.31	1936.85	1476.67		1325.2	1280.41	1670.63	1382.01	1448.02
173506_s_at	T20H4.5		1215.64	1415.33	1469.64		1592.44	1905.04	1454.93	2224.44	1911.83
173507_s_at	F43C9.4		65.7552	76.0298	95.4082		48.5554	36.0939	46.0165	40.5115	45.2259
173508_at	C02B10.1		2064.93	2544.27	1801.35		3007.56	2308.34	2670.4	2505.89	2771.48
173509_at	W02D3.9		412.77	436.007	466.753		241.661	270.472	267.094	229.95	262.358
173510_s_at	Y57E12AL.5		185.232	173.08	185.327		177.026	197.022	157.528	179.472	177.647
173511_at	H37A05.1		178.389	310.004	231.548		507.124	310.594	553.787	229.704	335.749
173512_at	T01D3.5|T01D3.4		356.772	475.294	461.774		492.012	455.918	481.501	449.851	462.276
173513_s_at	C18E9.3		247.73	618.339	384.57		572.17	480.15	558.15	465.52	409.885
173514_s_at	K12C11.1		510.133	557.368	549.57		932.61	852.6	796.41	1059.64	701.67
173515_s_at	Y87G2A.5		64.5428	108.316	100.132		90.0393	90.359	94.1525	201.215	145.195
173516_at	M01E11.4		1241.35	978.059	966.758		653.506	668.122	959.211	898.62	1133.8
173517_at	F37B12.3		302.2	471.576	420.421		532.795	538.523	603.707	368.92	549.08
173518_s_at	C34D4.15		92.2604	101.129	68.4247		119.159	93.3934	93.3185	84.2164	131.439
173519_at	T05A12.3		207.348	349.014	325.535		442.185	346.043	419.262	258.046	362.413
173520_at	T20B5.3		44.4895	59.1797	58.7069		62.8783	55.3898	61.7399	48.3785	48.0464
173521_at	C48G7.3		235.589	343.68	301.693		374.599	388.233	553.267	308.343	463.952
173522_s_at	W06H3.2		153.351	188.184	178.698		204.7	236.53	144.483	253.735	192.058
173523_s_at	F11C7.5		545.836	623.84	522.757		516.655	832.974	784.884	962.679	1022.34
173524_at	D2096.8		3272.67	3687.27	3494.55		4588.09	3341.56	3532	3215.42	3546.38
173525_at	C36B7.6		511.815	837.657	693.07		1076.18	882.964	962.957	827.79	867.801
173526_at	F13H6.5		107.141	107.322	136.952		52.9641	42.2758	55.5073	45.8465	48.0464
173527_at	C16H3.3		535.13	332.126	437.198		200.047	187.866	233.967	168.16	230.809
173528_at	ZK863.4		282.179	424.314	357.887		281.995	232.885	272.659	245.032	277.062
173529_at	C36A4.4		345.779	474.724	459.003		535.484	544.997	609.985	488.686	578.919
173530_at	F26F4.5		70.9806	126.328	108.8		132.391	155.324	174.516	140.274	153.534
173531_at	C17G1.4		90.0672	88.7945	92.2675		105.53	84.4833	110.752	75.8496	96.5838
173532_at	R03D7.4		150.095	262.085	256.848		205.074	223.396	300.797	160.393	237.824
173533_at	F31E3.4		153.304	190.641	170.376		181.132	148.148	196.502	118.507	160.603
173534_at	C08A9.7		11.5924	13.2193	14.083		12.0368	12.5723	12.9046	12.7393	12.5615
173535_s_at	F33A8.5		977.942	1090.17	1074.13		798.945	1100.88	1134.79	1453.9	1154.03
173536_s_at	K02B2.3		231.076	218.857	252.99		137.185	148.005	215.579	157.165	218.729
173537_at	B0361.9		73.0137	200.851	109.035		283.379	238.677	152.042	209.59	293.66
173538_s_at	M02D8.3		41.638	58.164	61.5039		51.7424	56.2234	51.525	60.3006	63.3786
173539_at	B0511.10		276.701	431.137	278.784		694.351	403.746	466.736	373.698	354.539
173540_at	F59C12.3		122.201	234.746	212.253		297.896	271.394	277.412	200.249	249.359
173541_at	F28B3.7		480.636	586.366	532.379		377.095	456.155	547.148	380.842	516.043
173542_at	F47D12.9		736.581	661.79	767.989		572.283	625.674	1066.05	350.697	446.35
173543_at	C13F10.4		284.785	332.334	301.778		416.887	299.076	345.28	197.403	271.8
173544_at	C18B12.6		122.906	216.087	180.136		252.118	263.002	255.123	216.064	199.11
173545_at	M03D4.6		10.6025	15.6031	13.9915		11.1102	11.8228	12.6468	11.7615	12.3499
173546_s_at	C24F3.1		777.65	912.676	934.969		893.24	962.258	1018.88	929.268	860.632
173547_s_at	C36B1.12		132.749	156.227	210.114		118.87	135.39	122.012	183.283	177.266
173548_s_at	H06H21.6		681.79	810.462	812.499		837.671	812.884	816.7	854.739	719.44
173549_s_at	T07F10.6		56.0465	49.3802	50.5974		63.3331	54.7553	60.7856	64.6165	47.6785
173550_at	F45D3.4		332.532	626.022	334.736		690.001	796.726	1332.25	462.587	828.834
173551_at	F32B5.7		916.072	754.813	963.596		356.208	373.349	412.795	368.91	497.084
173552_s_at	M01B12.3		125.819	146.445	123.673		226.28	232.463	177.675	240.131	148.692
173553_s_at	C27A7.4		32.6105	37.6164	68.3422		15.9523	19.3259	16.0595	15.7883	16.4431
173554_at	Y79H2A.6		782.574	940.511	823.44		705.193	938.848	1121.3	623.361	764.471
173555_at	R13F6.10		873.216	1124.81	1014.49		1678.16	1143.17	1259.69	1010.64	1137.36
173556_s_at	C06A8.1		101.545	199.307	200.718		261.383	262.11	266.695	502.106	229.002
173557_s_at	F26A1.12		28.3783	21.2563	18.3494		22.9668	22.2071	19.3934	24.2613	20.5362
173558_at	ZC443.3		609.825	657.607	714.254		280.431	286.607	371.236	191.928	255.666
173559_at	T26C11.4		168.78	199.484	215.282		159.428	158.429	157.673	168.269	168.221
173560_s_at	H19N07.3		522.917	509.317	520.839		396.916	550.714	442.639	561.472	462.462
173561_s_at	R12C12.9		116.21	153.743	158.379		268.387	235.979	188.738	267.647	243.457
173562_s_at	T05B11.3		139.044	158.814	199.963		114.432	160.278	129.59	167.235	138.184
173563_s_at	C35C5.3		1329.31	1681.62	1403.75		1964.73	1892.79	2044.42	1446.26	1602.66
173564_at	Y37D8A.4		222.72	300.83	281.216		215.809	159.918	189.743	127.5	172.829
173565_s_at	C05C8.6		269.17	265.41	299.28		267.788	264.957	262.47	259.468	257.186
173566_at	C13B9.3		379.331	644.191	606.886		842.707	729.035	768.646	601.661	555.101
173567_s_at	T02E9.2		129.256	131.074	118.433		400.937	217.245	195.909	387.416	132.196
173568_at	C27A12.6		10.103	12.7544	14.2173		14.1355	11.5982	13.4149	11.4125	13.0455
173569_at	B0041.5		940.614	870.806	936.417		647.223	712.998	754.663	678.714	651.925
173570_s_at	F17C8.6		22.5846	31.8768	36.8331		14.8307	21.5878	18.5343	22.1985	23.2467
173571_s_at	T27E4.6		18.2036	16.2057	16.0289		15.0726	14.6252	15.8102	14.8651	14.8276
173572_s_at	T05H10.3		65.1846	69.046	59.7566		57.8467	64.7773	63.6067	65.3552	64.2296
173573_s_at	Y75B7B.2		36.6463	35.0445	39.6454		47.8433	39.0193	36.1181	44.1729	39.7886
173574_at	T10F2.3		70.3152	99.3488	95.2739		89.2142	105.354	96.0592	88.2912	114.386
173575_s_at	F19H6.5		29.1241	22.3947	23.8783		27.3409	25.6482	24.1592	23.325	26.8234
173576_at	ZK180.5		338.3	867.545	357.582		1006.24	727.401	1269.78	755.978	1168.57
173577_at	T18H9.7		402.496	498.531	634.202		309.56	328.57	363.442	281.219	389.929
173578_s_at	C33D9.3		447.326	374.516	448.777		323.007	327.367	377.57	390.912	421.255
173579_s_at	W04G3.2		88.9182	128.621	209.922		495.07	350.313	293.826	537.826	297.351
173580_s_at	W06D12.2		85.0153	67.3316	61.3964		87.8929	82.6967	70.1857	172.864	87.8548
173581_s_at	Y41C4A.10		106.612	118.281	108.428		165.069	152.264	118.663	160.914	95.5903
173582_at	C14H10.2		21.4727	37.4105	29.9607		68.6634	53.8983	54.669	41.4403	56.0442
173583_s_at	C14H10.2		68.5052	148.821	117.322		270.716	236.145	201.451	221.683	249.729
173584_s_at	W01C9.3		85.9384	90.1359	88.7543		97.95	94.1126	96.8017	89.1019	84.8117
173585_at	F16D3.4		310.598	372.595	372.147		439.339	269.345	380.575	262.319	320.72
173586_s_at	W02B12.10		127.799	228.42	218.815		299.008	293.848	238.761	332.415	283.669
173587_s_at	T07D10.1		48.6791	43.7505	40.6592		26.1767	31.3347	30.2528	27.3046	31.5247
173588_s_at	T13F2.6		24.1833	22.1646	22.5657		24.5314	22.7902	23.6509	24.0046	24.2621
173589_at	Y105C5A.1		25.5502	43.7232	37.7019		23.3835	32.972	36.7992	21.8272	35.9255
173590_at	F10E7.8		550.32	787.119	790.581		644.244	591.051	615.204	574.409	683.718
173591_at	F43G6.9		1985.26	2118.69	2075.64		1547.56	1716.58	1803.67	1712.09	1910.81
173592_s_at	H21P03.3		437.995	370.164	392.365		244.807	243.056	360.713	264.22	316.721
173593_at	ZK546.17		89.6726	167.759	123.799		176.742	139.733	181.234	152.429	163.79
173594_at	Y32H12A.8		49.2959	71.3803	53.4095		77.0248	79.5877	89.3567	54.1729	85.0638
173595_s_at	Y32H12A.8		12.4885	13.5213	13.6388		15.6072	14.074	13.6712	14.0254	14.4041
173596_at	F57B9.7		623.456	823.949	711.036		944.705	809.22	715.676	486.779	855.253
173597_s_at	F57B9.7		22.1392	26.4881	20.3762		25.0478	27.2315	26.3269	23.3676	26.3547
173598_s_at	Y75B8A.32		11.3001	10.1193	10.0191		10.0083	9.64547	9.76782	10.4391	10.145
173599_s_at	Y48G10A.3		255.902	134.217	98.3934		269.821	307.353	291.223	108.785	80.3378
173600_s_at	R07E4.5		174.492	156.697	163.963		99.3631	110.064	120.062	168.538	134.105
173601_s_at	Y56A3A.11		57.6206	68.5144	63.3452		123.548	68.0984	61.0051	56.0709	54.3786
173602_at	Y17G7B.17		196.654	146.355	155.674		78.5247	98.8827	95.8515	119.778	106.401
173603_at	T11G6.5		423.337	666.235	663.507		640.117	557.401	636.102	492.732	723.846
173604_at	C14A11.6		124.538	201.834	173.365		99.1492	122.867	126.324	139.975	142.078
173605_s_at	C14A11.6		223.359	216.164	229.952		186.642	212.354	202.103	204.728	226.436
173606_s_at	T26A5.9		5428.08	4961.39	5181.96		5056.87	5546.26	4512.24	4988.01	5180.1
173607_s_at	F59F3.2		86.2642	88.1588	77.2372		74.229	75.9468	73.1614	85.0395	84.3066
173608_s_at	K10B3.7		4083.09	4304.97	4052.9		4174.86	4378.09	4722.66	4587.28	4185.36
173609_at	Y39B6A.1		161.581	237.219	248.508		353.806	304.482	621.384	477.733	401.27
173610_at	C30C11.4		1217.07	1518.59	1407.66		1633.31	1495.78	1332.93	1107.24	1453.84
173611_s_at	Y11D7A.11		38.8412	28.9171	28.4096		38.2604	28.6478	34.8896	36.5433	37.8157
173612_s_at	Y77E11A.13		139.067	79.392	79.2717		98.7987	105.732	94.8164	95.2609	85.6361
173613_s_at	Y62E10A.13		713.992	1128.01	896.261		1654.85	1263.39	1733.73	1002.29	1169.61
173614_at	C46H11.11		22.4199	43.8247	28.1923		50.0506	42.0699	60.5322	33.3087	49.2625
173615_s_at	Y111B2A.8		43.8846	36.0458	37.3633		41.6953	54.8218	63.8682	40.2483	38.766
173616_at	K11D12.10		38.5207	81.4155	73.3249		47.3147	65.078	79.9104	41.4989	74.215
173617_at	F43B10.2		10.4864	21.3229	15.6653		24.5379	24.4508	26.1771	22.7577	28.8525
173618_s_at	T12E12.3		123.956	105.908	107.956		127.022	110.582	114.361	96.9731	111.054
173619_s_at	R10D12.8		73.3006	124.203	142.492		98.9245	102.611	89.8364	117.253	99.3532
173620_s_at	C03A7.11		17.9352	14.6957	15.0965		19.3122	16.4314	18.0313	16.7057	16.974
173621_s_at	Y43F8C.16		41.2223	34.6584	38.4368		31.974	34.1908	35.9239	32.3229	39.4337
173622_s_at	F10G7.10		180.058	188.496	227.731		199.099	184.555	194.843	224.68	206.434
173623_s_at	W10D5.3		253.187	377.105	379.17		279.257	228.228	262.358	239.371	249.641
173624_at	K07C5.1		1084.67	1090.85	1172.6		774.262	939.433	1055.57	990.884	1120.22
173625_s_at	F08A10.1		297.17	290.072	440.685		68.3729	87.6072	78.8061	98.1821	107.378
173626_s_at	F29G6.3		272.757	364.755	292.888		740.205	941.622	877.457	875.677	467.607
173627_at	F54C8.7		111.309	149.247	140.402		292.972	146.927	193.667	135.277	152.051
173628_at	Y55F3AM.12		147.076	187.628	230.954		248.763	196.502	181.781	137.331	189.866
173629_at	F36A2.13		171.909	300.61	257.275		288.138	244.174	314.07	198.376	236.017
173630_s_at	T12E12.2		41.8088	46.4095	50.6865		49.1306	43.4777	43.4444	45.9639	41.5876
173631_at	F29D11.2		819.238	821.004	962.153		750.333	666.283	723.263	683.997	800.08
173632_s_at	M18.1		163.307	148.297	103.88		153.744	157.903	169.248	170.174	166.83
173633_at	F10G7.9		55.8072	127.642	101.783		173.125	116.496	168.041	110.149	127.962
173634_at	M28.6		980.87	1078.19	1024.89		738.974	955.415	1225.76	824.186	1106.08
173635_at	F16F9.2		253.421	812.76	521.795		1185.14	1483.67	1395.88	1047.11	1262.09
173636_at	C01B7.6		709.649	677.802	693.65		633.35	550.395	583.277	438.841	528.198
173637_s_at	C05D10.1		138.582	129.163	143.823		103.97	97.9247	118.67	126.7	132.397
173638_s_at	ZK177.8		108.307	142.598	139.55		109.333	150.029	165.796	130.954	164.077
173639_at	C34E7.4		66.3147	224.288	112.754		695.033	301.338	390.512	368.636	335.626
173640_at	ZC513.7		648.16	710.607	941.614		403.421	456.105	673.132	488.833	643.041
173641_at	K07D8.1		106.909	302.753	159.518		204.944	293.28	366.507	187.374	376.279
173642_at	Y22D7AR.6		165.481	220.701	209.183		247.635	237.958	276.971	175.82	231.352
173643_at	Y22D7AL.8		175.82	207.312	184.052		164.683	156.433	237.967	111.084	196.828
173644_at	K02D7.1		567.159	823.607	554.956		834.161	1024.12	1263.33	777.565	969.817
173645_s_at	Y119D3B.15		443.92	490.616	472.332		559.196	551.22	488.457	333.641	450.042
173646_at	C52B9.8		282.603	422.618	362.874		391.647	379.319	419.503	306.563	408.456
173647_s_at	C53B4.5		80.1142	96.0595	83.5279		117.972	111.056	114.343	145.282	110.196
173648_s_at	F53G2.6		52.6188	60.0709	62.7711		60.6147	59.1669	55.9916	53.3465	62.8322
173649_at	F18A12.8		1620.22	1144.77	1300.4		387.897	349.064	488.819	424.315	483.876
173650_s_at	ZK265.2		395.197	406.78	427.837		379.478	395.708	318.852	446.024	407.341
173651_at	T12D8.3		225.965	245.51	248.162		177.086	202.885	269.387	213.985	261.436
173652_at	Y50E8A.4		39.9929	69.3965	48.0464		108.38	99.0937	90.5883	85.0787	113.325
173653_at	B0205.3		2347.57	2367.74	2550.72		1892.54	1831.42	1802.12	1721.88	1941.71
173654_at	C42D8.5		106.16	412.07	603.92		3258.6	1483.56	1198.43	1789.04	961.279
173655_s_at	T22D1.9		365.485	325.482	508.009		312.127	288.17	266.304	605.478	405.852
173656_at	C18A11.7		2163.36	3128.06	2576.11		3212.08	3389.95	3612.14	3164.03	3666.72
173657_s_at	Y77E11A.15		59.4607	55.1698	37.333		51.2674	49.1588	45.5875	65.0441	60.1572
173658_at	F15A8.6		182.798	193.98	234.035		106.532	112.23	134.819	83.4477	128.676
173659_s_at	C46A5.4		78.237	47.4195	52.1355		62.1135	52.259	57.2315	40.5456	49.2801
173660_at	R90.1		743.195	757.261	717.557		545.909	525.782	719.735	296.982	544.532
173661_s_at	C54G7.3		119.423	108.618	85.495		109.311	108.015	109.514	134.87	119.082
173662_at	T05E8.3		424.508	470.916	391.021		427.707	405.862	504.238	300.688	520.23
173663_at	T28F3.1		243.998	266.334	246.78		146.121	173.232	208.591	139.729	161.443
173664_at	ZC13.4		15.1494	31.1624	23.8749		97.9874	29.0823	41.4223	36.2979	27.2095
173665_at	T26A5.9		4789.01	4310.44	4155.99		4497.71	4631.5	4752.67	3901.03	3910.76
173666_at	R07G3.8		1136.78	1007.11	1235.59		755.875	706.678	842.964	541.353	712.072
173667_at	B0416.5		798.721	1032.58	1006.48		981.925	777.698	833.112	559.975	743.651
173668_s_at	F52G2.3		30.0065	28.8065	32.9514		39.3067	42.1177	29.5085	44.2017	40.5778
173669_s_at	K10B3.6		31.9361	35.8224	46.2781		25.0812	25.2133	21.5016	29.1442	29.5598
173670_s_at	C03D6.4		112.36	169.291	160.825		197.754	167.778	169.371	189.897	162.59
173671_at	F33D4.4		972.496	1118.92	1221.56		1013.83	932.902	971.784	879.185	1170.25
173672_s_at	C06A5.8		88.0113	70.1587	65.2472		81.6228	76.0352	65.6057	89.4476	79.5359
173673_s_at	W08E3.2		90.9441	81.6082	100.214		71.5071	64.3616	68.7795	112.94	72.6052
173674_at	T04F8.2		59.8181	116.601	106.316		94.8307	81.8861	79.6419	74.8811	83.3393
173675_at	F59A3.4		350.549	436.318	442.713		371.429	410.875	452.009	483.585	467.82
173676_s_at	F08C6.6		312.582	443.194	370.915		487.808	871.432	666.766	1215.9	842.814
173677_at	F25G6.8		1455.65	1516.5	1739.06		1210.16	1012.73	1001.18	832.313	942.492
173678_s_at	F25G6.8		123.91	203.279	215.778		131.168	165.542	113.152	140.694	109.276
173679_s_at	C27H6.4		784.02	875.406	868.672		1152.66	1451.72	1406.36	1514.56	1063.93
173680_at	T02C5.3		226.113	472.748	338.983		692.295	617.56	787.83	438.253	668.785
173681_s_at	F44B9.7		64.4029	80.6974	92.1445		62.0458	67.2241	65.1141	77.05	72.8142
173682_at	M01H9.3		368.382	367.382	394.982		261.686	261.32	472.583	253.337	371.646
173683_s_at	F09G2.8		171.537	148.52	174.142		114.957	125.107	128.875	130.954	144.303
173684_s_at	K04C2.3		161.09	198.494	171.689		214.526	233.695	336.941	157.574	269.295
173685_s_at	M60.6		72.5551	85.0897	82.27		44.3036	68.2689	70.862	86.1931	65.0659
173686_s_at	Y7A9D.1		187.281	203.855	184.862		142.904	175.322	154.387	152.742	200.425
173687_s_at	R11A5.3		99.4782	70.0263	80.1468		56.1917	51.6699	52.5958	52.0398	51.3161
173688_s_at	T22B7.7		21.6476	20.7287	21.2591		18.4563	18.0348	18.2457	18.9242	20.3046
173689_s_at	K09H9.6		60.36	65.3496	48.6466		89.9125	78.4302	51.9112	71.1983	73.0046
173690_at	F46B6.5		146.42	347.263	266.892		432.832	369.27	430.379	255.175	371.216
173691_s_at	ZK688.2		99.8025	103.979	87.9355		81.8888	136.322	97.0373	96.0507	99.3965
173692_at	E04A4.5		693.945	922.32	759.045		1058.83	863.709	936.648	831.417	956.083
173693_at	F59F4.3		254.983	324.195	332.157		247.511	240.53	273.021	254.276	250.403
173694_s_at	F55F8.6		107.805	127.72	130.144		141.246	136.138	131.986	171.723	128.313
173695_s_at	T01H3.2		43.8484	75.7542	73.2603		46.8465	57.4854	55.5898	109.649	70.2291
173696_at	F21H12.5		18.2394	27.5035	24.1415		51.417	31.1699	44.1031	29.2186	34.5916
173697_s_at	F10E9.7		63.3987	61.525	48.2723		70.1827	74.1085	64.0803	62.0774	59.8299
173698_s_at	F01D5.9		325.961	334.282	263.758		662.992	392.512	372.945	798.953	413.427
173699_s_at	C09G9.1		122.243	206.04	176.914		178.102	160.3	183.2	238.636	230.61
173700_at	T03D3.5		40.9042	52.8453	47.295		44.9301	39.7934	45.6524	42.3292	44.8395
173701_s_at	T03D3.5		62.5225	64.5027	56.0005		58.0058	52.1105	56.2852	66.555	55.2073
173702_at	T05E11.5		813.231	1099.06	1003.39		910.829	912.682	1249.31	1032.58	845.344
173703_s_at	F25H5.6		154.241	198.058	182.561		315.435	195.158	177.584	259.108	222.21
173704_s_at	W07B8.4		90.115	59.9734	60.2945		62.2502	67.7525	82.6084	101.781	70.1758
173705_s_at	K06A1.5		118.597	132.047	178.14		67.728	50.8179	70.3269	141.795	93.2327
173706_at	ZK154.6		33.7649	59.243	59.6609		24.1927	22.0886	31.3315	20.7824	32.0513
173707_at	B0035.2		66.6963	224.317	188.857		449.569	270.667	334.042	197.661	222.031
173708_s_at	B0035.2		64.2635	112.902	98.1936		123.728	140.37	111.34	148.705	131.3
173709_at	C02B10.2		228.518	211.551	283.86		136.752	161.796	167.779	115.736	146.646
173710_at	F58G11.3		21.5844	36.0382	31.4019		50.8948	37.3423	44.9793	40.2046	46.2045
173711_s_at	C17G10.6		125.608	117.035	132.309		115.348	110.336	130.628	102.223	130.435
173712_s_at	T23B12.7		151.725	197.162	182.441		155.838	130.477	108.006	109.16	129.425
173713_at	F59B10.4		21.9845	23.9525	24.2631		21.1778	21.1043	22.9327	22.7262	19.9743
173714_at	T09B4.10		239.149	264.965	276.563		217.085	195.869	233.563	164.081	192.108
[truncated: 20,630 more rows]

## Sheet: Larval A-class + Reference RMA
Intensity Values Following RMA Normalization (GeneTraffic)
Larval Pan-neural and larval reference values
F25B3.3::FLAG::PAB-1
			VA #1	VA #2	VA #3	VA #4		N2 #1	N2 #2	N2 #3	N2 #4	N2 #5
Probe Set ID	Cosmid name		DMV152	47DMM3	47DMM4	47DMM6		DMW15	DMW20	DMW21	DMW32	DMW41
171720_x_at	Y48E1B.14		237.757	185.597	220.193	166.498		177.169	181.499	200.965	188.529	193.208
171721_x_at	T01G9.2		519.592	390.951	487.327	514.916		266.843	294.215	269.065	370.519	357.145
171722_x_at	F56B3.11		605.77	664.03	748.936	583.996		1190.19	918.411	674.714	1004.42	698.615
171723_x_at	F59D8.2		62.2715	76.7872	72.2646	77.095		82.2006	74.7404	73.9103	55.7099	68.5913
171724_x_at	K06A5.7		121.566	127.353	137.816	78.8762		184.202	124.762	157.635	119.248	132.084
171725_x_at	F57B1.4		8780.72	6557.7	6425.29	7951.37		3422.21	5803.34	6901.72	8674.48	7936.43
171726_x_at	yk102a3.3		90.9957	59.4143	57.858	58.0356		71.7	63.9248	68.5874	50.0688	71.2625
171727_x_at	B0304.3		13.1461	19.2331	22.2099	18.5113		62.0094	34.8637	18.4114	23.5317	15.2674
171728_x_at	C10G8.5		441.926	276.868	375.193	354.021		354.021	263.189	481.801	308.982	472.043
171729_x_at	B0286.4		547.885	539.656	554.898	532.936		373.843	329.369	396.154	515.005	402.25
171730_x_at	F11C7.3		111.912	104.437	139.753	121.732		197.865	217.844	205.31	432.411	203.843
171731_x_at	C08B11.3		332.421	310.321	329.002	233.898		301.244	317.321	377.981	243.42	341.69
171732_x_at	ZK637.7		213.004	234.807	244.911	198.235		230.275	258.509	264.576	259.351	242.365
171733_x_at	F23F12.9		105.819	85.7208	90.9157	85.0621		77.1395	72.0931	85.7208	61.223	117.453
171734_x_at	F54D8.2		4840.83	4708.94	4948.93	4820.42		5051.15	5106.08	5007.05	4990.58	4601.91
171735_x_at	T06E4.4		8838.07	5738.63	6294.37	7985.06		3728.37	7254.97	8023.05	9312.62	9152.37
171736_x_at	F44A6.2		152.728	153.375	178.852	195.991		126.421	137.525	157.112	147.374	153.375
171737_x_at	T12G3.1		1009.88	752.857	727.182	893.629		458.933	676.473	735.002	669.394	613.233
171738_x_at	B0350.2		1503.87	1250.21	1250.21	1561.35		889.129	1068.79	976.656	1408	1325.65
171739_x_at	K03C7.1		1023.8	998.5	976.498	886.628		1189.22	1082.75	1050.28	1202.62	1319.85
171740_x_at	T27D12.2		260.565	209.8	185.076	245.535		151.61	240.487	238.087	270.383	363.318
171741_x_at	C44B12.5		273.412	343.707	296.266	399.114		314.798	279.857	285.105	328.873	325.239
171742_x_at	C52D10.9		78.886	96.8874	74.9678	87.0577		72.7949	80.9615	77.4337	76.8938	78.886
171743_x_at	K03B4.7		211.515	170.306	172.183	156.706		167.471	151.943	164.727	154.969	117.784
171744_x_at	F54D12.4		241.648	216.466	203.576	203.576		158.153	179.427	215.118	139.644	213.396
171745_x_at	F56C11.2		336.011	750.228	826.832	471.876		735.579	365.643	357.115	526.09	358.097
171746_x_at	F15G9.1		835.534	824.969	890.22	900.898		387.238	412.009	293.938	405.318	322.243
171747_x_at	F22E5.8		63.9406	73.4523	70.6659	71.6497		73.5184	70.1901	70.8761	57.3794	64.2896
171748_x_at	C38C3.5		700.954	687.265	624.565	866.272		533.466	528.786	713.896	763.937	737.476
171749_x_at	W05H7.1		99.8409	100.716	97.6388	88.808		88.8346	94.4417	84.1439	99.0241	91.9423
171750_x_at	M01F1.7		484.1	369.515	374.794	419.083		275.176	308.783	391.653	283.143	486.83
171751_x_at	C38D4.1		57.3312	67.4577	60.4709	70.2256		49.511	56.1967	47.2622	57.3312	55.124
171752_x_at	C18C4.5		444.621	530.86	696.405	381.047		620.854	579.487	608.937	448.147	402.074
171753_x_at	F46C3.1		198.19	123.013	106.299	106.877		120.61	149.73	179.553	160.582	202.084
171754_x_at	Y15E3A.4		669.803	333.475	335.9	360.207		518.04	610.909	737.02	517.976	575.221
171755_x_at	K01G5.2		205.574	216.065	213.121	239.594		235.554	202.058	192.526	196.911	213.121
171756_x_at	W05B2.1		19143.1	18118.5	17459.5	19403.8		14701	15496.7	16984.8	19430	19740.7
171757_x_at	K01G5.2		193.502	201.53	222.27	227.36		208.332	186.169	188.111	185.088	205.948
171758_x_at	F49E2.5		195.769	236.484	261.39	242.168		291.687	405.298	420.484	171.236	163.658
171759_x_at	K08F4.1		243.846	263.176	319.917	194.452		432.109	337.448	355.368	260.631	284.227
171760_x_at	F56D2.6		480.365	480.365	502.399	467.444		552.1	480.365	485.807	456.704	477.786
171761_x_at	T28D9.2		507.698	531.236	582.514	531.236		521.609	537.74	468.597	544.283	539.607
171762_x_at	Y39B6A.16		89.3988	104.218	104.218	101.485		98.0359	111.416	109.992	104.218	104.328
171763_x_at	Y119D3B.13		70.676	81.666	81.3706	73.9117		83.6513	68.5373	74.2851	90.1846	63.8118
171764_x_at	T27D12.2		199.032	157.107	150.038	169.007		111.413	216.504	190.137	208.933	284.176
171765_x_at	F58D5.4		53.512	62.5536	65.983	73.4727		75.4786	77.0794	100.686	50.4723	59.6963
171766_x_at	F29G6.3		131.886	131.886	110.071	134.671		118.578	202.303	212.568	137.156	128.348
171767_x_at	F31C3.9		296.191	272.986	340.543	261.876		512.626	687.525	780.648	523.57	104.051
171768_x_at	B0222.6		16443.9	15575.5	14924.7	15519		10575.7	14253.4	15609.4	16771.1	17156
171769_x_at	F23F12.12		97.4368	87.0745	83.7828	69.536		175.455	227.887	540.644	145.49	67.2226
171770_x_at	W05B2.5		18013.3	16212.2	16007.9	17072		9825.48	14962.1	15370.1	18264	17162.2
171771_x_at	F41C3.4		310.612	299.176	300.924	234.406		465.665	388.12	403.909	310.612	275.967
171772_x_at	Y17G7B.2		104.773	104.773	104.773	106.766		90.2032	94.4637	109.986	93.1299	104.773
171773_x_at	F52D10.3		2161.51	1998.51	2252.49	2172.39		1269.24	1205.55	1385.09	1610.48	1570.94
171774_x_at	W02B8.2		18.5237	20.2236	20.0246	21.4716		26.2918	20.2456	19.4167	20.2236	20.2236
171775_x_at	ZK596.1		112.617	117.04	143.267	116.326		117.04	192.043	91.4127	147.304	101.74
171776_x_at	C07G2.1		31.6822	36.4338	35.3063	34.9204		26.5554	28.3004	35.7192	34.5234	37.6935
171777_x_at	F18A1.6		212.843	174.547	178.319	142.738		177.224	172.889	220.158	149.268	169.107
171778_x_at	Y39G8B.1		380.285	479.343	569.455	364.612		545.181	523.559	448.639	631.716	348.841
171779_x_at	Y37E3.13		165.79	167.251	159.493	211.191		101.918	123.94	103.552	132.451	136.865
171780_x_at	Y39E4A.3		959.376	1126.16	1119.25	950.154		1216.3	973.579	1163.97	1151.7	1080.35
171781_x_at	W08E3.3		483.258	515.745	500.698	430.501		612.638	503.032	561.049	500.698	500.698
171782_x_at	C17G1.7		362.424	257.818	227.934	246.909		370.76	287.334	284.705	287.334	352.732
171783_x_at	C35B1.1		23.8234	23.9893	26.7058	17.2818		27.6262	18.9098	29.3413	13.6527	20.7621
171784_x_at	Y75B12B.2		608.317	699.209	747.58	682.622		652.494	639.553	585.75	652.676	474.136
171785_x_at	C37C3.2a		796.756	815.338	824.564	681.556		820.109	850.806	853.784	798.865	716.932
171786_x_at	F10E7.7		9614.49	10074.4	9614.49	9266.07		10234.1	10212.1	9658.46	9614.49	8276.34
171787_x_at	Y71H9A.3		984.202	817.154	813.946	1015.56		424.173	499.032	579.543	701.552	621.162
171788_x_at	Y23H5A.5		129.51	73.1607	70.5692	86.1837		65.4527	54.331	66.305	74.786	70.5692
171789_x_at	F31E3.5		7471.96	7827.11	7951.59	7514.07		8903.17	8473.44	8568.2	7677.59	7290.86
171790_x_at	Y46B2A.1		74.2851	77.4505	74.2851	76.8279		77.8919	74.2851	74.2851	67.6758	74.2851
171791_at	F29D11.1		857.741	1234.1	1072.92	798.216		928.543	934.311	1334.21	752.728	814.996
171792_x_at	T20B3.2		371.703	338.776	371.607	291.417		448.401	534.518	366.103	494.395	402.944
171793_x_at	ZK154.3		93.7458	83.4523	91.5051	74.3827		85.9427	60.5756	54.927	66.5215	74.3827
171794_x_at	W05H7.4		93.293	109.608	99.7478	106.808		77.674	82.5721	85.8437	88.3143	82.7206
171795_x_at	R12E2.14		2444.24	2848.97	2442	1432.23		764.54	881.501	1148.18	530.983	744.816
171796_x_at	C02E7.6		861.364	1205.7	954.271	703.486		611.014	389.686	524.373	517.443	464.787
171797_x_at	Y71F9AL.13		9376.68	9631.66	9315.67	9504.21		9725.24	9595.56	9497.31	9338.2	8820.73
171798_x_at	Y45F10D.12		10109.8	10160	10492.6	10415.3		9997.91	10109.8	10515.7	9928.05	8716.27
171799_x_at	F36A2.7		2248.31	2298.95	2409.38	2153		2167.07	2288.88	2241.25	2181.08	2048.81
171800_x_at	C09D4.5		8081.96	8464.2	8466.09	8466.09		9924.43	10005.8	8818.99	8173.21	7994.24
171801_s_at	W03G11.4		809.62	928.101	1106.06	1022.72		439.091	446.338	438.414	560.735	546.373
171802_s_at	Y75B8A.24		187.629	152.409	155.754	143.299		154.059	131.31	140.982	133.807	178.766
171803_x_at	R05D3.11		61.2947	62.9847	62.9847	69.1063		62.4088	67.1071	59.6234	62.9847	62.9847
171804_x_at	Y22D7AL.10		1345.89	1157	1258.63	1018.04		2256.86	1718.82	1321.32	1532.45	1692.38
171805_x_at	F22F1.1		1177.2	1157.48	1180.27	1366.67		823.272	758.687	1005.06	671.209	983.377
171806_x_at	W02B12.3		671.659	516.476	559.465	503.783		679.072	699.202	575.468	559.465	506.929
171807_x_at	C02E7.7		514.841	547.401	554.898	413.793		241.038	193.537	311.745	223.576	219.654
171808_x_at	F11C1.5		69.057	86.1702	80.8829	60.5395		94.7657	69.057	73.6179	94.009	87.2788
171809_s_at	F55A3.3		527.88	726.503	676.554	647.438		565.733	500.097	498.883	686.326	576.043
171810_x_at	F02G3.1		735.249	576.703	682.265	708.18		656.125	651.611	706.144	654.187	724.354
171811_s_at	K01D12.15		20.2438	41.1522	50.7111	21.4081		15.3711	13.3519	14.0453	18.2928	16.6955
171812_x_at	T20B5.3		16.993	13.4336	14.6457	14.9407		20.9835	15.413	15.7397	14.2561	14.9407
171813_x_at	C05D11.12		151.365	208.896	182.662	155.379		211.016	205.381	175.559	175.357	169.498
171814_x_at	C47B2.3		1248.1	1701.2	1898.51	1248.1		1258.44	1014.51	820.493	1447.25	1034.45
171815_x_at	C06G8.2		27.7985	30.3182	31.7135	29.9231		25.6399	21.1429	24.5601	23.1993	27.7954
171816_x_at	K02F3.10		267.263	249.016	305.009	280.296		364.133	269.45	297.678	284.45	260.223
171817_x_at	Y38F2AR.9		3015.46	3691.78	4013.27	3262.81		5059.3	5072.15	3994.63	3914.07	2803.19
171818_x_at	C01G6.5		51.1028	56.9683	56.4095	59.8058		71.2088	56.4095	69.6517	48.2939	52.3237
171819_x_at	C08B11.5		10.1021	10.148	9.37484	11.5418		10.3826	10.1333	8.99897	9.78181	10.148
171820_x_at	T05D4.1		2092.04	1852.74	1916.47	2156.69		1431.69	1439.74	1582.51	1979.49	1653.34
171821_x_at	E02H4.3		127.823	133.345	115.612	132.867		121.533	123.18	124.422	124.061	137.07
171822_x_at	F33H1.2		398.329	485.649	444.327	431.133		431.088	431.088	391.078	442.596	385.398
171823_x_at	W03F9.10		36.6204	29.4207	37.0232	23.5673		46.3259	30.6625	33.3759	53.9778	34.7659
171824_x_at	D1037.3		782.586	695.935	867.356	769.331		1186.68	1139.26	1089.07	956.03	886.774
171825_at	R11F4.1		10.2392	10.2914	9.5112	10.1405		10.0398	10.0398	10.3352	10.7985	10.0398
171826_x_at	C38C3.5		295.929	364.307	303.347	409.919		317.226	293.531	333.509	324.447	348.92
171827_x_at	Y73F8A.6		246.01	132.207	157.504	133.598		217.562	203.237	207.272	210.237	265.065
171828_x_at	W01A8.1		541.468	556.755	580.602	502.865		536.965	550.313	581.721	554.709	554.709
171829_x_at	K07A3.1		1820.67	1477.84	1534.46	1154.17		2133.28	1890.66	2273.24	2246.94	1865.07
171830_x_at	Y48E1B.3		294.209	254.899	273.756	227.476		236.146	159.934	264.576	285.137	251.321
171831_x_at	Y54G2A.18		188.774	162.69	206.187	168.023		218.543	245.442	209.201	231.796	206.187
171832_s_at	Y48B6A.12		1022.4	871.621	942.33	716.332		831.051	751.278	857.669	1030.83	981.232
171833_x_at	C01G6.3		10.4288	11.1894	11.0064	11.0064		12.7278	11.2783	11.6189	10.7407	10.4138
171834_x_at	ZC8.6		93.2095	78.7973	79.9463	77.0344		69.6509	74.8227	76.4076	78.3205	76.4076
171835_x_at	W02B12.2		649.843	664.794	768.125	669.281		607.875	669.974	575.836	649.843	608.074
171836_x_at	R04F11.2		3701.36	4255.34	4022.49	3662.69		4412.88	4280.73	4297.46	3465.9	3710
171837_x_at	W10D5.2		748.261	602.291	545.969	482.08		783.382	719.039	808.487	601.398	788.039
171838_x_at	B0334.8		39.4004	43.9844	46.6872	37.4487		35.2152	32.2643	39.9853	37.6964	35.9265
171839_x_at	C53D5.4		10.2392	9.18012	9.54333	9.18012		9.12113	9.36369	8.65302	10.1435	8.918
171840_x_at	M6.1		112.788	115.261	111.033	105.001		107.028	133.909	140.392	119.504	115.261
171841_x_at	F58A4.7		205.982	118.791	101.28	98.708		59.23	87.6845	96.6063	128.879	166.308
171842_x_at	R10E12.1		555.865	342.982	342.7	299.006		292.75	315.563	407.984	249.272	338.353
171843_x_at	T23H2.1		62.4852	56.4095	56.4095	61.1204		50.8353	56.4095	57.6174	52.7616	61.7283
171844_x_at	Y94H6A.3		22.1293	21.1999	22.1293	21.5236		26.0566	26.701	23.6	21.8905	22.1293
171845_x_at	F57C7.3		73.8723	66.3883	60.8038	77.8498		34.8014	58.5167	62.7979	57.7007	79.2863
171846_x_at	Y48G9A.1		139.083	96.3231	103.093	82.0933		158.921	111.432	129.341	100.416	121.283
171847_s_at	W01F3.3		994.398	2077.57	2092.24	1797.75		3236.79	1880.37	1750.74	1519.28	949.032
171848_x_at	K01C8.3		38.5863	48.2318	46.1256	45.9685		48.8385	43.8305	47.6144	46.4121	48.9124
171849_x_at	ZK525.1		422.209	393.562	438.954	452.77		266.569	309.632	341.665	482.621	368.542
171850_x_at	K04G7.4		1976.51	2012.38	1909.22	1715.95		2771.25	2114.35	1925.88	2023.42	2015.95
171851_x_at	Y42H9AR.1		338.121	360.948	337.149	342.293		292.562	238.008	304.427	308.976	292.495
171852_x_at	Y32G9A.4		31.8552	25.0851	22.9591	28.9367		28.3382	33.4614	34.3191	58.5787	32.4334
171853_x_at	F29G6.3		1656.46	1216.49	1208.86	1222.62		1843.66	2271.8	2415.98	1535.31	1347.68
171854_x_at	F48F7.4		60.8592	56.4052	65.365	68.0308		40.7023	49.8793	50.857	58.8044	61.9896
171855_x_at	Y59A8A.3		77.967	97.0146	102.976	82.2697		103.223	86.0885	110.844	74.116	65.0021
171856_x_at	C36E6.5		2435.83	2651.31	2877.69	2330.16		2700.34	2847.68	2364.9	2699.24	2385.21
171857_x_at	T28D9.7		120.815	122.913	125.255	121.223		89.6314	113.628	101.129	104.69	113.628
171858_x_at	F58F6.4		42.3775	67.4892	70.4234	55.4767		82.2011	57.8229	59.2919	57.8229	53.7016
171859_x_at	T05H10.6		1616.24	1613.34	1618.29	1516.71		1682.32	1536.88	1562.08	1890.29	1802.74
171860_x_at	F29D10.4		41.974	38.6908	42.0059	41.4584		37.5744	38.7727	46.0214	35.5468	40.8513
171861_x_at	F42A6.9		993.487	475.843	477.586	407.432		458.245	205.889	332.66	225.222	395.44
171862_s_at	R08E3.1		421.287	388.552	491.992	318.676		375.109	480.769	556.193	438.277	395.929
171863_x_at	B0416.5		154.724	122.669	102.675	127.195		136.064	121.834	130.824	83.4067	114.549
171864_x_at	Y41E3.4		111.724	137.079	128.257	115.603		125.809	118.046	98.2553	113.878	111.343
171865_x_at	ZK622.3		47.3087	31.7565	31.9074	26.6051		56.0094	39.2984	40.0492	37.6131	41.7989
171866_x_at	F15C11.2		236.815	200.391	196.81	164.2		168.184	139.207	219.073	163.268	182.992
171867_x_at	C34F11.4		51.3526	52.4534	51.3526	59.0604		51.3526	44.4107	49.5703	54.0337	46.9152
171868_x_at	Y71G12B.11		89.6306	97.7118	95.5891	98.0756		97.2672	90.7564	86.8822	95.5891	104.834
171869_at	T14E8.1		74.2841	60.2277	66.0822	53.2833		82.0263	65.9796	101.129	56.4795	55.7843
171870_x_at	C14A4.4		149.035	158.66	167.869	148.924		173.507	162.51	158.903	150.669	175.623
171871_x_at	F28D9.1		157.948	133.939	120.185	106.811		162.914	172.796	182.86	155.296	164.158
171872_s_at	Y66D12A.8		57.2723	70.9726	75.4859	72.4047		82.1025	68.5357	47.0319	72.233	56.6623
171873_x_at	B0523.5		43.4827	46.0498	44.8059	49.9014		50.2286	44.8059	47.7819	35.1157	44.5104
171874_x_at	R03G5.1		56.5091	62.8611	62.5665	61.3105		59.2014	59.3988	61.3777	49.8426	53.0719
171875_x_at	Y37E11AL.3		61.759	60.8875	62.8658	53.9724		73.7164	67.0824	61.6892	55.7099	62.2184
171876_at	F58G11.1		577.204	486.631	583.192	471.562		545.739	563.487	592.804	440.84	604.005
171877_x_at	B0244.2		719.579	771.407	699.287	664.523		340.807	271.567	429.637	481.724	496.359
171878_s_at	Y48B6A.14		1387.3	1460.19	1408.91	1301.74		1462.35	1381.39	1612.71	1278.56	1198.18
171879_x_at	H17B01.4		796.88	761.763	842.731	739.7		694.187	751.082	808.711	904.851	823.77
171880_x_at	C24D10.7		43.5772	56.6299	48.1731	49.1823		43.0571	46.9163	47.1417	47.1417	41.2166
171881_x_at	B0365.3		341.023	370.592	384.667	402.565		394.011	426.272	404.369	334.088	344.622
171882_x_at	C47E12.5		1262.41	1215.45	1186.84	968.354		1221.9	1053.08	1061.2	1232.16	1197.23
171883_x_at	K02F6.7		9.74888	8.71634	9.35874	8.66076		10.3109	8.62124	7.84886	8.18668	8.66076
171884_x_at	F59F4.2		1314.3	1961.86	2131.87	1573.44		815.514	778.633	1468.98	1370.06	1333.04
171885_x_at	C30B5.1		18.8412	19.7592	20.0133	16.7504		17.7627	22.1689	24.3473	17.6193	18.8412
171886_x_at	T03E6.7		88.5572	162.71	168.29	113.356		123.534	105.488	117.12	100.753	74.9973
171887_x_at	Y39E4A.2		178.583	216.087	243.364	204.813		237.552	220.598	249.584	182.515	205.61
171888_x_at	Y37D8A.21		54.913	55.8535	54.913	55.9232		55.5884	65.4453	52.8869	49.1842	53.1186
171889_x_at	K04C2.2		204.523	199.147	196.851	193.371		213.965	209.772	193.412	210.478	215.432
171890_x_at	F56E3.3		60.5424	61.0523	72.0249	63.8202		52.3031	60.0361	57.4922	45.0019	57.5722
171891_at	MTCE.35		122.326	122.566	122.326	113.765		124.761	139.708	130.841	116.845	116.367
171892_x_at	C45B2.5		399.832	306.07	351.659	325.309		414.37	385.723	338.643	413.194	473.551
171893_x_at	C25D7.6		155.444	168.66	199.34	124.905		113.54	127.041	112.791	136.082	133.697
171894_x_at	T08H4.1		60.1321	51.7075	63.325	59.069		44.7068	52.41	63.9634	31.3722	54.4096
171895_s_at	Y17G7B.17		956.397	1056.32	938.927	1128.72		929.691	742.793	844.921	837.598	941.612
171896_x_at	F44D12.3		35.5646	43.0923	35.2055	40.7307		31.5489	31.0947	38.1965	39.3285	38.1965
171897_x_at	C14B9.2		291.163	282.67	374.438	272.309		381.651	403.565	417.986	447.785	374.438
171898_x_at	F57G12.1		190.27	171.378	166.472	172.323		171.378	174.856	189.449	161.913	171.378
171899_x_at	F18A1.5		25.7586	28.103	28.4536	27.8846		31.3883	28.5075	26.5521	28.103	25.6402
171900_s_at	B0511.6		458.645	438.917	507.587	405.454		572.714	413.754	453.666	381.405	472.81
171901_x_at	W04C9.1		1331.44	1811.93	1884.51	1889.52		1976.01	1575.59	1735.34	2539.62	1433.96
171902_x_at	R05C11.3		20.7265	17.0572	16.6583	15.3904		18.0056	14.7856	21.9491	17.0572	18.368
171903_x_at	C16C10.3		22.1428	24.0604	24.8314	21.8865		24.4362	22.4526	22.5046	19.5079	22.5046
171904_x_at	D1054.11		677.287	758.765	786.586	1997.49		2004.65	2874.71	2812.1	1419.8	304.012
171905_x_at	K10D6.2		707.841	510.349	650.435	600.556		593.675	720.734	761.535	631.959	663.487
171906_x_at	K10C8.3		341.209	282.172	278.721	313.245		237.829	181.704	216.087	209.302	210.095
171907_x_at	W02B9.1		101.224	82.2679	81.1244	84.905		87.1427	75.8143	84.905	79.3188	104.01
171908_x_at	B0491.5		1580.25	1412.2	1406.69	1406.88		1490.05	1283.68	1508.37	1777.46	1408.87
171909_s_at	C14C10.3		239.265	176.553	194.433	125.79		346.098	174.158	227.025	199.492	319.978
171910_x_at	C01G6.1		2900.78	2481.97	2476.09	3034.99		1821.2	2502.48	2229.68	2368.58	2854.07
171911_x_at	F53F4.11		181.868	112.04	142.766	89.6644		217.832	154.254	136.612	109.676	187.035
171912_x_at	C04F6.3		65.6082	83.541	135.418	77.8296		90.6805	78.8824	69.5954	72.0964	63.51
171913_x_at	Y119D3B.13		30.0146	23.9588	30.1732	29.4118		29.3517	30.2166	28.6441	31.4638	22.0963
171914_x_at	F36F12.1		38.6019	44.7469	38.7655	43.9176		36.6107	38.258	38.6019	36.9512	36.8109
171915_at	MTCE.12		1134.61	1373.85	1278.17	1068.16		1630.81	1588.71	1524.68	1184.43	1140
171916_s_at	ZK131.11		491.68	430.232	488.708	433.411		232.727	239.264	364.232	287.281	403.11
171917_x_at	Y69A2AR.18		2128.33	1936.9	1802.15	1784.45		2108.02	1690.47	1977.05	1890.4	2182.14
171918_x_at	Y17G7B.10		428.463	317.032	339.033	213.415		546.539	438.925	529.75	329.455	500.878
171919_x_at	F37C4.5		1184.23	1136.45	1262.94	1017.98		563.45	1085.88	1125.21	1097.16	864.942
171920_x_at	F54D7.7		8748.29	10007.6	9740.69	9961.88		11066.4	10505.5	10781.9	9873.91	8765.04
171921_x_at	C01B10.5		1844.22	1046.06	1038.65	2088.72		538.805	636.917	763.243	651.453	784.261
171922_x_at	T10B5.5		861.152	860.372	801.707	755.172		783.218	750.94	648.098	955.34	896.416
171923_x_at	Y38F1A.6		105.969	256.348	285.376	243.898		506.123	285.376	199.087	554.778	434.504
171924_x_at	F08B6.4		3257.42	2896.91	3352.08	2932.11		3257.42	3257.42	3441.02	3589.14	3451.14
171925_x_at	C46H3.2		116.253	114.753	114.753	87.0635		114.753	105.755	158.288	105.834	115.428
171926_x_at	M03A8.1		386.008	517.976	500.013	418.108		477.746	506.594	536.256	549.246	422.556
171927_x_at	F54D8.2		3143.56	3378.07	3443.69	3332.72		3690.84	3764.94	3517.51	3332.72	3166.65
171928_x_at	F09E8.2		15.2273	15.5402	15.5402	14.3648		16.3508	15.5402	13.4435	18.2795	15.5402
171929_x_at	C18E3.2		63.3105	56.326	73.8751	42.3918		65.4971	67.3527	67.3688	71.3468	68.8895
171930_x_at	F52G2.2		101.96	115.682	109.087	90.1129		109.087	92.3071	108.298	122.021	119.754
171931_s_at	C27H6.8		264.931	331.807	346.287	228.543		377.802	294.147	237.17	330.287	257.646
171932_x_at	F09C8.1		386.959	349.526	421.918	413.876		493.113	511.398	657.967	528.048	564.665
171933_at	Y37E3.11		142.162	111.289	145.305	86.0248		131.799	216.121	173.369	145.516	155.101
171934_x_at	yk463e9.3		2148.77	2573.68	2391.55	2006.6		2510.63	2870.3	2820.74	2080.68	2139.83
171935_s_at	D1044.2		67.8872	60.2718	72.8535	43.469		88.0556	60.2718	54.734	60.2718	47.0737
171936_s_at	F23H12.2		559.577	524.487	585.204	522.335		801.144	672.208	508.881	877.873	631.5
171937_x_at	R08C7.3		189.388	189.51	185.368	206.596		199.183	166.222	166.222	189.51	195.131
171938_x_at	Y38A10A.5		1391.53	1818.77	1820.76	1728.45		1651.41	1777.27	1679.38	1868.02	1514.26
171939_x_at	T07A9.10		117.713	127.052	147.868	124.654		125.95	112.169	131.351	127.233	104.953
171940_x_at	W09C5.6		13419.9	13419.9	13419.9	13161.3		14014.6	14630.5	13419.9	13419.9	12771.2
171941_s_at	F44E5.5		167.755	286.363	249.709	94.4196		76.4027	114.379	53.5673	82.7541	72.911
171942_x_at	Y47G6A.20		59.0076	50.5868	54.7221	43.6664		65.4971	55.5813	56.6247	58.0482	49.5313
171943_x_at	C45E5.6		224.255	171.871	167.871	159.997		191.576	156.115	193.683	126.017	210.531
171944_x_at	T28F12.2		321.174	291.318	287.872	339.021		291.318	254.511	306.902	245.889	297.976
171945_x_at	C09E8.3		115.154	225.171	277.482	141.452		166.009	97.3512	99.0058	109.831	71.6565
171946_x_at	T05B11.3		386.787	421.192	425.286	387.507		392.821	337.699	328.873	335.222	320.108
171947_x_at	ZC168.4		37.9843	47.9377	43.6355	41.4584		41.4584	43.3316	32.5611	46.572	38.9
171948_x_at	C47B2.3		4429.77	4999.3	5325.15	4316.03		5106.93	3521.32	3403.54	5688.21	4284.39
171949_x_at	Y39A1A.24		145.6	196.392	202.273	145.6		157.674	143.334	142.522	139.152	136.638
171950_x_at	T12G3.7		25.7782	25.8859	29.2368	22.3641		14.7916	13.6549	21.5399	20.9136	24.7954
171951_x_at	Y39E4B.3		64.1709	47.2605	50.3936	32.0939		40.5987	46.1492	50.6654	65.5859	66.3647
171952_s_at	W03C9.7		34.5942	35.8417	37.6026	40.0479		34.0298	32.5121	31.4996	34.6962	34.8704
171953_x_at	K01G5.4		1632.74	1626.98	1611.97	1646.24		1496.29	1253.07	1093.68	1573.39	1262.52
171954_x_at	F40F11.1		8049.9	8910.31	9111.36	8652.23		9957.25	9737.49	8995.84	8385.41	8329.3
171955_x_at	F52D10.3		2478.33	2302.76	2320.35	2779.62		1688.83	1508.94	2042.57	1839.58	1785.65
171956_s_at	ZK270.1		1425.93	664.154	481.456	442.669		606.944	607.454	867.508	388.842	784.619
171957_x_at	C06B8.8		5385.33	6234.18	6126.3	6014.51		6476.46	6561.62	6409.91	5037.51	5955.37
171958_at	yk584b8.3		5973.29	7252.64	6942.36	6306.92		7525.9	7350.54	7669.51	5982.85	6315.94
171959_x_at	Y57G11C.16		377.506	403.326	431.267	407.719		401.176	426.653	388.081	406.183	380.548
171960_x_at	Y49E10.6		402.597	333.382	374.532	440.053		299.083	293.164	262.029	277.948	258.621
171961_x_at	Y57G11C.10		2104.78	1850.79	1663.33	1979.2		1735.69	1319.32	1349.04	1844.47	1837.04
171962_x_at	Y53C10A.12		122.884	118.81	116.896	123.939		130.451	110.097	116.851	119.77	104.273
171963_x_at	F01F1.8		1258.76	1194.89	1104.57	1027.54		1357.87	877.213	1101.91	1097.31	1036.61
171964_s_at	T20B12.7		555.114	528.021	537.657	459.995		544.877	564.219	528.021	507.948	423.583
171965_x_at	Y73F8A.34		61.2895	77.4206	94.2224	69.6976		73.3166	64.1244	69.1139	75.9786	57.2466
171966_x_at	M03F4.7		336.887	529.543	610.037	368.593		709.16	437.074	437.074	514.303	354.444
171967_x_at	C27H2.3		88.5664	80.0898	80.4571	75.5034		75.2263	78.957	85.612	65.026	71.2847
171968_x_at	T05C3.5		267.212	417.509	451.798	302.571		193.494	185.682	212.505	370.711	323.235
171969_x_at	ZK669.4		209.779	190.7	170.034	137.11		297.169	172.811	144.458	165.769	206.176
171970_x_at	H39E23.2		33.4956	33.8323	29.4049	33.5624		17.149	25.0667	27.0126	30.2681	31.4814
171971_x_at	F25H2.5		806.749	949.415	1453.13	1477.69		1756.66	2590.81	2695.39	1453.13	467.159
171972_x_at	Y50D7A.6		151.551	91.9104	112.094	109.59		91.9104	65.304	86.9159	81.1469	90.7006
171973_at	T01G1.3		174.599	176.992	215.326	154.489		221.904	161.322	175.178	137.312	188.254
171974_x_at	C56C10.13		409.843	351.823	391.438	370.847		235.845	272.567	304.316	286.743	299.35
171975_x_at	Y111B2A.18		170.431	158.66	162.48	184.867		147.824	170.246	163.989	164.658	164.658
171976_x_at	Y105E8A.16		1530.93	1793.58	1658.98	1620.29		1822.66	1488.6	1638.31	1538.53	1216.77
171977_x_at	Y105E8A.16		3198.15	3459.41	3459.41	3492.15		3795.66	3450.19	3591.2	3293.72	3423.84
171978_x_at	Y92H12BR.3		58.5162	60.831	62.7424	57.1791		51.2554	45.7782	63.2457	50.1696	58.3491
171979_x_at	T19H12.2		69.6428	84.6161	78.5652	64.7425		89.5089	85.641	63.9634	116.152	73.517
171980_x_at	ZK757.3		38.6231	44.2751	40.0036	41.3229		41.8253	45.3057	43.9631	35.4431	34.3701
171981_x_at	W06H12.1		31.1058	21.6193	21.6193	23.4181		20.1405	19.2003	18.8501	18.5014	24.9686
171982_x_at	F23B2.5		975.622	773.349	979.709	905.732		1066.51	1107.29	918.246	1117.5	1186
171983_s_at	Y51A2D.8		24.7612	23.3717	22.898	24.7612		25.4247	34.6025	27.4711	26.0756	22.0098
171984_at	Y49A3A.2		503.725	534.335	534.335	469.294		529.112	611.249	605.821	451.802	513.974
171985_x_at	F26F4.4		24.3239	27.3514	29.4704	30.8601		29.5706	26.3863	32.1406	28.1353	28.1353
171986_x_at	T27E4.4		1200.89	1363.93	1624.37	1269.66		1847.31	1642.92	1181.76	1313.09	1660.93
171987_x_at	W08F4.3		1640.84	1825.71	1963.63	1659.85		1173.52	1386.21	1515.57	1583.42	1471.92
171988_at	C44B12.2		1888.66	1698.01	1690.26	1504.72		2007.7	1698.01	1849.47	1442.47	1791.68
171989_x_at	ZK945.3		76.4076	45.3394	45.697	46.1676		116.024	60.7623	60.7947	58.4881	109.382
171990_x_at	R13G10.1		86.0924	90.0462	86.0924	89.9821		66.0286	86.0924	86.8072	74.6471	86.0924
171991_x_at	Y39A3CL.4		19.586	20.8739	22.7208	19.586		17.8795	19.3613	19.586	23.6949	18.5547
171992_x_at	Y38E10A.6		15.6608	16.1258	15.8587	15.6608		15.2112	16.5176	13.8065	14.5553	15.7144
171993_x_at	W01G7.1		262.621	220.436	224.232	223.143		186.511	206.877	311.667	172.644	285.865
171994_x_at	F53A3.3		5562.07	5666.78	5776.69	5540.48		6676.51	5730.88	4964.07	5666.78	5555.41
171995_x_at	W06F12.1		91.6252	100.079	96.4536	111.657		96.374	84.1369	95.03	126.491	96.4536
171996_x_at	F58A3.2		107.756	76.6411	72.1295	72.0384		75.0737	80.6035	87.7946	82.9105	86.187
171997_x_at	Y105E8B.1		732.52	519.172	467.732	568.473		300.255	366.968	528.314	653.698	803.545
171998_x_at	ZK524.2		333.269	236.498	222.113	280.875		251.042	204.038	243.358	239.676	264.238
171999_x_at	T27D12.2		274.296	210.529	182.664	261.948		175.912	296.787	272.733	261.948	384.711
172000_x_at	B0336.9		205.686	221.206	301.831	169.917		187.321	225.661	179.081	208.614	211.993
172001_x_at	Y105E8B.1		2669.13	1960.54	1939.79	2130.97		1263.57	1407.97	2026.93	2744.55	2659.42
172002_x_at	R07B1.2		15.4731	14.7591	14.1343	13.0336		14.1442	14.5055	18.073	15.7163	12.7594
172003_x_at	R07B1.2		17.0013	14.1878	11.809	12.1833		12.1358	14.1878	16.6796	16.1009	14.1017
172004_x_at	F08B6.4		2628.59	2309.65	2386.18	2529.26		2731.15	2461.54	2499.41	3433.88	3805.89
172005_x_at	F39B2.4		90.0906	109.899	110.801	120.153		69.7559	94.5548	94.9091	104.551	115.585
172006_x_at	K04F10.4		218.727	290.454	311.956	232.029		426.755	271.03	281.795	411.465	251.058
172007_x_at	Y106G6H.2		2473.59	2893.77	2898.6	2481.88		2418.63	2446.18	2881.87	2166.07	2212.74
172008_x_at	yk578h2.3		266.843	266.751	263.576	244.334		200.356	356.373	232.58	575.385	486.243
172009_x_at	Y56A3A.18		129.099	89.2119	103.87	93.8056		126.504	120.523	103.87	95.5502	95.3747
172010_x_at	D2024.6		1340.41	1290.91	1455.12	1200.46		987.586	1239.97	1159.68	996.987	1118.52
172011_x_at	H28G03.2		315.621	267.036	267.036	281.053		214.96	220.33	202.691	410.095	267.036
172012_x_at	R07E4.6		260.77	191.676	213.448	177.46		76.2295	100.846	118.374	94.1933	142.84
172013_x_at	F57B9.5		840.937	794.955	802.521	681.161		761.121	802.521	864.654	726.961	913.984
172014_x_at	C41C4.8		394.73	428.221	489.014	386.921		471.881	505.231	455.686	501.189	406.444
172015_x_at	Y82E9BR.17		9.27245	8.98997	9.0637	10.2975		8.97319	9.27245	9.27245	10.0228	8.90161
172016_x_at	DY3.7		447.043	417.605	427.143	501.42		385.041	315.454	460.199	417.605	351.622
172017_x_at	W07A8.3		205.584	175.649	200.226	179.317		197.472	170.012	193.504	178.653	221.079
172018_x_at	C47E8.7		537.764	536.106	530.763	530.763		539.687	452.533	357.654	520.279	641.846
172019_x_at	ZK637.7		252.404	271.676	267.663	222.796		262.308	232.833	260.479	260.479	291.515
172020_x_at	F44B9.6		33.3419	34.864	35.541	32.0977		25.6498	23.1341	31.6615	22.7619	36.4381
172021_x_at	Y39E4B.12		257.692	219.769	238.521	222.444		222.12	245.421	254.898	300.145	322.122
172022_x_at	Y73E7A.6		168.345	154.377	151.318	161.697		177.357	199.554	190.81	168.345	171.066
172023_x_at	F20C5.2		518.456	382.492	407.053	436.69		418.713	403.363	535.388	319.997	401.176
172024_x_at	T27D12.2		119.581	106.128	85.6321	97.5034		86.3702	138.069	141.958	138.969	154.124
172025_x_at	C08B11.4		266.53	178.106	182.688	167.183		294.228	254.399	307.139	360.081	306.625
172026_x_at	F11C7.3		139.44	125.715	166.948	120.719		220.752	221.987	221.662	455.592	262.587
172027_x_at	Y73B6BL.7		35.505	36.9246	41.2478	40.6178		35.3092	43.8492	42.9092	36.3953	37.0693
172028_x_at	C32E8.10		119.742	119.742	119.742	136.678		109.295	130.135	111.446	130.634	115.456
172029_x_at	C32E8.10		174.449	156.84	156.55	186.897		154.188	167.879	165.935	185.288	160.888
172030_x_at	Y47H9C.6		46.7275	51.9173	51.3082	54.9286		51.3082	54.7206	54.8292	50.9119	51.3082
172031_x_at	T01D1.2		359.765	374.114	329.358	392.009		612.632	529.879	457.061	480.946	425.364
172032_x_at	B0414.2		135.428	132.088	124.116	181.732		100.257	128.403	133.096	116.298	147.267
172033_x_at	Y55D5A.5		26.7237	26.531	28.8156	27.2237		24.5473	24.634	29.7277	28.8222	26.3246
172034_x_at	T27B7.1		50.0907	66.0536	52.1555	38.3736		39.5883	35.821	44.3544	54.3404	47.38
172035_x_at	C06C6.5		140.685	111.335	114.705	98.2977		85.8833	94.0777	105.405	110.71	118.208
172036_x_at	W02B12.6		24.4868	24.4204	30.3587	21.9138		26.8	28.2503	25.6687	26.3309	22.1312
172037_x_at	ZC416.8		269.258	158.85	169.722	193.01		98.9921	82.1301	118.901	93.1301	128.982
172038_x_at	ZC416.8		786.36	623.208	672.121	897.765		195.509	239.948	248.365	249.277	288.752
172039_x_at	F14H12.4		134.73	143.094	130.088	138.009		128.973	99.7619	106.756	140.601	115.043
172040_x_at	F52F12.3		62.2389	47.7518	76.7432	66.2154		50.634	48.9839	57.6568	61.1549	78.4066
172041_x_at	F59C12.2		66.1738	67.7637	66.6708	86.5331		54.5216	66.6708	72.5465	61.6663	70.1182
172042_x_at	T06E4.3		306.232	353.676	435.314	324.605		343.91	457.732	411.611	333.175	309.147
172043_x_at	F52H3.7		1767.6	952.457	1062.64	1677.83		1133.17	2183.62	1968.16	1677.83	2296.6
172044_x_at	F54C8.3		309.881	354.821	388.084	360.587		352.2	356.497	309.662	365.751	346.117
172045_x_at	C01B10.5		1919.42	945.365	925.527	1651.52		584.147	575.211	762.17	476.421	785.687
172046_x_at	W06D4.1		1329.63	1329.9	1432.87	1233.12		1514.47	1494.08	1553.99	2052.5	1432.87
172047_x_at	F08F8.3		110.002	80.8863	84.0635	92.1548		81.9939	81.6221	75.2339	63.2133	84.9286
172048_x_at	C07H4.2		814.159	776.121	763.095	712.942		822.317	746.311	893.011	836.374	834.2
172049_x_at	Y73B3A.10		21.3251	22.4185	21.3251	17.9576		25.0341	23.0678	23.3297	20.3838	19.8169
172050_x_at	Y73B3A.9		12.6659	12.5087	11.9334	12.5556		12.5894	13.3877	11.0286	13.5333	14.1298
172051_x_at	Y73B3A.11		72.9863	84.9334	80.8198	86.3597		82.612	102.613	100.035	87.9541	86.3597
172052_x_at	K06C4.15		63.3603	70.8009	63.1924	76.252		62.9097	58.209	63.4861	56.2939	63.4861
172053_x_at	ZK105.G		46.8663	47.2059	41.4879	44.5706		60.1807	76.6762	108.39	40.3247	50.2789
172054_at	F07B7.G		39.6183	43.0249	41.1938	41.4584		53.1258	46.0678	41.8596	34.8545	39.483
172055_x_at	K06C4.11		211.699	264.116	232.844	276.838		282.654	216.304	204.229	223.606	188.568
172056_x_at	Y5H2A.3		58.9472	60.4269	63.4675	67.4083		43.2906	43.3285	55.2106	41.3841	53.4693
172057_x_at	C25A1.11		254.339	203.045	196.726	229.843		244.48	212.555	184.007	245.573	227.587
172058_x_at	K11E8.1		70.5672	70.8257	53.8898	68.4468		72.2179	75.391	64.411	68.4468	59.6935
172059_x_at	C15B12.5		87.2747	61.0786	54.2313	67.221		83.1232	67.221	77.8662	58.0002	75.0719
172060_x_at	C15B12.5		59.9363	42.7951	38.9063	49.0597		58.3212	49.0597	52.6753	42.0712	50.1072
172061_x_at	T21C12.1		640.645	438.05	384.139	466.261		401.724	341.543	449.652	520.254	451.053
172062_x_at	C44E12.3		33.9896	29.078	27.2589	28.1839		22.6814	24.8253	24.8482	26.8872	28.1161
172063_x_at	T01B11.7		205.699	137.876	137.156	119.001		252.009	415.598	309.988	326.432	306.01
172064_x_at	K08H10.7		268.105	226.339	278.721	195.618		320.3	276.641	277.657	285.509	323.176
172065_x_at	Y71H2AM.23		971.065	912.968	935.411	835.445		1639.79	1191.69	961.572	1412.16	1580.37
172066_x_at	C06E1.4		105.105	89.36	82.4673	99.8022		134.087	108.177	105.105	152.579	128.234
172067_x_at	C40H5.5		83.4661	82.8604	86.2591	102.914		83.7745	86.2591	86.2591	82.9236	86.1337
172068_x_at	Y39G10AL.3		146.097	167.262	202.18	129.992		167.429	143.469	161.205	163.727	137.3
172069_x_at	T10H4.12		347.06	100.5	157.827	188.097		140.258	269.987	322.711	210.703	186.677
172070_x_at	K06A9.1		170.693	108.504	108.712	116.79		90.8905	114.362	137.487	154.124	184.621
172071_x_at	Y22D7AR.B		24.3112	27.9335	26.6467	28.5286		30.3552	30.9187	29.5991	21.264	26.5417
172072_x_at	C04A2.7		110.611	104.951	90.3985	107.896		88.9916	88.7201	87.8966	143.142	111.068
172073_x_at	Y69A2AR.P		37.9197	45.5915	40.12	49.0584		25.8647	32.3017	39.0556	38.1854	42.0528
172074_x_at	Y69A2AR.8		11.8469	12.1794	11.8469	11.8469		11.8469	11.8405	14.8927	12.138	10.5364
172075_x_at	Y82E9BL.G		35.5663	28.848	36.105	19.0292		61.2083	65.7672	36.105	41.9791	32.4645
172076_x_at	Y69A2AR.28		472.189	463.643	507.578	373.664		430.265	448.154	419.315	404.959	411.635
172077_x_at	Y48G1BM.H		61.1396	55.1878	53.0878	57.1846		49.639	54.1909	60.5469	47.8254	54.1909
172078_x_at	Y48G1BM.I		18.4609	22.2941	18.0769	21.069		28.4045	26.6436	30.7391	23.19	17.6156
172079_s_at	Y105E8B.6		28.8417	39.5638	39.4889	36.2054		35.8159	46.3434	32.5984	31.8658	33.9199
172080_at	Y50D4A.5		14.0744	14.1878	14.1878	14.2164		9.49055	17.1604	14.1878	17.3918	14.1878
172081_x_at	Y50D4A.3		90.5513	94.3855	77.8761	101.641		106.452	81.6562	90.5513	75.1731	90.5513
172082_x_at	Y41D4B.4		32.2579	29.2581	32.2407	35.8439		34.1937	32.9411	36.3897	36.9295	29.5779
172083_x_at	Y41D4B.5		9267.35	10767	10193.3	10193.3		10739.4	11260.4	10428.6	9118.19	9368.37
172084_x_at	C39F7.2		162.633	158.66	140.971	140.097		148.215	145.739	159.312	182.855	145.534
172085_x_at	Y73B3B.4		18.9098	19.2331	18.3763	18.9098		19.5602	18.9098	18.2108	23.4137	18.9098
172086_x_at	C06E1.5		19.1491	17.4259	14.9401	15.9056		15.6836	16.7476	22.1258	17.673	17.1736
172087_x_at	D2007.3		11.0201	10.4851	10.7739	11.3283		10.0533	10.3733	10.3172	10.7739	10.1748
172088_x_at	Y73B3B.3		7.68381	8.92426	8.92426	9.45632		11.5952	7.98762	8.6629	8.67534	8.9355
172089_x_at	F56B3.10		11.7302	11.7408	12.0974	11.7408		12.7032	12.3483	11.7408	11.5425	11.7408
172090_at	Y67D8B.D		37.4705	38.2837	39.2851	39.338		41.1342	36.734	49.7417	37.6413	37.1691
172091_x_at	T05A8.7		27.9646	32.0435	29.4488	32.5396		26.8331	31.5385	29.4488	37.6131	26.6623
172092_s_at	Y73B3B.5		10.2264	10.3082	11.8132	10.0057		15.556	11.118	10.9529	10.2207	8.96271
172093_x_at	Y54B9A.1		30.1175	51.4608	38.4002	25.723		140.606	75.3084	158.383	46.9969	39.2582
172094_x_at	C30A5.9		81.1504	81.1504	77.225	95.5565		82.2319	78.2217	81.1504	80.4577	81.7075
172095_x_at	C06E1.2		22.34	19.303	18.3572	20.8737		19.0492	18.5411	20.9837	19.0492	18.8877
172096_x_at	C06E1.6		13.0532	12.6546	12.907	13.9598		12.486	12.9097	13.353	13.7218	13.0675
172097_x_at	Y22D7AL.1		8.53433	9.39178	8.38491	8.78252		9.52655	8.78252	8.44132	10.289	8.78252
172098_x_at	Y47D7A.2		42.5777	50.0866	41.5896	53.471		35.3092	46.5915	44.2756	42.2568	42.0658
172099_x_at	Y22D7AL.2		36.9859	39.7153	39.7608	43.2545		36.6914	38.8659	37.5935	44.5956	39.7153
172100_x_at	C36E6.5		7010.01	5949.16	6078.05	6798.02		6497.84	6302.13	4728.43	7601.05	8212.62
172101_x_at	F42G9.9		109.386	94.5435	94.5435	117.741		94.3642	104.893	77.0226	93.9074	81.6176
172102_x_at	ZK105.G		37.4524	45.4364	28.6092	25.5568		97.3891	52.2499	130.048	48.9969	32.8584
172103_x_at	W03F9.5		99.6933	70.8494	67.4877	76.3901		82.5773	77.3822	87.97	80.4855	90.2549
172104_x_at	Y69A2AR.27		15.8009	15.4553	13.3966	15.8886		14.3195	15.3327	16.0822	16.5784	15.3327
172105_x_at	W03F11.6		34.7936	39.6322	40.12	43.4541		42.0827	39.6506	39.6322	37.343	33.7316
172106_x_at	Y54F10AM.7		49.6777	57.8048	48.5346	51.9629		54.4249	61.6244	80.0462	41.3861	50.4488
172107_x_at	Y54F10AM.7		39.2057	63.1283	41.5538	44.9808		161.536	84.8974	184.899	63.5749	46.105
172108_x_at	Y39G10AR.17		8.40491	8.39221	8.31176	8.7789		8.08345	8.22473	8.05996	8.63982	8.26057
172109_x_at	Y39G10AR.12		46.1225	51.425	47.2401	43.2336		41.0614	44.2312	40.0915	43.2336	43.2336
172110_x_at	Y39G10AR.18		28.7899	35.1139	34.0301	37.1709		41.3882	34.4238	31.1576	32.7445	30.2105
172111_x_at	Y39G10AR.Z		63.8947	88.817	84.429	86.7102		94.7107	101.794	84.6161	58.5271	80.9427
172112_x_at	Y47D7A.10		51.9794	51.9794	51.9794	58.2024		50.1632	50.7674	57.7373	51.9794	50.857
172113_x_at	Y59H11AM.1		104.487	128.356	108.075	130.349		109.087	108.651	93.4194	109.087	109.087
172114_at	Y19D10A.14		11.2447	10.6125	11.3774	11.2447		11.2447	15.2767	11.2447	12.7944	11.819
172115_x_at	F54H12.4		18.4441	21.7856	21.6558	22.8414		17.6841	20.5608	18.4939	20.0119	20.0119
172116_x_at	Y105E8B.3		11.4939	11.7606	12.0922	12.4027		11.6697	13.7564	13.3496	12.0595	11.4646
172117_x_at	Y38F2AR.12		28.1907	27.3938	26.4607	33.8458		20.076	21.6186	22.5558	23.6652	29.8547
172118_x_at	Y57E12B.1		16.7541	18.3887	17.6828	20.0868		19.3827	20.4106	18.3887	16.8493	17.918
172119_at	Y57E12B.2		79.7909	72.7241	65.9438	89.8642		76.2765	68.1778	79.1848	83.4299	74.1017
172120_x_at	Y22D7AL.X		16.2133	15.1719	13.7281	15.0882		17.3419	15.0496	19.419	14.1751	15.2135
172121_x_at	Y47D7A.7		40.7969	51.7749	48.1203	53.9335		39.7785	45.4915	47.1417	49.1304	47.1417
172122_at	Y37E11C.1		59.2674	72.2653	66.5215	66.8628		51.6384	64.514	64.0943	74.3605	55.3851
172123_x_at	B0350.2		1066.91	808.828	865.075	1157.91		498.854	584.272	560.046	878.383	808.828
172124_x_at	Y65B4A.3		84.1297	93.6175	133.29	84.2126		81.0225	98.3558	75.7889	100.881	77.0137
172125_x_at	F58B6.3		47.6087	59.7495	54.3891	54.3891		58.5176	55.4431	56.0425	50.7329	51.7471
172126_x_at	W07B3.2		86.86	85.8437	78.7381	86.7258		77.9094	85.5883	88.0725	82.0063	85.8437
172127_x_at	F42G9.9		59.9712	47.6625	48.988	53.9919		49.9235	48.3266	46.1992	46.6921	50.1304
172128_x_at	Y48G9A.1		25.953	25.4988	25.4988	26.7493		29.3954	25.4428	25.4988	25.4988	24.1104
172129_x_at	Y105E8A.9		32.6976	14.5589	16.8203	15.9684		18.4146	24.4121	32.9205	18.9477	22.781
172130_at	Y34D9A.10		94.4883	113.077	96.8635	123.42		122.451	94.2671	108.048	87.3589	100.877
172131_x_at	Y73E7A.1		19.1799	18.5548	19.4726	21.5746		16.6431	19.1508	19.4761	23.8781	19.1799
172132_x_at	Y24D9A.7		66.5894	71.5499	71.5499	75.4012		70.2256	73.855	78.3075	71.5499	71.5499
172133_x_at	F59D8.1		73.7856	89.5854	89.1502	95.8135		101.7	103.068	99.8334	84.5269	80.4776
172134_x_at	F59D8.2		60.5525	71.4545	68.5628	73.1287		83.541	74.3236	67.0081	60.8698	65.9753
172135_x_at	Y5H2A.3		82.6479	88.9156	87.3763	92.8155		71.6132	65.7518	70.2136	62.9153	77.7094
172136_x_at	Y71D11A.4		126.889	89.2913	88.2582	116.006		100.834	117.934	156.176	166.13	153.974
172137_s_at	Y111B2A.10		36.904	42.7692	43.6601	43.2267		39.1307	44.5325	38.7396	42.7692	42.1492
172138_x_at	F52C6.12		319.525	238.505	208.872	301.553		187.987	210.12	204.299	290.099	268.921
172139_x_at	Y46H3D.1		15.1158	17.2992	19.3872	18.8543		21.2863	19.0346	21.3641	17.8482	18.5996
172140_x_at	Y10G11A.3		19.507	16.85	18.124	15.3595		24.4472	24.1557	19.507	19.1656	22.4296
172141_at	C28A5.4		15.3672	16.0345	15.3795	17.2438		17.7168	19.044	15.6526	16.4133	15.4347
172142_x_at	R05D3.5		20.5688	22.9983	20.8034	24.237		22.2023	21.7735	21.7726	20.7198	19.3412
172143_x_at	M02F4.9		13.3993	12.597	11.8935	12.7616		13.9112	12.4539	11.4149	12.6185	13.2711
172144_x_at	F14H12.4		152.218	145.058	150.348	137.511		137.511	113.517	128.824	145.182	126.701
172145_x_at	Y66A7A.3		6.59224	8.10218	7.51418	7.89273		9.37878	8.65543	7.97353	7.69665	7.69665
172146_x_at	R05D3.5		10.5103	11.4877	10.65	10.8404		10.0683	10.8404	11.5137	11.1584	10.8404
172147_x_at	M116.5		59.6396	72.4661	71.4545	72.1536		77.4676	98.9299	90.105	65.276	67.4926
172148_x_at	Y54F10AM.7		41.864	62.3145	52.1658	37.3293		142.846	77.7667	147.473	61.4455	44.0892
172149_x_at	C32E8.10		82.7885	91.1766	88.0883	85.6634		81.3047	93.6854	98.9072	71.2772	78.5652
172150_x_at	C32E8.10		147.136	156.918	138.941	168.056		155.703	165.419	151.078	167.513	137.931
172151_x_at	C32E8.10		135.772	144.586	136.056	178.766		145.357	165.229	147.923	156.1	140.708
172152_x_at	C32E8.10		78.0094	93.23	78.8723	96.1988		81.7693	81.7693	88.7255	75.5525	81.7693
172153_x_at	B0350.2		1092.31	768.098	807.725	1193.88		342.643	551.46	457.087	889.532	851.508
172154_x_at	Y48G1BM.H		16.706	20.5184	16.0956	20.5184		31.7867	22.0167	26.8465	22.1293	18.7322
172155_x_at	Y71A12B.Q		89.7252	89.4067	89.9019	92.3282		84.9272	84.2104	90.1128	89.7451	86.7096
172156_x_at	Y71A12B.P		42.4154	50.4871	46.4194	45.6512		46.9147	51.9138	45.3954	45.5699	50.8627
172157_x_at	Y67D8C.2		60.8182	72.6736	67.0487	73.6755		67.9824	67.9824	67.8608	71.5433	63.9413
172158_x_at	Y67D8C.1		10.8952	10.8801	10.4905	11.1144		9.70961	10.9679	10.1249	10.4905	10.4051
172159_x_at	F41E7.4		596.647	639.787	655.827	711.869		891.535	820.093	801.621	790.867	693.125
172160_x_at	F57G4.3		38.4937	43.9844	47.2321	44.8449		39.7943	53.1921	42.0043	37.6131	43.4935
172161_x_at	F37D6.4		7.59365	7.4651	7.39081	7.94371		7.4651	7.15138	7.59992	7.27945	7.1748
172162_x_at	F16D3.6		29.3376	32.2365	37.438	31.4541		31.4928	31.4541	30.5252	22.6066	31.4541
172163_x_at	C06C6.8		18.5485	24.6373	20.1125	23.2762		21.86	22.3758	21.86	18.9122	21.86
172164_x_at	C06C6.9		24.2585	23.6227	24.2511	24.9848		25.4899	25.5923	28.9981	23.5741	20.0133
172165_x_at	F21D9.3		23.2729	25.4988	26.2404	25.4978		26.6462	22.479	29.2246	21.0546	24.3223
172166_x_at	AH10.4		14.3153	9.80959	11.6792	9.87924		10.6675	10.1845	10.5833	10.017	11.0022
172167_at	M60.4		7.81492	9.08152	8.26508	7.37063		7.67176	7.26972	7.49222	7.79426	7.92117
172168_x_at	M162.6		14.1578	11.8713	11.1644	13.0978		13.0675	13.2337	12.7328	13.8239	13.6296
172169_s_at	Y116F11B.4		21.8064	22.847	18.6739	21.9138		30.0404	24.6925	26.4925	22.1293	20.481
172170_at	Y59H11AR.1		9.37484	10.9164	10.8705	10.1194		10.1862	9.95469	9.40328	9.06825	9.15144
172171_x_at	Y43B11AR.2		7.59202	8.18421	9.194	8.16386		10.8119	8.16386	7.27509	8.13252	7.70001
172172_x_at	Y73B6BL.L		18.3929	19.8379	17.517	18.9396		19.1978	18.4563	20.2433	21.6214	17.2543
172173_x_at	Y73B6BL.1|Y73B6BL.28		52.6069	52.5185	51.0721	53.0251		52.2743	52.5185	52.5185	52.5185	52.9509
172174_x_at	Y61A9LA.N		21.5602	22.1502	21.9457	21.5602		21.3718	21.5602	22.2903	20.7989	20.6044
172175_x_at	Y61A9LA.5		16.9767	16.3343	16.3343	17.5619		17.7201	14.5061	14.9525	15.7543	16.9582
172176_at	Y61A9LA.10		7.04352	6.6454	6.67982	7.13149		7.04352	7.51553	7.76163	7.04352	7.04352
172177_x_at	Y71H2AL.1		161.625	126.637	146.268	93.9767		269.17	269.689	197.736	215.109	179.899
172178_at	Y53G8AM.2		41.0944	36.9964	37.9136	47.3297		48.3095	47.1783	45.0435	42.3319	45.0417
172179_x_at	Y45G5AM.C		8.76889	8.54789	8.77286	8.73524		9.43623	8.91948	8.76889	9.02159	8.32493
172180_x_at	Y69A2AL.1		12.0001	12.633	11.8817	14.2746		14.3754	13.5042	13.5119	12.0748	13.2133
172181_x_at	Y48G1BL.4		16.0675	17.1121	16.1719	17.9104		17.5107	15.8014	14.3031	16.7557	14.5752
172182_x_at	Y48G1BL.6		25.6848	27.8197	25.218	30.4428		25.4546	26.7888	25.9374	25.7527	26.1287
172183_at	H17B01.1		11.4497	11.5265	11.6686	11.5707		12.4685	11.7865	11.1692	13.2879	11.2391
172184_x_at	Y46C8AL.2		388.639	234.654	225.776	194.85		79.6137	136.837	254.338	91.5851	130.188
172185_x_at	Y46C8AL.2		7.61301	8.20173	7.76873	7.66514		13.2688	8.72004	8.23321	8.73469	8.23321
172186_x_at	Y54G2A.21		50.3042	58.7565	55.0808	57.5428		50.7326	55.5959	55.1509	41.9271	54.4479
172187_x_at	Y54G2A.26		93.2539	121.214	104.242	121.422		74.4384	94.7343	85.7313	85.6098	89.9685
172188_x_at	M04C9.2		8.82078	9.0095	8.39221	9.28336		9.16858	8.67212	9.08427	9.03487	9.02828
172189_at	F46A8.7		71.0496	90.9953	89.959	83.6786		68.8766	78.353	84.9807	87.5894	71.2579
172190_x_at	F59F4.2		63.961	107.485	132.118	100.624		27.9225	28.6446	58.4012	66.6671	137.55
172191_x_at	C27C7.2		65.6418	165.64	259.639	121.33		312.343	151.588	98.8773	129.635	52.9889
172192_x_at	F44F1.2		26.0411	22.148	27.0424	26.5954		28.6066	26.6467	25.6406	25.2836	23.6192
172193_at	T12D8.5		157.628	336.805	279.2	143.353		247.46	199.201	254.232	300.072	419.304
172194_x_at	ZK262.4		8.99199	8.92027	9.37484	9.71105		8.99199	8.79146	9.14763	7.7704	9.37535
172195_x_at	T27C5.4		51.28	52.1475	53.1087	54.0844		54.6551	51.0276	54.7243	47.8188	52.753
172196_x_at	K08C9.4		1099.98	1229.88	1024.15	912.083		382.003	564.825	587.883	820.565	820.565
172197_x_at	W05B2.1		14511.2	12539.5	12446.9	13413.9		7211.31	10981	11741.6	15387.6	13881.8
172198_x_at	F15D3.3		572.831	624.539	564.343	498.696		294.398	372.873	398.984	501.261	495.787
172199_x_at	K03B8.4		52.3041	43.0249	59.1824	48.6887		47.697	62.7289	58.8798	54.1107	53.7371
172200_x_at	C28D4.5		9.77207	9.77207	10.5092	10.8532		10.0503	9.65723	9.77207	9.93689	9.60153
172201_x_at	ZC376.8		25.0328	25.1838	25.2914	31.8978		22.4818	23.4913	25.2914	26.3073	24.5336
172202_x_at	F11F1.5		24.3473	29.8711	30.3739	25.8791		24.0583	22.0276	24.3473	21.4268	24.2288
172203_x_at	Y41E3.8		29.0924	23.705	25.3737	23.3719		26.257	22.2772	22.0784	26.6622	20.1995
172204_at	T22H2.4		138.202	132.014	148.228	149.667		171.108	193.179	149.667	130.104	166.323
172205_at	C29F7.7		12.8459	11.9189	14.9407	13.4197		13.958	13.953	12.9386	13.1507	13.1547
172206_x_at	W05H5.2		28.4096	28.7643	26.7737	31.0576		25.4649	25.6636	28.7211	25.3871	28.0893
172207_x_at	T06E4.9		68.7748	84.5222	70.2785	60.2114		40.1941	50.6592	52.567	39.461	53.825
172208_x_at	C28D4.8		20.5303	20.5945	20.032	22.5351		21.86	22.6796	21.08	24.3545	21.116
172209_x_at	W05B2.5		15799.9	14535.3	13580.8	15684.2		7529.36	12287	12942	15066.3	16092.5
172210_x_at	T01C1.1		15.1332	16.7742	15.7388	19.2191		14.4062	14.1878	17.8123	14.6604	15.7388
172211_x_at	F49C5.3		30.1969	28.9523	31.061	29.9231		35.7422	30.7391	30.7391	27.2963	30.7391
172212_x_at	D1054.6		10.7795	10.3082	11.0067	10.9201		9.729	10.0621	10.7795	11.2307	10.7795
172213_x_at	C27C7.1		57.933	63.8969	62.6758	66.0725		55.1156	63.7749	59.7067	62.6758	61.8077
172214_x_at	ZK525.1		423.065	400.495	408.17	416.331		213.924	275.158	318.821	439.346	341.719
172215_x_at	Y7A5A.5		13.3802	13.3802	13.27	13.3802		14.49	13.9249	14.208	13.3802	13.1531
172216_x_at	R160.2		10.9784	13.5695	12.5813	12.5813		13.0442	11.9259	12.5813	11.5154	11.8136
172217_x_at	F13E9.2		20.4415	22.9983	22.9983	25.4273		24.2882	23.2433	26.6467	19.9587	22.4409
172218_x_at	T20G5.7		1842.31	1270.28	1403.68	1294.2		738.787	1145.18	1270.75	1740.67	2256.29
172219_x_at	F11A5.6		14.7392	14.508	13.6931	13.6189		14.508	14.3394	14.508	14.6603	15.0841
172220_x_at	C37A5.4		87.9328	97.1359	93.3487	96.6208		66.7997	96.2879	92.1252	92.608	93.3487
172221_x_at	ZK84.4		12.6047	10.3744	11.8123	11.3826		11.3054	11.3826	11.2613	9.69956	11.3826
172222_at	C03D6.3		23.2326	23.9341	21.676	23.9281		30.2601	24.842	24.3473	24.3473	24.3473
172223_x_at	W02D9.5		56.1358	55.6769	49.6777	49.6777		42.7909	51.3512	50.5793	49.6777	45.943
172224_x_at	F46A8.9		93.4522	111.958	98.481	112.593		100.121	93.1819	100.121	93.4466	95.5575
172225_x_at	W09C5.9		18.4993	17.7761	17.1736	18.0029		16.7733	18.5941	21.6835	20.7883	18.5941
172226_at	B0391.7		52.1764	69.4949	62.123	67.4174		81.5963	70.0136	66.5347	37.8961	69.6335
172227_x_at	K07A1.6		18.8412	18.8412	18.372	21.8743		17.7854	17.7557	21.5017	18.8618	18.8412
172228_x_at	R11A5.5		57.8229	53.508	48.7778	52.2697		75.5927	73.9301	96.8105	57.1396	61.7162
172229_x_at	T16A9.5		31.5509	26.9894	36.105	36.0692		33.9817	32.0639	33.8432	32.0639	29.2836
172230_at	F48F5.3		7.9338	8.01442	7.75218	7.89273		9.30582	8.62676	7.312	7.67735	7.89273
172231_x_at	C25D7.2		62.6088	66.2623	62.5552	68.8561		66.7013	78.241	65.1641	53.5726	65.1641
172232_x_at	C40H5.1		30.9121	29.5705	26.3008	25.3229		32.6845	29.5705	27.6493	33.2067	29.5705
172233_at	T02D1.7		10.3082	10.3082	10.2151	11.0721		10.5338	10.1337	10.3082	10.3082	10.4384
172234_x_at	C41G7.6		34.6752	37.8355	32.4539	34.2733		34.2733	34.2733	34.8019	33.2067	31.0517
172235_x_at	ZK84.5		18.9803	20.2285	20.2285	22.8109		20.8651	19.7163	18.0652	21.5602	18.6369
172236_x_at	T24F1.5		416.239	410.386	397.109	353.84		186.914	812.176	551.243	416.239	434.677
172237_x_at	R08A2.3		49.0258	58.0724	56.2686	60.4881		55.9448	52.817	54.6801	56.2628	53.6164
172238_x_at	K07A1.5		50.7329	55.0066	55.812	65.3115		45.2567	51.9192	44.6077	50.7329	50.7329
172239_x_at	F22D6.7		9.17439	12.6193	11.8878	10.7002		9.9714	11.4197	10.6873	8.62445	10.3958
172240_x_at	F53H2.2		12.9565	14.0558	14.2968	14.6866		16.1801	15.1772	19.2404	15.3129	14.6866
172241_x_at	C37A5.8		82.7151	83.6379	72.9266	79.068		76.4076	101.458	111.441	85.7932	83.5064
172242_x_at	F36D1.4		77.5821	93.0152	86.748	90.8383		110.422	86.748	76.7428	78.7197	83.5861
172243_x_at	Y41E3.5		786.053	784.896	842.654	866.246		548.388	814.186	681.27	817.695	705.793
172244_x_at	F33H12.1		46.6518	53.8028	46.8321	34.7311		49.4278	43.4854	60.314	47.5433	41.222
172245_x_at	K07F5.5		25.428	31.8924	31.7748	35.1765		33.9079	35.7894	31.6791	27.7832	26.1881
172246_at	T28C6.1		95.8507	91.913	85.3207	86.9326		95.9629	94.5542	93.9974	117.162	93.9974
172247_x_at	F55C9.2		6.94628	7.136	7.43168	7.136		7.15684	7.4102	7.14598	7.03786	7.0486
172248_x_at	T20G5.8		399.225	302.66	322.146	292.838		377.076	434.388	411.072	538.767	523.344
172249_x_at	B0391.9		14.0056	15.4719	17.2475	18.5203		15.4794	12.6898	15.4719	16.1784	15.4719
172250_x_at	R09H3.2		30.0768	31.1267	31.9823	32.1197		27.1232	29.7897	28.7738	32.0711	30.5198
172251_x_at	C04C3.4		50.7091	50.2222	56.668	47.8954		53.8394	56.4095	52.7086	46.2841	52.7086
172252_x_at	H25K10.4		45.3818	62.9037	55.2117	63.6972		65.9879	48.4237	55.2117	49.0703	51.442
172253_x_at	F39E9.7		17.9648	16.1796	13.0302	14.5045		9.05179	11.0181	12.2639	12.5198	12.8593
172254_x_at	Y43C5A.1		25.9211	31.9823	40.165	29.0773		33.1939	33.8823	28.3434	28.0065	24.1415
172255_x_at	Y20C6A.3		43.5938	48.5835	41.873	41.4584		44.0542	44.91	40.7337	40.0131	44.001
172256_x_at	F59H6.7		29.7505	31.3043	31.1824	34.5033		36.2017	29.8846	33.7274	30.7619	32.1871
172257_x_at	C37C3.3		15.1884	16.2847	16.2847	16.9074		20.8428	16.2847	16.2687	15.1806	16.7169
172258_x_at	W04E12.3		16.3263	15.7494	15.7494	15.7304		12.824	17.5607	15.1017	14.9355	16.5769
172259_x_at	C31H5.4		761.782	543.755	522.866	657.622		485.56	500.149	561.382	462.635	491.409
172260_at	W06G6.9		14.5628	15.9485	15.4597	16.5385		16.6554	18.0352	18.445	17.9194	14.8195
172261_x_at	ZK666.4		78.2124	91.904	88.0256	94.6707		67.9502	82.334	82.334	68.8669	82.334
172262_x_at	F35E8.4		68.1215	72.8343	72.6322	69.1559		79.0027	78.3699	82.0971	65.2445	72.8343
172263_x_at	F38C2.1		16.7922	15.649	15.6698	18.0081		15.6698	15.0468	16.2496	13.8864	15.0537
172264_x_at	F26F2.4		10.3444	10.8946	10.2853	10.9517		11.8234	10.3932	8.85877	9.96248	10.1544
172265_x_at	C47A4.5		9.03279	9.48725	8.79014	9.42034		9.03279	9.23528	9.02828	8.83718	8.47183
172266_x_at	C01B9.1		123.498	130.319	172.705	127.892		125.216	153.538	142.658	139.152	136.462
172267_x_at	K06A4.6		89.3267	94.899	86.1378	104.898		85.9984	98.4873	101.023	94.899	86.6785
172268_x_at	D1025.4		4020.98	4400.05	4934.01	4578.78		5067.13	4328.62	5262.68	4974.78	5288.13
172269_x_at	F40D4.4		18.2772	21.0704	21.076	21.2887		20.5632	17.4675	19.4586	17.8563	19.0211
172270_x_at	R102.5		183.599	140.704	162.936	135.946		111.98	173.747	161.622	175.85	158.146
172271_x_at	F56H9.2		1267.23	1389.27	1312.76	1285.07		1236.03	1854.99	1930.4	1562.98	1171.57
172272_x_at	F26F2.2		12.3966	11.9079	13.3645	14.7744		13.3645	13.3645	13.3645	14.3879	12.8977
172273_x_at	ZK666.2		83.8396	88.516	78.8458	82.8518		93.5724	83.8396	77.6539	90.9256	80.1073
172274_x_at	F26F2.5		7.41185	7.616	7.616	7.616		8.74923	7.62438	7.54251	7.68623	7.3068
172275_x_at	W07A8.3		131.784	116.293	125.244	117.828		122.251	140.462	126.781	141.069	126.362
172276_x_at	T16A9.1		53.7377	54.4932	53.1101	55.9669		41.5364	58.4295	53.1893	37.3326	54.9504
172277_x_at	Y44A6D.1		33.2999	32.5186	30.157	35.3843		31.806	32.4164	31.6712	29.8505	33.14
172278_x_at	Y47D3A.5		11.3529	11.3529	10.8849	11.443		12.9929	11.773	11.5848	10.5567	11.4799
172279_x_at	Y51H4A.6		9.61181	9.36833	10.1175	12.1031		10.4821	9.60794	9.64946	9.8229	9.8229
172280_x_at	Y19D2B.1		2341.11	3034.56	3086.45	2502.16		2981.25	2615.4	2298.14	3015.71	2402.17
172281_at	F31A9.2		6.81907	7.2943	6.53734	6.88267		7.29916	6.76405	7.11572	7.2726	6.74743
172282_x_at	T05H4.10		56.2628	57.2594	53.3326	65.5471		46.4193	56.2628	64.7864	56.2628	56.2628
172283_x_at	R04E5.7		9.93252	10.2258	10.0349	10.5176		10.274	10.6307	10.0349	9.93252	9.43131
172284_x_at	T27E4.4		886.062	854.209	1074.8	865.043		1144.23	1155.18	726.775	897.252	1234.79
172285_x_at	W02B3.6		38.7922	33.042	37.4354	31.902		36.5572	43.1849	63.2889	38.8931	40.8894
172286_x_at	W09C3.8		80.846	86.3534	83.017	92.4477		101.151	99.5975	86.3534	90.0391	86.1223
172287_x_at	H04D03.1		36.2844	37.0326	36.2844	38.3736		38.9313	36.355	36.1513	32.6504	35.5575
172288_x_at	B0379.7		54.8325	61.5559	60.6649	76.2053		71.8603	73.4457	65.5763	61.3722	61.2476
172289_x_at	W03D8.3		28.8937	33.6901	31.061	36.1263		34.8675	32.2914	32.5021	26.538	31.0517
172290_x_at	C53B7.6		33.4683	34.7327	31.3363	34.3306		32.8789	30.3233	30.549	31.2375	32.3336
172291_x_at	Y48A6B.8		37.0151	37.7481	37.7481	37.7481		41.0657	37.7481	45.5323	31.0354	37.2934
172292_x_at	D2092.8		109.52	110.343	97.3609	109.134		91.2029	64.5518	73.6031	77.2865	81.9234
172293_x_at	Y26D4A.5		70.7913	72.8392	65.0095	97.5019		71.9429	61.6892	70.7913	57.8456	70.7913
172294_x_at	Y9D1A.2		11.1743	11.2276	10.648	11.7259		14.1673	11.7259	12.6825	12.311	11.1324
172295_at	W07G9.1		16.704	16.5901	15.0179	17.511		15.7944	16.2551	16.704	17.657	17.1966
172296_x_at	C09H10.3		61.5967	46.7798	60.0938	65.1641		84.7152	65.4904	56.2283	69.4862	61.5235
172297_x_at	T23F11.2		25.4315	26.9873	26.7124	24.8601		25.0129	25.4315	23.6592	29.6859	25.0694
172298_x_at	F49E2.5		177.715	225.339	233.532	233.532		289.592	393.119	416.418	160.518	156.915
172299_x_at	H11L12.1		133.734	148.952	146.345	149.119		166.45	134.864	132.757	134.425	142.594
172300_x_at	F39B3.3		53.313	62.5536	53.9538	54.4167		50.506	53.9538	51.7799	50.8465	53.9538
172301_at	W01H2.2		47.9504	49.4212	53.3313	44.2843		48.2562	50.1798	50.5793	57.0322	49.0876
172302_x_at	F07E5.4		9.3872	10.338	10.2275	10.3216		9.01039	11.7857	11.7213	11.1269	10.3662
172303_x_at	W05H9.3		33.2955	28.7643	30.9325	37.9867		39.5633	39.1448	34.9525	35.6048	38.2597
172304_x_at	C32E8.4		95.1338	92.3142	89.8364	102.848		94.5891	104.353	93.0402	110.306	93.0977
172305_x_at	Y40B1B.7		205.676	208.465	255.651	227.932		323.976	460.06	332.151	189.53	254.483
172306_x_at	Y26D4A.9		7.95508	8.99199	9.83046	9.06244		8.60624	8.17694	9.39348	8.31081	8.27389
172307_x_at	F20B4.7		31.962	30.5376	29.6052	34.3185		29.5487	33.4745	32.7034	34.8408	29.2701
172308_x_at	F53C3.9		34.9746	38.2487	37.2122	48.2999		38.4379	38.5999	37.2122	34.3599	36.7197
172309_x_at	C08E3.1		1861.55	1702.31	1651.99	1955.69		1271.8	2065.68	1862.17	1949.96	1416.58
172310_x_at	Y9D1A.1		23.1102	17.8084	19.2657	16.2176		12.5063	18.9366	18.9366	23.4137	22.0867
172311_x_at	F39E9.6		7.81809	8.88096	8.02453	8.96049		8.60612	7.82567	7.77669	7.92359	8.60051
172312_x_at	K09C6.7		58.0509	56.6013	51.9275	57.2985		54.5216	56.7984	53.7067	53.5612	54.5216
172313_x_at	B0546.5		20.5051	19.6247	24.0321	19.7831		21.86	19.5403	18.1238	20.5024	19.2208
172314_x_at	F54D8.5		11.6945	11.7818	10.8038	13.3265		11.8273	10.568	11.9531	12.2916	11.9531
172315_x_at	E02H9.4		32.7524	34.7127	38.2249	35.9887		35.9887	33.1022	33.4498	42.1142	36.992
172316_x_at	W02D7.9		30.1281	31.4609	26.9526	34.6982		33.4054	31.1782	32.4468	29.8118	31.1963
172317_x_at	Y67A6A.1		7.57685	7.73166	7.616	7.52311		8.59626	6.88086	7.616	8.17131	7.45712
172318_x_at	T22H2.5		47.0358	45.1775	45.6543	44.1953		46.2437	43.9936	46.052	45.1775	44.6216
172319_x_at	F02C12.3		9.92613	10.4793	7.97247	9.82605		9.95776	9.31803	9.14866	11.2597	9.50551
172320_x_at	C05E4.8		38.1906	34.4593	37.9106	46.1795		34.5755	41.114	38.3736	41.4639	35.7072
172321_x_at	C03A7.8		948.676	541.976	431.365	332.198		87.9977	142.182	260.48	140.077	370.43
172322_x_at	Y43F8B.6		24.8278	24.9427	22.6626	25.9574		24.9427	26.7099	23.9816	26.7528	23.1178
172323_x_at	C03A7.7		733.436	390.424	344.963	241.547		57.3831	119.864	197.925	126.687	257.367
172324_x_at	F42F12.8|F42F12.7		2700.18	3805.28	3689.4	4028.63		4863.33	5210.98	5589.04	6293.38	4686.94
172325_x_at	C02E7.7		978.336	1078.45	905.958	827.877		430.925	286.693	487.765	427.357	391.676
172326_x_at	T20D4.9		29.8501	23.458	27.6802	30.9719		36.2928	36.1977	36.7239	37.0638	29.0514
172327_x_at	F44D12.3		53.655	61.5559	55.4322	69.4749		65.2881	58.0173	60.9391	62.8526	50.4435
172328_x_at	T11F9.14		22.3078	23.7974	21.4063	22.7976		21.4063	21.4063	18.4742	20.8236	21.4063
172329_x_at	F31A9.6		22.7639	26.6745	24.2779	29.9231		25.3358	26.175	26.3891	23.9506	24.8196
172330_x_at	C17B7.6		14.2452	16.0484	15.7411	14.5886		15.4515	13.6729	14.5886	13.9305	14.177
172331_x_at	F55C9.11		19.5374	18.2703	21.4748	20.8565		18.9595	20.81	20.0604	15.9514	22.2675
172332_at	T24D8.6		6.87661	7.44057	7.0879	7.44057		7.44057	7.52639	7.69913	7.45429	6.92688
172333_x_at	F44D12.5		99.754	107.404	93.8428	108.842		106.068	95.5946	85.68	93.3174	81.555
172334_x_at	F42F12.6|F42F12.10		2419.46	2812.99	3168.7	3238.42		4824.4	4886.52	4200.8	4749.4	4014.74
172335_x_at	F56A4.8		154.307	96.5147	103.696	137.161		141.221	154.307	200.862	215.933	186.349
172336_x_at	C34D4.5		133.87	144.934	134.134	162.648		160.658	167.467	144.49	144.49	131.362
172337_x_at	C18B12.1		12.0256	11.7896	11.8878	13.7851		12.666	12.8291	12.4641	12.2626	12.6051
172338_x_at	C34D4.1		17.2192	15.882	15.7864	16.885		19.9216	12.9567	15.7494	13.5333	15.4597
172339_s_at	C07E3.1		8.0079	7.91615	7.61105	7.9708		8.19186	7.50048	7.99792	8.3826	7.67787
172340_x_at	C35B1.3		13.528	13.3716	13.7839	14.9282		15.6074	16.0975	13.9047	13.7839	14.381
172341_x_at	F49F1.3		36.0979	36.3119	30.1732	39.2555		37.9182	37.6038	35.7767	50.5882	36.3119
172342_x_at	C07D8.3		29.5606	37.3293	36.0678	39.859		44.6857	43.3145	37.5935	26.35	36.8825
172343_x_at	B0213.6		276.229	256.839	401.752	229.6		689.048	831.349	586.905	822.51	748.821
172344_x_at	F09F7.8		907.543	361.068	323.559	499.104		84.5002	255.509	325.734	90.1846	427.798
172345_x_at	B0034.2		24.9534	22.9691	21.756	25.1415		24.3679	24.9534	29.2368	27.8519	23.1376
172346_x_at	R12E2.7		1285.5	1155.1	911.181	594.024		251.64	267.455	399.404	158.463	336.081
172347_at	C36A4.10		11.5863	15.4546	17.0711	16.0075		21.0093	15.4546	15.4546	12.5826	12.7884
172348_x_at	F40G12.7		28.0767	31.9823	31.3383	32.356		32.7784	32.8744	34.8872	30.6224	30.1739
172349_x_at	T04B8.4		37.0369	45.0784	41.7577	53.6397		35.0644	49.7711	41.8403	40.5482	42.3428
172350_x_at	T22D1.2		62.0495	68.8992	60.9073	74.3827		55.6762	51.6448	52.1992	61.223	61.2594
172351_x_at	T02H6.3		37.8233	59.2801	38.1181	36.7147		124.849	59.2827	151.303	56.539	43.0882
172352_at	C33A12.4		186.954	135.804	121.051	110.455		76.6174	66.488	43.7916	114.238	82.5226
172353_x_at	C02E7.6		5314.58	6629.93	4834.92	4408.09		2689.53	1509.61	2348.04	2172.48	2251.79
172354_x_at	ZK757.3		20.851	24.612	21.9138	23.4516		27.3887	26.1154	24.1592	19.6129	21.5522
172355_x_at	T20D4.8		53.2482	41.8434	42.3398	51.8634		40.4817	49.7315	51.658	52.3118	49.7315
172356_at	K02E11.7		22.7463	20.6588	19.2723	21.9951		27.2885	30.5647	24.078	22.7463	21.1127
172357_x_at	F42F12.9|F42F12.1		1869.76	2324.57	2633.1	2966.56		4243.8	4516.95	4017.54	4496.27	3638.6
172358_x_at	Y43F4A.4		36.3119	38.9946	36.3119	36.3119		35.0917	35.4649	36.0228	33.9974	36.3119
172359_x_at	ZK993.3		8.84232	8.50935	8.09971	8.87252		8.81664	10.019	10.2494	8.81664	8.768
172360_x_at	C03A7.4		1139.85	594.117	499.771	399.357		55.8901	132.79	253.833	149.233	453.647
172361_at	B0547.2		38.9137	34.8551	36.3488	47.6298		39.9091	43.677	40.9443	37.9792	37.6131
172362_x_at	B0350.3		11.3826	11.7948	13.9825	12.5491		10.3361	12.7826	10.9819	10.7739	11.5194
172363_x_at	F53A9.6		1424.81	1008.14	1156.9	1170.3		939.134	1349.43	1525.7	1138.76	1212.4
172364_x_at	R08C7.1		138.349	203.51	218.17	173.469		267.641	208.975	198.545	185.465	137.834
172365_x_at	T03F1.4		41.7635	49.3057	50.9746	43.7451		44.0601	50.0985	46.8769	42.9534	46.3808
172366_x_at	T28A11.18		19.7408	18.4081	19.7408	20.7326		22.116	19.7408	18.4742	18.5254	21.8121
172367_x_at	F36H5.1		96.625	96.3163	96.625	71.9705		84.0205	127.235	89.16	133.037	131.051
172368_x_at	R09D1.14		13.7481	13.1076	12.9658	12.9658		9.95469	12.9658	12.4851	12.9658	12.9373
172369_x_at	Y51B9A.3		76.727	87.7034	82.405	100.079		98.0962	90.0237	96.1486	75.011	86.3359
172370_x_at	K07H8.4		8.09609	7.07368	7.616	8.03818		8.82302	7.25878	7.53263	7.06793	7.34599
172371_x_at	F44E7.3		14.4181	15.7153	14.4974	14.313		16.0194	13.8226	14.4974	15.9232	13.9732
172372_at	F15A8.1		7.61989	8.18421	8.43855	8.34695		9.21667	7.82652	8.78443	7.80381	8.00483
172373_x_at	T24A6.2		12.294	14.2089	15.5196	12.5248		13.0796	15.3321	14.71	11.0696	12.0267
172374_x_at	W03D2.8		10.1217	8.39477	9.27245	8.97301		10.4152	8.93413	9.27245	9.57649	8.6104
172375_x_at	B0213.4		329.7	261.464	318.007	280.621		365.108	507.537	389.979	440.171	598.787
172376_x_at	Y43F8C.9		47.8406	50.7111	56.616	51.9873		48.5182	47.8406	50.2201	45.6736	43.4707
172377_x_at	D2062.6		43.8819	45.1409	48.8949	47.3668		37.5437	44.8487	46.8237	44.8079	40.0054
172378_x_at	C32H11.7		48.7278	51.6922	52.7863	54.3737		46.3755	56.9965	51.6922	46.7429	52.7729
172379_at	F10C1.1		203.951	215.395	197.791	212.059		160.525	194.983	191.976	210.256	192.472
172380_x_at	F47B3.7		60.3267	66.1146	59.7957	65.6176		64.2446	54.3791	57.6722	60.1774	60.3267
172381_x_at	ZK484.8		17.3338	19.3826	17.6444	17.2818		17.6246	17.6806	17.0158	20.15	15.8021
172382_x_at	F07G6.5		11.7038	11.7038	12.195	12.0738		11.5081	11.746	11.5848	11.7038	10.9266
172383_x_at	F07G6.3		76.4551	76.3631	76.3631	75.7966		89.0401	76.8186	68.6804	71.0304	76.3631
172384_x_at	R05G6.3		17.9262	17.9397	17.6913	15.6608		18.4557	20.1125	23.4133	18.2774	16.2393
172385_x_at	F41G3.1		555.046	428.771	556.6	512.152		458.374	692.37	373.543	439.173	602.764
172386_x_at	B0213.5		155.699	184.393	218.959	122.719		328.276	260.191	226.509	290.741	292.562
172387_x_at	M01D1.5		90.4179	94.899	89.5849	89.6701		101.581	103.899	161.11	82.1604	101.628
172388_x_at	B0213.2		214.343	147.265	228.843	162.778		525.763	939.432	525.953	823.427	697.281
172389_x_at	Y43D4A.3		44.9456	59.7261	58.484	60.1281		57.6397	56.4452	57.1722	56.4452	55.0502
172390_x_at	ZK673.10		37.5606	43.9844	45.0061	42.4621		29.616	38.9488	41.8696	38.3696	40.4207
172391_x_at	F39D8.1		252.05	189.404	153.376	197.065		145.173	150.324	179.986	152.991	179.986
172392_x_at	C36F7.4		99.717	85.905	70.2302	96.43		73.1535	84.905	92.5426	65.0484	103.035
172393_x_at	K02F6.1		73.9857	73.8982	78.0224	80.1612		73.6412	64.0373	72.3828	72.4632	71.6791
172394_x_at	Y65A5A.3		8.82078	10.9051	8.59625	9.27245		8.64185	9.27245	8.28911	9.89408	9.27245
172395_at	F22F4.4		11.011	14.0265	10.9423	11.7865		7.45894	8.8093	7.2943	9.01479	11.4601
172396_at	F27C1.10		11.8031	10.8163	11.1034	10.208		12.7818	10.8163	10.8163	9.92743	10.8163
172397_x_at	K09E3.4		8.62196	12.0024	10.0925	10.9173		10.5916	9.27778	11.4949	9.69564	10.9134
172398_x_at	F31E3.6		96.8582	126.113	120.825	106.451		124.633	114.27	106.451	101.728	93.6263
172399_x_at	T23B3.5		55.6051	60.3144	61.2916	59.8547		54.3111	62.9812	68.5357	60.3144	60.3144
172400_x_at	F22A3.6		1982.29	2822.08	2996.47	1732.91		3560.14	3398.53	3284.69	3449.43	2743.71
172401_x_at	F08B4.3		10.7066	12.0762	10.9643	12.0594		9.03279	9.88437	9.30344	9.83844	10.7066
172402_at	R13A1.1		35.8066	29.469	26.9309	31.7404		24.4328	36.1977	40.7023	31.9148	31.9148
172403_x_at	F36H5.2		52.9263	53.2664	52.7863	45.6468		49.953	57.01	51.8403	70.2691	64.1151
172404_x_at	T07F10.5		35.7185	41.4747	44.9528	36.9029		40.2766	39.4128	42.26	35.7855	41.1883
172405_x_at	R09B5.8		146.856	375.261	444.828	204.34		610.255	296.787	224.761	466.176	174.822
172406_x_at	Y50E8A.8		35.333	39.9641	35.3672	49.2176		33.4724	36.5906	37.3505	35.8528	39.9115
172407_x_at	C07G2.2		103.102	60.3468	56.2117	72.8508		48.8059	66.5768	73.9281	82.1149	97.974
172408_x_at	ZK402.1		20.7197	21.5746	21.3391	24.7832		23.0929	21.3246	19.1266	20.9122	21.3246
172409_x_at	ZK402.3		25.4992	25.3242	24.161	27.8654		23.1047	25.9408	22.6583	20.9387	25.1923
172410_x_at	ZK402.2		60.2843	59.6205	60.0654	66.0892		65.9594	56.3759	46.5632	54.103	56.2962
172411_x_at	T24A6.1		12.4108	13.4421	13.0532	13.0532		14.235	13.3802	13.0532	11.113	13.1861
172412_x_at	ZK402.4		20.5979	24.9361	23.0064	26.4701		30.5873	24.6192	22.418	20.2374	24.594
172413_at	F52E10.3		22.6766	23.3604	20.2737	22.7026		21.6827	22.6766	22.8107	21.1578	22.6766
172414_x_at	K12B6.7		8.6828	8.52374	7.45893	8.24037		7.2934	7.29204	9.72923	8.2236	8.45431
172415_x_at	F56C9.2		126.061	133.173	122.991	149.184		161.34	147.373	144.675	135.212	134.177
172416_x_at	B0391.10		10.1469	12.2382	11.2175	11.7753		10.0255	9.64724	10.3147	9.77401	10.3147
172417_x_at	F38A5.5		251.669	164.364	117.474	142.826		87.5971	181.877	196.753	74.6584	269.744
172418_x_at	F47B3.5		7.32917	7.85223	7.97478	8.72038		8.02264	7.63708	7.8423	8.18478	7.84728
172419_x_at	K03F8.1		65.7815	81.9593	78.6415	79.6709		63.0421	60.7988	75.644	53.3254	66.8745
172420_x_at	C24A3.8		22.2772	20.4008	24.4525	22.4383		19.1447	22.2772	20.5416	23.4915	23.6211
172421_x_at	B0554.1		8.59102	8.82078	8.24186	9.60422		9.51187	8.82078	8.82078	8.82078	8.74523
172422_x_at	K10D6.2		184.911	98.9908	133.988	141.142		173.959	216.068	219.73	203.009	180.958
172423_x_at	C07D8.2		12.4057	14.6293	12.0338	14.8481		13.8249	13.079	13.0306	13.6997	13.1175
172424_x_at	T15B7.6		7.58875	7.92084	8.32904	7.92084		9.05338	7.65802	7.51136	7.77823	8.01385
172425_x_at	Y80D3A.5		12.9546	20.9674	21.5746	12.1166		63.6194	24.7469	18.1351	22.5426	13.9775
172426_x_at	F20A1.1		1338.12	1169.47	1271.29	899.154		1424.81	1659.95	1584.89	1352.53	1305.46
172427_x_at	B0213.3		381.23	227.521	328.64	364.893		192.834	400.297	431.219	339.971	498.712
172428_x_at	F08F1.9		22.6496	21.5283	21.3246	21.3246		20.4477	21.3246	22.0679	19.9621	21.3246
172429_x_at	F52E10.4		92.0462	71.4062	55.4221	73.3431		40.9777	68.1008	69.7123	67.9391	81.7747
172430_x_at	C08F1.9		51.6373	57.4129	55.7571	56.9515		49.5808	57.6044	55.7571	65.1351	55.7571
172431_x_at	ZC412.7		9.83291	9.67215	8.99459	10.0925		18.2584	9.96828	9.97449	9.19217	9.02828
172432_x_at	D2024.9		84.591	85.9532	78.3645	91.0978		82.8768	76.9992	89.0081	81.7777	84.591
172433_x_at	F40E3.3		25.862	27.6619	26.8163	29.0219		26.8808	23.5881	26.8163	21.9886	26.4852
172434_at	F53B3.5		68.3323	32.2418	33.9346	47.6298		32.8137	50.8045	42.3319	102.841	55.3946
172435_x_at	C16C4.8		7.40951	7.62969	7.99165	8.0629		8.63296	7.99165	8.33289	7.62969	7.4644
172436_x_at	C04F12.6		77.1083	84.6161	71.5237	90.2039		73.6412	76.8905	75.283	77.1083	73.6906
172437_x_at	R09B5.3		21.6733	24.769	23.525	24.7845		69.0384	30.8826	32.5984	47.9225	45.214
172438_x_at	C06E8.4		34.9688	32.5232	34.9079	32.5232		30.2358	33.5207	32.5232	35.3502	28.103
172439_x_at	R09B5.2		15.8518	15.205	15.1187	17.9042		18.8638	15.8518	16.156	15.4515	16.9683
172440_x_at	F46F5.6		71.069	75.5357	68.3733	74.8656		66.1438	73.765	76.5341	73.5707	70.5692
172441_x_at	Y49E10.7		9.44126	10.6843	9.5842	9.8751		10.2693	10.4876	9.8751	9.88352	9.77735
172442_x_at	Y73F8A.8		109.754	120.966	82.5452	95.1502		55.9812	77.6867	76.5207	62.933	81.3084
172443_x_at	Y73F8A.9		71.8667	81.8998	77.5662	96.1916		62.5145	54.8107	56.1415	55.0373	71.8667
172444_x_at	F29C4.4		17.2373	16.8446	16.1432	17.2373		18.0167	17.3258	20.7839	14.2162	15.5402
172445_x_at	F20B6.7		8.70353	7.89592	8.24868	7.75234		7.41621	8.63282	9.14866	8.79027	8.03524
172446_x_at	T16A1.5		9.26549	8.60051	7.99799	8.25724		7.20906	8.60051	9.8822	8.99063	8.60051
172447_at	M03D4.3		120.431	143.199	153.208	140.713		190.254	185.934	147.28	161.136	153.208
172448_x_at	C29F9.4		11.0721	11.0721	11.6402	11.0721		11.0616	11.0216	11.7648	11.0721	11.0721
172449_x_at	C18H2.2		32.1281	31.9823	27.9944	34.2557		31.9823	30.7837	33.0205	33.171	34.981
172450_x_at	R09A1.4		267.899	197.817	219.134	340.691		88.4417	75.21	75.3737	65.2691	71.2044
172451_x_at	W05H7.2		48.2981	53.825	58.0259	52.0446		57.7057	56.5771	54.3839	48.6729	51.9708
172452_x_at	F29D10.2		21.6308	25.4989	21.1602	21.4935		25.0711	21.6308	18.4743	22.8222	21.2954
172453_x_at	Y39B6A.30		9.90559	12.0194	11.5265	11.394		13.4366	12.3643	12.6478	9.96178	12.0264
172454_x_at	F18E9.6		87.8034	108.997	87.3052	97.7826		93.1255	95.9658	113.795	75.1567	87.2519
172455_x_at	F29G6.3		136.784	107.467	96.701	124.838		84.479	180.455	196.671	124.726	117.593
172456_x_at	ZC178.1		11.1061	11.3462	11.732	11.8465		13.7132	14.1878	12.4624	12.1995	10.5997
172457_x_at	F21E9.1		66.7065	90.7866	75.8591	99.3434		85.5475	77.5786	85.224	55.943	79.3459
172458_at	B0554.3		17.8664	18.1469	17.7535	15.7972		18.6253	18.9786	18.542	18.1164	15.4046
172459_at	C16E9.5		15.9997	15.0841	15.0841	15.6849		15.0841	15.068	15.514	14.4825	14.3985
172460_x_at	F46F5.9		76.9948	84.1077	84.1077	101.202		72.2102	84.1077	68.2899	85.1907	81.2236
172461_x_at	K09C4.2		11.4036	10.8946	11.4524	11.6094		13.1794	12.0272	12.2382	12.409	11.9443
172462_x_at	F07C6.4		59.6396	52.723	65.7514	65.7514		72.904	74.799	80.732	64.9422	56.7558
172463_x_at	Y17G7B.2		72.5887	67.7363	67.7864	73.8361		58.5217	61.6236	70.2255	57.4455	77.4206
172464_x_at	F54D12.4		93.7832	78.3429	90.0238	66.7956		76.1635	79.4359	94.1417	56.8754	81.117
172465_x_at	C12D12.6		59.3578	69.9573	73.2619	77.3516		49.3383	62.7754	62.7754	46.5108	56.2435
172466_x_at	C40D2.1		7.89746	7.94915	7.57529	7.23195		7.60838	7.62969	7.89222	7.62969	7.2655
172467_x_at	C34G6.3		8.80451	8.42834	8.39221	8.2684		8.47851	8.12515	8.58077	8.27649	7.68564
172468_x_at	K01A2.9		350.834	406.78	435.888	383.754		198.575	160.654	243.385	236.806	296.157
172469_x_at	C01G12.6		651.028	444.017	345.363	413.693		86.5035	202.715	238.432	66.4207	449.826
172470_x_at	F55A4.6		18.1469	18.1469	19.6766	19.9169		16.7017	19.3743	20.644	15.8611	17.5546
172471_x_at	ZC178.2		11.162	11.5177	11.2204	12.0457		10.0539	10.6079	10.6423	12.135	11.162
172472_x_at	B0222.6		16720.6	15855.3	14826.7	16196		10347.1	13784.4	15271.6	15836.9	17810.7
172473_at	F28F5.4		410.236	288.369	339.035	397.565		454.041	422.676	505.176	336.169	417.987
172474_x_at	F35C5.10		716.721	330.609	313.988	349.501		76.7511	166.392	278.631	100.103	343.211
172475_x_at	B0222.7		3494.1	3537.84	3361.37	3235.26		1483.63	3194.26	3272.33	3514.68	3391.32
172476_x_at	R07E5.15		27.7147	30.644	27.8645	24.9183		23.2289	26.5634	23.5822	29.5471	24.8071
172477_x_at	K01D12.7		13.3192	18.7591	18.1832	14.3416		11.5463	11.4765	12.6501	12.872	12.664
172478_x_at	ZK250.8		17.2394	17.6192	18.0409	15.2042		18.8948	17.3105	17.6192	19.5197	17.4064
172479_x_at	F46F5.8		12.2822	12.9353	11.839	14.2116		13.3023	13.6974	13.313	12.8314	12.7231
172480_x_at	C41D7.1		8.07303	7.83437	8.20177	7.7378		7.54998	7.032	7.55027	7.70175	7.67893
172481_x_at	C08F1.4		109.538	107.404	101.28	84.8106		86.654	117.681	109.538	167.201	190.921
172482_x_at	Y53F4A.2		42.8724	39.6154	35.8953	42.4621		42.2996	32.5121	39.2851	40.794	39.2851
172483_x_at	F02D10.2		22.0648	23.7354	23.8971	22.2476		27.8342	22.2772	22.7022	21.0696	22.4688
172484_x_at	F22D3.5		9.4573	9.52731	9.4573	9.08461		8.9165	10.3252	9.4573	8.78728	9.47286
172485_x_at	C07D8.4		29.1695	26.6062	27.4711	26.2249		26.6062	26.6062	25.9206	27.0844	25.0788
172486_x_at	T23B7.1		12.0978	14.457	13.5333	13.6082		13.6082	14.8934	11.2921	15.7121	12.7559
172487_x_at	Y54C5B.1		36.2948	41.532	43.8738	41.0561		37.7768	43.4478	39.1657	37.7357	40.12
172488_x_at	F09C11.1		12.0048	12.7955	12.8016	12.0048		13.7278	11.7035	11.8502	10.884	12.0048
172489_x_at	K08H10.2		251.045	227.976	214.933	217.454		121.633	159.097	154.958	384.176	260.965
172490_at	F39F10.4		8.66497	8.76889	8.94543	8.13344		8.85672	8.30533	9.48994	9.41792	8.76889
172491_x_at	F39F10.1		43.5212	46.532	42.1924	50.0474		43.5212	52.0946	43.7806	39.348	43.3899
172492_at	C46H11.1		73.5698	99.1115	92.1685	98.6447		94.7231	87.8444	103.259	56.0881	88.061
172493_x_at	Y17G7B.2		68.17	66.1461	57.9058	75.4493		58.7739	58.9644	62.7979	54.2998	68.17
172494_at	H12I13.3		7.52936	7.23859	7.14598	7.81624		7.14598	7.14598	7.14598	6.84507	6.98226
172495_x_at	T06C10.5		23.4206	22.6766	22.6766	22.6766		18.8658	25.599	22.1919	26.7312	19.5506
172496_x_at	M01A10.4		37.4307	51.9044	48.7119	56.2973		47.1865	49.1455	48.1661	37.2122	48.1661
172497_x_at	R12E2.15		1017.15	1849.65	1640.69	741.49		346.676	340.095	479.126	251.716	327.921
172498_x_at	Y46H3C.5		11.4012	10.8655	10.6125	10.6125		10.6125	10.2516	10.3368	13.1028	10.5364
172499_x_at	F07G11.2		9.26549	9.90873	9.6502	10.473		11.9205	10.6118	10.91	9.94344	9.60638
172500_x_at	T12E12.5		6.75404	7.2928	7.36147	6.66225		6.50665	7.24069	6.75404	6.46386	6.77456
172501_at	F19B10.3		6.99239	7.44057	7.96772	7.83763		7.64124	7.58317	7.49233	7.62969	7.62969
172502_x_at	F23C8.12		7.90894	9.52508	8.83325	8.60051		7.59447	8.027	8.60051	8.60051	8.60051
172503_x_at	W08E12.3		2254.04	1529.46	1110.28	1102.69		145.364	275.543	547.705	237.564	543.798
172504_x_at	F59E12.4		322.401	295.043	308.323	270.812		469.354	313.843	251.154	349.283	369.987
172505_x_at	Y40C7B.3		11.0721	11.5367	12.1424	12.8845		12.5561	12.3073	12.755	10.3889	12.11
172506_x_at	E03H12.5		63.8039	72.9434	70.39	70.39		64.3392	70.39	70.39	70.39	72.6303
172507_x_at	F54A5.3		10.256	10.4195	9.99676	10.5708		11.7538	11.2921	10.7477	9.47278	9.6769
172508_x_at	F07G11.7		17.5669	18.317	18.6514	18.724		19.4011	19.7158	18.317	12.4627	16.8949
172509_at	M01A12.2		47.8492	55.3591	52.6719	57.5039		68.2468	57.2743	68.6276	52.909	53.4284
172510_x_at	Y17G9B.6		85.2716	90.6406	85.8475	112.544		85.9929	86.2625	91.6823	77.818	86.3246
172511_x_at	Y51H4A.24		141.753	119.234	119.042	102.551		162.106	141.753	186.188	222.651	178.621
172512_x_at	R08C7.11		43.449	44.619	43.9216	51.7597		36.1083	44.4955	42.8019	43.9216	42.6867
172513_at	C54A12.3		38.7727	37.9004	42.8481	44.2975		52.9276	47.8093	46.2167	43.2336	40.496
172514_x_at	F46F11.4		230.946	217.407	225.164	166.47		356.377	319.063	201.831	184.38	179.548
172515_x_at	W08A12.2		34.335	30.4416	26.8047	27.4038		28.3166	35.5334	35.9373	26.9855	31.2153
172516_x_at	Y39G8B.1		276.137	351.309	351.309	351.309		403.549	341.716	361.678	631.229	322.192
172517_x_at	Y39G8B.1		251.354	308.749	336.292	297.55		355.521	388.781	348.756	550.252	272.767
172518_x_at	Y73F8A.32		90.9957	97.9419	97.8651	94.2836		112.667	103.234	97.4924	97.4924	82.8283
172519_x_at	F52F10.1		8.40485	9.58759	9.0222	9.0222		10.3749	10.2491	11.1497	8.16386	9.0222
172520_x_at	Y62F5A.1		274.561	304.986	349.579	303.741		195.246	241.707	246.354	317.048	241.243
172521_x_at	Y47H9C.12		62.36	62.8694	61.8114	65.7979		59.6994	65.2251	62.8694	72.1722	61.5225
172522_x_at	F14D2.10		42.5687	55.9832	44.1516	44.1516		41.3132	36.5704	32.9125	39.351	33.9763
172523_x_at	T24A6.17		9.49395	9.04556	8.92237	9.60422		10.4675	10.0421	10.329	10.2012	9.2081
172524_x_at	M01B12.1		259.409	176.566	193.449	256.284		76.4412	103.052	95.0021	73.7942	97.8577
172525_x_at	T19E10.1		56.4803	70.3226	56.7225	63.1695		72.6182	68.0808	59.1286	61.766	63.1695
172526_x_at	K01A2.8		263.063	342.51	342.36	349.519		152.386	127.479	197.865	202.843	272.567
172527_x_at	C24D10.8		25.7527	34.7327	26.5567	25.7527		30.3223	23.1241	25.151	26.4748	23.5646
172528_x_at	R01B10.2		12.6501	13.0796	13.6413	12.9658		13.7709	13.668	13.0426	15.5932	10.8053
172529_x_at	K08D10.6		24.8483	22.6295	25.251	29.0604		35.3604	32.6711	34.3011	26.3677	22.3144
172530_x_at	H27D07.2		52.0864	58.5787	58.1788	65.0315		52.3066	55.7495	55.7495	47.747	55.7495
172531_x_at	Y46H3C.5		9.82708	9.46432	9.23201	8.37504		9.83349	8.10091	9.46432	10.3859	9.46432
172532_x_at	ZC239.13		9.82026	10.2907	10.6012	10.474		10.3032	9.96169	10.3092	10.2907	9.8229
172533_x_at	Y105C5B.3		8.82078	8.82078	8.50294	8.97018		8.82078	9.36555	8.82078	8.78017	8.89257
172534_x_at	T13A10.1		10.7791	11.9248	10.6654	12.6132		11.0721	10.0921	12.1282	11.0721	11.0809
172535_s_at	W03F9.2		100.163	99.7654	96.9368	115.167		49.728	91.4638	73.1335	105.644	92.3181
172536_x_at	Y71A12B.7		48.2981	64.4661	54.3242	58.1763		57.2267	54.3242	56.1174	41.223	59.1017
172537_x_at	Y45F10B.3		55.0295	58.7525	59.1019	65.9338		61.3446	59.6396	56.0257	56.9548	56.6041
172538_x_at	H05B21.3		11.9975	12.9831	13.0716	16.6774		13.4655	12.1885	13.6946	13.0244	13.0186
172539_x_at	F49C12.11		163.987	177.344	211.033	145.133		142.367	191.022	123.571	188.771	172.09
172540_x_at	C44E12.3		88.0391	83.6575	81.017	87.3007		76.1375	72.487	72.5983	80.3171	79.7841
172541_x_at	K01A2.8		348.806	487.526	511.464	431.151		213.721	184.516	272.277	322.391	364.082
172542_at	C47C12.2		7.40638	7.73193	8.32086	8.1094		7.27442	7.34932	8.04203	8.18954	7.9608
172543_x_at	F35F10.4		27.4222	23.1699	25.3638	24.5779		21.2532	29.7741	22.5578	35.3527	26.0806
172544_x_at	F11G11.6		7.61936	7.41449	8.3496	7.2982		7.29556	8.79865	8.68088	7.55314	7.81241
172545_x_at	W08E12.4		2230.86	1508.92	1209.32	1040.26		166.555	268.31	517.923	244.484	651.598
172546_x_at	F11G11.8		14.7413	16.1002	15.4515	15.4515		15.8872	15.4515	15.4515	17.256	13.533
172547_x_at	R12E2.14		2349.76	3313.15	2569.85	1502.66		710.607	763.731	1062.38	478.091	698.832
172548_at	H39E20.1		24.7653	31.9649	31.1709	33.8159		33.7555	30.1972	26.295	30.6526	28.2192
172549_x_at	W08E12.9		9.51984	9.41831	9.51984	10.372		10.3578	9.51984	9.34385	9.24863	9.6769
172550_x_at	H11L12.1		34.4961	39.2658	37.6439	44.3699		38.1383	37.9742	42.8974	42.2135	39.2658
172551_at	R10A10.1		9.25602	10.3054	11.0372	12.0048		8.84723	9.69138	9.76456	9.73926	10.4142
172552_x_at	Y105C5A.5		65.9343	80.6971	67.5374	72.9532		54.9613	64.4454	67.5374	54.7782	67.5374
172553_at	T07F12.5		7.50189	7.81492	7.3117	7.07925		8.5315	6.40684	6.95222	7.32053	7.0486
172554_x_at	C24H10.4		9.03279	8.7598	8.71063	9.2331		8.87688	9.3243	8.69689	10.1687	8.92216
172555_x_at	K01D12.15		15.3842	22.0775	18.9782	15.889		15.3672	15.3672	13.0553	15.4376	15.3063
172556_x_at	R03H10.8		10.6515	10.6515	10.6515	12.4957		10.2392	10.6634	10.2229	9.80663	10.9053
172557_x_at	C06G3.12		25.4988	28.4838	25.4988	25.4988		22.4795	25.4988	21.9491	23.168	24.5673
172558_s_at	C33H5.17		10.0621	8.98665	11.0002	9.97247		11.3644	10.7216	10.8163	10.0737	10.0664
172559_at	Y54C5A.1		21.6307	22.1984	19.4892	21.6307		21.3713	22.6279	21.6307	20.0286	21.15
172560_x_at	F07B7.6		64.1356	76.1927	60.9197	87.8995		69.7073	61.0293	72.8902	55.6941	69.7073
172561_x_at	F52E1.12		7.28036	7.2943	7.41185	7.50783		7.37705	7.68417	7.50094	6.75691	7.41185
172562_x_at	Y11D7A.15		19.4705	20.8672	19.3571	22.4078		26.1466	18.3645	17.5401	19.6129	17.0911
172563_x_at	F40D4.3		66.3467	76.0922	80.6098	76.4964		74.9404	74.9404	74.9404	67.4575	73.1361
172564_x_at	F26A10.1		74.5569	49.2594	59.2044	57.6086		46.4264	70.0071	59.2044	59.2044	54.0451
172565_x_at	C08E3.13		2141.22	2184.85	1984.78	2844.64		1521.39	2200.69	2100.03	2095.15	1971.14
172566_x_at	Y17G9B.2		10.1788	9.27713	9.69122	10.1537		8.7072	9.69122	9.69122	9.30477	9.95469
172567_x_at	C25E10.6		22.0742	23.7099	22.4788	20.458		22.9158	24.357	22.0535	20.6268	20.4323
172568_x_at	Y43F8B.2		506.548	443.991	393.621	506.971		290.559	361.661	372.759	385.898	391.44
172569_x_at	C24D10.7		35.505	44.836	36.105	31.6791		36.5572	31.4911	30.4907	44.7839	31.0752
172570_x_at	Y51A2D.14		2800.15	2835.54	2943.75	2929.78		2923.58	3067.07	3218.99	2710.75	2923.58
172571_x_at	H12I19.5		16.9272	16.5769	16.5769	16.5769		19.9764	17.1512	17.0636	15.8807	16.5769
172572_x_at	H12C20.2		7.86504	7.50284	6.96503	7.9708		7.55519	7.55519	7.55519	8.20073	7.52105
172573_x_at	Y105C5A.6		120.796	111.436	108.925	134.151		77.7893	111.706	83.5188	92.0235	110.074
172574_x_at	ZC395.11		8.19391	8.09707	8.3197	8.48936		7.0304	8.97415	8.19391	8.23936	8.19391
172575_x_at	C13A2.10		8.54201	8.60051	8.52206	8.9425		8.63296	8.03844	9.13023	8.60051	8.45492
172576_x_at	F36H12.5		17.5281	19.3981	16.0391	18.5113		17.3749	15.3048	17.2074	17.0752	16.5614
172577_x_at	F59E12.5		396.284	359.838	388.881	337.098		531.116	434.128	321.47	513.454	494.768
172578_x_at	Y43F8B.2		494.059	398.763	398.654	462.955		270.158	387.483	398.654	411.432	334.783
172579_x_at	F59E12.6		152.542	142.318	142.146	128.358		111.083	116.812	90.3513	205.654	173.153
172580_at	F33D11.8		89.987	86.2106	84.705	80.5239		98.5496	90.5049	89.6513	78.8487	94.0936
172581_s_at	F32D8.11		30.8705	23.3846	31.061	29.9548		59.1112	39.0761	34.8658	72.9199	51.0984
172582_x_at	Y39A1A.24		149.703	166.855	214.793	126.969		165.578	152.683	167.564	161.117	130.856
172583_x_at	F54D10.2		30.876	23.0299	26.8358	30.876		17.2373	19.491	25.7683	24.8854	23.5449
172584_x_at	Y24F12A.4		26.5619	25.9689	28.9162	23.5673		31.4466	26.5619	26.2152	33.7076	26.5619
172585_x_at	Y105C5A.3		67.4924	77.527	74.7015	76.9757		58.601	60.6648	69.2287	72.5531	71.0895
172586_at	C56E10.3		7.26549	7.25277	6.94838	7.05963		7.05963	7.2347	6.8506	7.09741	7.05963
172587_x_at	C03A7.14		1012.71	520.402	397.865	377.21		82.336	149.524	254.803	167.797	426.741
172588_x_at	C26F1.10		255.343	211.659	198.624	213.076		101.596	152.931	167.404	202.918	207.253
172589_x_at	T12B5.11		122.634	130.205	130.205	144.313		130.234	93.8542	99.5007	163.219	150.722
172590_x_at	C17H11.4		11.5542	13.1182	13.5333	12.2081		15.3404	13.3287	15.2975	12.128	13.2416
172591_x_at	C29F9.12		46.3145	45.4364	48.2681	48.8831		62.9002	46.931	48.2681	38.7143	48.2681
172592_x_at	T20D4.16		17.6118	19.9122	17.9767	18.5113		21.5365	20.0803	17.2006	18.5113	18.5113
172593_x_at	F45D11.2		91.5225	95.0476	90.2592	133.72		38.632	61.6088	62.1985	105.202	92.1882
172594_x_at	T12B5.10		15.2148	12.8277	13.6588	14.2734		10.3385	13.0194	13.0956	11.8878	12.8487
172595_x_at	F38A5.5		377.354	208.621	169.559	204.552		122.904	297.98	250.261	109.48	329.146
172596_x_at	C29F9.11		10.3231	7.82387	9.34877	8.47689		9.51607	9.26549	9.02828	9.97584	9.26549
172597_x_at	F36H12.4		12.5956	13.7839	13.0796	13.6895		13.4675	13.0796	12.6277	12.5284	11.8483
172598_x_at	C52B11.4		12.5813	14.6293	11.5052	12.059		12.5813	14.9407	11.7722	12.1828	13.3092
172599_x_at	F23H11.5		2006.53	1796.9	1923.79	2012.12		2227.98	2340.13	2110.43	2148.37	1844.02
172600_x_at	C29F9.10		10.4806	10.1046	10.8936	11.3625		8.99775	9.59192	10.4806	10.5958	11.6807
172601_x_at	C16C4.14		10.6125	10.6125	11.1279	10.8163		10.8163	10.8163	11.2661	10.1987	10.9584
172602_x_at	B0393.8		920.718	1132.88	1281.3	1246.39		1051.78	1102.02	1112.47	928.187	817.274
172603_x_at	Y87G2A.12		42.3735	44.9652	45.1658	49.8628		53.2642	45.1658	45.1658	47.4746	45.1658
172604_x_at	Y73C8C.3		34.4718	35.7427	38.1181	37.4205		23.1535	33.8195	34.5706	34.5184	36.9589
172605_x_at	Y105C5A.4		84.7919	95.4468	71.8785	86.4342		55.2245	46.7595	63.4916	60.4868	69.3157
172606_x_at	Y59E9AL.6		103.52	97.4779	97.4779	107.271		97.4779	98.9943	90.6938	92.9702	86.0614
172607_x_at	Y54G11A.8		137.4	134.069	127.391	132.164		188.727	177.659	151.003	184.189	191.212
172608_x_at	Y106G6G.5		8.44721	9.21718	9.48346	10.148		8.84351	8.63261	8.68187	9.44884	9.38457
172609_x_at	ZK1127.7		45.5435	43.7378	47.432	51.0893		50.6098	52.547	50.5793	42.4743	46.934
172610_x_at	ZC239.14		44.305	51.2541	48.3861	57.3439		58.2226	53.2236	51.5253	39.8092	52.5783
172611_x_at	Y24F12A.3		17.3497	18.1469	18.1469	17.4775		18.9976	18.6227	21.8941	20.0525	16.5769
172612_x_at	F55C12.2		38.1181	38.3891	36.0762	35.6236		42.7909	32.5361	38.1181	38.1181	38.3461
172613_x_at	Y62E10A.12		240.309	235.754	271.265	176.13		342.946	285.06	190.232	270.793	243.253
172614_x_at	C36A4.4		20.9613	19.944	22.1328	20.858		19.6992	25.0273	21.9491	30.8248	21.6229
172615_x_at	H31G24.4		32.5562	47.673	40.5957	44.903		44.8487	47.9007	45.616	44.6278	44.8487
172616_x_at	Y116A8C.41		10.9357	16.0484	12.5981	14.3979		24.4868	17.1823	21.2939	16.0098	14.3114
172617_x_at	H06I04.3		20.8972	18.3944	20.2201	17.6426		26.1317	37.09	34.6042	17.0132	22.0253
172618_x_at	F07B7.9		315.621	454.69	421.469	394.487		741.162	394.487	394.487	331.782	297.947
172619_x_at	C33F10.10		29.8719	34.0508	32.4665	32.9168		39.2958	32.4593	44.2447	25.1088	32.1762
172620_x_at	Y105C5B.12		191.475	198.34	219.26	178.488		160.915	178.747	167.102	291.467	197.41
172621_x_at	Y46G5A.22		60.9131	76.3645	71.4545	78.4568		74.4596	60.4709	60.0436	73.5237	63.2841
172622_x_at	Y116F11A.5		153.752	168.101	195.293	135.593		239.608	296.441	183.149	240.514	183.279
172623_at	Y105C5A.10		9.10115	9.63087	9.24787	9.28437		10.6575	9.48505	9.40127	7.95867	9.11213
172624_x_at	Y38E10A.12		35.7072	32.8041	33.61	30.818		49.4632	41.638	36.1898	35.7072	34.1484
172625_x_at	B0464.3		607.944	643.425	631.365	603.522		731.287	787.934	765.774	657.932	636.48
172626_at	F07H5.4		329.402	267.876	192.402	339.203		89.9104	149.063	84.1622	193.77	152.132
172627_x_at	Y105C5A.12		2141.65	2074.54	1901.53	2521.95		1662.08	2087.93	2074.54	2035.88	1927.12
172628_x_at	Y38E10A.16		126.142	88.9549	84.5038	94.9768		64.9013	146.394	78.8237	66.9118	88.9549
172629_x_at	Y59E9AR.7		151.546	170.267	158.176	166.868		120.678	142.542	131.134	157.069	150.1
172630_x_at	C35D10.11		22.6626	24.6109	22.6626	22.6626		19.3451	20.004	19.6671	22.3627	24.1216
172631_x_at	Y25C1A.7		73.205	63.5178	75.0737	78.689		75.0737	82.8923	93.0985	79.3681	75.0737
172632_x_at	Y38E10A.11		16.4485	17.7749	16.7295	17.9743		16.7295	15.3502	19.4904	14.759	16.7295
172633_x_at	Y55H10B.1		60.7687	86.3161	74.9912	75.7835		72.4473	84.156	74.9912	53.4788	74.9912
172634_x_at	F36H12.13		7.89733	7.50269	7.50269	7.87419		7.16682	7.50269	7.61404	7.63647	7.34838
172635_x_at	Y38E10A.15		119.35	134.431	134.431	60.9015		255.398	264.63	125.658	125.524	140.116
172636_at	F35F10.14		37.9742	36.9134	37.9012	39.2718		38.0617	37.3533	41.1338	32.9595	37.9742
172637_x_at	F56B3.11		615.389	717.754	736.481	685.251		1233.69	916.832	657.719	917.639	761.678
172638_x_at	Y76B12C.5		99.7188	108.124	98.0581	108.921		125.89	94.8526	102.731	101.569	98.5569
172639_at	Y59H11AM.3		9.69122	9.80544	9.7995	9.38819		9.69122	11.1714	10.2867	9.62601	9.13684
172640_x_at	C30G12.5		125.33	129.849	124.231	123.967		110.287	124.927	120.89	129.904	123.967
172641_x_at	K06C4.3		2088.26	2917.93	2752.27	2849.11		3264.75	2067.68	2060.1	2382.69	1886.93
172642_s_at	T07G12.8		105.876	98.0581	106.708	72.861		99.4558	86.5421	90.2842	88.3269	97.6155
172643_s_at	Y55F3AM.3		12.0446	12.0446	10.7801	11.7865		12.3028	13.4743	12.5351	12.0446	11.0401
172644_at	T19C3.3		28.3982	27.943	25.9318	33.7781		21.6594	23.9212	25.2914	30.2128	26.4514
172645_x_at	C28F5.3		9.21403	9.04496	8.60051	8.37535		9.90027	8.56127	7.88463	9.23102	8.56498
172646_x_at	F52C9.6		27.6334	30.5232	27.7324	35.1674		30.9247	36.3727	30.7391	30.3142	29.567
172647_x_at	K06C4.5		944.321	848.144	915.695	1054.58		836.847	768.965	793.795	780.684	721.553
172648_at	F54F2.6		16.591	17.6179	17.2992	18.3504		21.0093	16.7625	18.8523	18.5575	17.2992
172649_x_at	F55G1.10		728.454	949.971	947.792	860.839		928.154	711.568	796.816	806.964	593.691
172650_x_at	K06C4.10		153.375	223.462	222.68	172.644		394.513	211.251	205.852	193.408	123.604
172651_x_at	C03C10.5		8.19391	7.82778	7.86689	8.46244		8.29647	7.82778	7.36267	7.5294	7.82778
172652_x_at	C02B8.7		61.6353	58.5772	55.1155	61.5559		47.7405	56.1428	54.8429	54.9616	53.494
172653_at	C28H8.2		8.18421	8.1256	7.85063	7.67926		9.94217	8.41355	8.36137	8.18421	8.18421
172654_x_at	Y71F9B.13		516.134	272.905	288.011	323.053		311.403	531.48	434.618	542.687	477.008
172655_x_at	F47B7.1		1057.71	720.922	940.898	1076.38		723.449	1325.98	1155.32	1177.39	1148.62
172656_x_at	Y71F9B.13		246.077	134.392	132.289	139.152		136.98	255.988	234.676	250.344	201.698
172657_x_at	C03B8.2		18.7343	18.5458	20.5381	19.2437		19.8473	19.2437	19.821	18.3337	19.4167
172658_x_at	C03B8.1		10.3129	10.0398	9.94782	12.7247		10.2294	10.2534	10.0672	9.91926	10.2294
172659_x_at	T23F2.5		1068.2	799.5	799.5	886.475		356.792	758.109	798.865	751.552	981.776
172660_s_at	Y38E10A.24		975.72	1266.06	1200.62	1047.6		1325.24	1322.91	1132.45	846.79	929.821
172661_x_at	F17E9.12		121.373	161.782	146.038	141.12		202.537	175.39	144.941	126.701	111.968
172662_x_at	Y57G11C.21		25.7546	26.4825	29.7274	33.259		23.4516	28.99	30.2992	22.1773	25.5299
172663_x_at	Y57G11C.20		29.059	36.4338	47.514	30.818		18.3482	17.8764	21.0744	15.0185	20.085
172664_x_at	Y57G11C.18		18.3634	22.3826	20.4657	22.8132		17.1124	16.0453	20.1559	20.2736	20.7898
172665_s_at	ZC190.9		9.07512	9.10372	9.59767	8.7187		9.10939	9.07988	8.85404	9.70867	9.10372
172666_x_at	W01B11.4		149.883	151.854	138.43	161.792		117.983	120.808	126.964	90.4505	160.27
172667_x_at	W01B11.4		121.981	103.494	100.314	126.429		90.5179	88.386	96.8762	87.4062	94.9668
172668_x_at	Y39A3CL.3		967.325	1222.95	1182.67	917.398		1894.62	2059.68	1703.32	910.597	1041.36
172669_x_at	K07F5.9		62.0946	69.5295	60.5711	73.3477		63.9753	69.1994	57.2336	56.7342	56.9111
172670_x_at	F26A3.8		59.8363	51.3042	55.4404	52.3398		61.9491	65.0462	51.9104	79.5035	61.8275
172671_x_at	K03A1.6		137.083	197.965	192.691	162.471		256.829	197.71	167.421	168.545	129.539
172672_x_at	Y73B6BL.L		62.5334	68.4691	63.0408	68.0137		82.7853	68.0137	72.9738	62.6547	68.9824
172673_x_at	F59D8.1		44.6147	51.4302	49.6304	55.6325		45.6671	51.7328	50.0845	45.9368	48.8926
172674_x_at	Y43H11AL.1		47.6464	44.7098	42.7956	43.3865		43.515	39.1233	41.2143	48.7044	56.7544
172675_x_at	C01B10.5		572.49	515.735	418.111	744.876		328.432	351.609	351.407	315.207	421.061
172676_x_at	M03A1.4		14.4117	14.0565	14.2415	13.7839		19.5746	15.3896	16.0484	14.5281	14.5281
172677_x_at	M03A1.5		8.26437	9.10809	9.6275	9.10809		8.60551	8.77067	9.51476	9.21902	9.29393
172678_at	F13B9.5		158.356	260.321	231.047	235.789		224.531	233.964	237.283	91.5165	220.186
172679_x_at	B0035.9		185.317	259.461	242.09	243.904		397.443	229.121	227.844	180.744	201.311
172680_x_at	B0361.2		78.7382	86.1813	85.4718	78.049		114.255	107.647	92.7764	82.621	86.1813
172681_x_at	D2092.1		8.74294	8.47128	8.57947	7.77951		8.84766	9.12663	8.9348	7.9607	8.04307
172682_x_at	ZC155.4		8.43542	7.2943	9.42311	8.2828		8.64175	8.65506	9.07489	8.2059	8.08448
172683_x_at	F22D6.13		86.1256	102.626	98.0581	73.5066		143.442	106.642	94.6342	78.2328	71.7577
172684_x_at	F23F12.7		9.49055	9.60811	9.66635	8.58862		11.7978	9.66635	10.3248	8.83416	8.78059
172685_x_at	K06C4.4		278.198	364.677	356.377	328.432		478.287	234.585	230.361	236.879	215.588
172686_x_at	F12A10.7		18.576	17.2818	15.7488	17.8284		18.6159	17.6895	18.0857	21.6945	17.6816
172687_x_at	F09C12.7		40.7607	43.7921	40.7607	47.9492		36.5572	39.3584	40.048	36.3679	39.5817
172688_x_at	F21H12.2		10.5103	10.5249	9.747	10.1656		10.7337	10.0218	10.6616	9.64918	9.37712
172689_x_at	ZC410.6		224.872	220.85	175.043	212.728		262.071	347.196	427.021	187.523	241.428
172690_x_at	F12A10.6		23.2199	26.7266	27.4413	24.1557		24.1557	23.5002	23.8475	25.6402	22.8291
172691_x_at	T28D9.11		17.2373	18.7797	18.7797	21.1366		23.1051	19.644	19.4631	18.7797	17.2454
172692_x_at	C50F4.6		195.855	159.511	185.477	148.902		148.902	124.094	124.691	122.542	149.176
172693_at	F22D6.7		16.0663	17.7289	17.1736	19.0907		19.9166	17.7289	19.5401	20.7005	17.4568
172694_x_at	T22C1.2		15.7167	15.4934	15.8401	15.2102		18.117	16.1875	16.3792	20.9752	16.1875
172695_x_at	ZC477.1		12.7799	14.2089	13.2146	12.4488		16.6014	17.7942	13.5119	15.3839	12.8419
172696_x_at	C04F6.1		43.1488	59.0252	54.1131	58.6503		60.9831	57.8229	53.4146	46.81	52.2104
172697_x_at	K10B3.7		4377.1	3293.23	3356.97	4004.08		2984.55	2953.01	3098.71	5585.23	4157.12
172698_x_at	C53B4.5		4732.62	5168.35	4947.87	4576.7		3034.39	3595.06	3683.56	5053.09	4541.11
172699_x_at	ZK1127.7		28.0542	29.2927	31.4563	28.9719		28.9719	28.9719	30.766	26.326	25.4315
172700_x_at	T11F9.9		3996.41	3966	3560.25	3560.25		2306.82	2872.49	3132.11	3986.53	3729.66
172701_x_at	C29F4.1		16043	14745.3	14398.3	14716.8		8276.9	12369.8	13376.4	15821	15337.6
172702_x_at	F55G1.3		211.028	235.568	252.665	230.925		304.726	214.509	228.932	160.762	161.322
172703_x_at	F57B1.4		7024.17	4927.18	4504.6	6240.34		1735.06	3961.29	4968.54	6843.15	6776.46
172704_x_at	E03H12.10		47.3458	50.9755	46.052	51.2238		40.6277	46.8284	46.052	45.3149	46.052
172705_x_at	F57B1.3		3543.87	1977.48	1817.46	2529.4		577.886	1694.01	2122.5	3225.79	2809.47
172706_x_at	F53F1.4		1494.98	2439.56	1884.98	1130.48		1198.82	1072.8	1007.78	965.031	1008.5
172707_x_at	T24H7.5		11.5963	11.3826	11.3826	11.2841		11.3484	10.8222	11.4127	11.4622	11.3826
172708_x_at	T21D12.6		31.5955	47.0437	37.2336	31.741		79.7993	56.4726	99.2911	44.1672	37.0524
172709_x_at	T06E4.4		9717.75	6924.14	7330.28	8986.31		3869.2	8000.14	8488.02	9628.89	9967.12
172710_x_at	T06E4.6		7367.36	5602.14	5883.05	6410.34		2888.54	5467.39	6068.08	7403.15	7351.04
172711_x_at	F59F5.4		7.74646	7.71387	7.70466	7.53568		7.53568	7.53568	7.53568	7.49051	8.10902
172712_x_at	W02B3.6		46.724	48.8184	37.8176	48.5082		77.7774	52.8855	68.5844	48.8184	44.6418
172713_x_at	F42F12.6|F42F12.10		170.067	214.485	242.642	245.318		367.989	335.769	301.036	388.453	297.152
172714_x_at	R05F9.13		56.5091	52.3527	52.5441	57.6063		43.9608	52.3527	58.4229	46.0104	51.9841
172715_x_at	F42F12.8|F42F12.7		130.447	183.423	202.754	188.067		306.801	299.039	284.756	479.247	202.9
172716_x_at	F42F12.9|F42F12.1		178.977	250.813	254.086	268.129		405.44	386.639	376.165	491.929	338.479
172717_x_at	F08B12.3		154.81	93.8884	95.8507	118.536		76.6369	72.128	68.3814	92.577	85.0049
172718_x_at	ZC178.1		58.6013	58.6013	58.6013	77.1083		59.0862	52.5556	57.0823	40.6957	58.6013
172719_x_at	ZK1225.6		28.7899	29.0219	28.4696	30.6991		31.358	25.5405	29.0219	29.0219	29.0165
172720_x_at	F31B12.1		193.875	129.185	112.012	137.982		103.31	125.727	125.642	148.618	125.727
172721_x_at	C09G12.8		31.3391	26.5328	31.5068	36.6984		39.0552	38.1497	36.0776	28.6106	34.8848
172722_x_at	T27B7.1		45.9697	56.0557	46.7061	45.6512		40.4752	40.0487	41.9567	45.644	45.3268
172723_x_at	B0222.8		15971.9	14235.9	14401.1	13888.8		9078.14	14785.9	15294	17254.8	15805
172724_x_at	R05F9.8		50.4256	50.7111	50.7111	50.7111		43.0406	52.022	52.6903	54.182	48.0615
172725_x_at	R05F9.3		62.2035	78.4018	63.5514	78.4594		74.4855	79.4613	81.0709	60.746	71.6418
172726_x_at	F55C10.2		13304.1	12891.5	11803.3	12048.6		6989.59	9350.91	9702.34	12226.4	13126.9
172727_x_at	R05F9.4		32.4645	38.5398	37.9751	41.6123		36.7581	35.3169	39.5679	26.0409	36.7581
172728_x_at	C38C10.4		110.263	130.329	136.849	124.294		130.358	136.989	108.353	146.004	116.646
172729_x_at	F11G11.12		3855.35	6154.68	5671.41	3601.57		2701.42	2114.77	1857.9	3661.09	1871.49
172730_x_at	F26H9.3		33.8457	35.0414	31.0003	43.2681		36.8497	35.0414	41.0211	35.0414	34.6032
172731_x_at	T27E7.7		90.9957	61.5754	66.4983	87.1723		80.6458	94.7941	124.283	148.542	123.522
172732_x_at	F55G1.2		685.756	696.474	683.592	707.278		573.565	507.532	468.676	507.532	406.93
172733_x_at	F45F2.3		245.528	382.636	357.261	326.326		586.605	323.332	320.773	284.121	249.338
172734_x_at	ZK1248.4		25.6201	31.6079	27.1378	29.5705		32.5612	25.8103	23.5148	27.1933	23.3356
172735_x_at	T10E10.1		12926.4	11379.2	10170.4	12086.4		5000.3	10464.6	11145.3	13097.8	13123.6
172736_x_at	T10E10.2		12983.8	10582.8	10345.5	11210.2		4945.06	10588	11210.2	14667.3	13080.3
172737_x_at	F42A10.4		45.7398	22.3894	22.7979	25.0273		21.0093	23.5149	26.4815	25.0273	25.5723
172738_x_at	Y43E12A.1		26.7237	32.9004	30.1386	25.6171		33.6962	33.6271	31.3729	33.867	34.0086
172739_at	F45H11.2		130.142	145.49	185.988	138.392		189.283	203.826	147.991	177.356	114.932
172740_x_at	C08H9.11		12.2822	12.8114	11.5257	12.2822		12.2822	12.5708	10.2667	14.3775	11.7652
172741_x_at	F41F3.3		10443.5	11207.4	10809.3	9127.06		6739.52	5055.5	5032.14	5474.31	5071.73
172742_x_at	C08B11.4		230.257	152.539	161.713	165.128		307.682	226.709	252.984	355.421	313.459
172743_x_at	F58A6.9		24.7612	25.8248	24.826	27.988		31.0945	25.0275	25.9926	28.3073	24.1788
172744_at	K11G9.6		33.7019	101.113	139.3	76.6537		14.6656	15.1008	28.0027	50.9744	50.9744
172745_x_at	C08H9.7		18.8412	18.3763	18.3763	18.3763		16.8389	20.1038	17.6683	18.3763	20.2518
172746_x_at	T07H6.3		10916.7	9137.12	8856.22	9471.59		4683.46	8894.31	9186.19	11872.6	10254.9
172747_x_at	T26H8.1		131.031	85.4509	81.5297	116.847		108.943	123.322	152.253	195.21	157.121
172748_x_at	C14A6.4		104.218	75.3737	71.7814	94.8364		101.041	102.991	129.245	153.837	134.364
172749_x_at	W04G5.1		39.3403	41.2196	37.2518	42.1496		42.5381	44.9919	41.2196	40.4892	39.3941
172750_x_at	M03A1.4		172.976	191.297	184.948	237.103		211.086	228.306	252.108	141.946	197.865
172751_x_at	M03A1.5		8.82078	9.51144	9.24683	10.4189		10.457	9.17722	10.576	8.99374	9.24683
172752_x_at	ZC477.1		43.8221	41.3845	42.0528	41.6833		37.0888	44.0881	50.5793	44.0846	40.2249
172753_x_at	F55C10.3		9493.22	8889.41	8396.68	7964.99		4231.48	6591.68	6586.49	9221.81	8724.52
172754_x_at	Y38H6C.6		44.3755	62.6481	47.3698	53.8801		46.7812	58.0637	53.2379	49.0481	53.2379
172755_x_at	ZK637.7		15.7851	18.2219	19.4167	16.6086		19.779	18.1017	15.7167	20.8982	21.1824
172756_x_at	ZC64.1		50.7595	59.259	61.5912	63.4539		50.3396	61.7585	56.9548	62.0673	58.4447
172757_x_at	ZK678.3		75.0959	72.6881	77.7778	80.7195		86.9463	75.8268	78.659	70.4072	81.117
172758_x_at	B0035.8		271.991	361.376	314.321	315.733		469.281	302.808	338.406	281.81	213.852
172759_x_at	F49C5.8		19.9575	18.2764	16.2319	20.8979		19.9575	20.35	20.2524	17.8758	18.1776
172760_x_at	ZC410.6		25.109	43.4177	26.4543	32.4461		91.3714	40.959	95.6781	39.5303	31.6893
172761_x_at	T10C6.14		467.827	539.608	554.223	446.231		738.745	522.198	501.033	477.312	366.354
172762_x_at	B0564.5		106.989	74.4534	69.7477	91.643		86.9644	103.734	140.144	166.016	132.506
172763_x_at	T10C6.12		390.702	513.317	491.951	528.879		614.841	372.101	382.221	456.343	361.35
172764_x_at	F45F2.4		757.895	965.509	931.887	872.216		1214.11	713.065	712.044	868.093	605.861
172765_x_at	ZK1225.3		115.63	77.9151	72.6907	105.942		93.1133	103.2	143.341	145.455	147.149
172766_x_at	ZK563.3		109.85	76.2543	82.8236	96.9045		95.7054	114.142	138.708	147.304	145.813
172767_x_at	ZC132.1		115.5	82.4398	83.0379	101.27		97.7723	115.5	150.999	142.584	144.999
172768_x_at	F41B5.3		46.6048	52.3174	42.8974	54.2561		45.7458	44.8487	46.6048	45.138	46.6048
172769_x_at	F44C8.1		77.63	77.6539	80.4451	94.0094		75.3537	72.488	77.6539	77.6018	81.2618
172770_x_at	R13H9.4		133.843	148.836	149.057	152.465		100.281	136.698	136.698	136.698	123.48
172771_x_at	R13H9.2		135.638	159.765	155.202	169.156		96.7184	136.476	140.961	157.577	129.711
172772_x_at	C52D10.8		17.4482	17.6597	17.965	17.4482		19.005	17.3258	17.4482	17.0568	17.384
172773_x_at	K10B3.2		90.9917	81.2502	76.137	87.8203		56.3188	75.0364	89.8444	92.307	95.0831
172774_x_at	F54E12.1		828.643	823.299	792.65	951.346		838.815	585.705	605.725	624.678	641.077
172775_x_at	F25D7.4		109.098	122.855	113.038	109.811		93.2172	94.6909	97.2577	131.086	115.952
172776_x_at	C36A4.5		102.431	112.759	108.994	113.219		87.8034	102.433	106.181	129.986	109.19
172777_x_at	F07B7.5		544.554	534.757	500.627	632.393		452.368	442.083	421.704	423.53	431.365
172778_x_at	T23D8.6		331.071	381.362	402.109	332.134		386.889	318.643	335.168	305.963	284.965
172779_x_at	F30F8.4		28.6693	34.091	31.3362	36.9875		42.0528	33.156	33.156	31.8622	32.6773
172780_x_at	C25A8.1		71.6418	77.4206	77.3661	94.378		61.3563	80.6684	63.3476	71.7474	76.0114
172781_x_at	C52D10.9		97.3813	120.697	97.0863	112.315		97.3813	97.3813	97.313	97.3813	95.8562
172782_x_at	C52D10.7		86.5027	89.16	89.16	94.8602		91.5414	88.0231	89.2268	91.3507	85.7691
172783_x_at	C01B4.1		53.5348	65.5526	62.5289	76.0045		73.0856	64.0568	73.3932	51.599	64.2472
172784_x_at	R03H10.9		37.887	37.0555	37.887	40.2986		44.6096	34.9668	40.8912	37.887	37.887
172785_x_at	T25G12.9		58.9512	85.7208	68.9297	72.842		74.8226	72.61	66.2501	67.184	63.9431
172786_x_at	F57H12.5		51.3082	60.716	69.3185	69.5851		62.1781	48.4295	46.9263	53.1282	49.5471
172787_x_at	F22B3.1		148.784	194.639	199.087	173.474		286.59	212.523	220.532	172.005	150.252
172788_x_at	F22B3.2		873.08	895.484	851.654	956.081		846.554	754.921	754.769	834.931	645.777
172789_x_at	K07C6.14		83.4597	95.9618	85.9146	102.604		89.7132	80.2417	95.8515	93.2152	95.8955
172790_x_at	F02C12.5		88.1389	125.468	109.997	109.642		144.612	112.307	116.207	124.927	124.116
172791_x_at	K08C9.7		60.6025	61.6892	63.0348	63.5147		53.0059	61.6892	57.9143	60.8678	61.6892
172792_x_at	H02I12.8		83.5982	84.1796	80.406	80.406		81.8732	69.9858	73.1211	80.406	75.2504
172793_x_at	T10H4.12		241.309	71.0747	112.537	118.63		97.183	203.732	213.621	137.782	141.58
172794_x_at	F54D1.2		38.7833	42.1494	39.4695	41.4584		63.3708	41.4584	41.4584	58.4371	38.2133
172795_x_at	C06A5.5		149.457	202.654	181.207	170.029		123.013	140.169	139.103	149.457	115.385
172796_x_at	K06A4.1		73.3412	83.7677	72.1461	77.4359		65.2657	73.3412	73.3412	70.0633	68.5
172797_x_at	C54H2.2		107.91	79.4255	72.5712	97.0179		88.894	110.764	133.697	133.741	133.367
172798_x_at	ZK546.3		115.246	132.39	117.546	125.775		119.471	111.115	115.246	112.684	107.467
172799_x_at	F53F1.5		3345.48	6454.77	5836.39	3034.09		1937.38	950.966	1214.95	2288.51	1060.68
172800_x_at	T22H2.6		417.058	350.232	445.91	369.203		548.306	539.08	578.009	647.784	427.907
172801_x_at	F23H12.4		4444.37	4576.48	4545.16	4252.69		2814.93	3669.67	4036.28	4606.29	4241.63
172802_x_at	C18H7.3		235.409	270.3	208.805	260.394		189.51	233.304	191.12	242.318	214.398
172803_x_at	C34H4.4		5631.1	5439.38	4724.32	5031.62		873.409	2716.57	2780.22	3940.72	4555.11
172804_x_at	C24F3.6		219.821	263.113	241.456	220.705		140.137	187.741	187.599	262.863	195.015
172805_x_at	T06A10.2		536.337	722.198	662.976	680.765		658.764	834.912	632.614	535.045	495.344
172806_x_at	B0238.13		23.4548	22.4904	21.1602	21.1487		22.8585	22.4904	21.2304	26.3309	22.4904
172807_x_at	C37A2.7		6693.3	6629.4	6976.66	6945.57		7740.61	7633.36	7239.86	5945.21	7120.98
172808_x_at	F30A10.8		300.096	294.618	281.043	330.074		272.446	238.811	159.472	312.889	266.953
172809_x_at	Y41E3.2		7549.27	11472	10185.8	7365.33		5316.05	4023.81	4046.52	7186.35	5105.43
172810_x_at	ZC477.1		115.818	136.13	121.656	129.088		188.758	118.352	126.781	100.944	124.816
172811_x_at	C35E7.10		36.2844	48.1256	47.514	49.7681		54.4257	49.9507	47.514	47.514	45.51
172812_x_at	ZK938.6		15.8953	17.5244	18.2973	18.5113		18.2604	19.0018	17.8758	17.1473	17.8758
172813_x_at	B0035.2		91.8244	88.2271	103.259	71.592		124.152	107.13	103.259	146.228	125.683
172814_x_at	C35E7.10		16.6029	17.6968	17.5358	21.315		21.3138	17.2222	16.8648	18.4205	17.6968
172815_x_at	K05F1.2		70.8828	68.767	66.0258	69.919		69.7078	67.1329	65.1641	74.0923	65.383
172816_x_at	T04C12.5		4414.33	4012.9	3924.77	3610.69		3486.45	3700.69	3794.98	7003.74	4823.98
172817_x_at	F43G9.7		22.6528	23.3719	23.5823	19.5692		16.5622	26.7671	19.1597	22.6528	21.9013
172818_x_at	F02E9.8		106.658	125.753	113.908	132.928		123.047	129.956	113.908	92.8143	110.56
172819_x_at	F47C8.1		27.2043	28.2732	27.0763	29.9231		23.2779	31.9821	32.3758	33.584	29.7436
172820_x_at	F23H12.4		7098.61	8400.48	8225.3	7420.31		6413.74	5745.49	5148.51	7304.76	6918.59
172821_x_at	F52B11.4		5517.98	4917.82	4546.74	4546.74		1494.59	3265.48	3526.03	4968.8	4633.45
172822_x_at	C49D10.1		62.0944	77.4206	70.1595	75.3408		76.4076	83.1955	81.0639	70.0691	71.913
172823_x_at	F54E12.5		712.72	947.284	887.798	954.566		964.765	738.323	759.553	789.119	669.117
172824_x_at	T10C6.11		76.2708	105.677	88.8378	77.8173		122.221	71.69	62.5286	59.5636	57.6939
172825_x_at	F45F2.2		118.059	154.01	138.986	149.029		145.95	105.354	103.671	107.981	100.852
172826_x_at	F11G11.10		4376.46	6467.29	5412.74	4130.87		3113.32	2530.59	1991.98	4388.48	2911.51
172827_x_at	C31E10.2		74.3875	77.1083	77.1083	77.1083		77.1083	83.5772	86.6185	71.7439	68.4691
172828_x_at	B0302.3		40.1539	49.4952	42.0884	41.0039		41.9304	43.0648	48.578	43.2336	41.2153
172829_x_at	C29F5.6		28.6228	37.6836	32.8191	39.4151		35.1678	35.1678	38.1805	25.2425	34.0911
172830_x_at	T07C12.2		32.6237	31.4601	28.9379	33.4026		25.1984	35.26	31.9149	31.4601	30.1548
172831_x_at	Y11D7A.6		47.1097	52.2428	41.4138	52.6103		46.8855	47.8563	51.4666	40.6062	47.8563
172832_x_at	H38K22.5		62.9167	56.1415	49.7738	56.7492		55.1018	52.039	56.1415	56.1415	57.4323
172833_x_at	T10C6.13		1063.21	1089.69	1076.2	1223.95		981.317	901.102	882.294	891.354	794.296
172834_x_at	C33F10.9		107.963	112.788	107.039	130.654		110.931	113.875	133.369	112.788	110.69
172835_x_at	ZK131.6		814.815	996.376	952.149	1057.83		1176.18	821.598	792.748	783.618	725.28
172836_x_at	ZK1248.17		43.2213	47.566	43.2213	43.7611		39.6369	47.349	41.3754	44.5333	40.5054
172837_x_at	C24A3.7		51.9954	48.3622	58.4209	55.4372		48.1513	57.8229	49.3658	53.638	52.8406
172838_x_at	F52B5.1		286.38	137.574	127.604	140.377		128.043	135.693	150.919	224.389	259.946
172839_x_at	ZK721.4		10.0016	9.92604	10.8182	10.473		15.639	10.9792	10.4036	10.473	9.90551
172840_x_at	F47D2.2		8.00301	9.11727	9.11727	9.33122		8.5119	9.33998	9.11727	9.45796	9.44801
172841_x_at	F44E8.1		19.1708	23.3472	19.0493	21.3873		18.2987	19.1708	17.5792	18.7913	18.0322
172842_x_at	Y56A3A.19		692.271	558.308	661.132	647.298		1004.73	965.21	778.88	760.218	619.299
172843_x_at	F54D7.1		27.0959	27.497	26.2393	27.3216		19.7145	27.0959	24.7195	28.247	25.5357
172844_x_at	F41E7.5		2116.7	1787.08	2236.65	1883.45		2314.72	2567.6	2075.65	2539.81	2457.95
172845_x_at	K08F11.5		155.829	147.268	150.073	134.126		150.701	121.448	140.37	156.527	147.268
172846_x_at	F13E9.7		26.949	26.2603	25.4237	31.6565		26.3495	26.3495	26.3495	25.0545	26.4702
172847_x_at	M04C7.2		63.2721	72.3544	68.776	85.3776		65.06	57.8229	74.2851	60.1345	69.9381
172848_x_at	F54D8.2		5298.24	4796.65	5177.25	5220.86		5177.25	5491.72	4936.2	5691.75	5177.25
172849_x_at	C39D10.8		19.0525	13.9342	14.9407	17.9594		17.9674	17.4387	18.3755	45.716	17.9674
172850_x_at	Y71F9AL.3		32.6103	28.8192	31.5244	33.5208		32.8989	34.0079	31.5244	32.8827	31.5244
172851_x_at	F35H10.11		97.3207	130.99	110.773	110.57		133.706	98.1522	92.755	79.7449	75.0268
172852_x_at	K07F5.2		66.3551	76.4573	71.8023	83.848		51.3189	60.4709	60.6101	76.7015	62.8899
172853_x_at	C04G2.4		77.1083	84.9255	80.4999	89.9535		56.9562	76.6847	63.5654	77.1083	68.5371
172854_x_at	F32B6.6		89.7065	88.0578	89.9449	92.0786		69.5851	86.8822	94.761	86.8822	72.2791
172855_x_at	F02E9.2		29.2187	28.7246	27.8753	27.8627		31.583	29.7946	29.6678	28.8714	29.2187
172856_x_at	R12E2.10		73.7068	97.0682	97.6435	89.2856		112.035	95.1799	95.1799	95.1799	96.4062
172857_x_at	F36H12.7		61.2289	67.9961	62.9775	66.4013		49.028	72.2434	60.5864	71.2469	62.9775
172858_x_at	C53C11.4		19.7577	19.547	16.5991	15.352		20.8099	21.9045	24.1802	19.547	16.105
172859_x_at	C07E3.4		53.6863	54.7873	64.8616	74.2354		43.8206	49.7556	48.0066	52.7172	49.285
172860_x_at	F17E9.13		346.93	407.585	437.404	471.253		557.269	346.9	376.143	389.128	354.423
172861_x_at	F22B3.6		61.2275	62.0828	64.611	71.2579		62.5225	60.5102	66.2084	71.3468	64.611
172862_x_at	T28C6.4		18213.1	16321.9	16152.4	16321.9		10902.8	13790.5	16166.3	18745.4	17479.5
172863_x_at	Y49E10.6		1534.21	1232.95	1374.16	1806.64		1166.38	1216.23	954.625	1136.96	1076.53
172864_x_at	F10C2.2		93.2585	98.9721	125.255	96.1992		91.9548	98.2237	82.0345	114.019	98.2237
172865_x_at	C53H9.1		8659.2	9335.08	8936.92	9361.15		10518.8	10604.9	9361.15	9147.46	9852.61
172866_x_at	T01B11.7		135.328	100.066	105.444	90.0242		178.814	293.621	216.549	240.504	202.682
172867_x_at	F45F2.13		1163.26	1214.54	1261.24	1276.09		1111.33	1052.93	972.857	1148.7	993.716
172868_x_at	C24A3.1		9.06344	9.27713	8.59954	9.65813		12.5813	9.92902	8.8416	9.03397	9.06344
172869_x_at	K04F10.4		119.049	122.011	118.514	120.883		109.846	114.205	122.561	143.557	126.423
172870_x_at	K04F10.4		74.1532	79.1872	78.957	78.957		74.5707	78.957	68.653	85.0053	79.0926
172871_x_at	ZK131.7		626.428	632.99	652.972	684.595		702.752	549.842	612.324	637.385	509.921
172872_x_at	T23F2.3		1410.21	870.195	962.087	1274.4		456.248	1009.77	1305.21	761.288	800.596
172873_x_at	F35G12.3		88.5664	77.6258	79.6759	73.3968		71.8073	81.1504	98.2164	85.4869	81.1504
172874_x_at	F45F2.12		263.086	332.658	315.641	267.576		460.689	228.748	218.881	254.598	192.601
172875_x_at	F58A4.5		20.3772	22.1096	22.1096	24.8489		20.3659	21.8114	24.0402	18.4425	22.1096
172876_x_at	Y75D11A.4		101.321	127.937	112.843	122.285		124.423	118.421	112.843	120.119	103.547
172877_x_at	C29F7.5		21.6913	24.3473	22.8251	27.311		26.7193	22.8769	24.8104	18.702	26.0635
172878_x_at	F15H10.2		4151.31	2675.27	2388.48	3210.71		700.27	1620.13	2287.5	2900.85	3247.92
172879_x_at	F15H10.1		6387.79	4396.78	4119.97	5280.29		1624.34	2991.26	3821.77	5103.72	5245.07
172880_x_at	C55C3.4		28.5099	36.6337	30.7391	29.4402		34.5853	30.7391	27.3579	30.7391	28.7442
172881_x_at	F17E9.10		459.906	449.343	515.476	475.429		433.787	412.105	364.471	409.414	324.189
172882_x_at	F26G1.7		110.143	116.902	114.014	131.984		110.143	97.5225	110.143	103.649	97.8019
172883_x_at	C27A2.2		9973.05	10491	10103.9	10350.4		12864	11009.9	10801.2	9973.27	10434.7
172884_x_at	R08C7.8		26.8167	35.9735	31.1011	37.4003		32.9091	26.3383	29.7284	31.5667	29.9132
172885_x_at	C34F11.4		54.5216	54.5216	57.3934	61.2788		54.1034	54.5216	55.959	51.2388	48.6494
172886_x_at	Y57G11C.49		32.9001	37.4294	30.8428	41.5639		26.9881	30.7825	33.113	27.2852	34.7495
172887_x_at	ZK1248.6		74.3437	76.4076	76.0185	77.6732		75.7247	80.219	67.836	76.0185	69.7186
172888_x_at	C40D2.2		51.38	61.4518	72.6322	51.3383		78.7827	65.6256	49.0586	78.0414	84.4327
172889_x_at	F58A6.8		44.6998	46.7281	42.8167	55.8733		38.5107	44.6998	45.0196	44.6416	44.2079
172890_x_at	W09C5.6		12947.7	13417.6	13155.5	13816.7		13643.8	14178.2	13038.8	12769.8	13250.3
172891_x_at	F54E12.4		295.36	383.751	332.265	347.693		515.624	319.096	328.981	272.822	255.209
172892_x_at	F53A3.3		8304.53	8549.09	8304.53	8304.53		9848.79	8304.53	7364.94	8064.37	8408.51
172893_x_at	K07F5.1		87.2387	94.899	95.0154	104.247		71.8649	84.0589	89.1716	97.3367	74.5711
172894_x_at	T22G5.6		21.2936	13.9938	13.2449	9.33122		15.1271	41.7435	28.8427	28.5615	17.7289
172895_x_at	F30B5.1		11350.7	15407.8	15304.7	11403.9		8397.5	6865.02	6622.15	10395.6	7417.77
172896_x_at	C34F11.6		104.255	110.094	106.536	104.255		104.255	95.2724	100.47	104.706	102.059
172897_x_at	F38E1.2		14.8621	17.495	17.8293	17.8042		15.2925	18.9098	15.437	15.2727	16.3998
172898_x_at	EEED8.12		13.3877	14.2574	13.4973	12.9658		11.7865	13.3877	14.0195	13.3877	12.8502
172899_x_at	F08G2.3		226.325	261.407	260.527	273.098		261.988	194.237	225.165	233.953	189.843
172900_x_at	ZK546.6		38.0363	42.6816	38.1181	37.7375		35.2749	34.9246	37.7117	35.6778	36.4188
172901_x_at	T27E4.9		51.6362	123.458	108.183	67.0516		54.9692	42.1385	35.9406	45.0562	34.7978
172902_x_at	F36A4.10		2752.34	3707.27	3592.85	2442.88		1562.68	1639.6	1481.33	2562.75	2342.33
172903_x_at	C09B9.6		80.5393	84.0174	96.0418	99.8007		65.4971	79.3048	71.2421	80.5393	76.1958
172904_x_at	K05F1.7		46.6632	53.9946	49.108	49.108		49.108	45.5362	42.3476	50.6349	49.108
172905_x_at	T13F2.11		73.9445	85.5953	76.9946	100.513		66.8427	70.0071	78.5796	82.8038	71.5378
172906_x_at	T13F2.10		85.1426	84.1331	81.8309	95.5891		87.0588	73.6906	85.4951	79.8995	74.5908
172907_x_at	K07F5.3		62.9001	74.2794	76.4409	90.1129		57.8879	57.735	60.9159	79.4329	66.4756
172908_x_at	F34H10.1		249.25	250.639	237.965	240.654		235.854	254.176	236.239	240.654	235.2
172909_x_at	C36A4.8		44.7234	46.0706	50.9339	50.8348		50.9339	50.9339	60.076	53.1839	50.9339
172910_at	C26F1.9		5433.86	6222.39	6140.55	5949.08		7095.92	7077.7	6687.03	5457.34	5761.51
172911_x_at	B0513.3		6956.19	7940.79	7701.73	7657.58		8687.96	8907.99	7701.73	6940.97	7164.99
172912_x_at	T27D12.2		91.7771	86.9491	71.3759	94.4444		75.3752	100.1	91.7771	108.146	105.533
172913_x_at	F11D11.9		115.63	76.3875	78.3205	107.015		110.898	122.75	155.18	153.77	149.776
172914_x_at	F31B12.1		185.005	118.662	100.225	153.375		97.3813	118.662	93.4412	143.495	118.662
172915_x_at	F44G3.3		28.7275	28.7328	29.5963	32.2215		28.1991	29.5963	25.6734	31.5194	29.2313
172916_x_at	T02D1.1		19.859	19.2331	20.7419	23.3264		19.2615	24.6192	18.7203	24.8104	20.9782
172917_x_at	K01G5.2		188.755	200.254	198.58	201.218		235.26	200.254	203.311	200.254	200.254
172918_x_at	K01G5.2		198.125	194.672	214.243	194.202		243.553	205.576	205.576	207.926	196.774
172919_x_at	K01G5.2		241.317	215.431	266.011	242.398		205.894	243.643	213.361	322.748	238.803
172920_x_at	F11A6.1		113.479	92.45	98.9106	104.694		68.9055	64.5518	62.2178	91.2358	76.549
172921_x_at	F38C2.8|F38C2.2		24.0561	22.1549	20.1231	26.7989		25.9996	21.3246	22.0714	22.1549	21.4706
172922_x_at	ZK354.4		138.199	151.326	142.884	163.436		121.872	136.776	138.199	138.199	125.785
172923_x_at	F58G11.1		178.289	137.164	174.413	120.051		143.188	205.307	200.787	232.613	207.847
172924_x_at	C52D10.5		30.3091	42.2032	32.7198	44.3897		39.4594	38.1965	38.1965	36.2844	33.8003
172925_x_at	ZK354.11		141.515	154.43	147.777	150.189		126.717	139.825	128.462	141.431	128.321
172926_x_at	T05A7.9		98.026	94.899	75.8378	95.8507		115.959	158.582	177.92	85.5817	95.8507
172927_x_at	ZK354.1		122.011	121.811	122.011	130.078		138.617	118.613	119.408	131.498	122.011
172928_x_at	ZK354.5		143.199	143.199	143.721	143.501		93.9429	143.199	151.509	153.064	118.157
172929_x_at	F16H9.1		101.186	105.164	95.3289	121.219		97.3813	108.124	111.329	104.833	105.768
172930_x_at	K02A2.6		57.3531	57.6619	57.0042	64.4792		58.0399	70.4595	59.3526	56.8956	53.4943
172931_x_at	C52E4.3		549.876	554.863	565.9	447.753		281.317	439.739	364.25	481.387	413.974
172932_x_at	ZC101.2		496.076	359.564	350.368	432.445		425.887	625.337	685.318	685.465	649.3
172933_x_at	W09C3.6		61.8856	59.0412	58.1926	65.3193		64.5664	63.1695	70.7749	61.8856	56.5399
172934_x_at	K08F4.8		33.7852	34.6968	32.884	42.891		29.3612	32.884	31.9533	27.2852	30.0277
172935_x_at	T03F1.5		62.2763	65.7397	61.6656	66.8547		73.7332	78.0508	75.4596	66.9606	65.7061
172936_x_at	Y47H9C.15|Y47H9C.6		33.1833	31.4098	35.3843	41.4783		38.8045	33.7894	35.0938	33.6866	35.5297
172937_s_at	F23B2.8		7.49398	7.82711	7.49398	7.5926		8.39456	7.32053	7.70809	7.20068	7.12987
172938_x_at	ZK1251.6		44.6629	46.7791	44.9676	59.0259		48.4499	44.9676	44.3948	46.1292	42.6836
172939_x_at	F37C12.11		11213.6	12540.7	11705.3	12151.7		13217.4	12451.1	11223.7	10184.6	11705.3
172940_x_at	F44A6.2		148.491	151.554	159.597	186.531		157.674	139.967	142.719	163.252	147.281
172941_x_at	T13F2.2		363.917	333.732	377.549	307.741		437.125	422.204	262.974	385.132	370.509
172942_x_at	C03G6.19		122.04	83.2329	106.73	106.99		82.3524	108.573	139.242	130.787	105.778
172943_x_at	F30A10.7		105.551	113.058	108.734	118.163		108.734	105.416	104.702	113.792	99.9706
172944_s_at	F53A3.1		160.576	121.701	175.492	111.345		140.573	171.165	152.254	192.517	163.411
172945_s_at	F13C5.1		198.509	131.455	127.057	141.129		73.0969	70.0071	99.1057	63.3656	84.0771
172946_s_at	B0393.1		10512.3	10586.1	10697.3	9768.85		11052.2	10999.9	10872.2	9791.11	9557.53
172947_at	C07A12.4		251.021	338.365	313.738	254.816		308.72	280.542	266.363	341.493	222.311
172948_at	Y67D2.7		15.0508	15.8207	17.7535	16.1876		14.8835	17.8094	15.9746	17.1538	15.458
172949_s_at	C56C10.13		34.7062	25.7714	32.5708	35.141		20.9766	24.6318	21.1318	35.6387	35.6247
172950_at	ZK430.8		83.2688	59.9816	55.8696	57.2326		45.0599	54.7653	56.905	42.5598	74.6876
172951_s_at	C39F7.2		145.327	143.399	137.078	117.181		134.778	146.066	169.7	169.798	139.105
172952_s_at	C29A12.1		63.6245	90.0462	75.436	57.7459		59.5099	73.3412	77.6539	69.8945	76.0254
172953_s_at	F33D4.2		9.62052	11.2314	11.0279	12.2517		11.0493	19.7603	19.0779	10.6558	10.0766
172954_at	LLC1.2		17.6447	17.7289	16.4239	17.7289		19.278	18.2219	18.4471	18.0548	17.7289
172955_s_at	C09B9.4		23.1178	23.1178	22.8927	26.7203		28.4058	20.4157	23.1178	21.8974	23.1178
172956_at	F02E9.5		28.9892	36.5703	36.2974	32.6857		37.5246	36.1278	37.085	25.3155	28.3516
172957_s_at	K09A9.6		16.6585	18.4646	17.8758	16.6875		16.014	21.5812	18.6193	17.8758	17.732
172958_s_at	F13D12.6		138.619	84.5657	73.7729	107.006		57.6615	104.308	88.9046	233.473	82.991
172959_s_at	T07D10.1		45.8031	43.9903	49.6777	51.7939		42.1852	43.9624	43.5633	40.6883	43.7792
172960_x_at	W06D4.1		1004.77	991.154	1049.04	1031.5		1052.79	1060.33	1124.55	1572.61	1069.36
172961_x_at	T05C12.6		167.305	172.364	162.48	151.032		162.995	190.311	136.007	192.41	186.147
172962_at	K02A4.2		19.5425	15.3527	14.9407	15.862		14.1213	15.3527	10.8839	16.4275	13.0657
172963_x_at	F23B2.13		411.432	491.665	476.043	549.505		548.009	566.025	349.734	427.016	566.713
172964_x_at	Y18D10A.19		2826.12	3146.88	2950.04	2667.44		3340.99	3102.08	2621.91	2724.33	2614.61
172965_x_at	C35D6.4		37.892	44.0591	43.3109	49.7231		42.7909	34.7366	46.7032	43.2336	44.0591
172966_x_at	F38C2.7		72.2989	100.079	83.4473	102.385		86.5766	82.0737	89.081	81.7856	89.9673
172967_x_at	C25A1.11		140.057	99.3622	88.436	120.536		84.3146	81.142	81.1504	128.529	115.16
172968_x_at	Y45F10C.5		36.2844	31.7552	31.7538	37.3293		37.3293	37.3293	47.3909	46.3603	43.4155
172969_x_at	T05A7.9		36.509	44.3387	38.0857	40.4061		93.0617	49.4743	82.2784	42.1924	32.4645
172970_x_at	Y116A8B.2		107.683	62.3659	66.0612	94.4204		93.9013	109.117	128.085	143.602	149.135
172971_s_at	Y54G2A.11		229.936	150.13	134.635	176.793		97.5052	116.688	180.558	88.8378	129.462
172972_s_at	Y38C1AA.11		216.35	226.076	294.073	172.644		427.294	422.483	268.876	311.031	244.319
172973_at	E02H1.4		175.244	165.945	155.32	149.967		193.099	214.045	208.341	144.928	212.311
172974_s_at	F19C7.1		4522.45	3541.73	3822.08	2970.66		3447.78	3691.83	4992.89	3966.31	3594.51
172975_at	R151.2		815.527	1275.59	1215.43	936.364		1113.41	811.356	938.151	841.151	814.732
172976_s_at	F55C7.7		13.6149	14.5307	14.9407	13.7839		13.436	15.1815	14.432	13.7839	12.5201
172977_at	Y71A12B.12		23.8914	24.9427	23.2948	25.7416		28.3133	18.8321	25.435	24.9427	24.9427
172978_s_at	C34F11.3		2506.71	2563.13	2418.46	2355.46		1635.61	1948.22	2363.63	1998.08	1914.52
172979_at	ZC308.1		552.407	488.313	521.401	359.399		410.723	436.671	669.954	273.603	418.791
172980_s_at	C43E11.8		291.752	279.245	297.028	193.861		329.811	315.95	278.331	287.606	285.305
172981_s_at	Y105E8B.2		314.843	286.157	278.232	285.171		378.454	341.543	388.133	281.768	335.436
172982_s_at	Y67D8C.5		24.8939	25.4988	25.4988	26.8684		32.0087	26.0254	27.5669	22.3842	26.591
172983_s_at	K10B3.10		7.72553	7.9499	8.17634	8.51286		8.35794	9.24176	9.27044	7.55512	8.16386
172984_s_at	W02G9.2		199.59	167.941	172.052	155.595		271.58	154.236	165.873	222.95	148.934
172985_at	R01B10.1		42.8376	46.2809	49.9367	49.8459		77.9667	47.0342	51.9635	78.1065	42.516
172986_s_at	ZC247.1		1278.93	1288.11	1360.5	1148.54		1270.54	1319.96	1430.27	1113.42	991.376
172987_s_at	Y22D7AL.7		28.1355	33.6341	32.9382	32.8863		38.4196	32.9382	33.5559	45.5874	31.7206
172988_s_at	C09E8.1		256.109	285.348	319.88	219.636		293.368	285.348	300.035	332.253	216.908
172989_s_at	R11A5.7		473.639	1171.86	885.057	298.753		338.578	203.232	196.4	208.819	206.176
172990_at	Y18D10A.5		11.1248	11.4782	11.1644	13.1057		13.7719	12.3383	12.5529	11.8874	11.6353
172991_at	C45B2.7		201.23	408.893	464.366	340.422		676.565	393.809	393.809	488.25	255.746
172992_s_at	Y54G9A.6		834.059	874.396	898.254	707.908		1072.53	757.214	922.198	888.676	841.566
172993_at	T07D10.1		13.5705	13.457	14.1273	14.0829		20.5855	15.2776	14.248	16.1732	14.446
172994_at	ZK829.4		2194.32	2454.97	2659.16	2233.91		2525.86	2507.95	2402.23	2402.23	2369.67
172995_at	C06G4.5		9.79846	9.3051	9.88971	9.33122		9.37484	9.03279	8.83758	9.69822	10.0373
172996_s_at	Y59A8B.2		247.69	210.448	169.495	128.251		247.654	177.936	228.117	145.317	167.269
172997_s_at	F56C9.7		2187.29	2030.31	2337.53	1666.82		2670.99	2986.3	2978.43	2498.09	2357.63
172998_s_at	K07A1.6		15.4597	16.3543	15.4597	18.3284		15.183	16.982	14.9525	15.9563	15.4597
172999_s_at	C41G7.3		1446.9	1363.54	1405.49	1290.62		1906.28	1739.21	1732.12	1612.54	1591
173000_s_at	JC8.2		302.165	281.988	277.38	209.19		462.881	253.727	262.754	271.217	310.828
173001_s_at	R06C1.1		225.141	248.749	272.745	225.509		224.229	225.509	225.509	209.651	200.16
173002_s_at	F52H2.7		110.008	88.1644	109.859	71.2441		95.3926	114.076	97.9485	103.148	81.9866
173003_s_at	Y17D7A.3		78.0094	89.1253	106.742	63.1724		171.711	200.22	166.855	160.1	151.868
173004_s_at	T02E9.2		337.62	1087.24	1386.6	448.065		1024.93	316.978	237.375	461.113	98.4346
173005_at	T09B4.1		18.0858	20.3336	22.2988	18.117		19.9665	19.8231	19.7831	20.3703	20.3298
173006_s_at	F42C5.9		708.645	552.205	552.447	530.613		599.932	477.955	618.732	473.108	549.901
173007_s_at	Y34D9A.6		1233.29	1128.92	1282.23	1062.06		1960.68	1871.69	1561.49	1282.23	1273.98
173008_s_at	F38A1.2		94.1933	71.98	75.2031	76.4037		55.3892	77.9043	86.1338	90.1367	86.9456
173009_s_at	F01G4.1		995.658	909.038	859.838	836.769		763.218	759.754	814.645	727.144	954.953
173010_at	T05A12.4		418.367	377.554	489.487	405.727		349.926	394.959	466.83	296.057	394.959
173011_at	F52A8.6		165.318	182.788	204.714	173.466		140.465	174.725	182.376	173.466	169.119
173012_at	W07E11.1		136.741	147.926	146.222	133.59		157.35	112.788	107.442	128.899	109.136
173013_at	Y51F10.4		15.2666	13.901	12.9991	14.2164		16.8517	14.752	16.3752	13.9554	16.2135
173014_at	ZK20.6		454.309	700.085	727.53	276.851		954.933	305.146	347.81	373.598	199.739
173015_s_at	Y54G2A.9		174.062	223.627	201.224	212.244		187.91	166.357	187.573	187.91	159.475
173016_s_at	R10A10.2		82.1456	82.1456	105.566	91.1134		83.4623	82.1456	87.0642	79.3681	67.5
173017_at	R10E11.1		443.863	426.919	470.403	354.021		575.483	485.182	601.15	293.269	357.854
173018_s_at	R119.4		1160.25	1467.62	1409.18	1270.95		549.522	627.646	853.722	1432.48	1186.08
173019_s_at	F10C2.2		10.8163	9.7713	11.0459	10.8163		10.7656	10.6535	10.3424	11.7038	11.5177
173020_s_at	T19A5.1		25.2714	32.8813	39.6247	39.6247		92.8343	121.311	155.684	17.8904	18.3461
173021_s_at	H06I04.1		96.9337	90.2179	98.4519	102.265		57.7916	66.745	55.7992	70.1727	64.5333
173022_at	F22B3.4		89.2873	81.5749	87.6527	89.9106		94.3259	82.7228	93.0973	90.8297	89.5839
173023_at	Y54F10BM.9		36.6048	38.7397	39.2077	32.0311		31.8054	29.1188	26.7914	31.9784	28.0626
173024_s_at	Y76B12C.7		50.5314	42.4405	39.4799	30.3437		75.1505	44.1672	39.731	40.2852	50.9754
173025_s_at	Y61A9LA.3		59.1506	84.7755	75.1545	58.7449		68.6791	49.2629	45.0196	59.1506	48.4962
173026_at	F46G11.4		331.913	337.535	312.919	327.229		440.798	357.868	345.812	313.096	306.794
173027_s_at	Y67A10A.9		80.6799	54.3038	61.7869	50.261		63.1695	65.7043	63.1695	65.6222	82.2749
173028_s_at	C13F10.5		94.8768	106.353	139.206	78.9946		107.12	113.41	135.11	123.431	91.8163
173029_s_at	F10G8.6		125.365	130.412	140.574	114.861		134.409	130.459	110.908	126.491	111.108
173030_at	BE10.2		134.3	243.497	200.504	124.44		185.05	108.963	122.724	97.6184	110.17
173031_s_at	Y45G5AM.9		111.468	114.972	105.582	95.2241		61.5113	73.8281	80.5516	103.058	101.479
173032_at	yk141e7.3		22.8038	27.0626	26.6687	23.7597		21.8931	23.4137	22.9531	20.2736	23.4137
173033_at	D1086.9		68.3122	70.5692	70.5692	70.5692		70.6313	74.4122	70.5692	64.9096	67.3892
173034_s_at	F29G9.5		548.64	385.466	446.713	259.209		886.022	551.766	404.454	573.384	500.576
173035_s_at	C37H5.9		211.207	129.152	115.84	156.978		73.5801	151.435	146.077	217.637	224.854
173036_s_at	F21F8.7		5061.04	4597.82	5012.29	4123.37		4243.54	4277.81	5230.37	5156.53	4335.32
173037_at	W01B11.3		1055.41	1219.93	1217.54	1093.12		1239.52	1205.37	1277.37	954.79	1131.36
173038_at	T04G9.1		17.1916	17.597	22.1847	14.3853		19.4167	22.8384	17.7661	13.5301	18.2357
173039_s_at	K07A12.2		98.3352	162.049	180.7	162.049		277.883	162.814	163.782	136.844	143.495
173040_at	C42D8.3		204.679	247.852	301.632	233.078		253.231	192.567	217.818	239.316	228.969
173041_s_at	F20D12.4		200.095	204.843	219.592	133.59		367.158	246.117	218.735	207.322	182.582
173042_s_at	R08B4.1		14.2609	15.1902	14.3754	17.5678		12.5813	13.5211	14.0195	14.3754	14.3754
173043_at	F45E4.2		1063.37	1208.04	1401.71	1199.49		1318.38	1361.34	1201.64	1199.05	1096.53
173044_at	T12D8.8		1558.67	1875.36	1948.78	1921.51		1669.75	1414.14	1569.98	1645.39	1622.49
173045_at	Y37E3.16		177.749	256.244	302.732	173.691		267.341	239.157	210.494	287.897	216.605
173046_at	T10E9.2		16.381	15.797	15.3709	15.5868		15.5964	15.5868	16.2126	14.8611	15.4597
173047_s_at	Y54E10BR.1		161.807	170.482	134.83	159.629		203.084	159.629	184.899	129.196	145.514
173048_at	R04E5.7		39.0086	37.116	40.5182	38.1088		34.9444	31.4541	34.1777	26.5147	33.1238
173049_at	C37C3.6		1546.46	1593.14	1543.89	1382.08		1209.39	1307.67	1454.01	1454.01	1354.72
173050_at	F54F2.1		218.496	188.657	185.145	177.313		237.729	207.331	223.064	166.911	219.365
173051_s_at	F22A3.6		1661.13	2701.94	3121.45	1625.02		3518.18	3290.22	3121.83	3125.63	2329.35
173052_at	F25H2.8		752.238	753.24	766.267	618.421		512.801	443.584	618.421	501.291	617.18
173053_s_at	ZC506.1		96.9669	74.4186	86.9866	81.7765		66.8715	85.7924	55.7176	136.158	129.638
173054_at	C09E9.1		8.91083	7.81492	7.71602	7.01414		8.85285	7.92478	9.19322	8.53642	8.61209
173055_s_at	C47E8.5		2922.6	3422.52	3530.14	3283.08		3494.28	2692.93	3152	3235.05	2873.02
173056_at	T23E7.2		3419.26	3006.78	2857.59	2747.36		3362.49	3430.97	3638.36	3129.77	3198.73
173057_at	Y37E3.1		23.0545	21.9491	20.8107	22.9342		35.0296	21.9491	20.1575	21.9994	20.7349
173058_s_at	R74.8		214.454	206.432	299.957	164.567		175.654	176.209	172.1	249.568	162.797
173059_at	ZC8.4		1177.64	964.009	1154.16	1058.69		457.302	607.679	789.314	676.524	812.262
173060_s_at	C34D4.3		18.0279	20.163	21.5941	19.0115		24.4868	16.6163	19.0115	18.9625	18.9872
173061_at	F54B3.1		9.69122	9.84894	9.17016	9.64623		9.89957	9.5684	8.79608	10.5728	9.14215
173062_at	C05B5.6		35.9506	45.2937	45.2937	53.6282		52.6003	47.2585	45.1687	43.5585	45.8076
173063_at	K07C11.9		54.3595	54.3595	54.2945	51.531		62.6501	57.8229	63.7765	53.9299	49.295
173064_at	T24H7.2		207.34	209.219	208.81	201.218		258.303	208.81	214.864	130.083	204.321
173065_at	T21B10.3		200.169	191.141	198.431	197.422		236.066	225.794	246.654	140.941	199.121
173066_at	C25G4.10		221.521	178.739	186.737	182.95		286.664	296.744	336.025	221.521	255.104
173067_at	Y48G8AL.9		109.017	101.621	105.933	115.39		131.501	114.469	118.52	110.498	111.122
173068_at	T10H9.2		370.539	311.557	362.098	381.984		281.551	239.846	318.099	244.782	304.157
173069_at	M02E1.1		185.193	127.213	131.219	141.535		88.2659	110.764	145.994	86.2181	141.716
173070_s_at	M106.1		68.0639	68.9361	82.4673	54.9023		80.7008	59.9312	53.4648	57.587	73.3902
173071_s_at	F56D5.1		15.1052	14.9251	13.7584	14.6866		14.3369	15.0287	14.6866	14.782	14.041
173072_at	Y82E9BR.20		13.2776	13.3716	11.6955	11.9858		12	12.0444	13.666	12.2522	12.2522
173073_s_at	T07D3.9		75.419	91.0075	126.342	126.342		206.666	128.008	96.8364	178.088	189.821
173074_at	Y67D2.1		72.2989	94.6997	73.0518	81.4369		99.5026	73.0318	80.7673	85.5055	89.922
173075_at	C48D5.2		298.442	207.235	205.085	222.992		94.0854	113.801	156.784	163.839	181.799
173076_s_at	T20F7.6		344.913	263.115	268.674	215.796		318.59	288.198	316.388	237.447	224.256
173077_s_at	F37D6.1		110.656	134.626	165.238	88.007		215.01	170.072	147.085	136.138	144.541
173078_at	Y48G8AL.7		40.2228	59.7191	72.2025	45.6512		57.6607	47.349	49.4141	52.9268	39.5333
173079_s_at	Y48G1C.7		74.3705	87.2028	92.743	63.0308		62.0581	42.1639	71.4482	71.6004	63.9458
173080_s_at	ZK970.2		738.449	784.437	777.843	538.489		1006.14	964.35	734.675	1127.54	849.155
173081_s_at	W02D9.1		14.138	13.8588	17.7904	14.6192		13.8974	14.138	14.2519	13.8546	13.6069
173082_at	C37A5.1		15.3672	16.133	16.7469	18.5875		19.0091	17.0226	17.325	17.6886	15.3408
173083_s_at	H10E21.4		69.1699	82.451	67.0614	31.253		31.253	22.8195	17.2133	27.1231	29.2998
173084_at	H06H21.3		2194.12	2536.98	2608.92	2251.74		2569.9	2069.85	2382.01	2108.24	2191.49
173085_at	C18C4.10		169.048	180.32	170.751	184.257		115.685	96.3132	94.531	86.7089	86.5772
173086_s_at	F26F12.3		1546.12	988.712	1062.62	1563.81		678.057	543.388	852.232	391.154	747.777
173087_s_at	R13A5.8		5385.54	5955.14	6021.42	5466.75		6086.48	6146.86	6020.13	5635.89	4755.04
173088_s_at	B0334.2		217.136	115.852	135.459	151.174		179.755	188.238	169.156	158.226	224.026
173089_at	F13D12.6		28.7292	33.1831	24.4536	35.9534		30.1732	29.1643	30.305	27.2852	29.1788
173090_s_at	F35C5.8		1141.94	801.548	959.609	709.142		686.268	831.932	1075.64	1005.21	795.404
173091_at	K09A9.6		9.61803	10.5977	10.6125	11.1069		10.978	10.522	11.2661	10.2806	10.6125
173092_at	F39D8.1		161.544	120.084	117.968	117.968		71.1024	117.968	148.895	89.9685	117.968
173093_s_at	F39D8.1		130.549	60.9448	53.825	57.782		22.5675	45.3479	53.825	44.9759	53.825
173094_s_at	F16B12.1		75.6614	76.1579	69.7033	77.2326		66.788	73.7596	75.3058	68.5398	73.7596
173095_at	T23B12.4		107.019	126.918	105.933	111.729		115.063	110.314	100.698	98.3938	104.57
173096_at	K08D12.6		131.481	141.984	152.354	155.942		125.328	132.123	134.586	127.824	134.586
173097_at	Y105E8A.3		37.5224	39.7466	39.9699	31.6791		61.2233	41.811	55.9441	39.9377	39.9699
173098_at	F11A6.1		538.831	568.283	658.418	674.661		343.95	370.072	511.654	373.703	403.565
173099_at	Y37F4.5		9.53361	10.3809	9.86691	10.2744		8.31593	9.67151	9.51476	8.60297	8.70177
173100_s_at	T01C3.7		4350.44	3053.61	2984.2	2443.4		4872	3215.3	3348.73	2650.98	4913.95
173101_at	D2013.7		679.432	679.432	625.819	708.259		824.715	626.151	778.865	591.373	690.761
173102_at	C02E7.2		12.0894	11.4048	11.218	11.9493		13.0339	11.9606	11.5848	11.0989	11.4263
173103_s_at	K07B1.4		184.299	178.878	193.154	187.57		140.582	193.154	205.022	280.336	201.689
173104_at	W08E3.1		1502.68	1872.35	1880.5	1598.66		1720.12	1777.14	1703.32	1567.17	1586.17
173105_at	C44B7.3		48.1664	45.0976	49.3167	49.2176		24.3749	30.8978	38.5291	18.7434	21.5373
173106_at	Y37E3.5		142.257	149.244	142.257	148.635		142.257	146.901	138.669	141.535	135.337
173107_at	yk644c4.3		190.076	189.188	191.481	223.795		201.698	222.382	221.643	148.313	204.412
173108_at	Y37E3.3		540.827	560.759	655.156	546.275		994.705	957.902	741.153	516.476	560.142
173109_s_at	Y41D4B.26		8.53822	9.57461	9.16664	8.81797		8.57293	9.51818	8.98476	8.33605	8.60051
173110_at	ZC513.6		15.2824	18.8839	18.0908	16.7919		15.6907	15.2154	17.0806	14.1878	23.2512
173111_s_at	ZK484.3		370.679	347.731	315.724	374.43		364.024	290.117	399.932	262.689	348.418
173112_s_at	F40F8.10		9665.38	10126	10225.5	10126		10435.1	10978.6	10000.5	10126	9862.05
173113_at	yk637c6.3		2063.61	2909.87	2785.91	2765.81		2905.97	2216.7	2975.14	1449.34	1780.63
173114_s_at	C50C3.8		912.699	792.076	777.424	895.006		540.054	642.703	764.78	508.205	687.821
173115_s_at	M176.2		445.318	432.63	537.497	371.871		667.647	612.787	574.398	724.299	460.085
173116_s_at	F52F12.6		88.8412	101.23	79.1974	101.624		69.3003	61.376	84.9608	68.2273	71.9439
173117_at	H10E21.4		61.0918	50.7483	59.0279	56.8569		31.3886	43.6693	36.3067	34.9291	37.2508
173118_s_at	F08C6.2		194.828	125.208	164.234	176.659		161.596	254.211	186.165	230.804	232.649
173119_s_at	Y34D9B.1		261.15	192.88	232.497	214.477		176.911	120.606	176.444	106.69	138.014
173120_s_at	F07A11.3		142.699	172.968	202.043	126.114		214.859	163.233	160.165	177.037	163.233
173121_s_at	K10B3.6		97.5042	60.3343	75.2776	83.4077		53.6138	48.3902	56.6919	51.1214	53.3865
173122_s_at	T04B8.5		464.134	458.043	594.824	363.922		554.293	371.808	471.856	716.948	351.597
173123_at	W01A8.1		16.2133	15.5718	16.1324	16.2133		19.1436	16.2133	16.7539	17.8758	15.4662
173124_s_at	H42K12.3		281.726	973.932	1282.19	537.21		1500.27	520.365	323.077	765.128	182.114
173125_s_at	B0350.2		1346.5	1005.36	1151.94	1226.43		412.959	764.621	632.15	917.455	883.305
173126_s_at	C06C3.1		566.426	615.544	643.266	581.643		464.068	398.574	538.787	442.997	578.673
173127_at	Y15E3A.4		87.9625	53.6943	59.4405	52.9987		76.4076	82.3319	92.353	67.2056	76.4076
173128_s_at	K08F9.2		321.993	354.618	377.758	272.545		415.844	390.315	329.932	553.061	315.333
173129_s_at	C47E12.1		1914.74	2014.29	2159.18	1991.94		2607.65	2148.17	2081.81	2421.73	2081.81
173130_s_at	C56C10.10		219.799	247.473	278.986	244.783		232.707	241.443	222.576	256.676	172.585
173131_at	D2085.1		440.913	867.113	731.176	409.432		722.288	423.621	416.985	384.848	345.621
173132_s_at	T06A1.1		9.26769	12.8202	9.26769	9.24385		12.1965	8.79865	9.47328	9.40672	8.73879
173133_s_at	R107.6		315.154	163.969	138.941	121.504		231.303	162.38	254.736	146.076	278.203
173134_at	T16G12.3		15.3672	18.6149	20.6502	17.2818		17.9099	16.0493	18.4106	14.0378	17.2818
173135_s_at	K08E3.3		39.0347	67.8522	53.9202	58.4888		58.601	58.5566	58.4888	60.5322	58.4888
173136_at	Y71G12B.21		58.1102	63.9518	68.1032	69.7132		75.794	72.6017	68.1032	57.1157	68.4007
173137_s_at	M117.2		3931.8	3371.04	3948.21	3546.75		3465.65	3301.65	3516.87	4123.33	3258.79
173138_s_at	C53B7.3		1589.63	492.208	707.253	833.565		370.909	1135.68	1848.45	1004.7	1505.22
173139_s_at	T27E9.3		366.076	277.676	405.194	290.93		194.9	210.207	277.676	288.497	270.845
173140_at	ZC15.7		13.4885	13.1547	13.8789	13.5119		12.7443	15.3023	14.2373	12.7647	12.6976
173141_s_at	Y38A8.2		454.191	482.13	519.704	359.285		742.498	621.092	457.442	605.509	567.045
173142_at	H02I12.1		10.1685	10.6035	10.877	9.74894		12.5807	9.80337	10.4484	10.5103	11.5647
173143_s_at	M03C11.1		309.309	245.708	319.873	221.873		191.752	196.632	199.204	214.838	196.792
173144_at	Y54G2A.6		367.632	200.811	279.628	173.116		259.977	325.493	395.87	429.266	189.275
173145_at	yk707c8.3		32.1663	18.2486	17.0817	18.136		15.8599	22.5664	28.6504	12.2209	16.9948
173146_s_at	F39H11.5		866.326	849.545	946.617	744.777		1384.3	1012.91	891.394	1042.67	752.326
173147_s_at	ZK1025.9		81.0417	82.2376	91.4903	94.8137		179.697	121.311	100.155	117.446	95.8642
173148_s_at	R12H7.2		1010.52	1137.13	1128.49	902.162		1310.82	1201.14	1160.81	1250.87	1076.18
173149_at	yk713f8.3		669.959	726.151	738.152	1947.45		1720.01	2771.67	2063.77	1466.04	369.475
173150_at	F13B12.6		132.678	102.251	93.6263	100.006		100.079	90.7476	127.077	62.3624	100.079
173151_s_at	C17C3.1		96.85	92.793	112.873	58.3458		268.661	165.623	171.534	164.741	201.045
173152_at	Y51F10.10		165.828	131.395	133.043	126.34		118.187	173.787	194.146	112.113	144.874
173153_s_at	W04B5.3		425.201	390.989	413.455	385.963		289.709	361.165	444.735	385.963	374.722
173154_s_at	T26F2.2		28.6543	30.8539	25.796	25.0181		19.3104	20.6144	24.4868	15.2988	23.6387
173155_at	C31H1.8		13.6296	15.1166	17.0908	13.91		12.3015	13.8125	13.6296	10.2275	13.6296
173156_s_at	yk725d7.3		152.468	158.66	178.206	299.09		622.202	1233.25	1267.27	497.226	51.0924
173157_s_at	F55F8.5		346.151	307.249	345.447	214.05		727.208	382.857	392.043	253.064	481.6
173158_at	W08A12.2		13.7481	13.956	12.4479	13.3832		12.7544	15.1787	15.4408	15.3167	13.1544
173159_s_at	Y70C5C.6		11.0801	11.6266	9.94344	12.5333		16.3423	13.0966	14.0195	12.5813	12.9453
173160_s_at	F36D3.1		66.8734	79.3114	88.0256	79.0484		96.8831	79.5237	78.4011	70.4567	79.3114
173161_at	C06H5.7		251.679	288.84	271.224	205.61		200.926	202.055	197.342	338.207	182.176
173162_s_at	F23B12.8		169.067	180.864	219.275	169.067		189.79	169.067	165.865	112.113	169.067
173163_s_at	R166.5		45.9736	48.3191	46.9094	59.4405		46.9094	46.9094	50.758	48.0858	46.9094
173164_s_at	C18D11.1		1941.55	2225.35	2243.99	1826.97		917.39	1454.99	2106.12	2181.19	1824.5
173165_s_at	B0412.3		158.42	210.206	212.341	179.919		166.313	153.663	145.994	228.731	179.648
173166_at	yk580g10.3		23.9424	23.2485	24.9183	25.3896		26.8503	25.1517	27.3237	24.2604	25.9771
173167_s_at	C28D4.3		121.811	155.684	143.099	132.48		145.945	132.751	159.382	143.126	119.602
173168_s_at	T10G3.6		599.113	770.142	885.671	694.694		1015.86	1006.6	844.856	707.17	596.044
173169_at	yk499f11.3		13.7481	14.3863	11.9816	14.3309		13.0909	13.5358	12.7031	13.4048	12.8831
173170_s_at	C10H11.1		17.3085	18.5231	18.7323	14.2164		11.18	14.7541	13.0393	15.5701	15.2051
173171_s_at	M01D7.6		93.6973	105.564	124.116	83.2664		42.3282	71.2664	78.8884	92.6248	92.79
173172_s_at	M28.1		20.4327	13.0257	14.686	14.7243		32.3467	16.0206	19.1266	16.7929	20.0596
173173_at	F54D5.3		23.8364	20.5873	23.1484	20.0133		48.7239	23.5751	26.679	117.157	27.0501
173174_s_at	H06I04.6		163.925	109.827	137.155	100.1		204.018	160.934	227.787	211.796	168.095
173175_s_at	ZK512.3		84.1644	88.2614	86.0025	66.8033		62.6758	82.1814	109.09	86.2348	87.6986
173176_at	F55A11.3		263.839	157.878	183.066	181.586		316.168	220.532	309.112	157.497	176.506
173177_s_at	F21H7.2		11.7825	12.5225	10.8695	12.156		12.4157	12.3561	11.1552	11.7825	11.6842
173178_s_at	C37A5.1		104.628	105.588	56.1634	87.4583		83.6131	118.352	151.303	147.033	114.097
173179_s_at	K02F3.11		303.915	273.726	274.943	299.361		354.019	314.654	285.359	298.987	299.634
173180_at	H06I04.6		22.8023	20.2776	21.5854	20.2405		19.5622	20.4977	20.7448	20.4977	20.4977
173181_s_at	C27F2.8		644.958	768.297	850.676	616.799		608.969	656.864	799.71	769.794	609.309
173182_at	F09F7.2		4368.39	4190.98	4265.63	4086.07		4163.52	4267.27	4825.39	4265.63	3811.82
173183_s_at	T08B2.9		496.77	347.526	338.318	252.113		676.323	324.318	471.436	381.232	480.365
173184_at	yk618d9.3		16.817	17.7535	17.7535	19.6135		22.9863	17.4406	15.8483	17.8485	18.2953
173185_s_at	D1043.1		152.542	202.607	196.856	126.926		190.5	141.025	138.378	161.909	127.014
173186_s_at	Y38F1A.2		118.278	113.225	137.189	84.7846		94.6837	93.3709	123.102	151.166	86.3422
173187_s_at	Y51A2D.7		53.569	52.7086	52.094	53.569		65.7466	53.569	54.0933	52.2793	50.6298
173188_s_at	W02D3.9		532.429	531.031	595.191	604.114		250.445	395.191	345.755	426.597	367.987
173189_at	2RSSE.1		11.7038	11.7206	11.3537	13.353		11.7038	11.0154	12.0638	11.3912	13.2838
173190_s_at	K08A2.4		35.8574	24.0604	29.7837	29.2456		40.2766	29.1946	35.9343	25.0119	30.2637
173191_at	W02D9.1		26.1486	22.7619	22.1841	24.5316		26.3787	23.3542	21.7819	23.4674	21.5746
173192_s_at	Y60A3A.7		481.185	606.134	706.332	516.08		553.885	448.383	557.896	711.09	478.198
173193_s_at	C03B1.12		984.376	898.045	878.509	718.892		866.369	742.32	1071.86	898.045	887.959
173194_s_at	T28F2.4		184.506	228.991	220.765	185.403		262.343	252.283	197.821	206.259	234.846
173195_s_at	Y49F6B.4		13.0532	28.3181	28.3181	19.2746		65.1104	81.8002	57.3154	12.0595	9.95469
173196_s_at	Y62E10A.9		38.8686	32.4293	25.4213	33.1066		20.54	29.8044	18.4742	46.7506	43.278
173197_at	ZK909.2		132.949	99.9552	121.869	144.266		63.5488	73.2689	88.9744	62.824	100.613
173198_s_at	F42A8.2		1574.9	1071.59	1100.9	1207.14		985.499	1391.63	1265.72	1786.38	1488.82
173199_at	Y82E9BR.5		20.9375	19.9135	21.1259	17.5878		16.6106	15.5679	19.4397	19.8039	19.4298
173200_s_at	F08G12.10		54.8429	32.3239	23.3921	27.9015		29.361	32.5121	32.5121	39.8524	44.8701
173201_s_at	T07H3.6		52.6044	53.4144	68.5917	50.9467		59.9988	88.7279	82.2784	119.954	57.1318
173202_s_at	C04F12.10		1116.84	1119.53	1319.37	1105.23		1359.6	1138.34	1163.37	1373.47	1214.25
173203_at	C53H9.1		247.981	281.638	309.649	674.309		870.093	1761.97	1196.01	827.921	124.592
173204_s_at	B0310.5		590.101	512.892	566.247	443.756		761.797	749.378	717.319	756.021	683.809
173205_s_at	R06A4.8		299.587	273.797	317.273	244.065		191.581	237.151	179.742	296.438	216.165
173206_s_at	T03F6.1		2047.42	1521.85	1910.64	1817.51		2550.54	2926.09	2822.01	2805.12	2327.26
173207_at	Y17D7B.7		38.7664	303.555	212.868	103.114		177.666	68.3542	66.2171	68.9436	65.929
173208_s_at	ZK809.3		2427.94	1613.03	1642.73	1230.79		2573.33	1841.08	2026.51	1523.71	2184.02
173209_s_at	C50F4.1		594.389	276.603	356.833	433.921		441.445	600.111	552.543	568.692	475.433
173210_s_at	F14B8.5		406.865	345.998	306.086	312.287		542.569	414.603	452.584	295.205	357.952
173211_at	C10C6.6		664.27	664.27	708.976	536.806		628.808	664.27	771.618	657.431	731.623
173212_at	F15B10.2		12.5842	13.9182	13.6315	13.903		14.8581	14.1878	13.6315	12.7625	13.2843
173213_s_at	DY3.7		464.235	483.799	519.687	478.295		390.09	323.21	470.988	327.398	311.134
173214_s_at	W10C8.5		1895.61	2231.81	2652.66	1884.55		1889.2	2483.75	2469.83	2727.59	2196.03
173215_at	C29E4.2		439.008	459.984	447.871	362.795		464.728	506.578	506.632	371.66	447.871
173216_s_at	C43E11.11		99.3491	119.864	138.076	78.2216		130.437	91.7437	116.795	137.323	116.795
173217_at	F58A3.1		253.377	169.332	193.487	229.676		74.0373	91.7753	122.796	164.945	199.075
173218_s_at	T08G2.3		968.971	1412.11	1432.04	859.043		1600.81	1085	1006.01	1291.85	1009.29
173219_s_at	R13F6.6		148.683	131.54	195.305	138.497		135.764	203.984	158.098	125.147	146.413
173220_s_at	C47B2.5		501.465	535.365	579.03	399.881		610.436	628.027	535.365	547.997	467.814
173221_s_at	Y48G10A.1		217.343	272.853	308.527	224.233		421.202	355.797	333.871	383.479	208.4
173222_s_at	ZC155.1		695.698	621.889	718.209	742.032		514.817	675.184	667.77	948.821	534.712
173223_s_at	C25A1.8		192.057	236.877	234.648	200.674		145.173	218.232	218.232	293.687	220.189
173224_s_at	C17C3.4		36.2589	39.7449	35.9758	40.4061		35.3288	41.6366	41.5394	39.147	36.6921
173225_at	T05G5.12|T05G5.11		90.3513	93.0382	138.488	98.9811		62.578	84.905	90.3513	50.1297	86.8566
173226_s_at	Y87G2A.4		30.7093	21.5617	20.2502	21.1903		19.096	19.4198	19.517	18.9461	20.2502
173227_at	Y82E9BR.18		75.3667	68.7091	57.2595	49.9612		78.5808	79.0213	62.7979	75.1462	62.3879
173228_at	Y46H3D.1		10.5103	10.9317	10.9317	12.156		11.6871	11.0007	11.9633	10.4262	10.702
173229_s_at	Y54E10BR.4		918.427	659.898	671.232	515.949		1183.59	799.876	1080.37	580.709	806.686
173230_s_at	Y46G5A.30		19.664	22.6601	20.3426	21.867		20.3001	18.9098	17.8055	22.5345	19.5288
173231_at	K07B1.8		17.3768	18.6925	17.5657	17.8758		20.8039	19.1266	19.1266	25.0199	19.0626
173232_s_at	C05D9.2		264.439	176.682	209.754	147.783		315.234	368.409	429.214	242.593	248.652
173233_s_at	Y51H4A.4		11.1623	10.3993	11.1623	11.2898		12.8892	11.1936	12.1081	12.328	10.6969
173234_s_at	Y52B11A.10		31.3872	24.6529	27.4711	22.7316		32.8109	33.4156	26.4556	19.6876	24.6188
173235_at	Y38C1BA.3		1134.64	1498.08	1143.83	446.376		207.343	111.628	322.988	195.555	317.978
173236_at	Y67H2A.2		102.33	139.846	136.271	101.496		133.214	129.956	94.7926	114.069	123.342
173237_s_at	Y77E11A.11		186.388	179.423	200.72	119.651		293.631	152.681	180.271	204.576	177.901
173238_s_at	K11D12.4		226.107	759.588	585.571	343.248		1111.79	316.787	194.366	154.267	136.713
173239_s_at	T10B10.2		1144.12	1179.42	1273.14	864.107		1452.09	1369.45	1276.68	1273.14	1267.74
173240_s_at	K08D12.3		2061.26	2274.64	2800.8	2269.58		2138.07	1799.99	1684.32	3163.02	2517.27
173241_at	C11G6.4		82.1673	70.4678	75.5095	65.6908		72.4383	71.1744	67.2021	64.5621	86.8995
173242_s_at	M01D7.5		425.468	391.598	484.229	418.759		391.598	420.31	381.212	449.257	392.704
173243_s_at	D1007.12		12406.3	12977.3	13246	12891.5		13840	13412.4	13094.7	12891.5	12432.3
173244_at	F49C12.11		1838.29	2195.63	2070.26	1961.26		1999.67	2033.4	2033.4	1757.7	2077.24
173245_s_at	C44B12.5		111.319	140.513	117.059	132.946		141.657	121.807	117.975	116.487	112.436
173246_s_at	F56E10.4		8746.87	9300.1	9274.95	9013.01		9364.96	9484.73	8297.8	8047.76	8462.63
173247_s_at	C44E4.6		5526.68	5876.68	6004.17	5461.03		7254.02	7282.85	6985.04	5427.3	6004.17
173248_s_at	T24B8.1		11241.8	11782.2	11830.2	11286.6		13339	12823.5	11852	11181.4	11366.4
173249_s_at	C14B9.7		12251.7	12810.2	12958.7	12977.4		12611	13105.3	12946.7	12706.7	12235.8
173250_s_at	C05D11.9		151.7	141.465	210.517	125.521		236.96	174.322	156.951	126.618	176.477
173251_s_at	T05F1.3		10577	11302	11889.3	10747		13139	13487.8	12061.7	11069.4	10648.7
173252_s_at	T19C4.7		454.286	667.884	689.766	289.269		336.141	238.46	302.594	352.532	352.532
173253_s_at	C27A2.2		10207.9	11190.6	10494.7	10195.8		12617.4	11292.8	10994.7	9566.47	10271.9
173254_at	Y48G8AL.6		165.039	193.71	252.314	193.71		232.372	247.68	247.079	96.1951	94.7816
173255_at	Y37E3.7		10060.8	11250.1	10920.2	10857.8		10555.8	11035.3	10216.2	10511.2	10364.6
173256_at	Y53F4B		9.13714	9.13714	9.80077	9.58718		8.51353	8.70922	9.33422	9.00378	8.86315
173257_s_at	Y53F4B		621.098	1001.1	785.913	793.098		218.66	354.176	673.297	509.494	334.001
173258_s_at	F25H2.6		26.1699	24.9595	22.3115	24.9595		28.6113	26.048	26.557	24.161	26.3646
173259_at	Y37E3.17		791.265	861.454	892.116	755.798		595.732	786.7	911.344	1133.57	910.252
173260_s_at	T06E4.1		338.121	418.388	526.759	341.853		491.192	355.432	301.497	316.334	297.835
173261_s_at	B0507.1		18.2606	21.6001	34.3842	16.9452		23.2921	13.6214	13.5119	16.6688	10.971
173262_s_at	F25B4.1		784.713	819.509	920.48	799.958		976.775	1164.63	1099.55	1142.97	885.381
173263_s_at	K11H3.1		1285.2	1601.93	1544.83	1167.01		1673.55	1524.53	1723.99	1600.51	1356.33
173264_at	F01G10.1		92.3497	100.189	94.8212	100.457		97.0212	92.6005	85.2996	118.175	95.1899
173265_at	Y71H10A.1		1472.57	1363.93	1472.57	1472.57		1609.84	1581.29	1559.82	1068.4	1335.22
173266_at	Y54E10A.3		460.942	497.32	550.309	433.33		731.058	602.331	566.735	507.485	448.545
173267_at	F52E4.1		119.664	123.474	133.302	112.136		143.469	102.95	141.968	119.258	118.968
173268_s_at	T05H4.12		5295.07	5111.04	5295.07	4847.92		5796.74	5987.01	6142.49	4794.18	5295.07
173269_s_at	M01F1.2		10521.1	11233	11250	11082.9		11826	11045.6	10977.8	10847.8	10252.2
173270_s_at	F42G8.12		7698.73	7433.56	7323.58	7045.64		7247.69	6607.9	7476.94	6842.66	7247.69
173271_s_at	C44H4.2		73.0444	142.463	194.599	139.314		356.883	131.886	142.463	187.299	81.121
173272_s_at	Y38C9A.1		101.832	123.278	176.455	68.3784		124.403	69.6997	110.315	118.413	107.799
173273_at	C44H4.3		60.5424	67.5528	76.1987	69.3082		84.7235	67.0545	61.8842	67.0545	51.9728
173274_s_at	W01F3.2		143.452	57.308	53.8394	81.7121		57.308	110.782	133.052	66.9977	123.491
173275_s_at	B0336.10		12489.5	12489.5	13094.4	12663.2		15449	14769.1	13999.1	12983	12974.7
173276_s_at	C28C12.7		2050.4	1859.15	2312.5	1470.13		2927.61	2862.19	2443.35	2383.62	2398.28
173277_at	K07B1.8		347.609	484.057	482.472	205.973		296.802	341.898	318.821	566.219	457.539
173278_at	C29F3.1		11.0716	10.6125	10.6125	10.0205		10.5201	10.6125	10.6125	10.3202	10.5804
173279_s_at	C29F3.1		23.4286	23.909	29.5342	23.3719		38.3236	21.1076	19.6809	17.1411	20.6403
173280_at	Y37B11A.2		72.9866	80.9605	130.939	76.2891		70.7079	69.9067	81.9715	93.2007	66.703
173281_s_at	B0412.4		297.787	296.224	347.478	249.002		560.176	670.235	943.232	464.787	110.639
173282_s_at	W05E10.4		243.543	246.565	291.455	191.106		285.528	265.185	292.146	272.594	221.997
173283_s_at	T04D3.5		82.8714	72.6877	85.4085	77.028		37.9331	48.7572	52.188	38.1791	45.1698
173284_s_at	R07E5.14		411.423	376.176	408.003	294.797		561.721	460.14	382.221	497.943	391.065
173285_s_at	Y113G7A.4		841.903	594.265	716.286	727.176		658.218	743.565	752.218	944.798	870.037
173286_s_at	C37A2.7		7741.98	7909.8	8076.8	8189.74		9717.75	9431.29	9084.22	7280.28	8357.29
173287_s_at	T14F9.3		911.194	988.139	1197.71	1123.07		739.091	548.952	484.151	560.287	413.254
173288_at	F56A3.4		14.1474	16.6595	16.3206	16.9952		19.4167	18.3988	17.5444	15.3644	16.802
173289_s_at	Y39H10A.3		301.376	305.115	358.387	321.319		182.465	218.862	214.553	232.098	202.804
173290_at	Y67D2.3		1284.96	1341.64	1458.44	1161.7		1881.67	2026.71	1435.97	1664.43	1458.44
173291_at	Y82E9BR.3		7291.73	7578.42	7366.68	6723.67		7095.93	7901.68	8057.75	7095.93	6551.53
173292_at	MTCE.31		1538.9	2063.12	1983.78	1505.22		1942.33	2241.31	1970.27	1705.59	1647.35
173293_at	Y105E8A.19		42.8135	47.7487	46.156	48.2447		66.2823	48.8456	48.8125	30.8853	43.7668
173294_at	K05G3.3		851.02	626.979	730.265	849.514		707.105	652.483	723.421	631.508	659.377
173295_s_at	K12H6.6		416.111	231.343	310.597	237.579		348.291	319.654	461.282	319.654	319.552
173296_at	K07E12.1		325.379	312.535	318.349	271.876		261.262	301.098	452.321	270.27	357.733
173297_at	Y48G8AL.13		20.4415	14.6293	12.9244	13.3551		21.3146	14.0195	13.8427	16.3018	14.6866
173298_at	yk145b11.3		2179.33	2596.41	2344.59	2049.41		2279.94	2569.16	2681.88	2050.44	2313.57
173299_s_at	F33A8.1		168.101	168.101	172.16	110.094		194.601	161.518	133.921	181.789	181.841
173300_s_at	F45H10.3		2606.6	2291.41	2309.8	2056.39		2863.38	3241.22	3097.9	2134.71	2568.99
173301_s_at	C05E4.9		669.179	1716.84	1514.91	920.576		1195.44	495.83	724.893	1100.23	1029.82
173302_at	F55G1.4		111.997	131.849	125.56	90.6778		153.434	122.332	125.56	147.881	121.415
173303_s_at	Y51H7C.6		129.276	161.136	151.736	151.654		212	198.03	173.314	236.297	161.136
173304_at	Y48B6A.6		23.7345	28.7432	27.3121	24.9813		21.86	22.3584	23.7345	23.7345	22.0331
173305_s_at	F49E11.1		1279.51	1189.01	1355.9	1283.09		770.099	643.843	987.598	680.898	906.521
173306_s_at	C04G2.6		291.621	248.379	239.114	219.085		392.591	291.621	311.797	300.042	291.621
173307_s_at	F53B7.5		100.925	66.2194	82.1732	73.6619		158.536	114.73	117.033	123.013	92.0993
173308_at	Y67H2A.5		7571.79	7347.96	7604.7	7601.42		7442.8	7541.64	7702.92	7380.56	7541.64
173309_at	Y51F10.2		45.3268	41.5316	45.3268	45.3268		56.7863	40.8988	44.7339	48.0532	42.9197
173310_at	Y51F10.7		1689.96	1315.13	1601.56	1219.93		2192.91	2129.85	2114.93	1820.8	1748.12
173311_s_at	C23H5.9		34.3904	33.0633	31.4872	33.5119		30.3498	30.7438	30.3232	32.379	30.9358
173312_s_at	K08A2.1		113.593	222.252	258.444	179.719		60.537	59.7923	76.4409	111.344	104.318
173313_s_at	C01F1.1		96.8355	102.221	97.913	91.047		153.818	104.284	84.6161	100.705	116.149
173314_at	Y48G8AL.1		202.062	156.927	167.012	155.196		195.2	168.435	169.262	151.468	149.135
173315_at	Y37E3.8		10765.4	11143.3	11273.6	11367.4		11292.3	10911.4	10662	10967.8	10724.6
173316_s_at	Y62H9A.6		9.93547	10.8642	10.2585	10.6056		12.4654	10.479	8.81418	10.3994	10.3994
173317_s_at	C29F9.7		223.087	203.51	198.358	166.334		162.376	176.621	141.196	213.41	194.344
173318_at	yk145d8.3		3805.88	4409.72	3869.18	3649.02		4232.79	4454.37	4603.95	3751.73	3583.34
173319_s_at	T19D12.6		859.742	837.536	932.355	940.258		934.671	837.536	837.536	795.02	749.987
173320_s_at	F09F7.3		296.203	232.078	278.607	170.361		339.632	239.354	216.837	252.793	271.39
173321_at	T05E11.3		560.732	527.641	529.059	560.732		601.303	496.542	691.857	593.675	540.083
173322_at	Y82E9BR.14		176.169	149.335	192.088	144.697		179.31	176.169	221.65	200.101	153.919
173323_at	C35E7.1		8.93362	9.34688	9.04096	9.68673		9.49055	8.84929	8.86275	9.77484	9.34688
173324_s_at	T28D6.6		252.992	262.21	310.321	210.303		457.905	286.543	319.704	331.09	225.898
173325_s_at	Y47G6A.6		191.143	203.094	246.191	180.368		172.034	185.155	203.099	203.254	191.143
173326_s_at	Y43F8B.2		1044.86	908.797	888.754	893.099		579.456	853.059	1095.02	724.763	618.774
173327_at	C36E8.1		730.911	668.64	668.64	661.509		647.968	645.876	687.719	478.039	686.009
173328_s_at	T27F2.1		215.002	136.037	160.149	91.738		229.594	151.062	184.899	153.035	174.822
173329_s_at	T01C3.6		12151	12865.7	13157.2	12032		14298.6	12047.7	12621.4	11693.6	12012.3
173330_s_at	F07D10.1		8660.88	9094.34	9024.07	8952.4		9290.03	9395.42	9024.07	8941.63	8337.73
173331_s_at	F37C12.4		9324.02	9926.29	9859.12	9540.06		10980.8	11001.4	9706.88	8980.73	9356.6
173332_s_at	F26E4.6		5543.73	5556.45	5602.12	5581.55		5829.8	5678.56	5292.16	5349.4	4840.81
173333_s_at	Y48B6A.2		7327.23	8601.98	8511.97	8432.4		9391.96	9313.28	8432.4	8044.6	8076.92
173334_s_at	Y62E10A.1		5371.79	6683.18	6683.18	6818.08		7429.74	7544.17	6597.19	6368.2	6379.28
173335_s_at	C24B9.9		77.229	93.0358	79.4348	74.3827		68.0874	77.229	153.686	65.5859	77.229
173336_s_at	R09B3.2		635.85	874.343	872.247	581.993		1350.56	1513.77	925.6	932.587	673.641
173337_s_at	R09B3.3		3976.1	4256.21	4065.27	4185.33		5763.26	4499.1	3696.79	3665.13	4062.66
173338_s_at	Y69A2AR.3		927.058	916.415	924.498	702.848		1346.04	1198.73	1038.43	726.431	833.587
173339_at	MTCE.23		109.05	157.628	180.355	131.06		308.038	150.733	130.472	353.273	122.934
173340_at	C44B12.5		44.3942	44.3942	40.12	45.6236		47.1223	44.2369	46.0597	45.93	44.3942
173341_at	Y48G8AL.11		70.2272	84.1077	96.4406	48.0252		28.483	25.3291	27.8609	30.5722	25.1936
173342_at	Y92H12BR.2		228.852	226.076	307.982	252.756		265.038	267.536	252.756	247.57	214.665
173343_s_at	W08D2.7		72.0034	99.1373	105.172	86.8762		125.087	108.091	78.5418	93.2152	93.1339
173344_at	Y54F10BM.3		8.38309	8.36623	8.24	8.37966		8.64351	8.32725	8.48659	8.36623	8.19391
173345_s_at	T28A8.7		172.85	195.994	228.095	194.131		146.478	154.549	197.865	234.109	182.364
173346_at	Y37E3.15		270.308	200.543	226.476	171.168		362.612	254.094	279.346	236.355	269.51
173347_at	Y37E3.9		448.303	282.157	271.963	220.136		394.223	408.109	411.084	345.343	343.618
173348_s_at	Y67D8C.8		290.765	241.009	241.009	155.5		356.754	283.094	219.406	131.345	293.98
173349_at	MTCE.26		2989.75	3686.53	3848.82	3465.2		3843.2	3925.04	4095.99	3601.19	3177.99
173350_s_at	C54E4.2		1939.72	1833.54	1932.19	1670.71		2126.3	2154.31	1836.28	2302.02	1974.24
173351_s_at	ZK652.4		11835.1	12287.7	12094.9	12237.9		12846.5	13159.2	12933.5	11860.3	12058.3
173352_s_at	C18D11.4		189.969	236.005	246.919	226.743		145.551	133.089	133.921	232.062	149.305
173353_s_at	Y67D2.6		49.0535	54.8694	59.4405	36.1945		62.7706	50.8735	44.1415	50.9547	46.4418
173354_s_at	F33E2.2		591.421	392.506	490.987	478.386		597.552	648.178	645.293	484.598	582.889
173355_s_at	T14B4.6		428.29	1156.77	1290.22	842.981		1903.86	804.235	520.777	1262.95	500.776
173356_s_at	Y113G7A.3		995.005	1472.48	1574.81	1013.29		1471.36	987.105	1151.58	1357.41	986.787
173357_s_at	Y53G8AL.2		393.744	369.662	418.029	282.54		572.265	501.843	476.354	551.601	419.328
173358_s_at	R08D7.3		1121.16	1502.7	1529.94	1405.1		1461.2	1301.9	1240.29	1670.88	1481.19
173359_at	Y37E3.4		547.846	732.205	645.443	498.765		1076.07	514.045	580.287	598.291	442.187
173360_at	Y71H2AR.1		490.909	549.143	611.447	377.149		536.214	599.311	428.965	733.651	584.332
173361_s_at	Y105E8A.24		15.3672	17.9615	19.438	19.438		25.1035	30.5645	42.0876	17.3567	13.4504
173362_s_at	M03C11.2		19.4272	19.8395	19.0493	20.5707		22.3079	19.7603	21.6987	21.1597	19.8186
173363_s_at	C07H6.1		205.176	194.149	211.525	190.491		186.089	200.254	186.032	194.149	173.28
173364_s_at	E01A2.2		678.633	715.833	822.176	568.843		871.321	614.601	576.043	763.885	715.134
173365_at	Y67H2A.7		236.853	238.581	270.087	150.449		266.691	250.449	249.587	343.321	256.161
173366_s_at	K12D12.2		44.2991	49.7655	49.3137	29.6301		42.1924	40.4329	44.2991	47.6875	42.3094
173367_s_at	D1007.6		8344.03	9569.69	9567.17	8806.99		8507.07	9331.55	8837.58	8916.59	8680.21
173368_at	Y67D2.7		45.2223	45.0529	50.7111	41.9022		64.7863	49.3252	54.1795	50.7668	35.5351
173369_s_at	F37C12.11		11913.1	12383.6	12485	11693		13414	13815.5	12285.4	11881.6	11694.4
173370_at	F58E10.3		2694.5	2537.82	2647.49	2492.81		2413.08	2532.02	2629.21	2155.68	2611.48
173371_s_at	Y71F9AL.17		566.017	678.309	748.007	539.576		808.16	691.544	651.153	760.138	587.495
173372_at	K09E9.2		114.592	168.101	205.894	145.366		168.101	216.121	241.834	282.868	46.9649
173373_s_at	Y48G10A.2		36.7325	49.0627	42.1924	47.2957		50.0126	55.9885	62.5269	54.4262	49.6406
173374_s_at	C16C10.11		395.146	223.17	228.067	196.291		486.322	287.271	281.765	400.825	363.868
173375_s_at	K11H12.2		11322.1	11758.1	11813.8	10749.6		11857.9	12249.4	12025.2	10923	10691.8
173376_s_at	Y71H2B.10		133.449	128.126	140.005	131.155		113.174	103.042	116.082	133.987	113.327
173377_s_at	F44G4.4		193.967	199.303	244.472	203.505		183.092	233.351	179.844	218.36	208.523
173378_at	Y37E3.1		49.7049	38.8044	46.4251	25.9411		40.3879	34.0349	25.9142	56.035	46.5935
173379_s_at	C01A2.5		408.954	420.356	408.954	384.367		428.378	448.918	408.954	339.88	399.582
173380_at	Y48G8AL.8		12347.1	12781.5	12916.8	12568.8		13209.2	13623.3	12601.3	12845.4	12781.5
173381_at	T05C12.7		3060.44	3102.85	3158.68	3344.49		2789.27	2761.46	2862.48	2630.83	3295.71
173382_s_at	T05C12.7		1406.14	1425.6	1460.31	1350.59		1667.49	1391.25	1101.14	1477.35	1625.41
173383_s_at	T01B7.5		330.43	344.965	381.365	298.917		451.529	384.881	347.122	296.961	363.731
173384_at	Y67H2A.6		387.827	406.249	457.566	395.341		460.826	462.291	436.506	416.071	395.654
173385_at	T19B4.7		102.691	87.1184	80.0701	88.9378		83.2812	91.2168	114.222	65.4937	107.556
173386_s_at	T19B4.7		143.027	107.525	109.553	113.373		113.373	113.373	137.161	101.202	127.63
173387_at	C08C3.3		181.638	135.804	139.782	165.495		114.223	111.565	147.307	74.9559	93.648
173388_s_at	F09B12.3		1691.69	2137.08	2317.4	1834.85		2610.85	2118.26	2118.26	2285.21	2118.26
173389_at	Y47G6A.20		17.436	24.8146	25.519	28.6312		34.1686	23.435	25.4315	22.724	25.4315
173390_s_at	C34E10.1		567.134	586.039	556.85	426.961		714.661	567.134	534.502	611.176	591.296
173391_s_at	K09A9.5		2239.32	2284.04	2239.32	1971.98		2438.27	1979.45	2087.53	2558.13	2429.21
173392_s_at	yk714g10.3		339.035	409.148	430.654	423.637		410.694	624.933	645.667	789.254	140.093
173393_s_at	T26E3.4		172.467	120.816	119.125	93.3303		210.04	132.841	184.814	147.026	141.641
173394_s_at	Y71F9B.3		1237.34	890.431	930.729	836.876		243.287	333.681	498.332	827.992	842.725
173395_s_at	Y47D3B.10		315.936	417.784	573.859	309.532		813.765	288.654	407.235	488.323	269.26
173396_s_at	C17E4.5		1320.09	1299.93	1353.54	1413.87		1644.83	1215.04	1287.99	1133.53	1167.88
173397_at	Y20F4.4		87.4298	87.0234	85.646	90.8323		86.5329	82.2635	85.8437	81.8478	85.7892
173398_s_at	F53H2.2		9.08987	8.74024	8.23535	9.28629		12.2028	12.287	9.51476	8.9433	9.7456
173399_s_at	Y71F9B.5		80.0929	56.9697	61.4941	47.6298		52.7458	47.2984	57.7376	48.1789	52.1242
173400_s_at	Y37D8A.13		9.14856	8.25953	9.24836	8.96395		8.31623	7.44296	8.24621	7.5595	8.31017
173401_s_at	F32D1.10		152.341	95.6387	111.734	61.4361		181.28	103.061	101.858	106.033	105.464
173402_s_at	T07C4.5		4939.7	2276.9	2870.75	3524.83		2694.53	3920.65	4122.09	2743.73	5251.36
173403_s_at	T13F2.8		750.991	425.498	492.787	613.864		52.0609	79.951	117.247	72.5176	117.457
173404_s_at	R186.1		61.2918	56.6239	54.0182	69.4012		72.5386	84.628	70.2272	73.7445	76.3652
173405_s_at	K10C2.4		412.154	500.001	574.032	444.089		583.923	543.38	513.554	641.984	468.047
173406_at	Y82E9BR.16		470.495	384.748	382.532	345.448		483.71	406.495	486.454	392.312	400.353
173407_s_at	JC8.3		7276.05	7522.32	7731.77	7439.91		7439.91	8059.88	7418.47	7138.95	7152.73
173408_s_at	F17C11.9		5572.19	6318.34	6131.21	5432.15		6320.75	6238.89	5989.46	5989.46	5711.77
173409_s_at	F15B9.5		177.622	157.628	183.728	140.249		112.015	144.79	126.383	266.109	226.9
173410_s_at	Y87G2A.1		136.196	126.581	152.351	126.762		158.211	123.391	104.276	129.182	109.739
173411_s_at	K07H8.6		104.918	109.608	103.394	116.129		104.519	124.295	94.2379	120.497	110.119
173412_s_at	Y51A2D.9		522.147	396.403	446.02	373.141		842.396	716.946	700.198	599.14	568.96
173413_at	Y73B6A.5		600.049	511.087	420.92	585.157		355.857	420.738	531.265	481.522	620.837
173414_s_at	T07D1.4		60.4376	63.3462	70.17	60.5099		60.7395	62.3867	70.4177	44.1672	63.3462
173415_s_at	F39H11.2		205.329	172.727	157.647	197.865		158.942	184.72	183.514	135.678	287.905
173416_at	ZK507.6		129.204	109.255	96.8065	108.591		100.287	109.255	125.634	87.6809	144.33
173417_at	F35H10.10		926.309	1126.35	1091.45	697.705		893.787	810.031	1056.37	768.956	823.536
173418_at	C54H2.5		1809.58	1468.54	1455.18	1113.84		1694.01	1312.99	1557.84	1164	1435.08
173419_at	Y38F2AL.4		12.1417	13.1981	13.5333	13.5697		19.0555	14.3361	14.2913	13.5333	12.6443
173420_s_at	Y38F2AL.4		36.2844	41.0526	38.5331	45.5108		61.2055	61.1786	53.5751	43.6515	36.734
173421_at	Y38F2AL.4		670.202	672.486	685.07	538.111		708.238	804.519	899.343	536.146	653.595
173422_at	ZC504.4		499.202	466.97	445.621	495.072		409.987	461.505	490.604	409.91	551.824
173423_at	K11E8.1		8.82569	7.87983	9.27008	8.61064		7.92084	8.10298	8.74998	8.45334	9.48752
173424_at	F55C7.7		120.562	123.004	144.541	146.685		152.525	145.319	190.804	144.541	143.847
173425_at	F46E10.9		1114.61	1681.93	1544.87	1252.44		2101.31	1404.93	1250.62	1786.81	1234.05
173426_at	Y51H4A.3		135.258	127.576	133.59	133.59		119.44	176.163	249.76	94.1514	122.372
173427_at	AC7.2		622.692	507.466	537.823	520.115		471.073	554.867	660.509	421.167	535.062
173428_at	T12F5.4		309.356	193.627	191.976	220.212		123.734	108.934	191.976	110.176	297.676
173429_at	F18H3.5		82.779	47.6625	61.2994	50.4819		90.6008	74.7365	84.6614	40.3637	74.6248
173430_at	C03G5.1		1151.59	1485.86	1436.98	1496.19		890.999	713.485	1031.23	1142.19	1288.68
173431_at	C51E3.7		3815.37	2862.56	3269.82	3303.09		1365.62	1504.16	2555.06	2012.12	2704.26
173432_at	Y113G7B.23		169.736	134.76	123.828	156.637		109.261	118.352	166.214	121.387	169.736
173433_s_at	K04G7.3		532.011	482.103	442.032	479.956		418.362	499.559	532.778	337.199	528.598
173434_at	C44C11.1		326.732	244.365	273.589	240.536		141.657	209.022	311.892	210.42	273.173
173435_s_at	C09G12.8		374.725	360.718	313.521	311.087		288.647	457.675	349.335	232.998	374.386
173436_at	C10H11.9		178.277	230.375	223.602	171.642		174.257	206.876	225.534	200.819	206.176
173437_at	F02E9.2		243.254	151.859	176.882	141.458		186.347	226.656	294.626	152.23	186.347
173438_at	C23H4.1		1003.73	855.015	883.415	1003.98		634.586	749.006	859.102	677.209	748.287
173439_at	F25E2.5		631.943	388.754	401.365	498.765		384.971	350.121	409.045	341.193	523.062
173440_at	T10H9.4		1551.09	1720.5	1752.16	1802.93		1075.87	1139.79	1200.12	1126.95	977.093
173441_s_at	F54C8.3		222.411	219.732	260.641	245.422		254.418	224.957	243.342	229.895	222.161
173442_at	T02C12.1		803.243	760.865	749.765	637.969		603.065	610.765	863.318	508.103	659.25
173443_s_at	F57B10.12		43.6638	53.2149	49.3606	49.108		49.108	42.0826	49.108	49.108	49.108
173444_s_at	R09B3.5		644.317	717.441	767.562	697.475		863.946	697.475	635.309	802.392	580.786
173445_s_at	F44B9.6		16.9672	16.0484	15.7853	15.8886		13.2205	12.2567	14.4974	12.8284	16.4477
173446_s_at	C37F5.1		235.856	202.955	190.824	205.176		205.176	193.839	218.43	180.601	248.685
173447_s_at	C35C5.1		15.7865	13.6801	13.5333	13.13		14.0626	15.7879	13.2483	15.3935	18.2731
173448_s_at	F57F5.4		147.948	118.354	147.948	142.095		106.557	203.426	135.164	200.035	177.077
173449_s_at	C15F1.3		170.961	173.466	192.164	165.487		146.638	162.94	133.867	224.343	164.096
173450_at	Y46H3A.6		245.708	262.381	273.489	193.914		418.449	267.135	322.698	254.254	274.657
173451_s_at	Y46H3A.6		50.3042	34.0319	39.7856	31.9595		48.0894	49.2196	47.1977	85.0057	58.1823
173452_s_at	K08H10.7		20.9031	20.3131	20.4415	18.8404		20.9188	19.9547	18.0442	22.4326	21.5746
173453_s_at	F20C5.2		309.056	276.476	296.981	276.476		279.416	261.781	338.798	194.099	275.057
173454_at	F42A6.7		2248.11	2493.08	2519.9	2236.52		1662.13	1685.41	1877.22	1986.24	1958.01
173455_s_at	C26D10.2		470.146	469.072	419.614	511.133		459.117	491.715	427.021	735.734	614.37
173456_at	C02H7.3		187.682	101.658	126.896	108.652		111.568	72.2208	121.788	48.497	96.3706
173457_s_at	Y75B8A.35		14.1878	14.1878	14.0147	13.9231		13.0186	15.2076	15.2542	14.29	14.1329
173458_at	F49E11.9		160.355	192.754	199.909	177.251		216.043	175.098	191.964	136.082	114.694
173459_s_at	F52B5.1		995.644	713.749	818.371	740.256		828.794	854.933	1017.82	594.886	819.001
173460_s_at	F26G5.9		692.357	608.343	641.166	581.931		307.078	387.876	561.511	430.196	629.67
173461_at	M05B5.5		15.3865	14.1869	14.3686	14.5315		13.9955	14.1878	18.8383	13.7937	19.272
173462_s_at	C03B8.4		614.494	728.075	859.088	590.878		942.196	815.787	840.676	510.151	747.216
173463_s_at	F08B12.3		125.328	96.8357	99.1065	106.203		54.4968	65.881	70.4163	82.6157	81.7386
173464_at	F59F5.6		151.357	178.852	178.268	161.388		125.541	135.572	140.016	137.412	171.572
173465_at	Y39H10A.7		53.4651	72.9767	59.199	46.6428		74.9526	46.6769	52.8937	42.3319	57.0691
173466_s_at	C36H8.3		1053.36	985.088	873.146	1034.04		586.119	913.003	780.209	1257.83	1232.03
173467_s_at	R10E11.4		33.1428	38.2138	42.2049	37.5097		38.8274	42.0864	46.052	27.5148	36.4338
173468_at	D1022.7		285.81	277.701	275.042	273.611		271.606	268.195	281.043	277.701	326.304
173469_s_at	ZK829.2		28.1353	33.8135	33.4437	37.6394		33.3572	36.4217	30.5919	29.3355	30.7809
173470_s_at	H19N07.4		239.265	271.618	263.361	194.044		225.843	258.808	275.726	248.346	240.862
173471_at	Y71F9B.7		22.4121	26.9121	31.7431	23.3719		20.4423	19.9854	24.5756	22.3423	23.3719
173472_s_at	Y57A10C.6		238.049	288.343	242.352	214.206		378.937	256.921	256.921	335.874	284.25
173473_s_at	C09G4.1		74.7366	40.6481	32.1102	33.7588		39.9945	43.6851	60.3562	29.8558	43.2227
173474_at	T27E9.7		598.087	558.954	488.797	461.632		709.951	606.752	668.338	457.635	601.841
173475_s_at	ZK637.13		2324.45	1625	2164.12	2114.08		1594.98	3085.55	3215.5	2534.64	2924.1
173476_s_at	C07H4.2		388.443	397.481	371.433	346.118		334.053	328.529	389.984	348.067	366.754
173477_at	F35G12.3		297.553	262.286	252.532	282.236		323.72	272.838	354.453	189.588	275.166
173478_at	F35G12.3		75.8073	71.7653	74.9965	73.0278		68.2468	83.6372	82.8572	42.9419	80.5393
173479_at	R151.6		198.344	231.343	248.695	196.685		302.904	241.02	225.416	197.11	225.416
173480_s_at	Y5H2B.5		71.4881	92.7332	80.4224	83.9804		82.49	77.0051	93.398	68.4468	59.0667
173481_at	Y41E3.1		623.371	539.582	576.618	518.065		601.203	502.287	612.805	456.792	464.012
173482_s_at	T01D1.6		214.976	214.976	202.784	221.771		171.702	215.332	236.725	214.976	330.446
173483_s_at	ZC395.8		201.887	209.121	240.084	215.201		145.287	227.86	190.654	213.074	252.133
173484_at	F53H8.4		216.017	138.941	138.941	171.124		137.137	112.396	162.201	95.4875	144.673
173485_s_at	B0546.4		158.236	131.67	123.442	122.3		83.062	95.9062	117.081	110.397	100.711
173486_at	F31C3.4		114.711	111.879	88.0853	62.8739		91.2029	85.2932	111.932	71.7613	94.5435
173487_at	R04D3.2		9.91321	10.6125	10.5849	10.0603		9.66926	9.86146	11.4897	9.41049	10.4038
173488_at	T05E7.5		7.81492	8.60051	10.8409	8.62544		8.60051	8.79865	8.90904	7.87066	8.45492
173489_at	F14B6.1		8.19391	8.26417	8.20979	8.30398		8.20979	8.98115	8.20979	8.53744	7.80911
173490_s_at	F09F7.7		468.58	435.727	449.707	500.471		336.002	467.654	377.519	379.009	380.332
173491_s_at	F58H7.2		96.7422	113.908	101.629	96.6735		98.9241	142.699	129.474	131.512	117.299
173492_s_at	D1044.7		141.178	110.083	67.0811	114.273		82.9517	104.06	124.283	116.769	143.408
173493_at	F59B2.2		699.665	508.216	545.415	475.499		334.004	462.273	588.954	521.473	623.832
173494_s_at	T20F5.4		133.201	275.878	269.287	208.167		211.905	185.365	147.414	206.89	150.121
173495_at	K11G9.5		76.5548	144.292	148.826	122.647		245.804	167.347	197.432	170.55	186.988
173496_s_at	T23G7.3		54.0776	47.4634	43.9527	72.3211		34.3975	81.1913	64.5296	42.8974	67.9257
173497_s_at	ZC190.7		101.28	104.45	101.28	101.28		97.6931	103.784	99.9754	96.032	101.28
173498_s_at	F09C6.1		18.4024	15.0055	14.4774	18.8006		16.2956	13.3116	19.7074	18.6514	16.4925
173499_s_at	B0228.4		14.5049	16.5901	15.9976	15.5798		20.9981	18.0591	19.3484	15.5383	14.8859
173500_at	R160.7		694.987	808.468	861.131	726.459		716.78	669.281	921.373	597.659	702.636
173501_s_at	M70.4		16.704	17.3357	18.2307	14.7497		15.3685	16.2241	14.4306	18.6423	13.8089
173502_s_at	C03E10.4		134.497	101.487	97.216	103.003		94.6571	80.879	91.9059	114.019	106.007
173503_at	K07A1.12		308.309	417.242	396.461	343.041		406.97	370.793	355.366	342.4	355.398
173504_at	C42D8.8		2447.04	2514.87	2640.01	2727.56		2215.25	2243.68	2505.71	1979.16	2337.9
173505_s_at	C42D8.8		1699.86	1559.04	1714.2	1606.16		1325.63	1325.63	1767.86	1352.67	1443.25
173506_s_at	T20H4.5		1392.57	1122.19	1252.01	1075.57		1399.1	1701.2	1277.18	1991.01	1697.17
173507_s_at	F43C9.4		144.575	98.9287	94.331	127.416		43.1786	34.0974	46.7375	37.3215	43.1786
173508_at	C02B10.1		1523.36	2200.43	2375.11	2182.45		2767.15	2186.56	2429.61	2393.9	2581.32
173509_at	W02D3.9		276.707	265.559	316.585	282.776		206.564	223.376	209.021	196.205	228.632
173510_s_at	Y57E12AL.5		159.973	162.791	197.332	162.791		162.791	171.221	143.542	168.16	161.514
173511_at	H37A05.1		420.089	244.865	259.741	214.429		461.001	297.268	485.241	219.905	323.962
173512_at	T01D3.5|T01D3.4		422.798	464.103	490.77	332.228		422.798	399.96	425.468	383.463	420.446
173513_s_at	C18E9.3		414.543	470.661	524.302	422.005		514.024	426.385	486.906	417.09	357.598
173514_s_at	K12C11.1		579.641	694.821	712.087	574.398		809.409	718.434	774.401	957.353	637.076
173515_s_at	Y87G2A.5		91.7437	68.7278	70.7188	78.7462		83.0419	83.0814	86.0011	184.535	133.921
173516_at	M01E11.4		2610.19	1882.12	2117.59	3067.9		591.568	566.85	842.246	788.664	1006.61
173517_at	F37B12.3		529.687	442.809	474.181	336.632		480.522	522.541	544.457	354.534	560.707
173518_s_at	C34D4.15		282.695	254.759	258.621	211.423		160.182	115.5	111.502	107.654	163.727
173519_at	T05A12.3		327.348	314.519	322.241	252.58		446.432	350.638	423.643	243.987	380.262
173520_at	T20B5.3		47.1746	45.7932	49.0633	39.4517		61.9118	49.0633	56.1415	40.1304	44.1807
173521_at	C48G7.3		430.343	354.821	347.178	385.618		340.803	347.025	498.332	277.197	389.964
173522_s_at	W06H3.2		161.135	182.651	217.127	158.283		184.969	204.787	137.511	242.243	179.98
173523_s_at	F11C7.5		963.549	764.566	756.441	756.909		532.377	756.909	706.664	884.309	847.197
173524_at	D2096.8		2848.25	3731.12	3379.92	3515.41		4417.6	3172.55	3379.92	2911.8	3288.63
173525_at	C36B7.6		710.569	747.623	771.545	718.817		1067.2	822.3	876.932	750.931	802.841
173526_at	F13H6.5		54.7373	46.4935	51.5974	52.8781		47.4708	39.8587	45.7465	36.9374	43.5411
173527_at	C16H3.3		241.687	226.716	257.603	292.021		177.463	153.529	180.763	147.304	196.397
173528_at	ZK863.4		272.903	247.774	265.798	219.357		231.159	189.026	209.23	202.517	219.865
173529_at	C36A4.4		403.068	575.185	549.23	390.584		507.528	532.068	638.043	531.709	589.361
173530_at	F26F4.5		134.776	140.65	186.599	135.96		126.151	132.811	138.402	122.148	134.839
173531_at	C17G1.4		97.2437	108.669	107.859	89.5029		106.72	76.3648	103.259	74.1862	98.1194
173532_at	R03D7.4		260.032	140.515	157.477	137.954		178.278	194.041	231.885	138.662	190.333
173533_at	F31E3.4		168.874	132.081	144.032	145.085		179.755	148.468	187.092	109.553	150.033
173534_at	C08A9.7		9.72653	11.8713	10.8404	11.3307		10.2534	10.8404	10.8463	10.8404	10.8404
173535_s_at	F33A8.5		1136.63	1038.13	1183.08	897.42		725.598	1020.07	1059.99	1399.74	1087.16
173536_s_at	K02B2.3		343.893	194.754	191.099	204.979		123.463	131.253	195.751	141.608	191.099
173537_at	B0361.9		227.553	227.639	236.555	200.198		248.68	229.789	127.946	188.628	234.676
173538_s_at	M02D8.3		40.1576	42.2869	42.2241	36.1307		45.4843	46.0806	42.5728	49.8459	55.9159
173539_at	B0511.10		329.432	398.673	449.27	274.689		551.619	342.509	373.603	317.244	276.725
173540_at	F59C12.3		167.809	182.575	181.863	133.595		211.396	214.91	234.761	167.481	201.302
173541_at	F28B3.7		432.879	485.865	493.834	425.364		338.837	412.775	476.348	349.798	469.148
173542_at	F47D12.9		459.043	432.23	459.043	474.674		483.31	531.395	904.244	302.375	395.765
173543_at	C13F10.4		315.074	287.733	262.857	228.392		341.976	252.841	287.602	173.361	242.35
173544_at	C18B12.6		211.932	185.039	243.52	143.399		261.545	231.909	239.685	211.908	188.039
173545_at	M03D4.6		10.663	12.7802	13.2923	10.2671		9.29976	10.6385	10.6385	9.6091	10.6385
173546_s_at	C24F3.1		854.454	869.876	907.592	884.156		827.681	897.361	951.7	869.876	791.887
173547_s_at	C36B1.12		151.278	126.287	93.8109	134.632		104.869	124.844	100.876	162.985	148.524
173548_s_at	H06H21.6		756.92	636.623	672.309	533.323		772.565	780.126	771.67	802.494	672.001
173549_s_at	T07F10.6		47.4975	47.3801	56.5801	53.6457		59.1505	48.6272	53.3856	54.0568	41.9469
173550_at	F45D3.4		697.117	697.117	663.708	582.691		626.798	781.465	1273.41	426.237	810.477
173551_at	F32B5.7		719.282	506.557	503.807	645.708		336.135	347.112	374.998	335.243	462.054
173552_s_at	M01B12.3		166.079	149.077	167.421	104.156		210.252	215.827	165.244	219.341	144.152
173553_s_at	C27A7.4		16.1417	12.7594	13.6398	12.8855		12.6723	15.939	13.0532	12.8219	13.0532
173554_at	Y79H2A.6		726.405	703.218	725.267	705.392		701.555	940.754	1025.09	620.412	719.055
173555_at	R13F6.10		1022.17	1221.57	1113.84	1012.75		1331.79	1105.99	1187.97	995.85	1111.56
173556_s_at	C06A8.1		179.755	273.454	223.856	209.538		251.154	244.85	270.556	544.898	228.729
173557_s_at	F26A1.12		18.3454	17.9556	17.2362	16.4896		18.3654	17.779	16.4511	19.1718	16.8805
173558_at	ZC443.3		591.876	419.919	552.131	449.899		265.912	277.222	348.072	183.151	222.263
173559_at	T26C11.4		166.367	159.682	155.595	155.595		150.459	149.479	149.436	159.155	153.724
173560_s_at	H19N07.3		432.415	302.307	420.587	366.335		379.25	510.324	423.286	534.421	434.809
173561_s_at	R12C12.9		148.224	122.413	150.081	116.74		227.447	188.847	173.759	231.293	211.674
173562_s_at	T05B11.3		142.505	146.217	158.447	125.213		99.0821	132.444	109.266	146.854	115.653
173563_s_at	C35C5.3		1382.05	1224.97	1269.88	1016.12		1582.51	1528.65	1730.32	1137.57	1292.9
173564_at	Y37D8A.4		171.511	273.362	258.233	172.793		195.46	138.965	156.759	118.761	157.359
173565_s_at	C05C8.6		188.821	261.423	251.932	240.654		248.394	240.654	225.939	240.654	237.496
173566_at	C13B9.3		581.127	615.476	596.676	482.854		821.778	629.682	650.941	572.439	514.526
173567_s_at	T02E9.2		355.467	655.965	666.011	365.085		426.013	285.343	221.643	400.509	150.435
173568_at	C27A12.6		10.1086	11.5596	11.7474	10.9815		14.9038	11.1666	13.13	11.1075	12.1016
173569_at	B0041.5		709.246	709.522	848.298	610.426		594.243	681.502	706.163	648.257	616.631
173570_s_at	F17C8.6		19.114	24.5443	19.2642	18.9996		15.2299	22.3535	15.8455	19.6179	20.6591
173571_s_at	T27E4.6		14.9407	13.7472	13.2092	12.9798		12.9798	12.9698	12.7239	11.2694	12.5272
173572_s_at	T05H10.3		79.5605	58.2685	58.8633	74.6644		49.3798	54.4671	58.2685	57.2629	55.0372
173573_s_at	Y75B7B.2		28.814	36.2148	32.4041	37.8117		42.0078	33.5885	31.6791	39.4188	30.8842
173574_at	T10F2.3		88.144	75.1828	94.3403	82.9821		82.2924	97.3257	88.144	77.9074	99.7566
173575_s_at	F19H6.5		20.3478	21.2436	23.4709	28.8819		22.6979	22.6979	25.599	20.9155	23.2126
173576_at	ZK180.5		1451.11	1798.88	1789.86	963.23		815.709	692.072	972.585	563.951	854.707
173577_at	T18H9.7		448.594	358.709	358.709	444.623		281.987	291.591	344.319	248.878	367.578
173578_s_at	C33D9.3		364.522	364.522	312.422	380.456		357.019	345.018	364.522	383.043	435.351
173579_s_at	W04G3.2		203.616	299.261	307.231	313.028		449.176	299.261	253.449	448.441	280.665
173580_s_at	W06D12.2		70.7839	73.5092	90.6092	70.2095		76.8632	69.8748	61.6892	155.529	81.0264
173581_s_at	Y41C4A.10		133.66	126.952	136.97	122.188		145.666	129.731	108.292	146.896	89.4156
173582_at	C14H10.2		54.8429	60.5208	72.2149	52.3338		65.5928	63.7194	60.5208	37.4813	63.577
173583_s_at	C14H10.2		220.728	235.117	232.582	175.299		227.737	214.388	178.366	197.094	226.288
173584_s_at	W01C9.3		87.97	100.008	83.6645	87.97		94.4886	81.1175	87.97	88.9261	85.2629
173585_at	F16D3.4		256.109	248.737	276.812	253.144		389.927	235.587	339.713	235.173	288.356
173586_s_at	W02B12.10		251.262	300.135	411.917	222.126		302.302	298.987	244.593	338.748	291.661
173587_s_at	T07D10.1		37.024	32.8015	30.6776	29.3877		21.5774	26.9194	26.1673	22.7619	24.3473
173588_s_at	T13F2.6		17.2006	23.6057	20.0915	20.6223		20.6223	20.2094	20.6223	20.6223	20.6223
173589_at	Y105C5A.1		30.2623	30.0952	35.486	30.0952		21.5751	28.4598	31.6791	19.9209	34.0818
173590_at	F10E7.8		571.125	600.225	580.564	593.506		582.102	521.682	555.483	531.843	615.142
173591_at	F43G6.9		1587.79	1582	1594.91	1667.14		1492.62	1563.66	1558.11	1587.79	1655.11
173592_s_at	H21P03.3		348.298	350.765	387.316	368.639		219.055	217.621	300.751	240.084	288.709
173593_at	ZK546.17		115.022	127.496	150.1	106.19		173.102	147.367	176.053	165.031	165.747
173594_at	Y32H12A.8		57.9377	57.0696	63.8969	44.9649		73.643	76.1228	83.3987	51.137	78.4413
173595_s_at	Y32H12A.8		11.5923	10.7239	10.8479	10.0675		12.4291	11.6452	11.1895	10.9671	11.3826
173596_at	F57B9.7		700.155	608.575	577.353	435.023		719.503	701.745	624.666	416.009	704.823
173597_s_at	F57B9.7		21.0235	17.4571	21.0235	16.8847		21.4981	25.0672	21.2452	20.4139	21.0235
173598_s_at	Y75B8A.32		8.23816	8.53053	8.18336	9.54798		8.88271	8.10876	8.27924	9.19858	8.53053
173599_s_at	Y48G10A.3		187.177	123.013	160.237	181.829		264.272	267.95	293.021	102.406	74.7542
173600_s_at	R07E4.5		114.883	121.99	166.045	121.862		95.984	109.654	109.315	162.247	122.55
173601_s_at	Y56A3A.11		48.9829	49.7132	51.0384	49.3446		111.035	69.3124	56.4037	50.7511	46.9203
173602_at	Y17G7B.17		128.197	149.201	139.088	128.132		86.5141	110.396	106.391	138.316	124.694
173603_at	T11G6.5		583.903	636.043	632.235	543.664		607.293	522.198	598.672	461.105	628.3
173604_at	C14A11.6		194.98	162.814	229.124	171.144		93.2597	125.679	139.216	142.32	140.513
173605_s_at	C14A11.6		214.046	187.135	215.174	220.909		164.014	199.087	185.192	187.765	199.087
173606_s_at	T26A5.9		4349.26	4270.88	4678.43	4017.51		4325.84	4850.35	3976.11	4363.75	4435.36
173607_s_at	F59F3.2		73.0997	79.3219	73.5777	87.0737		63.8962	63.7059	66.2022	73.0997	74.8167
173608_s_at	K10B3.7		4595.51	4392.25	4997.4	4731.1		4116.85	4315.38	4540.78	4607.54	4302.71
173609_at	Y39B6A.1		339.498	322.468	333.268	188.576		339.498	305.07	617.783	463.254	407.022
173610_at	C30C11.4		1228.76	1139.9	1046.57	976.605		1537.48	1263.36	1159.29	951.532	1221.6
173611_s_at	Y11D7A.11		33.0989	37.7327	32.453	35.9185		36.3954	27.5876	32.2183	34.1854	34.0664
173612_s_at	Y77E11A.13		62.7538	76.4076	72.9793	78.9368		90.6665	93.9606	85.24	92.475	70.7041
173613_s_at	Y62E10A.13		1187.81	1319.68	1122.5	737.901		1400.23	1154.8	1443.07	847.781	1008.4
173614_at	C46H11.11		80.9291	47.9626	55.491	36.7081		42.1532	39.2245	47.6298	29.8992	43.0996
173615_s_at	Y111B2A.8		40.094	44.9652	44.7839	45.684		47.2776	60.0744	72.1212	42.6593	41.2566
173616_at	K11D12.10		78.0094	46.3019	52.9226	54.0213		44.0281	59.6396	71.4887	37.7212	71.9658
173617_at	F43B10.2		36.0729	33.8135	33.7634	28.4897		33.7184	33.4976	33.7184	31.3915	34.5538
173618_s_at	T12E12.3		89.3267	89.3758	83.1397	102.006		119.288	90.7785	101.732	91.032	101.649
173619_s_at	R10D12.8		70.5609	71.2384	67.4689	87.2451		81.3527	87.2451	71.641	93.2152	81.5137
173620_s_at	C03A7.11		12.4339	18.1344	17.6386	14.3309		15.5951	13.9872	15.4288	14.3754	14.6331
173621_s_at	Y43F8C.16		29.9836	35.6672	39.5303	40.3735		27.3938	30.8556	30.8222	29.4852	33.8135
173622_s_at	F10G7.10		173.8	178.681	153.483	115.324		176.352	165.721	173.8	205.654	181.455
173623_s_at	W10D5.3		296.346	239.958	265.414	234.97		237.056	194.151	233.471	215.521	210.654
173624_at	K07C5.1		1043.11	942.885	865.455	954.305		728.028	838.645	961.123	942.885	1031.81
173625_s_at	F08A10.1		120.733	147.311	115.128	161.325		65.512	92.2429	83.6563	99.297	105.688
173626_s_at	F29G6.3		597.172	323.08	322.374	465.518		641.949	863.937	797.554	766.714	433.003
173627_at	F54C8.7		164.689	163.991	170.206	106.539		243.62	135.693	159.106	110.903	122.291
173628_at	Y55F3AM.12		159.737	164.146	162.614	143.175		202.489	182.825	158.75	133.798	159.737
173629_at	F36A2.13		239.26	234.899	234.899	205.929		257.277	232.561	297.065	193.995	221.539
173630_s_at	T12E12.2		39.4373	44.2673	36.2143	39.9148		50.3496	44.2921	41.0253	37.0772	39.7932
173631_at	F29D11.2		606.653	667.309	778.118	634.023		594.48	596.966	638.303	543.317	707.333
173632_s_at	M18.1		154.806	173.482	169.688	150.036		162.255	177.322	169.688	174.658	158.8
173633_at	F10G7.9		117.541	114.221	123.288	89.5753		160.979	99.0432	139.604	97.3035	108.86
173634_at	M28.6		1021.26	807.888	827.031	936.144		660.349	838.954	1120.64	728.498	966.697
173635_at	F16F9.2		687.075	523.798	584.876	769.147		1036.54	1195.13	1135.95	861.265	1019.1
173636_at	C01B7.6		635.51	504.509	649.503	623.693		551.429	538.704	565.935	432.032	494.841
173637_s_at	C05D10.1		128.334	96.7857	94.8221	102.459		102.583	90.8471	102.459	117.107	121.104
173638_s_at	ZK177.8		175.075	130.958	121.324	118.956		102.9	142.798	160.593	120.944	155.646
173639_at	C34E7.4		521.434	552.007	518.209	253.646		692.106	320.562	373.688	357.98	313.36
173640_at	ZC513.7		335.813	536.111	624.691	536.111		408.07	461.109	644.298	488.686	620.57
173641_at	K07D8.1		437.913	435.309	403.449	327.238		186.032	245.605	329.369	162.169	344.455
173642_at	Y22D7AR.6		222.596	196.91	218.654	224.82		241.129	218.654	254.736	168.005	218.654
173643_at	Y22D7AL.8		188.894	202.236	183.167	187.789		159.824	156.467	247.209	115.453	183.167
173644_at	K02D7.1		895.463	624.256	686.927	708.065		720.728	899.402	1201.59	685.3	888.287
173645_s_at	Y119D3B.15		408.176	253.61	236.843	232.112		506.853	462.042	436.481	261.02	389.589
173646_at	C52B9.8		366.076	326.312	361.18	309.65		382.221	349.895	371.421	261.722	379.376
173647_s_at	C53B4.5		84.938	110.383	87.8865	83.4906		86.6125	82.7993	84.938	107.859	74.3827
173648_s_at	F53G2.6		83.4047	60.6959	60.2832	63.997		60.6959	59.2212	56.5466	52.8546	61.3347
173649_at	F18A12.8		567.417	491.387	457.287	532.692		358.639	343.909	457.287	388.083	454.895
173650_s_at	ZK265.2		462.137	560.979	464.787	572.246		434.574	439.861	404.953	515.938	462.137
173651_at	T12D8.3		181.621	171.328	183.708	167.929		161.974	171.433	231.347	181.621	220.909
173652_at	Y50E8A.4		95.3871	110.177	108.472	77.8693		100.079	105.104	100.079	93.5149	120.016
173653_at	B0205.3		1709.32	1792.44	1751.95	1702.4		1776.43	1640.62	1580.82	1584.79	1844.17
173654_at	C42D8.5		778.668	1949.37	1822.79	1274.71		2461.98	1290.16	1021.25	1422.7	817.325
173655_s_at	T22D1.9		310.1	309.239	284.627	305.119		289.413	262.587	240.822	519.691	362.775
173656_at	C18A11.7		3349.79	3714.19	3474.54	3448.07		3082.9	3226.08	3549.11	3187.39	3549.27
173657_s_at	Y77E11A.15		84.5616	90.802	75.5909	84.769		73.6412	65.6599	59.1382	82.7094	78.0106
173658_at	F15A8.6		133.45	127.583	116.541	146.679		107.461	113.222	132.838	87.9034	129.635
173659_s_at	C46A5.4		53.793	45.8525	43.6945	48.7683		49.8501	44.1608	47.1417	31.2742	41.4289
173660_at	R90.1		721.942	529.879	640.505	517.466		475.557	506.796	590.115	273.806	494.565
173661_s_at	C54G7.3		159.459	192.735	199.601	138.203		114.224	100.241	93.2152	124.55	115.449
173662_at	T05E8.3		424.243	469.954	495.453	462.229		434.987	423.517	491.368	285.84	518.743
173663_at	T28F3.1		157.427	176.566	191.431	160.27		145.444	152.133	211.762	141.56	160.27
173664_at	ZC13.4		40.2829	112.755	108.999	40.2829		89.4465	25.8486	31.7636	30.5582	20.0729
173665_at	T26A5.9		3261.25	3403.25	3544.43	3296.81		3594.51	3828.17	3885.97	3046.24	3206.47
173666_at	R07G3.8		882.032	755.556	705.221	987.421		657.585	620.811	753.223	475.08	648.954
173667_at	B0416.5		811.865	739.814	717.332	685.321		857.35	718.62	733.407	498.778	636.049
173668_s_at	F52G2.3		41.9622	35.6139	37.2714	27.3043		37.2714	37.2714	29.4862	42.2037	39.8068
173669_s_at	K10B3.6		28.2931	20.5706	22.1839	26.1885		20.95	21.0714	17.0515	24.2938	23.4123
173670_s_at	C03D6.4		155.202	153.375	158.76	125.318		218.189	154.203	155.809	178.453	147.879
173671_at	F33D4.4		990.452	1055.04	969.069	946.473		889.239	867.087	908.461	784.629	1023.03
173672_s_at	C06A5.8		81.6969	84.1651	86.2514	85.5055		86.9824	82.2451	72.3199	99.5988	82.0065
173673_s_at	W08E3.2		94.513	95.3041	76.9298	108.068		72.461	65.881	73.4308	115.356	78.8174
173674_at	T04F8.2		69.3885	71.021	67.4732	57.3531		73.2435	56.015	62.7127	56.8023	61.6791
173675_at	F59A3.4		394.495	414.465	464.226	405.732		364.681	355.621	442.448	414.465	461.012
173676_s_at	F08C6.6		471.914	467.042	435.306	362.342		487.032	792.912	553.181	1000.77	749.649
173677_at	F25G6.8		741.46	793.153	810.957	774.654		1075.32	888.322	889.403	800.42	754.194
173678_s_at	F25G6.8		146.512	132.211	153.238	129.746		173.824	223.243	152.194	185.466	153.238
173679_s_at	C27H6.4		1197.88	1137.65	1313.72	1092.47		1191.24	1424.52	1386.51	1462.37	1053.09
173680_at	T02C5.3		761.554	628.787	569.516	647.287		628.787	594.723	728.521	412.114	628.787
173681_s_at	F44B9.7		51.9299	54.6382	64.8644	57.1168		52.7327	57.1168	54.0568	66.2181	59.158
173682_at	M01H9.3		457.646	266.308	233.532	265.709		209.475	248.896	454.346	189.124	332.503
173683_s_at	F09G2.8		101.698	125.09	123.046	124.769		120.521	129.831	115.658	124.769	143.576
173684_s_at	K04C2.3		283.652	175.315	191.897	151.348		207.42	231.295	351.725	149.987	245.643
173685_s_at	M60.6		87.7667	65.809	68.0713	61.189		44.0628	65.809	65.809	84.5476	58.7338
173686_s_at	Y7A9D.1		288.382	168.627	184.988	246.17		131.346	174.547	151.55	143.903	186.787
173687_s_at	R11A5.3		47.3841	47.3841	52.6851	53.0407		45.4464	46.2853	47.3841	46.6409	47.115
173688_s_at	T22B7.7		14.2967	17.5416	15.4597	18.7516		14.1628	15.1361	15.2819	15.4597	17.1237
173689_s_at	K09H9.6		59.4142	59.7809	63.6998	47.6754		87.8034	72.9874	51.5776	64.5518	65.3215
173690_at	F46B6.5		329.243	331.146	345.487	266.045		418.265	369.956	442.629	271.645	348.916
173691_s_at	ZK688.2		80.7844	73.4431	74.8518	88.1854		66.788	109.42	84.8641	80.6985	80.7844
173692_at	E04A4.5		670.546	675.325	641.143	589.176		967.722	752.957	812.698	722.74	846.519
173693_at	F59F4.3		274.043	259.876	293.764	225.874		216.294	199.461	232.697	214.812	222.037
173694_s_at	F55F8.6		102.136	98.4776	94.7502	115.85		130.234	126.618	122.147	174.927	119.214
173695_s_at	T01H3.2		62.6837	47.161	51.0758	44.5329		39.5255	48.4095	46.052	83.0104	62.3206
173696_at	F21H12.5		34.521	34.521	34.521	29.0219		57.496	29.6	43.8975	28.9797	34.521
173697_s_at	F10E9.7		46.7826	65.5526	52.1111	43.4823		63.2845	58.8222	50.8059	55.7873	51.9841
173698_s_at	F01D5.9		398.745	989.929	1114.51	502.143		541.343	410.747	389.939	762.487	400.027
173699_s_at	C09G9.1		250.956	169.656	182.445	189.427		172.208	167.012	170.037	211.147	222.951
173700_at	T03D3.5		37.2446	40.9834	46.0417	44.1791		42.5065	36.1977	41.8906	40.9834	42.0083
173701_s_at	T03D3.5		60.0896	58.8704	71.7993	62.6091		61.3776	58.8086	62.4094	75.5199	55.8094
173702_at	T05E11.5		950.27	868.327	926.311	956.838		934.289	816.937	1215.92	978.177	825.416
173703_s_at	F25H5.6		153.018	188.889	214.601	158.607		261.437	175.677	160.676	224.485	199.33
173704_s_at	W07B8.4		58.2685	69.5295	70.4234	84.9203		59.6854	67.2864	79.0449	100.069	68.4475
173705_s_at	K06A1.5		80.7557	72.2694	79.4348	60.6145		61.5463	46.0298	60.8595	123.916	85.5611
173706_at	ZK154.6		41.3332	38.643	41.6882	35.1778		21.5759	19.8186	27.4116	16.1589	27.9944
173707_at	B0035.2		176.467	222.137	253.491	164.21		399.539	215.573	298.598	180.102	196.26
173708_s_at	B0035.2		89.4316	92.4304	124.022	87.2656		117.693	134.509	102.937	140.609	129.552
173709_at	C02B10.2		149.575	127.384	150.1	143.024		112.321	129.865	133.426	92.3932	117.593
173710_at	F58G11.3		33.8457	43.2689	43.2659	31.9804		44.0319	33.8511	41.3567	40.2027	40.5193
173711_s_at	C17G10.6		110.181	117.77	95.8662	129.107		105.391	89.7356	118.53	89.858	107.387
173712_s_at	T23B12.7		81.0057	118.885	114.04	91.1423		138.436	115.661	110.719	104.925	114.738
173713_at	F59B10.4		22.2409	20.4754	21.5702	21.1167		20.936	20.4977	21.7519	24.1649	19.5782
173714_at	T09B4.10		236.296	174.776	215.821	192.221		192.221	186.681	232.742	149.76	192.221
[truncated: 20,630 more rows]
