# Supplementary material for: Cell-specific microarray profiling experiments reveal a comprehensive picture of gene expression in the C. elegans nervous system
Source: Genome Biol. 2007 Jul 5;8(7):R135. doi: 10.1186/gb-2007-8-7-r135 (PMC2323220; doi:10.1186/gb-2007-8-7-r135)
Supplement: Additional data file 28 — RMA intensities for the embryonic pan-neural (EP) and embryonic reference (ER) datasets. [file gb-2007-8-7-r135-S28.xls]

## Sheet: Embryonic Pan + Reference RMA
Intensity Values Following RMA Normalization (GeneTraffic)
Embryonic Pan-neural and Embryonic Reference values
F25B3.3::FLAG::PAB-1
			Neural #1	Neural #2	Neural #3		N2 #1	N2 #2	N2 #3	N2 #4
Probe Set ID	Cosmid name		DM61	DM66	DM72		DMR28	DMR30	DMR32	DMR34
171720_x_at	Y48E1B.14		209.889	228.8	187.788		137.928	118.943	102.729	135.021
171721_x_at	T01G9.2		542.785	537.734	356.841		555.475	555.475	571.64	784.924
171722_x_at	F56B3.11		338.727	441.12	412.884		453.982	408.569	623.557	325.679
171723_x_at	F59D8.2		70.8277	76.0565	99.516		71.4788	98.1416	76.0565	102.007
171724_x_at	K06A5.7		96.495	96.495	74.5388		104.065	121.578	78.5667	99.7975
171725_x_at	F57B1.4		122.15	83.3032	132.915		212.388	123.823	176.14	131.822
171726_x_at	yk102a3.3		261.931	328.451	271.893		283.726	225.4	176.228	335.95
171727_x_at	B0304.3		14.1213	18.2516	19.0093		20.7444	33.58	22.0122	21.0772
171728_x_at	C10G8.5		101.804	84.1842	80.8385		104.895	83.2946	50.601	77.3641
171729_x_at	B0286.4		372.855	414.537	270.051		380.531	348.477	281.031	322.931
171730_x_at	F11C7.3		21.706	18.1634	18.1634		18.1298	18.1634	20.2125	16.4519
171731_x_at	C08B11.3		481.332	490.676	336.038		376.928	314.545	147.574	297.597
171732_x_at	ZK637.7		146.987	160.483	163.837		161.679	160.483	156.641	160.483
171733_x_at	F23F12.9		255.895	230.184	260.461		523.883	668.164	1012.22	796.956
171734_x_at	F54D8.2		2042.76	2245.85	2462.28		1603.01	1217.93	1805.24	736.935
171735_x_at	T06E4.4		76.151	47.5338	88.7741		167.426	88.5647	137.999	87.5061
171736_x_at	F44A6.2		125.789	148.282	134.184		346.905	515.476	373.71	389.647
171737_x_at	T12G3.1		7012.15	6109.33	4732.42		4355.43	3938.91	4124.39	4458.38
171738_x_at	B0350.2		1706.36	1243.07	1245.1		983.212	1215.35	1215.35	1037.26
171739_x_at	K03C7.1		21.7263	26.2967	32.3088		43.4433	35.7051	26.2073	28.6263
171740_x_at	T27D12.2		166.96	172.578	110.706		688.599	602.412	390.169	656.114
171741_x_at	C44B12.5		181.59	167.04	203.587		167.04	130.001	182.263	167.04
171742_x_at	C52D10.9		61.5581	84.5689	58.0899		290.326	404.193	622.497	275.771
171743_x_at	K03B4.7		190.255	192.059	160.64		398.815	312.669	423.969	251.917
171744_x_at	F54D12.4		105.056	102.151	115.553		98.6748	111.164	103.725	108.991
171745_x_at	F56C11.2		47.3167	51.1868	55.3669		122.072	72.4507	62.826	63.7471
171746_x_at	F15G9.1		4885.97	4810.58	5376.4		3052.17	3535.78	3004.04	2462.94
171747_x_at	F22E5.8		57.0597	64.1106	62.7116		54.0249	63.2066	68.9673	61.2968
171748_x_at	C38C3.5		1228.94	1080.89	1052.95		1264.26	954.283	735.28	1110.87
171749_x_at	W05H7.1		72.6812	87.9317	102.181		65.4401	52.5856	55.1311	45.9819
171750_x_at	M01F1.7		304.612	286.676	194.34		149.641	93.4055	82.7196	129.847
171751_x_at	C38D4.1		146.958	125.394	147.769		134.457	169.421	151.149	209.255
171752_x_at	C18C4.5		563.673	718.963	434.945		542.365	407.669	205.802	333.021
171753_x_at	F46C3.1		152.208	212.255	80.7432		238.366	165.226	70.6876	249.792
171754_x_at	Y15E3A.4		191.597	192.422	112.148		265.861	261.297	382.541	249.072
171755_x_at	K01G5.2		351.13	319.422	357.93		384.869	395.772	468.683	390.287
171756_x_at	W05B2.1		505.755	253.178	316.754		1928.08	1075.02	1535.39	958.893
171757_x_at	K01G5.2		353.855	335.219	335.527		409.052	409.052	482.966	421.833
171758_x_at	F49E2.5		233.261	92.5917	346.494		75.6481	83.8764	107.961	64.0574
171759_x_at	K08F4.1		313.597	261.897	191.796		309.592	261.897	252.992	208.944
171760_x_at	F56D2.6		823.969	700.211	719.515		538.069	576.973	546.127	627.39
171761_x_at	T28D9.2		295.17	320.748	413.704		210.083	222.275	244.917	154.769
171762_x_at	Y39B6A.16		79.1898	55.4659	66.2554		79.0712	88.2273	81.8275	70.0705
171763_x_at	Y119D3B.13		31.2108	27.7892	28.6941		29.283	24.068	32.2245	25.2352
171764_x_at	T27D12.2		169.816	155.591	142.698		576.326	524.735	362.593	586.812
171765_x_at	F58D5.4		45.5778	38.8194	64.7059		51.4906	54.0038	64.2511	69.2959
171766_x_at	F29G6.3		156.36	168.798	177.937		144.967	168.798	209.224	182.912
171767_x_at	F31C3.9		4204.87	3501.46	1321.96		4881.71	7499.8	5669.4	6175.06
171768_x_at	B0222.6		124.112	102.301	84.6029		797.94	492.847	635.647	333.237
171769_x_at	F23F12.12		12.8434	11.0584	12.1923		14.0991	19.9858	15.3035	16.4564
171770_x_at	W05B2.5		422.838	215.891	295.862		1279.13	758.568	1130.67	687.549
171771_x_at	F41C3.4		198.783	194.303	168.498		160.177	154.773	76.9406	123.176
171772_x_at	Y17G7B.2		151.78	216.226	168.498		276.855	319.784	276.855	406.075
171773_x_at	F52D10.3		836.477	778.04	705.469		591.259	447.293	593.32	294.011
171774_x_at	W02B8.2		20.3725	16.2774	20.23		16.6967	16.0598	14.3803	15.5598
171775_x_at	ZK596.1		229.214	160.83	134.437		85.183	57.8327	110.025	74.257
171776_x_at	C07G2.1		14.6931	13.9181	13.8838		18.0085	14.4345	18.3062	16.0186
171777_x_at	F18A1.6		328.528	367.967	282.116		713.779	493.736	369.238	412.14
171778_x_at	Y39G8B.1		165.507	141.597	217.093		101.251	67.9035	70.8237	54.3942
171779_x_at	Y37E3.13		240.497	177.659	333.47		141.764	135.115	91.3957	105.235
171780_x_at	Y39E4A.3		272.64	225.297	243.069		219.574	243.069	187.938	254.573
171781_x_at	W08E3.3		283.852	298.971	203.696		399.253	527.497	399.784	412.604
171782_x_at	C17G1.7		351.826	458.648	298.671		259.676	219.525	216.029	190.026
171783_x_at	C35B1.1		242.952	108.417	77.1557		106.137	108.525	40.6845	69.6584
171784_x_at	Y75B12B.2		368.697	341.997	638.528		243.026	237.092	303.004	127.223
171785_x_at	C37C3.2a		1075.72	1000.57	1137.7		1039.09	1065.58	912.587	912.66
171786_x_at	F10E7.7		5748.51	5297.1	6570.92		5955.6	5927.42	6656.76	5007.52
171787_x_at	Y71H9A.3		555.255	559.67	534.226		382.334	296.092	261.37	240.178
171788_x_at	Y23H5A.5		34.2708	42.3797	50.9931		46.6296	28.2373	27.4948	30.5045
171789_x_at	F31E3.5		6128.83	5944.51	6316.81		5362.07	5944.51	6471.89	5103.31
171790_x_at	Y46B2A.1		73.0836	67.5039	61.401		79.6355	79.0427	112.53	80.9082
171791_at	F29D11.1		38.1808	37.148	41.7527		85.4289	74.1588	53.3324	56.6168
171792_x_at	T20B3.2		98.3956	97.8592	94.6301		115.371	138.584	169.574	117.022
171793_x_at	ZK154.3		213.54	137.56	285.923		135.1	97.8803	116.345	75.1197
171794_x_at	W05H7.4		79.4794	91.1313	248.783		57.9511	46.4649	54.0309	40.6511
171795_x_at	R12E2.14		158.977	152.138	146.509		494.043	172.783	176.481	109.596
171796_x_at	C02E7.6		37.9647	36.9887	32.5229		70.5508	32.4428	34.8843	25.3462
171797_x_at	Y71F9AL.13		6033.79	5724.32	6211.59		5241.01	4671.16	6231.84	4157.39
171798_x_at	Y45F10D.12		6533.81	5464.31	7326.62		7503.4	6709.93	7052.83	6641.33
171799_x_at	F36A2.7		1019.59	792.812	840.007		485.616	401.584	600.894	218.273
171800_x_at	C09D4.5		10535.6	9843.46	11371.7		8180.11	8660.15	8770.68	8437.95
171801_s_at	W03G11.4		1816.6	1649.48	1245.44		1245.44	1239.62	730.268	988.142
171802_s_at	Y75B8A.24		151.366	147.034	67.7571		109.182	91.1991	42.1068	133.243
171803_x_at	R05D3.11		181.773	182.611	200.549		162.941	178.32	168.171	188.869
171804_x_at	Y22D7AL.10		349.208	444.292	488.702		333.24	279.671	335.883	225.11
171805_x_at	F22F1.1		1386.21	1170.71	1165.09		2799.6	3936.19	3997.9	3755.48
171806_x_at	W02B12.3		462.697	441.285	609.283		462.697	462.697	614.502	400.969
171807_x_at	C02E7.7		53.7725	54.2617	39.0631		81.8734	54.5633	59.5209	49.4859
171808_x_at	F11C1.5		32.0363	23.4183	23.9543		23.4183	19.813	20.9942	23.4183
171809_s_at	F55A3.3		797.326	794.66	666.038		797.326	808.657	766.455	922.083
171810_x_at	F02G3.1		421.423	450.787	320.341		431.845	568.861	328.984	538.397
171811_s_at	K01D12.15		12.5469	11.3729	14.7112		14.5125	10.9	12.3616	11.7755
171812_x_at	T20B5.3		20.3408	19.1138	18.9384		18.8347	16.8596	16.5784	15.7705
171813_x_at	C05D11.12		70.804	62.873	74.8336		70.804	66.9209	77.6354	70.804
171814_x_at	C47B2.3		1425.19	1074.76	2414.26		925.012	1057.47	1127.58	659.406
171815_x_at	C06G8.2		15.8737	14.6654	14.8859		17.6879	19.0072	15.4524	15.8737
171816_x_at	K02F3.10		146.128	109.811	190.768		114.525	91.1086	114.525	87.1582
171817_x_at	Y38F2AR.9		283.979	290.387	482.874		251.513	236.94	279.411	162.812
171818_x_at	C01G6.5		28.5992	27.3673	34.5053		29.1147	27.4397	22.8613	27.7308
171819_x_at	C08B11.5		17.2877	14.9577	15.4529		14.7245	14.0829	14.4307	14.589
171820_x_at	T05D4.1		3516.5	3644.46	3345.29		1786.34	1523.53	1553.91	1272.49
171821_x_at	E02H4.3		91.1967	81.5544	103.905		73.2934	74.6398	60.1986	69.7717
171822_x_at	F33H1.2		671.205	488.611	541.175		433.892	402.669	545.524	321.936
171823_x_at	W03F9.10		97.4398	92.4688	65.4901		100.252	144.607	102.315	137.599
171824_x_at	D1037.3		48.281	45.2634	54.6313		51.8461	48.281	48.281	44.2643
171825_at	R11F4.1		11.6418	11.1847	13.4863		11.8321	11.6547	15.2636	11.869
171826_x_at	C38C3.5		394.152	370.082	485.926		425.404	379.492	348.526	470.913
171827_x_at	Y73F8A.6		12.6409	12.4815	10.3777		93.6925	76.4307	54.8865	53.212
171828_x_at	W01A8.1		171.898	103.548	88.6507		467.954	536.232	434.182	489.681
171829_x_at	K07A3.1		162.426	171.606	165.189		194.871	162.426	128.347	155.641
171830_x_at	Y48E1B.3		169.587	168.255	168.255		209.185	160.21	124.196	197.718
171831_x_at	Y54G2A.18		328.028	296.549	452.457		294.969	260.983	294.969	230.511
171832_s_at	Y48B6A.12		301.183	316.919	157.75		238.903	173.355	176.166	233.966
171833_x_at	C01G6.3		19.4361	26.5072	20.5224		103.186	123.361	136.543	107.255
171834_x_at	ZC8.6		54.9894	59.4799	54.2361		55.174	60.9415	56.3065	59.8752
171835_x_at	W02B12.2		394.342	353.214	380.972		317.026	324.422	329.383	239.169
171836_x_at	R04F11.2		652.696	582.769	713.091		588.814	470.54	582.769	303.989
171837_x_at	W10D5.2		258.602	336.028	253.493		510.408	399.212	435.026	441.783
171838_x_at	B0334.8		26.1741	23.4129	31.1646		20.1367	17.2352	14.9972	19.3022
171839_x_at	C53D5.4		12.8893	11.1132	14.0663		12.2627	11.4273	12.2627	12.2674
171840_x_at	M6.1		28.7907	27.5089	27.5089		25.8484	27.5089	28.3872	27.615
171841_x_at	F58A4.7		103.815	144.959	37.6967		134.6	88.6395	62.169	76.34
171842_x_at	R10E12.1		1269.08	1110.82	969.353		1317.2	1394.35	1233.58	1312.49
171843_x_at	T23H2.1		35.5023	28.7475	36.3202		25.2358	24.7502	22.0547	23.1674
171844_x_at	Y94H6A.3		36.6109	32.818	52.2023		32.818	31.607	31.9977	25.6916
171845_x_at	F57C7.3		67.5432	72.2475	51.3345		59.8895	59.8895	47.9962	55.3059
171846_x_at	Y48G9A.1		91.0382	115.256	86.9968		78.0925	81.804	74.3013	122.411
171847_s_at	W01F3.3		315.95	397.622	113.591		428.836	451.466	428.836	598.04
171848_x_at	K01C8.3		20.3856	15.9799	26.0405		16.0041	15.251	14.3328	14.9963
171849_x_at	ZK525.1		1157.07	980.936	1631		945.355	752.059	945.355	456.161
171850_x_at	K04G7.4		810.775	697.127	522.14		612.526	715.685	725.51	688.712
171851_x_at	Y42H9AR.1		234.645	209.083	181.881		241.244	233.471	221.452	222.998
171852_x_at	Y32G9A.4		11.1238	12.3604	11.6295		11.5158	11.5629	11.2413	11.6921
171853_x_at	F29G6.3		54.1475	43.7455	43.5382		99.4452	52.8434	50.9058	168.866
171854_x_at	F48F7.4		30.6861	29.8407	54.3915		19.9637	20.7192	19.693	17.4321
171855_x_at	Y59A8A.3		155.436	68.3305	47.3167		52.5536	40.1716	15.2534	32.2822
171856_x_at	C36E6.5		87.1608	90.7316	86.1314		298.615	175.064	280.86	78.1637
171857_x_at	T28D9.7		28.3375	29.1299	53.4867		29.4173	25.0648	26.1729	25.0761
171858_x_at	F58F6.4		35.4373	29.6986	53.6285		33.6307	31.9484	33.6307	32.3935
171859_x_at	T05H10.6		384.447	299.864	349.924		330.355	274.655	265.041	282.526
171860_x_at	F29D10.4		169.368	118.969	107.475		115.534	98.9969	93.7782	106.86
171861_x_at	F42A6.9		608.217	698.531	967.568		552.469	427.112	554.235	581.986
171862_s_at	R08E3.1		17.3586	16.0071	21.2754		17.4988	17.4988	16.6657	19.3683
171863_x_at	B0416.5		173.844	187.044	212.255		173.844	162.783	173.844	172.928
171864_x_at	Y41E3.4		75.8984	55.3094	69.0552		55.5349	52.8718	67.5443	46.6784
171865_x_at	ZK622.3		12.2144	11.6614	11.3802		12.3389	12.2144	12.2144	12.769
171866_x_at	F15C11.2		389.06	460.988	345.183		345.183	376.124	201.708	259.797
171867_x_at	C34F11.4		69.6092	84.4961	72.2223		61.8651	128.498	155.175	85.4805
171868_x_at	Y71G12B.11		24.1122	22.2546	22.3996		29.8559	24.7684	24.1122	22.3561
171869_at	T14E8.1		105.571	124.244	121.506		84.35	89.9092	42.1685	83.5711
171870_x_at	C14A4.4		166.602	169.303	185.798		155.633	170.809	154.529	165.757
171871_x_at	F28D9.1		33.2537	36.0598	40.682		34.1916	34.9539	35.0868	39.8764
171872_s_at	Y66D12A.8		424.592	360.096	306.745		353.086	268.955	353.569	257.45
171873_x_at	B0523.5		83.1277	69.1162	90.5823		65.5319	61.971	54.5856	75.5894
171874_x_at	R03G5.1		50.3507	34.5756	45.7185		34.5756	32.8601	31.7811	32.1333
171875_x_at	Y37E11AL.3		44.9621	41.7361	51.3514		54.088	57.5499	63.4922	57.2958
171876_at	F58G11.1		642.383	526.333	557.646		354.155	341.612	223.386	272.457
171877_x_at	B0244.2		623.226	499.566	748.738		564.355	413.083	231.647	423.894
171878_s_at	Y48B6A.14		1188.47	1188.47	1500.81		1105.68	1424.49	1473.89	867.95
171879_x_at	H17B01.4		568.11	542.183	419.312		396.698	391.195	287.631	403.269
171880_x_at	C24D10.7		23.0712	19.4038	24.6899		19.3693	22.3472	31.0203	22.1273
171881_x_at	B0365.3		242.529	224.874	227.749		166.726	165.298	133.886	113.363
171882_x_at	C47E12.5		1815.79	2081.61	835.681		1996.69	1815.79	1539.03	2339.8
171883_x_at	K02F6.7		13.4196	13.3151	18.9716		13.111	12.5725	12.9623	13.6072
171884_x_at	F59F4.2		192.917	107.772	71.4246		652.526	560.755	657.274	480.885
171885_x_at	C30B5.1		20.1849	16.8396	20.9552		19.2442	17.0488	17.4026	18.1284
171886_x_at	T03E6.7		26.7662	20.5099	29.1166		38.5321	31.3776	28.7669	28.7669
171887_x_at	Y39E4A.2		146.768	130.85	124.319		140.504	143.312	143.312	162.364
171888_x_at	Y37D8A.21		83.3317	45.6507	112.496		37.8145	44.6819	44.6819	39.5432
171889_x_at	K04C2.2		150.326	162.078	167.513		131.618	150.326	146.8	191.553
171890_x_at	F56E3.3		39.209	35.9986	40.7821		29.4633	30.3047	20.9612	32.2989
171891_at	MTCE.35		68.4263	76.1403	86.1052		92.8077	87.5593	112.117	85.4805
171892_x_at	C45B2.5		70.3752	83.6348	58.9123		93.3668	52.9373	35.5519	58.6561
171893_x_at	C25D7.6		33.7106	30.6502	28.703		40.5428	44.6855	41.8529	65.9104
171894_x_at	T08H4.1		118.829	89.756	77.8641		317.615	309.569	194.213	271.945
171895_s_at	Y17G7B.17		3729.14	4998.01	2644.04		4853.62	6099.43	4550.17	5061.56
171896_x_at	F44D12.3		27.3738	24.5468	32.5229		23.5987	22.3942	31.6925	24.7654
171897_x_at	C14B9.2		20.9033	20.1901	18.3245		25.7313	22.6125	26.3716	21.9485
171898_x_at	F57G12.1		182.916	184.969	137.256		215.229	248.776	179.528	192.358
171899_x_at	F18A1.5		28.9672	25.5747	22.9959		24.7457	24.7457	21.7912	25.2219
171900_s_at	B0511.6		1014.77	1039.41	684.345		1122.34	1336.41	1448.7	1362.49
171901_x_at	W04C9.1		23.8126	22.9331	26.2335		51.4952	45.2032	48.0216	41.935
171902_x_at	R05C11.3		15.935	13.3381	15.858		12.1703	10.6215	10.5834	12.1235
171903_x_at	C16C10.3		20.9515	18.2051	23.3		19.3498	19.3295	18.5193	19.3295
171904_x_at	D1054.11		824.303	1394.31	630.63		1105.74	1392.83	1395.26	669.87
171905_x_at	K10D6.2		1411.54	1390.25	1047.62		1946.4	1874.15	1623.63	1558.75
171906_x_at	K10C8.3		473.212	386.69	478.251		375.835	404.783	356.64	356.393
171907_x_at	W02B9.1		83.1672	102.644	88.8615		83.1672	76.4483	50.1783	86.8605
171908_x_at	B0491.5		738.877	748.326	675.347		958.811	687.669	853.121	596.161
171909_s_at	C14C10.3		152.184	162.398	84.6852		188.973	181.455	176.175	226.852
171910_x_at	C01G6.1		2998.4	2811.63	2190.09		3701.54	3539.27	3424.31	3325.9
171911_x_at	F53F4.11		472.894	318.666	289.797		560.826	560.826	744.611	729.526
171912_x_at	C04F6.3		74.7671	109.898	93.3973		453.286	592.213	669.468	482.269
171913_x_at	Y119D3B.13		16.6897	17.4131	21.7136		17.7655	15.7849	16.7598	17.1989
171914_x_at	F36F12.1		26.0347	25.726	32.4727		28.8097	22.2818	25.0135	24.7295
171915_at	MTCE.12		1400.78	919.526	1590.4		1390.98	1857.74	1912.66	1267.88
171916_s_at	ZK131.11		213.448	186.712	260.957		471.775	317.045	243.066	332.397
171917_x_at	Y69A2AR.18		220.399	233.016	234.03		244.736	208.647	254.816	168.683
171918_x_at	Y17G7B.10		315.836	361.626	343.858		304.954	296.989	297.177	328.347
171919_x_at	F37C4.5		2760.78	2077.59	2743.33		1680.43	1510.05	1269.25	1227.23
171920_x_at	F54D7.7		4223.94	3721.02	5358.57		5204.95	4470.67	5501.51	3938.5
171921_x_at	C01B10.5		3692.43	4206.38	4334.47		5236.09	5615.69	4763.45	5307.56
171922_x_at	T10B5.5		532.163	735.326	579.461		627.803	624.269	497.786	602.118
171923_x_at	Y38F1A.6		14.6329	13.4426	13.9432		14.6042	12.7297	13.4426	12.8614
171924_x_at	F08B6.4		93.4618	70.7043	42.6938		404.091	616.615	357.518	326.712
171925_x_at	C46H3.2		118.98	123.603	176.519		88.6711	114.272	105.091	114.272
171926_x_at	M03A8.1		20.4284	21.4293	20.3168		25.748	21.5016	23.5005	30.0817
171927_x_at	F54D8.2		2117.8	1760.07	2408.78		1453.74	1135.94	1724	722.771
171928_x_at	F09E8.2		14.0906	15.3035	14.5289		15.7406	11.0213	13.3314	12.9693
171929_x_at	C18E3.2		74.3025	79.9129	75.2093		100.088	158.193	153.416	108.338
171930_x_at	F52G2.2		83.7814	70.7922	82.5822		61.7977	73.6621	54.6803	77.2612
171931_s_at	C27H6.8		135.742	116.971	210.555		146.594	139.929	124.931	111.786
171932_x_at	F09C8.1		193.375	172.972	411.169		178.112	104.955	142.245	142.641
171933_at	Y37E3.11		239.455	148.184	179.058		160.594	154.041	130.077	148.103
171934_x_at	yk463e9.3		2212.73	2104.12	2629.33		3510.94	4562.12	4302.37	3510.94
171935_s_at	D1044.2		41.4036	62.0138	48.6239		141.881	177.226	116.869	179.526
171936_s_at	F23H12.2		224.443	185.075	241.48		146.712	108.658	124.093	111.734
171937_x_at	R08C7.3		228.904	221.255	258.397		213.869	194.803	217.042	159.135
171938_x_at	Y38A10A.5		826.891	572.482	658.33		562.134	470.334	478.891	417.169
171939_x_at	T07A9.10		157.949	173.955	161.37		101.392	95.086	90.2837	86.9216
171940_x_at	W09C5.6		5593.09	6032.4	7449.78		7618.31	6621.61	7289.58	6267.33
171941_s_at	F44E5.5		4833.2	3568.35	2793.23		4275.65	5195.86	4513.09	4474.83
171942_x_at	Y47G6A.20		245.812	165.649	175.854		257.185	344.255	402.343	306.049
171943_x_at	C45E5.6		198.926	205.461	158.439		194.195	194.195	150.574	152.671
171944_x_at	T28F12.2		336.508	315.077	337.188		323.369	361.908	323.369	397.636
171945_x_at	C09E8.3		40.8757	36.0554	42.351		40.8757	40.8757	40.8757	49.1284
171946_x_at	T05B11.3		801.975	744.255	760.562		525.568	431.251	398.629	428.116
171947_x_at	ZC168.4		34.7944	36.7696	21.2988		111.33	167.772	192.87	166.569
171948_x_at	C47B2.3		6421.13	6369.99	6031.88		4164.52	4647.36	4146.34	4067.1
171949_x_at	Y39A1A.24		479.938	396.379	398.304		277.462	290.397	263.003	245.104
171950_x_at	T12G3.7		12.5437	10.8303	10.1679		13.4632	13.8598	11.3628	12.7451
171951_x_at	Y39E4B.3		27.3576	21.1875	17.1908		38.2142	26.4555	22.5651	27.0027
171952_s_at	W03C9.7		27.9619	22.1295	32.4818		21.3106	23.6397	24.9392	21.4949
171953_x_at	K01G5.4		5002.94	5227.37	3696.13		3971.35	4468.55	4468.55	4234.28
171954_x_at	F40F11.1		5570.75	5535.99	6340.03		4544.15	5152.31	6290.08	3805.41
171955_x_at	F52D10.3		1737.7	1615.24	1670.5		1380.68	1033.48	1091.26	719.344
171956_s_at	ZK270.1		119.619	119.594	117.528		240.326	191.662	177.614	260.457
171957_x_at	C06B8.8		2981.17	2836.96	3526.19		2970.09	2443.98	3795.4	1862.58
171958_at	yk584b8.3		4738	3843.94	4749.56		5340.47	6475.85	6393.53	5751.29
171959_x_at	Y57G11C.16		96.2268	90.847	110.31		102.352	95.4832	161.589	93.4568
171960_x_at	Y49E10.6		1558.7	1529.54	1914.77		868.869	1354.38	1522.6	753.584
171961_x_at	Y57G11C.10		1647.37	1900.45	1457.48		1423.64	1252.16	1089	1312.94
171962_x_at	Y53C10A.12		237.526	271.597	244.76		212.997	169.14	155.354	200.888
171963_x_at	F01F1.8		1607.61	1633.04	1477.22		1633.04	1769.01	1588.44	1633.04
171964_s_at	T20B12.7		284.229	296.683	195.277		349.373	279.098	278.302	258.83
171965_x_at	Y73F8A.34		1145.9	839.819	858.884		986.255	999.597	882.641	858.285
171966_x_at	M03F4.7		161.454	209.451	203.784		353.598	481.14	368.712	319.838
171967_x_at	C27H2.3		62.1451	59.1426	26.0896		62.1451	74.938	50.1836	82.8145
171968_x_at	T05C3.5		391.362	292.565	320.569		517.726	524.657	332.473	418.074
171969_x_at	ZK669.4		22.0432	27.5377	26.7406		25.9722	25.5162	23.4564	28.7126
171970_x_at	H39E23.2		15.9159	15.5564	15.5564		15.5564	14.7041	15.9862	14.9657
171971_x_at	F25H2.5		2257.97	2257.97	1047.38		2541.5	2583.06	2375.36	2082.15
171972_x_at	Y50D7A.6		140.641	149.758	146.012		53.8577	54.6539	24.1475	52.9224
171973_at	T01G1.3		307.7	313.286	183.388		231.765	235.246	168.255	297.015
171974_x_at	C56C10.13		628.264	553.362	552.414		302.94	272.592	141.581	249.025
171975_x_at	Y111B2A.18		128.684	115.144	135.61		140.642	148.135	138.999	138.999
171976_x_at	Y105E8A.16		538.256	489.283	816.822		681.972	522.426	712.412	426.543
171977_x_at	Y105E8A.16		704.801	642.603	708.501		935.274	732.807	964.183	736.869
171978_x_at	Y92H12BR.3		14.6194	13.3097	14.5298		13.3097	11.5289	12.5654	12.8809
171979_x_at	T19H12.2		31.9698	34.712	32.3578		54.954	93.1757	139.4	50.2417
171980_x_at	ZK757.3		35.8852	35.3595	53.7585		35.3859	34.8108	35.3595	31.8852
171981_x_at	W06H12.1		62.1723	55.1936	42.3598		60.9566	40.2646	27.0064	48.9585
171982_x_at	F23B2.5		3394.32	3225.75	4357.5		2233.37	1432.01	1408.54	1286.61
171983_s_at	Y51A2D.8		22.2008	18.3846	18.5182		24.4751	21.5016	22.2008	25.2874
171984_at	Y49A3A.2		181.255	143.995	122.87		177.069	123.695	105.905	95.3195
171985_x_at	F26F4.4		29.8889	31.9974	36.0231		26.716	25.0488	27.5352	25.9835
171986_x_at	T27E4.4		103.101	145.512	99.2789		237.012	360.202	268.683	147.771
171987_x_at	W08F4.3		911.038	669.019	960.483		535.011	374.859	310.48	340.701
171988_at	C44B12.2		166.517	170.56	143.261		1244.68	1046.08	1179.32	1046.08
171989_x_at	ZK945.3		132.846	160.146	102.442		186.619	173.078	207.004	270.326
171990_x_at	R13G10.1		51.509	38.7361	45.2152		39.9217	34.8408	28.6704	39.9217
171991_x_at	Y39A3CL.4		17.5091	16.4246	27.4837		17.3725	17.5091	17.5091	19.0726
171992_x_at	Y38E10A.6		33.5804	33.0635	55.174		29.3527	28.4486	19.8808	35.4261
171993_x_at	W01G7.1		242.083	242.083	277.257		329.046	222.479	181.113	209.24
171994_x_at	F53A3.3		1571.4	1631.65	2716.31		1328.64	1267.98	2221.7	813.925
171995_x_at	W06F12.1		65.7057	100.749	94.1242		105.451	107.571	99.616	117.153
171996_x_at	F58A3.2		23.3127	21.0305	21.7933		25.9941	23.4033	22.3221	23.3739
171997_x_at	Y105E8B.1		88.2507	151.382	85.3972		380.512	207.669	164.214	160.069
171998_x_at	ZK524.2		559.983	838.712	361.254		417.103	426.087	203.882	426.087
171999_x_at	T27D12.2		164.45	157.449	136.386		594.275	599.115	417.983	586.074
172000_x_at	B0336.9		395.161	296.467	324.483		247.901	324.483	343.867	324.483
172001_x_at	Y105E8B.1		215.866	309.045	196.363		902.658	554.312	470.094	400.657
172002_x_at	R07B1.2		16.407	16.2623	14.7584		16.2623	22.1849	17.5427	16.2623
172003_x_at	R07B1.2		12.6594	17.4693	17.1981		17.1141	20.7118	17.1141	17.1141
172004_x_at	F08B6.4		134.089	122.235	63.6879		666.983	847.977	540.311	489.115
172005_x_at	F39B2.4		332.512	381.167	215.056		250.905	428.126	307.463	548.438
172006_x_at	K04F10.4		149.332	193.112	82.6813		290.467	287.639	220.124	419.583
172007_x_at	Y106G6H.2		2689.43	2741.43	2586.6		2860.61	3472.24	2910.35	2910.35
172008_x_at	yk578h2.3		1144.29	2912.26	1867.64		1025.5	2152.85	2316.98	492.272
172009_x_at	Y56A3A.18		201.672	219.069	464.501		316.073	224.071	346.692	224.432
172010_x_at	D2024.6		1728.92	1736.19	1442.52		1369.46	1376.18	1235.63	1061.99
172011_x_at	H28G03.2		204.929	193.762	159.054		138.935	150.706	105.506	156.369
172012_x_at	R07E4.6		23.9979	23.8126	31.8533		17.5366	15.1508	16.7834	11.7276
172013_x_at	F57B9.5		2451.08	2197.13	2301.08		2333.84	2755.22	2546.3	2724.67
172014_x_at	C41C4.8		157.355	145.885	136.884		123.776	103.709	102.055	121.057
172015_x_at	Y82E9BR.17		172.47	132.535	241.81		98.6959	80.964	82.2109	90.8653
172016_x_at	DY3.7		514.337	543.397	422.042		587.929	852.055	401.069	829.942
172017_x_at	W07A8.3		475.183	491.992	329.844		538.895	660.574	385.138	665.283
172018_x_at	C47E8.7		378.069	388.348	265.414		424.858	573.126	380.02	555.715
172019_x_at	ZK637.7		203.545	203.712	162.548		203.712	213.54	203.712	245.226
172020_x_at	F44B9.6		99.352	71.9247	88.5701		100.663	126.111	79.7611	196.812
172021_x_at	Y39E4B.12		293.585	332.235	380.67		454.517	836.101	454.517	759.126
172022_x_at	Y73E7A.6		94.9278	130.095	93.4931		93.1408	88.22	55.4574	62.1179
172023_x_at	F20C5.2		1125.57	1209.22	506.636		658.291	984.44	572.24	736.458
172024_x_at	T27D12.2		143.718	137.549	91.7293		417.443	529.955	344.475	490.171
172025_x_at	C08B11.4		76.4138	68.8202	60.1452		173.069	158.382	130.149	219.3
172026_x_at	F11C7.3		19.8374	16.8016	16.8016		14.5686	16.8056	19.9056	16.2067
172027_x_at	Y73B6BL.7		39.073	28.5321	46.3924		37.2542	79.6448	49.7789	77.1498
172028_x_at	C32E8.10		135.967	120.213	124.751		120.213	118.124	120.213	116.628
172029_x_at	C32E8.10		161.154	136.629	139.67		127.941	121.217	139.042	127.748
172030_x_at	Y47H9C.6		54.0325	49.009	57.2755		64.9871	116.116	99.6075	121.462
172031_x_at	T01D1.2		179.103	215.74	128.604		301.397	376.011	356.767	427.743
172032_x_at	B0414.2		73.8603	67.7985	72.8931		87.3106	106.091	90.03	146.412
172033_x_at	Y55D5A.5		19.9549	20.001	21.2925		20.001	19.7617	22.1081	20.001
172034_x_at	T27B7.1		60.8117	58.489	49.2367		42.7886	28.2855	24.5218	33.0378
172035_x_at	C06C6.5		263.433	255.791	143.8		252.199	196.955	139.491	196.955
172036_x_at	W02B12.6		33.9021	44.7018	30.2213		41.8761	128.781	52.2855	103.528
172037_x_at	ZC416.8		121.961	188.569	138.271		121.845	100.525	61.3581	110.646
172038_x_at	ZC416.8		372.023	308.982	592.115		150.553	91.0138	99.0762	108.283
172039_x_at	F14H12.4		172.998	172.998	150.945		201.624	177.066	139.436	169.743
172040_x_at	F52F12.3		92.1349	83.8451	159.417		92.1349	92.1349	94.005	92.1349
172041_x_at	F59C12.2		40.6752	33.9639	45.3508		28.1349	28.9668	38.7316	26.5581
172042_x_at	T06E4.3		1362.01	1279.07	874.882		806.165	777.848	512.604	747.259
172043_x_at	F52H3.7		371.984	552.66	212.78		548.725	559.301	568.569	339.052
172044_x_at	F54C8.3		757.39	603.936	482.44		596.697	735.172	514.677	652.815
172045_x_at	C01B10.5		3709.14	3779.72	3691.46		4619.84	4962.42	4134.54	4743.44
172046_x_at	W06D4.1		616.95	593.305	449.569		691.2	670.72	608.659	602.169
172047_x_at	F08F8.3		169.304	205.3	116.204		131.284	95.578	103.258	126.257
172048_x_at	C07H4.2		660.312	661.033	426.13		516.981	460.997	291.118	535.271
172049_x_at	Y73B3A.10		13.9554	13.4221	19.8743		12.9751	12.524	13.6737	12.8956
172050_x_at	Y73B3A.9		18.2145	16.637	17.1943		15.765	14.4826	14.7411	19.3864
172051_x_at	Y73B3A.11		339.769	501.402	183.083		194.538	317.769	551.769	323.185
172052_x_at	K06C4.15		32.1628	27.688	49.2576		24.448	20.4153	25.4677	22.0315
172053_x_at	ZK105.G		3481.7	6293.51	1078.07		4422.71	8842.52	6641.23	7895.54
172054_at	F07B7.G		28.1835	27.6024	42.4851		32.0342	23.1562	26.2171	23.8762
172055_x_at	K06C4.11		144.644	131.943	163.944		145.528	111.221	146.345	116.74
172056_x_at	Y5H2A.3		78.572	62.75	83.1553		54.2259	66.6748	62.9865	57.0279
172057_x_at	C25A1.11		404.524	495.983	272.966		373.505	390.13	363.316	375.326
172058_x_at	K11E8.1		83.3153	90.7124	67.6874		87.5078	92.121	90.7124	104.955
172059_x_at	C15B12.5		90.923	91.4505	63.4871		73.7766	73.7766	59.7408	72.0377
172060_x_at	C15B12.5		53.9063	75.7278	51.8461		52.1486	49.7612	41.7744	51.8461
172061_x_at	T21C12.1		142.421	162.89	207.969		169.924	129.486	131.24	182.634
172062_x_at	C44E12.3		66.4968	67.2811	38.0932		57.916	54.9878	55.9238	61.0822
172063_x_at	T01B11.7		25.8484	26.635	35.5047		29.4364	47.5455	60.5352	69.5332
172064_x_at	K08H10.7		481.806	484.89	320.846		263.104	266.295	309.655	369.783
172065_x_at	Y71H2AM.23		267.7	286.76	179.345		282.94	249.083	352.119	334.094
172066_x_at	C06E1.4		247.889	308.364	290.53		172.498	129.544	80.6896	161.638
172067_x_at	C40H5.5		105.463	109.143	100.964		76.5543	64.8377	54.1731	57.5276
172068_x_at	Y39G10AL.3		425.727	434.539	390.453		509.787	599.81	587.58	568.94
172069_x_at	T10H4.12		21.416	17.739	18.0887		21.416	18.8063	24.6233	58.0781
172070_x_at	K06A9.1		33.4456	27.9187	33.9936		28.5604	27.8287	21.5016	44.5072
172071_x_at	Y22D7AR.B		20.8449	23.3759	19.3917		16.7044	18.6499	18.9635	18.6289
172072_x_at	C04A2.7		164.359	221.504	120.907		256.578	199.783	142.02	284.74
172073_x_at	Y69A2AR.P		14.8295	12.5378	18.5644		13.3656	10.7008	12.1339	11.3242
172074_x_at	Y69A2AR.8		14.7043	13.4597	13.2117		14.515	17.9082	16.2861	14.7043
172075_x_at	Y82E9BL.G		19.2553	21.3113	17.2291		46.7167	77.2269	95.6927	102.442
172076_x_at	Y69A2AR.28		93.6055	102.133	94.3152		177.156	253.081	414.303	172.998
172077_x_at	Y48G1BM.H		77.5887	90.7827	159.391		72.005	138.187	146.412	89.4107
172078_x_at	Y48G1BM.I		286.069	450.193	110.675		419.055	1429.23	745.825	894.326
172079_s_at	Y105E8B.6		113.943	95.6992	241.452		96.7587	117.307	113.943	110.954
172080_at	Y50D4A.5		13.7774	12.3103	13.7774		14.2586	13.3264	13.7774	13.9036
172081_x_at	Y50D4A.3		64.897	68.9669	73.9277		64.5913	61.0492	59.6863	64.5913
172082_x_at	Y41D4B.4		17.3485	17.3485	16.0551		17.3485	17.704	18.2198	17.3173
172083_x_at	Y41D4B.5		4214.36	3860.81	6245.73		4732.33	3897.5	6237.09	2980.51
172084_x_at	C39F7.2		347.726	309.274	347.011		220.058	364.283	300.505	312.445
172085_x_at	Y73B3B.4		19.3569	26.3747	16.3225		30.0126	31.0067	26.3747	40.6575
172086_x_at	C06E1.5		15.0512	14.9854	14.9854		14.9854	14.8002	15.4706	13.7764
172087_x_at	D2007.3		13.8503	13.8933	15.7765		13.4217	13.8503	13.8503	13.8503
172088_x_at	Y73B3B.3		16.2859	12.2037	10.5207		12.7568	13.0896	13.0896	14.5922
172089_x_at	F56B3.10		69.2478	208.571	73.5974		30.0126	25.119	25.0328	24.7573
172090_at	Y67D8B.D		34.5416	35.7052	34.0478		34.5416	31.7853	34.5416	30.7076
172091_x_at	T05A8.7		14.1264	13.1538	17.7548		14.1264	13.2656	17.1021	14.1264
172092_s_at	Y73B3B.5		15.4314	12.9053	26.4481		14.1409	14.6363	29.6598	13.6439
172093_x_at	Y54B9A.1		1310.73	2407.46	283.123		1969.52	7734.89	4069.46	6962
172094_x_at	C30A5.9		97.5585	120.525	85.2617		103.598	230.826	270.441	158.492
172095_x_at	C06E1.2		12.8217	13.1111	17.2009		14.0735	12.2978	12.9338	13.5725
172096_x_at	C06E1.6		14.3453	13.4841	16.3016		13.3149	14.4345	17.1955	14.2085
172097_x_at	Y22D7AL.1		12.601	11.8624	11.975		11.8669	12.563	12.2654	11.3687
172098_x_at	Y47D7A.2		55.5996	49.9137	47.1634		51.4363	45.1579	49.9137	49.9137
172099_x_at	Y22D7AL.2		66.4679	86.3918	51.783		53.7996	152.87	79.6719	79.6719
172100_x_at	C36E6.5		280.221	375.879	208.855		946.989	656.883	1070.33	261.664
172101_x_at	F42G9.9		439.918	593.619	188.083		224.861	161.78	201.807	189.712
172102_x_at	ZK105.G		987.769	1698.32	200.459		1268.24	4971.23	2872.95	3898.98
172103_x_at	W03F9.5		273.61	357.783	196.998		357.783	384.398	328.696	463.6
172104_x_at	Y69A2AR.27		15.9155	17.6196	18.502		17.6637	17.6637	20.1451	17.9908
172105_x_at	W03F11.6		25.3843	23.5852	25.4955		25.3843	29.4055	30.8869	24.8465
172106_x_at	Y54F10AM.7		1218.91	2265.71	424.072		1382.95	3479.31	2662.26	2074.12
172107_x_at	Y54F10AM.7		1318.81	2437.28	299.256		1997.11	7189.12	4164.87	6019.41
172108_x_at	Y39G10AR.17		9.75575	9.58057	10.7217		9.09875	9.25046	9.20086	9.87742
172109_x_at	Y39G10AR.12		24.4691	22.9637	30.1896		23.5106	21.7169	23.5368	23.5106
172110_x_at	Y39G10AR.18		17.6149	18.0425	23.8022		16.4684	14.101	16.4684	15.0674
172111_x_at	Y39G10AR.Z		149.809	154.869	273.52		97.5412	132.557	132.557	84.5619
172112_x_at	Y47D7A.10		49.6518	43.2262	62.3579		40.618	30.3546	41.8565	30.7897
172113_x_at	Y59H11AM.1		138.629	155.983	189.962		148.837	170.863	260.792	159.293
172114_at	Y19D10A.14		15.1893	16.7115	16.7115		15.765	16.7115	17.4656	15.2216
172115_x_at	F54H12.4		50.3986	48.1193	51.8461		51.8461	78.764	79.9397	48.955
172116_x_at	Y105E8B.3		14.345	13.5283	13.8123		15.0279	15.6215	14.5188	18.8465
172117_x_at	Y38F2AR.12		43.2811	42.1795	50.2128		26.0906	40.2855	27.0341	56.3916
172118_x_at	Y57E12B.1		25.9565	21.6711	28.0731		21.2447	24.6883	24.6883	24.8187
172119_at	Y57E12B.2		42.4011	42.4011	42.4011		41.5125	42.4011	46.3656	42.4011
172120_x_at	Y22D7AL.X		50.7496	64.0622	25.1842		45.4955	159.24	104.583	82.7045
172121_x_at	Y47D7A.7		49.0381	48.6772	70.828		50.7919	43.4911	39.4011	42.9856
172122_at	Y37E11C.1		28.9208	26.9164	42.6082		30.8468	26.8825	28.9208	24.5782
172123_x_at	B0350.2		2071.29	1693.37	1665.08		1146.85	1301.54	1278.23	1202.79
172124_x_at	Y65B4A.3		174.497	148.398	149.184		150.062	150.062	188.579	134.282
172125_x_at	F58B6.3		41.0543	40.7898	41.7424		39.2803	39.2803	39.2803	36.7478
172126_x_at	W07B3.2		168.451	184.904	113.469		303.907	371.712	279.947	477.727
172127_x_at	F42G9.9		171.398	170.368	79.8841		91.6492	70.9962	72.5253	79.9129
172128_x_at	Y48G9A.1		19.7199	20.6553	21.2089		18.0867	18.8914	24.8044	17.8393
172129_x_at	Y105E8A.9		34.0192	34.7564	31.2797		34.9925	47.3702	34.9925	39.5486
172130_at	Y34D9A.10		107.635	103.524	195.359		91.6966	95.8848	118.394	80.6386
172131_x_at	Y73E7A.1		20.9972	15.2451	21.0021		19.599	16.1553	17.5852	17.6824
172132_x_at	Y24D9A.7		45.3231	44.0949	55.1513		41.8207	43.9062	38.0282	42.608
172133_x_at	F59D8.1		90.0449	85.4672	142.484		106.903	136.183	106.903	162.14
172134_x_at	F59D8.2		76.3121	67.4255	107.481		69.3227	81.7654	76.721	88.2281
172135_x_at	Y5H2A.3		65.6431	62.2563	62.2563		51.2318	54.6898	62.2563	61.1031
172136_x_at	Y71D11A.4		779.997	708.79	402.761		462.297	1166.34	1164.54	1091.11
172137_s_at	Y111B2A.10		48.671	31.661	44.9894		39.9005	51.8043	62.2682	44.9894
172138_x_at	F52C6.12		344.841	515.1	367.145		339.861	302.328	451.355	356.496
172139_x_at	Y46H3D.1		16.5084	16.5084	22.9614		16.7399	15.2003	16.4527	15.6607
172140_x_at	Y10G11A.3		12.3939	28.1593	17.0054		15.8331	32.6047	22.8276	69.1151
172141_at	C28A5.4		21.6337	28.7153	28.7153		25.3594	45.7199	31.3789	43.9613
172142_x_at	R05D3.5		15.4314	16.2577	16.2577		16.2577	15.7107	19.7378	16.2577
172143_x_at	M02F4.9		10.9199	11.57	12.8508		11.3142	11.57	11.57	11.6866
172144_x_at	F14H12.4		229.969	230.284	142.361		252.633	236.611	201.92	228.262
172145_x_at	Y66A7A.3		11.1325	11.9993	12.9018		10.8233	12.2993	11.6267	11.6082
172146_x_at	R05D3.5		14.7335	15.2617	14.2886		15.2617	17.6177	19.0033	14.271
172147_x_at	M116.5		144.612	139.47	143.384		120.379	139.47	156.243	141.232
172148_x_at	Y54F10AM.7		1532.22	2820.18	344.408		2374.4	8545.97	5108.62	7194.28
172149_x_at	C32E8.10		148.844	118.496	155.974		104.295	100.365	141.237	109.503
172150_x_at	C32E8.10		166.426	135.593	212.22		157.293	146.28	171.459	155.334
172151_x_at	C32E8.10		156.569	129.519	173.576		136.521	124.902	136.521	136.022
172152_x_at	C32E8.10		121.915	100.034	85.3207		81.6796	108.129	121.276	98.6344
172153_x_at	B0350.2		1666.5	1482.31	903.663		1166.19	1227.8	1187.25	1484.46
172154_x_at	Y48G1BM.H		83.1574	138.934	24.7339		123.835	445.316	199.64	216.254
172155_x_at	Y71A12B.Q		68.4643	70.9828	58.8118		60.4135	75.858	126.396	78.0819
172156_x_at	Y71A12B.P		138.776	69.4525	159.953		208.991	446.768	569.152	453.612
172157_x_at	Y67D8C.2		55.7162	67.9335	65.3343		60.011	79.0223	68.1607	69.1292
172158_x_at	Y67D8C.1		17.1429	17.2499	13.9225		16.0313	27.4619	36.0885	40.8473
172159_x_at	F41E7.4		36.8612	34.6819	46.0329		45.9522	40.4601	55.8137	37.8233
172160_x_at	F57G4.3		71.3343	101.393	97.4416		69.5715	43.4072	46.3479	77.583
172161_x_at	F37D6.4		10.2979	10.2979	13.2447		10.1507	10.7151	10.2979	9.03061
172162_x_at	F16D3.6		32.5547	35.8517	39.7666		39.6396	45.7329	47.2672	33.3846
172163_x_at	C06C6.8		21.7492	25.0743	26.0405		27.4003	35.3194	37.3608	31.1135
172164_x_at	C06C6.9		20.2388	19.2794	21.121		21.121	23.9003	26.8245	20.8968
172165_x_at	F21D9.3		24.2107	24.5468	28.3806		18.785	24.5845	17.9419	23.684
172166_x_at	AH10.4		61.2038	34.327	36.2779		52.7372	72.3279	54.9213	61.0592
172167_at	M60.4		11.4887	9.5535	13.1235		10.0915	10.5663	10.7273	10.2812
172168_x_at	M162.6		12.8061	13.8327	15.2881		14.2999	12.7451	11.9596	15.0844
172169_s_at	Y116F11B.4		15.3164	21.0268	19.1164		22.4945	21.0268	24.9977	21.0268
172170_at	Y59H11AR.1		13.726	11.5758	13.7333		11.8396	12.6375	14.9904	12.1199
172171_x_at	Y43B11AR.2		12.0569	11.9047	14.7112		11.3139	10.3457	11.1454	9.78164
172172_x_at	Y73B6BL.L		14.5144	15.7943	15.7943		13.3338	17.817	29.9405	16.1647
172173_x_at	Y73B6BL.1|Y73B6BL.28		119.765	119.765	118.38		104.868	120.523	124.039	119.765
172174_x_at	Y61A9LA.N		53.8735	57.7057	43.3696		57.4817	77.7187	99.299	63.8921
172175_x_at	Y61A9LA.5		20.9663	20.3499	30.1126		19.7411	20.8499	19.8037	18.3829
172176_at	Y61A9LA.10		9.14229	8.61129	9.14229		9.14229	8.90949	9.32273	9.16848
172177_x_at	Y71H2AL.1		73.9147	24.3855	72.5296		23.3471	19.4303	26.6345	26.6345
172178_at	Y53G8AM.2		31.6138	29.6426	33.9715		28.1733	26.7257	23.5721	31.2217
172179_x_at	Y45G5AM.C		14.9288	16.5073	20.5063		14.6232	14.9169	14.9806	14.9806
172180_x_at	Y69A2AL.1		15.0942	16.0763	20.1373		14.4627	14.2435	15.0467	15.0942
172181_x_at	Y48G1BL.4		20.6827	23.1156	23.1886		18.3387	20.6827	21.4127	19.3283
172182_x_at	Y48G1BL.6		19.2101	15.3475	19.1158		16.9376	16.5206	17.8043	17.5352
172183_at	H17B01.1		10.1941	10.4163	10.8486		10.4163	10.4163	10.4163	10.6519
172184_x_at	Y46C8AL.2		110.632	90.8113	121.655		264.225	647.45	384.471	905.497
172185_x_at	Y46C8AL.2		10.5336	12.1537	11.8446		11.5644	17.2499	14.4489	20.5053
172186_x_at	Y54G2A.21		64.8523	98.2025	70.6588		66.628	45.1215	35.2761	74.1438
172187_x_at	Y54G2A.26		111.522	98.2409	134.821		102.263	72.4461	98.2409	69.1292
172188_x_at	M04C9.2		10.7198	9.77395	16.2847		10.5149	10.4064	9.99358	9.10982
172189_at	F46A8.7		36.4184	35.4854	68.3237		38.3204	79.7067	116.609	45.2496
172190_x_at	F59F4.2		15.5916	13.6645	15.7238		20.5155	19.5707	32.5398	22.1645
172191_x_at	C27C7.2		16.6855	17.8168	19.6219		16.5016	18.6907	20.4558	17.2579
172192_x_at	F44F1.2		70.5381	75.3681	67.3923		47.0694	94.7486	98.6344	59.4056
172193_at	T12D8.5		75.6509	23.0005	48.5697		20.1028	18.6495	20.3761	19.5114
172194_x_at	ZK262.4		14.5801	14.5624	16.9454		14.2648	15.2689	15.3198	16.6268
172195_x_at	T27C5.4		88.1466	66.4788	64.9146		59.9715	66.1904	63.8235	55.0434
172196_x_at	K08C9.4		48.253	49.3051	35.6305		135.46	87.0246	89.9837	74.9051
172197_x_at	W05B2.1		262.627	140.458	182.257		783.792	491.34	712.67	423.413
172198_x_at	F15D3.3		18.7648	20.3609	20.2373		32.5388	22.4147	29.8559	21.5088
172199_x_at	K03B8.4		30.2879	30.2879	29.1358		36.6667	59.8561	61.3581	52.2027
172200_x_at	C28D4.5		15.2508	16.7631	17.5887		16.7801	17.4232	16.7801	16.2297
172201_x_at	ZC376.8		22.0887	19.6876	30.8468		18.7871	18.0067	20.265	19.6876
172202_x_at	F11F1.5		22.0553	20.1686	35.7957		21.0305	20.8072	21.0305	17.7624
172203_x_at	Y41E3.8		28.1757	26.9559	43.2453		30.0126	23.2415	29.6525	27.3232
172204_at	T22H2.4		51.2957	48.7391	64.6033		51.7306	51.7306	54.7601	58.9773
172205_at	C29F7.7		19.1866	20.9084	21.6309		17.0648	16.4762	16.8916	16.3346
172206_x_at	W05H5.2		77.2242	64.1107	65.7468		64.1107	66.9973	63.3413	63.4349
172207_x_at	T06E4.9		36.5699	34.5416	40.0113		34.2955	34.5416	32.6092	26.4284
172208_x_at	C28D4.8		47.5683	47.5683	50.8437		42.1073	47.5683	56.5464	44.528
172209_x_at	W05B2.5		411.149	201.712	209.214		1266.27	842.853	1078.61	739.612
172210_x_at	T01C1.1		45.8914	60.8178	51.1		54.8527	67.4202	68.6304	54.173
172211_x_at	F49C5.3		36.0993	49.8837	25.0475		58.6561	101.676	92.4335	169.093
172212_x_at	D1054.6		11.3065	11.5629	12.7955		10.6624	11.0041	12.7349	11.5629
172213_x_at	C27C7.1		116.957	92.6012	103.698		94.2762	56.5197	103.909	64.6177
172214_x_at	ZK525.1		1009.66	935.713	1455.95		956.367	737.037	902.466	428.969
172215_x_at	Y7A5A.5		18.4967	18.4967	27.0027		20.309	16.317	15.8769	17.6748
172216_x_at	R160.2		14.1455	14.6134	12.4222		14.2525	16.1508	14.2525	14.1417
172217_x_at	F13E9.2		27.1728	26.1857	26.3201		25.5449	30.1555	26.3201	24.7763
172218_x_at	T20G5.7		162.212	370.391	41.1489		305.009	362.486	515.634	478.46
172219_x_at	F11A5.6		27.6679	28.3644	25.2979		18.9635	31.0029	37.9081	24.2022
172220_x_at	C37A5.4		57.856	46.2374	61.2841		83.3616	66.0918	72.3451	66.0918
172221_x_at	ZK84.4		56.5852	29.7833	36.3422		46.0091	63.8244	47.8877	47.8877
172222_at	C03D6.3		15.0942	15.0942	17.8228		15.0942	15.0942	13.1596	14.5322
172223_x_at	W02D9.5		57.8642	51.5094	68.3529		57.8642	57.8642	70.0652	45.9032
172224_x_at	F46A8.9		74.6398	66.6305	86.8323		72.9315	62.7959	80.1055	71.4437
172225_x_at	W09C5.9		28.4017	29.6525	36.8598		29.6525	29.6525	29.6525	29.6525
172226_at	B0391.7		88.1466	72.5752	167.624		71.1378	68.2437	71.1378	53.2417
172227_x_at	K07A1.6		22.0752	20.9929	21.0368		19.5406	20.6827	20.0271	18.9915
172228_x_at	R11A5.5		940.98	1588.52	356.012		1008.25	2458.96	1995.13	1492.85
172229_x_at	T16A9.5		35.6227	34.2802	31.144		34.2802	34.2802	41.6593	31.5817
172230_at	F48F5.3		10.7016	11.5361	11.6492		11.2214	11.2214	10.8978	11.2893
172231_x_at	C25D7.2		152.498	166.969	84.3865		132.189	172.258	130.701	226.953
172232_x_at	C40H5.1		60.3291	61.3773	120.28		23.6397	29.9045	36.4013	23.2772
172233_at	T02D1.7		11.8327	10.5486	15.372		12.4345	11.3643	13.8814	12.0149
172234_x_at	C41G7.6		13.4031	13.6629	17.0644		13.4031	13.4031	14.312	11.8971
172235_x_at	ZK84.5		12.0966	12.9161	17.0054		12.9161	11.7479	12.9758	11.772
172236_x_at	T24F1.5		1689.23	1944.44	2462.79		1266.98	461.249	390.264	293.647
172237_x_at	R08A2.3		22.1965	20.3362	28.8534		22.1965	21.5516	23.0905	20.588
172238_x_at	K07A1.5		196.503	138.756	227.478		138.756	116.449	138.756	113.276
172239_x_at	F22D6.7		22.1988	16.8611	22.5128		17.1915	17.4344	16.5889	17.4344
172240_x_at	F53H2.2		18.7193	28.87	26.2151		21.8249	27.1456	28.9182	26.2151
172241_x_at	C37A5.8		25.4626	19.4009	29.2262		26.2406	26.2406	27.6803	26.2406
172242_x_at	F36D1.4		49.0601	54.2617	60.004		49.0601	42.1547	52.2804	44.9089
172243_x_at	Y41E3.5		1528.3	945.283	779.112		237.826	92.3706	75.3546	34.4418
172244_x_at	F33H12.1		304.222	467.24	123.704		317.493	957.169	522.747	439.268
172245_x_at	K07F5.5		24.0455	21.574	28.6759		20.4696	27.9652	32.6751	24.1965
172246_at	T28C6.1		38.2246	35.6412	41.4021		62.45	59.2154	85.3953	85.7344
172247_x_at	F55C9.2		10.4037	10.4164	14.3659		8.67861	10.145	10.609	9.18414
172248_x_at	T20G5.8		21.5293	19.7384	19.5592		18.0137	22.2731	26.7282	19.5995
172249_x_at	B0391.9		18.1264	15.5642	19.3229		16.8851	16.0385	15.8379	15.5818
172250_x_at	R09H3.2		15.5183	14.8143	23.4916		14.524	14.1664	13.2045	13.9911
172251_x_at	C04C3.4		1065.77	1315.65	386.605		2330.11	3534.94	3991.85	4191.37
172252_x_at	H25K10.4		69.9352	83.7086	82.1088		73.2877	76.7757	76.7757	84.0964
172253_x_at	F39E9.7		16.6195	16.0325	15.9426		15.5381	15.7015	15.3369	15.3369
172254_x_at	Y43C5A.1		26.7154	34.904	34.1839		27.8332	42.2291	45.8277	34.904
172255_x_at	Y20C6A.3		32.0614	35.147	31.4922		29.5024	34.6955	35.9954	32.2099
172256_x_at	F59H6.7		208.798	269.539	136.35		459.205	930.942	1184.85	1079.32
172257_x_at	C37C3.3		26.8233	25.5576	28.3398		21.521	22.0567	22.2197	20.6277
172258_x_at	W04E12.3		19.8994	17.8758	18.9713		20.001	22.0538	23.1362	25.8989
172259_x_at	C31H5.4		902.672	916.409	1045.17		1208.46	998.54	1454.08	597.719
172260_at	W06G6.9		14.0606	14.3925	17.0722		14.0606	13.2967	14.5513	13.4814
172261_x_at	ZK666.4		120.45	134.886	143.314		143.314	131.229	164.97	146.191
172262_x_at	F35E8.4		68.0296	68.0296	91.1289		55.9237	68.0296	90.704	68.0296
172263_x_at	F38C2.1		19.3864	19.3864	21.4095		18.5699	21.4565	19.7633	19.6512
172264_x_at	F26F2.4		24.083	21.4074	22.2204		22.158	46.9844	47.8877	27.2045
172265_x_at	C47A4.5		11.5567	11.3809	13.8566		11.5601	11.3902	13.563	13.0954
172266_x_at	C01B9.1		30.4788	30.4788	56.0271		30.4788	23.6336	30.4788	30.4788
172267_x_at	K06A4.6		48.4341	40.1799	64.8184		47.4125	48.2812	58.241	44.7515
172268_x_at	D1025.4		5032.26	4719.83	4071.74		3274.45	1393.69	1813.51	1381.08
172269_x_at	F40D4.4		18.0583	19.2041	22.2786		17.8458	15.2663	17.8458	14.7782
172270_x_at	R102.5		1892.34	1987.26	1713.68		1654.83	1554.37	1805.24	1561.62
172271_x_at	F56H9.2		200.497	153.981	130.373		457.309	397.133	296.819	237.179
172272_x_at	F26F2.2		26.2367	25.9255	30.7339		27.035	39.1502	50.5166	35.0274
172273_x_at	ZK666.2		38.98	38.4557	44.4275		39.7392	39.7392	52.1206	39.7392
172274_x_at	F26F2.5		9.69822	10.5486	12.5622		10.1525	10.7637	10.5486	11.3618
172275_x_at	W07A8.3		136.067	196.866	135.705		210.73	230.942	184.959	268.597
172276_x_at	T16A9.1		68.8633	104.181	88.6011		70.2689	50.5258	43.073	71.9137
172277_x_at	Y44A6D.1		154.041	99.1524	157.874		158.435	238.206	179.083	288.88
172278_x_at	Y47D3A.5		10.8565	10.6916	13.0334		9.89196	10.6916	10.6916	9.6706
172279_x_at	Y51H4A.6		25.8698	24.4689	27.2121		25.8603	25.8698	26.2762	30.1841
172280_x_at	Y19D2B.1		1600.75	889.912	1477.23		843.369	763.627	889.912	705.543
172281_at	F31A9.2		14.2073	12.2378	11.6983		27.5377	90.7584	46.0106	65.0017
172282_x_at	T05H4.10		33.137	37.199	51.0928		37.199	37.199	49.2546	37.199
172283_x_at	R04E5.7		13.7062	11.9701	17.0558		11.5822	11.0323	12.0466	11.28
172284_x_at	T27E4.4		61.0395	81.6799	68.2953		119.023	230.024	140.67	70.4467
172285_x_at	W02B3.6		1227.2	2192.9	408.356		1417.7	2970.78	2371.4	2245.54
172286_x_at	W09C3.8		94.5233	96.9082	111.156		96.0648	109.801	99.917	101.294
172287_x_at	H04D03.1		143.614	176.112	143.614		141.215	143.614	132.39	150.026
172288_x_at	B0379.7		35.4763	34.7385	64.6908		36.0964	27.5938	34.7385	29.6905
172289_x_at	W03D8.3		197.064	172.173	307.226		173.863	197.064	176.828	198.913
172290_x_at	C53B7.6		21.1724	16.457	21.2371		19.1314	18.3642	18.8444	18.3761
172291_x_at	Y48A6B.8		55.1965	67.3561	29.1968		82.8145	152.451	153.143	203.808
172292_x_at	D2092.8		60.2517	49.6026	47.5214		76.3774	74.2129	74.0486	55.2492
172293_x_at	Y26D4A.5		166.853	122.774	139.2		245.924	359.433	445.726	313
172294_x_at	Y9D1A.2		58.9195	54.2617	40.0776		82.2322	268.084	128.374	318.86
172295_at	W07G9.1		16.8944	15.226	17.0054		15.3207	14.5377	15.8199	15.3939
172296_x_at	C09H10.3		40.5783	36.7765	32.5229		40.5783	44.4377	41.9214	50.059
172297_x_at	T23F11.2		61.5324	47.8122	36.6224		62.4297	84.3251	90.49	62.4297
172298_x_at	F49E2.5		242.753	118.652	364.713		82.6072	87.8009	123.598	67.0076
172299_x_at	H11L12.1		182.084	125.97	209.547		112.703	80.7035	101.79	79.9666
172300_x_at	F39B3.3		59.9005	48.7004	59.9005		59.9005	63.5767	63.7919	57.9993
172301_at	W01H2.2		22.9039	24.4589	23.5085		23.2773	24.1211	26.5788	22.5821
172302_x_at	F07E5.4		11.9415	10.7016	13.0954		13.0954	13.737	14.496	13.0954
172303_x_at	W05H9.3		195.375	325.578	71.1115		417.646	494.846	455.397	480.264
172304_x_at	C32E8.4		37.2843	46.2374	41.8239		38.314	41.6734	43.1122	38.9104
172305_x_at	Y40B1B.7		293.697	238.327	450.54		361.645	309.055	484.04	263.584
172306_x_at	Y26D4A.9		12.7649	11.4724	14.1768		10.2819	10.7016	11.086	10.3027
172307_x_at	F20B4.7		104.317	132.529	67.4167		86.8508	252.197	248.841	229.336
172308_x_at	F53C3.9		40.6203	37.4446	43.1424		33.7826	53.697	35.1322	36.9921
172309_x_at	C08E3.1		24.0686	18.7793	21.0221		18.559	19.1672	25.3484	17.1922
172310_x_at	Y9D1A.1		46.7913	38.4105	29.3743		60.1636	86.5484	62.0264	121.927
172311_x_at	F39E9.6		10.0595	10.0595	14.3062		9.65988	9.85851	10.4103	10.0595
172312_x_at	K09C6.7		43.5919	38.0099	47.7728		31.3781	34.1601	35.2996	34.2995
172313_x_at	B0546.5		33.6993	36.5699	38.7023		35.9227	38.9613	42.4459	36.5699
172314_x_at	F54D8.5		15.7508	20.3212	13.4442		18.5973	54.9864	36.7091	42.8853
172315_x_at	E02H9.4		17.555	19.0235	17.3723		19.0235	20.3612	19.0235	27.27
172316_x_at	W02D7.9		43.8471	41.9075	53.7724		41.2917	46.1977	64.7673	54.7378
172317_x_at	Y67A6A.1		11.7273	10.6796	11.8446		11.359	11.8446	13.0505	13.119
172318_x_at	T22H2.5		127.296	202.4	105.407		134.225	133.661	128.359	109.206
172319_x_at	F02C12.3		34.3515	29.7464	42.4851		71.8574	177.987	162.739	145.767
172320_x_at	C05E4.8		48.2021	43.3696	21.6168		30.723	68.2453	50.0103	43.7215
172321_x_at	C03A7.8		59.6101	54.6873	79.9129		146.559	123.005	130.761	130.129
172322_x_at	Y43F8B.6		17.6962	16.844	23.0477		16.5735	16.844	20.8996	15.9813
172323_x_at	C03A7.7		38.5398	40.0503	59.6197		101.459	63.8578	64.4396	66.2378
172324_x_at	F42F12.8|F42F12.7		2668.83	1997.48	1352.54		1240.99	640.833	691.209	614.397
172325_x_at	C02E7.7		106.066	108.139	85.0581		186.299	122.985	126.931	95.4669
172326_x_at	T20D4.9		22.6494	29.5494	36.0646		28.1543	35.661	41.4392	31.2569
172327_x_at	F44D12.3		62.1113	48.8545	42.6829		51.7306	50.1253	75.0198	59.6402
172328_x_at	T11F9.14		19.0799	19.2996	19.2996		19.2996	17.4222	22.1754	19.2996
172329_x_at	F31A9.6		89.7862	141.082	127.785		96.9814	298.753	302.94	131.029
172330_x_at	C17B7.6		16.7718	17.6759	17.6759		15.9885	21.0508	16.859	18.7192
172331_x_at	F55C9.11		19.1866	16.7467	30.6746		15.8444	14.8084	17.8162	17.0289
172332_at	T24D8.6		10.0734	9.10095	11.6267		10.2685	10.7266	11.4985	11.1381
172333_x_at	F44D12.5		65.2926	53.0927	57.3476		55.884	54.6117	85.336	53.8621
172334_x_at	F42F12.6|F42F12.10		2794.1	2488.8	1371.52		1488.01	806.583	804.05	732.512
172335_x_at	F56A4.8		983.077	868.23	578.328		606.969	1412.28	1333	1162
172336_x_at	C34D4.5		74.3087	63.9856	113.999		81.7678	106.175	89.081	101.546
172337_x_at	C18B12.1		32.9505	36.7697	26.6048		32.309	45.67	61.7507	36.7697
172338_x_at	C34D4.1		56.6926	52.9848	54.2277		36.3132	28.3483	27.926	28.1398
172339_s_at	C07E3.1		12.8037	11.9611	13.4612		12.5136	15.48	12.3339	13.2014
172340_x_at	C35B1.3		16.117	17.4509	16.6657		16.7801	16.3735	19.7089	16.7801
172341_x_at	F49F1.3		17.5277	16.0421	19.5022		18.7793	20.3439	18.7793	18.7793
172342_x_at	C07D8.3		39.0367	34.1166	33.2301		28.5506	31.2569	25.8261	28.3752
172343_x_at	B0213.6		17.4362	19.2367	15.9426		71.9001	43.9062	52.1004	49.609
172344_x_at	F09F7.8		119.159	102.495	141.19		364.969	366.396	289.375	191.634
172345_x_at	B0034.2		21.2633	19.6431	17.5915		24.5468	26.5419	41.5861	29.9072
172346_x_at	R12E2.7		33.5085	33.2185	27.8193		53.8856	32.2785	32.2785	24.0246
172347_at	C36A4.10		261.812	184.969	272.221		156.009	179.326	150.779	187.669
172348_x_at	F40G12.7		26.6048	26.6048	26.6048		26.6048	33.8379	26.5368	26.6048
172349_x_at	T04B8.4		34.337	35.1873	44.2434		39.4407	35.6192	45.3956	32.3402
172350_x_at	T22D1.2		14.3594	14.3594	14.0991		15.8594	13.6514	14.3594	14.3594
172351_x_at	T02H6.3		1352.02	2398.99	248.783		1785.83	6826.26	4016.3	5467.31
172352_at	C33A12.4		704.429	614.312	1145.56		190.771	83.4749	145.376	56.8557
172353_x_at	C02E7.6		163.295	157.197	123.467		543.613	180.16	214.626	120.936
172354_x_at	ZK757.3		27.1392	27.0441	35.6958		19.5114	26.4645	26.5873	24.3463
172355_x_at	T20D4.8		29.7202	30.733	29.1249		31.8253	46.328	66.895	31.8253
172356_at	K02E11.7		10.7954	9.93942	13.3977		10.7954	10.7338	11.6082	9.73279
172357_x_at	F42F12.9|F42F12.1		2823.2	2437.5	1597.98		1277.38	682.426	698.558	657.326
172358_x_at	Y43F4A.4		40.1328	37.0952	64.3067		30.0734	24.6828	35.0429	27.7475
172359_x_at	ZK993.3		13.1323	15.313	13.8566		10.6964	13.4814	17.2075	13.125
172360_x_at	C03A7.4		52.3514	39.8569	77.6998		115.542	82.8555	82.9038	102.708
172361_at	B0547.2		23.4003	23.362	39.6861		23.7402	20.5281	27.2966	20.5838
172362_x_at	B0350.3		15.8078	18.7443	16.6657		15.3369	20.588	16.6657	16.6657
172363_x_at	F53A9.6		1022.14	614.436	1865.74		341.997	205.319	545.226	255.055
172364_x_at	R08C7.1		51.2573	50.1902	57.0191		61.1872	40.7667	54.8325	40.5092
172365_x_at	T03F1.4		35.7267	34.139	37.7263		35.9227	35.7267	48.8736	35.7267
172366_x_at	T28A11.18		18.7183	20.4941	19.1897		18.0137	19.1897	19.1897	19.1897
172367_x_at	F36H5.1		12.6855	14.5139	19.2295		16.7814	15.4889	16.4498	29.2217
172368_x_at	R09D1.14		12.7451	12.7451	16.4104		12.4915	12.1036	12.7451	12.7451
172369_x_at	Y51B9A.3		69.1447	59.0368	56.6163		54.4972	55.6216	55.6216	51.1346
172370_x_at	K07H8.4		11.2214	11.2214	14.1472		11.0027	11.2214	11.2214	11.1914
172371_x_at	F44E7.3		18.3968	16.8744	21.631		16.5557	17.2011	19.718	16.8744
172372_at	F15A8.1		12.5241	12.507	12.0534		12.4814	13.2643	12.996	13.9962
172373_x_at	T24A6.2		15.4314	17.6979	16.7085		15.7577	16.9035	23.2084	16.7085
172374_x_at	W03D2.8		10.8842	10.8654	12.1272		11.5157	11.4287	11.7116	11.4287
172375_x_at	B0213.4		11.6267	13.3561	12.4263		33.149	27.5549	24.9264	19.7624
172376_x_at	Y43F8C.9		35.5832	34.4323	46.4649		33.6749	29.5797	35.5486	29.2945
172377_x_at	D2062.6		63.7837	61.4475	72.7955		59.9969	76.463	108.982	62.649
172378_x_at	C32H11.7		102.388	104.723	159.739		170.112	504.021	779.242	453.191
172379_at	F10C1.1		198.655	146.898	187.883		203.987	196.678	236.102	224.709
172380_x_at	F47B3.7		30.5266	33.5897	39.0489		34.3553	35.2738	32.0096	33.5897
172381_x_at	ZK484.8		15.5956	18.009	17.3354		18.009	18.3948	23.8949	18.009
172382_x_at	F07G6.5		12.7678	12.0686	13.7164		12.7813	12.0686	12.0633	11.9901
172383_x_at	F07G6.3		49.9571	61.7416	72.278		53.0238	63.9029	72.3242	62.0293
172384_x_at	R05G6.3		21.3556	19.5178	21.8563		19.1314	19.9149	26.321	19.9128
172385_x_at	F41G3.1		404.316	339.136	306.469		151.112	59.4089	69.0369	34.2567
172386_x_at	B0213.5		15.2477	15.2048	13.5572		26.5552	46.9712	34.7749	43.91
172387_x_at	M01D1.5		2294.64	4209.88	711.139		2837.39	6017.76	4964.2	4417.12
172388_x_at	B0213.2		14.7919	16.4405	19.5114		23.1438	23.7943	37.0952	31.7091
172389_x_at	Y43D4A.3		43.6439	42.2854	40.7399		36.2809	38.9613	37.5221	42.1413
172390_x_at	ZK673.10		68.9059	56.0284	89.7584		71.2348	75.5257	94.8355	72.7116
172391_x_at	F39D8.1		113.208	105.877	113.208		134.475	113.208	116.991	110.89
172392_x_at	C36F7.4		909.212	729.579	573.526		717.834	709.805	646.042	631.111
172393_x_at	K02F6.1		57.9804	58.9944	60.932		64.5855	88.8105	97.902	71.7271
172394_x_at	Y65A5A.3		12.1288	12.1288	15.3531		11.7685	12.3484	12.1288	11.8047
172395_at	F22F4.4		9.98619	10.7111	10.5599		12.5615	10.7954	10.5599	9.62787
172396_at	F27C1.10		16.3241	17.5306	18.9506		12.6975	10.5449	11.4698	11.8863
172397_x_at	K09E3.4		13.7462	15.5811	25.4919		13.0752	13.7462	12.4645	13.7462
172398_x_at	F31E3.6		157.112	124.029	179.93		137.089	155.322	163.855	137.158
172399_x_at	T23B3.5		41.2697	41.2697	41.2697		39.2201	41.2697	49.1427	41.074
172400_x_at	F22A3.6		23.38	25.2228	36.9735		27.1076	23.9565	26.6254	23.2773
172401_x_at	F08B4.3		43.4002	39.4421	31.1875		36.8752	54.8938	87.5676	58.5794
172402_at	R13A1.1		21.3632	21.0305	20.4483		30.1555	32.0951	38.1517	43.125
172403_x_at	F36H5.2		12.9945	13.7903	15.554		18.3073	15.554	16.9065	30.5951
172404_x_at	T07F10.5		1356.66	1310.92	628.383		2456.35	4335.14	3895.65	4262.24
172405_x_at	R09B5.8		20.182	22.4214	21.4788		27.7463	22.8548	25.9473	19.6629
172406_x_at	Y50E8A.8		38.4644	39.4014	51.7452		39.5683	37.0909	42.7384	38.3204
172407_x_at	C07G2.2		104.963	246.745	82.24		270.449	302.397	241.394	320.891
172408_x_at	ZK402.1		18.215	16.3414	26.1372		16.3096	18.215	18.5538	17.7633
172409_x_at	ZK402.3		14.7291	14.1257	18.685		14.9446	13.6831	16.0663	14.9446
172410_x_at	ZK402.2		31.2632	29.2313	33.6675		31.5661	31.5661	32.4314	30.8468
172411_x_at	T24A6.1		125.858	185.117	49.5913		276.426	434.552	442.897	497.098
172412_x_at	ZK402.4		22.0586	21.3245	24.1656		20.2851	17.739	20.2851	18.383
172413_at	F52E10.3		24.3086	22.0217	24.3086		23.636	24.5468	25.7369	24.3086
172414_x_at	K12B6.7		21.3964	21.4543	21.4543		20.552	28.4767	22.7172	23.2127
172415_x_at	F56C9.2		153.865	152.004	218.592		148.227	176.031	199.978	161.77
172416_x_at	B0391.10		13.8984	12.3659	19.4246		13.0494	13.1432	12.9045	13.6902
172417_x_at	F38A5.5		71.9015	60.8178	65.7248		47.2473	54.7601	50.2485	47.3151
172418_x_at	F47B3.5		16.2668	11.4698	14.996		11.0818	11.2786	11.6313	11.0204
172419_x_at	K03F8.1		77.5539	83.7003	96.1076		77.8826	75.4616	77.8826	77.8826
172420_x_at	C24A3.8		39.9217	39.9217	34.137		30.4436	66.3188	67.6679	37.2969
172421_x_at	B0554.1		13.6976	14.0932	14.3803		14.3965	14.4392	14.3803	14.3803
172422_x_at	K10D6.2		1257.75	1637.24	858.23		2269.83	1931.72	1634.11	1637.24
172423_x_at	C07D8.2		17.4408	14.76	18.3785		14.3154	13.5841	15.3762	14.4445
172424_x_at	T15B7.6		11.1435	10.972	13.0544		11.7419	12.2561	13.5694	11.4496
172425_x_at	Y80D3A.5		11.4906	11.7694	10.4294		13.7626	16.6242	14.1721	16.9634
172426_x_at	F20A1.1		88.523	62.4334	152.675		106.049	91.1991	110.451	70.5991
172427_x_at	B0213.3		16.1096	14.4635	17.0691		30.9317	25.6915	31.1684	25.8484
172428_x_at	F08F1.9		238.333	248.574	91.7814		553.269	1182.3	1518.28	1421.95
172429_x_at	F52E10.4		61.4578	39.2618	55.6206		111.976	61.4578	56.8635	61.4578
172430_x_at	C08F1.9		137	167.426	59.0632		95.4142	308.532	327.162	293.152
172431_x_at	ZC412.7		397.617	444.357	906.539		84.314	243.653	291.27	164.012
172432_x_at	D2024.9		82.1213	74.9651	80.0275		85.0051	114.989	117.677	96.3212
172433_x_at	F40E3.3		29.8606	28.1764	38.5079		27.1901	25.4077	25.5455	28.1764
172434_at	F53B3.5		24.7255	23.5106	18.7271		64.6498	49.2353	57.3909	87.9428
172435_x_at	C16C4.8		11.0776	10.3239	13.1278		10.5375	10.2128	10.3243	10.6371
172436_x_at	C04F12.6		104.372	77.8826	100.884		77.8826	53.2846	75.9499	69.6963
172437_x_at	R09B5.3		13.6064	13.0252	14.491		13.6064	13.6064	13.6064	13.6064
172438_x_at	C06E8.4		118.896	148.941	54.8482		71.9008	282.771	328.524	231.718
172439_x_at	R09B5.2		16.3364	16.8372	17.6951		18.0587	17.1125	22.2241	20.4145
172440_x_at	F46F5.6		136.383	139.412	150.084		124.865	141.62	194.755	135.368
172441_x_at	Y49E10.7		14.3451	15.3676	15.4529		15.3676	18.1732	20.7189	14.2088
172442_x_at	Y73F8A.8		87.7317	117.154	57.8826		86.5978	188.144	217.485	171.569
172443_x_at	Y73F8A.9		87.83	116.226	43.9435		57.7471	150.418	243.677	144.124
172444_x_at	F29C4.4		17.2358	16.3333	16.3333		16.3333	16.4464	16.3333	15.9669
172445_x_at	F20B6.7		15.5453	12.689	16.2423		15.5453	15.5453	15.3985	20.4724
172446_x_at	T16A1.5		10.321	9.62163	12.2301		9.88524	10.1574	10.1574	10.9318
172447_at	M03D4.3		1678.46	910.564	1229.54		200.326	70.9895	106.286	48.7667
172448_x_at	C29F9.4		18.1856	13.321	21.1132		12.7637	12.2561	13.7561	11.5927
172449_x_at	C18H2.2		58.3978	76.7778	81.6787		75.205	128.736	81.6652	166.211
172450_x_at	R09A1.4		156.039	123.614	109.03		190.255	433.055	366.869	476.705
172451_x_at	W05H7.2		53.4431	75.3314	99.7912		91.1182	151.226	218.512	219.508
172452_x_at	F29D10.2		38.7998	39.4518	26.0348		29.1844	66.0477	44.9498	45.8304
172453_x_at	Y39B6A.30		18.3745	20.8509	22.9835		18.4995	29.1955	22.8613	25.4389
172454_x_at	F18E9.6		529.909	846.143	186.278		557.032	1226.34	1106.88	799.989
172455_x_at	F29G6.3		128.634	132.757	122.696		116.239	161.723	168.811	132.757
172456_x_at	ZC178.1		14.3471	18.3352	14.1122		16.5084	58.8536	25.2887	104.092
172457_x_at	F21E9.1		99.972	105.091	123.391		94.0322	87.9478	109.707	114.027
172458_at	B0554.3		13.9388	13.2485	15.2644		14.1087	13.789	13.9388	13.022
172459_at	C16E9.5		17.1931	17.5558	18.6499		17.0116	17.4344	17.5558	17.5558
172460_x_at	F46F5.9		77.8677	81.4405	90.8314		82.5875	89.7711	107.769	85.5424
172461_x_at	K09C4.2		10.3783	13.2684	11.8446		10.7834	10.9975	10.9975	10.8396
172462_x_at	F07C6.4		108.456	149.081	57.0421		286.144	545.497	427.324	554.417
172463_x_at	Y17G7B.2		188.851	294.948	186.352		505.958	659.778	491.717	1012.85
172464_x_at	F54D12.4		13.13	12.4831	13.3627		19.7454	23.717	17.9353	24.1119
172465_x_at	C12D12.6		106.694	95.0138	141.884		99.0717	136.067	143.906	131.458
172466_x_at	C40D2.1		11.0598	11.4347	10.9778		9.80282	11.8234	11.8843	11.5088
172467_x_at	C34G6.3		11.405	11.098	11.4938		11.405	10.9409	12.0466	11.405
172468_x_at	K01A2.9		123.032	155.293	138.294		412.301	512.17	440.326	511.208
172469_x_at	C01G12.6		132.372	75.3314	118.278		387.583	607.183	455.446	646.063
172470_x_at	F55A4.6		15.5723	15.5723	23.3493		15.5723	14.6195	15.7121	15.5723
172471_x_at	ZC178.2		13.7854	13.6658	13.2204		12.1335	11.8953	12.786	10.6974
172472_x_at	B0222.6		104.666	71.5412	72.4265		684.961	441.134	542.955	274.883
172473_at	F28F5.4		323.171	318.622	801.596		400.481	323.171	274.683	290.238
172474_x_at	F35C5.10		114.821	95.8248	101.037		98.0917	159.192	142.789	125.141
172475_x_at	B0222.7		60.4834	39.4629	60.954		90.5083	60.4834	71.0228	57.2974
172476_x_at	R07E5.15		73.0945	44.8827	49.661		71.9229	74.0869	79.8932	80.0282
172477_x_at	K01D12.7		12.923	14.9169	14.468		14.6662	13.5989	14.5165	13.2044
172478_x_at	ZK250.8		12.0642	11.7781	13.6064		13.6064	13.6064	16.2133	16.634
172479_x_at	F46F5.8		20.0415	19.6431	18.6936		20.0989	20.685	24.2402	19.3538
172480_x_at	C41D7.1		9.82791	10.4061	12.6422		9.74035	9.41191	9.82791	9.5467
172481_x_at	C08F1.4		14.5804	13.7685	22.2376		14.5077	13.9369	17.3563	27.4792
172482_x_at	Y53F4A.2		20.0049	19.1314	27.2019		19.7503	19.7503	17.7678	19.4091
172483_x_at	F02D10.2		17.8458	18.8953	19.9278		15.393	17.7825	20.0826	14.8628
172484_x_at	F22D3.5		16.4084	20.0117	20.9753		20.0117	19.6431	20.0117	21.1075
172485_x_at	C07D8.4		22.1388	27.8377	38.5088		21.0753	20.1934	21.9991	20.2252
172486_x_at	T23B7.1		13.9285	14.3294	17.2191		14.4896	17.6776	21.5658	15.8737
172487_x_at	Y54C5B.1		41.4239	34.048	39.9195		37.8145	44.5558	39.9195	68.577
172488_x_at	F09C11.1		14.4163	13.3309	17.9186		12.3745	13.3882	13.3309	13.2344
172489_x_at	K08H10.2		70.6971	42.1416	49.5841		316.869	475.582	355.773	462.112
172490_at	F39F10.4		11.4857	10.8025	11.9786		11.616	12.4137	11.7858	11.7202
172491_x_at	F39F10.1		27.2793	20.9081	27.5326		24.1871	21.9184	34.9293	22.6189
172492_at	C46H11.1		82.7897	96.3103	131.455		80.5165	91.0138	90.0579	91.0138
172493_x_at	Y17G7B.2		180.126	237.639	128.203		531.026	790.956	491.34	1069.97
172494_at	H12I13.3		10.0052	10.0391	11.9131		10.0052	9.40644	10.2251	9.64398
172495_x_at	T06C10.5		117.568	145.07	53.7757		82.6999	251.546	268.933	248.766
172496_x_at	M01A10.4		40.2018	34.3166	54.308		37.5205	30.6514	28.2239	33.1743
172497_x_at	R12E2.15		21.5434	18.8541	19.1164		82.4867	27.3271	30.2971	17.6543
172498_x_at	Y46H3C.5		14.0202	12.2802	11.5861		14.5113	23.1127	14.5113	23.4552
172499_x_at	F07G11.2		10.2374	11.8328	12.4263		11.7309	12.6342	12.0084	11.1739
172500_x_at	T12E12.5		10.6163	9.88102	14.1336		9.32949	9.61877	9.61877	7.99714
172501_at	F19B10.3		12.0556	12.0556	13.7449		12.3745	11.8452	12.4872	11.4009
172502_x_at	F23C8.12		12.4137	11.6294	13.0428		11.8176	12.5129	12.4137	12.3999
172503_x_at	W08E12.3		53.3525	52.4579	56.1739		72.7915	53.3525	54.5957	42.7838
172504_x_at	F59E12.4		490.803	548.128	333.903		528.659	388.359	469.412	557.664
172505_x_at	Y40C7B.3		18.7133	14.9649	16.6552		14.9438	14.9186	14.6206	12.9593
172506_x_at	E03H12.5		53.9559	44.5924	64.8781		46.8485	46.8485	46.8485	46.1522
172507_x_at	F54A5.3		41.9041	41.2409	28.9574		30.3761	66.3246	87.9239	41.2409
172508_x_at	F07G11.7		14.46	14.465	17.1476		14.3406	14.465	14.465	13.088
172509_at	M01A12.2		132.201	132.201	142.096		64.9252	147.133	175.812	108.009
172510_x_at	Y17G9B.6		92.6196	85.2287	92.0279		75.1382	88.3306	101.694	68.1251
172511_x_at	Y51H4A.24		47.9259	50.7808	52.5411		53.3324	53.4368	64.4274	56.7698
172512_x_at	R08C7.11		22.9887	22.0315	28.6971		20.9267	19.8411	23.7636	18.3609
172513_at	C54A12.3		31.6389	31.6389	41.9023		26.7663	29.1091	37.3626	30.033
172514_x_at	F46F11.4		481.012	373.893	648.255		317.255	260.44	337.426	189.462
172515_x_at	W08A12.2		29.4307	34.1108	48.6855		97.0934	111.862	71.3923	73.3408
172516_x_at	Y39G8B.1		149.626	135.407	171.71		112.859	81.2324	70.504	75.5475
172517_x_at	Y39G8B.1		143.458	143.005	171.375		124.673	90.8702	79.6655	67.724
172518_x_at	Y73F8A.32		87.6629	74.93	123.391		63.7778	60.0246	77.4723	61.6511
172519_x_at	F52F10.1		70.9668	144.504	31.7602		44.9039	166.227	124.009	88.4552
172520_x_at	Y62F5A.1		521.618	352.417	527.827		313.641	409.897	365.147	288.639
172521_x_at	Y47H9C.12		63.934	63.4108	77.9438		63.934	56.8467	73.8646	60.1449
172522_x_at	F14D2.10		134.978	102.21	133.971		88.0181	127.968	118.725	101.495
172523_x_at	T24A6.17		28.7117	16.9979	21.7136		50.2877	98.4065	156.528	108.709
172524_x_at	M01B12.1		131.949	133.794	96.8159		166.136	286.252	246.385	355.184
172525_x_at	T19E10.1		36.8746	34.9011	39.8477		33.4061	32.0821	30.7789	27.4857
172526_x_at	K01A2.8		132.905	124.158	109.068		433.927	444.956	389.34	508.505
172527_x_at	C24D10.8		20.6735	19.6157	18.1841		18.7793	26.8205	30.3403	22.643
172528_x_at	R01B10.2		13.6382	14.0845	17.3739		16.0252	16.3038	17.3563	17.6432
172529_x_at	K08D10.6		104.507	294.94	38.6013		210.633	445.682	471.122	225.554
172530_x_at	H27D07.2		23.1591	20.566	25.1706		21.7395	21.6932	23.1508	20.9407
172531_x_at	Y46H3C.5		14.1337	13.0193	17.3792		20.182	25.8492	22.9484	30.2822
172532_x_at	ZC239.13		15.3791	15.3791	16.7791		15.3791	15.3128	14.9973	15.6676
172533_x_at	Y105C5B.3		15.301	14.6561	17.0151		16.8558	17.1981	21.0896	16.8558
172534_x_at	T13A10.1		14.5609	13.2292	14.54		13.2338	16.1345	15.1543	14.2502
172535_s_at	W03F9.2		24.1597	20.891	31.3539		24.7793	24.7793	24.7976	20.4145
172536_x_at	Y71A12B.7		119.238	218.504	128.645		119.238	78.9959	70.3183	122.962
172537_x_at	Y45F10B.3		21.8249	21.8026	24.9705		22.1875	21.4323	21.8249	21.8249
172538_x_at	H05B21.3		17.9689	18.9412	21.0837		18.8582	23.309	19.1422	16.2939
172539_x_at	F49C12.11		74.3037	62.759	159.733		100.588	62.6323	102.507	57.1295
172540_x_at	C44E12.3		47.8547	48.4166	50.3878		53.9417	45.4568	46.9735	45.8763
172541_x_at	K01A2.8		116.807	117.142	118.966		443.031	497.364	434.706	452.688
172542_at	C47C12.2		11.3521	11.3521	13.0307		10.7087	11.3521	11.3521	11.7302
172543_x_at	F35F10.4		15.1934	14.6079	18.73		15.1934	15.1934	16.6353	15.1934
172544_x_at	F11G11.6		21.2048	17.5883	23.1478		15.6196	18.3953	17.4147	15.6528
172545_x_at	W08E12.4		95.1336	83.6521	98.9797		96.3212	93.3433	93.3433	79.2086
172546_x_at	F11G11.8		16.6855	19.2108	17.4291		19.2108	18.9007	21.7111	19.3023
172547_x_at	R12E2.14		76.4475	73.1144	51.4553		244.365	98.2208	82.933	58.1183
172548_at	H39E20.1		34.2324	30.9326	34.2324		30.088	42.2341	44.0387	53.4068
172549_x_at	W08E12.9		15.1773	13.1573	15.1773		14.3661	17.3666	14.6046	18.4769
172550_x_at	H11L12.1		118.512	85.8479	110.643		60.88	47.7707	53.785	50.7755
172551_at	R10A10.1		14.8121	16.0513	18.3476		13.9494	12.4592	11.3288	11.847
172552_x_at	Y105C5A.5		84.9694	108.825	49.9732		75.1965	139.394	191.39	137.479
172553_at	T07F12.5		11.2679	9.64558	12.345		10.6098	10.9324	12.1194	9.24395
172554_x_at	C24H10.4		12.5	15.1791	10.0063		12.1178	18.6897	15.8447	20.1889
172555_x_at	K01D12.15		14.417	14.4288	15.5331		16.2563	13.4401	14.7241	12.9358
172556_x_at	R03H10.8		32.137	22.3634	29.4466		69.9491	101.532	78.6535	184.606
172557_x_at	C06G3.12		30.6861	28.0667	49.188		24.6608	23.6637	23.9236	22.9263
172558_s_at	C33H5.17		25.6744	21.3239	21.4284		25.0285	37.0953	24.7641	42.3667
172559_at	Y54C5A.1		23.6704	21.1462	22.8823		20.6827	19.5577	20.3206	20.4318
172560_x_at	F07B7.6		64.2275	51.3479	89.9678		53.9354	43.8289	48.427	54.7997
172561_x_at	F52E1.12		14.3659	13.4959	14.3659		12.2204	17.2113	15.2386	14.4
172562_x_at	Y11D7A.15		33.2793	25.5576	21.7356		24.5624	25.9471	34.1847	25.9471
172563_x_at	F40D4.3		68.2123	72.6006	97.7687		64.404	75.1306	98.2234	68.0402
172564_x_at	F26A10.1		741.755	652.997	408.094		241.326	100.98	99.4697	71.4341
172565_x_at	C08E3.13		89.2288	88.639	106.041		82.2203	82.6203	105.898	77.5254
172566_x_at	Y17G9B.2		27.8656	26.7474	33.4959		27.2035	22.5471	26.2561	26.4042
172567_x_at	C25E10.6		17.4634	16.2223	32.5229		16.8226	14.7166	15.2216	16.7801
172568_x_at	Y43F8B.2		1575.58	1484.99	722.297		2610.94	2899.62	2469.61	3086.67
172569_x_at	C24D10.7		26.905	28.512	26.7378		30.7086	41.0902	48.7201	36.0688
172570_x_at	Y51A2D.14		313.904	355.063	631.624		1590.84	1825.53	1604.35	1300.66
172571_x_at	H12I19.5		25.0142	29.6822	25.6983		21.1753	25.3798	31.3526	23.9339
172572_x_at	H12C20.2		9.4164	9.4093	10.3703		9.54774	9.43316	9.9132	9.52198
172573_x_at	Y105C5A.6		88.1952	107.709	105.946		85.9996	107.06	165.395	106.689
172574_x_at	ZC395.11		10.0779	9.95382	12.0747		9.95382	9.95382	10.5179	9.24048
172575_x_at	C13A2.10		10.8476	11.4875	11.1292		10.6909	11.9419	11.0117	10.3239
172576_x_at	F36H12.5		14.6199	14.7782	16.8778		14.7782	14.6302	16.168	14.7782
172577_x_at	F59E12.5		529.783	657.212	407.031		640.399	431.315	555.99	669.089
172578_x_at	Y43F8B.2		1383.6	1358.5	698.627		2171.88	2652.14	2188.69	2253.17
172579_x_at	F59E12.6		382.87	438.07	239.578		433.469	474.316	392.152	758.204
172580_at	F33D11.8		89.1006	81.6799	139.863		79.6166	46.3981	59.7219	41.8362
172581_s_at	F32D8.11		21.5482	16.4301	16.0463		14.312	15.2974	12.527	16.0463
172582_x_at	Y39A1A.24		318.32	272.942	298.253		170.946	190.158	143.113	165.883
172583_x_at	F54D10.2		61.1202	53.7996	37.4582		33.7172	26.7676	25.5002	31.3028
172584_x_at	Y24F12A.4		42.749	41.7517	64.3252		43.377	50.1984	54.9058	63.5395
172585_x_at	Y105C5A.3		85.6281	104.752	77.3874		80.4807	119.33	224.125	154.04
172586_at	C56E10.3		19.5503	17.3268	13.1462		15.2107	15.2107	13.1817	12.591
172587_x_at	C03A7.14		80.0669	59.0263	108.636		203.897	151.661	146.015	187.04
172588_x_at	C26F1.10		352.409	250.699	451.148		386.186	160.203	127.897	109.425
172589_x_at	T12B5.11		120.275	97.925	66.3635		69.6584	42.5928	50.0287	57.5514
172590_x_at	C17H11.4		29.1262	24.7276	31.6411		24.4857	23.9792	23.5106	23.5968
172591_x_at	C29F9.12		65.0133	83.7521	71.2827		73.6684	107.999	88.5579	168.092
172592_x_at	T20D4.16		24.7072	36.4	21.9126		24.2289	41.1276	24.097	32.2401
172593_x_at	F45D11.2		20.4261	20.9913	23.611		21.6532	21.1418	25.1599	29.4103
172594_x_at	T12B5.10		39.3709	29.4633	25.0761		32.1679	28.7532	22.6531	47.9154
172595_x_at	F38A5.5		102.168	88.4818	128.693		72.006	83.7555	78.3257	81.9346
172596_x_at	C29F9.11		28.5716	26.4204	23.2561		26.0405	26.0405	24.8257	32.5976
172597_x_at	F36H12.4		15.3057	14.1596	13.7173		14.2766	14.0267	16.2628	13.9388
172598_x_at	C52B11.4		44.3386	62.3646	36.1135		66.0439	174.854	140.704	191.327
172599_x_at	F23H11.5		678.026	748.326	889.34		479.032	434.748	616.169	277.681
172600_x_at	C29F9.10		23.3453	23.3453	22.5128		23.3453	24.2243	22.7524	26.4391
172601_x_at	C16C4.14		10.5414	9.96246	10.7266		10.696	10.9199	11.3779	11.322
172602_x_at	B0393.8		2090.85	2381.65	2923.54		1722.12	1323.62	1461.82	1173.05
172603_x_at	Y87G2A.12		33.0816	36.6037	48.4995		37.1425	35.602	42.238	35.9527
172604_x_at	Y73C8C.3		23.8492	20.5027	21.9019		21.7019	21.3353	21.1732	21.7019
172605_x_at	Y105C5A.4		75.858	107.458	43.2877		68.3114	166.482	189.365	147.106
172606_x_at	Y59E9AL.6		39.9443	26.5958	56.6992		35.6143	35.6143	36.9898	24.1608
172607_x_at	Y54G11A.8		97.1838	97.526	50.7278		98.943	97.7465	80.8363	113.864
172608_x_at	Y106G6G.5		11.2665	10.7193	12.1242		10.5375	10.5483	10.5548	9.79459
172609_x_at	ZK1127.7		31.4973	35.798	38.3272		35.798	37.6432	35.798	44.4723
172610_x_at	ZC239.14		62.1723	60.8456	100.566		60.8456	57.4132	55.7174	60.8456
172611_x_at	Y24F12A.3		73.6858	56.3361	83.0433		69.9491	83.6903	84.3917	129.48
172612_x_at	F55C12.2		18.2349	17.739	18.1082		22.8478	18.6634	18.7987	24.9706
172613_x_at	Y62E10A.12		214.54	214.54	214.54		214.54	201.73	214.586	149.957
172614_x_at	C36A4.4		18.4386	22.1447	20.7092		19.255	24.0277	24.0467	30.593
172615_x_at	H31G24.4		31.352	35.0823	34.568		35.0823	32.2722	42.3994	36.7697
172616_x_at	Y116A8C.41		221.271	412.554	50.9349		305.61	1267.48	697.574	718.383
172617_x_at	H06I04.3		25.0142	27.4531	21.3893		22.8552	36.0008	40.2347	36.4264
172618_x_at	F07B7.9		621.639	442.093	281.497		810.176	593.883	929.385	621.639
172619_x_at	C33F10.10		18.8693	18.7793	19.5114		18.7793	17.6526	23.4179	18.7793
172620_x_at	Y105C5B.12		153.757	195.597	136.029		220.459	218.603	216.101	293.078
172621_x_at	Y46G5A.22		56.2623	60.529	53.0651		41.3998	54.1471	57.5277	47.4402
172622_x_at	Y116F11A.5		12.5383	10.885	11.2265		11.6358	12.7841	12.9115	11.9391
172623_at	Y105C5A.10		12.6231	10.7441	14.2505		11.4742	10.5309	11.0192	10.832
172624_x_at	Y38E10A.12		57.727	45.9544	54.2634		62.7816	47.87	47.87	41.1339
172625_x_at	B0464.3		115.542	102.174	165.99		115.542	101.399	131.959	83.9975
172626_at	F07H5.4		173.625	208.737	121.562		35.5439	18.4166	35.5439	18.015
172627_x_at	Y105C5A.12		60.0598	26.6916	45.2448		42.4496	45.2448	60.535	41.9402
172628_x_at	Y38E10A.16		50.9926	44.024	55.0249		69.2306	55.6437	60.1142	55.6437
172629_x_at	Y59E9AR.7		111.324	159.398	163.795		133.516	181.384	215.19	165.832
172630_x_at	C35D10.11		30.6629	25.9255	23.0215		25.9255	25.9255	30.1437	25.2121
172631_x_at	Y25C1A.7		180.969	198.576	164.098		209.861	223.905	171.236	193.298
172632_x_at	Y38E10A.11		256.339	181.547	272.774		88.6395	39.5358	37.0876	41.1758
172633_x_at	Y55H10B.1		72.6834	119.341	98.6344		77.4771	61.6476	49.6342	77.4771
172634_x_at	F36H12.13		10.2751	9.95382	14.0991		10.2751	9.75418	10.2751	9.65988
172635_x_at	Y38E10A.15		39.1499	35.3944	49.1009		316.826	175.355	188.141	114.474
172636_at	F35F10.14		60.252	42.187	51.8807		41.8761	37.8583	35.3886	37.1535
172637_x_at	F56B3.11		373.856	433.639	399.294		501.645	429.426	643.772	375.788
172638_x_at	Y76B12C.5		80.135	81.3692	104.137		84.2056	84.2056	84.413	92.8064
172639_at	Y59H11AM.3		15.6196	15.7034	16.1279		14.333	15.6196	17.8928	15.6196
172640_x_at	C30G12.5		29.5291	23.1164	35.5779		26.8795	24.3048	27.2107	24.1608
172641_x_at	K06C4.3		2617.63	2481.36	3011.48		3147.19	2076.13	2525.03	1676.75
172642_s_at	T07G12.8		1673.73	1217.68	856.668		2058.61	2985.33	3546.95	3398.47
172643_s_at	Y55F3AM.3		13.9974	11.9475	15.7494		14.6581	27.328	36.3839	18.5568
172644_at	T19C3.3		16.407	16.407	19.9278		16.4288	12.8258	15.7006	16.407
172645_x_at	C28F5.3		9.75173	11.5888	16.593		10.6015	9.8545	10.1693	9.92595
172646_x_at	F52C9.6		140.942	142.252	110.245		89.6868	179.481	178.864	177.573
172647_x_at	K06C4.5		621.314	601.875	807.225		537.313	562.312	719.005	499.655
172648_at	F54F2.6		18.7048	18.7048	19.2535		18.7048	18.7048	20.5087	16.6415
172649_x_at	F55G1.10		918.749	728.311	1145.89		1188.6	918.749	1085.01	644.731
172650_x_at	K06C4.10		336.326	269.737	144.618		581.409	336.326	575.289	336.326
172651_x_at	C03C10.5		18.7354	21.373	17.9528		17.4219	18.1634	16.9058	16.5595
172652_x_at	C02B8.7		44.9723	31.0135	39.2148		29.3186	20.3029	27.4397	27.4397
172653_at	C28H8.2		10.384	9.21788	12.0192		10.4279	9.66137	10.7419	10.3203
172654_x_at	Y71F9B.13		37.4963	39.3281	62.0094		39.4701	39.4701	43.084	39.1879
172655_x_at	F47B7.1		317.026	259.841	309.783		557.408	385.855	415.481	263.083
172656_x_at	Y71F9B.13		37.1877	37.0952	52.1415		39.3927	39.3927	40.9177	37.2776
172657_x_at	C03B8.2		286.33	295.454	145.262		631.721	978.314	1255.38	1048.61
172658_x_at	C03B8.1		14.583	13.685	17.7543		13.1817	13.0063	17.0975	15.1852
172659_x_at	T23F2.5		2033.12	1947.45	2396.5		1489.35	1358.9	1316.66	941.435
172660_s_at	Y38E10A.24		407.869	239.896	458.88		152.301	141.374	235.436	62.2785
172661_x_at	F17E9.12		200.183	131.696	241.268		295.615	244.197	420.826	239.286
172662_x_at	Y57G11C.21		256.826	334.815	88.3756		92.8139	257.33	247.033	185.943
172663_x_at	Y57G11C.20		1433.03	1365.74	1093.01		1365.74	1516.57	1265.44	1452.01
172664_x_at	Y57G11C.18		47.4972	45.3749	67.8241		46.8485	48.5125	58.3739	48.0968
172665_s_at	ZC190.9		13.7065	11.4007	12.4352		12.0262	11.2019	12.0934	11.9687
172666_x_at	W01B11.4		60.0736	65.4193	90.9209		60.4834	59.3231	60.4834	59.5191
172667_x_at	W01B11.4		66.2001	50.3398	92.648		63.5493	68.1054	74.0043	57.8739
172668_x_at	Y39A3CL.3		564.908	668.225	1264.42		484.562	364.826	496.649	308.984
172669_x_at	K07F5.9		72.9519	68.9481	76.8483		72.5112	72.5112	108.893	66.9033
172670_x_at	F26A3.8		51.1439	70.2827	36.8548		49.9945	43.4198	49.2791	66.7385
172671_x_at	K03A1.6		334.836	253.274	284.819		485.321	402.154	544.512	304.289
172672_x_at	Y73B6BL.L		43.4467	54.5208	43.2752		32.8185	55.4231	81.2894	37.587
172673_x_at	F59D8.1		30.3405	30.2879	41.2326		30.2879	25.2358	29.1781	29.7552
172674_x_at	Y43H11AL.1		28.2774	30.558	26.1944		30.558	33.5761	30.558	43.1756
172675_x_at	C01B10.5		3262.2	3196.79	3349.51		5626.34	5635.14	4583.95	5060.86
172676_x_at	M03A1.4		17.6149	26.4803	17.3944		20.4944	46.5543	39.2713	35.3733
172677_x_at	M03A1.5		14.5587	15.5564	14.8368		15.5564	19.1011	13.8184	15.5564
172678_at	F13B9.5		163.326	186.673	462.312		127.718	124.555	108.589	79.3287
172679_x_at	B0035.9		252.292	199.358	226.343		552.669	513.635	798.048	445.275
172680_x_at	B0361.2		33.7782	29.1721	34.6151		33.1929	29.6947	26.1725	28.0833
172681_x_at	D2092.1		12.2345	10.9579	17.3677		10.3949	10.9579	10.9579	9.45227
172682_x_at	ZC155.4		10.8426	10.8426	13.8335		10.6749	9.88195	10.91	10.7079
172683_x_at	F22D6.13		201.295	108.515	235.442		118.282	189.078	158.083	158.083
172684_x_at	F23F12.7		12.1399	11.602	12.4709		11.5927	12.3745	11.5969	12.1399
172685_x_at	K06C4.4		374.912	271.059	374.912		375.68	436.969	625.926	312.889
172686_x_at	F12A10.7		22.2033	20.2012	22.2906		19.5114	20.5771	20.711	22.7695
172687_x_at	F09C12.7		45.5866	46.8485	46.1172		52.2095	65.2174	80.6665	52.8354
172688_x_at	F21H12.2		12.0262	12.9771	13.9977		12.0262	11.9415	11.2047	12.2637
172689_x_at	ZC410.6		4005.11	7067.06	1220.01		4805.93	9385.87	7023.04	7816.94
172690_x_at	F12A10.6		24.2651	24.2651	24.2651		23.4542	26.9071	25.3358	23.4376
172691_x_at	T28D9.11		18.7456	15.3575	21.3982		15.8204	13.2146	15.7006	13.0056
172692_x_at	C50F4.6		193.509	130.673	212.365		236.887	229.555	267.447	128.758
172693_at	F22D6.7		43.0828	32.171	36.4507		24.3324	41.3076	52.2329	33.1427
172694_x_at	T22C1.2		17.6402	17.1104	18.215		17.2529	18.3087	17.6402	18.9594
172695_x_at	ZC477.1		17.965	18.6374	20.1257		18.6374	17.0545	20.2965	19.7173
172696_x_at	C04F6.1		45.7653	51.5566	57.5546		51.5566	57.7696	51.5566	66.3333
172697_x_at	K10B3.7		3607.31	4069.88	3459.3		2449.43	1980.23	2340.79	1615.56
172698_x_at	C53B4.5		77.0391	48.6374	50.0016		286.999	144.822	225.212	113.835
172699_x_at	ZK1127.7		35.2021	35.2021	34.0882		35.6103	35.2021	33.0267	43.5806
172700_x_at	T11F9.9		136.511	133.011	152.055		403.577	287.44	318.178	255.212
172701_x_at	C29F4.1		242.712	178.447	149.782		817.535	631.206	810.396	447.15
172702_x_at	F55G1.3		549.843	389.771	525.288		702.264	549.169	657.656	360.684
172703_x_at	F57B1.4		102.138	76.7769	124.19		220.364	130.121	171.183	124.19
172704_x_at	E03H12.10		20.4696	19.1359	22.9616		20.4696	20.4696	26.1128	18.9959
172705_x_at	F57B1.3		36.7697	28.524	39.269		49.8458	37.8843	46.1628	38.264
172706_x_at	F53F1.4		122.328	124.405	132.673		406.061	263.441	234.855	182.619
172707_x_at	T24H7.5		13.3789	13.6539	15.9373		14.048	15.9481	16.3962	14.9745
172708_x_at	T21D12.6		883.283	1651.73	189.815		1214.42	4978.23	2746.75	3270.03
172709_x_at	T06E4.4		72.8412	58.829	129.876		203.741	125.866	197.114	125.866
172710_x_at	T06E4.6		104.177	49.7119	66.3949		273.412	175.9	260.5	167.315
172711_x_at	F59F5.4		10.8633	10.2517	14.6054		9.72338	9.69315	10.0858	9.86399
172712_x_at	W02B3.6		380.231	535.014	74.8169		430.074	1636.45	932.283	821.603
172713_x_at	F42F12.6|F42F12.10		226.001	262.366	191.326		165.038	110.44	142.949	102.169
172714_x_at	R05F9.13		53.1907	66.5479	64.6138		69.1292	104.375	126.826	80.9075
172715_x_at	F42F12.8|F42F12.7		73.3591	73.9185	69.2356		43.1982	36.0143	42.0611	30.8653
172716_x_at	F42F12.9|F42F12.1		334.627	265.285	189.219		158.24	90.3833	100.56	84.659
172717_x_at	F08B12.3		235.626	271.543	125.094		107.462	110.237	59.7129	117.125
172718_x_at	ZC178.1		298.66	227.226	228.712		249.386	179.081	86.5494	251.818
172719_x_at	ZK1225.6		20.8183	22.0944	22.3544		20.8183	16.0072	17.7613	18.8552
172720_x_at	F31B12.1		151.384	165.02	85.0856		104.752	90.8354	82.4395	96.4686
172721_x_at	C09G12.8		53.7734	51.4148	37.4762		51.9239	78.9223	62.2563	55.4413
172722_x_at	T27B7.1		42.7415	35.7893	39.7344		36.7456	31.2569	30.0242	31.3143
172723_x_at	B0222.8		100.023	80.8823	83.2665		575.756	358.247	462.903	219.952
172724_x_at	R05F9.8		45.3617	50.3865	53.2522		51.5641	58.4819	53.3945	55.3336
172725_x_at	R05F9.3		55.0773	60.0314	60.0314		46.4292	70.634	71.9156	62.5593
172726_x_at	F55C10.2		208.473	168.803	168.498		439.945	356.849	422.892	282.385
172727_x_at	R05F9.4		90.5281	135.271	135.271		69.1367	292.648	312.669	135.271
172728_x_at	C38C10.4		86.6711	79.4682	58.4984		166.947	294.469	341.355	302.872
172729_x_at	F11G11.12		64.4153	58.241	64.3376		136.31	87.5493	101.156	87.5493
172730_x_at	F26H9.3		76.7757	63.1694	51.5956		119.677	219.579	352.212	124.764
172731_x_at	T27E7.7		767.592	703.212	412.878		430.762	1273.86	1036.35	992.797
172732_x_at	F55G1.2		1125.48	1005.39	1365.59		929.994	1096.65	1362.69	776.541
172733_x_at	F45F2.3		460.646	344.586	311.627		684.684	460.646	778.783	443.072
172734_x_at	ZK1248.4		49.1794	59.779	82.5405		57.2432	60.0116	67.3495	52.7946
172735_x_at	T10E10.1		73.2322	56.2489	46.0487		303.614	218.064	264.638	157.071
172736_x_at	T10E10.2		104.324	76.8744	68.9952		370.885	257.523	304.769	180.204
172737_x_at	F42A10.4		34.0858	83.2665	26.3305		98.1996	75.3712	56.5834	115.63
172738_x_at	Y43E12A.1		29.5159	22.1343	32.0091		32.0091	32.0091	39.9695	44.9894
172739_at	F45H11.2		98.7425	83.9208	161.78		53.5024	57.5738	106.16	57.2432
172740_x_at	C08H9.11		13.8635	13.6277	18.0919		14.5013	16.6123	16.7963	14.5013
172741_x_at	F41F3.3		336.117	251.923	377.155		1323.73	852.455	939.35	474.635
172742_x_at	C08B11.4		56.5472	68.2465	27.5297		158.24	133.828	129.583	214.328
172743_x_at	F58A6.9		38.2989	56.7882	36.8003		30.116	84.8569	78.2674	65.3045
172744_at	K11G9.6		13.9485	13.2292	13.6527		13.9485	14.0241	15.0162	13.9485
172745_x_at	C08H9.7		21.7145	22.8613	18.8347		22.9371	22.8842	23.6337	22.4691
172746_x_at	T07H6.3		58.4128	57.5714	52.5349		187.773	134.191	176.099	98.5155
172747_x_at	T26H8.1		824.749	729.938	426.346		473.983	1303.45	1046.12	1071.12
172748_x_at	C14A6.4		846.32	727.069	428.236		438.179	1379.48	1112.37	998.827
172749_x_at	W04G5.1		69.1329	69.1045	53.4849		86.0044	165.786	241.419	90.8342
172750_x_at	M03A1.4		1873.3	888.955	2139.44		681.265	643.983	715.86	477.709
172751_x_at	M03A1.5		19.1866	20.5373	20.2595		16.8048	27.41	24.7558	20.5373
172752_x_at	ZC477.1		17.4936	17.8099	17.8099		20.3094	17.0444	17.7095	20.3624
172753_x_at	F55C10.3		130.676	135.8	145.383		368.638	295.681	344.175	201.397
172754_x_at	Y38H6C.6		348.526	195.845	215.312		211.169	249.111	330.52	291.145
172755_x_at	ZK637.7		22.4616	22.4616	21.0638		21.4421	22.4616	24.3086	24.7295
172756_x_at	ZC64.1		85.2182	85.2182	80.5521		59.328	120.451	184.697	78.5444
172757_x_at	ZK678.3		1036.07	1286.69	467.259		2468.16	3965.19	3949.47	4491.21
172758_x_at	B0035.8		668.715	475.443	642.269		1066.1	800.104	1039.86	518.455
172759_x_at	F49C5.8		42.829	42.829	36.2683		32.4736	87.8606	116.869	42.829
172760_x_at	ZC410.6		980.613	1576.31	224.426		1291.12	5348.78	2849.41	4045.57
172761_x_at	T10C6.14		477.07	426.185	545.85		698.197	529.855	841.715	358.399
172762_x_at	B0564.5		846.156	707.396	408.946		488.969	1116.2	983.636	1091.47
172763_x_at	T10C6.12		497.501	467.476	591.497		573.446	408.234	560.369	316.798
172764_x_at	F45F2.4		504.669	504.669	649.489		642.006	446.463	736.793	313.131
172765_x_at	ZK1225.3		791.148	671.279	490.61		447.997	1008.54	917.474	1007.93
172766_x_at	ZK563.3		780.865	694.569	449.817		468.662	1255.02	1022.61	1043.55
172767_x_at	ZC132.1		799.857	686.472	478.664		456.683	1012.2	1016.69	1030.85
172768_x_at	F41B5.3		63.8966	50.9646	67.8525		50.9646	33.7097	44.754	49.6365
172769_x_at	F44C8.1		287.126	222.969	201.476		145.827	123.176	107.014	163.651
172770_x_at	R13H9.4		97.1622	109.748	109.21		96.2536	136.457	160.604	118.178
172771_x_at	R13H9.2		79.1014	96.0219	96.0219		84.9764	144.531	160.912	102.825
172772_x_at	C52D10.8		43.5175	53.9587	52.4818		130.33	197.415	358.827	127.531
172773_x_at	K10B3.2		252.393	340.34	192.425		223.579	370.997	316.354	391.655
172774_x_at	F54E12.1		838.869	775.634	848.76		740.016	783.368	1108.16	584.205
172775_x_at	F25D7.4		71.3041	78.8318	128.946		88.6088	88.6088	90.4302	88.6088
172776_x_at	C36A4.5		63.1261	65.3754	75.858		75.858	76.8435	82.4571	75.858
172777_x_at	F07B7.5		698.396	639.646	793.925		554.093	576.561	654.14	480.112
172778_x_at	T23D8.6		367.197	239.062	329.276		503.411	371.969	401.572	282.869
172779_x_at	F30F8.4		365.854	178.984	191.863		187.326	244.627	342.626	300.385
172780_x_at	C25A8.1		24.6824	20.9172	32.3371		24.1363	22.393	28.6744	19.6431
172781_x_at	C52D10.9		68.4316	84.3259	55.6833		255.698	335.582	505.531	249.083
172782_x_at	C52D10.7		83.3307	66.2095	148.655		216.732	347.266	427.808	197.615
172783_x_at	C01B4.1		51.7306	55.0773	92.741		50.2485	47.7	51.6268	47.883
172784_x_at	R03H10.9		156.745	268.192	80.1618		206.475	494.069	563.94	391.771
172785_x_at	T25G12.9		69.173	67.3756	64.1554		51.3719	88.5062	127.577	53.3531
172786_x_at	F57H12.5		90.1959	48.9005	53.9767		48.4341	48.9005	46.2988	43.7437
172787_x_at	F22B3.1		167.062	120.422	200.786		352.412	330.677	418.964	250.523
172788_x_at	F22B3.2		803.728	839.64	931.197		672.569	789.07	991.553	546.912
172789_x_at	K07C6.14		142.457	148.706	130.641		136.571	228.257	252.197	138.377
172790_x_at	F02C12.5		40.8598	49.861	93.5173		72.3891	70.529	95.5106	56.4661
172791_x_at	K08C9.7		168.529	131.003	209.119		217.255	352.846	477.935	282.513
172792_x_at	H02I12.8		142.992	93.5003	123.958		116.54	86.5102	109.413	125.67
172793_x_at	T10H4.12		21.7492	26.7454	24.8702		22.3003	27.9367	41.6061	80.6696
172794_x_at	F54D1.2		37.8251	42.829	41.0122		37.649	55.8514	60.711	49.9837
172795_x_at	C06A5.5		515.696	387.783	534.827		353.284	512.079	499.27	431.226
172796_x_at	K06A4.1		25.0083	23.5539	41.364		25.0083	25.1499	27.5089	24.9473
172797_x_at	C54H2.2		853.34	702.728	479.087		486.211	1439.47	1189.11	1192.54
172798_x_at	ZK546.3		75.205	81.2324	91.3158		66.6819	81.2324	108.278	81.2324
172799_x_at	F53F1.5		275.823	186.446	271.981		1130.87	468.185	560.369	393.401
172800_x_at	T22H2.6		43.9637	48.7924	60.9734		73.8477	51.0037	65.4175	70.5769
172801_x_at	F23H12.4		162.843	116.898	79.5851		1057.25	486.197	698.042	305.277
172802_x_at	C18H7.3		55.2172	51.5344	80.7878		70.0444	48.954	55.3094	45.2421
172803_x_at	C34H4.4		72.2945	59.3531	61.9122		224.001	129.812	211.796	102.057
172804_x_at	C24F3.6		42.1825	33.0635	47.7829		71.1666	57.877	60.5203	53.0761
172805_x_at	T06A10.2		226.326	186.165	400.089		244.949	190.774	281.608	152.047
172806_x_at	B0238.13		13.3223	15.884	14.8752		14.3503	16.362	17.0975	17.1041
172807_x_at	C37A2.7		4036.63	4511.8	4511.8		4720.33	4511.8	5537.15	4315.41
172808_x_at	F30A10.8		343.414	330.397	336.739		187.57	140.547	95.281	123.171
172809_x_at	Y41E3.2		171.452	157.808	125.832		460.362	285.581	416.301	234.569
172810_x_at	ZC477.1		109.267	109.068	140.133		106.006	101.019	104.126	90.3524
172811_x_at	C35E7.10		41.2281	32.8402	45.4119		41.2281	34.5217	49.5093	53.1945
172812_x_at	ZK938.6		19.3087	17.461	27.0983		20.0786	22.6692	23.3725	18.5193
172813_x_at	B0035.2		61.9283	69.889	69.889		69.889	81.8391	91.0652	77.8842
172814_x_at	C35E7.10		17.0696	15.2512	16.4452		15.7819	14.6561	17.1228	15.5195
172815_x_at	K05F1.2		47.0176	53.6056	51.0299		51.7272	59.8488	65.0959	54.1674
172816_x_at	T04C12.5		3708.9	4357.91	2888.23		4146.84	3510.75	2911.6	3818.48
172817_x_at	F43G9.7		121.817	154.524	50.6478		77.9419	282.258	303.484	274.469
172818_x_at	F02E9.8		113.414	101.258	128.645		100.598	148.664	143.113	162.052
172819_x_at	F47C8.1		120.834	137.61	37.0965		65.7746	248.102	295.005	254.688
172820_x_at	F23H12.4		811.5	606.141	350.349		4991.2	2205.95	3321.51	1799.57
172821_x_at	F52B11.4		96.5359	65.7609	94.51		149.011	105.506	151.386	105.506
172822_x_at	C49D10.1		44.7473	44.7529	56.8933		44.7473	38.3486	44.7473	39.7392
172823_x_at	F54E12.5		1392.53	1115.11	1392.53		1699.64	1319.28	1745.62	1102.69
172824_x_at	T10C6.11		105.601	75.1071	115.353		109.809	112.39	157.458	77.2572
172825_x_at	F45F2.2		111.621	84.8043	123.266		103.498	93.848	151.773	82.159
172826_x_at	F11G11.10		168.015	96.8285	133.578		274.683	183.117	326.255	182.643
172827_x_at	C31E10.2		36.6799	35.7705	38.8901		36.0147	38.234	36.5776	38.5745
172828_x_at	B0302.3		83.3707	86.8323	26.9268		50.4453	162.846	161.855	162.102
172829_x_at	C29F5.6		176.902	206.912	221.335		175.457	420.4	485.293	206.912
172830_x_at	T07C12.2		104.041	144.073	42.9404		90.0961	260.54	325.569	279.251
172831_x_at	Y11D7A.6		271.834	298.655	298.655		232.361	589.985	717.356	305.593
172832_x_at	H38K22.5		38.6543	58.7116	53.5232		94.5583	68.0577	98.8777	68.0577
172833_x_at	T10C6.13		958.901	935.946	1123.64		854.655	897.332	993.166	748.894
172834_x_at	C33F10.9		88.4355	102.247	83.4275		96.9986	144.311	180.575	115.443
172835_x_at	ZK131.6		516.362	433.095	668.669		725.612	558.513	807.36	554.397
172836_x_at	ZK1248.17		23.0678	23.0678	20.5794		22.0666	26.3952	27.5458	22.7247
172837_x_at	C24A3.7		133.421	140.207	57.0631		81.4405	234.735	269.893	258.733
172838_x_at	F52B5.1		351.112	535.096	173.51		438.739	351.112	228.42	456.768
172839_x_at	ZK721.4		13.8471	13.1229	13.7001		12.8114	17.4468	16.0505	12.6869
172840_x_at	F47D2.2		16.9733	18.8394	16.6248		17.8412	51.0191	38.7625	24.0498
172841_x_at	F44E8.1		133.357	133.357	94.341		93.5224	287.435	299.72	207.827
172842_x_at	Y56A3A.19		179.855	188.247	319.988		310.301	498.703	612.234	532.794
172843_x_at	F54D7.1		132.209	148.941	55.8266		75.4026	240.497	270.321	259.943
172844_x_at	F41E7.5		17.4759	20.0255	18.215		55.8384	36.8963	59.779	30.7922
172845_x_at	K08F11.5		236.731	256.626	187.532		241.655	244.281	241.655	254.512
172846_x_at	F13E9.7		132.795	132.431	100.754		154.998	317.4	221.064	416.854
172847_x_at	M04C7.2		58.829	63.5799	63.8399		45.1736	58.829	64.4376	58.829
172848_x_at	F54D8.2		1816.86	1791.26	2020.71		892.22	794.803	1325.17	503.229
172849_x_at	C39D10.8		14.7335	27.2011	15.1163		24.8755	53.5052	35.1322	33.7039
172850_x_at	Y71F9AL.3		74.1943	91.7151	27.7301		49.1731	153.421	168.321	146.838
172851_x_at	F35H10.11		209.24	131.566	143.998		209.24	250.397	356.4	183.602
172852_x_at	K07F5.2		65.3329	91.8761	76.9574		82.3106	139.999	165.249	120.763
172853_x_at	C04G2.4		56.282	72.5538	71.7267		52.3181	118.042	129.605	85.5341
172854_x_at	F32B6.6		67.2531	93.2571	82.8734		76.2511	151.133	174.494	100.576
172855_x_at	F02E9.2		39.844	63.7209	25.4919		70.9268	71.8453	65.5814	86.7809
172856_x_at	R12E2.10		83.7192	79.2923	49.7777		109.228	119.089	110.854	124.447
172857_x_at	F36H12.7		100.692	119.522	119.208		112.561	158.24	158.175	119.522
172858_x_at	C53C11.4		50.4617	91.0697	29.8522		77.4779	289.94	147.567	139.628
172859_x_at	C07E3.4		61.3596	38.5185	37.3805		38.0855	34.7131	44.783	44.2505
172860_x_at	F17E9.13		463.849	353.612	541.563		504.955	444.969	438.571	341.038
172861_x_at	F22B3.6		125.707	150.046	55.8794		81.1292	237.796	259.579	255.212
172862_x_at	T28C6.4		160.755	127.203	129.383		866.892	616.838	829.883	463.783
172863_x_at	Y49E10.6		4532.14	4594.07	5148.42		3524.1	4532.14	4719.48	3829
172864_x_at	F10C2.2		99.1727	67.6747	52.9491		163.346	268.228	252.317	233.626
172865_x_at	C53H9.1		5761.26	5575.16	6222.52		6557.59	5202.49	6228.78	5176.49
172866_x_at	T01B11.7		20.7399	23.9504	24.4517		24.6575	31.6599	33.4482	40.0517
172867_x_at	F45F2.13		554.269	556.652	601.156		501.808	419.79	612.767	413.826
172868_x_at	C24A3.1		17.4444	18.5192	18.5192		14.6974	21.5791	19.8186	18.8765
172869_x_at	K04F10.4		73.1636	84.6581	106.853		263.895	274.469	220.715	310.746
172870_x_at	K04F10.4		53.3983	76.7329	77.3765		211.225	206.547	162.796	221.74
172871_x_at	ZK131.7		706.451	706.451	880.797		648.445	706.451	1287.33	494.364
172872_x_at	T23F2.3		1048.12	896.143	1065.3		1292.18	713.225	842.29	429.543
172873_x_at	F35G12.3		74.7267	61.971	86.8608		105.685	97.77	71.8978	96.7898
172874_x_at	F45F2.12		260.54	212.344	274.697		263.422	288.393	406.343	182.012
172875_x_at	F58A4.5		27.094	25.5576	43.0071		23.3577	24.6474	25.5576	24.3098
172876_x_at	Y75D11A.4		100.83	94.6131	144.382		100.49	127.598	154.898	130.727
172877_x_at	C29F7.5		27.1728	27.1728	42.5167		27.1728	27.1728	34.6648	21.0583
172878_x_at	F15H10.2		117.082	76.6527	82.5217		154.041	117.082	192.037	114.808
172879_x_at	F15H10.1		80.9101	68.0776	90.2331		138.931	104.994	166.401	104.994
172880_x_at	C55C3.4		35.2363	34.1279	34.1279		32.4796	33.6548	34.1279	34.1279
172881_x_at	F17E9.10		507.168	507.168	631.821		417.023	530.758	569.969	309.688
172882_x_at	F26G1.7		76.4545	87.5493	87.5493		87.5493	82.3372	130.943	94.7738
172883_x_at	C27A2.2		6434.93	6247.01	7540.48		5982.27	5141.04	7090.61	4682.99
172884_x_at	R08C7.8		66.5318	54.9164	70.9068		61.493	64.4106	94.1608	74.0812
172885_x_at	C34F11.4		39.1492	47.2672	43.1123		46.4113	48.3276	64.2618	59.1211
172886_x_at	Y57G11C.49		66.7438	60.8731	65.2699		64.7673	69.7067	60.4451	55.4413
172887_x_at	ZK1248.6		87.2633	77.8148	87.2872		81.2894	99.6768	117.314	83.2932
172888_x_at	C40D2.2		12.4718	12.6169	15.8321		16.2152	17.1863	20.8558	116.645
172889_x_at	F58A6.8		39.7458	50.9509	48.822		41.6593	58.3715	71.5532	56.918
172890_x_at	W09C5.6		6525.73	5787.29	7051.53		7776.22	6408.97	7144.13	6570.33
172891_x_at	F54E12.4		688.187	448.129	596.879		1162.94	815.14	1068.25	619.616
172892_x_at	F53A3.3		3936.55	4023.72	5219.38		3033.73	3120.39	4650.57	2258.89
172893_x_at	K07F5.1		53.5036	82.8971	53.8647		61.5262	115.09	163.936	88.6395
172894_x_at	T22G5.6		12.2674	12.0906	14.649		10.3148	12.6178	11.6854	11.6814
172895_x_at	F30B5.1		183.716	125.832	128.221		556.754	301.153	422.981	262.328
172896_x_at	C34F11.6		49.2234	57.1044	55.4525		50.8083	79.6668	89.3373	58.241
172897_x_at	F38E1.2		19.3953	20.1899	37.552		17.1956	17.2639	15.8447	15.6906
172898_x_at	EEED8.12		62.2041	61.2708	54.9169		70.4082	107.624	118.962	97.6687
172899_x_at	F08G2.3		453.115	428.028	497.02		391.721	443.897	821.512	337.406
172900_x_at	ZK546.6		42.6221	52.844	56.5873		50.5077	71.9229	68.9904	60.1348
172901_x_at	T27E4.9		3327.74	2935.03	2811.42		3085.49	4013.54	3391.89	2859.04
172902_x_at	F36A4.10		125.107	116.34	68.8392		330.916	116.968	167.669	78.3192
172903_x_at	C09B9.6		94.5521	120.915	120.915		99.1172	161.723	187.764	124.649
172904_x_at	K05F1.7		40.9486	36.657	42.2108		42.2108	42.4791	56.6432	42.2108
172905_x_at	T13F2.11		57.1685	79.2556	60.8129		66.8128	135.37	156.901	103.562
172906_x_at	T13F2.10		57.0962	86.825	75.6048		66.1364	104.384	155.598	87.2067
172907_x_at	K07F5.3		67.1058	97.0585	71.0116		67.3831	144.082	135.207	106.844
172908_x_at	F34H10.1		196.813	168.884	229.134		265.24	421.093	605.545	406.326
172909_x_at	C36A4.8		89.098	87.8197	106.359		106.359	118.898	109.699	132.517
172910_at	C26F1.9		3302.93	3302.93	4672.59		3302.93	2949.82	4629.8	1942.64
172911_x_at	B0513.3		3463.93	3202.49	5237.13		4295.6	2961.51	4978.1	2148.5
172912_x_at	T27D12.2		86.0983	89.6514	97.2649		289.389	326.356	187.074	323.586
172913_x_at	F11D11.9		979.844	821.932	562.747		584.668	1431.86	1325.61	1325.54
172914_x_at	F31B12.1		144.344	121.987	62.2683		88.1486	88.1486	66.5564	83.6348
172915_x_at	F44G3.3		78.8101	86.1691	59.1789		56.7832	121.961	135.16	135.18
172916_x_at	T02D1.1		135.42	176.485	55.2772		88.992	329.183	309.55	294.869
172917_x_at	K01G5.2		371.542	365.218	410.824		393.113	395.77	465.65	372.855
172918_x_at	K01G5.2		355.14	355.595	392.967		378.306	432.834	458.666	378.306
172919_x_at	K01G5.2		512.309	391.778	396.423		500.09	547.717	661.826	474.566
172920_x_at	F11A6.1		89.6998	112.625	122.914		210.106	227.41	152.255	247.047
172921_x_at	F38C2.8|F38C2.2		45.8307	62.781	61.0458		46.3099	66.4319	90.4361	62.781
172922_x_at	ZK354.4		92.3769	123.391	123.391		107.176	132.714	188.735	128.439
172923_x_at	F58G11.1		303.307	360.976	215.515		304.412	311.349	206.604	303.212
172924_x_at	C52D10.5		73.0627	68.324	60.4067		88.4552	174.541	295.64	122.711
172925_x_at	ZK354.11		115.054	125.546	125.546		103.738	155.526	174.738	125.546
172926_x_at	T05A7.9		3125.35	5555.75	959.35		3801.09	8064.99	5467.4	6339.49
172927_x_at	ZK354.1		97.7917	114.943	100.482		104.775	147.539	160.826	114.943
172928_x_at	ZK354.5		78.3222	109.347	96.6641		93.6925	164.373	158.725	117.796
172929_x_at	F16H9.1		133.76	236.191	139.897		133.76	128.117	125.086	137.393
172930_x_at	K02A2.6		69.5443	67.3442	89.7092		68.8249	68.8249	68.8249	68.8249
172931_x_at	C52E4.3		501.195	510.978	409.471		514.397	603.216	751.447	471.581
172932_x_at	ZC101.2		75.0497	46.3091	63.8154		109.182	96.5879	121.473	96.5879
172933_x_at	W09C3.6		82.1574	83.8948	89.46		93.5491	119.59	93.5491	102.915
172934_x_at	K08F4.8		48.9005	68.211	66.9245		57.4718	121.349	110.358	65.909
172935_x_at	T03F1.5		73.0062	76.2093	152.941		87.8642	118.89	85.3497	112.937
172936_x_at	Y47H9C.15|Y47H9C.6		33.3428	28.0293	28.0293		24.6966	28.0293	34.7385	30.8789
172937_s_at	F23B2.8		10.4982	9.67547	10.9919		9.89196	11.3845	10.5109	10.4982
172938_x_at	ZK1251.6		58.4206	77.3871	77.1557		68.9476	127.226	124.626	77.3871
172939_x_at	F37C12.11		4511.8	4405.87	6159.43		4172.68	3221.9	4826.87	2418.42
172940_x_at	F44A6.2		88.7351	96.9483	50.3681		220.512	329.268	248.418	304.427
172941_x_at	T13F2.2		57.2964	55.9959	53.7585		51.0924	50.1439	67.291	50.3087
172942_x_at	C03G6.19		584.469	571.28	398.461		637.936	449.312	342.394	306.096
172943_x_at	F30A10.7		61.5324	73.573	81.4342		91.1991	100.416	134.266	87.6473
172944_s_at	F53A3.1		14.5645	13.669	11.4254		15.1449	16.2096	14.5645	13.882
172945_s_at	F13C5.1		487.713	705.294	517.234		398.74	192.167	100.616	200.892
172946_s_at	B0393.1		7622.06	6615.12	9096.82		7708.93	7110.59	7936.83	6453.01
172947_at	C07A12.4		131.65	108.263	86.1966		145.916	134.268	113.659	105.714
172948_at	Y67D2.7		65.3072	68.7152	49.5037		40.6156	47.8091	47.8091	41.4775
172949_s_at	C56C10.13		138.858	143.194	64.5437		57.9574	44.7331	31.8253	61.151
172950_at	ZK430.8		34.0858	32.109	36.537		37.5062	34.0858	30.7334	34.0858
172951_s_at	C39F7.2		541.183	409.285	490.45		244.797	463.502	326.926	387.964
172952_s_at	C29A12.1		72.4171	69.6302	84.6287		75.5526	62.6796	69.9491	69.9491
172953_s_at	F33D4.2		13.5831	12.9298	12.4199		12.756	12.9298	14.1053	12.0405
172954_at	LLC1.2		14.3927	14.5263	17.6069		14.3927	12.2561	16.2364	13.3504
172955_s_at	C09B9.4		22.0315	23.362	24.5203		23.362	25.7463	24.2726	23.0443
172956_at	F02E9.5		26.8937	25.0467	31.0447		25.6627	20.6724	19.3412	21.7332
172957_s_at	K09A9.6		15.203	15.8907	15.8907		16.4089	16.3333	15.8907	14.6506
172958_s_at	F13D12.6		26.4402	24.526	27.9342		29.1062	22.602	26.6596	26.6596
172959_s_at	T07D10.1		25.2065	22.0535	28.4152		22.3472	22.1491	16.9403	20.6693
172960_x_at	W06D4.1		608.265	566.478	422.44		696.491	599.383	559.546	557.413
172961_x_at	T05C12.6		321.408	305.834	166.651		250.569	189.811	168.939	215.441
172962_at	K02A4.2		297.797	262.525	167.493		20.9433	17.7367	23.0204	13.4114
172963_x_at	F23B2.13		203.715	215.568	394.78		204.669	133.412	273.902	159.902
172964_x_at	Y18D10A.19		1811.23	1868.12	2206.57		765.954	1092.38	1956.52	693.412
172965_x_at	C35D6.4		77.2443	88.5123	91.1842		90.1964	114.829	168.372	93.3973
172966_x_at	F38C2.7		120.164	128.774	132.201		117.699	171.234	173.281	148.869
172967_x_at	C25A1.11		256.646	378.293	124.8		305.755	283.972	249.908	285.239
172968_x_at	Y45F10C.5		221.746	259.173	129.798		140.267	437.446	378.399	285.997
172969_x_at	T05A7.9		724.429	1285.56	153.741		985.201	3670.06	2384.3	2128.36
172970_x_at	Y116A8B.2		793.877	671.879	426.002		451.783	1227.97	978.812	1132.36
172971_s_at	Y54G2A.11		173.026	142.737	232.201		175.069	175.069	191.971	209.116
172972_s_at	Y38C1AA.11		230.02	188.682	310.49		172.026	135.194	189.226	121.107
172973_at	E02H1.4		783.955	577.44	391.116		386.883	377.945	202.584	391.116
172974_s_at	F19C7.1		74.6323	70.5473	70.9386		113.944	71.5913	86.0046	71.2898
172975_at	R151.2		898.108	743.9	633.349		577.906	552.855	416.583	462.742
172976_s_at	F55C7.7		9.73411	11.2168	14.3306		11.0411	11.2168	10.3511	11.2168
172977_at	Y71A12B.12		24.6952	20.0246	26.9637		22.9771	22.0891	22.9771	23.6621
172978_s_at	C34F11.3		3347.61	3004.11	2480.14		2503.78	2154.04	1528.74	2503.78
172979_at	ZC308.1		141.83	132.539	70.5447		187.197	167.971	80.0388	154.32
172980_s_at	C43E11.8		178.741	175.792	224.269		154.898	175.792	163.855	174.238
172981_s_at	Y105E8B.2		332.126	347.787	252.74		332.126	311.63	262.436	424.191
172982_s_at	Y67D8C.5		18.932	17.8349	21.1211		17.7948	14.7552	17.7948	17.4083
172983_s_at	K10B3.10		12.5584	11.0505	13.7272		11.5984	11.8953	11.8953	11.8953
172984_s_at	W02G9.2		118.623	131.958	168.168		131.564	83.1114	98.2658	94.0513
172985_at	R01B10.1		44.0648	45.6553	45.7379		72.0428	56.7006	71.0159	59.9229
172986_s_at	ZC247.1		897.983	705.096	618.127		439.899	562.468	568.236	664.188
172987_s_at	Y22D7AL.7		116.598	116.478	237.765		64.6269	75.1197	85.3388	77.936
172988_s_at	C09E8.1		259.262	185.344	120.485		93.2403	72.2071	48.4341	66.1902
172989_s_at	R11A5.7		39.9174	32.7988	27.4397		63.0448	98.776	71.5593	113.594
172990_at	Y18D10A.5		12.2674	13.6064	13.3868		11.8168	12.2674	12.2674	12.2674
172991_at	C45B2.7		40.4776	27.5323	32.5049		60.5609	40.618	40.4776	41.3881
172992_s_at	Y54G9A.6		255.512	323.443	241.668		509.08	522.236	629.089	585.32
172993_at	T07D10.1		20.0343	20.0343	19.9351		18.9108	19.8929	23.3115	20.0343
172994_at	ZK829.4		539.405	536.79	397.8		583.469	447.047	536.79	513.212
172995_at	C06G4.5		32.4039	21.523	25.0893		13.8503	13.3713	13.3524	15.6568
172996_s_at	Y59A8B.2		747.397	943.508	516.72		526.01	664.512	464.953	624.998
172997_s_at	F56C9.7		15.5095	13.2652	17.2851		24.448	16.8443	22.6397	17.2851
172998_s_at	K07A1.6		19.3295	18.4156	23.2286		16.6083	18.2462	16.6083	14.6141
172999_s_at	C41G7.3		1195.99	1354.37	1204.45		1300.64	1048.63	973.368	755.183
173000_s_at	JC8.2		517.348	667.612	456.637		680.872	679.835	743.601	753.578
173001_s_at	R06C1.1		819.655	518.591	505.91		510.416	510.416	310.826	511.286
173002_s_at	F52H2.7		49.1665	62.825	22.9487		29.9395	29.4352	27.8753	35.0744
173003_s_at	Y17D7A.3		40.2018	34.8333	51.7682		24.8604	30.7086	24.2563	31.7598
173004_s_at	T02E9.2		21.7956	17.6641	20.5063		48.5404	21.7956	25.2042	19.4921
173005_at	T09B4.1		18.7987	15.3873	22.0564		15.3873	14.826	14.659	13.9911
173006_s_at	F42C5.9		875.963	842.712	458.438		632.184	670.24	527.768	577.908
173007_s_at	Y34D9A.6		1810.18	3133.65	4570.15		1806.29	1361.7	1861.88	1861.88
173008_s_at	F38A1.2		298.071	350.728	182.757		260.712	402.443	352.367	428.761
173009_s_at	F01G4.1		774.443	723.252	533.255		434.72	434.72	208.758	402.397
173010_at	T05A12.4		404.869	404.869	603.322		368.508	449.842	297.592	419.867
173011_at	F52A8.6		254.237	149.36	107.429		96.0648	75.1581	50.3398	57.9205
173012_at	W07E11.1		118.704	82.6694	94.7441		83.3093	83.3093	69.4206	75.985
173013_at	Y51F10.4		25.4892	23.8126	21.6387		18.5193	16.1313	16.3541	17.3014
173014_at	ZK20.6		65.1056	72.7776	59.4926		106.002	126.613	83.6628	100.055
173015_s_at	Y54G2A.9		94.6047	86.8605	101.037		74.785	92.4898	89.6998	74.9374
173016_s_at	R10A10.2		98.8097	94.1108	78.6178		108.982	77.1814	73.4052	83.4349
173017_at	R10E11.1		992.64	815.962	921.824		884.536	1324.26	714.414	918.151
173018_s_at	R119.4		1434.52	788.666	998.069		897.709	998.069	1175.97	976.842
173019_s_at	F10C2.2		13.4654	11.6743	13.0954		16.5587	22.7016	23.4934	18.4002
173020_s_at	T19A5.1		57.5714	45.8214	60.4552		36.3025	100.747	101.103	57.5714
173021_s_at	H06I04.1		340.134	354.468	335.969		162.55	135.739	120.077	127.109
173022_at	F22B3.4		59.3486	56.3038	61.7142		55.7775	65.1023	61.7142	65.0446
173023_at	Y54F10BM.9		162.301	135.334	163.681		126.138	150.403	145.255	175.798
173024_s_at	Y76B12C.7		18.3533	19.8512	24.644		18.1394	18.115	15.7611	18.1394
173025_s_at	Y61A9LA.3		312.284	270.372	249.655		261.383	264.78	200.841	209.711
173026_at	F46G11.4		572.84	628.447	879.126		348.969	257.64	219.646	177.94
173027_s_at	Y67A10A.9		15.1069	14.4186	17.1172		94.6854	157.065	75.2603	118.649
173028_s_at	C13F10.5		151.752	127.453	107.296		146.654	104.994	92.4245	85.5413
173029_s_at	F10G8.6		466.911	380.269	524.083		191.56	137.816	143.113	152.968
173030_at	BE10.2		27.4361	27.0867	37.5571		31.9186	20.7571	24.819	24.7534
173031_s_at	Y45G5AM.9		107.085	88.5348	83.3679		86.6061	49.859	54.1366	52.9036
173032_at	yk141e7.3		21.0772	14.9446	19.062		14.9446	12.4572	14.9446	14.8094
173033_at	D1086.9		36.2799	33.989	48.8172		38.234	38.234	48.752	40.8713
173034_s_at	F29G9.5		586.72	554.98	415.159		359.583	354.851	404.259	519.601
173035_s_at	C37H5.9		37.432	34.5794	45.2763		33.3025	27.9631	33.3025	32.6991
173036_s_at	F21F8.7		59.811	24.4552	47.3167		109.072	46.5949	37.1407	275.971
173037_at	W01B11.3		785.469	686.081	697.603		836.924	903.417	784.357	838.969
173038_at	T04G9.1		18.4098	24.8093	19.9951		14.7468	12.2561	14.1555	15.1385
173039_s_at	K07A12.2		55.8424	58.7735	73.6375		95.9427	57.9052	42.184	70.942
173040_at	C42D8.3		115.598	98.6251	86.6389		67.7897	63.2893	43.1205	63.3153
173041_s_at	F20D12.4		103.726	95.7363	75.205		79.7245	70.5105	69.2094	85.6361
173042_s_at	R08B4.1		14.3219	13.6914	31.4067		13.7064	12.7492	12.8637	12.8836
173043_at	F45E4.2		1572.43	1215.78	1723.25		918.769	772.558	890.292	652.343
173044_at	T12D8.8		2042.23	1789.59	2502.24		1454.1	1283.46	1005.46	1316.44
173045_at	Y37E3.16		15.1598	13.9107	14.8533		15.1598	14.5444	15.6632	67.4907
173046_at	T10E9.2		14.5645	14.8032	16.4415		14.5645	13.9394	14.5645	13.9637
173047_s_at	Y54E10BR.1		211.122	179.208	191.257		128.356	132.318	137.214	138.486
173048_at	R04E5.7		38.9721	30.4821	37.9049		21.7126	19.813	20.0887	19.966
173049_at	C37C3.6		474.661	385.383	588.076		911.98	1174.01	744.926	827.735
173050_at	F54F2.1		169.182	169.182	128.002		179.711	226.355	133.643	219.711
173051_s_at	F22A3.6		12.7728	13.8073	16.2423		12.9495	14.6203	16.148	13.8073
173052_at	F25H2.8		965.903	1124.81	1065.64		1469.75	1537.89	1395.62	1490.98
173053_s_at	ZC506.1		139.787	113.902	29.6408		141.072	205.607	143.902	309.644
173054_at	C09E9.1		45.621	46.8123	60.2612		40.2795	46.1792	34.5824	44.2488
173055_s_at	C47E8.5		6396.45	5904.55	5393.67		4821.35	5226.92	4821.35	5393.67
173056_at	T23E7.2		127.431	135.271	121.93		318.482	288.909	176.526	217.426
173057_at	Y37E3.1		31.0919	32.1364	35.2337		27.8014	29.6138	23.2752	25.7681
173058_s_at	R74.8		200.496	187.068	282.763		92.2468	72.3201	76.6625	69.2407
173059_at	ZC8.4		1551.94	1386.19	1033.88		864.799	767.594	396.793	486.579
173060_s_at	C34D4.3		17.6962	17.1335	22.6033		17.6962	17.6962	19.1198	17.6962
173061_at	F54B3.1		11.101	11.8661	10.9397		10.5253	10.9591	11.4971	10.4258
173062_at	C05B5.6		18.4967	20.3116	27.926		18.3539	16.7996	18.4967	17.2038
173063_at	K07C11.9		22.6348	21.2197	21.9832		21.2197	20.1714	21.2197	17.1922
173064_at	T24H7.2		95.765	84.609	81.4405		81.4405	64.0695	78.9963	86.5484
173065_at	T21B10.3		248.474	325.447	238.712		155.437	132.056	116.907	130.95
173066_at	C25G4.10		391.089	520.35	338.755		319.712	338.583	223.917	314.655
173067_at	Y48G8AL.9		184.829	162.64	204.166		150.963	145.368	161.522	169.639
173068_at	T10H9.2		1231.62	955.243	1059.26		400.756	304.412	211.326	234.42
173069_at	M02E1.1		443.794	518.683	304.873		213.64	143.969	76.8833	170.029
173070_s_at	M106.1		318.552	309.609	274.431		291.289	286.097	305.385	389.083
173071_s_at	F56D5.1		20.9669	17.6792	17.365		307.482	162.039	250.386	173.955
173072_at	Y82E9BR.20		17.7551	18.1479	17.8092		19.628	24.7448	20.7189	25.4093
173073_s_at	T07D3.9		20.3152	19.8377	24.2318		22.1633	18.5255	20.8558	19.8536
173074_at	Y67D2.1		204.255	166.551	197.539		150.326	111.412	127.99	134.6
173075_at	C48D5.2		419.031	375.193	232.733		426.855	587.683	351.245	555.145
173076_s_at	T20F7.6		121.835	151.466	261.291		76.0803	72.3201	56.6967	78.3987
173077_s_at	F37D6.1		93.3429	148.458	148.199		122.48	162.167	140.07	176.762
173078_at	Y48G8AL.7		108.17	75.3314	113.896		59.99	86.7952	78.2848	81.8446
173079_s_at	Y48G1C.7		82.0188	80.7445	66.774		59.7538	52.0519	48.6864	65.5965
173080_s_at	ZK970.2		193.113	147.327	284.814		263.512	222.785	253.168	203.242
173081_s_at	W02D9.1		12.8211	12.2692	16.4447		13.1383	12.8782	13.1383	13.3153
173082_at	C37A5.1		14.2127	16.378	20.097		14.8956	14.3048	16.9377	13.7444
173083_s_at	H10E21.4		15.8264	19.1717	18.5313		39.1469	19.1717	18.8131	21.1416
173084_at	H06H21.3		2059.67	1834.28	1885		2208.17	2248.63	1888.98	2379.53
173085_at	C18C4.10		768.233	558.705	729.663		252.226	188.039	149.275	174.108
173086_s_at	F26F12.3		1779.59	1884.63	952.212		1387.63	1279.22	613.42	923.677
173087_s_at	R13A5.8		4148.68	4076.69	5251.39		4148.68	4148.68	4555.81	3120.55
173088_s_at	B0334.2		27.0027	27.0027	37.7938		27.0027	25.5023	27.8849	26.8914
173089_at	F13D12.6		21.051	20.0237	26.6773		19.3882	18.4579	19.5675	18.6653
173090_s_at	F35C5.8		13.7741	12.7719	24.7933		13.8503	12.9411	14.2737	14.6693
173091_at	K09A9.6		10.8441	10.8156	11.2782		10.6074	10.8715	11.2946	11.2242
173092_at	F39D8.1		46.5005	33.6879	38.5241		41.1782	30.0868	32.3734	25.8484
173093_s_at	F39D8.1		19.813	18.9808	20.6975		21.7395	18.4133	17.9546	19.0235
173094_s_at	F16B12.1		52.2095	45.3291	46.5347		53.1272	49.5932	46.5347	49.5932
173095_at	T23B12.4		51.1439	50.383	54.3044		51.7528	46.8031	48.705	51.1439
173096_at	K08D12.6		61.3175	58.829	88.0153		55.9885	44.8408	54.2836	52.6416
173097_at	Y105E8A.3		16.4604	16.3952	13.9911		13.035	13.9911	12.6931	13.8276
173098_at	F11A6.1		726.497	692.153	817.121		726.497	849.07	475.872	872.666
173099_at	Y37F4.5		12.7578	12.6855	13.3509		11.8121	12.6855	13.0981	10.2944
173100_s_at	T01C3.7		1640.42	2037.92	1584		2362.47	2579.67	2511.75	3270.96
173101_at	D2013.7		765.664	577.155	583.012		665.887	551.326	500.996	574.782
173102_at	C02E7.2		13.6793	12.2563	19.3572		12.5714	12.5865	12.9648	12.9648
173103_s_at	K07B1.4		25.2547	22.7293	27.5883		44.213	31.72	30.8468	34.3479
173104_at	W08E3.1		2089.53	1976.61	1965.17		1928.6	2391.88	2216.87	1669.27
173105_at	C44B7.3		28.0193	22.4616	20.9552		59.2094	50.395	34.3348	34.3348
173106_at	Y37E3.5		404.592	389.014	353.745		221.64	145.562	97.8399	134.295
173107_at	yk644c4.3		106.148	90.7824	87.4213		92.7939	87.4213	53.1764	83.987
173108_at	Y37E3.3		442.687	295.573	539.673		278.783	230.18	291.897	205.461
173109_s_at	Y41D4B.26		12.4665	13.2584	11.8897		36.3508	24.7528	28.441	25.3329
173110_at	ZC513.6		15.4153	14.8209	18.215		15.8368	15.8368	15.0578	16.1817
173111_s_at	ZK484.3		766.016	672.501	458.668		705.24	823.296	673.263	705.24
173112_s_at	F40F8.10		5164.74	5001.69	5771.22		5944.51	5529.77	6760.05	5211.32
173113_at	yk637c6.3		2131.69	1609.45	1485.71		1476.39	1436.66	1286.71	1485.71
173114_s_at	C50C3.8		3313.43	3179.81	2459.47		3179.81	3829.43	2919.98	3059.91
173115_s_at	M176.2		292.212	544.907	461.169		265.773	328.409	246.389	398.621
173116_s_at	F52F12.6		118.917	78.3479	72.0391		165.727	233.372	201.737	177.318
173117_at	H10E21.4		24.1122	24.7866	25.9968		23.083	21.0974	22.8814	18.4205
173118_s_at	F08C6.2		314.395	324.763	274.371		363.094	316.497	272.64	318.932
173119_s_at	Y34D9B.1		81.9346	75.205	76.2397		66.628	87.9203	45.3286	75.205
173120_s_at	F07A11.3		248.283	275.555	122.471		179.239	207.09	121.433	209.27
173121_s_at	K10B3.6		43.2294	52.8355	80.6368		26.8517	23.3084	17.1602	24.757
173122_s_at	T04B8.5		158.472	156.317	127.048		136.711	169.383	132.958	221.574
173123_at	W01A8.1		18.4691	21.5634	20.7207		23.2047	37.7626	106.303	18.2396
173124_s_at	H42K12.3		31.7603	23.6633	22.9301		124.604	89.6146	121.056	78.6367
173125_s_at	B0350.2		1475.42	1002.6	951.669		446.408	559.757	567.093	462.322
173126_s_at	C06C3.1		450.666	448.068	382.812		409.794	436.745	281.192	409.794
173127_at	Y15E3A.4		13.3849	13.5005	13.2099		15.0674	16.3453	15.9668	15.0674
173128_s_at	K08F9.2		492.891	511.369	588.2		515.768	689.158	821.512	929.44
173129_s_at	C47E12.1		7765.8	7543.7	7629.11		6368.62	7043.48	6373.9	7410.94
173130_s_at	C56C10.10		711.493	504.663	647.457		366.726	275.502	225.803	263.924
173131_at	D2085.1		430.569	390.677	285.05		343.169	343.169	186.998	414.751
173132_s_at	T06A1.1		11.1914	11.6369	12.5839		11.4858	11.6369	11.4339	11.9514
173133_s_at	R107.6		649.684	1045.34	544.94		1086	1196.43	984.749	1420.71
173134_at	T16G12.3		319.697	141.808	169.566		141.377	94.5116	110.901	127.003
173135_s_at	K08E3.3		39.4518	30.0791	61.5118		39.4518	42.463	39.4518	37.1491
173136_at	Y71G12B.21		60.0787	50.8252	72.1388		50.5509	45.8386	44.0956	41.4036
173137_s_at	M117.2		2753.33	3003.68	2625.83		1825.43	1552.32	1326.5	1572.89
173138_s_at	C53B7.3		95.1802	31.6818	23.6574		274.262	172.92	111.106	117.786
173139_s_at	T27E9.3		355.636	251.255	318.013		205.269	119.59	78.3938	101.442
173140_at	ZC15.7		21.1163	20.1627	15.8987		17.8047	21.7864	26.8245	21.6785
173141_s_at	Y38A8.2		320.384	396.73	330.471		344.612	261.467	417.983	451.726
173142_at	H02I12.1		10.0183	9.9467	11.4698		10.0183	9.74348	9.68332	10.0183
173143_s_at	M03C11.1		190.888	159.869	178.671		101.393	90.703	83.2777	93.821
173144_at	Y54G2A.6		30.0088	23.9637	24.4859		21.6193	18.3958	21.1875	21.7204
173145_at	yk707c8.3		17.4131	16.8016	16.6657		17.5209	17.6542	18.88	17.4131
173146_s_at	F39H11.5		1006.85	1137.68	1275.81		725.783	538.489	539.885	569.163
173147_s_at	ZK1025.9		23.4002	25.668	29.9993		25.4634	25.6627	26.5476	27.8203
173148_s_at	R12H7.2		184.969	121.087	62.8732		248.407	172.526	239.149	140.905
173149_at	yk713f8.3		562.313	1550.67	392.403		630.278	789.555	992.283	376.455
173150_at	F13B12.6		90.2907	72.1097	88.2309		97.5756	152.441	106.503	128.702
173151_s_at	C17C3.1		14.0906	15.8447	23.9664		29.1062	50.2764	55.9582	44.1318
173152_at	Y51F10.10		175.555	164.117	132.72		132.72	108.563	102.151	118.124
173153_s_at	W04B5.3		368.27	263.001	295.76		218.616	215.926	235.324	439.648
173154_s_at	T26F2.2		13.0051	13.4745	14.7811		13.3097	13.4745	13.75	13.0229
173155_at	C31H1.8		20.7544	30.4884	16.6804		19.6431	20.6357	16.5115	19.327
173156_s_at	yk725d7.3		403.797	658.969	181.14		876.314	1087.43	917.24	647.175
173157_s_at	F55F8.5		392.309	422.213	268.741		621.142	863.586	981.448	996.04
173158_at	W08A12.2		19.1866	18.7799	28.7661		22.1299	20.3527	24.0194	23.7563
173159_s_at	Y70C5C.6		153.426	126.061	101.135		158.43	155.004	116.614	150.721
173160_s_at	F36D3.1		37.7238	36.2898	39.3747		34.2463	33.3338	42.8145	32.7711
173161_at	C06H5.7		23.7739	23.3528	30.8468		25.5637	22.3185	24.6485	20.0402
173162_s_at	F23B12.8		58.4926	37.567	67.1131		224.356	321.606	406.326	304.8
173163_s_at	R166.5		77.8264	72.8799	65.7267		112.381	87.962	77.9267	94.0406
173164_s_at	C18D11.1		152.01	130.003	76.9348		602.404	410.118	349.115	323.369
173165_s_at	B0412.3		320.044	277.969	288.824		283.039	276.824	161.653	243.914
173166_at	yk580g10.3		26.7915	21.9424	30.8468		20.8945	23.0443	23.4981	21.5069
173167_s_at	C28D4.3		851.092	416.226	438.531		415.974	347.783	554.461	374.736
173168_s_at	T10G3.6		526.812	426.544	507.616		492.796	527.525	617.609	411.674
173169_at	yk499f11.3		13.0896	12.5424	14.4878		12.6855	11.9128	13.6653	13.3712
173170_s_at	C10H11.1		12.8893	13.6896	11.0071		16.0027	16.1647	13.5771	14.6561
173171_s_at	M01D7.6		51.3791	33.2251	47.7763		24.9443	31.9724	32.2551	19.6234
173172_s_at	M28.1		18.6704	16.0531	10.972		42.8999	32.1908	21.2982	46.6862
173173_at	F54D5.3		15.4087	15.2857	19.9885		14.0878	20.06	16.4979	14.3412
173174_s_at	H06I04.6		110.117	141.503	138.387		191.569	179.77	140.556	316.816
173175_s_at	ZK512.3		24.3334	25.6553	22.2076		63.4922	144.353	128.914	150.184
173176_at	F55A11.3		174.813	159.661	133.655		95.4926	81.4668	56.1739	65.1899
173177_s_at	F21H7.2		14.8649	12.4975	16.821		13.7799	15.3261	14.8649	14.8649
173178_s_at	C37A5.1		17.0407	15.1631	17.2689		16.9098	16.7635	16.7635	16.545
173179_s_at	K02F3.11		273.066	255.451	271.921		346.34	461.457	454.177	441.247
173180_at	H06I04.6		28.7617	21.9032	21.9032		21.9032	21.6843	18.8552	21.8483
173181_s_at	C27F2.8		405.81	275.941	273.236		453.211	466.081	356.285	405.468
173182_at	F09F7.2		352.506	356.567	179.567		1315.68	1220.55	723.369	723.369
173183_s_at	T08B2.9		289.61	402.155	363.414		445.162	358.983	289.474	512.072
173184_at	yk618d9.3		20.7052	19.1314	27.1105		19.1314	17.8047	19.1314	17.9826
173185_s_at	D1043.1		304.581	306.837	366.655		207.971	178.237	178.469	177.94
173186_s_at	Y38F1A.2		261.812	232.295	256.204		156.726	175.16	117.617	144.766
173187_s_at	Y51A2D.7		172.195	177.64	185.378		182.832	154.217	139.129	199.955
173188_s_at	W02D3.9		787.597	614.826	371.353		764.747	894.983	794.64	1016.65
173189_at	2RSSE.1		16.6554	16.5175	18.025		15.5723	16.8747	23.0225	15.7006
173190_s_at	K08A2.4		121.305	167.878	122.215		142.113	139.289	158.383	171.83
173191_at	W02D9.1		30.8468	28.0675	33.0651		31.486	30.8468	30.686	30.8468
173192_s_at	Y60A3A.7		757.617	544.779	878.183		464.94	286.625	264.214	310.632
173193_s_at	C03B1.12		1278.32	1039.03	937.812		791.287	648.405	427.803	574.207
173194_s_at	T28F2.4		110.298	138.611	104.189		93.2403	96.9103	100.338	94.6337
173195_s_at	Y49F6B.4		108.75	91.0851	98.6344		48.1961	77.9364	91.0851	87.7261
173196_s_at	Y62E10A.9		71.1889	84.1242	43.725		39.8495	38.1285	39.7981	39.9217
173197_at	ZK909.2		135.65	91.2394	139.193		79.6021	56.8793	54.4044	72.3975
173198_s_at	F42A8.2		684.496	643.115	572.613		729.324	608.955	693.85	549.068
173199_at	Y82E9BR.5		13.5453	14.5925	16.8697		12.0444	14.5925	16.0147	15.6261
173200_s_at	F08G12.10		128.645	140.387	112.046		277.772	340.307	491.381	243.64
173201_s_at	T07H3.6		16.6498	16.0531	18.0699		16.6498	16.6498	15.8573	25.5632
173202_s_at	C04F12.10		1205.83	979.139	894.302		949.555	1237.43	1290.17	1232.13
173203_at	C53H9.1		502.769	1195.89	305.828		899.406	1311.38	1192.51	532.87
173204_s_at	B0310.5		18.9358	20.4726	20.1927		18.0691	18.3536	14.8624	18.3536
173205_s_at	R06A4.8		153.908	131.333	196.737		153.908	153.908	107.956	227.326
173206_s_at	T03F6.1		426.34	375.796	508.946		606.573	357.197	385.218	336.104
173207_at	Y17D7B.7		87.3922	76.3517	79.0806		76.49	73.3107	51.2968	69.2973
173208_s_at	ZK809.3		748.177	810.853	832.913		1106.11	969.521	1861.77	835.955
173209_s_at	C50F4.1		38.5088	26.5397	47.8326		33.2502	36.2633	36.2633	106.474
173210_s_at	F14B8.5		91.1718	58.8214	53.2875		106.175	91.1718	72.4879	164.5
173211_at	C10C6.6		2911.3	3115.98	2099.31		2562.87	2546.28	1978.94	2463.58
173212_at	F15B10.2		20.6389	16.3333	26.2173		14.3406	13.8491	12.4072	12.3573
173213_s_at	DY3.7		707.752	512.753	628.383		558.102	933.314	401.997	567.326
173214_s_at	W10C8.5		23.102	21.7174	41.836		44.712	22.3529	32.0288	25.2442
173215_at	C29E4.2		613.81	628.94	563.226		613.513	780.848	533.933	629.255
173216_s_at	C43E11.11		117.382	102.223	89.6012		94.5008	60.5413	57.6575	57.2432
173217_at	F58A3.1		349.783	349.783	132.201		348.303	459.793	316.523	400.16
173218_s_at	T08G2.3		143.57	121.317	130.914		327.683	392.165	447.978	440.737
173219_s_at	R13F6.6		422.589	276.555	239.492		557.39	582.74	540.093	535.626
173220_s_at	C47B2.5		1778.27	1218.25	1558.04		926.794	696.421	796.142	857.093
173221_s_at	Y48G10A.1		119.937	113.702	115.542		115.685	115.542	106.105	111.119
173222_s_at	ZC155.1		2669.57	1949.19	2925		1723.75	1591.92	1594.54	1057.2
173223_s_at	C25A1.8		153.642	95.2605	129.066		430.883	810.853	1084.85	810.19
173224_s_at	C17C3.4		14.6172	14.6172	20.7092		14.9573	13.3136	13.874	14.6172
173225_at	T05G5.12|T05G5.11		54.1471	58.105	49.1355		118.89	124.265	79.9129	83.2599
173226_s_at	Y87G2A.4		58.2234	69.8385	49.0936		36.2469	34.5655	40.5343	32.6581
173227_at	Y82E9BR.18		246.727	212.011	243.765		159.069	112.533	90.7839	167.983
173228_at	Y46H3D.1		12.8893	12.4044	14.0466		12.4814	13.1522	12.8037	11.7854
173229_s_at	Y54E10BR.4		1844.53	1802.14	1589.92		2276.72	2292.48	2403.41	3034.16
173230_s_at	Y46G5A.30		14.6561	15.9426	17.6752		14.6561	14.0823	14.5265	14.5117
173231_at	K07B1.8		45.2875	39.3592	35.4039		45.2875	53.3809	43.618	96.8661
173232_s_at	C05D9.2		139.769	85.5124	124.319		44.94	58.0276	38.2759	42.7152
173233_s_at	Y51H4A.4		15.6096	17.3133	18.0637		20.1869	18.5289	29.0684	17.2294
173234_s_at	Y52B11A.10		22.58	24.9066	34.4321		30.6041	29.7189	32.2755	39.6994
173235_at	Y38C1BA.3		153.183	168.919	33.406		185.257	90.9491	75.858	53.3835
173236_at	Y67H2A.2		59.8101	75.0756	82.2242		74.4014	80.2731	69.6428	109.056
173237_s_at	Y77E11A.11		368.48	351.275	168.583		324.949	186.355	138.984	232.598
173238_s_at	K11D12.4		22.4945	20.3952	24.0108		44.6219	46.5371	57.9993	174.406
173239_s_at	T10B10.2		441.555	500.579	430.651		379.026	278.405	287.471	226.326
173240_s_at	K08D12.3		541.171	590.687	989.912		1266.09	852.84	1093.1	630.146
173241_at	C11G6.4		83.8538	96.1786	89.4279		92.4264	92.4264	92.4264	105.102
173242_s_at	M01D7.5		134.266	93.6925	192.165		83.0956	84.0589	106.175	66.9646
173243_s_at	D1007.12		9057.45	8978.33	9890.94		9077.45	8318.68	9525.98	7835.38
173244_at	F49C12.11		1959.44	1980.08	2709.8		2083.32	1817.76	1980.08	1508.84
173245_s_at	C44B12.5		118.669	99.5874	153.655		118.669	99.3431	127.843	122.879
173246_s_at	F56E10.4		8645.82	8948.63	9967.03		7875.4	7277.66	7941.25	7326.17
173247_s_at	C44E4.6		865.159	958.581	1346.8		1124.59	876.189	1261.37	703.44
173248_s_at	T24B8.1		6623.68	6825.4	7741.25		6522.28	5827.33	7299.89	4763.9
173249_s_at	C14B9.7		7589.99	7597.72	8182.13		7874.77	7686.95	9635.45	6630.9
173250_s_at	C05D11.9		190.673	139.109	112.716		224.557	327.026	237.505	319.468
173251_s_at	T05F1.3		6029.35	6326.11	7166.87		5920.15	6029.35	7640	4642.45
173252_s_at	T19C4.7		18.5832	21.7302	23.3724		54.0041	43.1597	57.176	43.1597
173253_s_at	C27A2.2		6985.62	6784	7967.94		6985.62	6316.81	7894.29	5649.32
173254_at	Y48G8AL.6		241.355	218.569	141.215		227.299	474.837	259.428	487.381
173255_at	Y37E3.7		5881.88	5501.33	7080.8		5808.98	5277.35	6747.29	5166.76
173256_at	Y53F4B		11.1084	11.8147	14.1872		10.9819	10.0648	10.1521	10.8219
173257_s_at	Y53F4B		1256.7	1003.94	1139.39		868.277	448.098	561.689	377.197
173258_s_at	F25H2.6		20.7079	26.4978	24.7339		23.4691	22.9097	22.8256	25.6575
173259_at	Y37E3.17		206.892	216.191	169.307		271.555	235.559	233.52	335.883
173260_s_at	T06E4.1		130.744	151.844	120.714		229.369	371.071	558.741	339.213
173261_s_at	B0507.1		56.7781	25.5496	21.1207		26.911	23.5764	20.001	19.4537
173262_s_at	F25B4.1		202.348	179.598	229.26		227.404	232.705	290.87	273.269
173263_s_at	K11H3.1		566.24	503.243	336.002		700.917	642.507	687.64	815.551
173264_at	F01G10.1		52.965	47.8289	54.3432		50.6262	29.2068	51.1637	37.5551
173265_at	Y71H10A.1		309.155	427.287	274.496		222.762	233.729	156.271	235.269
173266_at	Y54E10A.3		394.809	405.177	354.025		273.203	331.397	289.659	244.627
173267_at	F52E4.1		62.1605	58.7686	62.1605		64.1454	59.9513	66.0918	62.1605
173268_s_at	T05H4.12		1743.33	1621.56	1818.08		2341.12	1843.01	2293.33	1167.95
173269_s_at	M01F1.2		7262.62	6221.81	8117.54		6841.4	6033.7	6978.14	5783.09
173270_s_at	F42G8.12		1937.73	1661.85	1263.41		2662.76	2451.64	2468.46	2234.47
173271_s_at	C44H4.2		12.2486	11.6988	9.54177		14.321	13.3787	13.0494	14.9233
173272_s_at	Y38C9A.1		313.69	245.269	207.391		147.086	125.926	108.796	176.54
173273_at	C44H4.3		35.0355	30.1675	40.8993		39.3663	34.8299	43.9062	43.4417
173274_s_at	W01F3.2		21.054	23.4588	38.1947		68.8896	62.703	56.1739	65.5916
173275_s_at	B0336.10		6945.75	6850.35	6712.24		7889.16	7090.92	9393.39	7090.92
173276_s_at	C28C12.7		66.992	82.1852	50.6105		995.933	1630.14	2059.88	1034.35
173277_at	K07B1.8		3558.18	4570.74	1313.91		4200.35	5365.8	4200.35	6941.7
173278_at	C29F3.1		12.0883	11.2211	17.7453		11.6923	11.2078	11.6923	11.6923
173279_s_at	C29F3.1		24.4114	22.9364	27.1961		21.155	23.2533	23.2533	27.4291
173280_at	Y37B11A.2		33.3885	30.1164	55.6076		29.5444	29.206	30.0028	44.4509
173281_s_at	B0412.4		4550.11	3874.05	1656.64		5338.53	7482.44	5855.45	6483.24
173282_s_at	W05E10.4		39.7467	28.6647	44.1808		30.0758	39.3735	37.0952	56.4452
173283_s_at	T04D3.5		284.767	244.197	217.923		159.081	140.344	91.883	85.7552
173284_s_at	R07E5.14		448.882	391.755	494.816		391.755	391.755	380.914	263.918
173285_s_at	Y113G7A.4		33.583	32.2766	24.5266		42.4916	33.583	34.6526	33.583
173286_s_at	C37A2.7		4076.47	4389.08	4683.74		4416.35	4648.82	6330.17	4045.26
173287_s_at	T14F9.3		77.8468	58.5418	97.8012		91.7404	85.1117	83.3172	85.1117
173288_at	F56A3.4		15.762	15.0414	20.9552		15.1137	14.5876	14.7759	13.8747
173289_s_at	Y39H10A.3		195.758	148.386	231.09		117.457	69.3513	55.016	84.1407
173290_at	Y67D2.3		252.939	259.923	294.047		240.634	144.85	198.297	111.328
173291_at	Y82E9BR.3		2308.44	2714.74	3454.82		4264.7	3100.52	3570.65	2180.86
173292_at	MTCE.31		1608.86	1517.66	2056.07		1624.22	2106.22	2299.03	1481.22
173293_at	Y105E8A.19		64.4674	57.435	78.9837		55.5992	55.4396	57.2862	41.4036
173294_at	K05G3.3		198.318	136.189	181.49		110.568	91.0554	91.4863	88.6395
173295_s_at	K12H6.6		1172.82	1128.56	747.898		1120.57	957.214	961.279	1147.18
173296_at	K07E12.1		231.533	144.003	239.338		225.547	232.779	118.315	220.226
173297_at	Y48G8AL.13		12.9463	12.4137	13.868		13.7881	12.497	13.7023	13.7023
173298_at	yk145b11.3		1708.04	1366.08	1838.94		2264.12	2678.15	2755.04	1987.05
173299_s_at	F33A8.1		180.997	179.326	57.1493		283.838	443.602	318.64	485.54
173300_s_at	F45H10.3		772.297	812.109	1037.29		967.328	1001.93	1237.57	750.997
173301_s_at	C05E4.9		158.23	147.042	32.9511		472.614	499.231	651.344	464.183
173302_at	F55G1.4		46.216	34.0625	56.1739		87.0914	113.044	110.097	150.409
173303_s_at	Y51H7C.6		106.005	76.65	112.455		81.0528	82.3372	61.971	82.3372
173304_at	Y48B6A.6		72.8505	70.8617	74.6417		97.0585	84.458	71.2387	71.3456
173305_s_at	F49E11.1		1175.04	1043.42	924.297		1166.04	1285.48	811.215	1155.75
173306_s_at	C04G2.6		266.54	254.984	228.704		301.397	363.945	335.141	323.369
173307_s_at	F53B7.5		11.4698	9.71693	14.8388		14.1721	11.3952	11.4698	11.4698
173308_at	Y67H2A.5		2764.77	2667.27	3577.92		3212.28	2351.33	2729.37	1782.38
173309_at	Y51F10.2		42.3043	41.039	52.7541		67.9868	95.1696	75.4299	65.9104
173310_at	Y51F10.7		14.7335	15.7792	13.849		13.5817	11.4698	12.8961	13.5817
173311_s_at	C23H5.9		15.3369	15.0527	17.3693		17.7513	15.2592	20.9848	16.2729
173312_s_at	K08A2.1		1321.73	904.114	679.451		1626.38	2337.18	1965.84	2071.1
173313_s_at	C01F1.1		345.995	261.683	187.301		281.476	261.683	198.548	243.091
173314_at	Y48G8AL.1		118.252	95.5476	88.8722		88.5491	78.0925	82.9681	88.5491
173315_at	Y37E3.8		6173.29	6153.2	7102.85		6943.01	6164.17	7225.74	5889.55
173316_s_at	Y62H9A.6		12.2674	12.2674	15.1417		12.2971	10.8634	12.1786	11.767
173317_s_at	C29F9.7		95.294	75.1197	61.8715		106.352	127.064	94.1342	110.243
173318_at	yk145d8.3		4183.15	3728.28	4071.33		5065.9	6958.61	6273.08	4957.27
173319_s_at	T19D12.6		1891.29	1819.54	1537.78		1016.57	1018.49	796.644	730.386
173320_s_at	F09F7.3		214.742	239.64	168.213		326.052	427.178	322.708	611.543
173321_at	T05E11.3		219.955	171.326	129.505		171.326	152.519	176.903	171.326
173322_at	Y82E9BR.14		234.937	229.044	162.401		252.805	312.212	220.648	265.124
173323_at	C35E7.1		74.9415	57.1272	16.6582		68.1562	125.657	97.3699	131.827
173324_s_at	T28D6.6		204.018	196.108	277.96		170.726	119.511	160.91	143.482
173325_s_at	Y47G6A.6		156.155	156.155	158.198		137.256	166.726	134.533	200.796
173326_s_at	Y43F8B.2		2200.46	1976.53	1129.39		3260.4	4229.69	3518.39	3392.86
173327_at	C36E8.1		1811.68	1594.5	2133.87		1390.24	1707.87	1519.29	1288.85
173328_s_at	T27F2.1		428.032	386.623	468.32		583.03	452.775	563.808	632.612
173329_s_at	T01C3.6		7818.71	7014.1	9604.87		7403.1	8087.73	8888.67	6986.47
173330_s_at	F07D10.1		5191.67	4470.67	5343.04		5662.38	5238.31	5865.93	4744.44
173331_s_at	F37C12.4		5151.28	5123.3	6319.48		5413.67	5037.12	6659.13	4596.74
173332_s_at	F26E4.6		1322.61	1270.27	2062.95		1195.66	974.801	1614.37	508.577
173333_s_at	Y48B6A.2		4229.08	4467.25	5396.45		4743.98	4542.34	6221.65	3338.51
173334_s_at	Y62E10A.1		2572.84	2557.19	3735.75		3494.88	2698.05	4034.67	2598.03
173335_s_at	C24B9.9		47.9468	53.9914	51.8461		51.5566	46.0155	45.2045	36.7858
173336_s_at	R09B3.2		57.507	44.9621	64.9718		146.612	150.341	494.751	141.757
173337_s_at	R09B3.3		620.477	558.75	1055.41		600.054	734.036	1938.88	577.303
173338_s_at	Y69A2AR.3		199.458	220.399	450		177.046	150.66	242.083	98.2308
173339_at	MTCE.23		364.564	396.548	1339.9		83.2786	159.991	97.4504	53.5445
173340_at	C44B12.5		42.0485	38.5042	44.4927		39.9941	43.4968	44.4344	42.0485
173341_at	Y48G8AL.11		12.8893	16.2002	14.8194		14.5585	14.8194	13.5772	18.9401
173342_at	Y92H12BR.2		283.375	290.783	321.178		194.605	217.03	234.283	153.839
173343_s_at	W08D2.7		278.683	258.477	135.034		199.08	208.906	159.649	202.243
173344_at	Y54F10BM.3		11.28	13.8469	16.2423		14.0842	14.0842	15.6616	15.2617
173345_s_at	T28A8.7		359.009	249.928	455.611		288.297	228.537	253.642	290.285
173346_at	Y37E3.15		285.575	349.425	186.488		282.869	330.304	295.215	438.069
173347_at	Y37E3.9		193.679	280.235	195.403		310.483	308.655	284.026	349.879
173348_s_at	Y67D8C.8		10.1056	12.2424	12.0217		12.4814	12.4814	14.9988	12.7995
173349_at	MTCE.26		2625.18	2584.56	3055.54		2967.6	3601.07	3577.9	3340.43
173350_s_at	C54E4.2		137.61	111.878	53.7902		1430.7	1043.35	1031.55	453.148
173351_s_at	ZK652.4		9140.73	9433.16	10074.5		9135.24	8376.1	10120.2	7760.53
173352_s_at	C18D11.4		109.634	101.48	54.0153		139.288	117.697	95.7675	142.852
173353_s_at	Y67D2.6		39.6396	28.3817	47.7914		38.486	49.0959	49.0316	49.6156
173354_s_at	F33E2.2		1110.49	978.65	826.016		854.016	820.379	588.583	741.345
173355_s_at	T14B4.6		37.6868	46.2381	49.5695		232.883	164.639	226.426	173.686
173356_s_at	Y113G7A.3		437.405	322.167	275.272		352.425	303.302	234.52	306.897
173357_s_at	Y53G8AL.2		99.2571	93.7209	142.656		100.237	87.8034	93.177	86.4596
173358_s_at	R08D7.3		1094.12	756.121	712.88		635.245	417.518	577.186	463.04
173359_at	Y37E3.4		75.4526	95.9875	148.968		183.169	98.8218	163.355	85.183
173360_at	Y71H2AR.1		203.283	191.421	172.767		307.41	203.283	214.155	157.63
173361_s_at	Y105E8A.24		32.6991	24.1641	40.8956		26.7928	32.5891	29.4877	31.1009
173362_s_at	M03C11.2		11.9249	13.6064	16.5711		14.221	10.5071	13.2444	13.1045
173363_s_at	C07H6.1		768.318	607.712	604.969		454.179	347.583	263.176	406.742
173364_s_at	E01A2.2		242.35	325.077	219.116		328.913	418.426	328.983	436.483
173365_at	Y67H2A.7		197.812	141.007	235.342		200.469	286.938	220.476	288.27
173366_s_at	K12D12.2		173.812	133.829	107.83		150.692	196.852	138.352	211.46
173367_s_at	D1007.6		4124.75	3848.65	6068.38		5805.71	4858.53	6360.32	4858.53
173368_at	Y67D2.7		97.5265	93.2077	86.8323		64.3688	84.2766	98.2352	85.846
173369_s_at	F37C12.11		4749.97	5028.5	7087.91		4426.46	3473.53	5511.61	2377.35
173370_at	F58E10.3		3285.9	3724.31	3088.73		3220.4	3220.4	2713.97	3556.57
173371_s_at	Y71F9AL.17		235.346	328.571	137.694		269.297	519.858	432.16	439.116
173372_at	K09E9.2		410.876	419.883	129.402		553.988	873.278	519.067	519.067
173373_s_at	Y48G10A.2		180.796	128.823	115.081		149.17	158.198	206.026	196.102
173374_s_at	C16C10.11		118.507	164.012	237.299		259.072	203.354	220.07	283.589
173375_s_at	K11H12.2		8030.25	7738.51	10077		7985.38	7567.41	7985.38	7454.04
173376_s_at	Y71H2B.10		220.226	231.374	165.336		165.336	145.851	86.7488	165.336
173377_s_at	F44G4.4		377.682	258.326	436.279		239.654	297.894	297.894	292.95
173378_at	Y37E3.1		50.8347	68.444	38.4944		42.5226	45.751	34.5883	44.9628
173379_s_at	C01A2.5		604.959	653.056	620.38		797.632	824.883	746.838	843.407
173380_at	Y48G8AL.8		9673.4	9694.75	9945.36		10859.8	10071.3	11717.7	10092.4
173381_at	T05C12.7		1721.23	1841.81	1698.47		1967.36	1412.93	1526.75	1723.33
173382_s_at	T05C12.7		860.183	1142.38	897.374		907.71	690.841	982.639	966.864
173383_s_at	T01B7.5		247.027	237.683	193.734		237.683	244.469	238.441	237.683
173384_at	Y67H2A.6		384.869	328.022	369.653		270.752	328.226	293.812	316.153
173385_at	T19B4.7		466.397	425.732	338.397		246.246	263.244	156.389	244.839
173386_s_at	T19B4.7		622.801	450.032	440.197		336.263	340.626	175.706	333.851
173387_at	C08C3.3		65.1388	73.9827	87.8998		123.869	153.812	93.1254	106.892
173388_s_at	F09B12.3		34.3051	18.7951	38.3137		89.359	36.675	40.0689	38.2256
173389_at	Y47G6A.20		22.0734	19.0871	27.846		19.0871	18.6152	18.2122	15.7081
173390_s_at	C34E10.1		549.378	603.569	293.197		572.893	645.374	373.348	726.212
173391_s_at	K09A9.5		877.097	776.612	560.605		629.837	500.809	438.809	459.403
173392_s_at	yk714g10.3		751.457	767.731	308.988		1118.53	1685.02	1257.53	1107.47
173393_s_at	T26E3.4		90.5214	112.243	75.6968		124.089	112.243	106.86	133.154
173394_s_at	Y71F9B.3		651.826	486.358	704.432		691.567	527.762	972.052	532.996
173395_s_at	Y47D3B.10		74.6591	78.3848	73.6001		100.026	88.641	98.2422	112.718
173396_s_at	C17E4.5		1467.96	1327.06	1021.35		1720.59	1310.78	1183.5	1334.04
173397_at	Y20F4.4		46.0067	64.4806	54.6313		53.6707	54.6313	61.1474	54.6313
173398_s_at	F53H2.2		13.5465	13.2361	14.5826		12.9655	14.8699	16.5354	15.6745
173399_s_at	Y71F9B.5		61.2743	60.8591	42.6251		57.9352	87.1682	57.458	62.0801
173400_s_at	Y37D8A.13		14.067	13.4874	16.4086		10.8295	10.7016	10.8884	11.8498
173401_s_at	F32D1.10		33.7538	68.0009	31.8253		628.155	1186.89	1172.64	1456.52
173402_s_at	T07C4.5		333.027	447.815	340.582		2559.01	1242.53	1416.75	862.144
173403_s_at	T13F2.8		994.752	1077.84	734.995		2041.98	3092.77	2708.11	2409.78
173404_s_at	R186.1		16.2028	15.3665	24.0125		14.1546	13.759	13.5775	15.4309
173405_s_at	K10C2.4		114.143	130.011	112.333		173.683	131.935	155.024	98.0492
173406_at	Y82E9BR.16		152.681	154.974	144.355		142.313	122.588	142.313	139.084
173407_s_at	JC8.3		3904.43	3714.72	5105.18		3256.07	3197.1	4507.26	2859.28
173408_s_at	F17C11.9		3709.95	3206.37	3822.32		3114.98	3088.49	3986.65	2827.82
173409_s_at	F15B9.5		137.935	129.092	40.2717		137.276	129.092	98.5641	161.926
173410_s_at	Y87G2A.1		89.3876	58.1357	104.088		45.9631	60.5596	63.8952	56.1604
173411_s_at	K07H8.6		67.7115	66.0966	108.481		70.1559	63.4394	82.8293	63.6798
173412_s_at	Y51A2D.9		33.1645	42.1402	17.5198		173.207	120.852	90.052	38.7066
173413_at	Y73B6A.5		613.44	764.221	530.751		501.311	412.619	267.056	502.497
173414_s_at	T07D1.4		262.75	305.141	183.101		339.283	405.737	246.855	377.515
173415_s_at	F39H11.2		258.535	358.8	149.332		382.472	482.079	264.425	627.755
173416_at	ZK507.6		126.145	175.89	129.114		213.869	307.883	186.508	353.497
173417_at	F35H10.10		359.092	391.411	124.116		587.965	728.203	493.215	547.726
173418_at	C54H2.5		518.835	518.012	347.478		578.693	518.835	420.442	565.897
173419_at	Y38F2AL.4		16.7718	14.3594	21.7136		14.2793	14.1156	17.4035	15.853
173420_s_at	Y38F2AL.4		25.1357	21.5692	49.4187		21.798	23.0443	21.8175	20.7298
173421_at	Y38F2AL.4		78.7109	71.4708	68.5884		56.4871	47.0615	40.3558	41.0676
173422_at	ZC504.4		612.605	503.14	370.612		531.592	628.753	325.563	562.24
173423_at	K11E8.1		15.9008	11.4287	14.8743		10.4614	9.94138	10.3376	9.55457
173424_at	F55C7.7		143.224	209.387	144.67		175.191	315.401	246.132	268.597
173425_at	F46E10.9		329.997	280.835	297.985		459.711	329.997	329.997	377.789
173426_at	Y51H4A.3		220.626	198.265	113.792		175.899	173.422	108.392	173.422
173427_at	AC7.2		463.242	500.4	431.164		335.297	317.377	196.353	360.269
173428_at	T12F5.4		246.723	198.169	209.342		313.603	311.94	248.621	376.141
173429_at	F18H3.5		78.0256	63.9201	40.5156		70.2689	85.7609	80.7282	88.2769
173430_at	C03G5.1		309.883	231.812	430.435		259.233	166.195	173.087	212.482
173431_at	C51E3.7		3615.41	3393.28	2878.65		2834.73	1634.72	1315.08	1941.89
173432_at	Y113G7B.23		185.886	164.084	281.44		164.084	164.012	144.778	164.084
173433_s_at	K04G7.3		736.04	754.332	332.535		482.728	596.469	357.61	596.469
173434_at	C44C11.1		96.1591	125.332	128.481		242.649	244.907	123.833	228.078
173435_s_at	C09G12.8		440.286	440.286	469.369		434.355	461.279	251.659	440.286
173436_at	C10H11.9		181.643	235.683	144.027		264.341	276.4	150.538	280.255
173437_at	F02E9.2		505.755	477.819	458.537		329.855	281.707	246.416	228.195
173438_at	C23H4.1		1283.74	1022.27	955.785		661.026	438.397	304.615	461.172
173439_at	F25E2.5		452.101	538.835	287.126		351.497	338.934	181.965	411.423
173440_at	T10H9.4		2562.59	2449.13	3002.83		2370.78	2604.04	1909.53	2211.44
173441_s_at	F54C8.3		668.383	663.588	505.951		402.355	576.859	299.123	394.321
173442_at	T02C12.1		1295.74	1221.94	1186.99		1100.58	1614.61	948.651	1101.23
173443_s_at	F57B10.12		49.294	57.7453	41.4564		50.4414	59.8599	77.3281	45.0353
173444_s_at	R09B3.5		1837.12	1429.43	1976.4		1049.8	1340.96	1661.32	798.023
173445_s_at	F44B9.6		15.7081	14.7099	18.5639		18.8382	17.7225	14.7344	31.8197
173446_s_at	C37F5.1		146.348	191.566	218.03		243.04	247.061	243.04	412.661
173447_s_at	C35C5.1		24.9353	44.5127	17.1997		19.7376	21.5481	14.9065	31.0919
173448_s_at	F57F5.4		46.5245	41.2458	33.1023		45.7997	47.0228	44.8583	54.8642
173449_s_at	C15F1.3		183.066	203.597	162.629		136.536	125.809	101.863	181.438
173450_at	Y46H3A.6		231.829	240.953	152.01		172.369	193.038	122.973	162.036
173451_s_at	Y46H3A.6		50.1088	60.3678	26.695		61.9579	59.8488	49.5172	75.248
173452_s_at	K08H10.7		16.9654	22.5012	17.9116		14.6367	14.9317	14.3027	18.8819
173453_s_at	F20C5.2		807.396	732.912	376.213		387.785	436.855	320.875	452.455
173454_at	F42A6.7		2106.16	1885.04	1791.6		1917.34	1925.09	1477.74	1630.81
173455_s_at	C26D10.2		1923.15	2249.74	1019.83		2135.57	2084.23	2046.95	2393.16
173456_at	C02H7.3		418.969	497.6	484.421		94.5049	75.9693	57.5689	101.143
173457_s_at	Y75B8A.35		20.0343	22.0638	22.5076		16.0774	19.3352	18.1656	15.9391
173458_at	F49E11.9		419.14	295.718	238.007		252.226	289.469	269.132	271.15
173459_s_at	F52B5.1		782.046	722.529	637.378		506.742	485.655	346.908	391.103
173460_s_at	F26G5.9		1328.67	1343.47	1401.83		1343.47	1635.33	918.683	1189.18
173461_at	M05B5.5		147.098	140.074	88.3127		147.098	203.971	156.851	147.098
173462_s_at	C03B8.4		1373.61	1310.92	1494.61		743.097	853.982	629.948	836.831
173463_s_at	F08B12.3		208.527	222.467	103.779		78.092	73.7319	40.6354	81.0352
173464_at	F59F5.6		267.705	312.469	288.815		164.498	167.712	33.8545	152.647
173465_at	Y39H10A.7		31.1964	31.951	33.2882		27.6702	29.7506	31.1964	32.2748
173466_s_at	C36H8.3		513.737	527.083	411.674		376.455	274.842	317.769	210.797
173467_s_at	R10E11.4		61.0081	57.6089	51.4011		49.7707	58.6831	57.6089	60.4574
173468_at	D1022.7		499.067	399.139	346.046		390.366	353.352	170.774	410.312
173469_s_at	ZK829.2		26.4087	25.0467	38.5196		25.1599	24.7111	30.5706	25.1599
173470_s_at	H19N07.4		305.547	321.059	270.683		229.606	157.712	92.396	181.579
173471_at	Y71F9B.7		14.3509	13.0109	18.2451		12.2961	12.0525	11.7377	12.006
173472_s_at	Y57A10C.6		31.2572	35.3559	29.2715		51.7306	43.1464	45.2202	106.552
173473_s_at	C09G4.1		64.9262	69.348	68.0621		65.9128	94.4189	84.6624	111.05
173474_at	T27E9.7		493.026	560.978	345.365		501.651	671.566	349.086	501.651
173475_s_at	ZK637.13		468.789	672.787	317.904		1693.23	916.92	1392.53	559.235
173476_s_at	C07H4.2		427.514	360.97	216.326		216.326	205.403	137.612	177.903
173477_at	F35G12.3		577.272	642.497	709.118		641.867	641.867	526.464	806.775
173478_at	F35G12.3		66.5046	52.7976	66.2972		120.722	81.068	52.703	84.288
173479_at	R151.6		135.225	103.494	104.581		146.353	80.2154	89.974	89.2511
173480_s_at	Y5H2B.5		56.1223	46.3389	77.1557		50.6262	38.3242	50.6029	58.3989
173481_at	Y41E3.1		409.628	465.512	406.459		380.184	352.357	194.145	334.142
173482_s_at	T01D1.6		94.5334	77.6312	84.9307		111.534	124.158	111.534	173.713
173483_s_at	ZC395.8		552.238	541.276	309.783		657.235	924.475	590.355	963.342
173484_at	F53H8.4		141.457	148.193	138.55		150.026	158.687	89.9948	156.279
173485_s_at	B0546.4		384.105	450.426	509.426		351.826	244.117	189.669	232.226
173486_at	F31C3.4		81.3868	59.3965	59.0689		64.2056	55.4605	41.6934	49.1731
173487_at	R04D3.2		17.1579	14.6377	18.8766		26.1002	17.9497	18.7824	17.9497
173488_at	T05E7.5		10.8031	11.2646	16.4372		16.5263	25.1319	19.4506	16.5263
173489_at	F14B6.1		11.638	11.638	10.8446		11.6222	12.2542	12.0628	10.8005
173490_s_at	F09F7.7		2184.11	2245.13	1857.37		1857.37	1421.81	1944.75	1732.66
173491_s_at	F58H7.2		50.202	40.3857	53.9365		43.0331	44.2688	54.2604	55.1784
173492_s_at	D1044.7		70.6829	63.442	64.4106		63.6701	64.4106	74.5769	64.4106
173493_at	F59B2.2		83.4511	82.2831	106.223		83.4511	75.1197	56.7576	100.436
173494_s_at	T20F5.4		141.752	165.645	140.759		184.469	184.807	188.382	166.637
173495_at	K11G9.5		13.8542	13.5162	13.398		13.2215	12.6451	13.2215	11.6552
173496_s_at	T23G7.3		212.255	188.033	201.276		318.911	266.979	406.104	266.425
173497_s_at	ZC190.7		92.4343	75.6198	105.255		91.1949	71.5622	88.3592	75.3003
173498_s_at	F09C6.1		58.1261	54.5019	57.41		258.35	107.953	107.953	150.762
173499_s_at	B0228.4		16.1501	16.0463	21.0156		16.0463	15.2726	16.9974	15.6284
173500_at	R160.7		1357.3	1457.43	976.266		942.667	1029.58	469.325	1046.87
173501_s_at	M70.4		19.2669	20.7079	18.1624		18.1624	17.279	15.5726	19.1717
173502_s_at	C03E10.4		62.8952	93.3645	75.205		107.627	75.205	53.2183	80.921
173503_at	K07A1.12		492.508	411.64	410.995		340.609	423.11	400.847	357.737
173504_at	C42D8.8		2489.5	2610.75	1446.36		2646	2241.87	2140.07	2835.34
173505_s_at	C42D8.8		1718	1718	1509.83		1930.4	1819.55	1623.65	1492.33
173506_s_at	T20H4.5		529.205	539.302	492.983		451.876	305.126	385.496	264.417
173507_s_at	F43C9.4		265.755	232.426	227.721		146.887	166.491	82.7552	134.669
173508_at	C02B10.1		477.64	348.653	369.897		277.626	249.241	228.16	163.883
173509_at	W02D3.9		651.559	398.757	413.349		354.726	408.087	345.74	398.757
173510_s_at	Y57E12AL.5		221.744	225.115	199.737		204.283	143.265	189.292	177.073
173511_at	H37A05.1		943.904	901.226	762.497		763.783	740.566	476.065	782.357
173512_at	T01D3.5|T01D3.4		433.11	330.826	266.032		327.592	290.169	179.226	302.611
173513_s_at	C18E9.3		671.769	433.955	367.077		301.501	364.562	364.562	352.212
173514_s_at	K12C11.1		176.279	178.712	257.713		191.814	143.118	139.982	147.139
173515_s_at	Y87G2A.5		191.539	189.255	104.394		157.355	113.772	110.451	166.145
173516_at	M01E11.4		378.091	355.588	276.459		604.926	501.705	503.698	673.421
173517_at	F37B12.3		449.34	379.567	285.569		312.926	302.536	233.637	341.572
173518_s_at	C34D4.15		111.164	112.46	58.7649		267.563	111.164	171.597	78.3748
173519_at	T05A12.3		955.668	825.393	486.166		823.755	1087.93	655.333	1029.68
173520_at	T20B5.3		36.8312	40.5452	40.372		24.353	17.96	11.4528	23.0973
173521_at	C48G7.3		420.884	428.126	291.701		788.697	1069.75	548.197	844.069
173522_s_at	W06H3.2		386.572	275.912	382.201		236.989	238.806	289.586	229.319
173523_s_at	F11C7.5		297.683	244.675	357.775		320.242	231.864	350.561	260.54
173524_at	D2096.8		3421.01	3268.24	3126.98		3268.24	3268.24	3066.56	3268.24
173525_at	C36B7.6		323.14	246.526	221.64		221.64	216.008	159.217	191.023
173526_at	F13H6.5		26.2809	21.9669	22.5961		21.7136	19.813	19.0589	18.7793
173527_at	C16H3.3		365.708	386.373	270.683		248.069	174.211	88.7755	188.212
173528_at	ZK863.4		899.616	610.061	475.14		596.098	689.761	397.813	563.603
173529_at	C36A4.4		346.926	346.926	312.428		299.671	438.326	308.843	437.869
173530_at	F26F4.5		377.883	290.367	231.801		375.997	461.24	430.379	427.3
173531_at	C17G1.4		254.22	248.326	241.569		336.944	294.633	192.184	292.573
173532_at	R03D7.4		190.255	203.826	199.864		240.358	205.153	190.201	222.593
173533_at	F31E3.4		363.899	270.943	246.946		178.912	237.883	144.19	237.883
173534_at	C08A9.7		22.0121	23.0443	23.0443		23.8178	23.0443	21.217	23.4677
173535_s_at	F33A8.5		603.611	555.317	724.359		729.655	512.622	555.317	386.926
173536_s_at	K02B2.3		72.9694	82.9973	90.342		83.3799	63.0448	60.8551	55.7368
173537_at	B0361.9		39.7127	50.1691	28.7985		48.2631	76.669	42.9385	42.9385
173538_s_at	M02D8.3		40.2018	54.1684	39.4981		65.4271	109.913	75.205	129.305
173539_at	B0511.10		458.683	295.805	352.308		543.42	1036.65	925.724	801.559
173540_at	F59C12.3		103.537	55.7808	80.9579		94.9736	105.661	71.7975	80.9158
173541_at	F28B3.7		663.989	605.293	605.293		541.435	717.402	503.455	800.671
173542_at	F47D12.9		863.938	814.369	697.207		760.467	760.467	519.579	760.467
173543_at	C13F10.4		440.433	433.111	244.457		172.179	167.212	75.4574	136.589
173544_at	C18B12.6		80.0831	115.428	83.6355		70.2814	87.0841	48.3768	80.0549
173545_at	M03D4.6		12.4491	10.218	12.7314		10.1979	8.99591	10.1937	9.15054
173546_s_at	C24F3.1		936.459	874.457	726.76		638.662	407.592	419.583	487.07
173547_s_at	C36B1.12		89.6998	87.6465	61.9373		82.1615	84.4405	84.4405	86.1688
173548_s_at	H06H21.6		1030.64	1050.35	728.26		812.77	855.754	624.841	806.355
173549_s_at	T07F10.6		37.3316	32.7355	40.63		36.2132	36.2132	46.6805	33.7956
173550_at	F45D3.4		134.761	102.549	72.1876		197.257	208.64	155.417	131.681
173551_at	F32B5.7		206.022	238.12	168.43		110.663	70.3088	69.0804	101.123
173552_s_at	M01B12.3		470.722	403.867	435.303		278.175	295.336	334.183	185.166
173553_s_at	C27A7.4		96.2536	120.665	46.5502		34.2463	36.4553	32.1927	34.9665
173554_at	Y79H2A.6		1043.69	1004.15	1022.34		997.643	1004.15	906.168	995.391
173555_at	R13F6.10		464.12	450.118	399.326		353.512	399.326	237.159	495.043
173556_s_at	C06A8.1		226.233	157.526	135.65		187.291	174.11	145.392	193.138
173557_s_at	F26A1.12		16.0646	15.9093	18.6344		15.9093	14.8617	16.5471	14.9304
173558_at	ZC443.3		983.571	1020.79	1031.4		740.74	593.014	520.255	682.93
173559_at	T26C11.4		299.165	249.655	261.911		186.84	179.155	122.75	186.338
173560_s_at	H19N07.3		353.551	370.024	564.455		207.469	143.179	152.057	118.465
173561_s_at	R12C12.9		37.6498	57.9067	39.1171		44.6714	54.0386	53.7034	66.9722
173562_s_at	T05B11.3		372.266	353.335	395.654		241.169	210.161	218.339	192.04
173563_s_at	C35C5.3		556.74	466.177	441.255		478.858	441.255	390.991	375.7
173564_at	Y37D8A.4		263.426	226.851	208.855		565.856	422.666	387.512	308.003
173565_s_at	C05C8.6		238.123	227.683	227.683		189.5	291.896	253.445	217.012
173566_at	C13B9.3		569.604	527.924	489.19		357.483	319.269	268.725	284.06
173567_s_at	T02E9.2		70.9763	65.2357	73.2088		71.5775	63.9868	76.4381	52.7541
173568_at	C27A12.6		392.275	313.157	248.783		253.004	248.783	150.479	212.991
173569_at	B0041.5		1365.38	1095.01	1050.01		1056.05	1050.01	853.358	695.92
173570_s_at	F17C8.6		51.7565	55.2623	22.6413		21.1506	19.9502	17.4319	20.2973
173571_s_at	T27E4.6		17.6641	16.8053	17.6641		14.5954	17.6641	17.6641	17.6849
173572_s_at	T05H10.3		120.693	154.839	83.0225		849.097	240.844	375.694	125.881
173573_s_at	Y75B7B.2		29.9897	27.9675	41.2458		24.2831	42.9426	41.5253	26.5861
173574_at	T10F2.3		152.382	122.612	105.351		108.794	111.236	66.3437	124.295
173575_s_at	F19H6.5		17.2094	15.2107	27.3364		18.3238	16.8863	17.6844	14.5944
173576_at	ZK180.5		112.518	84.7826	99.7327		610.648	298.286	241.202	199.218
173577_at	T18H9.7		720.738	895.715	431.969		812.947	1268.42	708.214	1034.35
173578_s_at	C33D9.3		130.812	147.51	136.631		221.495	299.479	162.212	308.97
173579_s_at	W04G3.2		54.2893	65.042	66.9152		111.976	79.3441	76.4782	78.459
173580_s_at	W06D12.2		27.2556	27.9369	30.8468		27.2556	26.575	28.098	26.0354
173581_s_at	Y41C4A.10		79.4816	70.6766	128.77		69.9491	84.0209	187.791	86.6106
173582_at	C14H10.2		16.4408	14.8825	16.6657		16.7635	15.9527	14.2214	15.309
173583_s_at	C14H10.2		67.1476	72.9403	67.4678		153.541	137.651	109.303	125.223
173584_s_at	W01C9.3		152.013	134.108	82.3577		232.612	258.176	238.795	282.982
173585_at	F16D3.4		777.469	764.465	626.308		455.597	626.308	359.544	646.983
173586_s_at	W02B12.10		399.262	332.76	352.571		418.206	457.341	476.261	539.969
173587_s_at	T07D10.1		23.0473	33.4543	25.0795		19.1161	19.0549	22.083	18.6102
173588_s_at	T13F2.6		15.1427	13.9298	22.0526		15.921	12.9222	15.6327	15.9506
173589_at	Y105C5A.1		34.5876	41.9175	45.8906		53.8426	48.6352	37.5913	63.934
173590_at	F10E7.8		571.091	563.783	603.853		476.607	473.455	392.489	542.348
173591_at	F43G6.9		1451.21	1355.36	1125.42		1200.23	1543.14	1053.19	1476.19
173592_s_at	H21P03.3		517.98	448.018	317.212		685.637	594.432	311.371	540.826
173593_at	ZK546.17		46.7277	41.6085	52.519		33.6548	32.1541	25.7707	35.2178
173594_at	Y32H12A.8		96.3895	162.857	86.8323		71.0145	67.0488	46.6788	88.0942
173595_s_at	Y32H12A.8		20.7377	21.6015	19.1866		16.9072	19.1866	16.1079	19.2223
173596_at	F57B9.7		696.383	777.052	503.186		762.407	723.64	624.755	794.735
173597_s_at	F57B9.7		21.1606	23.1972	20.0051		32.802	34.9662	28.8097	28.8097
173598_s_at	Y75B8A.32		10.096	9.92025	11.4678		11.0338	10.6162	11.0338	11.9278
173599_s_at	Y48G10A.3		657.612	644.715	451.217		741.273	823.575	818.955	757.989
173600_s_at	R07E4.5		172.179	196.202	208.657		119.935	96.5879	93.2559	121.745
173601_s_at	Y56A3A.11		36.1101	34.3226	40.6845		43.0294	43.098	40.6845	57.7935
173602_at	Y17G7B.17		583.208	533.174	581.689		723.588	674.172	447.035	506.355
173603_at	T11G6.5		810.012	701.927	862.482		566.028	408.912	325.226	591.998
173604_at	C14A11.6		338.476	218.49	356.012		136.023	109.929	104.531	101.393
173605_s_at	C14A11.6		344.077	276.787	401.195		172.369	185.826	221.997	167.494
173606_s_at	T26A5.9		1880.21	2046.78	1984.86		1583.13	1362.65	1590.56	818.728
173607_s_at	F59F3.2		56.536	55.5381	74.4887		55.5381	54.1471	51.7202	50.9308
173608_s_at	K10B3.7		3290.88	3223.97	3821.61		1920.24	1876.18	2033.48	952.673
173609_at	Y39B6A.1		44.7497	29.0928	39.5368		38.1831	39.0859	95.2063	53.5114
173610_at	C30C11.4		3452.34	2823.33	2328.07		2784.4	4051.78	2448.72	3106.74
173611_s_at	Y11D7A.11		16.9568	13.7179	15.2617		20.5993	23.0157	20.5993	24.5185
173612_s_at	Y77E11A.13		73.496	85.4442	67.196		62.8494	112.131	139.936	114.743
173613_s_at	Y62E10A.13		472.626	501.006	600.355		207.832	153.341	183.491	141.578
173614_at	C46H11.11		34.639	26.3234	32.1454		84.2347	85.206	30.2526	103.358
173615_s_at	Y111B2A.8		45.8758	31.0222	31.7729		37.2202	104.008	78.2452	97.8106
173616_at	K11D12.10		187.784	249.869	116.74		116.74	91.2495	45.1772	116.74
173617_at	F43B10.2		13.4709	12.8346	13.8437		12.0513	14.3285	13.4584	18.6289
173618_s_at	T12E12.3		71.9098	97.5869	106.55		102.56	110.98	93.4544	136.05
173619_s_at	R10D12.8		145.592	183.055	144.678		156.581	112.974	107.54	165.766
173620_s_at	C03A7.11		15.4149	16.2658	16.1262		14.0991	16.2658	18.5193	16.2658
173621_s_at	Y43F8C.16		27.8834	25.8346	39.3574		25.6139	26.1729	26.1729	19.6876
173622_s_at	F10G7.10		335.245	260.591	172.887		231.271	197.901	172.041	284.169
173623_s_at	W10D5.3		499.655	375.111	408.037		347.385	229.837	209.108	315.017
173624_at	K07C5.1		686.612	521.392	553.805		753.569	527.794	375.109	632.62
173625_s_at	F08A10.1		583.309	582.042	216.885		240.697	179.234	126.163	180.81
173626_s_at	F29G6.3		61.2743	55.7242	43.6257		70.3607	77.6044	70.2295	153.388
173627_at	F54C8.7		351.705	311.745	299.975		335.725	350.04	335.725	371.963
173628_at	Y55F3AM.12		150.919	166.083	148.737		148.912	148.912	113.563	167.432
173629_at	F36A2.13		700.344	662.698	372.255		227.542	196.352	98.3031	296.062
173630_s_at	T12E12.2		89.8267	91.7565	63.9588		52.872	82.3959	73.3689	78.1848
173631_at	F29D11.2		1168.57	1003.93	838.436		707.931	838.436	573.546	879.756
173632_s_at	M18.1		19.305	20.3212	20.9552		19.8781	17.5491	19.5822	18.5867
173633_at	F10G7.9		302.873	182.993	110.827		126.155	162.255	159.073	162.255
173634_at	M28.6		502.769	389.349	327.384		450.088	495.533	372.281	464.006
173635_at	F16F9.2		69.2097	64.0572	40.9101		77.1669	117.225	81.9815	103.692
173636_at	C01B7.6		1471.12	1560.34	1387.99		821.991	567.747	304.913	705.397
173637_s_at	C05D10.1		241.899	341.402	114.141		546.161	695.369	503.435	692.112
173638_s_at	ZK177.8		160.455	222.172	152.498		298.14	357.582	324.828	467.069
173639_at	C34E7.4		21.7746	20.036	25.6553		50.5202	48.0034	55.1077	50.1965
173640_at	ZC513.7		200.964	166.69	125.846		743.397	751.212	1031.99	614.704
173641_at	K07D8.1		20.965	16.5142	17.2767		42.1623	50.1162	35.5624	48.5982
173642_at	Y22D7AR.6		308.069	306.43	254.093		369.072	405.519	542.612	598.808
173643_at	Y22D7AL.8		255.297	226.041	234.933		309.912	288.597	229.97	317.977
173644_at	K02D7.1		163.438	72.4019	51.1439		237.215	107.041	95.8852	135.062
173645_s_at	Y119D3B.15		308.655	344.276	230.34		296.755	313.168	390.903	313.168
173646_at	C52B9.8		540.656	604.269	495.531		406.926	402.628	185.932	361.641
173647_s_at	C53B4.5		21.8636	23.3317	23.6575		26.6345	27.4099	26.2542	25.0276
173648_s_at	F53G2.6		36.1991	51.5143	39.4423		34.602	35.9567	38.995	56.3409
173649_at	F18A12.8		985.558	923.569	676.222		459.14	369.259	215.58	333.428
173650_s_at	ZK265.2		201.455	154.52	195.669		177.826	134.448	181.009	132.129
173651_at	T12D8.3		184.597	190.07	277.874		184.597	172.276	150.784	175.72
173652_at	Y50E8A.4		25.4282	29.1309	32.2181		35.4669	43.4602	36.2282	44.1318
173653_at	B0205.3		1114.48	1028.52	1364.83		837.826	727.24	660.791	774.801
173654_at	C42D8.5		59.425	72.8566	54.5076		447.205	225.34	238.43	364.769
173655_s_at	T22D1.9		410.994	640.698	304.291		499.052	565.798	386.169	890.37
173656_at	C18A11.7		168.812	181.798	106.961		592.746	649.851	482.134	406.84
173657_s_at	Y77E11A.15		19.8492	19.3448	23.2506		25.3595	24.7479	29.1062	23.2506
173658_at	F15A8.6		229.915	238.035	220.481		196.903	185.773	109.036	177.234
173659_s_at	C46A5.4		35.1772	34.4323	49.513		76.2881	43.4844	43.9261	36.162
173660_at	R90.1		1279.16	1221.42	907.621		908.98	1093.51	635.066	750.969
173661_s_at	C54G7.3		106.78	84.1652	52.2483		116.704	116.5	114.453	128.359
173662_at	T05E8.3		1881.62	1527.9	2122.85		1416.14	1416.14	1134.32	1234.34
173663_at	T28F3.1		1252.28	1035.93	1602.61		730.783	663.998	496.464	450.435
173664_at	ZC13.4		10.3549	10.239	13.4315		12.9036	10.5109	10.5109	9.82912
173665_at	T26A5.9		1986.9	1904.63	2189.48		1720.75	1590.87	1580.96	1056.84
173666_at	R07G3.8		850.995	947.706	663.73		1032.49	1308.49	873.94	1105.19
173667_at	B0416.5		571.389	651.987	637.796		532.231	466.755	478.249	469.166
173668_s_at	F52G2.3		13.4505	13.0746	13.4904		12.9614	14.0313	14.3803	14.902
173669_s_at	K10B3.6		24.0152	35.7036	19.9463		19.9463	18.3995	15.2402	21.3161
173670_s_at	C03D6.4		390.607	448.955	222		402.526	656.095	404.234	607.319
173671_at	F33D4.4		465.747	365.688	419.128		339.283	284.804	297.328	291.873
173672_s_at	C06A5.8		44.0239	44.8775	53.5554		44.8775	41.8811	55.1435	38.5178
173673_s_at	W08E3.2		46.0742	65.9317	50.9557		65.9317	92.3537	43.8725	115.821
173674_at	T04F8.2		100.186	58.895	36.8548		36.8548	28.9678	24.1242	36.8548
173675_at	F59A3.4		606.039	478.971	397.743		450.086	467.125	379.64	410.231
173676_s_at	F08C6.6		78.3748	70.9679	61.5187		85.5023	78.3748	78.3748	81.472
173677_at	F25G6.8		621.859	481.983	481.983		452.465	489.88	481.983	360.873
173678_s_at	F25G6.8		67.7259	52.9612	58.3647		63.0816	55.3875	69.8042	63.0816
173679_s_at	C27H6.4		449.268	470.283	404.203		485.125	365.426	449.942	404.07
173680_at	T02C5.3		274.987	322.452	133.371		757.783	1217.92	1086.77	1244.28
173681_s_at	F44B9.7		117.814	82.753	94.0423		81.9346	68.6014	76.0504	71.299
173682_at	M01H9.3		443.337	372.159	356.509		809.323	625.28	540.139	792.655
173683_s_at	F09G2.8		214.681	214.681	282.355		206.093	190.067	282.466	187.071
173684_s_at	K04C2.3		301.779	374.161	251.936		495.34	495.857	452.641	404.408
173685_s_at	M60.6		265.31	201.648	168.184		362.197	283.272	216.753	235.173
173686_s_at	Y7A9D.1		146.591	133.357	222.483		225.83	235.93	338.618	320.183
173687_s_at	R11A5.3		356.012	264.939	273.808		726.861	1630.25	1550.08	1517.98
173688_s_at	T22B7.7		14.4028	15.7943	16.5539		16.4079	16.4447	16.7767	19.2717
173689_s_at	K09H9.6		116.213	141.906	35.1415		202.918	271.312	174.093	267.169
173690_at	F46B6.5		264.202	260.75	264.202		322.626	250.559	161.6	264.202
173691_s_at	ZK688.2		31.5314	29.4462	46.9447		27.2966	35.5647	37.2593	29.7237
173692_at	E04A4.5		470.178	502.178	430.969		451.54	484.263	367.101	451.54
173693_at	F59F4.3		172.86	139.47	127.695		68.2372	63.1883	36.0613	60.4339
173694_s_at	F55F8.6		82.8145	77.5556	75.4947		82.8145	96.6902	101.393	76.8183
173695_s_at	T01H3.2		49.068	46.7409	46.4649		46.4649	40.3442	35.0186	53.9005
173696_at	F21H12.5		15.3811	14.3659	14.3659		14.0552	14.3659	13.4245	15.1901
173697_s_at	F10E9.7		44.066	47.7431	61.6097		60.2415	76.3171	93.4785	57.0991
173698_s_at	F01D5.9		29.1062	28.4363	29.1062		27.4045	32.083	29.1062	29.1062
173699_s_at	C09G9.1		85.8001	97.2762	111.786		131.773	146.181	136.086	214.334
173700_at	T03D3.5		165.624	130.061	156.33		136.528	166.726	118.26	164.205
173701_s_at	T03D3.5		208.764	192.937	141.541		220.513	308.112	229.012	332.255
173702_at	T05E11.5		1101.65	838.252	645.579		881.955	871.651	675.791	764.43
173703_s_at	F25H5.6		151.073	112.466	146.77		87.4477	72.859	93.2798	49.4831
173704_s_at	W07B8.4		33.9098	33.4712	33.624		33.624	32.1604	33.9782	36.2779
173705_s_at	K06A1.5		183.055	218.164	141.813		210.57	187.215	187.595	190.942
173706_at	ZK154.6		261.921	153.906	215.976		70.8444	55.3089	39.0031	47.5985
173707_at	B0035.2		89.1822	67.3923	83.5272		56.078	51.8334	33.2869	56.7182
173708_s_at	B0035.2		53.8402	54.5984	55.8309		55.8309	56.3146	75.7875	58.829
173709_at	C02B10.2		159.746	147.327	201.81		127.217	128.257	118.339	119.885
173710_at	F58G11.3		18.2566	18.1066	20.617		20.9593	31.9641	30.3276	45.7438
173711_s_at	C17G10.6		92.6892	73.9958	92.9313		92.9313	107.009	92.9313	100.495
173712_s_at	T23B12.7		171.291	137.214	203.122		285.985	298.162	348.598	252.855
173713_at	F59B10.4		22.1395	25.3092	20.7652		30.0126	25.3092	24.2698	25.7347
173714_at	T09B4.10		273.383	305.12	238.863		205.529	203.463	173.371	187.868
[truncated: 20,630 more rows]
