# Supplementary material for: Cell-specific microarray profiling experiments reveal a comprehensive picture of gene expression in the C. elegans nervous system
Source: Genome Biol. 2007 Jul 5;8(7):R135. doi: 10.1186/gb-2007-8-7-r135 (PMC2323220; doi:10.1186/gb-2007-8-7-r135)
Supplement: Additional data file 29 — Comparison of the embryonic and larval pan-neural enriched datasets to the list of candidate neural genes containing a presumptive pan-neural cis-regulatory element [48]. [file gb-2007-8-7-r135-S29.xls]

## Sheet: Neural motif genes on chip
Candidate neural genes containing predicted pan-neural motif ("N1-box") (Ruvinsky et al 2006) that are present on the Affymetrix array
Expression data extracted from WormBase release WS146								Neuron expression Key
Other annotation extracted from WormBase release WS140								0	Not annotated as expressed in neurons
								1	In neurons
								3	In all cells
								4	male specific
								5	No spatial expression data
WS146													WS140
Affy ID	Affy cosmid	WB cosmid	WB ID	Common name	Cell group	Expression pattern	Subcellular location	Neuron expression	Expression data present	MicroArray map positions	Ahringer RNAi clones	Other probes	Brief id	Mutant	RNAi phenotype	GO list	KOG	Blast Hits (hit|species|description|E_val)
191597_at	K12C11.4	K12C11.4	WBGene00006469	tag-119	hypodermis | body wall muscle	Adult Expression: body wall muscle; hypodermis;		0	1	1	I-1O17	-	tag-119/K12C11.4 encodes a death-associated protein (DAP) kinase homolog that may be involved in apoptosis.	gk219	WT	Molecular_function:protein binding|Biological_process:signal transduction|Molecular_function:protein kinase activity|Molecular_function:ATP binding|Biological_process:protein amino acid phosphorylation|Molecular_function:protein serine/threonine kinase activity	Ca2+/calmodulin-dependent protein kinase, EF-Hand protein superfamily	ENSEMBL:ENSP00000350785:human:Death-associated protein kinase 1:E=111.252 | ENSEMBL:ENSP00000261891:human:Death-associated protein kinase 2:E=78.3767 | ENSEMBL:ENSP00000301264:human:Death-associated protein kinase 3:E=74.4815 | ENSEMBL:ENSP00000319192:hum
193084_s_at	T04C10.2a	T04C10.2	WBGene00001329	epn-1	hypodermis | pharynx | vulval muscle	Adult Expression: pharynx; vulval muscle | Larval Expression: pharynx; hypodermis; unidentified		0	1	1	X-6J18	174929_at|193084_s_at			WT|Unclassified|Unclassified|Unclassified|Unclassified|Gro|Unc|Lva|Slu	Biological_process:positive regulation of growth rate|Biological_process:larval development (sensu Nematoda)|Biological_process:growth|Biological_process:positive regulation of locomotion|Biological_process:locomotory behavior	Equilibrative nucleoside transporter protein	ENSEMBL:ENSP00000320543:human:Splice Isoform 4 Of Epsin 2:E=83.4559 | ENSEMBL:ENSP00000085079:human:Splice Isoform 1 Of Epsin 1:E=74.8239 | ENSEMBL:ENSP00000268933:human:Splice Isoform 1 Of Epsin 3:E=72.0655 | ENSEMBL:ENSP00000270460:human:Splice Isoform 2 Of Epsin 1:E=71.2291 | ENSEMBL:ENSP00000261495:human:Splice Isoform 2 Of Epsin 2:E=63.8239 | ENSEMBL:ENSP00000346759:human:Splice Isoform 2 Of…
189597_s_at	F59F4.1	F59F4.1	WBGene00010336	F59F4.1	intestine | pharynx	Adult Expression: pharynx; intestine;		0	1	1	X-7A14	-			WT	Molecular_function:acyl-CoA oxidase activity|Biological_process:fatty acid beta-oxidation|Cellular_component:peroxisome|Molecular_function:oxidoreductase activity|Biological_process:electron transport	Acyl-CoA oxidase	ENSEMBL:ENSP00000301608:human:Splice Isoform 1 Of Acyl-coenzyme A oxidase 1, peroxisomal:E=137.301 | ENSEMBL:ENSP00000293217:human:Splice Isoform 2 Of Acyl-coenzyme A oxidase 1, peroxisomal:E=134.658 | ENSEMBL:ENSP00000307697:human:Acyl-coenzyme A oxidase 2, peroxisomal:E=106.055 | ENSEMBL:ENSP00000200383:human:Acyl-coenzyme A oxidase 3, peroxisomal:E=61.3468 | ENSEMBL:ENSP00000343717:human:ACOXL…
180366_s_at	ZK770.3	ZK770.3	WBGene00002134	inx-12		Excretory canal.		0	1	1	I-1H15	-	inx-12 (innexin=invertebrate connexin analogue) encodes a protein of the innexin family; innexins are gap junction proteins similar in function, though dissimilar in sequence to the vertebrate connexins; innexins are the only known gap junction proteins in invertebrates; inx-12 and inx-13 appear to be a tandom duplication; RNA interference of inx-12 results in an arrest at the L1 larval stage wit…		WT|WT|WT|Gro|Pvl|Rup|Stp|Unc	Cellular_component:gap junction|Molecular_function:protein prenyltransferase activity|Biological_process:protein amino acid prenylation|Biological_process:positive regulation of growth rate|Biological_process:hermaphrodite genital morphogenesis|Biological_process:morphogenesis of an epithelium|Biological_process:gametogenesis|Biological_process:locomotory behavior|Biological_process:gap junction …	Innexin-type channels	FLYBASE:CG1448-PA:fly:Flybase gene name is inx3-PA:E=22.8239 | FLYBASE:CG17063-PA:fly:Flybase gene name is inx6-PA:E=12.8239 | FLYBASE:CG2977-PA:fly:Flybase gene name is inx7-PA:E=20.3768 | FLYBASE:CG32508-PC:fly:Flybase gene name is shakB-PC:E=13.6576 | FLYBASE:CG3039-PA:fly:Flybase gene name is ogre-PA:E=12.3767 | FLYBASE:CG4590-PA:fly:Flybase gene name is inx2-PA:E=11.5528 |
179849_s_at	F32D1.3	F32D1.3	WBGene00017983	F32D1.3				0	1	1	V-3L17	-			WT		TPR repeat	ENSEMBL:ENSP00000322300:human:Hypothetical protein DKFZp762A217:E=77.4949 | ENSEMBL:ENSP00000266712:human:Hypothetical protein DKFZp686O22167:E=58.9586 | ENSEMBL:ENSP00000343871:human:OTTHUMP00000018648:E=56.9586 | ENSEMBL:ENSP00000256062:human:ARG99 protein:E=40.9208 | ENSEMBL:ENSP00000324869:human:RNA-processing protein, HAT helix repeat containing protein:E=35.9208 | ENSEMBL:ENSP00000341535:hu…
177435_at	C26C6.5a	C26C6.5	WBGene00000938	dcp-66	tail | body wall muscle | pharynx	Adult Expression: pharynx; body wall muscle; unidentified cells in tail ;		0	1	1	I-3P21	174847_at|177435_at			Emb|Lva|Lvl|Muv|Pvl|Vul|Gro|Muv|Rup|Stp|Unc|Emb|Gro|Stp|Unc	Biological_process:embryonic development (sensu Animalia)|Biological_process:positive regulation of growth rate|Biological_process:larval development (sensu Nematoda)|Biological_process:growth|Biological_process:physiological processes|Biological_process:negative regulation of vulval development (sensu Nematoda)|Biological_process:hermaphrodite genital morphogenesis|Biological_process:morphogenes…	Uncharacterized conserved protein	ENSEMBL:ENSP00000324544:human:Transcriptional repressor p66 beta:E=20.3098 | ENSEMBL:ENSP00000324942:human:Splice Isoform 2 Of Transcriptional repressor p66 alpha:E=16.8861 | ENSEMBL:ENSP00000353463:human:P66 alPha:E=16.1367 | ENSEMBL:ENSP00000351552:human:Zn-finger, GATA type domain containing protein:E=16 | FLYBASE:CG32067-PA:fly:Flybase gene name is CG32067-PA:E=21.6198 |
189311_s_at	H19M22.2a	H19M22.2	WBGene00002915	let-805	hypodermal | pharynx	First detected in embryos before elongation. Signal is detected in two groups of cells: one group on the dorsal surface of the embryo flanking the dorsal midline, in the position of the dorsal hypodermal cells; and second group on the lateral edges of the embryo about midway between the dorsal and ventral surfaces, in the position of the ventral hypodermal cells. Later in development, at about th…		0	1	1	III-1J01	175691_s_at|177109_at|177178_at|177186_s_at|189311_s_at		s2764	WT|WT|Sck|Ste|Adl|Lvl|Prz|Emb|Ste|Lvl|Ste	Biological_process:determination of adult life span|Biological_process:physiological processes|Biological_process:embryonic development (sensu Animalia)|Biological_process:larval development (sensu Nematoda)|Biological_process:locomotion|Biological_process:reproduction	Immunoglobulin C-2 Type/fibronectin type III domains	ENSEMBL:ENSP00000352154:human:TiTin isoform novex-1:E=77.4202 | ENSEMBL:ENSP00000286104:human:Titin, heart isoform N2-B:E=77.2291 | ENSEMBL:ENSP00000275387:human:FLJ00154 protein:E=65.3279 | ENSEMBL:ENSP00000324384:human:Sidekick-like protein 1:E=60.0915
187519_at	B0303.2	B0303.2	WBGene00015124	B0303.2	anal sphincter/depressor muscle | body wall muscle | pharynx | intestinal | vulval muscle	Adult Expression: pharynx; vulval muscle; body wall muscle | Larval Expression: pharynx; intestinal; anal sphincter/depressor muscle; body wall muscle		0	1	1		-			WT	Molecular_function:methyltransferase activity	Phenylethanolamine N-methyltransferase/indolethylamine N-methyltransferase/nicotinamide N-methyltransferase	ENSEMBL:ENSP00000299964:human:Nicotinamide N-methyltransferase:E=20.9586 | ENSEMBL:ENSP00000013222:human:Indolethylamine N-methyltransferase:E=15.1308 | ENSEMBL:ENSP00000269582:human:Phenylethanolamine N-methyltransferase:E=10.3188 |
189262_at	W04C9.1	W04C9.1	WBGene00001814	haf-4	intestinal	Adult Expression: intestinal | Larval Expression: intestinal		0	1	1	I-1E23	171901_x_at|175347_s_at|189262_at	haf-4 encodes a member of the ABC transporter family.	gk240	Emb|Gro|WT|Gro|WT	Molecular_function:nucleotide binding|Molecular_function:nucleoside triphosphatase activity|Molecular_function:ATP binding|Molecular_function:ATPase activity, coupled to transmembrane movement of substances|Biological_process:transport|Cellular_component:integral to membrane|Molecular_function:ATPase activity|Molecular_function:transporter activity|Biological_process:embryonic development (sensu …	Peptide exporter, ABC superfamily	ENSEMBL:ENSP00000280560:human:KIAA1520 splice variant 1:E=150.208 | ENSEMBL:ENSP00000280559:human:Splice Isoform 2 Of ATP-binding cassette, sub-family B, member 9 precursor:E=138.509 | ENSEMBL:ENSP00000327433:human:ABC-transporter:E=103.959 | ENSEMBL:ENSP
190063_at	C37C3.6b	C37C3.6	WBGene00016498	ppn-1	intestinal	Adult Expression: intestinal | Larval Expression: intestinal		0	1		V-5N21	173049_at|190057_s_at|190063_at	C37C3.6 encodes three isoforms of a large, novel multidomain glycoprotein orthologous to thrombospondin from Haemonchus contortus, papilin from D. melanogaster, and lacunin from Manduca sexta; the N-terminal region of C37C3.6 proteins have a domain set also found in the C-terminal region of ADAMTS matrix-associated metalloproteinases; C37C3.6 is generally required for normal cell arrangements, be…	tm404	Emb|Gro|Pvl|Rup|Stp|Unc|Lva|Unc	Molecular_function:metalloendopeptidase activity|Cellular_component:extracellular matrix|Molecular_function:peptidase activity|Molecular_function:serine protease inhibitor activity|Biological_process:embryonic development (sensu Animalia)|Biological_process:positive regulation of growth rate|Biological_process:larval development (sensu Nematoda)|Biological_process:growth|Biological_process:hermap…	Serine proteinase inhibitor (KU family) with thrombospondin repeats	ENSEMBL:ENSP00000216658:human:Hypothetical protein:E=107.745 | ENSEMBL:ENSP00000344847:human:ADAMTS-12 precursor:E=93 | ENSEMBL:ENSP00000258883:human:A disintegrin and metalloprotease with thrombospondin motifs-7, preproprotein:E=89.5376 | ENSEMBL:ENSP000
179840_at	F40F9.10	F40F9.10	WBGene00009586	F40F9.10	pharynx	Adult Expression: pharynx | Larval Expression: pharynx		0	1	6	V-6F10	-			WT		Putative methyltransferase	ENSEMBL:ENSP00000329858:human:Hypothetical protein FLJ20772:E=44.8539 |
193872_s_at	F29D11.1	F29D11.1	WBGene00003071	lrp-1	hyp7 | hyp6 | hypodermis | hypodermis	Stained hyp6 and hyp7. Staining is confined to the dorsal and ventral ridges and to wider sections that are adjacent to the lateral seam cells, which themselves fail to stain. Therefore, the regions of staining correspond to the thick regions of this epidermis (with respect to a cross-sectional view of worms); staining is absent from longitudinal bands that correspond to the thin regions of hyp7 …	Most of the staining is punctate, has an appearance consistent with circular or spheroidal aggregates of the protein, and is evident only in hyp6 and hyp7.	0	1	1	I-3D10	171791_at|193872_s_at		ku156	Gro|Prl|Unc|Bmd|Lvl|Dpy|Lva|Unc|Bmd|Dpy|Lva|Lvl|Unc	Molecular_function:calcium ion binding|Cellular_component:membrane|Biological_process:body morphogenesis (sensu Nematoda)|Biological_process:positive regulation of body size|Biological_process:positive regulation of growth rate|Biological_process:larval development (sensu Nematoda)|Biological_process:growth|Biological_process:physiological processes|Biological_process:locomotion|Biological_proces…	Low-density lipoprotein receptors containing Ca2+-binding EGF-like domains	ENSEMBL:ENSP00000243077:human:Low-density lipoprotein receptor-related protein 1 precursor:E=1000 | ENSEMBL:ENSP00000263816:human:Low-density lipoprotein receptor-related protein 2 precursor:E=1000 | ENSEMBL:ENSP00000307314:human:Low-density lipoprotein r
190279_s_at	K02E10.1	K02E10.1	WBGene00019317	K02E10.1		This purely embryonic pattern first expresses at the approximately 200 cell stage. Expression is seen variously as either a single nucleus, or as a set of 2,4 or 6 nuclei. At the comma stage strongly expressing dorsal nuclei are observed. This gene has homology to RAS-related GTP binding proteins.		0	1	1	X-1L02	-			WT|WT	Molecular_function:GTP binding|Biological_process:small GTPase mediated signal transduction|Biological_process:protein transport	GTP-binding protein SEC4, small G protein superfamily, and related Ras family GTP-binding proteins	ENSEMBL:ENSP00000311970:human:RAB37, member RAS oncogene family:E=33.3279 | ENSEMBL:ENSP00000210187:human:RAB26, member RAS oncogene family:E=33.0757 | ENSEMBL:ENSP00000286430:human:Ras-related protein Rab-39B:E=31.9586 | ENSEMBL:ENSP00000301129:human:Hyp
177861_at	C30H6.2	C30H6.2	WBGene00006487	tag-141	hypodermis | pharynx | intestinal	Adult Expression: pharynx; intestinal | Larval Expression: pharynx; intestinal; hypodermis		0	1	1	IV-8E12	-	tag-141/C30H6.2 encodes a putative zinc transporter orthologous to human SLC39A4 (OMIM:607059, mutated in acrodermatitis enteropathica).	gk254	WT	Molecular_function:metal ion transporter activity|Biological_process:metal ion transport|Cellular_component:membrane	Putative zinc transporter	ENSEMBL:ENSP00000301305:human:Hypothetical protein FLJ21884:E=39.7212 | ENSEMBL:ENSP00000277633:human:Hypothetical protein FLJ30499:E=38.8539 | ENSEMBL:ENSP00000269187:human:Estrogen regulated LIV-1 protein:E=37.3372 | ENSEMBL:ENSP00000352655:human:KIAA1265 protein:E=32.2441 | ENSEMBL:ENSP00000240095:human:Similar to CG6817 protein:E=30.3468 | ENSEMBL:ENSP00000289952:human:KIAA0062 protein:E=30.3…
188762_s_at	Y76A2B.6	Y76A2B.6	WBGene00013578	Y76A2B.6	Reproductive System | vulval muscle	Adult Expression: Reproductive System; vulval muscle;		0	1	1		-	Y76A2B.6 encodes a ortholog of human CD36 antigen (OMIM:173510, mutated in platelet glycoprotein IV deficiency); Y76A2B.6 is needed for cell corpse engulfment in the germline and in the three-fold embryo, and for migration of the anterior arm of the gonad.	ok877	WT|WT	Biological_process:cell adhesion|Cellular_component:membrane	Plasma membrane glycoprotein CD36 and related membrane receptors	ENSEMBL:ENSP00000308165:human:Platelet glycoprotein IV:E=43.3768 | ENSEMBL:ENSP00000264896:human:Scavenger receptor claSS B, member 2:E=39.6383 | ENSEMBL:ENSP00000261693:human:Splice Isoform 2 Of Scavenger receptor class B member 1:E=31.4685 | ENSEMBL:ENS
181521_at	F28F5.3a	F28F5.3	WBGene00017904	tag-204	pharynx | intestinal	Adult Expression: pharynx; intestinal | Larval Expression: pharynx		0	1	1	III-3H13	-		ok941	WT|WT|WT|WT	Molecular_function:zinc ion binding|Molecular_function:protein binding	LIM domain	ENSEMBL:ENSP00000317867:human:Splice Isoform 3 Of LIM domain only protein 7:E=22.6383 | ENSEMBL:ENSP00000349571:human:Splice Isoform 1 Of LIM domain only protein 7:E=22.4815 | ENSEMBL:ENSP00000316891:human:KIAA1102 protein:E=14.5229 | ENSEMBL:ENSP00000316974:human:Hypothetical protein DKFZp451D112:E=14.3372 | FLYBASE:CG31534-PA:fly:Flybase gene name is CG31534-PA:E=25.3372 |
193155_s_at	F46C5.6	F46C5.6	WBGene00009781	F46C5.6	hypodermis | pharynx	Expression is seen in the pharynx and hypodermis from the 3-fold embryo stage until adulthood. Expression is mosaic with variable numbers of cells showing expression.		0	1	1	II-6M06	173910_at|193155_s_at			WT|WT|Unclassified		Protein phosphatase 2A regulatory subunit A and related proteins	ENSEMBL:ENSP00000305924:human:KIAA1622 protein:E=50.8861 |
184212_s_at	C56C10.3	C56C10.3	WBGene00016961	tag-309	hypodermis | body wall muscle | pharynx | intestinal	Adult Expression: pharynx; intestinal; body wall muscle; hypodermis; unidentified | Larval Expression: pharynx; intestinal; hypodermis; unidentified		0	1	1	II-5G17	-			Bmd|Emb|Lvl|Prz|Emb|Lva	Biological_process:body morphogenesis (sensu Nematoda)|Biological_process:embryonic development (sensu Animalia)|Biological_process:larval development (sensu Nematoda)|Biological_process:growth|Biological_process:physiological processes|Biological_process:locomotion	Protein involved in glucose derepression and pre-vacuolar endosome protein sorting	ENSEMBL:ENSP00000217402:human:Conserved hypothetical protein:E=66.3279 | ENSEMBL:ENSP00000216822:human:Snf7 homologue associated with Alix 2:E=58.2757 | ENSEMBL:ENSP00000297265:human:Conserved hypothetical protein:E=53.8861 | ENSEMBL:ENSP00000223500:human:Similar to CG6259 protein:E=16.3665 | ENSEMBL:ENSP00000317468:human:Conserved hypothetical protein:E=12 | ENSEMBL:ENSP00000324491:human:Conserv…
176180_s_at	K07D4.7a	K07D4.7	WBGene00019487	tag-218	spermatheca | Reproductive System | hypodermis | arcade cells | developing spermatheca | developing uterus | head | uterus	Adult Expression: arcade cells; Reproductive System; uterus; spermatheca; unidentified cells in head;		0	1		II-3L15	-		gk309	WT		Putative guanine nucleotide exchange factor TIM	ENSEMBL:ENSP00000264051:human:Neuronal guanine nucleotide exchange factor:E=88.0362 | ENSEMBL:ENSP00000348828:human:DKFZP434D146 protein:E=82.8861 | ENSEMBL:ENSP00000339129:human:ARHGEF16 protein:E=78.4089 | ENSEMBL:ENSP00000270747:human:Rho guanine nucle
192123_at	C34E11.1	C34E11.1	WBGene00004682	rsd-3	coelomocytes	Two independent transgenic lines expressing RSD-3 under its own promoter showed widespread expression but with particularly high expression in the coelomocytes.		0	1	1	X-5L09	174664_at|192123_at		pk2013	WT		Predicted equilibrative nucleoside transporter protein	ENSEMBL:ENSP00000296951:human:Splice Isoform 1 Of Epsin 4:E=45.9208 | ENSEMBL:ENSP00000085079:human:Splice Isoform 1 Of Epsin 1:E=31.699 | ENSEMBL:ENSP00000268933:human:Splice Isoform 1 Of Epsin 3:E=30.2292 | ENSEMBL:ENSP00000261495:human:Splice Isoform 2 Of Epsin 2:E=29.8861 | ENSEMBL:ENSP00000320543:human:Splice Isoform 4 Of Epsin 2:E=29.6778 | ENSEMBL:ENSP00000346759:human:Splice Isoform 2 Of …
192441_s_at	F13B10.1a	F13B10.1	WBGene00006575	tir-1	intestine | tail | pharynx | head	Adult Expression: pharynx; intestine; unidentified cells in head; unidentified cells in tail ;		0	1		III-1N20	174406_at|192441_s_at	tir-1 encodes a protein that may be involved in apoptosis: from N- to C-terminus, it has three domains; the first two are sterile alpha motif (SAM) domains; the last is a Toll-interleukin 1 (IL1) receptor (TIR) domain.	gk264	WT|WT	Molecular_function:transmembrane receptor activity|Cellular_component:membrane	SARM protein (with sterile alpha and armadillo motifs)	ENSEMBL:ENSP00000003834:human:KIAA0524SARM protein:E=113.481 | FLYBASE:CG7915-PB:fly:Flybase gene name is Ect4-PB:E=149.108 |
189637_at	C07H6.7	C07H6.7	WBGene00003024	lin-39	body wall muscle | intestinal | VPC	Adult Expression: intestinal | Larval Expression: intestinal; body wall muscle | "Before vulval induction occurs, lin-39 was expressed uniformly in the VPCs. At the time of vulval induction, lin-39 expression increased dramatically in P6.p. P3.p, P4.p, and P8.p showed the lowest levels of lin-39 expression." | "In embryos, larvaes and adults, expression was observed in the central body region."		0	1	1	III-4A21	-		ku69	WT|Egl|Muv|Vul|Vul|Vul|Vul|Unc	Molecular_function:DNA binding|Molecular_function:transcription factor activity|Biological_process:regulation of transcription, DNA-dependent|Cellular_component:nucleus|Biological_process:oviposition|Biological_process:negative regulation of vulval development (sensu Nematoda)|Biological_process:locomotory behavior|Biological_process:positive regulation of vulval development (sensu Nematoda)	Transcription factor zerknullt and related HOX domain proteins	ENSEMBL:ENSP00000239151:human:Homeobox protein Hox-B5:E=29.3279 | ENSEMBL:ENSP00000222726:human:Homeobox protein Hox-A5:E=26.6198 | ENSEMBL:ENSP00000222728:human:Homeobox protein Hox-A6:E=26.4318 | ENSEMBL:ENSP00000353151:human:Homeobox protein Hox-A4:E=2
189453_s_at	F59A3.1	F59A3.1	WBGene00019074	F59A3.1	pharynx	Adult Expression: pharynx;		0	1	1	I-2B23	-			WT|Lvl|Unc|WT|Rup|Unc	Biological_process:larval development (sensu Nematoda)|Biological_process:physiological processes|Biological_process:morphogenesis of an epithelium|Biological_process:locomotory behavior	Zinc carboxypeptidase	ENSEMBL:ENSP00000225719:human:Carboxypeptidase D precursor:E=109.468 | ENSEMBL:ENSP00000315074:human:Similar to Carboxypeptidase Z precursor:E=78.7695 | ENSEMBL:ENSP00000352733:human:Carboxypeptidase E precursor:E=78.7447 | ENSEMBL:ENSP00000339157:human:Carboxypeptidase M precursor:E=77.7959 | ENSEMBL:ENSP00000354255:human:Similar to Carboxypeptidase Z precursor:E=75.0132 | ENSEMBL:ENSP0000031379…
188158_at	T17H7.4a	T17H7.4	WBGene00001573	gei-16	vulva other | Reproductive System | hypodermis | rectal epithelium | developing uterus | developing vulva	Adult Expression: rectal epithelium; Reproductive System; vulva other; hypodermis;		0	1	1		174770_at|181344_at|181612_at|188158_at	gei-16 can encode a protein with similarity to the B20 antigen of the parasitic nematode Onchocerca volvulus; GEI-16 is required for ventral enclosure and elongation during embryonic development, larval development, and normal rates of postembryonic growth; GEI-16 interacts with GEX-3, a homolog of mammalian protein ligands of the small GTPase Rac1 that is also essential for embryonic morphogenes…	ok689	Emb|Emb	Biological_process:embryonic development (sensu Animalia)
191856_s_at	K12F2.1	K12F2.1	WBGene00003515	myo-3	male sex-specific muscle | intestinal | vulval muscle	Antibody staining is detected in the anal depressor, anal sphincter and intestinal muscles and in the contractile sheath in proximal region of the somatic gonad. Staining is also observed in the vulval muscle cells and neighbouring body wall muscle cells. In addition, staining is observed in the adult male sex muscles along the lateral and ventral surfaces. | 7.5 kb single band present in mixed s…	| Sharply defined brigh lines of fluorescence represent the reaction of 5-6. Antibody 5-14 also produced this pattern. These bright lines correspond to the central region of the A band.	0	1	1	V-8O03	-	myo-3 encodes MHC A, the minor isoform of MHC (myosin heavy chain) that is essential for thick filament formation, and for viability, movement, and embryonic elongation; expressed in body muscle, the somatic sheath cell covering the hermaphrodite gonad, and also expressed in enteric muscle, vulval muscles of the hermaphrodite and the diagonal muscles of the male tail.	e1390	Emb|Slu|Stp|Bmd|Lva|Unc	Molecular_function:motor activity|Molecular_function:ATP binding|Cellular_component:myosin|Biological_process:body morphogenesis (sensu Nematoda)|Biological_process:embryonic development (sensu Animalia)|Biological_process:larval development (sensu Nematoda)|Biological_process:growth|Biological_process:positive regulation of locomotion|Biological_process:gametogenesis|Biological_process:locomotor…	Myosin class II heavy chain	ENSEMBL:ENSP00000355048:human:224 kDa protein:E=1000 | ENSEMBL:ENSP00000351200:human:Myosin heavy chain, nonmuscle type A:E=1000 | ENSEMBL:ENSP00000252172:human:Myosin heavy chain, skeletal muscle, extraocular:E=1000 | ENSEMBL:ENSP00000226209:human:Myosin
188600_at	K10G6.1	K10G6.1	WBGene00003017	lin-31	VPC	LIN-31 is first expressed in the nuclei of P1.p to P11.p (including the vulval precursor cells), from the middle of the first larval (L1) stage until the early L3 stage. | The LIN-31 protein is observed in the nuclei of the VPCs. | The 1.5kb transcript was detected at all developmental stages.	nuclei	0	1	6	II-3J21	175370_at|188600_at	lin-31 encodes a winged helix (WH)-like transcription factor that is a member of the HNF3/Forkhead family of DNA-binding proteins; LIN-31 acts as a tissue-specific effector of MAP kinase-mediated signaling in the vulva; when MAP kinase is inactive, LIN-31 forms a complex with LIN-1/Ets that inhibits vulval cell fates; upon MAP kinase activation (vulval induction), LIN-31 becomes phosphorylated, d…	bx31	Muv|Muv	Molecular_function:transcription factor activity|Biological_process:regulation of transcription, DNA-dependent|Cellular_component:nucleus|Biological_process:negative regulation of vulval development (sensu Nematoda)	Forkhead/HNF-3-related transcription factor	ENSEMBL:ENSP00000306807:human:Forkhead box protein B1:E=49.6576 | ENSEMBL:ENSP00000245994:human:Hepatocyte nuclear factor 3-beta:E=40.2518 | ENSEMBL:ENSP00000304004:human:Hepatocyte nuclear factor 3-gamma:E=39.6198 | ENSEMBL:ENSP00000313535:human:Forkhead
192304_s_at	T20F10.1	T20F10.1	WBGene00011863	T20F10.1	anal sphincter/depressor muscle | body wall muscle | pharynx | vulval muscle	Adult Expression: pharynx; anal sphincter/depressor muscle; vulval muscle; body wall muscle; unidentified | Larval Expression: pharynx; body wall muscle; unidentified		0	1	1	I-5K13	-			WT|Gro|Unc|Gro|Slu|Unc	Molecular_function:protein serine/threonine kinase activity|Molecular_function:ATP binding|Biological_process:protein amino acid phosphorylation|Molecular_function:protein kinase activity|Biological_process:positive regulation of growth rate|Biological_process:positive regulation of locomotion|Biological_process:locomotory behavior	Warts/lats-like serine threonine kinases	ENSEMBL:ENSP00000253339:human:Splice Isoform 1 Of Serine/threonine protein kinase LATS1:E=122.387 | ENSEMBL:ENSP00000279994:human:Serine/threonine protein kinase LATS2:E=118.678 | ENSEMBL:ENSP00000229812:human:Serine/threonine-protein kinase 38:E=87.4559
192452_at	C18D1.1	C18D1.1	WBGene00000995	die-1	hypodermis | intestine | pharynx | muscle	Maternally expressed DIE-1 can be detected in all blastomeres of the early embryo. Zygotic DIE-1 expression is prominent in the posterior half of the embryo, in the nuclei of muscle and hypodermal precursors. Shortly after the hypodermal cells undergo their terminal divisions, DIE-1 can be detected very strongly in the dorsal hypodermis. As intercalation proceeds, DIE-1 expression becomes weaker …	nuclei	0	1	1	II-7I23	174659_at|192452_at	die-1 encodes a C2H2 zinc finger protein containing four fingers, homologous to CG18265-PA in Drosophila; DIE-1 is autonomously required in the posterior dorsal hypodermis for intercalation, for morphogenesis in other embryonic tissues, and for normal postembryonic growth and vulval development.	e2500	Bmd|Emb|Gro|Lvl|Muv|Emb	Molecular_function:nucleic acid binding|Molecular_function:zinc ion binding|Cellular_component:nucleus|Biological_process:body morphogenesis (sensu Nematoda)|Biological_process:embryonic development (sensu Animalia)|Biological_process:positive regulation of growth rate|Biological_process:larval development (sensu Nematoda)|Biological_process:physiological processes|Biological_process:negative reg…	Unnamed protein
194037_at	F19H8.3	F19H8.3	WBGene00000188	arl-3		Arl-3::gfp was limited to a subset of neurons in the head and tail regions.		1	1	1	II-9A04	-	arl-3 encodes a member of the ARL (ADP-ribosylation factor(ARF)-like) family of proteins which are very similar to ARF proteins but lack the ability to stimulate ADP ribosylation by cholera toxin; as loss of arl-3 activity via RNA-mediated interference (RNAi) does not result in any abnormalities, the precise role of ARL-3 is not yet known.	tm1703	WT	Molecular_function:GTP binding|Biological_process:small GTPase mediated signal transduction	GTP-binding ADP-ribosylation factor-like protein ARL3	ENSEMBL:ENSP00000260746:human:ADP-ribosylation factor-like protein 3:E=61.3979 | ENSEMBL:ENSP00000246747:human:21 kDa protein:E=43.699 | ENSEMBL:ENSP00000256682:human:ADP-ribosylation factor 3:E=38.4089 | ENSEMBL:ENSP00000272102:human:ADP-ribosylation fac
181455_s_at	C01B7.6	C01B7.6	WBGene00004457	rpm-1	nerve ring | nerve ring | nervous system | nerve ring | pharynx | ventral nerve cord | body neurons | tail neurons | nerve ring | pharynx | ventral nerve cord | body neurons | tail neurons | pharynx | distal tip cells | neurons | coelomocytes	On whole-mount in situ preparations, the affinity-purified anti-RPM-1 antibodies detected weak expression of endogenous RPM-1 in the nerve ring, a synapse-rich region, in wild-type animals but not in rpm-1(ju23) and rpm-1(ju44) mutants. | "In transgenic animals that overexpressed the functional RPM-1::GFP, both the anti-RPM-1 and anti-GFP antibodies gave identical patterns and showed that RPM-1::…	| RPM-1::GFP expression was occasionally found in some neuronal cell bodies but was excluded from nuclei. | "The GFP signal in pSAM3 transformants is weak. Expression of the pSAM3 rescuing construct indicates that RPM-1 is most abundant in axons of the nerve ring neuropil. Clearly, RPM-1 is not confined to the nucleus."	1	1	1	V-6C14	173636_at|181455_s_at		js317	WT|WT	Molecular_function:hydrolase activity|Molecular_function:zinc ion binding|Cellular_component:intracellular|Molecular_function:ubiquitin-protein ligase activity|Biological_process:protein ubiquitination|Cellular_component:ubiquitin ligase complex	Inhibitor of type V adenylyl cyclases/Neuronal presynaptic protein Highwire/PAM/RPM-1	ENSEMBL:ENSP00000349892:human:Protein associated with Myc:E=1000 | ENSEMBL:ENSP00000353197:human:HSPC026:E=83.7447 | ENSEMBL:ENSP00000261887:human:P532:E=17.9586 | ENSEMBL:ENSP00000273960:human:Regulator of chromosome condensation, RCC1 family protein:E=13.6778 | ENSEMBL:ENSP00000261721:human:BTB/POZ domain containing protein 1:E=11.4685 | ENSEMBL:ENSP00000255608:human:Splice Isoform 1 Of BTB/POZ…
191681_at	K08A8.2a	K08A8.2	WBGene00004949	sox-2	amphids | head neurons | hypodermis | nervous system	Adult Expression: hypodermis; Nervous System; head neurons; amphids;		1	1	1	X-3L06	174313_s_at|191681_at	The sox-2 gene encodes a homolog of human SRY, which when mutated leads to gonadal dysgenesis (OMIM:306100).	pk65	Egl|Unc|Lva|Unc	Molecular_function:DNA binding|Biological_process:regulation of transcription, DNA-dependent|Biological_process:oviposition|Biological_process:larval development (sensu Nematoda)|Biological_process:growth|Biological_process:locomotory behavior	HMG-box transcription factor	ENSEMBL:ENSP00000323588:human:Transcription factor SOX-2:E=40.7696 | ENSEMBL:ENSP00000257018:human:Transcription factor SOX-3:E=40.699 | ENSEMBL:ENSP00000330218:human:SRY (Sex determining region Y)-box 1:E=39.699 | ENSEMBL:ENSP00000245342:human:Transcript
194030_s_at	Y47D3B.10	Y47D3B.10	WBGene00001077	dpy-18	head neurons | hypodermis | pharynx | hypodermal | hypodermal	GFP expression was first observed at the 3-fold embryonic stage and was continuously expressed thereafter throughout embryonic and postembryonic development and into adulthood. The GFP signal was observed in the hypodermis, two pairs of bilaterally symmetrical head neurons that extend processes to the tip of the pharynx, and one posteriorly located neuron that sends a process along the ventral ne…	| The nuclear-excluded pattern observed probably represents an endoplasmic reticulum (ER) location.	1	1	1	III-6C05	173395_s_at|175803_at|194030_s_at	An alpha subunit of prolyl-4-hydroxylase which is a procollagen modifying enzyme required for exoskeleton formation, morphogenesis and maintenance of body shape; it is expressed throughout the hypodermis and certain head and posterior neurons.	e346	Sma|Unc|WT|Dpy	Molecular_function:oxidoreductase activity, acting on paired donors, with incorporation or reduction of molecular oxygen, 2-oxoglutarate as one donor, and incorporation of one atom each of oxygen into both donors|Biological_process:protein metabolism|Biological_process:positive regulation of body size|Biological_process:locomotory behavior|Biological_process:embryonic development|Biological_proce…	Prolyl 4-hydroxylase alpha subunit	ENSEMBL:ENSP00000263556:human:Splice Isoform 2 Of Prolyl 4-hydroxylase alpha-1 subunit precursor:E=117.721 | ENSEMBL:ENSP00000307318:human:Splice Isoform 1 Of Prolyl 4-hydroxylase alpha-1 subunit precursor:E=115.168 | ENSEMBL:ENSP00000166534:human:Splice
191999_s_at	K03E6.5	K03E6.5	WBGene00006741	unc-1	ventral cord motor neurons | vulval muscle | vulva | nerve ring | retrovesicular ganglion | dorsal nerve cord | ventral nerve cord	Expressed in embryos shortly before hatching. Broadly expressed in nervous system at L1 through L4: nerve ring, ventral cord motor neurons. Also in vulval muscles at adult. | "Staining wild-type C. elegans with anti-UNC-1 antibody showed a punctate distribution of protein along nerve tracts. Staining was most intense in the nerve ring, the retrovesicular ganglion, and the ventral and dorsal nerve…	| "UNC-1 was not found in the nucleus but, rather, was distributed along the presumed axons of neurons."	1	1	6		-	unc-1 encodes a homolog of human stomatin (OMIM:133090; deficient in stomatocytosis); UNC-1 protein is found in major nerve tracts, particularly in the nerve ring; unc-1 is required for anesthetic sensitivity; unc-24, which also encodes a stomatin homolog, is epistatic to unc-1 and is required for UNC-1 localization to the nerve ring.	e50		Cellular_component:membrane	Prohibitins and stomatins of the PID superfamily	ENSEMBL:ENSP00000286713:human:Erythrocyte band 7 integral membrane protein:E=79 | ENSEMBL:ENSP00000255480:human:Stomatin-like protein 3:E=73.7959 | ENSEMBL:ENSP00000263730:human:Splice Isoform 1 Of Podocin:E=57.1675 | ENSEMBL:ENSP00000345911:human:Similar
181776_s_at	T08H4.1	T08H4.1	WBGene00006476	tag-127	head neurons	Adult Expression: head neurons; unidentified | Larval Expression: head neurons; unidentified		1	1	1	II-3N13	171894_x_at|181776_s_at		gk216	WT|WT|WT|Emb	Biological_process:embryonic development (sensu Animalia)	Predicted guanine nucleotide exchange factor	ENSEMBL:ENSP00000339227:human:Novel PH domain-containing protein:E=50.0605 | ENSEMBL:ENSP00000344570:human:Putative NFkB activating protein:E=50 | ENSEMBL:ENSP00000011684:human:Hypothetical protein FLJ10665:E=48.5229 | ENSEMBL:ENSP00000346532:human:Similar to Guanine nucleotide exchange factor p115-RhoGEF:E=13.4685 | ENSEMBL:ENSP00000344429:human:Similar to Guanine nucleotide exchange factor p115…
191302_at	C36B1.1a	C36B1.1	WBGene00000527	cle-1	motor neurons | cephalic neurons | intestine | pharynx | rectal epithelium | lateral ganglia | somatic gonad | head | interneurons | muscle | nerve ring | intestine | pharynx | gonad | dorsal nerve cord | ventral nerve cord	cle-1AGFP expression was first detected in comma stage ( 390min) embryos in cephalic neurons. Expression in interneurons and rectal epithelial cells is seen by the 2-fold stage, 60 min later, and continues through larval and adult stages. cle-1BGFP expression was first observed at the 3-fold stage ( 520 min) of embryogenesis in four neurons of the lateral ganglia and in the DD dorsal motorneurons…	| Under body wall muscles where it preferentially accumulates at junctions between muscle cells and along dense body lines | "At the light microscope level, it is not possible to determine whether NID-1 or CLE-1 is present within or excluded from synapti	1	1		I-4E22	186657_at|188401_s_at|191302_at	The cle-1 gene encodes three developmentally regulated protein isoforms expressed predominantly in neurons.	cg120	WT|WT|WT|WT	Biological_process:phosphate transport|Cellular_component:cytoplasm|Molecular_function:structural molecule activity|Biological_process:cell adhesion|Cellular_component:extracellular matrix		ENSEMBL:ENSP00000339118:human:Splice Isoform 2 Of Collagen alpha 1(XVIII) chain precursor:E=66.4089 | ENSEMBL:ENSP00000352798:human:Splice Isoform 1 Of Collagen alpha 1(XVIII) chain precursor:E=66.2924 | ENSEMBL:ENSP00000347665:human:150 kDa protein:E=63.
193918_at	C54D2.5a	C54D2.5	WBGene00000367	cca-1	head neurons | nerve ring | nervous system | ventral nerve cord | tail neurons	Adult Expression: Nervous System; nerve ring; ventral nerve cord; head neurons; tail neurons;		1	1	6	X-4E17	-	cca-1 encodes a low-voltage-activated (T-type) calcium channel; CCA-1 is required for normal pharyngeal pumping, and in conjunction with UNC-2, a high-threshold calcium channel (N- and P/Q-type), may also play a role in defecation and egg-laying; CCA-1 is expressed in the pharyngeal MC motor neuron, head neurons, the ventral nerve cord, the anterior-most body-wall muscles, and cells in the tail r…	gk30	WT	Molecular_function:cation channel activity|Biological_process:cation transport|Cellular_component:membrane|Molecular_function:voltage-gated calcium channel activity|Biological_process:calcium ion transport|Cellular_component:voltage-gated calcium channel complex|Molecular_function:ion channel activity|Biological_process:ion transport|Cellular_component:integral to membrane		ENSEMBL:ENSP00000347078:human:Splice Isoform 4 Of Voltage-dependent T-type calcium channel alpha-1G subunit:E=1000 | ENSEMBL:ENSP00000346406:human:Splice Isoform 12 Of Voltage-dependent T-type calcium channel alpha-1G subunit:E=1000 | ENSEMBL:ENSP00000352
177413_s_at	F31E8.2a	F31E8.2	WBGene00004921	snt-1	spermathecae | nerve ring | pharyngeal nerves | dorsal nerve cord | ventral nerve cord | uterine | neurons	In adult hermaphrodites, strong staining were observed in three synaptic rich structures: nerve ring, ventral cord and dorsal cord processes, sites of neuromuscular junctions onto body wall muscles. Stained majority of the pharyngeal nervous system processes. Less intensive staining of the ventral and dorsal sublateral processes and several processes directed anteriorly from the nerve ring. Stain…		1	1	6	II-5A10	175658_at|177413_s_at		ad596	WT	Molecular_function:transporter activity|Biological_process:transport|Cellular_component:synaptic vesicle|Cellular_component:membrane	Ca2+-dependent phospholipid-binding protein Synaptotagmin, required for synaptic vesicle and secretory granule exocytosis	ENSEMBL:ENSP00000261205:human:Synaptotagmin-1:E=124.076 | ENSEMBL:ENSP00000315589:human:Similar to Synaptotagmin II:E=120.638 | ENSEMBL:ENSP00000336863:human:Synaptotagmin-5:E=105.602 | ENSEMBL:ENSP00000228567:human:Synaptotagmin-10:E=73.5229 | ENSEMBL:EN
193569_at	D2089.4a	D2089.4	WBGene00004207	ptb-1	excretory cell | head neurons | anal sphincter/depressor muscle | nerve ring | hypodermis | seam cells | pharynx | ventral nerve cord | intestinal | renal gland cells | head neurons | spermatheca | pharynx | vulval muscle | tail neurons | head neurons | spermatheca | pharynx | vulval muscle | tail neurons	Adult Expression: pharynx; anal sphincter/depressor muscle; head neurons; unidentified | Larval Expression: pharynx; intestinal; renal gland cells; anal sphincter/depressor muscle; hypodermis; seam cells; excretory cell; nerve ring; ventral nerve cord; head neurons; unidentified | Adult Expression: pharynx; vulval muscle; spermatheca; head neurons | Larval Expression: pharynx; head neurons; tail …		1	1	1		-		gk113		Molecular_function:RNA binding|Biological_process:mRNA processing|Cellular_component:nucleus|Molecular_function:nucleic acid binding	Polypyrimidine tract-binding protein	ENSEMBL:ENSP00000210227:human:Hypothetical protein DKFZp781I1117:E=114.886 | ENSEMBL:ENSP00000340705:human:ROD1 regulator of differentiation 1:E=114.854 | ENSEMBL:ENSP00000338994:human:58 kDa protein:E=102.046 | ENSEMBL:ENSP00000339100:human:58 kDa protei
188095_at	T14A8.1	T14A8.1	WBGene00004363	ric-3	all neurons | pharyngeal muscle	GFP was found in the pharyngeal muscles, the body wall muscles and in most or all neurons.	In neurons, GFP was absent from the nucleus and was strong in the soma. In the body muscles, GFP was seen in cytoplasmic membrane structures. Weak fluorescence was also seen in neuronal processes including the ventral cord and nerve ring.	1	1	1	IV-3P20	174398_at|188095_at	The ric-3 gene encodes a novel, highly charged protein with two transmembrane domains and extensive coiled-coil domains; it is necessary for the function of at least four nicotinic acetylcholine receptors; specifically, it is needed for assembly or trafficking of the DEG-3 nicotinic acetylcholine receptor.	hm9	Emb|Lva|WT|Unclassified|WT|WT	Biological_process:embryonic development (sensu Animalia)|Biological_process:larval development (sensu Nematoda)|Biological_process:growth	Unnamed protein	ENSEMBL:ENSP00000344904:human:RIC3:E=10.8539 | FLYBASE:CG30296-PC:fly:Flybase gene name is CG30296-PC:E=10.2147 |
192394_s_at	K07A9.2	K07A9.2	WBGene00000553	cmk-1	head neurons | nerve ring | ventral nerve cord | body neurons | tail neurons	Adult Expression: nerve ring; ventral nerve cord; head neurons; body neurons; tail neurons | Larval Expression: nerve ring; ventral nerve cord; head neurons; body neurons; tail neurons	| "GFP-fusion constructs of CeCaM-KI was transfected into COS-7 cells. Expression of the GFP-fusion protein of each CaM-KI was confirmed by Western blotting using anti-GFP antibody and the CaM overlay method. CeCaM-KI (wild type, Pro2-Ala348) is highly concentrated in the nucleus. When a mutant CeCaM-KI lacking 6 residues (Pro2-Arg7) at the NH2-terminal region was used, it was no longer staying i…	1	1	1	IV-1H15	175828_at|192394_s_at	An ortholgue of mammalian CaM-KI that is involved in calcium dependent signal transduction; it is expressed in some sensory neurons in the head and tail.	ok287	WT	Molecular_function:protein kinase activity|Molecular_function:ATP binding|Biological_process:protein amino acid phosphorylation|Molecular_function:protein serine/threonine kinase activity	Ca2+/calmodulin-dependent protein kinase, EF-Hand protein superfamily	ENSEMBL:ENSP00000256460:human:Calcium/calmodulin-dependent protein kinase type 1:E=113.42 | ENSEMBL:ENSP00000329160:human:Splice Isoform 1 Of Calcium/calmodulin-dependent protein kinase type 1D:E=111.959 | ENSEMBL:ENSP00000339249:human:Splice Isoform 2 Of
176601_at	F41C6.1	F41C6.1	WBGene00006746	unc-6	sheath_cells | VA neurons | VB.3-11 neurons | P lineage | ventral nerve cord | neurons | head	Early Expression by Ventral Epidermoblasts: Ventral epidermoblasts P1/2-P11/12 are the first cells to express UNC-6::HA during embryogenesis. Netrin becomes detectable in the cytoplasm of these twelve cells soon after their births (circa 230 min) and before they form into regular rows. This staining gradually decreases in intensity as the cells spread ventrally, forming two symmetrical rows. At t…		1	1	1	X-3L09	174314_at|176601_at	unc-6 encodes a netrin orthologous to the human and mouse netrin-1 precursor proteins; UNC-6 functions as a guidance molecule that regulates the migrations of pioneer axons and mesodermal cells, such as the gonadal distal tip cell, along the dorsoventral axis; a secreted molecule, UNC-6 is expressed during embryogenesis by epidermoblasts and neurons; UNC-6 is involved in both attractive and repul…	e7	WT|WT|WT|Unc	Cellular_component:extracellular matrix|Molecular_function:structural molecule activity|Biological_process:locomotory behavior|Molecular_function:receptor binding|Biological_process:axon guidance|Biological_process:mesoderm cell migration	Netrin, axonal chemotropic factor	ENSEMBL:ENSP00000173229:human:Netrin-1 precursor:E=180.284 | ENSEMBL:ENSP00000293973:human:Netrin-2 like protein precursor:E=136.509 | ENSEMBL:ENSP00000258341:human:Laminin gamma-1 chain precursor:E=100.42 | ENSEMBL:ENSP00000354360:human:OTTHUMP0000006456
188906_s_at	F25E2.5a	F25E2.5	WBGene00000899	daf-3	head neurons | vulva | hyp7 | hyp11 | hyp9 | hypodermal | pharynx | V lineage | P lineage | hyp10 | ventral nerve cord | intestinal | distal tip cells | tail neurons	Almost every transgenic animal shows strong DAF-3/GFP expression in many, but not all, head neurons, the ventral nerve cord (both cell bodies and processes), the intestinal cells, especially the membrane adjacent to the intestinal lumen, and tail hypodermal cells and neurons. Weak expression in the pharynx, hypodermal V blast cells, P blast cells and hyp7 hypodermal cells is observed in about hal…	In wild type, DAF-3/GFP is primarily, although not exclusively, cytoplasmic. DAF-3/GFP subcellular distribution was examined in head neurons in the vicinity of ASI (the cell that produces the DAF-7 signal), as well as in intestinal cells. DAF-3/GFP was predominantly cytoplasmic in all animals. However, in all animals, dim GFP fluorescence was seen in the nucleus of some of the cells with bright c…	1	1	1	X-1M03	173439_at|188906_s_at		e1376	WT|WT	Biological_process:regulation of transcription, DNA-dependent|Cellular_component:intracellular	TGFbeta receptor signaling protein SMAD and related proteins	ENSEMBL:ENSP00000341551:human:Mothers against decapentaplegic homolog 4:E=51.0458 | ENSEMBL:ENSP00000332973:human:Mothers against decapentaplegic homolog 3:E=32.6021 | ENSEMBL:ENSP00000305769:human:Mothers against decapentaplegic homolog 1:E=28.4318 | ENS
187938_at	B0513.1	B0513.1	WBGene00001562	lin-66	hypodermis | intestine | neurons	B0513.1 is clearly expressed in the bodywall and vulval muscle. Its GFP expression also includes a limited set of non-muscle tissue including intestine, neurons and, probably, hypodermis.		1	1	1		-	gei-5 encodes a novel protein that was identified in screens for molecules that interact with GEX-3, a homolog of mammalian protein ligands of the small GTPase Rac1, that is essential for ventral enclosure during embryonic development; as loss of gei-5 function via RNA-mediated interference (RNAi) does not result in any abnormalities, the precise role of GEI-5 in C. elegans development and/or beh…		WT|WT		Unnamed protein
178704_s_at	T05A6.1	T05A6.1	WBGene00000516	cki-1	intestine | pharynx | nervous system | VPC | SM lineage | seam cells | intestine | V lineage | P lineage | pharyngeal muscle | somatic gonad | distal tip cells | neurons	cki-1 reporter expression is first detectable in a group of cells of the pharynx and nervous system at about six hours post-fertilization. This represents the time at which most cells in the embryo become postmitotic. Following this initial burst of expression, reporter expression expands to include most of the anteriorly located cells. | "First detected at comma stage in pharyngeal primordium as…	| "Nuclear CKI-1-GFP was detected in the VPCs of wild-type animals during late L1, the time at which the decision to arrest divisions is made."	1	1	1	II-5H08	175786_at|178704_s_at	cki-1 encodes a homolog of the mammalian cyclin-dependent kinase inhibitor p27/KIP1 that is required for the arrest of cell division in larval blast lineages, dauer larvae and starved L1 larvae; excess CKI-1 expression prematurely stops cell division while cki-1(RNAi) induces extra cell divisions, indicating that CKI-1 quantitatively regulates the amount of mitosis in postembryonic worms.	gk132	WT|Unclassified|Unclassified	Molecular_function:cyclin-dependent protein kinase inhibitor activity|Biological_process:cell cycle arrest|Cellular_component:nucleus	Cyclin-dependent kinase inhibitor
188091_at	F08B6.2	F08B6.2	WBGene00001682	gpc-2	all neurons | all muscle cells	Expression was found in all neurons and muscle cells.		1	1	1	I-3E16	-	gpc-2 encodes one of two C. elegans heterotrimeric G protein gamma subunits; gpc-2 is required, along with its partner GPB-1, a G protein beta subunit, for proper mitotic spindle positioning and orientation during early embryonic cell divisions; to date, GPC-2 expression has been reported in electrically excitable cells (all neurons and muscles).		WT|Emb|WT|WT|Emb	Molecular_function:signal transducer activity|Biological_process:G-protein coupled receptor protein signaling pathway|Cellular_component:heterotrimeric G-protein complex|Biological_process:embryonic development (sensu Animalia)	G protein gamma subunit	FLYBASE:CG3694-PA:fly:Flybase gene name is Ggamma30A-PA:E=11 |
191348_s_at	F40E10.4	F40E10.4	WBGene00004854	slt-1	hyp1 | socket_cells | head body wall muscle | anal muscle | hyp4	Epidermal cells in C. elegans are born on the dorsal side of the embryo, and the epidermal sheet migrates ventrally to enclose other tissues and anteriorly to cover the head. slt-1::GFP was first detectable just as the migrating epidermal cells completely covered the head and was expressed in hyp4, hyp1, and other epidermal cells. At the 2-fold stage of embryogenesis, expression spread beyond the…		1	1	1		-		eh15	WT|WT	Molecular_function:calcium ion binding|Molecular_function:structural molecule activity|Biological_process:cell adhesion	Extracellular matrix protein slit, contains leucine-rich and EGF-like repeats	ENSEMBL:ENSP00000266058:human:Slit-1 protein:E=283 | ENSEMBL:ENSP00000347775:human:Splice Isoform 3 Of Slit homolog 2 protein precursor:E=194.854 | ENSEMBL:ENSP00000332164:human:Splice Isoform 1 Of Slit homolog 3 protein precursor:E=184.699 | ENSEMBL:ENSP
193467_s_at	C16C2.2a	C16C2.2	WBGene00001145	eat-16	spermathecae | all neurons | pharyngeal muscle | vulval muscle	Examination of transgenic animals carrying pGP16 using confocal microscopy showed that EAT-16 is expressed in most or all neurons, including the hermaphrodite specific neuron (HSN), as well as in the vulval and pharyngeal muscles. Expression was also occasionally seen in the spermatheca and body wall muscles.		1	1	1	I-4J04	-	The eat-16 gene encodes an RGS protein that affects movement, pharyngeal pumping, egg laying, and synaptic transmission; it genetically interacts with the egl-30 and goa-1 signaling pathways, and is expressed in excitable cells and in the spermatheca.	ad702	WT|WT|WT	Biological_process:intracellular signaling cascade|Molecular_function:signal transducer activity|Biological_process:G-protein coupled receptor protein signaling pathway|Cellular_component:heterotrimeric G-protein complex	G protein signaling regulators	ENSEMBL:ENSP00000331485:human:Splice Isoform 1 Of Regulator of G-protein signaling 7:E=82.6021 | ENSEMBL:ENSP00000341199:human:Splice Isoform 4 Of Regulator of G-protein signaling 6:E=78.0506 | ENSEMBL:ENSP00000319069:human:RegulatoR of G-pRotein signalli
188044_s_at	K10D3.2	K10D3.2	WBGene00006753	unc-14	all neurons | DD neurons | VD neurons	Expressed in almost all neurons at all stages. | "Expressed in VD/DD neurons, HSN neurons. Expressed in late embryos. Expression do not vary with developmental stages."	Although the construct contains nuclear localization signal, no nuclear staining was observed. Expression found in cell bodies and axons.	1	1	1	I-3B19	174402_at|175683_s_at|188044_s_at	The unc-14 gene encodes an activity required for both axonogenesis and sex myoblast migration.	e57	WT|Unc|Unc	Biological_process:locomotory behavior
194232_x_at	ZK1151.1b	ZK1151.1	WBGene00006876	vab-10	nerve ring | intestine | pharynx | somatic gonad	In embryos, VAB-10A and VAB-10B antibodies first detected a signal at the basal and apical plasma membranes of dorsal and ventral epidermal cells, soon after the onset of differentiation. As these cells became thinner during morphogenesis, staining appeared as four longitudinal rows and progressively evolved into circumferentially oriented bands located above muscle sarcomeres. VAB-10A was also d…	The circumferential bands formed by VAB-10A matched those formed by IFs at all stages. VAB-10A staining strictly olocalized with myotactin in adults, but only partially in young larvae. The parallel bands formed by VAB-10B are interspersed with those form	1	1		I-5L18	175291_at|182228_s_at|191942_s_at|194015_at|194232_x_at	vab-10 encodes, by alternative splicing, two spectraplakins (VAB-10A and VAB-10B) that are jointly required for mechanical resilience of the epidermis under strain by the contraction of actin microfilaments mechanically linked to fibrous organelles (FOs); VAB-10A/B are, accordingly, required for elongation during embryonic morphogenesis; VAB-10A has C-terminal plectin repeats while VAB-10B has sp…	e698	Bmd|Stp|Unc|WT|Let|Lva|Lvl|Prz|Pvl|Rup|Prz|Pvl|Rup|Ste|Emb|Bmd|Gro|Lvl|Rup|Unc|Bmd|Lva|Lvl|Unc	Molecular_function:actin binding|Molecular_function:calcium ion binding|Biological_process:cell cycle arrest|Biological_process:body morphogenesis (sensu Nematoda)|Biological_process:embryonic development (sensu Animalia)|Biological_process:positive regulation of growth rate|Biological_process:larval development (sensu Nematoda)|Biological_process:growth|Biological_process:physiological processes…	Dystonin, GAS (Growth-arrest-specific protein), and related proteins	ENSEMBL:ENSP00000348457:human:620 kDa protein:E=1000 | ENSEMBL:ENSP00000313438:human:Splice Isoform 1 Of Microtubule-actin crosslinking factor 1, isoforms 1/2/3/5:E=1000 | ENSEMBL:ENSP00000354573:human:Splice Isoform 2 Of Microtubule-actin crosslinking fa
190640_s_at	F09B9.2a	F09B9.2	WBGene00006839	unc-115	hypodermis | pharynx | neurons | nerve ring | dorsal nerve cord | ventral nerve cord | vulva | hyp7 | all neurons | tail | pharynx | head	~all neurons, excretory-canal, pharynx, hypodermis | "SAD-1::GFP fluorescence was most prominent in the nerve ring and the ventral and dorsal cords, regions of the axon where the majority of synapses are made. Little or no staining was observed in the sensory dendrites or the axonal commissures, which are devoid of synapses. Weaker fluorescence was also visible in the neuronal cell bodies exclude…	| "Little or no staining was observed in the sensory dendrites or the axonal commissures, which are devoid of synapses. Weaker fluorescence was also visible in the neuronal cell bodies excluded from the nucleus. Fluorescence appeared as a combination of punctate and diffuse staining within the axon." | UNC-115::GFP protein was present uniformly in neuronal cell bodies and processes and was exclud…	1	1	1	X-5A09	175840_s_at|190640_s_at	unc-115 encodes a protein that binds actin filaments and that is required for RAS signalling and UNC-40/netrin activity during axon pathfinding.	e2225	WT|WT|Lon|Unc|Gro|Lon|Unc	Molecular_function:zinc ion binding|Molecular_function:actin binding|Biological_process:cytoskeleton organization and biogenesis|Biological_process:positive regulation of growth rate|Biological_process:negative regulation of body size|Biological_process:locomotory behavior	Actin-binding LIM Zn-finger protein Limatin involved in axon guidance	ENSEMBL:ENSP00000338190:human:88 kDa protein:E=68.5528 | ENSEMBL:ENSP00000214870:human:Actin binding LIM protein 1:E=63.6383 | ENSEMBL:ENSP00000354831:human:Actin binding LIM protein 1:E=62.7959 | ENSEMBL:ENSP00000355003:human:Splice Isoform 6 Of Actin-bi
194028_s_at	K02B12.1	K02B12.1	WBGene00000431	ceh-6	neurons | rectum | tail | ventral nerve cord | head	RMDV RMDD AUA AVH SABV, excr cell | "At the L1 larval stage CEH-6ceh-6 is expressed in four pairs of bilaterally symmetric neurons in the lateral ring ganglion of the animal. These neurons are the RMDDLR, RMDVLR, AUALR and AVHLR neurons. The expression in RMDD and RMDV is weaker than in AUA and AVH. ceh-6 is also expressed in the excretory cell, very strongly with the lacZ reporter construct but …		1	1	6	I-4M15	-	ceh-6 encodes a POU family homeodomain protein, homologous to human POU3F4 (OMIM:304400, mutated in conductive deafness 3) that affects embryonic viability, locomotion, and molting, and that regulates ectodermal and excretory function; CEH-6 is expressed dynamically during development and expression includes neurons, the excretory cell, and ectodermal cells.	mg60	Mlt|Unc|Clr|Lva|Lvl|Unc|Bmd|Gro|Lvl|Stp|Unc	Molecular_function:DNA binding|Molecular_function:transcription factor activity|Biological_process:regulation of transcription, DNA-dependent|Cellular_component:nucleus|Biological_process:body morphogenesis (sensu Nematoda)|Biological_process:osmoregulation|Biological_process:positive regulation of growth rate|Biological_process:larval development (sensu Nematoda)|Biological_process:growth|Biolog…	Transcription factor OCT-1, contains POU and HOX domains	ENSEMBL:ENSP00000355001:human:POU domain, class 3, transcription factor 3:E=66.0605 | ENSEMBL:ENSP00000329170:human:POU domain, class 3, transcription factor 2:E=60.5086 | ENSEMBL:ENSP00000353195:human:POU domain, class 3, transcription factor 4:E=59.7959
192997_s_at	F54F2.1	F54F2.1	WBGene00018832	F54F2.1	neurons along body | head neurons | Reproductive System | nerve ring | nervous system | ventral nerve cord | vulval muscle | developing vulva | uterine muscle | phasmids | tail neurons	Adult Expression: Reproductive System; uterine muscle; vulval muscle; Nervous System; nerve ring; ventral nerve cord; head neurons; neurons along body; tail neurons; phasmids;		1	1	1	III-4P15	173050_at|192997_s_at			WT|Egl|Prz|Unc|Ste	Biological_process:cell adhesion|Biological_process:cell-matrix adhesion|Cellular_component:integrin complex|Biological_process:oviposition|Biological_process:locomotion|Biological_process:reproduction|Biological_process:locomotory behavior	Vitronectin receptor, alpha subunit	ENSEMBL:ENSP00000265937:human:Integrin alpha-8 precursor:E=115.018 | ENSEMBL:ENSP00000293379:human:Integrin alpha-5 precursor:E=112.678 | ENSEMBL:ENSP00000261023:human:Integrin alpha-V precursor:E=107.201 | ENSEMBL:ENSP00000262407:human:Splice Isoform 1 O
189562_at	F53H8.2	F53H8.2	WBGene00000195	arr-1	vulva other | head neurons | spermatheca | nerve ring | hypodermis | body wall muscle | pharynx | ventral nerve cord | intestinal | vulval muscle	Adult Expression: pharynx; vulval muscle; vulva other; spermatheca; body wall muscle; hypodermis; nerve ring; ventral nerve cord; head neurons; unidentified | Larval Expression: pharynx; intestinal; body wall muscle; hypodermis; nerve ring; ventral nerve cord; head neurons; unidentified		1	1	1	X-1O13	-	arr-1 encodes the C. elegans beta-arrestin ortholog (OMIM:107940, 107941, mice lacking beta-arrestin family members display defects in G protein-coupled receptor desensitization); by homology, ARR-1 is predicted to be a multifunctional adaptor protein tha	ok401	WT	Biological_process:signal transduction|Biological_process:sensory perception	Arrestin	ENSEMBL:ENSP00000353124:human:Splice Isoform 2 Of Beta-arrestin 1:E=112 | ENSEMBL:ENSP00000316694:human:Splice Isoform 1 Of Beta-arrestin 1:E=111.143 | ENSEMBL:ENSP00000341895:human:Arrestin betA 2 isoform 2:E=111 | ENSEMBL:ENSP00000269260:human:Splice Isoform 1 Of Beta-arrestin 2:E=109.444 | ENSEMBL:ENSP00000252857:human:S-arrestin:E=82.0969 | ENSEMBL:ENSP00000311538:human:Arrestin-C:E=82.0757 |…
189966_s_at	F57C7.2a	F57C7.2	WBGene00003733	nhx-5	neurons | retrovesicular ganglion | vulvaC | lateral ganglia | anterior ganglia | lumbar lateral ganglia | ventral nerve cord | dorso-rectal ganglion | ventral ganglia | preanal ganglion	Although a complicated mosaic pattern emerged for nhx-5::GFP, the nhx-5 promoter appeared to drive the pan-neural expression of GFP. In several cases, labeling of additional cells was observed. | "In general, the expression patterns found for the translational fusion constructs were similar to those reported above for the transcriptional fusions. Cells were labeled in the anterior, lateral and ve…	| NHX-5 appeared to be associated with intracellular membranes. NHX-5::GFP expression occurred primarily in neuronal cell bodies. Labeling was granular in the cytoplasm and extended weakly through the neuronal cell processes.	1	1	1	X-5K15	-	nhx-5 encodes a sodium/proton exchanger expressed intracellularly in many neurons, as well as in the vulC cells of the vulva and the excretory cell; nhx-5 has no obvious phenotype in mass RNAi screens; NHX-5 is thought to prevent intracellular acidification by catalysing the electroneutral exchange of vesicular sodium for an intracellular proton; the granular intracellular expression of NHX-5::GF…	ok661	WT	Molecular_function:sodium:hydrogen antiporter activity|Biological_process:sodium ion transport|Biological_process:regulation of pH|Cellular_component:integral to membrane|Molecular_function:solute:hydrogen antiporter activity		ENSEMBL:ENSP00000354847:human:Sodium/hydrogen exchanger 6:E=121.004 | ENSEMBL:ENSP00000163256:human:Sodium/hydrogen exchanger 7:E=119.745 | ENSEMBL:ENSP00000320246:human:Sodium/hydrogen exchanger 9:E=115.149 | ENSEMBL:ENSP00000330320:human:Similar to Sodium/hydrogen exchanger 6:E=88.9208 | ENSEMBL:ENSP00000354966:human:Similar to Na-H exchanger isoform NHE8:E=64.3468 | ENSEMBL:ENSP00000351216:hum…
190415_s_at	B0478.1a	B0478.1	WBGene00002178	jnk-1	dorsal nerve cord | circumpharyngeal nerve ring | ventral nerve cord | neurons | tail ganglia | nerve ring | dorsal nerve cord | ventral nerve cord | head ganglia | neurons	BDU SDQ ALM CAN HSN PDE PVD AVM other | "Expressed in most or all neurons and their processes, including the nerve ring, the head ganglions, the dorsal and ventral nerve cords, and the tail ganglions. Expressed in all stages of development." | "Most abundant during embryo and L1, L2 larva stages. Decreased gradually from the early L3 to young adult worms."	| Also expressed in cell bodies and axons. Showed cytoplasmic and nuclear staining.	1	1	6		175640_at|190415_s_at		gk7			Jun-N-terminal kinase (JNK)	ENSEMBL:ENSP00000352157:human:Mitogen-activated protein kinase 10 isoforM 3:E=140.921 | ENSEMBL:ENSP00000345944:human:Splice Isoform 4 Of Mitogen-activated protein kinase 8:E=140.187 | ENSEMBL:ENSP00000322284:human:Splice Isoform 3 Of Mitogen-activated pr
191165_at	F59A6.1	F59A6.1	WBGene00003822	nsy-1	rectal gland | hypodermis | intestine | neurons	Expressed in the intestine, hypodermis, rectal gland cells, and neurons, including both AWC neurons.		1	1	1	II-4M01	174422_at|191165_at	nsy-1 encodes a MAP kinase kinase kinase homolog that affects chemotaxis, egg laying, and pathogen response; NSY-1 activity is activated by the calmodulin kinase UNC-43, and is required for lateral signalling that leads to asymmetric olfactory neuron fates; interacts with SEK-1, and is expressed in the intestine, hypodermis, rectal gland cells, and neurons.	ag3	WT	Molecular_function:protein kinase activity|Molecular_function:ATP binding|Biological_process:protein amino acid phosphorylation|Molecular_function:protein serine/threonine kinase activity|Molecular_function:protein-tyrosine kinase activity|Biological_process:chemotaxis|Biological_process:innate immune response|Biological_process:cell fate commitment	Serine/threonine protein kinase	ENSEMBL:ENSP00000345629:human:139 kDa protein:E=234.824 | ENSEMBL:ENSP00000352093:human:Hypothetical protein FLJ16518:E=229.357 | ENSEMBL:ENSP00000348104:human:155 kDa protein:E=213.252 | ENSEMBL:ENSP00000351908:human:Mitogen-activated protein kinase kina
193653_s_at	F27D9.5	F27D9.5	WBGene00017864	F27D9.5	body wall muscle | head neurons | nerve ring | body wall muscle | intestinal | head neurons | nerve ring | body wall muscle | intestinal	Adult Expression: body wall muscle; unidentified | Larval Expression: body wall muscle; unidentified | Adult Expression: intestinal; body wall muscle; nerve ring; head neurons | Larval Expression: intestinal; nerve ring		1	1	1		173926_at|193653_s_at	The F27D9.5 gene encodes an ortholog of the human gene PROPIONYL-COA CARBOXYLASE ALPHA SUBUNIT (PCCA), which when mutated leads to propionicaciduria, type I (OMIM:232000).			Molecular_function:biotin binding|Molecular_function:ligase activity|Biological_process:metabolism|Molecular_function:ATP binding	3-Methylcrotonyl-CoA carboxylase, biotin-containing subunit/Propionyl-CoA carboxylase, alpha chain/Acetyl-CoA carboxylase, biotin carboxylase subunit	ENSEMBL:ENSP00000308554:human:Propionyl Coenzyme A carboxylase, alpha polypeptide:E=213.538 | ENSEMBL:ENSP00000265594:human:Methylcrotonoyl-CoA carboxylase alpha chain, mitochondrial precursor:E=132.469 | ENSEMBL:ENSP00000336709:human:Pyruvate carboxylase, mitochondrial precursor:E=110.42 | ENSEMBL:ENSP00000353898:human:Acetyl-Coenzyme A cArboxylAse AlphA isoform 3:E=52.5086 | ENSEMBL:ENSP0000033…
193576_at	W05E10.3	W05E10.3	WBGene00000453	ceh-32	sheath_cells | hyp5 | hyp6 | somatic gonad | head hypodermis | hyp3 | head neuronal precursors | hyp4	Although the antibody and reporter patterns coincide in a number of key aspects, a few differences are evident. Expression in the head hypodermal cells upon hatching is only faintly detected with the gfp reporter construct. Moreover, only a few neurons in the head express the ceh-32::gfp construct, compared with the immunostaining results. These differences could reflect that positive control ele…	The CEH-32 protein is detected exclusively in the nuclei.	1	1	1	V-7N10	174236_at|193576_at	ceh-32 encodes a Six/sine oculis-type homeodomain protein most closely related to the Six3/6 subfamily that contains Drosophila OPTIX and human SIX3 (OMIM:603714, which when mutated leads to holoprosencephaly 2); CEH-32 appears to be essential for development and required for proper head morphogenesis; during embryogenesis, CEH-32 is expressed in hypodermal and neuronal precursors, and at later s…	ok343	Emb|Lva|Sck|Unc|Emb|Lva|Unc	Molecular_function:DNA binding|Molecular_function:transcription factor activity|Biological_process:regulation of transcription, DNA-dependent|Cellular_component:nucleus|Biological_process:development|Biological_process:embryonic development (sensu Animalia)|Biological_process:larval development (sensu Nematoda)|Biological_process:growth|Biological_process:physiological processes|Biological_proces…	Transcription factor SIX and related HOX domain proteins	ENSEMBL:ENSP00000260653:human:Homeobox protein SIX3:E=65.0506 | ENSEMBL:ENSP00000328596:human:SIX6 protein:E=64.1675 | ENSEMBL:ENSP00000304502:human:Homeobox protein SIX2:E=56.0969 | ENSEMBL:ENSP00000247182:human:Homeobox protein SIX1:E=55.1308 | ENSEMBL:ENSP00000216513:human:Homeobox protein SIX4:E=49.1938 | ENSEMBL:ENSP00000316842:human:Splice Isoform 1 Of Homeobox protein SIX5:E=45.1135 | FLYB…
176649_s_at	C32E8.10a	C32E8.10	WBGene00006751	unc-11	nerve ring | intestine | dorsal nerve cord | ventral nerve cord | coelomocytes | neurons | vulva | nerve ring | intestine | ventral nerve cord | coelomocytes	Punctate immunoreactivity in the ventral and dorsal nerve cords and the nerve ring. The antibodies failed to detect UNC-11 in motor neuron commissures or in the dendrites of sensory neurons in the head. UNC-11 expressed in the coelomocytes and diffusively stained the intestine. | "~all neurons [A.Alfonso, M.Nonet(personal communication to Shawn Lockery)]" | "The promoter expressed GFP at high lev…		1	1		I-1J11	172028_x_at|172029_x_at|172149_x_at|172150_x_at|172151_x_at|172152_x_at|174230_at|176645_s_at|176648_at|176649_s_at	unc-11 encodes multiple isoforms of a clathrin-adaptor protein AP180 (OMIM:603025) that functions in clathrin-mediated endocytosis; UNC-11 is essential for embryogenesis, locomotion, and pharyngeal pumping, and regulates neurotransmitter release by controlling vesicle trafficking and fusion; UNC-11 is also required for localization of SNB-1/synaptobrevin to synaptic vesicles, thus acting as a sor…	ad571	Emb|Stp|Emb	Biological_process:embryonic development (sensu Animalia)|Biological_process:gametogenesis|Biological_process:post-embryonic development|Biological_process:synaptic vesicle fusion|Molecular_function:clathrin binding|Biological_process:locomotion|Cellular_component:presynaptic membrane	Clathrin assembly protein AP180 and related proteins, contain ENTH domain	ENSEMBL:ENSP00000348718:human:Splice Isoform 2 Of Phosphatidylinositol-binding clathrin assembly protein:E=110.886 | ENSEMBL:ENSP00000263366:human:PICALM protein:E=110.77 | ENSEMBL:ENSP00000342095:human:Splice Isoform 1 Of Phosphatidylinositol-binding clathrin assembly protein:E=110.367 | ENSEMBL:ENSP00000195649:human:Clathrin coat assembly protein AP180:E=101.62 | ENSEMBL:ENSP00000345612:human:2…
192717_at	C08F8.8	C08F8.8	WBGene00003657	nhr-67	head neurons	nhr-67DGFP exhibited a restricted expression pattern. nhr-67DGFP expression was only observed in six or seven head neurons. There was no vulval GFP expression in the nhr-67DGFP reporter line. | "The mRNAs for lin-42, nhr-23, and nhr-41a exhibit a low-high (peak)-low profile during the L1 intermolt that is precisely reiterated at later stages. The mRNAs for nhr-25a, nhr-25b, and nhr-41b have a hig…		1	1	1	IV-5P08	-		ok631	WT|Adl|Gro|Pvl|Unc|Gro|Pvl|Unc	Molecular_function:DNA binding|Molecular_function:ligand-dependent nuclear receptor activity|Biological_process:regulation of transcription, DNA-dependent|Cellular_component:nucleus|Molecular_function:transcription factor activity|Biological_process:determination of adult life span|Biological_process:physiological processes|Biological_process:positive regulation of growth rate|Biological_process:…	Hormone receptors	ENSEMBL:ENSP00000230083:human:Hypothetical protein FLJ16774:E=44.5229 | ENSEMBL:ENSP00000317199:human:Splice Isoform 1 Of Photoreceptor-specific nuclear receptor:E=32.8539 | ENSEMBL:ENSP00000299224:human:Splice Isoform 2 Of Photoreceptor-specific nuclear
189565_at	T23H2.2	T23H2.2	WBGene00004924	snt-4	head neurons | nerve ring | dorsal nerve cord | ventral nerve cord | body neurons | intestinal | tail neurons	Adult Expression: intestinal; nerve ring; ventral nerve cord; dorsal nerve cord; head neurons; body neurons; tail neurons | Larval Expression: intestinal; nerve ring; ventral nerve cord; dorsal nerve cord; head neurons; body neurons; tail neurons		1	1	6	I-3G17	174108_s_at|189565_at		ok503	WT|WT	Molecular_function:transporter activity|Biological_process:transport|Cellular_component:synaptic vesicle|Cellular_component:membrane	Ca2+-dependent phospholipid-binding protein Synaptotagmin, required for synaptic vesicle and secretory granule exocytosis	ENSEMBL:ENSP00000255224:human:Synaptotagmin-4:E=51.2757 | ENSEMBL:ENSP00000255057:human:Synaptotagmin-11:E=50.1192 | ENSEMBL:ENSP00000263846:human:Synaptotagmin VII:E=42.7696 | ENSEMBL:ENSP00000261205:human:Synaptotagmin-1:E=39 | ENSEMBL:ENSP00000285794:h
191935_s_at	T10A3.1a	T10A3.1	WBGene00006750	unc-10	nerve ring | dorsal nerve cord | ventral nerve cord	Rim staining was restricted to discrete puncta in synapse-rich regions of the nervous system including the nerve ring, the ventral nerve cord and the dorsal nerve cord. Localized Rim protein was observed in all larval stages.	Double labeling with antibodies directed against RAB-3, a synaptic vesicle protein, revealed that Rim was much more tightly clustered than synaptic vesicle markers. In the head of the worm, where individual synaptic varicosities of SAB neurons can be examined, one or two Rim puncta were localized in the middle of each RAB-3 staining synaptic varicosity. Localized Rim protein was undetectable in c…	1	1	1	X-3F06	173800_at|183507_at|191935_s_at	unc-10 encodes a protein with zinc-finger, Q/N-rich, PDZ, and C2 domains that is homologous to vertebrate Rim1, a presynaptic protein which binds, and effects the activity of, synaptic vesicle-associated GTP-Rab3; UNC-10 is required for normal locomotion and synaptic transmission, and localizes to a subdomain of presynaptic termini, where it probably acts to regulate the priming step of presynapt…	ad591	WT|WT	Molecular_function:protein binding|Molecular_function:Rab interactor activity|Biological_process:intracellular protein transport|Molecular_function:zinc ion binding|Molecular_function:calcium ion binding|Biological_process:mating behavior|Biological_process:locomotory behavior|Biological_process:synaptic vesicle priming|Biological_process:defecation|Molecular_function:GTP-dependent protein bindin…		ENSEMBL:ENSP00000342936:human:Splice Isoform 3 Of Regulating synaptic membrane exocytosis protein 2:E=122.268 | ENSEMBL:ENSP00000275037:human:Splice Isoform 5 Of Regulating synaptic membrane exocytosis protein 1:E=117.387 | ENSEMBL:ENSP00000264838:human:S
188999_s_at	F45E1.6	F45E1.6	WBGene00001945	his-71	head neurons | intestine | nervous system | ventral nerve cord | tail neurons	Adult Expression: intestine;		1	1	6	X-4I07	-	his-71 encodes an H3 histone required for embryonic viability, body morphology, and larval viability.		Emb|Bmd|Emb|Lvl|Emb|Gro	Molecular_function:DNA binding|Biological_process:nucleosome assembly|Biological_process:chromosome organization and biogenesis (sensu Eukarya)|Cellular_component:nucleosome|Cellular_component:nucleus|Biological_process:body morphogenesis (sensu Nematoda)|Biological_process:embryonic development (sensu Animalia)|Biological_process:positive regulation of growth rate|Biological_process:larval devel…	Histones H3 and H4	ENSEMBL:ENSP00000254810:human:H3 histone, family 3A:E=66.1487 | ENSEMBL:ENSP00000305245:human:15 kDa protein:E=64.8861 | ENSEMBL:ENSP00000333277:human:Similar to Histone H3:E=64.699 | ENSEMBL:ENSP00000352252:human:PREDICTED: similar to CG31613-PA:E=64.6778 | ENSEMBL:ENSP00000305353:human:H3 histone family, member T:E=62.6576 | ENSEMBL:ENSP00000339835:human:Hypothetical protein:E=61.585 | ENSEMBL:…
191281_s_at	C44B11.3	C44B11.3	WBGene00003175	mec-12	DB neurons | ventral cord motor neurons | nerve ring | lumbar neurons | touch receptor neurons | neurons	Strong levels of expression in the six touch receptor neurons. In addition, staining was detectable in several other neurons, including motorneurons of the ventral cord such as members of the DB class, various neurons of the nerve ring region, and a few neurons of the lumbar ganglion such as PVR. No expression was detected in ALN and FLP neurons.		1	1	1	III-1N17	-	mec-12 encodes a novel C. elegans alpha-tubulin that is unique amongst C. elegans alpha tubulins in that it may be subject to post-translational acetylation; MEC-12 is required for normal mechanosensory response to gentle touch, and specifically for formation of the 15-protofilament microtubule bundle present in the touch receptor neurons; mec-12 interacts genetically with mec-5, which encodes a …	e1605	WT|WT	Molecular_function:structural molecule activity|Biological_process:microtubule-based movement|Cellular_component:microtubule|Molecular_function:GTPase activity|Molecular_function:GTP binding|Biological_process:microtubule polymerization|Cellular_component:tubulin|Molecular_function:structural constituent of cytoskeleton|Biological_process:mechanosensory behavior	Alpha tubulin	ENSEMBL:ENSP00000301071:human:Tubulin alpha-3 chain:E=233.678 | ENSEMBL:ENSP00000336799:human:Tubulin alpha-ubiquitous chain:E=233.357 | ENSEMBL:ENSP00000347462:human:Splice Isoform 1 Of Tubulin alpha-2 chain:E=232.398 | ENSEMBL:ENSP00000301072:human:Tubu
194077_s_at	ZK637.8a	ZK637.8	WBGene00006768	unc-32	head neurons | motor neurons | ventral cord motor neurons | head neurons | ventral cord motor neurons | intestine | gonad | spermathecae | neurons | somatic gonad | pharynx | vulvaD | E lineage | spermathecae | neurons | somatic gonad | pharynx | vulvaD | E lineage | spermathecae | neurons | somatic gonad | pharynx | vulvaD | E lineage | spermathecae | neurons | somatic gonad | pharynx | vulvaD |…	GFP expression in wild-type strains carrying this construct was restricted to the nervous system, including all the motoneurons in the ventral cord, the dorsal, the lateral, and all the sublateral cords, PLMLR, PVM, ALMLR, AVM, ALNLR, PLNLR, PVDLR, PDELR, SDQLR, and almost all the neurons in the head. | "Transcripts for unc-32 were detected at high levels in early embryos from the one-cell stage …		1	1		III-4D10	-	unc-32 encodes six isoforms of a highly conserved vacuolar H+-ATPase a subunit (V-ATPase) homologous to the vertebrate a1 proteins that have been implicated in a number of human diseases including osteopetrosis (OMIM:259700); UNC-32 is predicted to function as part of an ATP-dependent proton pump that regulates acidification of intracellular compartments and is essential for locomotion and embryo…	e189	Emb|Emb|Pvl|Sck|Ste|Emb|Gro|Unc	Biological_process:proton transport|Cellular_component:membrane|Biological_process:embryonic development (sensu Animalia)|Biological_process:positive regulation of growth rate|Biological_process:hermaphrodite genital morphogenesis|Biological_process:physiological processes|Biological_process:reproduction|Biological_process:locomotory behavior		ENSEMBL:ENSP00000342951:human:Similar to Vacuolar proton translocating ATPase 116 kDa subunit A isoform 1:E=265.432 | ENSEMBL:ENSP00000308122:human:Vacuolar proton translocating ATPase 116 kDa subunit a isoform 4:E=231 | ENSEMBL:ENSP00000265686:human:T-cell, immune regulator 1, isoform a:E=162.18 | ENSEMBL:ENSP00000332247:human:ATPase, H+ transporting, lysosomal V0 subunit a isoform 2:E=161 | ENS…
193363_at	F28F9.1	F28F9.1	WBGene00006970	zag-1	all neurons | head neurons | anal sphincter/depressor muscle | nerve ring | hypodermis | intestinal muscle | ventral nerve cord | intestinal | head neurons | anal sphincter/depressor muscle | nerve ring | hypodermis | intestinal muscle | ventral nerve cord | intestinal | head neurons | motor neurons | pharynx | mu_int | tail neurons | head neurons | motor neurons | pharynx | mu_int | tail neurons…	zag-1::ZAG-1(213)-GFP (zdIs40) animals displayed a pattern of neuronal expression similar to that of zag-1::ZAG-1-GFP(zdIs39) animals. The GFP signal was detected in neuronal nuclei, showing that the first 213 amino acids of ZAG-1 are sufficient for nuclear translocation. | Adult Expression: intestinal muscle; anal sphincter/depressor muscle; hypodermis; nerve ring; ventral nerve cord; head neuro…	neuronal nuclei | zag-1::YFP signal was detected only in the nuclei of cells. | zag-1::YFP signal was detected only in the nuclei of cells. | neuronal nuclei	1	1	1	IV-1P04	-	zag-1 encodes a homeodomain protein of the ZFH class which consists of a homeodomain flanked by two clusters of C2H2-type zinc fingers and is related to transcriptional repressors encoded by Drosophila zfh-1 and the vertebrate ZEB genes; ZAG-1 is required for locomotion, for neuronal differentiation, and for proper axonal branching and fasciculation; from late embryogenesis through adult stages o…	ok214	WT	Molecular_function:DNA binding|Molecular_function:transcription factor activity|Biological_process:regulation of transcription, DNA-dependent|Cellular_component:nucleus|Molecular_function:nucleic acid binding|Molecular_function:zinc ion binding	Homeobox transcription factor SIP1	ENSEMBL:ENSP00000353778:human:99 kDa protein:E=70.8861 | ENSEMBL:ENSP00000350355:human:Similar to Transcription factor 8:E=70.1367 | ENSEMBL:ENSP00000354487:human:Transcription factor 8:E=70.1135 | ENSEMBL:ENSP00000302501:human:Zinc finger homeobox protei
192762_at	C11H1.3	C11H1.3	WBGene00007529	C11H1.3	neurons along body | head neurons | body wall muscle | pharynx | nervous system | tail neurons	Adult Expression: pharynx; body wall muscle; Nervous System; head neurons; neurons along body; tail neurons;		1	1	1	X-6N17	-			Adl|Mlt|Unc|Dpy|Gro|Pvl|Unc	Molecular_function:ubiquitin-protein ligase activity|Molecular_function:zinc ion binding|Biological_process:protein ubiquitination|Cellular_component:ubiquitin ligase complex|Biological_process:determination of adult life span|Biological_process:physiological processes|Biological_process:positive regulation of body size|Biological_process:positive regulation of growth rate|Biological_process:molt…	Predicted E3 ubiquitin ligase	ENSEMBL:ENSP00000269391:human:KIAA1917 protein:E=64.3098 | ENSEMBL:ENSP00000321837:human:Zn-finger, RING domain containing protein:E=64.0655 | ENSEMBL:ENSP00000262370:human:KIAA0544 protein:E=61.0605 | ENSEMBL:ENSP00000301610:human:RNF157 protein:E=38.0223 | FLYBASE:CG9941-PA:fly:Flybase gene name is CG9941-PA:E=65.9586 |
191339_at	T08A9.3	T08A9.3	WBGene00004912	sng-1	nerve ring | dorsal nerve cord | ventral nerve cord | ventral nerve cord | head ganglia	Immunoreactivity was concentrated in nervous system regions rich in synapses, including the nerve ring, the dorsal nerve cord and the ventral nerve cord. | "In jsIs219, the pattern of GFP fluorescence observed was similar to the typical localization pattern seen in immunolocalization experiments with endogenous SNG-1, except that faint GFP fluorescence was detected in the neuronal cell bodies in …	Discrete puncta were found in the ventral and dorsal sublateral process bundles. The SNG-1 protein also accumulated in the presynaptic varicosities of SAB motor neurons innervating the head muscle. Finally, the endogenous protein was undetectable in neuronal cell bodies, commissures that run circumferentially along the body, and the dendrites of sensory neurons in the nose. | neuronal cell bodies	1	1	6	X-3F24	-		ok234	WT	Cellular_component:membrane|Cellular_component:synaptic vesicle|Biological_process:synaptic vesicle transport|Biological_process:regulation of exocytosis	Synaptic vesicle protein Synaptogyrin involved in regulation of Ca2+-dependent exocytosis	ENSEMBL:ENSP00000332287:human:Splice Isoform 1 Of Synaptogyrin-1:E=23.8861 | ENSEMBL:ENSP00000318845:human:Splice Isoform 2 Of Synaptogyrin-1:E=21.1549 | ENSEMBL:ENSP00000225777:human:Synaptogyrin-2:E=19.5229 | ENSEMBL:ENSP00000248121:human:Synaptogyrin-3:E=15.8239 | ENSEMBL:ENSP00000309626:human:26 kDa protein:E=15.5229 | ENSEMBL:ENSP00000216155:human:Splice Isoform 3 Of Synaptogyrin-1:E=14.9208…
190554_at	K09A9.1	K09A9.1	WBGene00010700	K09A9.1	head neurons | spermatheca | intestine | nervous system | tail neurons	Adult Expression: intestine; spermatheca; Nervous System; head neurons; tail neurons;		1	1	1	X-7K15	175475_s_at|190554_at		ok378	WT|WT|Gro|Gro|Sma|Stp	Molecular_function:protein kinase activity|Molecular_function:ATP binding|Biological_process:protein amino acid phosphorylation|Biological_process:positive regulation of growth rate|Biological_process:positive regulation of body size|Biological_process:gametogenesis
176118_at	R13A5.6	R13A5.6	WBGene00020049	R13A5.6	head neurons | hypodermis	Adult Expression: head neurons | Larval Expression: hypodermis; head neurons		1	1	6	III-4C07	-			WT|WT	Molecular_function:molecular_function unknown	Uncharacterized protein with conserved cysteine
190486_s_at	F33H1.1a	F33H1.1	WBGene00000914	daf-19	hypodermal | intestinal | neurons	GFP expression began around the 2-fold stage of embryogenesis, continued at high levels through the L1 and L2 larval stages, and then weakened or was absent. In occasional animals that expressed GFP at higher levels than regularly observed, expression was noticed in a few additional neurons as well as hypodermal and intestinal cells.	Expression was seen in a pattern of nuclei consistent with those of all ciliated sensory neurons.	1	1	1	II-7M11	175811_s_at|190486_s_at		m86	WT	Molecular_function:DNA binding|Biological_process:regulation of transcription, DNA-dependent	RFX family transcription factor	ENSEMBL:ENSP00000306335:human:DNA-binding protein RFX2:E=86.2518 | ENSEMBL:ENSP00000351574:human:Splice Isoform 2 Of Transcription factor RFX3:E=84.6778 | ENSEMBL:ENSP00000265775:human:Splice Isoform 1 Of Transcription factor RFX3:E=83.2007 | ENSEMBL:ENSP00000254325:human:MHC class II regulatory factor RFX1:E=81.3279 | ENSEMBL:ENSP00000352076:human:Similar to DNA-binding protein RFX2:E=75.0177 | …
191671_s_at	R107.8	R107.8	WBGene00003001	lin-12	intestinal | VPC | intestine | pharyngeal muscle | vulval muscle | neurons | uterine muscle | vulva	LIN-12 expression is first detected at very low, but above background, levels in each of the cells in the E4 intestinal primordium. By the E8 stage, LIN-12 appears most abundant in cells in the right half of the primordium, and is present at lower or undetectable levels in cells in the left half. The left-right asymmetry in LIN-12 expression persists to the E16 stage, when dynamic changes in LIN-…	| "In Z1.ppp and Z4.aaa, and in other gonadal cells, LIN-12::GFP is detectable over the entire surface of cells. However, in the VPCs, LIN-12::GFP is visible in the perinuclear region, which is probably endoplasmic reticulum/Golgi, and at the ventral (apical) surface and at the junctions between VPCs."	1	1	1	III-4J14	-	The lin-12 gene encodes a member of the Notch/LIN-12/glp-1 transmembrane receptor family that affects cell fate specification events during development, notably including the anchor cell, secondary vulval precursor cells, and the embryonic ABplp lineage; its expression is dynamic, including Z1.ppp and Z4.aaa, ABplaa descendants, ABplpa descendants, and the intestinal primordium.	ar170	WT|Egl|Egl|Pvl	Molecular_function:calcium ion binding|Molecular_function:structural molecule activity|Biological_process:cell differentiation|Cellular_component:integral to membrane|Cellular_component:membrane|Biological_process:oviposition|Biological_process:hermaphrodite genital morphogenesis|Biological_process:cell fate specification|Molecular_function:transmembrane receptor activity|Cellular_component:plasm…	Fibrillins and related proteins containing Ca2+-binding EGF-like domains	ENSEMBL:ENSP00000263388:human:Neurogenic locus notch homolog protein 3 precursor:E=105.602 | ENSEMBL:ENSP00000256646:human:Neurogenic locus notch homolog protein 2 precursor:E=91.6021 | ENSEMBL:ENSP00000322395:human:Notch homolog 4:E=87.1938 | ENSEMBL:ENS
193542_at	T06C12.7	T06C12.7	WBGene00003674	nhr-84	pharyngeal motor neurons | intestine | pharynx | neurons | interneurons	Neurons in anterior, lateral, lumbar ganglia; pharyngeal motorneurons and interneurons; pharynx; intestine.		1	1	6	V-10B23	-		ok792	WT	Molecular_function:transcription factor activity|Molecular_function:steroid hormone receptor activity|Biological_process:regulation of transcription, DNA-dependent|Cellular_component:nucleus	Hormone receptors	ENSEMBL:ENSP00000332695:human:RARG protein:E=15.7696 | ENSEMBL:ENSP00000343698:human:Retinoic acid receptor gamma-2:E=15.7212 | ENSEMBL:ENSP00000316769:human:Splice Isoform 2 Of Retinoic acid receptor alpha:E=15.0132 | ENSEMBL:ENSP00000352036:human:Splice
192311_at	ZK792.6	ZK792.6	WBGene00002335	let-60	vulvaD | vulva | SM lineage | hyp7 | ventral cord neurons | vulvaB | hypodermis | seam cells | intestine | vulvaF | vulvaC | pharyngeal muscle | vulvaA | distal tip cells | excretory system | vulvaE	let-60 ras::lacZ. The Vulval lineage: First detected in L3 larvae (before vulval induction). Faint staining observed in P3.p-P8.p. Staining becomes stronger as VPCs begin dividing and fusion protein is expressed through adulthood. Faint staining observed in hyp7. Strong staining in vulA, vulB, vulC, vulD, vulE and vulF. Myoblast lineage: L1 (shortly after division of M) - Staining detected in M.d…		1	1	1	IV-6A16	174039_at|192311_at	The let-60 gene encodes a member of the GTP-binding RAS protooncogene family that affects viability, vulval development, spicule development, germ line meiotic progression, posterior development of the hypodermis, and chemotaxis; it acts genetically downstream of let-23 with respect to vulval development and upstream of the MAPK pathway with respect to chemotaxis, and is expressed in neural, musc…	ay75	Lvl|Ste|WT|Lva|Lvl|Unc|Lva|Lvl|Unc	Molecular_function:GTP binding|Biological_process:small GTPase mediated signal transduction|Biological_process:larval development (sensu Nematoda)|Biological_process:growth|Biological_process:physiological processes|Biological_process:reproduction|Biological_process:locomotory behavior	Ras-related GTPase	ENSEMBL:ENSP00000308495:human:Splice Isoform 2 Of Transforming protein p21:E=74.6576 | ENSEMBL:ENSP00000309845:human:Transforming protein p21/H-Ras-1:E=71.7959 | ENSEMBL:ENSP00000261444:human:Transforming protein N-Ras:E=71.0605 | ENSEMBL:ENSP00000256078:
190492_at	C38H2.1	C38H2.1	WBGene00008018	C38H2.1	head neurons | nerve ring | nervous system | ventral nerve cord | tail neurons	Adult Expression: Nervous System; nerve ring; ventral nerve cord; head neurons; tail neurons;		1	1	1	III-5F19	-			WT|WT		Uncharacterized conserved protein, contains RUN, BRK and TBC domains	ENSEMBL:ENSP00000268989:human:RUN and TBC1 domain containing 1:E=89.9208 | ENSEMBL:ENSP00000337917:human:KIAA1941 protein:E=85.5229 | ENSEMBL:ENSP00000318262:human:RabGAP/TBC domain containing protein:E=25.0362 | ENSEMBL:ENSP00000341517:human:TBC1D16 protein:E=22.8239 | ENSEMBL:ENSP00000309794:human:TBC1 domain family, member 16:E=21.6576 | ENSEMBL:ENSP00000221543:human:Hypothetical protein FLJ12…
188131_s_at	F34D6.3	F34D6.3	WBGene00006318	sup-9	head neurons | vulval muscle | neurons | muscle	The body-wall muscle staining became apparent at the 3.5-fold stage of embryogenesis, was most apparent in late embryos and L1 stage larvae, and persisted to adulthood. The vulval muscles, predominantly the four Vm1 cells, and the intestinal muscles also displayed GFP fluorescence. Weaker fluorescence was observed in the anal depressor and anal sphincter muscles. GFP expression was also observed …	SUP-9::GFP expression was observed along the surface of body-wall muscle cells, with a punctate stripe pattern characteristic of dense bodies, structures functionally analogous to vertebrate Z-lines, which connect the myofibril lattice to the cell membran	1	1	1	II-2P11	-	sup-9 encodes one of 44 C. elegans TWK (two-P domain K+) potassium channel subunits that contain two pore-forming domains and four transmembrane domains; sup-9 was originally defined by gain-of-function mutations that result in defects in pharyngeal, body-wall, egg-laying, and enteric muscle activation; loss of sup-9 function via reversion or RNA-mediated interference (RNAi) does not result in an…	e2655	WT	Molecular_function:ion channel activity|Biological_process:ion transport|Cellular_component:membrane|Molecular_function:potassium channel activity|Biological_process:potassium ion transport	Tandem pore domain K+ channel TASK3/THIK-1	ENSEMBL:ENSP00000302166:human:Potassium channel subfamily K member 9:E=82.7959 | ENSEMBL:ENSP00000306275:human:Potassium channel subfamily K member 3:E=81.6576 | ENSEMBL:ENSP00000244085:human:Potassium channel subfamily K member 15:E=64.4089 | ENSEMBL:ENS
189780_at	C35B8.2	C35B8.2	WBGene00006887	vav-1	excretory cell | head neurons | pharyngeal-intestinal valve | nerve ring | hypodermis | intestine | pharynx | nervous system | renal gland cells	Adult Expression: pharynx; pharyngeal-intestinal valve; intestine; renal gland cells; hypodermis; excretory cell; Nervous System; nerve ring; head neurons;		1	1	1	X-4L07	174825_at|189780_at	vav-1 encodes an ortholog of the Vav proto-oncogene, a complex protein with several domains, from N- to C-terminus: a calponin-like actin-binding domain; a RhoGEF/DH domain; a pleckstrin-like domain; a SH2 motif domain; and an SH3 domain.	ok425	WT	Biological_process:intracellular signaling cascade		ENSEMBL:ENSP00000302269:human:Vav proto-oncogene:E=86.8239 | ENSEMBL:ENSP00000280840:human:Splice Isoform 1 Of Vav-3 protein:E=80.5086 | ENSEMBL:ENSP00000317258:human:Vav-2 protein:E=77.5528 | ENSEMBL:ENSP00000344167:human:Vav 2 oncogene:E=72.5086 | ENSEM
191633_s_at	F17C8.1	F17C8.1	WBGene00000068	acy-1	all neurons | tail ganglia | ventral nerve cord | head ganglia | vulval muscle	The acy-1::gfp fusion protein is expressed in virtually all neurons and body muscles; however, it does not appear to be expressed in other tissues. | "Expression is generally neuronal in the head ganglia (less extensive in anterior of the head ganglia), ventral nerve cord, tail ganglia, muscle cells of vulva and in adults expression is observed at low levels in the body wall muscle cells. Express…		1	1	1	III-2K14	-	The acy-1 gene encodes a protein with 40% identity to mammalian adenylyl cyclases, most closely related to the divergent mouse isoform type IX, that affects viability, muscle contraction, locomotion, and molting; it acts genetically downstream of gsa-1 and is expressed in excitable cells.	nu327	WT|WT|WT	Molecular_function:guanylate cyclase activity|Biological_process:intracellular signaling cascade|Molecular_function:adenylate cyclase activity|Biological_process:G-protein signaling, coupled to cAMP nucleotide second messenger|Biological_process:necrosis|Biological_process:response to chemical substance	Adenylyl cyclase	ENSEMBL:ENSP00000323464:human:144 kDa protein:E=165.482 | ENSEMBL:ENSP00000294016:human:Adenylate cyclase, type IX:E=165.18 | ENSEMBL:ENSP00000311405:human:Splice Isoform 1 Of Adenylate cyclase, type VI:E=91.4318 | ENSEMBL:ENSP00000286355:human:Adenylate
178065_at	T21H8.1	T21H8.1	WBGene00011904	T21H8.1	neuronal	Expression is seen larvae and adults in a number of anterior nuclei around the pharynx which are probably neuronal.		1	1	1	X-6B17	174147_at|178065_at		ok725	WT|WT			ENSEMBL:ENSP00000228425:human:Splice Isoform 2 Of Liprin-beta 1:E=71.2441 | ENSEMBL:ENSP00000314724:human:Splice Isoform 1 Of Liprin-beta 1:E=70.2676 | ENSEMBL:ENSP00000299492:human:Similar to Coiled-coil like protein 1:E=67.4949 | ENSEMBL:ENSP00000327416
194134_at	C09D8.1a	C09D8.1	WBGene00004215	ptp-3	body wall muscle | nerve ring | all enclosing embryo cells | dorsal nerve cord | ventral nerve cord | nerve ring | all enclosing embryo cells | dorsal nerve cord | ventral nerve cord | nerve ring | all enclosing embryo cells | dorsal nerve cord | ventral nerve cord	Adult Expression: body wall muscle | Larval Expression: body wall muscle | "Antibody: The staining of anti-PTP-3 antisera in wild-type animals was weaker, but otherwise identical in pattern to the expression pattern of the PTP-3B::GFP transgenes." | "Reporter_gene: PTP-3B::GFP transgenes showed widespread expression in embryos. The earliest stage GFP was detected in these embryos was during late …	| "PTP-3B::GFP was expressed in many but not all neurons, within which it was localized to neurites. In later embryos and larvae PTP-3B-GFP became localized within epidermal cells, apparently to adherens junctions." | "PTP-3B::GFP was expressed in many but not all neurons, within which it was localized to neurites. In later embryos and larvae PTP-3B-GFP became localized within epidermal cells, ap…	1	1	1	II-7J03	174545_at|194134_at	ptp-3 encodes a receptor-like tyrosine phosphatase orthologous to the LAR (Leukocyte Common Antigen Related, OMIM:179590) subfamily of receptor-like tyrosine phosphatases that contain extracellular immunoglobulin-like and fibronectin type III domains and have been implicated in linking cell adhesion to intracellular phosphotyrosine levels; PTP-3 plays a role in gastrulation and epidermal developm…	ok244	WT|WT|WT|Emb|Morphology defect	Biological_process:embryonic development (sensu Animalia)|Molecular_function:transmembrane receptor protein tyrosine phosphatase activity|Cellular_component:adherens junction|Biological_process:protein amino acid dephosphorylation|Biological_process:gastrulation|Biological_process:synaptogenesis|Biological_process:epidermal differentiation	Protein tyrosine phosphatase	ENSEMBL:ENSP00000353187:human:Protein tyrosine PhosPhatase, recePtor tyPe, D isoform 2 Precursor:E=1000 | ENSEMBL:ENSP00000346738:human:OTTHUMP00000046513:E=1000 | ENSEMBL:ENSP00000347106:human:Splice Isoform 2 Of Receptor-type tyrosine-protein phosphatas
192399_s_at	F42G8.12	F42G8.12	WBGene00002162	isp-1	neurons along body | stomato-intestinal muscle | head neurons | Reproductive System | nerve ring | anal depressor muscle | intestine | tail | body wall muscle | pharynx | rectal epithelium | nervous system | ventral nerve cord | vulval muscle | developing uterus | distal tip cell | head | developing vulva | uterine muscle | tail neurons	Adult Expression: pharynx; intestine; stomato-intestinal muscle; anal depressor muscle; Reproductive System; uterine muscle; vulval muscle; body wall muscle; Nervous System; nerve ring; ventral nerve cord; head neurons; neurons along body; tail neurons; unidentified cells in head; unidentified cells in tail ;		1	1	1		173270_s_at|192399_s_at	isp-1 encodes a Rieske iron sulphur protein (ISP) which is a subunit of the mitochondrial complex III in the mitochondrial membrane; the subunits are highly conserved in all mitochondria and aerobic bacteria; mitochondrial complex III catalyses electron transport from ubiquinol to cytochrome c; isp-1 mutants show low oxygen consumption, a decreased sensitivity to reactive oxygen species and incre…	gk267	Emb|Ste	Molecular_function:ubiquinol-cytochrome-c reductase activity|Biological_process:electron transport|Cellular_component:membrane|Cellular_component:ubiquinol-cytochrome-c reductase complex|Molecular_function:oxidoreductase activity|Cellular_component:ubiquinol-cytochrome-c reductase complex (sensu Eukarya)|Biological_process:embryonic development (sensu Animalia)|Biological_process:reproduction	Ubiquinol cytochrome c reductase, subunit RIP1	ENSEMBL:ENSP00000306397:human:Ubiquinol-cytochrome c reductase iron-sulfur subunit, mitochondrial precursor:E=57.5528 | ENSEMBL:ENSP00000303001:human:DJ370M22.2:E=56.699 | FLYBASE:CG7361-PB:fly:Flybase gene name is RFeSP-PB:E=62.2441 |
176621_s_at	C50C3.9	C50C3.9	WBGene00006772	unc-36	stomato-intestinal muscle | head neurons | nerve ring | anal depressor muscle | body wall muscle | pharynx | nervous system	Adult Expression: pharynx; stomato-intestinal muscle; anal depressor muscle; body wall muscle; Nervous System; nerve ring; head neurons;		1	1	6	III-4G16	-		ad698	WT|WT|WT|WT|WT|WT|WT|WT|WT	Cellular_component:membrane	L-type voltage-dependent Ca2+ channel, alpha2/delta subunit	ENSEMBL:ENSP00000288197:human:Voltage-gated calcium channel alpha(2)delta-3 subunit:E=60.7959 | ENSEMBL:ENSP00000349320:human:Dihydropyridine receptor alpha 2 subunit:E=54.1871 | ENSEMBL:ENSP00000280663:human:Hypothetical protein DKFZp686O0495:E=53.7959 | ENSEMBL:ENSP00000354228:human:Calcium channel, alpha 2/delta subunit 2:E=30.8239 | ENSEMBL:ENSP00000266039:human:Calcium channel, alpha 2/delta…
193265_at	K10C3.3	K10C3.3	WBGene00006978	zig-1		Expression is activated postembryonically in the first larval (L1) stage. | "Neuronal expression in: most neurons, including PVT." | Non-neuronal expression in: body wall muscle.		1	1	6	I-4N08	-		ok784	WT		Uncharacterized protein
190864_at	C29H12.3a	C29H12.3	WBGene00004346	rgs-3	neuronal	Expression is seen from elongating embryos until adulthood in several anterior nuclei around the pharynx, which are probably neuronal.		1	1	6	II-4H08	-	rgs-3 encodes a protein with two highly similar RGS domains with highest similarity to human RGS8.	vs19	WT|WT	Molecular_function:signal transducer activity	G protein signaling regulators	ENSEMBL:ENSP00000294855:human:OTTHUMP00000060696:E=15.7447 | ENSEMBL:ENSP00000258302:human:RegulatoR of G-pRotein signalling 8:E=15.7447 | ENSEMBL:ENSP00000276500:human:Splice Isoform 6 Of Regulator of G-protein signaling 20:E=15.2757 | ENSEMBL:ENSP00000353279:human:Splice Isoform 3 Of Regulator of G-protein signaling 20:E=15.1487 | ENSEMBL:ENSP00000348136:human:Splice Isoform 4 Of Regulator of G…
193449_at	F45B8.4	F45B8.4	WBGene00003909	pag-3	retrovesicular ganglion | tail | mechanosensory neurons | head | ventral cord motor neurons	In late L2 larvae anti-PAG-3 staining was seen in approximately two dozen cells in the head, all six mechanosensory neurons, the BDU neurons, approximately ten cells in the tail as well as in the ventral cord. PAG-3 staining of many cells in the head and tail remained detectable in adult animals. In the ventral cord, PAG-3 was first detected in the Pn.aa neuroblasts. PAG-3 was not detected in the…		1	1	6		-	The pag-3 gene encodes a homolog of the human gene ZNF195 (or p57KIP2), which when mutated leads to Beckwith-Wiedemann syndrome (OMIM:130650).	is20		Molecular_function:nucleic acid binding|Molecular_function:zinc ion binding|Cellular_component:nucleus	Zn-finger	ENSEMBL:ENSP00000294702:human:Zinc finger protein Gfi-1:E=61.3468 | ENSEMBL:ENSP00000344782:human:Growth factor independence-1B:E=60.0706 | ENSEMBL:ENSP00000300619:human:Zinc finger protein 91:E=40.3979 | ENSEMBL:ENSP00000243643:human:Hypothetical protein
194145_x_at	B0207.12a	B0207.12	WBGene00000232	avr-14	ventral cord motor neurons | nerve ring | mechanosensory neurons | neurons	The avr-14::GFP fusion was expressed exclusively in a subset of 40 extrapharyngeal neurons. Most of the neurons were in the ring ganglia of the head, but some motor neurons in the ventral cord and mechanosensory neurons also expressed GFP.		1	1	6	I-2D18	176660_s_at|194145_x_at	avr-14 encodes an alpha-type subunit of a glutamate-gated chloride channel homologous to human GLRA2, which when mutated leads to hyperekplexia (OMIM:149400); AVR-14 affects sensitivity to the antiparisitic drug, ivermectin, in parallel with avr-15 and glc-1 and in a genetic pathway with unc-9; it functions in the extrapharyngeal nervous system, and is expressed in a subset of neurons in the ring…	ad1302	WT	Molecular_function:GABA-A receptor activity|Molecular_function:extracellular ligand-gated ion channel activity|Biological_process:ion transport|Cellular_component:integral to membrane|Cellular_component:postsynaptic membrane|Biological_process:transport|Cellular_component:membrane|Molecular_function:neurotransmitter receptor activity	Ligand-gated ion channel	ENSEMBL:ENSP00000274093:human:Splice Isoform 1 Of Glycine receptor alpha-3 chain precursor:E=81.4202 | ENSEMBL:ENSP00000218075:human:Splice Isoform 1 Of Glycine receptor alpha-2 chain precursor:E=81.1938 | ENSEMBL:ENSP00000347123:human:Splice Isoform 2 Of
190059_at	C06A8.9	C06A8.9	WBGene00001615	glr-4	DB neurons	AVA (faint), RMD (all), SMD (all), SAA (all), SIB (all), RIB, RIM, AVH, FLP, RMG, DVA, AUA, PVD, URY, URA, SAB, RIF, DB in ventral cord(?), PVU(?)		1	1	6	II-5H04	174456_at|189846_at|190059_at			WT|WT	Molecular_function:inotropic glutamate receptor activity|Molecular_function:glutamate-gated ion channel activity|Cellular_component:membrane|Molecular_function:potassium channel activity|Biological_process:potassium ion transport|Molecular_function:transporter activity|Biological_process:transport	Glutamate-gated kainate-type ion channel receptor subunit GluR5 and related subunits	ENSEMBL:ENSP00000311646:human:Splice Isoform 1 Of Glutamate receptor, ionotropic kainate 1 precursor:E=123.509 | ENSEMBL:ENSP00000278723:human:Glutamate receptor, ionotropic kainate 4 precursor:E=120.409 | ENSEMBL:ENSP00000296212:human:OTTHUMP00000042446:
193238_s_at	C48A7.1a	C48A7.1	WBGene00001187	egl-19	head neurons | hypodermis | pharynx | ventral nerve cord | intestinal | hypodermis | pharynx | intestinal | hypodermis | pharynx | intestinal | hypodermis | pharynx | intestinal | m4 | head neurons | m7 | m3 | ventral nerve cord | m5 | preanal ganglion | ventral cord neurons | ring neurons | preanal ganglion | neurons	Adult Expression: pharynx; intestinal; ventral nerve cord; head neurons; unidentified | Larval Expression: pharynx; intestinal; hypodermis; ventral nerve cord; head neurons; unidentified | Adult Expression: pharynx; intestinal; hypodermis; unidentified | Embryo Expression: intestinal | Larval Expression: pharynx; intestinal; hypodermis; unidentified | "In transgenic animals carrying the fusion ge…		1	1	1	IV-3P03	175822_at|193238_s_at	egl-19 encodes an ortholog of the alpha subunit of mammalian L-type calcium ion channels that affects muscle contraction in late embryonic morphogenesis, movement, egg-laying, mating and feeding; egl-19 is expressed in muscle cells and some neurons.	ad695	WT|Clr|Egl|Pvl|Stp	Molecular_function:cation channel activity|Biological_process:cation transport|Cellular_component:membrane|Molecular_function:voltage-gated calcium channel activity|Biological_process:calcium ion transport|Cellular_component:voltage-gated calcium channel complex|Molecular_function:ion channel activity|Biological_process:ion transport|Cellular_component:integral to membrane|Biological_process:osmo…	Voltage-gated Ca2+ channels, alpha1 subunits	ENSEMBL:ENSP00000349520:human:Splice Isoform 5 Of Voltage-dependent P/Q-type calcium channel alpha-1A subunit:E=1000 | ENSEMBL:ENSP00000288139:human:Splice Isoform 2 Of Voltage-dependent L-type calcium channel alpha-1D subunit:E=1000 | ENSEMBL:ENSP0000035
193476_at	C34D1.3	C34D1.3	WBGene00003850	odr-3	neurons	AWA AWB AWC [Cell 91:161] | "Expression of the GFP reporter gene was observed in five pairs of sensory neurons, the AWA, AWB, AWC, ASH, and ADF neurons. The AWC neurons consistently expressed GFP most brightly, the AWB neurons less well, and the AWA, ASH, and ADF neurons only weakly." | "The antiODR-3 antibodies stained only the ciliated endings of a few amphid neurons in wild-type animals. The A…	| The ODR-3 protein was detected in cell bodies as well as cilia. | "Anti-ODR-3 antibodies were detected in the cilia of amphid neurons, while only faint staining of the dendrites and cell bodies was observed. At high magnification, wing-shaped cilia, probably of the AWA, AWB, and AWC neurons, and the rod-like cilia of other amphid neurons, probably ASH and ADF, could be discerned. In addition, a…	1	1	6	V-8D06	-		n1605	WT	Molecular_function:signal transducer activity|Biological_process:signal transduction|Biological_process:G-protein coupled receptor protein signaling pathway|Molecular_function:GTP binding	G-protein alpha subunit (small G protein superfamily)	ENSEMBL:ENSP00000248614:human:PREDICTED: guanine nucleotide binding protein, alpha transducing 3:E=93.2676 | ENSEMBL:ENSP00000262493:human:Guanine nucleotide bindinG protein, alpha activatinG polypeptide O:E=91.5686 | ENSEMBL:ENSP00000262494:human:Guanine
188009_at	T02C5.5a	T02C5.5	WBGene00006742	unc-2	head neurons | touch cells | ventral cord motor neurons | nerve ring | pharyngeal muscle | touch cells | ventral cord motor neurons | nerve ring | pharyngeal muscle	Adult Expression: head neurons | Larval Expression: head neurons | "Expression of the reporter gene was observed in the touch cell AVM and its sister, the interneuron SDQR. A number of neurons in the head and tail regions were also observed to express the unc-2::GFP reporter gene. Neurons identified in the head included the olfactory sensory cells AWC. GFP expression was also observed in both the…		1	1	1	X-1P16	174819_at|180097_at|188009_at	unc-2 encodes a calcium channel alpha subunit required for desensitization to dopamine, normal flexion and speed during movement, normally low sensitivity of whole animals to serotonin, and neuronal migrations promoted by humoral serotonin; UNC-2 is orthologous to human CACNA1A (OMIM:601011, mutated in familiar hemiplegic migraine or episodic ataxia 2) and to Drosophila CACOPHONY; UNC-2 is expres…	e55	WT	Molecular_function:cation channel activity|Biological_process:cation transport|Cellular_component:membrane|Molecular_function:voltage-gated calcium channel activity|Biological_process:calcium ion transport|Cellular_component:voltage-gated calcium channel complex|Molecular_function:ion channel activity|Biological_process:ion transport|Molecular_function:DNA binding|Molecular_function:N-methyltrans…	Voltage-gated Ca2+ channels, alpha1 subunits	ENSEMBL:ENSP00000349520:human:Splice Isoform 5 Of Voltage-dependent P/Q-type calcium channel alpha-1A subunit:E=1000 | ENSEMBL:ENSP00000353222:human:Calcium channel alpha1E subunit, delta19 delta40 delta46 splice variant:E=1000 | ENSEMBL:ENSP00000350183:h
181010_s_at	K04G7.3	K04G7.3	WBGene00003858	ogt-1			Indirect immunofluorescence of OGT using this antiserum in wild-type C. elegans embryos showed a punctate perinuclear and nuclear pattern. In embryos overexpressing the enzyme, OGT was found within the nucleus in the gut. In other regions of the embryos, the overexpressed OGT exhibited a distinct perinuclear localization. This was particularly striking in the neurons. Thus, the enzyme was found i…	1	1	1	III-3D24	173433_s_at|181010_s_at	ogt-1 encodes an ortholog of O-linked N-acetylglucosamine (O-GlcNAc) transferase (OGT; OMIM:300255) with 12 N-terminal tetratricopeptide (TPR) domains (generally thought to enable protein-protein interactions) and a C-terminal putative catalytic domain; O	ok430	WT|WT|WT		O-linked N-acetylglucosamine transferase OGT	ENSEMBL:ENSP00000341535:human:Splice Isoform 2 Of UDP-N-acetylglucosamine--peptide N-acetylglucosaminyltransferase 110 kDa subunit:E=1000 | ENSEMBL:ENSP00000276103:human:Hypothetical protein FLJ23071:E=48.3665 | ENSEMBL:ENSP00000324869:human:RNA-processin
191921_s_at	F35H8.6	F35H8.6	WBGene00009450	F35H8.6	head neurons | hypodermis | body neurons | intestinal | tail neurons	Adult Expression: intestinal; hypodermis; head neurons; body neurons; tail neurons | Larval Expression: intestinal; hypodermis; head neurons; body neurons; tail neurons		1	1	1	II-6H20	-		tm950	WT	Molecular_function:transferase activity, transferring hexosyl groups|Biological_process:metabolism	UDP-glucuronosyl and UDP-glucosyl transferase	ENSEMBL:ENSP00000311648:human:2-hydroxyacylsphingosine 1-beta-galactosyltransferase precursor:E=54.3468 | ENSEMBL:ENSP00000303174:human:UDP-glucuronosyltransferase 1-6 precursor, microsomal:E=52.3279 | ENSEMBL:ENSP00000320401:human:UDP-glucuronosyltransfe
192427_s_at	C18A3.6a	C18A3.6	WBGene00004267	rab-3	nerve ring | pharyngeal nerves | dorsal nerve cord | ventral nerve cord | neurons	~all neurons. Immunoreactivity was detected in the synaptic-rich regions of the nervous system in a pattern similar to the distribution of the C. elegans synaptic vesicle membrane protein synaptotagmin. Specifically, the nerve ring, ventral nerve cord, and dorsal nerve cord showed the highest immunoreactivity. rab-3 expression also was observed in the pharyngeal nervous system. Detectable levels …		1	1		II-4J07	175564_s_at|192427_s_at	rab-3 encodes a rab3 homolog, a member of the Ras GTPase superfamily, and affects sensitivity to aldicarb and the distribution of synaptic vesicle populations and thereby affects synaptic transmission, track amplitude and speed of movement, chemotaxis to isoamyl alcohol, affects pharyngeal pump durations, and may only slightly affect male mating behavior; requires aex-3 for localization to synaps…	js48	Slu	Molecular_function:GTP binding|Biological_process:small GTPase mediated signal transduction|Biological_process:protein transport|Biological_process:positive regulation of locomotion|Molecular_function:RAB small monomeric GTPase activity|Biological_process:chemotaxis|Biological_process:synaptic transmission, cholinergic|Biological_process:mating behavior|Cellular_component:synaptic vesicle|Biologi…	GTPase Rab3, small G protein superfamily	ENSEMBL:ENSP00000282878:human:Ras-related protein Rab-3C:E=85.3372 | ENSEMBL:ENSP00000222256:human:Ras-related protein Rab-3A:E=84.0555 | ENSEMBL:ENSP00000304461:human:Ras-related protein Rab-3B:E=81.9208 | ENSEMBL:ENSP00000222120:human:Ras-related protei
175700_s_at	F52B5.1	F52B5.1	WBGene00009920	abts-1	anal sphincter/depressor muscle | dorsal nerve cord | ventral nerve cord | intestinal | renal gland cells | tail neurons	Adult Expression: renal gland cells; anal sphincter/depressor muscle; ventral nerve cord; dorsal nerve cord; tail neurons | Larval Expression: intestinal; renal gland cells; ventral nerve cord; dorsal nerve cord; tail neurons		1	1	1	I-4G09	172838_x_at|173459_s_at|175700_s_at			WT	Molecular_function:inorganic anion exchanger activity|Biological_process:anion transport|Cellular_component:membrane	Na+-independent Cl/HCO3 exchanger AE1 and related transporters (SLC4 family)	ENSEMBL:ENSP00000295736:human:Sodium bicarbonate cotransporter 3:E=254.167 | ENSEMBL:ENSP00000351483:human:KIAA0739 protein:E=252.482 | ENSEMBL:ENSP00000315789:human:Sodium bicarbonate cotransporter:E=251.796 | ENSEMBL:ENSP00000344272:human:Sodium bicarbonate cotransporter:E=239.959 | ENSEMBL:ENSP00000264485:human:Electrogenic Na+ bicarbonate cotransporter form 2:E=238.066 | ENSEMBL:ENSP000003504…
185542_at	R13H7.2a	R13H7.2	WBGene00020069	R13H7.2	head neurons | intestinal	Adult Expression: intestinal; head neurons; unidentified | Larval Expression: intestinal; head neurons		1	1	6	IV-3I22	174391_at|181209_at|185542_at		ok1167	WT|WT|WT	Molecular_function:rhodopsin-like receptor activity|Biological_process:G-protein coupled receptor protein signaling pathway|Cellular_component:integral to membrane	Unnamed protein
187350_at	F37A4.7a	F37A4.7	WBGene00004316	rbf-1	nerve ring | dorsal nerve cord | ventral nerve cord | neurons	rbf-1 is expressed in neurons. Antibodies against both the N-terminal and C-terminal domain of RBF-1 fusion proteins label the nerve ring, ventral nerve cord, and dorsal nerve cords in a punctate pattern. | Localized to the synaptic-rich neuropil.	Neurons were labeled in a punctate pattern. | Localized to the synaptic-rich neuropil.	1	1	1	III-3F13	-		js232	WT|WT|WT	Molecular_function:transporter activity|Biological_process:transport|Cellular_component:synaptic vesicle|Cellular_component:membrane|Molecular_function:protein binding|Molecular_function:Rab interactor activity|Biological_process:intracellular protein transport|Molecular_function:zinc ion binding		ENSEMBL:ENSP00000261730:human:Rabphilin-3A:E=101.796 | ENSEMBL:ENSP00000353836:human:77 kDa protein:E=101.201 | ENSEMBL:ENSP00000343665:human:Double C2-like domain containing protein beta:E=71.8861 | ENSEMBL:ENSP00000340017:human:Double C2-like domain con
190244_s_at	F01D4.4	F01D4.4	WBGene00001189	egl-21	head neurons | ventral cord motor neurons | nerve ring | preanal ganglion | tail neurons	egl-21 immunostaining was found in ~100 cells in the head and several neurons in the tail ganglia (15+/-3) and pre-anal ganglion (7+/-1) and motor neurons of the ventral cord (38+/-4). The subset of the egl-21 CPE-expressing cells include the following: the mechanosensory neurons ALM, AVM, and PVM; the interneurons BDU, SDQ; and the HSN egg-laying motor neurons. | "Immunostaining in wild-type ani…	In wild-type animals, egl-21 immunostaining was most concentrated in the nerve ring and other neuronal processes, whereas neuronal cell bodies had lower levels of expression.	1	1	6		-	Uncloned locus that affects egg laying.	n476		Molecular_function:carboxypeptidase A activity|Biological_process:proteolysis and peptidolysis	Zinc carboxypeptidase	ENSEMBL:ENSP00000352733:human:Carboxypeptidase E precursor:E=90.6383 | ENSEMBL:ENSP00000266047:human:Carboxypeptidase N catalytic chain precursor:E=83.3098 | ENSEMBL:ENSP00000225719:human:Carboxypeptidase D precursor:E=82.7959 | ENSEMBL:ENSP00000315074:human:Similar to Carboxypeptidase Z precursor:E=81.7695 | ENSEMBL:ENSP00000354255:human:Similar to Carboxypeptidase Z precursor:E=81.699 | ENSEMBL…
190345_s_at	Y71H10A.1a	Y71H10A.1	WBGene00022199	Y71H10A.1	neuronal | hypodermis | pharynx | ventral nerve cord	Expression is seen in cell bodies of the ventral nerve cord. | "In adults expression is seen in hypodermal cells throughout the body, in neurons of the head and tail ganglia, in cell bodies of the ventral nerve cord, and in muscle cells of the pharynx." | In adults expression is seen in nuclei of the vulval hypodermis. | "This multicomponent pattern first shows expression in pre-comma stage embry…		1	1	1	X-2C11	173265_at|190345_s_at	Y71H10A.1 is orthologous to the human gene PHOSPHOFRUCTOKINASE, MUSCLE TYPE (PFKM; OMIM:232800), which when mutated leads to glycogen storage disease VII.		Emb|WT	Molecular_function:6-phosphofructokinase activity|Biological_process:glycolysis|Cellular_component:cytoplasm|Cellular_component:6-phosphofructokinase complex|Biological_process:embryonic development (sensu Animalia)	Pyrophosphate-dependent phosphofructo-1-kinase	ENSEMBL:ENSP00000345771:human:Hypothetical protein FLJ44241:E=233.523 | ENSEMBL:ENSP00000263145:human:6-phosphofructokinase, type C:E=232.638 | ENSEMBL:ENSP00000269848:human:6-phosphofructokinase, liver type:E=228.824 | ENSEMBL:ENSP00000309438:human:Similar to 6-phosphofructokinase, liver type:E=224.086 | ENSEMBL:ENSP00000282439:human:Splice Isoform 2 Of 6-phosphofructokinase, muscle type:E=219.8…
179978_at	Y39E4B.1	Y39E4B.1	WBGene00012714	Y39E4B.1	hypodermis | body wall muscle | pharynx | intestinal | vulval muscle	Adult Expression: pharynx; vulval muscle; body wall muscle; unidentified | Larval Expression: intestinal; hypodermis | "The 2965 bp ABCE promoter drove GFP expressions in the majority of tissues and developmental stages, including hypoderm, anterior and posterior neurons, muscle, pharynx, and vulva in adults, larvae, and embryos."		1	1	1	III-6D15	175478_at|179978_at			Emb|Emb|Emb|Gro|Gro|Stp|Unc	Molecular_function:electron transporter activity|Molecular_function:iron ion binding|Biological_process:electron transport|Molecular_function:nucleotide binding|Molecular_function:nucleoside triphosphatase activity|Molecular_function:ATP binding|Molecular_function:ATPase activity|Biological_process:embryonic development (sensu Animalia)|Biological_process:positive regulation of growth rate|Biolog…	RNAse L inhibitor, ABC superfamily	ENSEMBL:ENSP00000296577:human:ATP-binding cassette sub-family E member 1:E=219.174 | ENSEMBL:ENSP00000319766:human:ATP-binding cassette A5:E=15.1938 | ENSEMBL:ENSP00000342216:human:ATP-binding cassette sub-family A member 9:E=14.2518 | ENSEMBL:ENSP00000284425:human:ABC transporter ABCA6:E=11.6021 | FLYBASE:CG5651-PA:fly:Flybase gene name is CG5651-PA:E=223.959 | FLYBASE:CG1819-PA:fly:Flybase gene…
193254_s_at	R160.1a	R160.1	WBGene00001082	dpy-23	neurons	During embryogenesis, APM-2 is expressed in most if not all cells. After hatching, expression is more prominent in neurons, while other regions of the body have less expression.		1	1	1	X-2L07	175784_at|193254_s_at	The dpy-23 gene encodes an adaptin: specifically, it encodes an ortholog of the mu2 subunit of adaptor protein complex 2 (AP-2).	e840	Lva|Lvl|Dpy|Mlt|Unc|Gro|Lvl	Biological_process:intracellular protein transport|Cellular_component:clathrin vesicle coat|Biological_process:transport|Biological_process:positive regulation of body size|Biological_process:positive regulation of growth rate|Biological_process:larval development (sensu Nematoda)|Biological_process:growth|Biological_process:physiological processes|Biological_process:molting cycle (sensu Inverteb…	Adaptor complexes medium subunit family	ENSEMBL:ENSP00000292807:human:Clathrin coat assembly protein AP50:E=196.041 | ENSEMBL:ENSP00000250244:human:Adaptor-related protein complex 1, mu 2 subunit (Mu-adaptin 2) (Adaptor protein complex AP-1 mu-2 subunit) (Golgi adaptor HA1/AP1 adaptin mu-2 subu
189941_at	C06G3.5a	C06G3.5	WBGene00015551	C06G3.5	head neurons | spermatheca | Reproductive System | nerve ring | gonad sheath cells | intestine | body wall muscle | pharynx | nervous system | pharyngeal gland cells | head mesodermal cell | vulval muscle | developing spermatheca | renal gland cells | developing vulva | uterine muscle | tail neurons	Adult Expression: pharynx; pharyngeal gland cells; intestine; renal gland cells; Reproductive System; uterine muscle; vulval muscle; spermatheca; gonad sheath cells; body wall muscle; head mesodermal cell; Nervous System; nerve ring; head neurons; tail neurons;		1	1	6	IV-3O20	-	C06G3.5 is orthologous to human ADENOSINE DEAMINASE (ADA; OMIM:102700), which when mutated leads to severe combined immunodeficiency.		WT	Molecular_function:deaminase activity|Biological_process:purine ribonucleoside monophosphate biosynthesis|Molecular_function:adenosine deaminase activity	Adenine deaminase/adenosine deaminase	ENSEMBL:ENSP00000352331:human:Adenosine deAminAse:E=61.699 | ENSEMBL:ENSP00000343499:human:PREDICTED: similar to CG11994-PA:E=10.6778 | FLYBASE:CG11994-PA:fly:Flybase gene name is Ada-PA:E=13.8239 |
188220_at	C32E8.7	C32E8.7	WBGene00004368	ric-19	m2 | pharyngeal interneurons | neurons | neurons | head	These transgenic animals expressed low levels of the RIC-19::GFP fusion protein in all neurons, as well as in the excretory canal and gland cells located just below the nerve ring in the head. The m2 pharyngeal motor neurons, as well as some pharyngeal interneurons, expressed much higher levels of the RIC-19::GFP fusion protein than the other positive cells. | "The ric-19 promoter is active in al…	The RIC-19::GFP protein was diffusely distributed within the cytoplasm of positive cells.	1	1	1	I-1J05	-	The ric-19 gene encodes an evolutionarily conserved cytosolic protein involved in neuroendocrine secretion via association with secretory vesicles.	ok833	WT		Secretory vesicle-associated protein ICA69, contains Arfaptin domain	ENSEMBL:ENSP00000304415:human:Islet cell autoantigen 1:E=53.7696 | ENSEMBL:ENSP00000265577:human:ICA1 protein:E=53.7696 | ENSEMBL:ENSP00000316074:human:ICA1 protein:E=49.7959 | ENSEMBL:ENSP00000351047:human:Hypothetical protein DKFZp434E1919:E=47.0969 | ENSEMBL:ENSP00000341603:human:Islet cell autoantigen ICAp69:E=44.9208 | FLYBASE:CG10566-PA:fly:Flybase gene name is CG10566-PA:E=39.4949 |
190832_at	F54E4.1	F54E4.1	WBGene00004313	rbc-1	all somatic cells	Strong nuclear-localised ubiquitous expression is seen in all stages from the 100 cell embryo stage onwards. Although there is some mosaicism, at its most extensive expression is seen in all somatic cell and tissue types, including hypodermis, intestine, body-wall muscle, pharynx, somatic gonad, and all neurons. This gene is the orthologue of Drosophila DMX gene (contains WD repeats but of unknow…	Expression is strongly nuclear-localised.	3	1	1	X-6F08	174648_at|190832_at			WT		RAVE (regulator of V-ATPase assembly) complex subunit RAV1/DMX protein, WD repeat superfamily	ENSEMBL:ENSP00000309690:human:X-like 1 protein:E=1000 | ENSEMBL:ENSP00000251076:human:Rabconnectin:E=1000 | FLYBASE:CG3585-PA:fly:Flybase gene name is CG3585-PA:E=1000 |
192703_s_at	T04C10.1	T04C10.1	WBGene00003149	mbk-1	all somatic cells	The mbk-1::gfp gene product is expressed in all somatic cells and primarily localizes to nuclei. During development, mbk-1::gfp expression can first be observed around the 300-min stage, when cell division ceases and morphogenesis begins. Expression levels increase during later embryonic stages and remain at comparable levels throughout larval and adult stages.	nuclei	3	1	1	X-6J16	-	mbk-1 encodes a putative dual-specificity kinase (predicted to have both serine/threonine and tyrosine substrates) that is orthologous to Drosophila MINIBRAIN and mammalian DYRK1A/MnbK and that has a glutamine/asparagine-rich domain; MBK-1 is found in most or all nuclei, is dispensable for viability, and perturbs olfaction in AWC when overexpressed.	ok402	WT	Molecular_function:protein kinase activity|Molecular_function:ATP binding|Biological_process:protein amino acid phosphorylation|Molecular_function:protein serine/threonine kinase activity	Dual-specificity tyrosine-phosphorylation regulated kinase	ENSEMBL:ENSP00000340373:human:Splice Isoform 2 Of Dual-specificity tyrosine-phosphorylation regulated kinase 1A:E=152.509 | ENSEMBL:ENSP00000319032:human:Splice Isoform 4 Of Dual-specificity tyrosine-phosphorylation regulated kinase 1A:E=144.721 | ENSEMBL
183824_s_at	F38A6.3a	F38A6.3	WBGene00001851	hif-1	all somatic	Express high levels of GFP in every somatic cell.		3	1		V-13O05	-	hif-1 encodes an ortholog of the mammalian hypoxia-induced factor HIF-1, and is required for survival in hypoxic environments (1% oxygen) that have no effect on wild-type C. elegans.	ia04	WT	Biological_process:regulation of transcription, DNA-dependent|Biological_process:signal transduction|Molecular_function:signal transducer activity|Biological_process:response to hypoxia|Molecular_function:transcription factor activity|Cellular_component:nucleus	Hypoxia-inducible factor 1/Neuronal PAS domain protein NPAS1	ENSEMBL:ENSP00000323326:human:Hypoxia-inducible factor 1, alpHa subunit isoform 2:E=41.8239 | ENSEMBL:ENSP00000338018:human:Splice Isoform 1 Of Hypoxia-inducible factor 1 alpha:E=41.6198 | ENSEMBL:ENSP00000263734:human:Endothelial PAS domain protein 1:E=3
192884_at	ZK1251.8	ZK1251.8	WBGene00006664	twk-9	male sensory rays	Expressed in male sensory rays.		4	1	6	IV-5C13	-			WT	Molecular_function:potassium channel activity|Biological_process:potassium ion transport|Cellular_component:membrane	Tandem pore domain K+ channel	ENSEMBL:ENSP00000244085:human:Potassium channel subfamily K member 15:E=16.699 | ENSEMBL:ENSP00000302166:human:Potassium channel subfamily K member 9:E=15.9586 | ENSEMBL:ENSP00000306275:human:Potassium channel subfamily K member 3:E=15.7212 | ENSEMBL:ENSP
190053_at	F52H2.2	F52H2.2	WBGene00000004	aat-3						1	X-1L22	-			WT|Unclassified	Molecular_function:amino acid-polyamine transporter activity|Biological_process:amino acid transport|Cellular_component:membrane|Biological_process:transport	Amino acid transporters	ENSEMBL:ENSP00000261622:human:Large neutral amino acids transporter small subunit 1:E=113.886 | ENSEMBL:ENSP00000219343:human:KIAA0245 protein:E=110.745 | ENSEMBL:ENSP00000320378:human:Large neutral amino acids transporter small subunit 2:E=107.432 | ENSE
182468_s_at	K05F1.6a	K05F1.6	WBGene00019408	K05F1.6						6	II-4L07	-			WT|WT|Unclassified|Unclassified|Unclassified|WT		Synaptic vesicle transporter SVOP and related transporters (major facilitator superfamily)	ENSEMBL:ENSP00000265599:human:Putative transmembrane transporter FLIPT 2:E=42.6021 | ENSEMBL:ENSP00000275300:human:Organic cation transporter 3:E=42.1871 | ENSEMBL:ENSP00000328583:human:Carnitine transporter 2:E=41.4318 | ENSEMBL:ENSP00000259734:human:OTT
189379_at	F58G6.4	F58G6.4	WBGene00010275	F58G6.4						6	IV-5A17	-			WT	Molecular_function:GABA-A receptor activity|Molecular_function:extracellular ligand-gated ion channel activity|Biological_process:ion transport|Cellular_component:integral to membrane|Cellular_component:postsynaptic membrane|Biological_process:transport|Cellular_component:membrane|Molecular_function:neurotransmitter receptor activity	Ligand-gated ion channel	ENSEMBL:ENSP00000345284:human:Splice Isoform 2 Of Glycine receptor alpha-3 chain precursor:E=57.2757 | ENSEMBL:ENSP00000274576:human:Glycine receptor alpha-1 chain precursor:E=55.9208 | ENSEMBL:ENSP00000274546:human:Splice Isoform 1 Of Gamma-aminobutyric-
192037_at	F26D10.9	F26D10.9	WBGene00000224	atg-1						1	IV-8A02	-		ok388	WT	Molecular_function:alpha-amylase activity|Biological_process:carbohydrate metabolism	Alpha-amylase	ENSEMBL:ENSP00000260649:human:Neutral and basic amino acid transport protein rBAT:E=35.7447 | ENSEMBL:ENSP00000340815:human:4F2 cell-surface antigen heavy chain:E=23 | FLYBASE:CG8690-PA:fly:Flybase gene name is CG8690-PA:E=26.2596 | FLYBASE:CG11669-PA:fly:Flybase gene name is CG11669-PA:E=24.7447 | FLYBASE:CG8694-PA:fly:Flybase gene name is LvpD-PA:E=23.9586 | FLYBASE:CG30359-PA:fly:Flybase gene …
189110_at	F31E3.2a	F31E3.2	WBGene00017950	F31E3.2						1	III-3N09	175601_at|189110_at		tm431	WT|WT|WT|WT	Molecular_function:protein kinase activity|Molecular_function:ATP binding|Biological_process:protein amino acid phosphorylation|Molecular_function:protein serine/threonine kinase activity|Biological_process:mesoderm development|Biological_process:anterior/posterior pattern formation	Serine/threonine protein kinase	ENSEMBL:ENSP00000301037:human:Eukaryotic protein kinase family protein:E=38.7959 | ENSEMBL:ENSP00000333896:human:RPS6KA4 protein:E=37.6778 | ENSEMBL:ENSP00000306124:human:Protein kinase C, epsilon type:E=37.6198 | ENSEMBL:ENSP00000295797:human:Protein kin
191716_at	T19C3.4	T19C3.4	WBGene00020562	T19C3.4						1		-			WT		HVA22/DP1 gene product-related proteins	ENSEMBL:ENSP00000254901:human:SGC32445 protein:E=43.3872 | ENSEMBL:ENSP00000165698:human:Hypothetical protein FLJ13110:E=41.5229 | ENSEMBL:ENSP00000303482:human:Hypothetical protein FLJ22277:E=41 | ENSEMBL:ENSP00000349808:human:22 kDa protein:E=40.041 | ENSEMBL:ENSP00000333889:human:FLJ22246 protein:E=38.4949 | ENSEMBL:ENSP00000298249:human:Chromosome 10 open reading frame 74:E=38.4437 | ENSEMBL:…
176818_s_at	C02F12.7	C02F12.7	WBGene00015356	tag-278						1	X-2I16	-			WT			ENSEMBL:ENSP00000326608:human:Hypothetical protein:E=60.8239 | ENSEMBL:ENSP00000342604:human:Splice Isoform 1 Of Hypothetical protein C6orf60:E=58.1487 | ENSEMBL:ENSP00000229599:human:Hypothetical protein DKFZp686A21204:E=56.3098 | ENSEMBL:ENSP00000347507
184610_at	Y49E10.23a	Y49E10.23	WBGene00013042	Y49E10.23						6	III-6G02	174998_s_at|184610_at			WT|WT|WT	Molecular_function:protein binding|Biological_process:regulation of apoptosis|Cellular_component:intracellular	Uncharacterized conserved protein	ENSEMBL:ENSP00000320342:human:Hypothetical protein DKFZp686K1351:E=46.5528 | ENSEMBL:ENSP00000355314:human:Splice Isoform 2 Of Restin:E=21.585 | ENSEMBL:ENSP00000351665:human:Splice Isoform 1 Of Restin:E=21.585 | ENSEMBL:ENSP00000271778:human:Centromere p
177298_at	M163.1	M163.1	WBGene00010935	M163.1						1	X-6B08	175510_at|177298_at			WT
175953_at	F41G4.8	F41G4.8	WBGene00018311	F41G4.8						6	X-7F07	-			WT
194142_x_at	C05E4.9a	C05E4.9	WBGene00001564	gei-7						1	V-1M22	173301_s_at|191712_s_at|194142_x_at	gei-7 encodes a predicted isocitrate lyase/malate synthase, an enzyme known to function in the glyoxylate cycle; GEI-7 was identified in a screen for proteins that interact with GEX-3, a homolog of human HEM-2 which is required for embryonic development; GEI-7 is required for embryonic morphogenesis and appears to act downstream of DAF-16 to influence lifespan.	ok531	WT|WT|WT|WT	Molecular_function:isocitrate lyase activity|Biological_process:glyoxylate cycle|Molecular_function:catalytic activity|Biological_process:metabolism|Molecular_function:malate synthase activity|Biological_process:tricarboxylic acid cycle|Biological_process:determination of adult life span|Biological_process:embryonic morphogenesis	Malate synthase
193679_s_at	H01A20.1	H01A20.1	WBGene00003602	nhr-3						1	X-6D16	175726_s_at|193679_s_at		gk258	WT	Molecular_function:transcription factor activity|Molecular_function:steroid hormone receptor activity|Biological_process:regulation of transcription, DNA-dependent|Cellular_component:nucleus|Molecular_function:DNA binding|Molecular_function:ligand-dependent nuclear receptor activity	Hormone receptors	ENSEMBL:ENSP00000335676:human:RXRA protein:E=27.1487 | ENSEMBL:ENSP00000230234:human:Splice Isoform 1 Of Retinoic acid receptor RXR-beta:E=26.2757 | ENSEMBL:ENSP00000339908:human:OTTHUMP00000031062:E=24.4089 | ENSEMBL:ENSP00000346339:human:HNF4G protein:E
189715_s_at	K09A9.2	K09A9.2	WBGene00004276	rab-14						1	X-7K17	174988_at|189714_at|189715_s_at	rab-14 encodes a member of the Rab GTPase family.	eh14	WT	Molecular_function:GTP binding|Biological_process:small GTPase mediated signal transduction|Biological_process:protein transport	GTPase Rab14, small G protein superfamily	ENSEMBL:ENSP00000238339:human:Ras-related protein Rab-14:E=92.4202 | ENSEMBL:ENSP00000262646:human:Ras-related protein Rab-2A:E=62 | ENSEMBL:ENSP00000302005:human:Ras-related protein Rab-2B:E=61.6778 | ENSEMBL:ENSP00000349560:human:Ras-related protein Rab
173491_s_at	F58H7.2	F58H7.2	WBGene00019068	F58H7.2						1	IV-1E24	-	This gene encodes a protein predicted by Eisenberg and coworkers, with 52% accuracy, to be mitochondrial.		WT	Molecular_function:amidase activity	Amidases	ENSEMBL:ENSP00000236138:human:Fatty-acid amide hydrolase:E=81.2924 | ENSEMBL:ENSP00000298405:human:Hypothetical protein FLJ31204:E=20.9586 | FLYBASE:CG7910-PA:fly:Flybase gene name is CG7910-PA:E=23.0506 | FLYBASE:CG5191-PE:fly:Flybase gene name is CG5191-PE:E=21.8539 | FLYBASE:CG8839-PA:fly:Flybase gene name is CG8839-PA:E=21.6778 | FLYBASE:CG5112-PA:fly:Flybase gene name is CG5112-PA:E=16.699 |…
183311_at	F40H3.1	F40H3.1	WBGene00018249	F40H3.1						6	II-4H18	-			WT		Uncharacterized protein, contains BTB/POZ domain
187780_at	W07B8.3	W07B8.3	WBGene00021071	W07B8.3							V-1J07	182886_at|187780_at			WT|WT|WT
182597_at	T07E3.4a	T07E3.4	WBGene00020315	T07E3.4						1	III-3L03	-	This gene encodes a protein containing an F-box, a motif predicted to mediate protein-protein interactions either with homologs of yeast Skp-1p or with other proteins.		WT|WT
178274_at	T28D6.5a	T28D6.5	WBGene00012125	T28D6.5						1		-			WT|WT|WT	Molecular_function:DNA binding|Cellular_component:nucleus
177424_at	T01E8.1	T01E8.1	WBGene00011331	T01E8.1						6	II-7O11	-			WT		Leucine rich repeat proteins, some proteins contain F-box	ENSEMBL:ENSP00000264658:human:F-box/LRR-repeat protein 20:E=12.0605 |
183036_at	F32B5.6a	F32B5.6	WBGene00017979	F32B5.6						1	I-1I16	175000_at|183036_at			WT|WT|Emb|WT	Biological_process:embryonic development (sensu Animalia)	Unnamed protein
177267_at	ZC8.3	ZC8.3	WBGene00022499	tag-226						1	X-2L10	-		gk315	WT|WT		Predicted histone tail methylase containing SET domain	ENSEMBL:ENSP00000331557:human:OTTHUMP00000044259:E=22.4089 | ENSEMBL:ENSP00000325014:human:OTTHUMP00000061067:E=13.5528 | ENSEMBL:ENSP00000295833:human:Similar to Zinc-finger protein BOP:E=10 | FLYBASE:CG13761-PB:fly:Flybase gene name is Bzd-PB:E=22.0458 |
180441_s_at	F54A5.1	F54A5.1	WBGene00018786	F54A5.1						1	I-1M07	-		tm1274	WT|WT	Molecular_function:DNA binding|Molecular_function:transcription factor activity|Biological_process:regulation of transcription, DNA-dependent|Cellular_component:nucleus	Transcription factor, contains HOX domain	ENSEMBL:ENSP00000347371:human:Hypothetical protein FLJ21616:E=25.7213 | ENSEMBL:ENSP00000287701:human:FLJ21616 protein:E=20.0458 |
194140_at	Y75B12B.6	Y75B12B.6	WBGene00004037	plc-2						1	V-9P04	194109_s_at|194140_at			WT	Molecular_function:phosphoinositide phospholipase C activity|Biological_process:lipid metabolism|Biological_process:signal transduction|Biological_process:intracellular signaling cascade|Molecular_function:phospholipase C activity	Phospholipase C	ENSEMBL:ENSP00000260402:human:1-phosphatidylinositol-4,5-bisphosphate phosphodiesterase beta 2:E=78.6021 | ENSEMBL:ENSP00000354181:human:Splice Isoform 2 Of 1-phosphatidylinositol-4,5-bisphosphate phosphodiesterase beta 1:E=68.6778 | ENSEMBL:ENSP000003381
183618_at	C24B5.1	C24B5.1	WBGene00016044	C24B5.1						6	V-6B03	-			WT	Molecular_function:rhodopsin-like receptor activity|Biological_process:G-protein coupled receptor protein signaling pathway|Cellular_component:integral to membrane	Unnamed protein
180492_s_at	Y43F8A.5	Y43F8A.5	WBGene00012811	Y43F8A.5						1	V-12D13	180491_at|180492_s_at			WT|WT|WT		Predicted transporter ADD1 (major facilitator superfamily)	ENSEMBL:ENSP00000262401:human:Sugar transporter superfamily protein:E=13.7959 | ENSEMBL:ENSP00000266943:human:LOC283537 protein:E=13.3767 | FLYBASE:CG15890-PA:fly:Flybase gene name is CG15890-PA:E=14.4815 | FLYBASE:CG30344-PA:fly:Flybase gene name is CG30344-PA:E=10.0915 |
188537_s_at	ZK20.6	ZK20.6	WBGene00013926	nep-1						1	II-7N18	173014_at|188537_s_at	ZK20.6 encodes a neprilysin; neprilysins are thermolysin-like zinc metallopeptidases, found on the outer surface of animal cells, that negatively regulate small signalling peptides (e.g., enkephalin, tachykinin, insulin, and natriuretic peptides) by cleaving them; ZK20.6 is closely paralogous to F18A12.8, and orthologous to CG9761 in Drosophila melanogaster; more generally, ZK20.6 falls into a gr…		Ste|WT	Molecular_function:neprilysin activity|Biological_process:proteolysis and peptidolysis|Cellular_component:membrane|Molecular_function:metallopeptidase activity|Molecular_function:zinc ion binding|Biological_process:reproduction	M13 family peptidase	ENSEMBL:ENSP00000349581:human:Splice Isoform 4 Of Endothelin-converting enzyme 1:E=123.276 | ENSEMBL:ENSP00000264205:human:Splice Isoform 1 Of Endothelin-converting enzyme 1:E=123.276 | ENSEMBL:ENSP00000350066:human:Splice Isoform 2 Of Endothelin-converti
188474_s_at	C14B9.2	C14B9.2	WBGene00015752	C14B9.2						1	III-4E04	171897_x_at|188474_s_at	This gene encodes a protein predicted by Eisenberg and coworkers, with 52% accuracy, to be mitochondrial.		Emb|Gro|Stp|WT|WT|Gro|Sma|Gro	Molecular_function:isomerase activity|Cellular_component:endoplasmic reticulum|Molecular_function:electron transporter activity|Biological_process:electron transport|Biological_process:embryonic development (sensu Animalia)|Biological_process:positive regulation of growth rate|Biological_process:positive regulation of body size|Biological_process:gametogenesis	Protein disulfide isomerase (prolyl 4-hydroxylase beta subunit)	ENSEMBL:ENSP00000286091:human:Protein disulfide-isomerase A4 precursor:E=155.097 | ENSEMBL:ENSP00000300289:human:Protein disulfide-isomerase A3 precursor:E=95.3279 | ENSEMBL:ENSP00000327801:human:Protein disulfide-isomerase precursor:E=68.8539 | ENSEMBL:E
188905_at	ZC482.1	ZC482.1	WBGene00001512	gab-1						6	III-6K12	175277_at|188905_at	gab-1 encodes a gamma-aminobutyric acid (GABA) receptor beta-like subunit with both the neurotransmitter-gated ion-channel ligand binding and transmembrane domains; gab-1 can form a GABA-responsive channel when co-expressed with alpha/gamma type subunits in a heterologous expression system; experiments with gab-1 indicate that GABA receptors are involved in the mechanism of resistance to the wide…		WT|WT	Molecular_function:GABA-A receptor activity|Molecular_function:ion channel activity|Biological_process:ion transport|Cellular_component:membrane|Molecular_function:extracellular ligand-gated ion channel activity|Cellular_component:integral to membrane|Cellular_component:postsynaptic membrane|Biological_process:transport|Molecular_function:neurotransmitter receptor activity|Biological_process:syna…	GABA receptor	ENSEMBL:ENSP00000295454:human:Gamma-aminobutyric-acid receptor beta-1 subunit precursor:E=100.097 | ENSEMBL:ENSP00000299267:human:Splice Isoform 2 Of Gamma-aminobutyric-acid receptor beta-3 subunit precursor:E=100.097 | ENSEMBL:ENSP00000274547:human:Splic
182567_at	T10B5.4	T10B5.4	WBGene00020390	T10B5.4						1	V-1N04	175199_at|182567_at			WT	Molecular_function:N-acetyltransferase activity	Uncharacterized protein
186394_s_at	F31D5.3a	F31D5.3	WBGene00006495	tag-149							II-3P23	-		gk266	WT|WT		Copine	ENSEMBL:ENSP00000244751:human:Copine V:E=19.1871 | ENSEMBL:ENSP00000317374:human:Splice Isoform 2 Of Copine VII:E=17.4815 | ENSEMBL:ENSP00000268720:human:Splice Isoform 1 Of Copine VII:E=17.4089 | ENSEMBL:ENSP00000323391:human:Copine family member:E=17.2676 | ENSEMBL:ENSP00000329748:human:Copine VIII:E=17.0362 | ENSEMBL:ENSP00000290776:human:Copine II:E=16.8239 | ENSEMBL:ENSP00000216775:human:Cop…
192108_at	C54G10.4a	C54G10.4	WBGene00008320	C54G10.4						6	V-9J13	-			WT	Molecular_function:transporter activity|Biological_process:transport|Cellular_component:mitochondrial inner membrane|Molecular_function:binding|Cellular_component:membrane	Mitochondrial carrier protein	ENSEMBL:ENSP00000352167:human:Mitchondrial carnitine/acylcarnitine carrier protein CACL:E=62.6778 | ENSEMBL:ENSP00000326305:human:Mitochondrial carnitine/acylcarnitine carrier protein:E=49.5376 | ENSEMBL:ENSP00000353879:human:Solute carrier family 25, mem
182731_s_at	H03A11.1	H03A11.1	WBGene00010356	H03A11.1						1	X-7E03	-			WT|WT		Uncharacterized conserved protein	ENSEMBL:ENSP00000322323:human:Protein FAM20C precursor:E=81.8239 | ENSEMBL:ENSP00000226094:human:Conserved hypothetical protein:E=65.7213 | ENSEMBL:ENSP00000263733:human:Protein FAM20B precursor:E=57.7212 | FLYBASE:CG31145-PA:fly:Flybase gene name is CG31145-PA:E=90.4685 | FLYBASE:CG3631-PA:fly:Flybase gene name is CG3631-PA:E=41.8239 |
180134_at	C54G6.2	C54G6.2	WBGene00016931	C54G6.2						1	I-1M15	-	The C54G6.2 gene encodes a homolog of human RP2, which when mutated leads to X-linked retinitis pigmentosa 2 (OMIM:312600).		WT	Cellular_component:membrane	Uncharacterized conserved protein
193085_at	W03G9.1	W03G9.1	WBGene00004900	snf-1						1	I-2O09	174045_s_at|174710_s_at|193085_at		ok790	WT|WT	Molecular_function:neurotransmitter:sodium symporter activity|Biological_process:neurotransmitter transport|Cellular_component:integral to plasma membrane|Cellular_component:membrane	Sodium-neurotransmitter symporter	ENSEMBL:ENSP00000332596:human:Sodium- and chloride-dependent creatine transporter 1:E=38.4318 | ENSEMBL:ENSP00000352702:human:Sodium- and chloride-dependent betaine transporter:E=37.0458 | ENSEMBL:ENSP00000262822:human:Sodium- and chloride-dependent neutr
182997_s_at	F32B5.7	F32B5.7	WBGene00017980	F32B5.7						1	I-1I18	173551_at|182997_s_at			WT	Molecular_function:electron transporter activity|Biological_process:electron transport	Unnamed protein	ENSEMBL:ENSP00000352164:human:PREDICTED: hypothetical protein XP_498422:E=11.6383 |
183111_at	K07D4.8	K07D4.8	WBGene00004135	pqn-48						6	II-3L17	-	The protein product of this gene is predicted to contain a glutamine/asparagine (Q/N)-rich ('prion') domain, by the algorithm of Michelitsch and Weissman (as of the WS77 release of WormBase, i.e., in wormpep77).		WT		Gamma-interferon inducible lysosomal thiol reductase	ENSEMBL:ENSP00000262807:human:Gamma-interferon inducible lysosomal thiol reductase precursor:E=16.7447 | FLYBASE:CG9427-PA:fly:Flybase gene name is CG9427-PA:E=15.9586 | FLYBASE:CG10157-PA:fly:Flybase gene name is CG10157-PA:E=14.5376 | FLYBASE:CG9796-PA:fly:Flybase gene name is CG9796-PA:E=11.7212 |
179166_s_at	R148.5a	R148.5	WBGene00020104	R148.5						1		-			WT			ENSEMBL:ENSP00000226460:human:Proline-rich protein 5 precursor:E=12 | ENSEMBL:ENSP00000229204:human:HPBRII-4 mRNA:E=11.9586 | ENSEMBL:ENSP00000223023:human:Neural Wiskott-Aldrich syndrome protein:E=11.7959 | ENSEMBL:ENSP00000266679:human:CPSF6 protein:E=1
191645_at	C27B7.7	C27B7.7	WBGene00007764	C27B7.7						1	IV-4F15	-			WT		Receptor mediating netrin-dependent axon guidance	ENSEMBL:ENSP00000352154:human:TiTin isoform novex-1:E=40.1367 | ENSEMBL:ENSP00000286104:human:Titin, heart isoform N2-B:E=39.9586 | ENSEMBL:ENSP00000302472:human:Splice Isoform 1 Of Down syndrome cell adhesion molecule precursor:E=23.1611 | ENSEMBL:ENSP00
178702_at	D2005.6	D2005.6	WBGene00008401	D2005.6						1		-
193332_at	Y18D10A.8	Y18D10A.8	WBGene00012478	Y18D10A.8						1	I-6D19	-			WT	Molecular_function:nucleic acid binding	Unnamed protein	FLYBASE:CG2950-PA:fly:Flybase gene name is CG2950-PA:E=26.3566 |
186443_at	F42A10.7	F42A10.7	WBGene00018343	F42A10.7						6	III-3A18	-			WT|WT		F-box domain
179807_at	T20D3.11	T20D3.11	WBGene00011862	T20D3.11						1	IV-4H08	-			WT		Uncharacterized conserved protein	ENSEMBL:ENSP00000301015:human:Protein FAM38A:E=45.2518 | ENSEMBL:ENSP00000310037:human:Hypothetical protein:E=26.1938 |
189203_at	F40A3.5	F40A3.5	WBGene00018220	F40A3.5						1		174288_at|189203_at			WT	Molecular_function:protein kinase activity|Molecular_function:ATP binding|Biological_process:protein amino acid phosphorylation	Epidermal growth factor receptor EGFR and related tyrosine kinases	ENSEMBL:ENSP00000341325:human:Splice Isoform 2 Of Macrophage-stimulating protein receptor precursor:E=16.4949 | ENSEMBL:ENSP00000296474:human:Splice Isoform 1 Of Macrophage-stimulating protein receptor precursor:E=16.4949 | ENSEMBL:ENSP00000306717:human:A
177125_at	R13.4	R13.4	WBGene00011259	R13.4						1	IV-5P21	-			WT		Unnamed protein	ENSEMBL:ENSP00000334474:human:Splice Isoform 1 Of Retinoic acid-induced protein 17:E=12.2366 |
188692_at	C50F4.5	C50F4.5	WBGene00001915	his-41						1	V-6N07	-	his-41 encodes an H2B histone.	tm905	Emb|Lva|Unc	Molecular_function:DNA binding|Biological_process:nucleosome assembly|Biological_process:chromosome organization and biogenesis (sensu Eukarya)|Cellular_component:nucleosome|Cellular_component:nucleus|Biological_process:embryonic development (sensu Animalia)|Biological_process:larval development (sensu Nematoda)|Biological_process:growth|Biological_process:locomotory behavior	Histone H2B	ENSEMBL:ENSP00000330559:human:H2B histone family, member C:E=48.2076 | ENSEMBL:ENSP00000346676:human:Similar to Histone H2B:E=47.9208 | ENSEMBL:ENSP00000289316:human:Similar to H2B histone family, member A:E=47.8239 | ENSEMBL:ENSP00000348706:human:H2B histone family, member A:E=47.7959 | ENSEMBL:ENSP00000348531:human:Histone H2B:E=47.7959 | ENSEMBL:ENSP00000352156:human:H2B histone family, member…
182276_at	T10B10.4a	T10B10.4	WBGene00011681	T10B10.4						6	X-7C17	-			WT		Unnamed protein
181056_at	C31H1.6a	C31H1.6	WBGene00016289	C31H1.6						6	IV-3A13	-			WT	Biological_process:pathogenesis|Cellular_component:extracellular	Unnamed protein
179219_at	F25C8.3a	F25C8.3	WBGene00009105	F25C8.3						6	V-13C06	-			WT|WT|WT|WT|Slu	Biological_process:positive regulation of locomotion		ENSEMBL:ENSP00000272845:human:KIAA1843 protein:E=223.051 | ENSEMBL:ENSP00000329005:human:Hypothetical protein WUGSC:H_NH0436C12.1:E=141.125 | ENSEMBL:ENSP00000281753:human:Hypothetical protein:E=40.1739 | ENSEMBL:ENSP00000335576:human:Hypothetical protein:E=34.3979 | FLYBASE:CG18437-PA:fly:Flybase gene name is CG18437-PA:E=302.076 |
191177_at	F44A2.2	F44A2.2	WBGene00018402	F44A2.2						1	V-6F09	-			WT	Molecular_function:ion channel activity|Biological_process:ion transport|Cellular_component:membrane|Molecular_function:potassium channel activity|Biological_process:potassium ion transport|Molecular_function:voltage-gated potassium channel activity|Cellular_component:voltage-gated potassium channel complex|Molecular_function:cation channel activity|Biological_process:cation transport	Voltage-gated K+ channel KCNB/KCNC	ENSEMBL:ENSP00000329426:human:Potassium voltage-gated channel subfamily B member 2:E=71 | ENSEMBL:ENSP00000289405:human:Potassium voltage-gated channel subfamily B member 1:E=69.699 | ENSEMBL:ENSP00000295082:human:Potassium voltage-gated channel subfamily
180577_at	C03H12.1	C03H12.1	WBGene00007284	C03H12.1						1	X-7M21	-			WT|WT|WT	Molecular_function:DNA binding|Cellular_component:nucleus		ENSEMBL:ENSP00000283033:human:Thioredoxin type domain containing protein:E=10.2924 |
179922_s_at	C18B2.4	C18B2.4	WBGene00015955	C18B2.4						1		-			WT|WT		WW domain binding protein WBP-2, contains GRAM domain	ENSEMBL:ENSP00000254806:human:Similar to WW domain binding protein-2:E=32.1192 | ENSEMBL:ENSP00000346460:human:BK250D10.6 protein:E=24.0132 | ENSEMBL:ENSP00000332983:human:MGC26816 protein:E=22.8539 | FLYBASE:CG11009-PA:fly:Flybase gene name is CG11009-PA:E=38.3565 |
191335_at	C39B10.1	C39B10.1	WBGene00008021	C39B10.1						6	X-5I01	-			Egl	Molecular_function:rhodopsin-like receptor activity|Biological_process:G-protein coupled receptor protein signaling pathway|Cellular_component:integral to membrane|Biological_process:oviposition	Unnamed protein
185485_at	H32C10.2	H32C10.2	WBGene00019256	H32C10.2						1		-
178332_s_at	K09E4.4	K09E4.4	WBGene00010722	K09E4.4						6	II-9C23	178331_at|178332_s_at	K09E4.4 is orthologous to the human gene N-ACETYLGALACTOSAMINIDASE, ALPHA- (NAGLU; OMIM:104170), which when mutated leads to disease.		WT		Alpha-N-acetylglucosaminidase	ENSEMBL:ENSP00000225927:human:Alpha-N-acetylglucosaminidase precursor:E=102.602 | FLYBASE:CG13397-PA:fly:Flybase gene name is CG13397-PA:E=95.6198 |
183647_at	F13H10.5	F13H10.5	WBGene00008776	F13H10.5						1	IV-5H16	-			WT	Molecular_function:hydrolase activity|Biological_process:nucleotide metabolism	Type I phosphodiesterase/nucleotide pyrophosphatase	ENSEMBL:ENSP00000296741:human:Type I phosphodiesterase / nucleotide pyrophosphatase family protein:E=34.2596 | ENSEMBL:ENSP00000350821:human:AVKL1889:E=33.3872 | ENSEMBL:ENSP00000230565:human:Ectonucleotide pyrophosphatase/phosphodiesterase 5 precursor:E=24.1135 | ENSEMBL:ENSP00000318066:human:KIAA0879 protein:E=22.9586 | ENSEMBL:ENSP00000354238:human:EctonuclEotidE pyrophosphatasE/phosphodiEstEr…
184420_at	Y17G7B.13	Y17G7B.13	WBGene00012466	Y17G7B.13						1		-					Inositol polyphosphate kinase
187249_s_at	K04H4.6a	K04H4.6	WBGene00000799	crn-6							III-5A19	175314_s_at|187249_s_at			WT|WT	Molecular_function:deoxyribonuclease II activity|Biological_process:DNA metabolism	Deoxyribonuclease II	ENSEMBL:ENSP00000260542:human:Splice Isoform 1 Of Deoxyribonuclease II beta precursor:E=48.1367 | ENSEMBL:ENSP00000222219:human:Deoxyribonuclease II alpha precursor:E=44.5376 | ENSEMBL:ENSP00000354938:human:Splice Isoform 2 Of Deoxyribonuclease II beta precursor:E=16.4949 | FLYBASE:CG7780-PA:fly:Flybase gene name is DNaseII-PA:E=45.1739 |
181307_at	K02F3.6	K02F3.6	WBGene00019329	K02F3.6						1	III-1C20	175412_at|180380_at|181307_at			WT|WT		Soluble epoxide hydrolase	ENSEMBL:ENSP00000305683:human:Abhydrolase domain containing 7:E=62.8539 | ENSEMBL:ENSP00000221730:human:Hypothetical protein FLJ22408:E=53.1135 | ENSEMBL:ENSP00000315621:human:Epoxide hydrolase 2, cytoplasmic:E=27.2366 |
192092_at	F13C5.2	F13C5.2	WBGene00017423	F13C5.2						1	X-1G03	175092_s_at|192092_at			WT		Transcription initiation factor TFIID, subunit BDF1 and related bromodomain proteins	ENSEMBL:ENSP00000309923:human:Bromodomain-containing protein 2:E=27.3979 | ENSEMBL:ENSP00000304499:human:Splice Isoform 2 Of Bromodomain-containing protein 4:E=19.8539 | ENSEMBL:ENSP00000353112:human:88 kDa protein:E=19.6778 | ENSEMBL:ENSP00000263377:huma
188880_at	C34C12.5	C34C12.5	WBGene00007924	C34C12.5						1		-			WT		Ras suppressor protein (contains leucine-rich repeats)	ENSEMBL:ENSP00000343559:human:Ras suppRessoR pRotein 1 isofoRm 1:E=79.0655 | ENSEMBL:ENSP00000339521:human:Ras suppressor protein 1:E=70.8239 | ENSEMBL:ENSP00000352411:human:Leucine-rich repeat protein SHOC-2:E=22.3979 | ENSEMBL:ENSP00000276282:human:MASL
183694_at	F36A4.8	F36A4.8	WBGene00018085	F36A4.8						1		-				Molecular_function:molecular_function unknown	Uncharacterized protein with conserved cysteine
190081_at	F09G2.5	F09G2.5	WBGene00017314	F09G2.5						1	V-5M07	-			WT	Molecular_function:GABA-A receptor activity|Molecular_function:extracellular ligand-gated ion channel activity|Biological_process:ion transport|Cellular_component:integral to membrane|Cellular_component:postsynaptic membrane|Biological_process:transport|Cellular_component:membrane|Molecular_function:neurotransmitter receptor activity		ENSEMBL:ENSP00000274547:human:Splice Isoform 2 Of Gamma-aminobutyric-acid receptor beta-2 subunit precursor:E=54.0706 | ENSEMBL:ENSP00000274093:human:Splice Isoform 1 Of Glycine receptor alpha-3 chain precursor:E=53.9208 | ENSEMBL:ENSP00000275066:human:Ga
190099_at	C01B7.1a	C01B7.1	WBGene00015274	C01B7.1						1	V-6C04	180621_at|190099_at		tm356	Emb|Gro|WT|Lva	Molecular_function:nucleic acid binding|Molecular_function:zinc ion binding|Cellular_component:nucleus|Biological_process:embryonic development (sensu Animalia)|Biological_process:positive regulation of growth rate|Biological_process:larval development (sensu Nematoda)|Biological_process:growth	Zn-finger
178923_at	C01H6.3	C01H6.3	WBGene00007253	C01H6.3						6	I-3F07	-			WT
190228_s_at	T04C9.6	T04C9.6	WBGene00001489	frm-2						1	III-3M03	-			WT|WT|WT	Cellular_component:cytoskeleton|Molecular_function:cytoskeletal protein binding|Cellular_component:cytoplasm|Cellular_component:membrane	FERM domain protein EHM2	ENSEMBL:ENSP00000329687:human:EPB41L5 protein:E=109.62 | ENSEMBL:ENSP00000263713:human:Hypothetical protein:E=108.102 | ENSEMBL:ENSP00000262536:human:Splice Isoform 1 Of Band 4.1-like protein 4B:E=106.292 | ENSEMBL:ENSP00000311274:human:Splice Isoform 2 O
190583_at	F53B6.1	F53B6.1	WBGene00006641	tsp-15						6		-		gk201		Cellular_component:integral to membrane	Tetraspanin family integral membrane protein	ENSEMBL:ENSP00000345147:human:CD151 antigen:E=17.2518 | ENSEMBL:ENSP00000324304:human:Transmembrane 4 superfamily member 7:E=15.5229 | ENSEMBL:ENSP00000011898:human:Tetraspan NET-5:E=12.4559 | FLYBASE:CG5492-PA:fly:Flybase gene name is Tsp74F-PA:E=13.9208 |
179628_at	R10E4.1	R10E4.1	WBGene00011198	R10E4.1						1	III-2I15	-			WT|WT	Molecular_function:protein binding	Uncharacterized protein, contains BTB/POZ domain
183948_at	ZK1010.8	ZK1010.8	WBGene00014181	ZK1010.8						1	III-6B21	174255_s_at|183948_at			WT|WT		Unnamed protein
187788_at	F13C5.6a	F13C5.6	WBGene00001567	gei-10						14	X-1G11	182025_at|187788_at	gei-10 encodes a novel protein conserved with C. briggsae BP:CBP01944 that interacts with GEX-3 in yeast two-hybrid assays.		WT|WT|WT
190153_s_at	T01B11.2a	T01B11.2	WBGene00020139	T01B11.2						1	IV-4E18	-			WT|WT|WT|Emb	Molecular_function:transaminase activity|Molecular_function:pyridoxal phosphate binding|Biological_process:embryonic development (sensu Animalia)	Predicted alanine-glyoxylate aminotransferase	ENSEMBL:ENSP00000296486:human:Alanine-glyoxylate aminotransferase 2-like 1:E=113.854 | ENSEMBL:ENSP00000310978:human:Hypothetical protein MGC15875:E=107.041 | ENSEMBL:ENSP00000231420:human:Alanine--glyoxylate aminotransferase 2, mitochondrial precursor:E=62.699 | ENSEMBL:ENSP00000321290:human:Hypothetical protein MGC15875:E=33.301 | ENSEMBL:ENSP00000224242:human:Ornithine aminotransferase, mitoch…
175943_at	C02D5.2	C02D5.2	WBGene00015336	C02D5.2						1	III-4F19	-			WT|WT		Gamma-interferon inducible lysosomal thiol reductase	ENSEMBL:ENSP00000262807:human:Gamma-interferon inducible lysosomal thiol reductase precursor:E=20.4437 | FLYBASE:CG9796-PA:fly:Flybase gene name is CG9796-PA:E=16.699 | FLYBASE:CG13822-PA:fly:Flybase gene name is CG13822-PA:E=12.9586 | FLYBASE:CG10157-PA:fly:Flybase gene name is CG10157-PA:E=12.2518 | FLYBASE:CG9427-PA:fly:Flybase gene name is CG9427-PA:E=12.041 |
185037_at	ZK470.2a	ZK470.2	WBGene00022745	ZK470.2								174473_at|182466_at|185037_at					Unnamed protein
191788_at	T27D12.1	T27D12.1	WBGene00012085	T27D12.1						6	II-8C23	-			WT|WT	Molecular_function:transporter activity|Biological_process:transport|Cellular_component:integral to membrane	Permease of the major facilitator superfamily	ENSEMBL:ENSP00000311506:human:Splice Isoform 1 Of Sialin:E=37.7696 | ENSEMBL:ENSP00000263160:human:Differentiation-associated Na-dependent inorganic phosphate cotransporter:E=27.6778 | ENSEMBL:ENSP00000351776:human:64 kDa protein:E=27.4437 | ENSEMBL:ENSP0
184779_at	T27A10.2	T27A10.2	WBGene00020844	T27A10.2						6	X-2E22	-			WT
183417_at	T23C6.1	T23C6.1	WBGene00007011	mdt-1.2						1	X-7P05	-			WT		Unnamed protein
189390_at	B0304.3	B0304.3	WBGene00015135	cyp-23A1						1	II-3J08	171727_x_at|189390_at	The B0304.3 gene encodes a homolog of the human gene CYP7B1, which when mutated leads to giant cell hepatitis (OMIM:231100).	gk253	WT	Biological_process:electron transport|Molecular_function:monooxygenase activity	Cytochrome P450 CYP2 subfamily	ENSEMBL:ENSP00000257149:human:Cytochrome P450 2J2:E=68.3098 | ENSEMBL:ENSP00000324648:human:Cytochrome P450 2B6:E=65.2218 | ENSEMBL:ENSP00000351927:human:Cytochrome P450, subfamily IID, polypeptide 6:E=63.3188 | ENSEMBL:ENSP00000350008:human:Cytochrome P4
188448_at	D1069.2	D1069.2	WBGene00000778	cpn-2						1	II-1M13	-	cpn-2 encodes a calponin homolog, more similar to the calponin paralogs transgelin (SM22 alpha) or neuronal protein NP25 than to calponin per se.		WT		Calponin	ENSEMBL:ENSP00000309775:human:Transgelin-2:E=29.2218 | ENSEMBL:ENSP00000278968:human:TAGLN protein:E=28.699 | ENSEMBL:ENSP00000273368:human:Neuronal protein NP25:E=28.4202 | ENSEMBL:ENSP00000281863:human:Calponin-3:E=26.585 | ENSEMBL:ENSP00000263097:human:Calponin 2 isoform a:E=25.1805 | ENSEMBL:ENSP00000252456:human:Calponin 1:E=24.9586 | ENSEMBL:ENSP00000340129:human:Calponin 2 isoform b:E=17.7…
192666_s_at	VF13D12L.1	VF13D12L.1	WBGene00012148	VF13D12L.1						1	II-7P12	-			Unc|Unclassified|Gro|Lvl|Unc	Molecular_function:inositol-3-phosphate synthase activity|Biological_process:myo-inositol biosynthesis|Biological_process:phospholipid biosynthesis|Biological_process:positive regulation of growth rate|Biological_process:larval development (sensu Nematoda)|Biological_process:physiological processes|Biological_process:locomotory behavior	Myo-inositol-1-phosphate synthase	ENSEMBL:ENSP00000315147:human:Myo-inositol 1-phosphate synthase A1:E=146.131 | ENSEMBL:ENSP00000337746:human:58 kDa protein:E=144.092 | ENSEMBL:ENSP00000349558:human:Similar to Myo-inositol 1-phosphate synthase A1:E=132.013 | FLYBASE:CG11143-PA:fly:Flybase gene name is Inos-PA:E=136.921 |
185869_at	F35H10.3	F35H10.3	WBGene00018069	F35H10.3						6	IV-4O11	-			WT
185942_at	C02B10.3	C02B10.3	WBGene00015328	C02B10.3						1	IV-2L11	-			WT		Teneurin-1 and related extracellular matrix proteins, contain EGF-like repeats	ENSEMBL:ENSP00000254958:human:Jagged 1 precursor:E=11.2596 | ENSEMBL:ENSP00000286574:human:Wnt inhibitory factor 1 precursor:E=10.1549 | ENSEMBL:ENSP00000322751:human:PREDICTED: odz, odd Oz/ten-m homolog 2:E=10 | FLYBASE:CG32659-PA:fly::E=15.5528 |
188249_at	R05C11.3	R05C11.3	WBGene00019875	R05C11.3						1	IV-1J15	171902_x_at|188249_at			WT|Gro|Unc|Gro|Unc	Molecular_function:calcium-transporting ATPase activity|Molecular_function:calcium ion binding|Molecular_function:ATP binding|Molecular_function:calcium ion transporter activity|Biological_process:calcium ion transport|Cellular_component:membrane|Molecular_function:ATPase activity, coupled to transmembrane movement of ions, phosphorylative mechanism|Biological_process:cation transport|Molecular_f…	Calcium transporting ATPase	ENSEMBL:ENSP00000354470:human:Splice Isoform 6 Of Plasma membrane calcium-transporting ATPase 4:E=1000 | ENSEMBL:ENSP00000349165:human:Splice Isoform 2 Of Plasma membrane calcium-transporting ATPase 4:E=1000 | ENSEMBL:ENSP00000261173:human:Splice Isoform
171857_x_at	T28D9.7	T28D9.7	WBGene00020897	T28D9.7						1	II-5C15	-			WT|WT|WT	Molecular_function:sodium channel activity|Biological_process:sodium ion transport|Cellular_component:membrane	Non voltage-gated ion channels (DEG/ENaC family)	ENSEMBL:ENSP00000352934:human:Amiloride-sensitive cation channel 1, neuronal:E=26.0915 | ENSEMBL:ENSP00000350786:human:Acid sensing ion channel 4:E=25.4318 | ENSEMBL:ENSP00000326627:human:Na+ channel, amiloride-sensitive family protein:E=23.2676 | ENSEMBL:ENSP00000225823:human:Hypothetical protein DKFZp761M1724:E=22.8539 | ENSEMBL:ENSP00000350600:human:Acid sensing ion channel 3 splice variant b:…
192140_at	C06B8.7	C06B8.7	WBGene00007372	C06B8.7						1	V-10O19	-			WT	Molecular_function:sugar binding|Molecular_function:endopeptidase inhibitor activity|Molecular_function:scavenger receptor activity|Cellular_component:membrane	Unnamed protein	ENSEMBL:ENSP00000342500:human:135 kDa protein:E=18.0458 | ENSEMBL:ENSP00000342210:human:DMBT1:E=16.9586 | ENSEMBL:ENSP00000342572:human:143 kDa protein:E=16.9586 | ENSEMBL:ENSP00000339752:human:175 kDa protein:E=16.8861 | ENSEMBL:ENSP00000343268:human:86 kDa protein:E=16.8861 | ENSEMBL:ENSP00000352593:human:83 kDa protein:E=16.2924 | ENSEMBL:ENSP00000331522:human:169 kDa protein:E=15.5528 | ENSEM…
190017_at	C45G7.4	C45G7.4	WBGene00016671	C45G7.4						1	IV-1N11	-			WT		Predicted E3 ubiquitin ligase
186672_at	T23G5.6	T23G5.6	WBGene00011964	T23G5.6						1	III-4P12	-			WT|WT			ENSEMBL:ENSP00000217439:human:Similar to P65 protein:E=14.2366 |
189359_s_at	ZK669.5	ZK669.5	WBGene00014055	ZK669.5						6	II-5L18	-			WT	Molecular_function:GTP binding|Biological_process:small GTPase mediated signal transduction|Biological_process:protein transport	GTP-binding protein	ENSEMBL:ENSP00000320413:human:Ras-related protein Rab-23:E=13 | FLYBASE:CG2108-PA:fly:Flybase gene name is Rab23-PA:E=10.6198 |
189683_at	T24F1.3	T24F1.3	WBGene00011995	T24F1.3						1	II-7B14	-			WT	Biological_process:intracellular signaling cascade|Biological_process:signal transduction|Molecular_function:protein binding	Ras GTPase effector RASSF2	ENSEMBL:ENSP00000352323:human:Splice Isoform 5 Of Ras association domain family 1:E=51.1427 | ENSEMBL:ENSP00000349547:human:Splice Isoform 1 Of Ras association domain family 1:E=49.4089 | ENSEMBL:ENSP00000342620:human:Ras association (RalGDS/AF-6) domain family 5:E=37.7959 | ENSEMBL:ENSP00000333327:human:Splice Isoform 4 Of Ras association domain family 1:E=33.9208 | ENSEMBL:ENSP00000306091:human…
181572_s_at	F20A1.7a	F20A1.7	WBGene00006666	twk-11						1	V-5G19	-	twk-11 encodes one of more than 40 TWK (two-P domain K+) potassium channels in C. elegans that contain two pore regions and four transmembrane domains; orthologous to C. briggsae CBG19123 with some similarity to Drosophila CG6004.		WT	Molecular_function:ion channel activity|Biological_process:ion transport|Cellular_component:membrane|Molecular_function:potassium channel activity|Biological_process:potassium ion transport	Tandem pore domain K+ channel	ENSEMBL:ENSP00000334650:human:TWIK-related individual K+ channel:E=16.8861 | ENSEMBL:ENSP00000306275:human:Potassium channel subfamily K member 3:E=15.3279 | ENSEMBL:ENSP00000302166:human:Potassium channel subfamily K member 9:E=14.2757 | ENSEMBL:ENSP0000
192363_at	C46F4.2	C46F4.2	WBGene00016716	acs-17						1	X-3A20	174966_at|192363_at			WT	Molecular_function:catalytic activity|Biological_process:metabolism	Acyl-CoA synthetase	ENSEMBL:ENSP00000339787:human:Splice Isoform 1 Of Long-chain-fatty-acid--CoA ligase 4:E=169.77 | ENSEMBL:ENSP00000262835:human:Splice Isoform 2 Of Long-chain-fatty-acid--CoA ligase 4:E=165.921 | ENSEMBL:ENSP00000350012:human:Acyl-CoA synthetase long-chain
188689_at	T07G12.1	T07G12.1	WBGene00000288	cal-4						6	IV-5F21	-	cal-4 encodes one of five predicted C. elegans calcium-binding calmodulin homologs (the others being CAL-1, CAL-2, CAL-3 and CMD-1); as loss of cal-4 function via RNA-mediated interference (RNAi) does not result in any abnormalities, the precise role of CAL-4 in C. elegans development and/or behavior is not yet known; based on sequence similarity however, CAL-4 is predicted to function, perhaps r…		WT	Molecular_function:calcium ion binding	Calmodulin and related proteins (EF-Hand superfamily)	ENSEMBL:ENSP00000291295:human:Calmodulin:E=41.1871 | ENSEMBL:ENSP00000352037:human:17 kDa protein:E=40.3372 | ENSEMBL:ENSP00000315299:human:Calmodulin-related protein NB-1:E=39.1549 | ENSEMBL:ENSP00000276365:human:Centrin 2:E=27.7959 | ENSEMBL:ENSP0000021
189918_s_at	C55C2.5a	C55C2.5	WBGene00000006	aat-5						6	I-1G02	175425_at|189918_s_at			WT	Molecular_function:amino acid-polyamine transporter activity|Biological_process:amino acid transport|Cellular_component:membrane|Biological_process:transport		ENSEMBL:ENSP00000280612:human:Cystine/glutamate transporter:E=70.8539 | ENSEMBL:ENSP00000219343:human:KIAA0245 protein:E=70.4685 | ENSEMBL:ENSP00000353328:human:Cystine/glutamate exchanger:E=68.5086 | ENSEMBL:ENSP00000285850:human:Y+L amino acid transport
182182_at	T28F2.2	T28F2.2	WBGene00020901	T28F2.2						1	I-1D15	-			WT		Unnamed protein
178214_at	ZC443.2	ZC443.2	WBGene00013897	ZC443.2						6	V-8F09	-			WT
179308_s_at	T06D8.3	T06D8.3	WBGene00011524	T06D8.3						1	II-7P05	-			WT|WT		Lipid phosphate phosphatase and related enzymes of the PAP2 family	ENSEMBL:ENSP00000263177:human:Novel protein:E=33.5528 | ENSEMBL:ENSP00000345437:human:Plasticity related gene 3:E=30.0757 | ENSEMBL:ENSP00000263178:human:Hypothetical protein:E=28.5528 | ENSEMBL:ENSP00000294644:human:Plasticity related gene 1:E=28.1739 | ENSEMBL:ENSP00000251473:human:Lipid phosphate phosphatase-related protein type 2:E=27.8861 | ENSEMBL:ENSP00000300947:human:PAP-2-like protein 2:…
178814_at	F32B4.5	F32B4.5	WBGene00009315	F32B4.5						1		-
187644_at	C44B7.11	C44B7.11	WBGene00016631	C44B7.11						1	II-5C24	-			WT			ENSEMBL:ENSP00000340427:human:KIAA1815:E=60.6021 | ENSEMBL:ENSP00000214893:human:KIAA1815 protein:E=18.4089 | FLYBASE:CG10081-PA:fly:Flybase gene name is CG10081-PA:E=47.3565 | FLYBASE:CG10051-PA:fly:Flybase gene name is CG10051-PA:E=45.3665 | FLYBASE:CG11961-PB:fly:Flybase gene name is CG11961-PB:E=43.2757 | FLYBASE:CG9416-PA:fly:Flybase gene name is CG9416-PA:E=43.2291 | FLYBASE:CG30043-PA:fly:…
181559_at	C24A3.2a	C24A3.2	WBGene00016033	C24A3.2						6	X-4F03	-			WT		Unnamed protein
180084_s_at	F10G7.5	F10G7.5	WBGene00017369	F10G7.5						1	II-3P08	180083_at|180084_s_at			Gro	Biological_process:positive regulation of growth rate	Monocarboxylate transporter	ENSEMBL:ENSP00000295190:human:Monocarboxylate transporter 14:E=10.5086 | FLYBASE:CG13907-PA:fly:Flybase gene name is CG13907-PA:E=10.9586 |
187912_at	R02F2.2	R02F2.2	WBGene00019832	R02F2.2						1	III-2J18	174645_at|187912_at			WT|WT|WT|WT|WT|WT	Molecular_function:guanyl-nucleotide exchange factor activity|Biological_process:intracellular signaling cascade	Predicted guanine nucleotide exchange factor	ENSEMBL:ENSP00000263674:human:Tumor endothelial marker 4:E=85.3279 | ENSEMBL:ENSP00000262112:human:Dbl domain (dbl/cdc24 rhoGEF family) containing protein:E=34.0269 | ENSEMBL:ENSP00000340297:human:Splice Isoform 1 Of Rho guanine nucleotide exchange factor
187520_at	T16H12.9	T16H12.9	WBGene00011817	T16H12.9						6	III-5M20	-			WT		Unnamed protein
187082_s_at	K11D12.10a	K11D12.10	WBGene00003374	mlk-1						1	V-4E01	173616_at|187082_s_at		km19	WT	Molecular_function:protein kinase activity|Molecular_function:ATP binding|Biological_process:protein amino acid phosphorylation|Molecular_function:protein serine/threonine kinase activity	Tyrosine kinase specific for activated (GTP-bound) p21cdc42Hs	ENSEMBL:ENSP00000272005:human:Mixed lineage kinase 4beta:E=41.0362 | ENSEMBL:ENSP00000309597:human:Serine/threonine protein kinase:E=32.3188 | ENSEMBL:ENSP00000340257:human:Similar to MLTK-beta:E=30.0915 | ENSEMBL:ENSP00000253055:human:Mitogen-activated p
186343_s_at	Y54E5A.8a	Y54E5A.8	WBGene00013203	Y54E5A.8							I-7E08	-			WT		Unnamed protein
179127_s_at	C17G1.5	C17G1.5	WBGene00007652	C17G1.5						1		-
192993_at	K01D12.4	K01D12.4	WBGene00006669	twk-14						6	V-8E06	-			WT	Molecular_function:potassium channel activity|Biological_process:potassium ion transport|Cellular_component:membrane|Cellular_component:integral to membrane	Tandem pore domain K+ channel TASK3/THIK-1	ENSEMBL:ENSP00000282146:human:Potassium channel subfamily K member 13:E=54.1192 | ENSEMBL:ENSP00000327611:human:Potassium channel subfamily K member 12:E=51.9208 | ENSEMBL:ENSP00000264101:human:Two-pore domain potassium channel TREK-1:E=21.2518 | ENSEMBL:
185024_s_at	Y56A3A.33	Y56A3A.33	WBGene00013244	Y56A3A.33						1	III-6M09	185023_at|185024_s_at			WT|WT|WT|WT	Molecular_function:exonuclease activity|Cellular_component:intracellular	3'-5' exonuclease	ENSEMBL:ENSP00000170168:human:KIAA1138 protein:E=43.2007 | ENSEMBL:ENSP00000342193:human:PREDICTED: similar to prot GOR:E=42.585 | ENSEMBL:ENSP00000346494:human:Exonuclease GOR:E=42.4685 | ENSEMBL:ENSP00000261378:human:Hypothetical protein DKFZp434J0315:E=19.1805 | ENSEMBL:ENSP00000261377:human:Exonuclease NEF-sp:E=19.1675 | ENSEMBL:ENSP00000306565:human:Similar to ISG20 protein:E=17.5229 | ENSEM…
176737_at	ZC416.1	ZC416.1	WBGene00022608	ZC416.1						1	IV-1L18	-			WT		Transcription factor
183039_at	C18H9.3	C18H9.3	WBGene00016002	C18H9.3						1	II-5K23	-			WT		GYF domain containing proteins	ENSEMBL:ENSP00000344270:human:Similar to Tripartite motif protein TRIM19 gamma:E=14.7447 | ENSEMBL:ENSP00000328889:human:51 kDa protein:E=14.7212 | ENSEMBL:ENSP00000342979:human:Hypothetical protein FLJ40113:E=14.3098 | ENSEMBL:ENSP00000278849:human:Inner
173820_s_at	K07C5.5	K07C5.5	WBGene00010628	K07C5.5						6	V-7M21	-			WT	Molecular_function:catalytic activity	Soluble epoxide hydrolase	ENSEMBL:ENSP00000305683:human:Abhydrolase domain containing 7:E=59.2596 | ENSEMBL:ENSP00000221730:human:Hypothetical protein FLJ22408:E=48.0269 | ENSEMBL:ENSP00000315621:human:Epoxide hydrolase 2, cytoplasmic:E=19.4949 |
180617_s_at	Y44A6D.2	Y44A6D.2	WBGene00012853	Y44A6D.2						6	V-13O09	-		pkP5292	WT|WT|WT
189484_at	C17G1.7	C17G1.7	WBGene00007653	C17G1.7						1	X-4L22	171782_x_at|189484_at		ok762	WT	Molecular_function:catalytic activity|Biological_process:metabolism|Molecular_function:cysteine synthase activity|Biological_process:cysteine biosynthesis from serine	Cystathionine beta-synthase and related enzymes	ENSEMBL:ENSP00000344460:human:Splice Isoform 2 Of Cystathionine beta-synthase:E=58.7212 | ENSEMBL:ENSP00000337087:human:Cystathionine-beta-synthase:E=58.699 | FLYBASE:CG1753-PA:fly:Flybase gene name is CG1753-PA:E=53.699 |
177118_s_at	R13.1	R13.1	WBGene00011256	R13.1						1	IV-5P15	174584_s_at|174614_at|177118_s_at			WT	Molecular_function:zinc ion binding	Zn-finger transcription factor	FLYBASE:CG7958-PA:fly:Flybase gene name is CG7958-PA:E=10.1308 |
194122_at	H27C11.1	H27C11.1	WBGene00003687	nhr-97						1	IV-5E11	175182_at|194122_at		tm1063	WT	Molecular_function:transcription factor activity|Molecular_function:steroid hormone receptor activity|Biological_process:regulation of transcription, DNA-dependent|Cellular_component:nucleus|Molecular_function:DNA binding|Molecular_function:ligand-dependent nuclear receptor activity	Hormone receptors	ENSEMBL:ENSP00000230234:human:Splice Isoform 1 Of Retinoic acid receptor RXR-beta:E=26.7696 | ENSEMBL:ENSP00000352900:human:51 kDa protein:E=26.5686 | ENSEMBL:ENSP00000271387:human:Retinoic acid receptor RXR-gamma:E=26.1549 | ENSEMBL:ENSP00000335676:human
186210_at	C01B12.2	C01B12.2	WBGene00015285	C01B12.2						1	II-1A05	-			WT	Molecular_function:DNA binding|Cellular_component:nucleus	Nuclear DEAF-1 related transcriptional regulator (suppressin) and related SAND domain proteins
188732_at	F26G1.6	F26G1.6	WBGene00017842	F26G1.6						1	II-4C03	-	F26G1.6 encodes a neprilysin; neprilysins are thermolysin-like zinc metallopeptidases, found on the outer surface of animal cells, that negatively regulate small signalling peptides (e.g., enkephalin, tachykinin, insulin, and natriuretic peptides) by cleaving them; while F26G1.6 has no clear orthologs in other organisms, it falls into a group of proteins that includes the classical neprilysins fo…		WT	Molecular_function:neprilysin activity|Biological_process:proteolysis and peptidolysis|Cellular_component:membrane|Molecular_function:metallopeptidase activity|Molecular_function:zinc ion binding		ENSEMBL:ENSP00000349581:human:Splice Isoform 4 Of Endothelin-converting enzyme 1:E=95.1079 | ENSEMBL:ENSP00000264205:human:Splice Isoform 1 Of Endothelin-converting enzyme 1:E=95.0809 | ENSEMBL:ENSP00000352052:human:Splice Isoform 3 Of Endothelin-converti
181539_at	F16B4.2a	F16B4.2	WBGene00017504	F16B4.2						6		-	This gene encodes a protein containing an F-box, a motif predicted to mediate protein-protein interactions either with homologs of yeast Skp-1p or with other proteins.	tm1387			Uncharacterized protein
192603_at	C33G8.6	C33G8.6	WBGene00003632	nhr-42						6	V-5E17	-		tm1375	WT	Molecular_function:transcription factor activity|Molecular_function:steroid hormone receptor activity|Biological_process:regulation of transcription, DNA-dependent|Cellular_component:nucleus	Hormone receptors	ENSEMBL:ENSP00000352077:human:Splice Isoform 2 Of Estrogen-related receptor gamma:E=17.3279 | ENSEMBL:ENSP00000354584:human:Splice Isoform 1 Of Estrogen-related receptor gamma:E=17.2292 | ENSEMBL:ENSP00000339908:human:OTTHUMP00000031062:E=16.2596 | ENSEMB
186250_s_at	C32D5.12	C32D5.12	WBGene00016319	C32D5.12						1	II-4P10	-			WT|Unc|Dpy|Lvl|Unc	Biological_process:positive regulation of body size|Biological_process:larval development (sensu Nematoda)|Biological_process:physiological processes|Biological_process:locomotory behavior	C-3 sterol dehydrogenase/3-beta-hydroxysteroid dehydrogenase and related dehydrogenases	FLYBASE:CG7724-PA:fly:Flybase gene name is CG7724-PA:E=13.0177 |
182082_at	C49A1.10	C49A1.10	WBGene00008191	C49A1.10						6		-
193179_s_at	ZK637.14	ZK637.14	WBGene00014031	ZK637.14						1	III-4D22	-			WT|WT|WT|WT	Molecular_function:ubiquitin-protein ligase activity|Molecular_function:zinc ion binding|Biological_process:protein ubiquitination|Cellular_component:ubiquitin ligase complex	Predicted E3 ubiquitin ligase
189709_at	D1022.8	D1022.8	WBGene00000280	cah-2						6	II-5L09	175329_s_at|189709_at	cah-2 encodes a predicted carbonic anhydrase.		WT	Molecular_function:carbonate dehydratase activity|Molecular_function:zinc ion binding|Biological_process:one-carbon compound metabolism	Carbonic anhydrase	ENSEMBL:ENSP00000285273:human:Carbonic anhydrase-related protein 10:E=48.2007 | ENSEMBL:ENSP00000084798:human:Carbonic anhydrase-related protein 2 precursor:E=39 | ENSEMBL:ENSP00000345659:human:Similar to Carbonic anhydrase 2:E=34.2596 | ENSEMBL:ENSP00000
188334_at	H14N18.1a	H14N18.1	WBGene00006760	unc-23						1	V-6E04	175047_at|188334_at		e25	WT|Unc|Rol|Unc	Molecular_function:protein binding|Biological_process:apoptosis|Biological_process:cuticle biosynthesis (sensu Nematoda)|Biological_process:locomotory behavior	BAG family molecular chaperone regulator 2	ENSEMBL:ENSP00000265033:human:BAG-family molecular chaperone regulator-2:E=28.301 | FLYBASE:CG7945-PB:fly:Flybase gene name is CG7945-PB:E=19.6021 |
190729_at	C34C6.6a	C34C6.6	WBGene00004194	prx-5						1	II-6G16	-	prx-5 encodes an ortholog of the human receptor for type I peroxisomal targeting signal protein, PXR1 (or PEX5; OMIM:600414), which when mutated leads to neonatal adrenoleukodystrophy or Zellweger syndrome; PXR1 protein is a component of the peroxisomal import machinery known to exist in organisms like yeast, plants and mammals.		Lva|Unclassified|Clr|Gro|Unclassified|WT|WT|WT|Lva	Biological_process:osmoregulation|Biological_process:positive regulation of growth rate|Biological_process:larval development (sensu Nematoda)|Biological_process:growth	TPR repeat-containing protein	ENSEMBL:ENSP00000266564:human:Similar to Peroxin-5:E=61.6383 | ENSEMBL:ENSP00000266563:human:Peroxisomal targeting signal 1 receptor:E=53.8539 | ENSEMBL:ENSP00000263962:human:70 kDa protein:E=53.7696 | ENSEMBL:ENSP00000263963:human:Splice Isoform 1 Of PEX5-related protein:E=53.7696 | FLYBASE:CG14815-PA:fly:Flybase gene name is CG14815-PA:E=51.9586 |
193933_at	F45G2.2a	F45G2.2	WBGene00009730	F45G2.2						1	III-6L19	174619_at|193933_at			WT|WT	Molecular_function:motor activity|Molecular_function:ATP binding|Cellular_component:myosin	Myosin class II heavy chain	ENSEMBL:ENSP00000347507:human:Myosin heavy chain, cardiac muscle beta isoform:E=282 | ENSEMBL:ENSP00000355048:human:224 kDa protein:E=281.886 | ENSEMBL:ENSP00000354976:human:224 kDa protein:E=281.357 | ENSEMBL:ENSP00000348634:human:Myosin heavy chain, car
193262_at	F21F3.5	F21F3.5	WBGene00006774	unc-38						6	I-2M15	-	unc-38 encodes an alpha subunit of the nicotinic acetylcholine receptor (nAChR) superfamily; UNC-38 is required for normal locomotion and egg-laying, and functions as a subunit of a ligand-gated ion channel that likely mediates fast actions of acetylcholine at neuromuscular junctions and in the nervous system; when coexpressed with UNC-29 and LEV-1, non-alpha nAChR subunits, the resulting multime…	e20	WT	Molecular_function:neurotransmitter receptor activity|Biological_process:ion transport|Cellular_component:membrane|Molecular_function:extracellular ligand-gated ion channel activity|Biological_process:transport|Cellular_component:integral to membrane|Cellular_component:postsynaptic membrane|Molecular_function:nicotinic acetylcholine-activated cation-selective channel activity|Molecular_function:i…	Acetylcholine receptor	ENSEMBL:ENSP00000292212:human:Neuronal acetylcholine receptor protein, beta-2 chain precursor:E=101.959 | ENSEMBL:ENSP00000289957:human:Neuronal acetylcholine receptor protein, beta-3 chain precursor:E=91.7447 | ENSEMBL:ENSP00000303727:human:Neuronal acet
187267_at	C56G2.1a	C56G2.1	WBGene00016977	C56G2.1						1	III-3I04	174863_at|187267_at		pkP601	Emb|WT|WT|Emb|WT	Molecular_function:nucleic acid binding|Biological_process:embryonic development (sensu Animalia)	Kinase anchor protein AKAP149, contains KH and Tudor RNA-binding domains	ENSEMBL:ENSP00000337736:human:Splice Isoform 1 Of A kinase anchor protein 1, mitochondrial precursor:E=40.3098 | FLYBASE:CG3249-PA:fly:Flybase gene name is CG3249-PA:E=35.7212 | FLYBASE:CG12109-PB:fly::E=10.3872 |
178783_at	T28F4.6	T28F4.6	WBGene00012141	T28F4.6						1	I-3P11	-			WT|WT
177556_at	F35H8.2	F35H8.2	WBGene00009447	F35H8.2						6		-				Molecular_function:acetylglucosaminyltransferase activity|Cellular_component:membrane	Branching enzyme
187892_at	C14F5.5	C14F5.5	WBGene00004774	sem-5						1	X-4G19	-	sem-5 encodes a Src homology (SH) domain 2 and 3-containing protein, orthologous to human GRB2 (OMIM:108355), that functions in multiple signaling pathways during development; these pathways include those regulating sex myoblast migration, vulval induction, fluid balance, viability, and formation of the male tail; SEM-5 acts downstream of the LET-23 epidermal growth factor receptor to negatively …	ay73	Emb|Lon|Pvl|Stp|Gro|Lvl|Pvl|Unc	Biological_process:intracellular signaling cascade|Biological_process:embryonic development (sensu Animalia)|Biological_process:positive regulation of growth rate|Biological_process:negative regulation of body size|Biological_process:larval development (sensu Nematoda)|Biological_process:physiological processes|Biological_process:hermaphrodite genital morphogenesis|Biological_process:gametogenesi…	Adaptor protein GRB2, contains SH2 and SH3 domains	ENSEMBL:ENSP00000348125:human:Growth factor receptor-bound protein 2:E=65.3979 | ENSEMBL:ENSP00000284154:human:GRB2-related adaptor protein:E=56.0706 | ENSEMBL:ENSP00000317360:human:Splice Isoform 2 Of Growth factor receptor-bound protein 2:E=52.7696 | EN
179697_at	Y75B8A.6	Y75B8A.6	WBGene00013543	Y75B8A.6						1	III-6O09	-	The protein product of this gene is predicted to contain a glutamine/asparagine (Q/N)-rich ('prion') domain, by the algorithm of Michelitsch and Weissman (as of the WS77 release of WormBase, i.e., in wormpep77).		WT|WT	Molecular_function:DNA binding|Molecular_function:zinc ion binding	Transcription factor TCF20	ENSEMBL:ENSP00000346516:human:MLL:E=10.9586 | ENSEMBL:ENSP00000352262:human:Myeloid/lymphoid or mixed-lineage leukemia:E=10.9586 |
183646_at	R10H10.4	R10H10.4	WBGene00011223	R10H10.4						6	IV-5D03	-			Emb	Biological_process:embryonic development (sensu Animalia)	Unnamed protein
183908_at	F09F7.5a	F09F7.5	WBGene00017302	F09F7.5						1	III-2N04	174258_at|183908_at			WT|WT		Unnamed protein

## Sheet: Neural motif genes in LP 
Candidate neural genes containing predicted pan-neural motif ("N1-box") (Ruvinsky et al 2006) that are detected in the Larval Pan-neural Enriched dataset
Expression data extracted from WormBase release WS146								Neuron expression Key
Other annotation extracted from WormBase release WS140								0	Not annotated as expressed in neurons
								1	In neurons
								3	In all cells
								4	male specific
								5	No spatial expression data
WS146													WS140
Affy ID	Affy cosmid	WB cosmid	WB ID	Common name	Cell group	Expression pattern	Subcellular location	Neuron expression	Expression data present	MicroArray map positions	Ahringer RNAi clones	Other probes	Brief id	Mutant	RNAi phenotype	GO list	KOG	Blast Hits (hit|species|description|E_val)
194037_at	F19H8.3	F19H8.3	WBGene00000188	arl-3		Arl-3::gfp was limited to a subset of neurons in the head and tail regions.		1	1	1	II-9A04	-	arl-3 encodes a member of the ARL (ADP-ribosylation factor(ARF)-like) family of proteins which are very similar to ARF proteins but lack the ability to stimulate ADP ribosylation by cholera toxin; as loss of arl-3 activity via RNA-mediated interference (RNAi) does not result in any abnormalities, the precise role of ARL-3 is not yet known.	tm1703	WT	Molecular_function:GTP binding|Biological_process:small GTPase mediated signal transduction	KOG0074	GTP-binding ADP-ribosylation factor-like protein ARL3	ENSEMBL:ENSP00000260746:human:ADP-ribosylation factor-like protein 3:E=61.3979 | ENSEMBL:ENSP00000246747:human:21 kDa protein:E=43.699 | ENSEMBL:ENSP00000256682:human:ADP-ribosylation factor 3:E=38.4089 | ENSEMBL:ENSP00000272102:human:ADP-ribosylation fac
190053_at	F52H2.2	F52H2.2	WBGene00000004	aat-3						1	X-1L22	-			WT|Unclassified	Molecular_function:amino acid-polyamine transporter activity|Biological_process:amino acid transport|Cellular_component:membrane|Biological_process:transport	KOG1287	Amino acid transporters	ENSEMBL:ENSP00000261622:human:Large neutral amino acids transporter small subunit 1:E=113.886 | ENSEMBL:ENSP00000219343:human:KIAA0245 protein:E=110.745 | ENSEMBL:ENSP00000320378:human:Large neutral amino acids transporter small subunit 2:E=107.432 | ENSE
191281_s_at	C44B11.3	C44B11.3	WBGene00003175	mec-12	DB neurons | ventral cord motor neurons | nerve ring | lumbar neurons | touch receptor neurons | neurons	Strong levels of expression in the six touch receptor neurons. In addition, staining was detectable in several other neurons, including motorneurons of the ventral cord such as members of the DB class, various neurons of the nerve ring region, and a few neurons of the lumbar ganglion such as PVR. No expression was detected in ALN and FLP neurons.		1	1	1	III-1N17	-	mec-12 encodes a novel C. elegans alpha-tubulin that is unique amongst C. elegans alpha tubulins in that it may be subject to post-translational acetylation; MEC-12 is required for normal mechanosensory response to gentle touch, and specifically for formation of the 15-protofilament microtubule bundle present in the touch receptor neurons; mec-12 interacts genetically with mec-5, which encodes a …	e1605	WT|WT	Molecular_function:structural molecule activity|Biological_process:microtubule-based movement|Cellular_component:microtubule|Molecular_function:GTPase activity|Molecular_function:GTP binding|Biological_process:microtubule polymerization|Cellular_component:tubulin|Molecular_function:structural constituent of cytoskeleton|Biological_process:mechanosensory behavior	KOG1376	Alpha tubulin	ENSEMBL:ENSP00000301071:human:Tubulin alpha-3 chain:E=233.678 | ENSEMBL:ENSP00000336799:human:Tubulin alpha-ubiquitous chain:E=233.357 | ENSEMBL:ENSP00000347462:human:Splice Isoform 1 Of Tubulin alpha-2 chain:E=232.398 | ENSEMBL:ENSP00000301072:human:Tubu
194077_s_at	ZK637.8a	ZK637.8	WBGene00006768	unc-32	head neurons | motor neurons | ventral cord motor neurons | head neurons | ventral cord motor neurons | intestine | gonad | spermathecae | neurons | somatic gonad | pharynx | vulvaD | E lineage | spermathecae | neurons | somatic gonad | pharynx | vulvaD | E lineage | spermathecae | neurons | somatic gonad | pharynx | vulvaD | E lineage | spermathecae | neurons | somatic gonad | pharynx | vulvaD |…	GFP expression in wild-type strains carrying this construct was restricted to the nervous system, including all the motoneurons in the ventral cord, the dorsal, the lateral, and all the sublateral cords, PLMLR, PVM, ALMLR, AVM, ALNLR, PLNLR, PVDLR, PDE		1	1		III-4D10	-	unc-32 encodes six isoforms of a highly conserved vacuolar H+-ATPase a subunit (V-ATPase) homologous to the vertebrate a1 proteins that have been implicated in a number of human diseases including osteopetrosis (OMIM:259700); UNC-32 is predicted to function as part of an ATP-dependent proton pump that regulates acidification of intracellular compartments and is essential for locomotion and embryo…	e189	Emb|Emb|Pvl|Sck|Ste|Emb|Gro|Unc	Biological_process:proton transport|Cellular_component:membrane|Biological_process:embryonic development (sensu Animalia)|Biological_process:positive regulation of growth rate|Biological_process:hermaphrodite genital morphogenesis|Biological_process:physiological processes|Biological_process:reproduction|Biological_process:locomotory behavior	KOG2189	Vacuolar H+-ATPase V0 sector, subunit a	ENSEMBL:ENSP00000342951:human:Similar to Vacuolar proton translocating ATPase 116 kDa subunit A isoform 1:E=265.432 | ENSEMBL:ENSP00000308122:human:Vacuolar proton translocating ATPase 116 kDa subunit a isoform 4:E=231 | ENSEMBL:ENSP00000265686:human:T-cell, immune regulator 1, isoform a:E=162.18 | ENSEMBL:ENSP00000332247:human:ATPase, H+ transporting, lysosomal V0 subunit a isoform 2:E=161 | ENS…
189379_at	F58G6.4	F58G6.4	WBGene00010275							6	IV-5A17	-			WT	Molecular_function:GABA-A receptor activity|Molecular_function:extracellular ligand-gated ion channel activity|Biological_process:ion transport|Cellular_component:integral to membrane|Cellular_component:postsynaptic membrane|Biological_process:transport|Cellular_component:membrane|Molecular_function:neurotransmitter receptor activity	KOG3644	Ligand-gated ion channel	ENSEMBL:ENSP00000345284:human:Splice Isoform 2 Of Glycine receptor alpha-3 chain precursor:E=57.2757 | ENSEMBL:ENSP00000274576:human:Glycine receptor alpha-1 chain precursor:E=55.9208 | ENSEMBL:ENSP00000274546:human:Splice Isoform 1 Of Gamma-aminobutyric-
174313_s_at	K08A8.2a	K08A8.2	WBGene00004949	sox-2	amphids | head neurons | hypodermis | nervous system	Adult Expression: hypodermis; Nervous System; head neurons; amphids;		1	1		X-3L06	174313_s_at|191681_at	The sox-2 gene encodes a homolog of human SRY, which when mutated leads to gonadal dysgenesis (OMIM:306100).	pk65	Egl|Unc|Lva|Unc	Molecular_function:DNA binding|Biological_process:regulation of transcription, DNA-dependent|Biological_process:oviposition|Biological_process:larval development (sensu Nematoda)|Biological_process:growth|Biological_process:locomotory behavior	KOG0527	HMG-box transcription factor	ENSEMBL:ENSP00000323588:human:Transcription factor SOX-2:E=40.7696 | ENSEMBL:ENSP00000257018:human:Transcription factor SOX-3:E=40.699 | ENSEMBL:ENSP00000330218:human:SRY (Sex determining region Y)-box 1:E=39.699 | ENSEMBL:ENSP00000245342:human:Transcript
190081_at	F09G2.5	F09G2.5	WBGene00017314							1	V-5M07	-			WT	Molecular_function:GABA-A receptor activity|Molecular_function:extracellular ligand-gated ion channel activity|Biological_process:ion transport|Cellular_component:integral to membrane|Cellular_component:postsynaptic membrane|Biological_process:transport|Cellular_component:membrane|Molecular_function:neurotransmitter receptor activity			ENSEMBL:ENSP00000274547:human:Splice Isoform 2 Of Gamma-aminobutyric-acid receptor beta-2 subunit precursor:E=54.0706 | ENSEMBL:ENSP00000274093:human:Splice Isoform 1 Of Glycine receptor alpha-3 chain precursor:E=53.9208 | ENSEMBL:ENSP00000275066:human:Ga
191339_at	T08A9.3	T08A9.3	WBGene00004912	sng-1	nerve ring | dorsal nerve cord | ventral nerve cord | ventral nerve cord | head ganglia	Immunoreactivity was concentrated in nervous system regions rich in synapses, including the nerve ring, the dorsal nerve cord and the ventral nerve cord. | "In jsIs219, the pattern of GFP fluorescence observed was similar to the typical localization pattern seen in immunolocalization experiments with endogenous SNG-1, except that faint GFP fluorescence was detected in the neuronal cell bodies in …	Discrete puncta were found in the ventral and dorsal sublateral process bundles. The SNG-1 protein also accumulated in the presynaptic varicosities of SAB motor neurons innervating the head muscle. Finally, the endogenous protein was undetectable in neuronal cell bodies, commissures that run circumferentially along the body, and the dendrites of sensory neurons in the nose. | neuronal cell bodies	1	1	6	X-3F24	-		ok234	WT	Cellular_component:membrane|Cellular_component:synaptic vesicle|Biological_process:synaptic vesicle transport|Biological_process:regulation of exocytosis	KOG4016	Synaptic vesicle protein Synaptogyrin involved in regulation of Ca2+-dependent exocytosis	ENSEMBL:ENSP00000332287:human:Splice Isoform 1 Of Synaptogyrin-1:E=23.8861 | ENSEMBL:ENSP00000318845:human:Splice Isoform 2 Of Synaptogyrin-1:E=21.1549 | ENSEMBL:ENSP00000225777:human:Synaptogyrin-2:E=19.5229 | ENSEMBL:ENSP00000248121:human:Synaptogyrin-3:E=15.8239 | ENSEMBL:ENSP00000309626:human:26 kDa protein:E=15.5229 | ENSEMBL:ENSP00000216155:human:Splice Isoform 3 Of Synaptogyrin-1:E=14.9208…
178923_at	C01H6.3	C01H6.3	WBGene00007253							6	I-3F07	-			WT
191999_s_at	K03E6.5	K03E6.5	WBGene00006741	unc-1	ventral cord motor neurons | vulval muscle | vulva | nerve ring | retrovesicular ganglion | dorsal nerve cord | ventral nerve cord	Expressed in embryos shortly before hatching. Broadly expressed in nervous system at L1 through L4: nerve ring, ventral cord motor neurons. Also in vulval muscles at adult. | "Staining wild-type C. elegans with anti-UNC-1 antibody showed a punctate distribution of protein along nerve tracts. Staining was most intense in the nerve ring, the retrovesicular ganglion, and the ventral and dorsal nerve…	| "UNC-1 was not found in the nucleus but, rather, was distributed along the presumed axons of neurons."	1	1	6		-	unc-1 encodes a homolog of human stomatin (OMIM:133090; deficient in stomatocytosis); UNC-1 protein is found in major nerve tracts, particularly in the nerve ring; unc-1 is required for anesthetic sensitivity; unc-24, which also encodes a stomatin homolog, is epistatic to unc-1 and is required for UNC-1 localization to the nerve ring.	e50		Cellular_component:membrane	KOG2621	Prohibitins and stomatins of the PID superfamily	ENSEMBL:ENSP00000286713:human:Erythrocyte band 7 integral membrane protein:E=79 | ENSEMBL:ENSP00000255480:human:Stomatin-like protein 3:E=73.7959 | ENSEMBL:ENSP00000263730:human:Splice Isoform 1 Of Podocin:E=57.1675 | ENSEMBL:ENSP00000345911:human:Similar
189110_at	F31E3.2a	F31E3.2	WBGene00017950							1	III-3N09	175601_at|189110_at		tm431	WT|WT|WT|WT	Molecular_function:protein kinase activity|Molecular_function:ATP binding|Biological_process:protein amino acid phosphorylation|Molecular_function:protein serine/threonine kinase activity|Biological_process:mesoderm development|Biological_process:anterior/posterior pattern formation	KOG0694	Serine/threonine protein kinase	ENSEMBL:ENSP00000301037:human:Eukaryotic protein kinase family protein:E=38.7959 | ENSEMBL:ENSP00000333896:human:RPS6KA4 protein:E=37.6778 | ENSEMBL:ENSP00000306124:human:Protein kinase C, epsilon type:E=37.6198 | ENSEMBL:ENSP00000295797:human:Protein kin
174998_s_at	Y49E10.23a	Y49E10.23	WBGene00013042								III-6G02	174998_s_at|184610_at			WT|WT|WT	Molecular_function:protein binding|Biological_process:regulation of apoptosis|Cellular_component:intracellular	KOG0992	Uncharacterized conserved protein	ENSEMBL:ENSP00000320342:human:Hypothetical protein DKFZp686K1351:E=46.5528 | ENSEMBL:ENSP00000355314:human:Splice Isoform 2 Of Restin:E=21.585 | ENSEMBL:ENSP00000351665:human:Splice Isoform 1 Of Restin:E=21.585 | ENSEMBL:ENSP00000271778:human:Centromere p
175811_s_at	F33H1.1a	F33H1.1	WBGene00000914	daf-19	hypodermal | intestinal | neurons	GFP expression began around the 2-fold stage of embryogenesis, continued at high levels through the L1 and L2 larval stages, and then weakened or was absent. In occasional animals that expressed GFP at higher levels than regularly observed, expression was noticed in a few additional neurons as well as hypodermal and intestinal cells.	Expression was seen in a pattern of nuclei consistent with those of all ciliated sensory neurons.	1	1		II-7M11	175811_s_at|190486_s_at		m86	WT	Molecular_function:DNA binding|Biological_process:regulation of transcription, DNA-dependent	KOG3712	RFX family transcription factor	ENSEMBL:ENSP00000306335:human:DNA-binding protein RFX2:E=86.2518 | ENSEMBL:ENSP00000351574:human:Splice Isoform 2 Of Transcription factor RFX3:E=84.6778 | ENSEMBL:ENSP00000265775:human:Splice Isoform 1 Of Transcription factor RFX3:E=83.2007 | ENSEMBL:ENSP00000254325:human:MHC class II regulatory factor RFX1:E=81.3279 | ENSEMBL:ENSP00000352076:human:Similar to DNA-binding protein RFX2:E=75.0177 | …
188401_s_at	C36B1.1a	C36B1.1	WBGene00000527	cle-1	motor neurons | cephalic neurons | intestine | pharynx | rectal epithelium | lateral ganglia | somatic gonad | head | interneurons | muscle | nerve ring | intestine | pharynx | gonad | dorsal nerve cord | ventral nerve cord	cle-1AGFP expression was first detected in comma stage ( 390min) embryos in cephalic neurons. Expression in interneurons and rectal epithelial cells is seen by the 2-fold stage, 60 min later, and continues through larval and adult stages. cle-1BGFP expre	| Under body wall muscles where it preferentially accumulates at junctions between muscle cells and along dense body lines | "At the light microscope level, it is not possible to determine whether NID-1 or CLE-1 is present within or excluded from synapti	1	1	19	I-4E22	186657_at|188401_s_at|191302_at	The cle-1 gene encodes three developmentally regulated protein isoforms expressed predominantly in neurons.	cg120	WT|WT|WT|WT	Biological_process:phosphate transport|Cellular_component:cytoplasm|Molecular_function:structural molecule activity|Biological_process:cell adhesion|Cellular_component:extracellular matrix	KOG3546	Collagens (type XV)	ENSEMBL:ENSP00000339118:human:Splice Isoform 2 Of Collagen alpha 1(XVIII) chain precursor:E=66.4089 | ENSEMBL:ENSP00000352798:human:Splice Isoform 1 Of Collagen alpha 1(XVIII) chain precursor:E=66.2924 | ENSEMBL:ENSP00000347665:human:150 kDa protein:E=63.
175658_at	F31E8.2	F31E8.2	WBGene00004921	snt-1	spermathecae | nerve ring | pharyngeal nerves | dorsal nerve cord | ventral nerve cord | uterine | neurons	In adult hermaphrodites, strong staining were observed in three synaptic rich structures: nerve ring, ventral cord and dorsal cord processes, sites of neuromuscular junctions onto body wall muscles. Stained majority of the pharyngeal nervous system proces		1	1	6	II-5A10	175658_at|177413_s_at		ad596	WT	Molecular_function:transporter activity|Biological_process:transport|Cellular_component:synaptic vesicle|Cellular_component:membrane	KOG1028	Ca2+-dependent phospholipid-binding protein Synaptotagmin, required for synaptic vesicle and secretory granule exocytosis	ENSEMBL:ENSP00000261205:human:Synaptotagmin-1:E=124.076 | ENSEMBL:ENSP00000315589:human:Similar to Synaptotagmin II:E=120.638 | ENSEMBL:ENSP00000336863:human:Synaptotagmin-5:E=105.602 | ENSEMBL:ENSP00000228567:human:Synaptotagmin-10:E=73.5229 | ENSEMBL:EN
175726_s_at	H01A20.1	H01A20.1	WBGene00003602	nhr-3							X-6D16	175726_s_at|193679_s_at		gk258	WT	Molecular_function:transcription factor activity|Molecular_function:steroid hormone receptor activity|Biological_process:regulation of transcription, DNA-dependent|Cellular_component:nucleus|Molecular_function:DNA binding|Molecular_function:ligand-dependent nuclear receptor activity	KOG3575	Hormone receptors	ENSEMBL:ENSP00000335676:human:RXRA protein:E=27.1487 | ENSEMBL:ENSP00000230234:human:Splice Isoform 1 Of Retinoic acid receptor RXR-beta:E=26.2757 | ENSEMBL:ENSP00000339908:human:OTTHUMP00000031062:E=24.4089 | ENSEMBL:ENSP00000346339:human:HNF4G protein:E
190492_at	C38H2.1	C38H2.1	WBGene00008018		head neurons | nerve ring | nervous system | ventral nerve cord | tail neurons	Adult Expression: Nervous System; nerve ring; ventral nerve cord; head neurons; tail neurons;		1	1	1	III-5F19	-			WT|WT		KOG1648	Uncharacterized conserved protein, contains RUN, BRK and TBC domains	ENSEMBL:ENSP00000268989:human:RUN and TBC1 domain containing 1:E=89.9208 | ENSEMBL:ENSP00000337917:human:KIAA1941 protein:E=85.5229 | ENSEMBL:ENSP00000318262:human:RabGAP/TBC domain containing protein:E=25.0362 | ENSEMBL:ENSP00000341517:human:TBC1D16 protein:E=22.8239 | ENSEMBL:ENSP00000309794:human:TBC1 domain family, member 16:E=21.6576 | ENSEMBL:ENSP00000221543:human:Hypothetical protein FLJ12…
184779_at	T27A10.2	T27A10.2	WBGene00020844							6	X-2E22	-			WT
174988_at	K09A9.2	K09A9.2	WBGene00004276	rab-14						1	X-7K17	174988_at|189714_at|189715_s_at	rab-14 encodes a member of the Rab GTPase family.	eh14	WT	Molecular_function:GTP binding|Biological_process:small GTPase mediated signal transduction|Biological_process:protein transport	KOG0097	GTPase Rab14, small G protein superfamily	ENSEMBL:ENSP00000238339:human:Ras-related protein Rab-14:E=92.4202 | ENSEMBL:ENSP00000262646:human:Ras-related protein Rab-2A:E=62 | ENSEMBL:ENSP00000302005:human:Ras-related protein Rab-2B:E=61.6778 | ENSEMBL:ENSP00000349560:human:Ras-related protein Rab
174398_at	T14A8.1	T14A8.1	WBGene00004363	ric-3	all neurons | pharyngeal muscle	GFP was found in the pharyngeal muscles, the body wall muscles and in most or all neurons.	In neurons, GFP was absent from the nucleus and was strong in the soma. In the body muscles, GFP was seen in cytoplasmic membrane structures. Weak fluorescence was also seen in neuronal processes including the ventral cord and nerve ring.	1	1	1	IV-3P20	174398_at|188095_at	The ric-3 gene encodes a novel, highly charged protein with two transmembrane domains and extensive coiled-coil domains; it is necessary for the function of at least four nicotinic acetylcholine receptors; specifically, it is needed for assembly or trafficking of the DEG-3 nicotinic acetylcholine receptor.	hm9	Emb|Lva|WT|Unclassified|WT|WT	Biological_process:embryonic development (sensu Animalia)|Biological_process:larval development (sensu Nematoda)|Biological_process:growth	TWOG0684	Unnamed protein	ENSEMBL:ENSP00000344904:human:RIC3:E=10.8539 | FLYBASE:CG30296-PC:fly:Flybase gene name is CG30296-PC:E=10.2147 |
193569_at	D2089.4a	D2089.4	WBGene00004207	ptb-1	excretory cell | head neurons | anal sphincter/depressor muscle | nerve ring | hypodermis | seam cells | pharynx | ventral nerve cord | intestinal | renal gland cells | head neurons | spermatheca | pharynx | vulval muscle | tail neurons | head neurons | spermatheca | pharynx | vulval muscle | tail neurons	Adult Expression: pharynx; anal sphincter/depressor muscle; head neurons; unidentified | Larval Expression: pharynx; intestinal; renal gland cells; anal sphincter/depressor muscle; hypodermis; seam cells; excretory cell; nerve ring; ventral nerve cord; head neurons; unidentified | Adult Expression: pharynx; vulval muscle; spermatheca; head neurons | Larval Expression: pharynx; head neurons; tail …		1	1	1		-		gk113		Molecular_function:RNA binding|Biological_process:mRNA processing|Cellular_component:nucleus|Molecular_function:nucleic acid binding	KOG1190	Polypyrimidine tract-binding protein	ENSEMBL:ENSP00000210227:human:Hypothetical protein DKFZp781I1117:E=114.886 | ENSEMBL:ENSP00000340705:human:ROD1 regulator of differentiation 1:E=114.854 | ENSEMBL:ENSP00000338994:human:58 kDa protein:E=102.046 | ENSEMBL:ENSP00000339100:human:58 kDa protei
187780_at	W07B8.3	W07B8.3	WBGene00021071								V-1J07	182886_at|187780_at			WT|WT|WT
191633_s_at	F17C8.1	F17C8.1	WBGene00000068	acy-1	all neurons | tail ganglia | ventral nerve cord | head ganglia | vulval muscle	The acy-1::gfp fusion protein is expressed in virtually all neurons and body muscles; however, it does not appear to be expressed in other tissues. | "Expression is generally neuronal in the head ganglia (less extensive in anterior of the head ganglia), ventral nerve cord, tail ganglia, muscle cells of vulva and in adults expression is observed at low levels in the body wall muscle cells. Express…		1	1	1	III-2K14	-	The acy-1 gene encodes a protein with 40% identity to mammalian adenylyl cyclases, most closely related to the divergent mouse isoform type IX, that affects viability, muscle contraction, locomotion, and molting; it acts genetically downstream of gsa-1 and is expressed in excitable cells.	nu327	WT|WT|WT	Molecular_function:guanylate cyclase activity|Biological_process:intracellular signaling cascade|Molecular_function:adenylate cyclase activity|Biological_process:G-protein signaling, coupled to cAMP nucleotide second messenger|Biological_process:necrosis|Biological_process:response to chemical substance	KOG3618	Adenylyl cyclase	ENSEMBL:ENSP00000323464:human:144 kDa protein:E=165.482 | ENSEMBL:ENSP00000294016:human:Adenylate cyclase, type IX:E=165.18 | ENSEMBL:ENSP00000311405:human:Splice Isoform 1 Of Adenylate cyclase, type VI:E=91.4318 | ENSEMBL:ENSP00000286355:human:Adenylate
192666_s_at	VF13D12L.1	VF13D12L.1	WBGene00012148							1	II-7P12	-			Unc|Unclassified|Gro|Lvl|Unc	Molecular_function:inositol-3-phosphate synthase activity|Biological_process:myo-inositol biosynthesis|Biological_process:phospholipid biosynthesis|Biological_process:positive regulation of growth rate|Biological_process:larval development (sensu Nematoda)|Biological_process:physiological processes|Biological_process:locomotory behavior	KOG0693	Myo-inositol-1-phosphate synthase	ENSEMBL:ENSP00000315147:human:Myo-inositol 1-phosphate synthase A1:E=146.131 | ENSEMBL:ENSP00000337746:human:58 kDa protein:E=144.092 | ENSEMBL:ENSP00000349558:human:Similar to Myo-inositol 1-phosphate synthase A1:E=132.013 | FLYBASE:CG11143-PA:fly:Flybase gene name is Inos-PA:E=136.921 |
175828_at	K07A9.2	K07A9.2	WBGene00000553	cmk-1	head neurons | nerve ring | ventral nerve cord | body neurons | tail neurons	Adult Expression: nerve ring; ventral nerve cord; head neurons; body neurons; tail neurons | Larval Expression: nerve ring; ventral nerve cord; head neurons; body neurons; tail neurons	| "GFP-fusion constructs of CeCaM-KI was transfected into COS-7 cells. Expression of the GFP-fusion protein of each CaM-KI was confirmed by Western blotting using anti-GFP antibody and the CaM overlay method. CeCaM-KI (wild type, Pro2-Ala348) is highly concentrated in the nucleus. When a mutant CeCaM-KI lacking 6 residues (Pro2-Arg7) at the NH2-terminal region was used, it was no longer staying i…	1	1	1	IV-1H15	175828_at|192394_s_at	An ortholgue of mammalian CaM-KI that is involved in calcium dependent signal transduction; it is expressed in some sensory neurons in the head and tail.	ok287	WT	Molecular_function:protein kinase activity|Molecular_function:ATP binding|Biological_process:protein amino acid phosphorylation|Molecular_function:protein serine/threonine kinase activity	KOG0032	Ca2+/calmodulin-dependent protein kinase, EF-Hand protein superfamily	ENSEMBL:ENSP00000256460:human:Calcium/calmodulin-dependent protein kinase type 1:E=113.42 | ENSEMBL:ENSP00000329160:human:Splice Isoform 1 Of Calcium/calmodulin-dependent protein kinase type 1D:E=111.959 | ENSEMBL:ENSP00000339249:human:Splice Isoform 2 Of
174314_at	F41C6.1	F41C6.1	WBGene00006746	unc-6	sheath_cells | VA neurons | VB.3-11 neurons | P lineage | ventral nerve cord | neurons | head	Early Expression by Ventral Epidermoblasts: Ventral epidermoblasts P1/2-P11/12 are the first cells to express UNC-6::HA during embryogenesis. Netrin becomes detectable in the cytoplasm of these twelve cells soon after their births (circa 230 min) and befo		1	1	1	X-3L09	174314_at|176601_at	unc-6 encodes a netrin orthologous to the human and mouse netrin-1 precursor proteins; UNC-6 functions as a guidance molecule that regulates the migrations of pioneer axons and mesodermal cells, such as the gonadal distal tip cell, along the dorsoventral axis; a secreted molecule, UNC-6 is expressed during embryogenesis by epidermoblasts and neurons; UNC-6 is involved in both attractive and repul…	e7	WT|WT|WT|Unc	Cellular_component:extracellular matrix|Molecular_function:structural molecule activity|Biological_process:locomotory behavior|Molecular_function:receptor binding|Biological_process:axon guidance|Biological_process:mesoderm cell migration	KOG3512	Netrin, axonal chemotropic factor	ENSEMBL:ENSP00000173229:human:Netrin-1 precursor:E=180.284 | ENSEMBL:ENSP00000293973:human:Netrin-2 like protein precursor:E=136.509 | ENSEMBL:ENSP00000258341:human:Laminin gamma-1 chain precursor:E=100.42 | ENSEMBL:ENSP00000354360:human:OTTHUMP0000006456
173439_at	F25E2.5a	F25E2.5	WBGene00000899	daf-3	head neurons | vulva | hyp7 | hyp11 | hyp9 | hypodermal | pharynx | V lineage | P lineage | hyp10 | ventral nerve cord | intestinal | distal tip cells | tail neurons	Almost every transgenic animal shows strong DAF-3/GFP expression in many, but not all, head neurons, the ventral nerve cord (both cell bodies and processes), the intestinal cells, especially the membrane adjacent to the intestinal lumen, and tail hypoderm	In wild type, DAF-3/GFP is primarily, although not exclusively, cytoplasmic. DAF-3/GFP subcellular distribution was examined in head neurons in the vicinity of ASI (the cell that produces the DAF-7 signal), as well as in intestinal cells. DAF-3/GFP was predominantly cytoplasmic in all animals. However, in all animals, dim GFP fluorescence was seen in the nucleus of some of the cells with bright c…	1	1		X-1M03	173439_at|188906_s_at		e1376	WT|WT	Biological_process:regulation of transcription, DNA-dependent|Cellular_component:intracellular	KOG3701	TGFbeta receptor signaling protein SMAD and related proteins	ENSEMBL:ENSP00000341551:human:Mothers against decapentaplegic homolog 4:E=51.0458 | ENSEMBL:ENSP00000332973:human:Mothers against decapentaplegic homolog 3:E=32.6021 | ENSEMBL:ENSP00000305769:human:Mothers against decapentaplegic homolog 1:E=28.4318 | ENS
188091_at	F08B6.2	F08B6.2	WBGene00001682	gpc-2	all neurons | all muscle cells	Expression was found in all neurons and muscle cells.		1	1	1	I-3E16	-	gpc-2 encodes one of two C. elegans heterotrimeric G protein gamma subunits; gpc-2 is required, along with its partner GPB-1, a G protein beta subunit, for proper mitotic spindle positioning and orientation during early embryonic cell divisions; to date, GPC-2 expression has been reported in electrically excitable cells (all neurons and muscles).		WT|Emb|WT|WT|Emb	Molecular_function:signal transducer activity|Biological_process:G-protein coupled receptor protein signaling pathway|Cellular_component:heterotrimeric G-protein complex|Biological_process:embryonic development (sensu Animalia)	KOG4119	G protein gamma subunit	FLYBASE:CG3694-PA:fly:Flybase gene name is Ggamma30A-PA:E=11 |
183618_at	C24B5.1	C24B5.1	WBGene00016044							6	V-6B03	-			WT	Molecular_function:rhodopsin-like receptor activity|Biological_process:G-protein coupled receptor protein signaling pathway|Cellular_component:integral to membrane	LSE0896	Unnamed protein
194134_at	C09D8.1a	C09D8.1	WBGene00004215	ptp-3	body wall muscle | nerve ring | all enclosing embryo cells | dorsal nerve cord | ventral nerve cord | nerve ring | all enclosing embryo cells | dorsal nerve cord | ventral nerve cord | nerve ring | all enclosing embryo cells | dorsal nerve cord | ventral nerve cord	Adult Expression: body wall muscle | Larval Expression: body wall muscle | "Antibody: The staining of anti-PTP-3 antisera in wild-type animals was weaker, but otherwise identical in pattern to the expression pattern of the PTP-3B::GFP transgenes." | "Repo	| "PTP-3B::GFP was expressed in many but not all neurons, within which it was localized to neurites. In later embryos and larvae PTP-3B-GFP became localized within epidermal cells, apparently to adherens junctions." | "PTP-3B::GFP was expressed in many but not all neurons, within which it was localized to neurites. In later embryos and larvae PTP-3B-GFP became localized within epidermal cells, ap…	1	1	1	II-7J03	174545_at|194134_at	ptp-3 encodes a receptor-like tyrosine phosphatase orthologous to the LAR (Leukocyte Common Antigen Related, OMIM:179590) subfamily of receptor-like tyrosine phosphatases that contain extracellular immunoglobulin-like and fibronectin type III domains and have been implicated in linking cell adhesion to intracellular phosphotyrosine levels; PTP-3 plays a role in gastrulation and epidermal developm…	ok244	WT|WT|WT|Emb|Morphology defect	Biological_process:embryonic development (sensu Animalia)|Molecular_function:transmembrane receptor protein tyrosine phosphatase activity|Cellular_component:adherens junction|Biological_process:protein amino acid dephosphorylation|Biological_process:gastrulation|Biological_process:synaptogenesis|Biological_process:epidermal differentiation	KOG4228	Protein tyrosine phosphatase	ENSEMBL:ENSP00000353187:human:Protein tyrosine PhosPhatase, recePtor tyPe, D isoform 2 Precursor:E=1000 | ENSEMBL:ENSP00000346738:human:OTTHUMP00000046513:E=1000 | ENSEMBL:ENSP00000347106:human:Splice Isoform 2 Of Receptor-type tyrosine-protein phosphatas
179849_s_at	F32D1.3	F32D1.3	WBGene00017983			GFP expression is in embryos only		0	1	1	V-3L17	-			WT		KOG1124	TPR repeat	ENSEMBL:ENSP00000322300:human:Hypothetical protein DKFZp762A217:E=77.4949 | ENSEMBL:ENSP00000266712:human:Hypothetical protein DKFZp686O22167:E=58.9586 | ENSEMBL:ENSP00000343871:human:OTTHUMP00000018648:E=56.9586 | ENSEMBL:ENSP00000256062:human:ARG99 protein:E=40.9208 | ENSEMBL:ENSP00000324869:human:RNA-processing protein, HAT helix repeat containing protein:E=35.9208 | ENSEMBL:ENSP00000341535:hu…
175683_s_at	K10D3.2	K10D3.2	WBGene00006753	unc-14	all neurons | DD neurons | VD neurons	Expressed in almost all neurons at all stages. | "Expressed in VD/DD neurons, HSN neurons. Expressed in late embryos. Expression do not vary with developmental stages."	Although the construct contains nuclear localization signal, no nuclear staining was observed. Expression found in cell bodies and axons.	1	1		I-3B19	174402_at|175683_s_at|188044_s_at	The unc-14 gene encodes an activity required for both axonogenesis and sex myoblast migration.	e57	WT|Unc|Unc	Biological_process:locomotory behavior
189683_at	T24F1.3	T24F1.3	WBGene00011995							1	II-7B14	-			WT	Biological_process:intracellular signaling cascade|Biological_process:signal transduction|Molecular_function:protein binding	KOG4239	Ras GTPase effector RASSF2	ENSEMBL:ENSP00000352323:human:Splice Isoform 5 Of Ras association domain family 1:E=51.1427 | ENSEMBL:ENSP00000349547:human:Splice Isoform 1 Of Ras association domain family 1:E=49.4089 | ENSEMBL:ENSP00000342620:human:Ras association (RalGDS/AF-6) domain family 5:E=37.7959 | ENSEMBL:ENSP00000333327:human:Splice Isoform 4 Of Ras association domain family 1:E=33.9208 | ENSEMBL:ENSP00000306091:human…
175199_at	T10B5.4	T10B5.4	WBGene00020390							1	V-1N04	175199_at|182567_at			WT	Molecular_function:N-acetyltransferase activity	LSE0567	Uncharacterized protein
190864_at	C29H12.3a	C29H12.3	WBGene00004346	rgs-3	neuronal	Expression is seen from elongating embryos until adulthood in several anterior nuclei around the pharynx, which are probably neuronal.		1	1	6	II-4H08	-	rgs-3 encodes a protein with two highly similar RGS domains with highest similarity to human RGS8.	vs19	WT|WT	Molecular_function:signal transducer activity	KOG3589	G protein signaling regulators	ENSEMBL:ENSP00000294855:human:OTTHUMP00000060696:E=15.7447 | ENSEMBL:ENSP00000258302:human:RegulatoR of G-pRotein signalling 8:E=15.7447 | ENSEMBL:ENSP00000276500:human:Splice Isoform 6 Of Regulator of G-protein signaling 20:E=15.2757 | ENSEMBL:ENSP00000353279:human:Splice Isoform 3 Of Regulator of G-protein signaling 20:E=15.1487 | ENSEMBL:ENSP00000348136:human:Splice Isoform 4 Of Regulator of G…
188689_at	T07G12.1	T07G12.1	WBGene00000288	cal-4						6	IV-5F21	-	cal-4 encodes one of five predicted C. elegans calcium-binding calmodulin homologs (the others being CAL-1, CAL-2, CAL-3 and CMD-1); as loss of cal-4 function via RNA-mediated interference (RNAi) does not result in any abnormalities, the precise role of CAL-4 in C. elegans development and/or behavior is not yet known; based on sequence similarity however, CAL-4 is predicted to function, perhaps r…		WT	Molecular_function:calcium ion binding	KOG0027	Calmodulin and related proteins (EF-Hand superfamily)	ENSEMBL:ENSP00000291295:human:Calmodulin:E=41.1871 | ENSEMBL:ENSP00000352037:human:17 kDa protein:E=40.3372 | ENSEMBL:ENSP00000315299:human:Calmodulin-related protein NB-1:E=39.1549 | ENSEMBL:ENSP00000276365:human:Centrin 2:E=27.7959 | ENSEMBL:ENSP0000021
178214_at	ZC443.2	ZC443.2	WBGene00013897							6	V-8F09	-			WT
173551_at	F32B5.7	F32B5.7	WBGene00017980							1	I-1I18	173551_at|182997_s_at			WT	Molecular_function:electron transporter activity|Biological_process:electron transport	TWOG0249	Unnamed protein	ENSEMBL:ENSP00000352164:human:PREDICTED: hypothetical protein XP_498422:E=11.6383 |
178814_at	F32B4.5	F32B4.5	WBGene00009315							1		-
175840_s_at	F09B9.2a	F09B9.2	WBGene00006839	unc-115	hypodermis | pharynx | neurons | nerve ring | dorsal nerve cord | ventral nerve cord | vulva | hyp7 | all neurons | tail | pharynx | head	~all neurons, excretory-canal, pharynx, hypodermis | "SAD-1::GFP fluorescence was most prominent in the nerve ring and the ventral and dorsal cords, regions of the axon where the majority of synapses are made. Little or no staining was observed in the sen	| "Little or no staining was observed in the sensory dendrites or the axonal commissures, which are devoid of synapses. Weaker fluorescence was also visible in the neuronal cell bodies excluded from the nucleus. Fluorescence appeared as a combination of punctate and diffuse staining within the axon." | UNC-115::GFP protein was present uniformly in neuronal cell bodies and processes and was exclud…	1	1		X-5A09	175840_s_at|190640_s_at	unc-115 encodes a protein that binds actin filaments and that is required for RAS signalling and UNC-40/netrin activity during axon pathfinding.	e2225	WT|WT|Lon|Unc|Gro|Lon|Unc	Molecular_function:zinc ion binding|Molecular_function:actin binding|Biological_process:cytoskeleton organization and biogenesis|Biological_process:positive regulation of growth rate|Biological_process:negative regulation of body size|Biological_process:locomotory behavior	KOG1044	Actin-binding LIM Zn-finger protein Limatin involved in axon guidance	ENSEMBL:ENSP00000338190:human:88 kDa protein:E=68.5528 | ENSEMBL:ENSP00000214870:human:Actin binding LIM protein 1:E=63.6383 | ENSEMBL:ENSP00000354831:human:Actin binding LIM protein 1:E=62.7959 | ENSEMBL:ENSP00000355003:human:Splice Isoform 6 Of Actin-bi
176660_s_at	B0207.12b	B0207.12	WBGene00000232	avr-14	ventral cord motor neurons | nerve ring | mechanosensory neurons | neurons	The avr-14::GFP fusion was expressed exclusively in a subset of 40 extrapharyngeal neurons. Most of the neurons were in the ring ganglia of the head, but some motor neurons in the ventral cord and mechanosensory neurons also expressed GFP.		1	1		I-2D18	176660_s_at|194145_x_at	avr-14 encodes an alpha-type subunit of a glutamate-gated chloride channel homologous to human GLRA2, which when mutated leads to hyperekplexia (OMIM:149400); AVR-14 affects sensitivity to the antiparisitic drug, ivermectin, in parallel with avr-15 and glc-1 and in a genetic pathway with unc-9; it functions in the extrapharyngeal nervous system, and is expressed in a subset of neurons in the ring…	ad1302	WT	Molecular_function:GABA-A receptor activity|Molecular_function:extracellular ligand-gated ion channel activity|Biological_process:ion transport|Cellular_component:integral to membrane|Cellular_component:postsynaptic membrane|Biological_process:transport|Cellular_component:membrane|Molecular_function:neurotransmitter receptor activity	KOG3644	Ligand-gated ion channel	ENSEMBL:ENSP00000274093:human:Splice Isoform 1 Of Glycine receptor alpha-3 chain precursor:E=81.3098 | ENSEMBL:ENSP00000345284:human:Splice Isoform 2 Of Glycine receptor alpha-3 chain precursor:E=79.0655 | ENSEMBL:ENSP00000218075:human:Splice Isoform 1 Of
194028_s_at	K02B12.1	K02B12.1	WBGene00000431	ceh-6	neurons | rectum | tail | ventral nerve cord | head	RMDV RMDD AUA AVH SABV, excr cell | "At the L1 larval stage CEH-6ceh-6 is expressed in four pairs of bilaterally symmetric neurons in the lateral ring ganglion of the animal. These neurons are the RMDDLR, RMDVLR, AUALR and AVHLR neurons. The expression i		1	1	6	I-4M15	-	ceh-6 encodes a POU family homeodomain protein, homologous to human POU3F4 (OMIM:304400, mutated in conductive deafness 3) that affects embryonic viability, locomotion, and molting, and that regulates ectodermal and excretory function; CEH-6 is expressed dynamically during development and expression includes neurons, the excretory cell, and ectodermal cells.	mg60	Mlt|Unc|Clr|Lva|Lvl|Unc|Bmd|Gro|Lvl|Stp|Unc	Molecular_function:DNA binding|Molecular_function:transcription factor activity|Biological_process:regulation of transcription, DNA-dependent|Cellular_component:nucleus|Biological_process:body morphogenesis (sensu Nematoda)|Biological_process:osmoregulation|Biological_process:positive regulation of growth rate|Biological_process:larval development (sensu Nematoda)|Biological_process:growth|Biolog…	KOG3802	Transcription factor OCT-1, contains POU and HOX domains	ENSEMBL:ENSP00000355001:human:POU domain, class 3, transcription factor 3:E=66.0605 | ENSEMBL:ENSP00000329170:human:POU domain, class 3, transcription factor 2:E=60.5086 | ENSEMBL:ENSP00000353195:human:POU domain, class 3, transcription factor 4:E=59.7959
181559_at	C24A3.2a	C24A3.2	WBGene00016033							6	X-4F03	-			WT		LSE0962	Unnamed protein
174456_at	C06A8.9	C06A8.9	WBGene00001615	glr-4	DB neurons	AVA (faint), RMD (all), SMD (all), SAA (all), SIB (all), RIB, RIM, AVH, FLP, RMG, DVA, AUA, PVD, URY, URA, SAB, RIF, DB in ventral cord(?), PVU(?)		1	1	1	II-5H04	174456_at|189846_at|190059_at			WT|WT	Molecular_function:inotropic glutamate receptor activity|Molecular_function:glutamate-gated ion channel activity|Cellular_component:membrane|Molecular_function:potassium channel activity|Biological_process:potassium ion transport|Molecular_function:transporter activity|Biological_process:transport	KOG1052	Glutamate-gated kainate-type ion channel receptor subunit GluR5 and related subunits	ENSEMBL:ENSP00000311646:human:Splice Isoform 1 Of Glutamate receptor, ionotropic kainate 1 precursor:E=123.509 | ENSEMBL:ENSP00000278723:human:Glutamate receptor, ionotropic kainate 4 precursor:E=120.409 | ENSEMBL:ENSP00000296212:human:OTTHUMP00000042446:
175822_at	C48A7.1	C48A7.1	WBGene00001187	egl-19	head neurons | hypodermis | pharynx | ventral nerve cord | intestinal | hypodermis | pharynx | intestinal | hypodermis | pharynx | intestinal | hypodermis | pharynx | intestinal | m4 | head neurons | m7 | m3 | ventral nerve cord | m5 | preanal ganglion | ventral cord neurons | ring neurons | preanal ganglion | neurons	Adult Expression: pharynx; intestinal; ventral nerve cord; head neurons; unidentified | Larval Expression: pharynx; intestinal; hypodermis; ventral nerve cord; head neurons; unidentified | Adult Expression: pharynx; intestinal; hypodermis; unidentified |		1	1	1	IV-3P03	175822_at|193238_s_at	egl-19 encodes an ortholog of the alpha subunit of mammalian L-type calcium ion channels that affects muscle contraction in late embryonic morphogenesis, movement, egg-laying, mating and feeding; egl-19 is expressed in muscle cells and some neurons.	ad695	WT|Clr|Egl|Pvl|Stp	Molecular_function:cation channel activity|Biological_process:cation transport|Cellular_component:membrane|Molecular_function:voltage-gated calcium channel activity|Biological_process:calcium ion transport|Cellular_component:voltage-gated calcium channel complex|Molecular_function:ion channel activity|Biological_process:ion transport|Cellular_component:integral to membrane|Biological_process:osmo…	KOG2301	Voltage-gated Ca2+ channels, alpha1 subunits	ENSEMBL:ENSP00000349520:human:Splice Isoform 5 Of Voltage-dependent P/Q-type calcium channel alpha-1A subunit:E=1000 | ENSEMBL:ENSP00000288139:human:Splice Isoform 2 Of Voltage-dependent L-type calcium channel alpha-1D subunit:E=1000 | ENSEMBL:ENSP0000035
192993_at	K01D12.4	K01D12.4	WBGene00006669	twk-14						6	V-8E06	-			WT	Molecular_function:potassium channel activity|Biological_process:potassium ion transport|Cellular_component:membrane|Cellular_component:integral to membrane	KOG4404	Tandem pore domain K+ channel TASK3/THIK-1	ENSEMBL:ENSP00000282146:human:Potassium channel subfamily K member 13:E=54.1192 | ENSEMBL:ENSP00000327611:human:Potassium channel subfamily K member 12:E=51.9208 | ENSEMBL:ENSP00000264101:human:Two-pore domain potassium channel TREK-1:E=21.2518 | ENSEMBL:
188692_at	C50F4.5	C50F4.5	WBGene00001915	his-41						1	V-6N07	-	his-41 encodes an H2B histone.	tm905	Emb|Lva|Unc	Molecular_function:DNA binding|Biological_process:nucleosome assembly|Biological_process:chromosome organization and biogenesis (sensu Eukarya)|Cellular_component:nucleosome|Cellular_component:nucleus|Biological_process:embryonic development (sensu Animalia)|Biological_process:larval development (sensu Nematoda)|Biological_process:growth|Biological_process:locomotory behavior	KOG1744	Histone H2B	ENSEMBL:ENSP00000330559:human:H2B histone family, member C:E=48.2076 | ENSEMBL:ENSP00000346676:human:Similar to Histone H2B:E=47.9208 | ENSEMBL:ENSP00000289316:human:Similar to H2B histone family, member A:E=47.8239 | ENSEMBL:ENSP00000348706:human:H2B histone family, member A:E=47.7959 | ENSEMBL:ENSP00000348531:human:Histone H2B:E=47.7959 | ENSEMBL:ENSP00000352156:human:H2B histone family, member…
174819_at	T02C5.5	T02C5.5	WBGene00006742	unc-2	head neurons | touch cells | ventral cord motor neurons | nerve ring | pharyngeal muscle | touch cells | ventral cord motor neurons | nerve ring | pharyngeal muscle	Adult Expression: head neurons | Larval Expression: head neurons | "Expression of the reporter gene was observed in the touch cell AVM and its sister, the interneuron SDQR. A number of neurons in the head and tail regions were also observed to express the		1	1	1	X-1P16	174819_at|180097_at|188009_at	unc-2 encodes a calcium channel alpha subunit required for desensitization to dopamine, normal flexion and speed during movement, normally low sensitivity of whole animals to serotonin, and neuronal migrations promoted by humoral serotonin; UNC-2 is orthologous to human CACNA1A (OMIM:601011, mutated in familiar hemiplegic migraine or episodic ataxia 2) and to Drosophila CACOPHONY; UNC-2 is expres…	e55	WT	Molecular_function:cation channel activity|Biological_process:cation transport|Cellular_component:membrane|Molecular_function:voltage-gated calcium channel activity|Biological_process:calcium ion transport|Cellular_component:voltage-gated calcium channel complex|Molecular_function:ion channel activity|Biological_process:ion transport|Molecular_function:DNA binding|Molecular_function:N-methyltrans…	KOG2301	Voltage-gated Ca2+ channels, alpha1 subunits	ENSEMBL:ENSP00000349520:human:Splice Isoform 5 Of Voltage-dependent P/Q-type calcium channel alpha-1A subunit:E=1000 | ENSEMBL:ENSP00000353222:human:Calcium channel alpha1E subunit, delta19 delta40 delta46 splice variant:E=1000 | ENSEMBL:ENSP00000350183:h
180617_s_at	Y44A6D.2	Y44A6D.2	WBGene00012853							6	V-13O09	-		pkP5292	WT|WT|WT
174614_at	R13.1	R13.1	WBGene00011256							1	IV-5P15	174584_s_at|174614_at|177118_s_at			WT	Molecular_function:zinc ion binding	KOG2169	Zn-finger transcription factor	FLYBASE:CG7958-PA:fly:Flybase gene name is CG7958-PA:E=10.1308 |
181056_at	C31H1.6a	C31H1.6	WBGene00016289							6	IV-3A13	-			WT	Biological_process:pathogenesis|Cellular_component:extracellular	LSE0934	Unnamed protein
179219_at	F25C8.3a	F25C8.3	WBGene00009105							6	V-13C06	-			WT|WT|WT|WT|Slu	Biological_process:positive regulation of locomotion	TWOG0035	Uncharacterized conserved protein	ENSEMBL:ENSP00000272845:human:KIAA1843 protein:E=223.051 | ENSEMBL:ENSP00000329005:human:Hypothetical protein WUGSC:H_NH0436C12.1:E=141.125 | ENSEMBL:ENSP00000281753:human:Hypothetical protein:E=40.1739 | ENSEMBL:ENSP00000335576:human:Hypothetical protein:E=34.3979 | FLYBASE:CG18437-PA:fly:Flybase gene name is CG18437-PA:E=302.076 |
191335_at	C39B10.1	C39B10.1	WBGene00008021							6	X-5I01	-			Egl	Molecular_function:rhodopsin-like receptor activity|Biological_process:G-protein coupled receptor protein signaling pathway|Cellular_component:integral to membrane|Biological_process:oviposition	LSE0772	Unnamed protein
175640_at	B0478.1a	B0478.1	WBGene00002178	jnk-1	dorsal nerve cord | circumpharyngeal nerve ring | ventral nerve cord | neurons | tail ganglia | nerve ring | dorsal nerve cord | ventral nerve cord | head ganglia | neurons	BDU SDQ ALM CAN HSN PDE PVD AVM other | "Expressed in most or all neurons and their processes, including the nerve ring, the head ganglions, the dorsal and ventral nerve cords, and the tail ganglions. Expressed in all stages of development." | "Most abundant during embryo and L1, L2 larva stages. Decreased gradually from the early L3 to young adult worms."	| Also expressed in cell bodies and axons. Showed cytoplasmic and nuclear staining.	1	1			175640_at|190415_s_at		gk7			KOG0665	Jun-N-terminal kinase (JNK)	ENSEMBL:ENSP00000352157:human:Mitogen-activated protein kinase 10 isoforM 3:E=140.921 | ENSEMBL:ENSP00000345944:human:Splice Isoform 4 Of Mitogen-activated protein kinase 8:E=140.187 | ENSEMBL:ENSP00000322284:human:Splice Isoform 3 Of Mitogen-activated pr
175564_s_at	C18A3.6	C18A3.6	WBGene00004267	rab-3	nerve ring | pharyngeal nerves | dorsal nerve cord | ventral nerve cord | neurons	~all neurons. Immunoreactivity was detected in the synaptic-rich regions of the nervous system in a pattern similar to the distribution of the C. elegans synaptic vesicle membrane protein synaptotagmin. Specifically, the nerve ring, ventral nerve cord, an		1	1	6	II-4J07	175564_s_at|192427_s_at	rab-3 encodes a rab3 homolog, a member of the Ras GTPase superfamily, and affects sensitivity to aldicarb and the distribution of synaptic vesicle populations and thereby affects synaptic transmission, track amplitude and speed of movement, chemotaxis to isoamyl alcohol, affects pharyngeal pump durations, and may only slightly affect male mating behavior; requires aex-3 for localization to synaps…	js48	Slu	Molecular_function:GTP binding|Biological_process:small GTPase mediated signal transduction|Biological_process:protein transport|Biological_process:positive regulation of locomotion|Molecular_function:RAB small monomeric GTPase activity|Biological_process:chemotaxis|Biological_process:synaptic transmission, cholinergic|Biological_process:mating behavior|Cellular_component:synaptic vesicle|Biologi…	KOG0093	GTPase Rab3, small G protein superfamily	ENSEMBL:ENSP00000282878:human:Ras-related protein Rab-3C:E=85.3372 | ENSEMBL:ENSP00000222256:human:Ras-related protein Rab-3A:E=84.0555 | ENSEMBL:ENSP00000304461:human:Ras-related protein Rab-3B:E=81.9208 | ENSEMBL:ENSP00000222120:human:Ras-related protei
175329_s_at	D1022.8	D1022.8	WBGene00000280	cah-2						6	II-5L09	175329_s_at|189709_at	cah-2 encodes a predicted carbonic anhydrase.		WT	Molecular_function:carbonate dehydratase activity|Molecular_function:zinc ion binding|Biological_process:one-carbon compound metabolism	KOG0382	Carbonic anhydrase	ENSEMBL:ENSP00000285273:human:Carbonic anhydrase-related protein 10:E=48.2007 | ENSEMBL:ENSP00000084798:human:Carbonic anhydrase-related protein 2 precursor:E=39 | ENSEMBL:ENSP00000345659:human:Similar to Carbonic anhydrase 2:E=34.2596 | ENSEMBL:ENSP00000
172838_x_at	F52B5.1	F52B5.1	WBGene00009920	abts-1	anal sphincter/depressor muscle | dorsal nerve cord | ventral nerve cord | intestinal | renal gland cells | tail neurons	Adult Expression: renal gland cells; anal sphincter/depressor muscle; ventral nerve cord; dorsal nerve cord; tail neurons | Larval Expression: intestinal; renal gland cells; ventral nerve cord; dorsal nerve cord; tail neurons		1	1	1	I-4G09	172838_x_at|173459_s_at|175700_s_at			WT	Molecular_function:inorganic anion exchanger activity|Biological_process:anion transport|Cellular_component:membrane	KOG1172	Na+-independent Cl/HCO3 exchanger AE1 and related transporters (SLC4 family)	ENSEMBL:ENSP00000295736:human:Sodium bicarbonate cotransporter 3:E=254.167 | ENSEMBL:ENSP00000351483:human:KIAA0739 protein:E=252.482 | ENSEMBL:ENSP00000315789:human:Sodium bicarbonate cotransporter:E=251.796 | ENSEMBL:ENSP00000344272:human:Sodium bicarbonate cotransporter:E=239.959 | ENSEMBL:ENSP00000264485:human:Electrogenic Na+ bicarbonate cotransporter form 2:E=238.066 | ENSEMBL:ENSP000003504…
174391_at	R13H7.2a	R13H7.2	WBGene00020069		head neurons | intestinal	Adult Expression: intestinal; head neurons; unidentified | Larval Expression: intestinal; head neurons		1	1		IV-3I22	174391_at|181209_at|185542_at		ok1167	WT|WT|WT	Molecular_function:rhodopsin-like receptor activity|Biological_process:G-protein coupled receptor protein signaling pathway|Cellular_component:integral to membrane	LSE0693	Unnamed protein
178332_s_at	K09E4.4	K09E4.4	WBGene00010722							6	II-9C23	178331_at|178332_s_at	K09E4.4 is orthologous to the human gene N-ACETYLGALACTOSAMINIDASE, ALPHA- (NAGLU; OMIM:104170), which when mutated leads to disease.		WT		KOG2233	Alpha-N-acetylglucosaminidase	ENSEMBL:ENSP00000225927:human:Alpha-N-acetylglucosaminidase precursor:E=102.602 | FLYBASE:CG13397-PA:fly:Flybase gene name is CG13397-PA:E=95.6198 |
187350_at	F37A4.7a	F37A4.7	WBGene00004316	rbf-1	nerve ring | dorsal nerve cord | ventral nerve cord | neurons	rbf-1 is expressed in neurons. Antibodies against both the N-terminal and C-terminal domain of RBF-1 fusion proteins label the nerve ring, ventral nerve cord, and dorsal nerve cords in a punctate pattern. | Localized to the synaptic-rich neuropil.	Neurons were labeled in a punctate pattern. | Localized to the synaptic-rich neuropil.	1	1	1	III-3F13	-		js232	WT|WT|WT	Molecular_function:transporter activity|Biological_process:transport|Cellular_component:synaptic vesicle|Cellular_component:membrane|Molecular_function:protein binding|Molecular_function:Rab interactor activity|Biological_process:intracellular protein transport|Molecular_function:zinc ion binding	KOG1013	Synaptic vesicle protein rabphilin-3A	ENSEMBL:ENSP00000261730:human:Rabphilin-3A:E=101.796 | ENSEMBL:ENSP00000353836:human:77 kDa protein:E=101.201 | ENSEMBL:ENSP00000343665:human:Double C2-like domain containing protein beta:E=71.8861 | ENSEMBL:ENSP00000340017:human:Double C2-like domain con
190244_s_at	F01D4.4	F01D4.4	WBGene00001189	egl-21	head neurons | ventral cord motor neurons | nerve ring | preanal ganglion | tail neurons	egl-21 immunostaining was found in ~100 cells in the head and several neurons in the tail ganglia (15+/-3) and pre-anal ganglion (7+/-1) and motor neurons of the ventral cord (38+/-4). The subset of the egl-21 CPE-expressing cells include the following: the mechanosensory neurons ALM, AVM, and PVM; the interneurons BDU, SDQ; and the HSN egg-laying motor neurons. | "Immunostaining in wild-type ani…	In wild-type animals, egl-21 immunostaining was most concentrated in the nerve ring and other neuronal processes, whereas neuronal cell bodies had lower levels of expression.	1	1	6		-	Uncloned locus that affects egg laying.	n476		Molecular_function:carboxypeptidase A activity|Biological_process:proteolysis and peptidolysis	KOG2649	Zinc carboxypeptidase	ENSEMBL:ENSP00000352733:human:Carboxypeptidase E precursor:E=90.6383 | ENSEMBL:ENSP00000266047:human:Carboxypeptidase N catalytic chain precursor:E=83.3098 | ENSEMBL:ENSP00000225719:human:Carboxypeptidase D precursor:E=82.7959 | ENSEMBL:ENSP00000315074:human:Similar to Carboxypeptidase Z precursor:E=81.7695 | ENSEMBL:ENSP00000354255:human:Similar to Carboxypeptidase Z precursor:E=81.699 | ENSEMBL…
193262_at	F21F3.5	F21F3.5	WBGene00006774	unc-38						6	I-2M15	-	unc-38 encodes an alpha subunit of the nicotinic acetylcholine receptor (nAChR) superfamily; UNC-38 is required for normal locomotion and egg-laying, and functions as a subunit of a ligand-gated ion channel that likely mediates fast actions of acetylcholine at neuromuscular junctions and in the nervous system; when coexpressed with UNC-29 and LEV-1, non-alpha nAChR subunits, the resulting multime…	e20	WT	Molecular_function:neurotransmitter receptor activity|Biological_process:ion transport|Cellular_component:membrane|Molecular_function:extracellular ligand-gated ion channel activity|Biological_process:transport|Cellular_component:integral to membrane|Cellular_component:postsynaptic membrane|Molecular_function:nicotinic acetylcholine-activated cation-selective channel activity|Molecular_function:i…	KOG3645	Acetylcholine receptor	ENSEMBL:ENSP00000292212:human:Neuronal acetylcholine receptor protein, beta-2 chain precursor:E=101.959 | ENSEMBL:ENSP00000289957:human:Neuronal acetylcholine receptor protein, beta-3 chain precursor:E=91.7447 | ENSEMBL:ENSP00000303727:human:Neuronal acet
174236_at	W05E10.3	W05E10.3	WBGene00000453	ceh-32	sheath_cells | hyp5 | hyp6 | somatic gonad | head hypodermis | hyp3 | head neuronal precursors | hyp4	Although the antibody and reporter patterns coincide in a number of key aspects, a few differences are evident. Expression in the head hypodermal cells upon hatching is only faintly detected with the gfp reporter construct. Moreover, only a few neurons in	The CEH-32 protein is detected exclusively in the nuclei.	1	1		V-7N10	174236_at|193576_at	ceh-32 encodes a Six/sine oculis-type homeodomain protein most closely related to the Six3/6 subfamily that contains Drosophila OPTIX and human SIX3 (OMIM:603714, which when mutated leads to holoprosencephaly 2); CEH-32 appears to be essential for development and required for proper head morphogenesis; during embryogenesis, CEH-32 is expressed in hypodermal and neuronal precursors, and at later s…	ok343	Emb|Lva|Sck|Unc|Emb|Lva|Unc	Molecular_function:DNA binding|Molecular_function:transcription factor activity|Biological_process:regulation of transcription, DNA-dependent|Cellular_component:nucleus|Biological_process:development|Biological_process:embryonic development (sensu Animalia)|Biological_process:larval development (sensu Nematoda)|Biological_process:growth|Biological_process:physiological processes|Biological_proces…	KOG0775	Transcription factor SIX and related HOX domain proteins	ENSEMBL:ENSP00000260653:human:Homeobox protein SIX3:E=65.0506 | ENSEMBL:ENSP00000328596:human:SIX6 protein:E=64.1675 | ENSEMBL:ENSP00000304502:human:Homeobox protein SIX2:E=56.0969 | ENSEMBL:ENSP00000247182:human:Homeobox protein SIX1:E=55.1308 | ENSEMBL:ENSP00000216513:human:Homeobox protein SIX4:E=49.1938 | ENSEMBL:ENSP00000316842:human:Splice Isoform 1 Of Homeobox protein SIX5:E=45.1135 | FLYB…
174230_at	C32E8.10a	C32E8.10	WBGene00006751	unc-11	nerve ring | intestine | dorsal nerve cord | ventral nerve cord | coelomocytes | neurons | vulva | nerve ring | intestine | ventral nerve cord | coelomocytes	Punctate immunoreactivity in the ventral and dorsal nerve cords and the nerve ring. The antibodies failed to detect UNC-11 in motor neuron commissures or in the dendrites of sensory neurons in the head. UNC-11 expressed in the coelomocytes and diffusively stained the intestine. | "~all neurons [A.Alfonso, M.Nonet(personal communication to Shawn Lockery)]" | "The promoter expressed GFP at high lev…		1	1		I-1J11	172028_x_at|172029_x_at|172149_x_at|172150_x_at|172151_x_at|172152_x_at|174230_at|176645_s_at|176648_at|176649_s_at	unc-11 encodes multiple isoforms of a clathrin-adaptor protein AP180 (OMIM:603025) that functions in clathrin-mediated endocytosis; UNC-11 is essential for embryogenesis, locomotion, and pharyngeal pumping, and regulates neurotransmitter release by controlling vesicle trafficking and fusion; UNC-11 is also required for localization of SNB-1/synaptobrevin to synaptic vesicles, thus acting as a sor…	ad571	Emb|Stp|Emb	Biological_process:embryonic development (sensu Animalia)|Biological_process:gametogenesis|Biological_process:post-embryonic development|Biological_process:synaptic vesicle fusion|Molecular_function:clathrin binding|Biological_process:locomotion|Cellular_component:presynaptic membrane	KOG0251	Clathrin assembly protein AP180 and related proteins, contain ENTH domain	ENSEMBL:ENSP00000348718:human:Splice Isoform 2 Of Phosphatidylinositol-binding clathrin assembly protein:E=110.886 | ENSEMBL:ENSP00000263366:human:PICALM protein:E=110.77 | ENSEMBL:ENSP00000342095:human:Splice Isoform 1 Of Phosphatidylinositol-binding clathrin assembly protein:E=110.367 | ENSEMBL:ENSP00000195649:human:Clathrin coat assembly protein AP180:E=101.62 | ENSEMBL:ENSP00000345612:human:2…
189565_at	T23H2.2	T23H2.2	WBGene00004924	snt-4	head neurons | nerve ring | dorsal nerve cord | ventral nerve cord | body neurons | intestinal | tail neurons	Adult Expression: intestinal; nerve ring; ventral nerve cord; dorsal nerve cord; head neurons; body neurons; tail neurons | Larval Expression: intestinal; nerve ring; ventral nerve cord; dorsal nerve cord; head neurons; body neurons; tail neurons		1	1	6	I-3G17	174108_s_at|189565_at		ok503	WT|WT	Molecular_function:transporter activity|Biological_process:transport|Cellular_component:synaptic vesicle|Cellular_component:membrane	KOG1028	Ca2+-dependent phospholipid-binding protein Synaptotagmin, required for synaptic vesicle and secretory granule exocytosis	ENSEMBL:ENSP00000255224:human:Synaptotagmin-4:E=51.2757 | ENSEMBL:ENSP00000255057:human:Synaptotagmin-11:E=50.1192 | ENSEMBL:ENSP00000263846:human:Synaptotagmin VII:E=42.7696 | ENSEMBL:ENSP00000261205:human:Synaptotagmin-1:E=39 | ENSEMBL:ENSP00000285794:h
183646_at	R10H10.4	R10H10.4	WBGene00011223							6	IV-5D03	-			Emb	Biological_process:embryonic development (sensu Animalia)	LSE0962	Unnamed protein
175092_s_at	F13C5.2	F13C5.2	WBGene00017423							1	X-1G03	175092_s_at|192092_at			WT		KOG1474	Transcription initiation factor TFIID, subunit BDF1 and related bromodomain proteins	ENSEMBL:ENSP00000309923:human:Bromodomain-containing protein 2:E=27.3979 | ENSEMBL:ENSP00000304499:human:Splice Isoform 2 Of Bromodomain-containing protein 4:E=19.8539 | ENSEMBL:ENSP00000353112:human:88 kDa protein:E=19.6778 | ENSEMBL:ENSP00000263377:huma
191935_s_at	T10A3.1a	T10A3.1	WBGene00006750	unc-10	nerve ring | dorsal nerve cord | ventral nerve cord	Rim staining was restricted to discrete puncta in synapse-rich regions of the nervous system including the nerve ring, the ventral nerve cord and the dorsal nerve cord. Localized Rim protein was observed in all larval stages.	Double labeling with antibodies directed against RAB-3, a synaptic vesicle protein, revealed that Rim was much more tightly clustered than synaptic vesicle markers. In the head of the worm, where individual synaptic varicosities of SAB neurons can be examined, one or two Rim puncta were localized in the middle of each RAB-3 staining synaptic varicosity. Localized Rim protein was undetectable in c…	1	1	1	X-3F06	173800_at|183507_at|191935_s_at	unc-10 encodes a protein with zinc-finger, Q/N-rich, PDZ, and C2 domains that is homologous to vertebrate Rim1, a presynaptic protein which binds, and effects the activity of, synaptic vesicle-associated GTP-Rab3; UNC-10 is required for normal locomotion and synaptic transmission, and localizes to a subdomain of presynaptic termini, where it probably acts to regulate the priming step of presynapt…	ad591	WT|WT	Molecular_function:protein binding|Molecular_function:Rab interactor activity|Biological_process:intracellular protein transport|Molecular_function:zinc ion binding|Molecular_function:calcium ion binding|Biological_process:mating behavior|Biological_process:locomotory behavior|Biological_process:synaptic vesicle priming|Biological_process:defecation|Molecular_function:GTP-dependent protein bindin…	KOG3799	Rab3 effector RIM1 and related proteins, contain Rab3a binding domain	ENSEMBL:ENSP00000342936:human:Splice Isoform 3 Of Regulating synaptic membrane exocytosis protein 2:E=122.268 | ENSEMBL:ENSP00000275037:human:Splice Isoform 5 Of Regulating synaptic membrane exocytosis protein 1:E=117.387 | ENSEMBL:ENSP00000264838:human:S
188220_at	C32E8.7	C32E8.7	WBGene00004368	ric-19	m2 | pharyngeal interneurons | neurons | neurons | head	These transgenic animals expressed low levels of the RIC-19::GFP fusion protein in all neurons, as well as in the excretory canal and gland cells located just below the nerve ring in the head. The m2 pharyngeal motor neurons, as well as some pharyngeal interneurons, expressed much higher levels of the RIC-19::GFP fusion protein than the other positive cells. | "The ric-19 promoter is active in al…	The RIC-19::GFP protein was diffusely distributed within the cytoplasm of positive cells.	1	1	1	I-1J05	-	The ric-19 gene encodes an evolutionarily conserved cytosolic protein involved in neuroendocrine secretion via association with secretory vesicles.	ok833	WT		KOG3891	Secretory vesicle-associated protein ICA69, contains Arfaptin domain	ENSEMBL:ENSP00000304415:human:Islet cell autoantigen 1:E=53.7696 | ENSEMBL:ENSP00000265577:human:ICA1 protein:E=53.7696 | ENSEMBL:ENSP00000316074:human:ICA1 protein:E=49.7959 | ENSEMBL:ENSP00000351047:human:Hypothetical protein DKFZp434E1919:E=47.0969 | ENSEMBL:ENSP00000341603:human:Islet cell autoantigen ICAp69:E=44.9208 | FLYBASE:CG10566-PA:fly:Flybase gene name is CG10566-PA:E=39.4949 |
Hypergeometric data
representation factor	3.5
P-value	5.7e-21

## Sheet: Neural motif genes in EP
Candidate neural genes containing predicted pan-neural motif ("N1-box") (Ruvinsky et al 2006) that are detected in the Embryonic Pan-neural Enriched dataset
Expression data extracted from WormBase release WS146								Neuron expression Key
Other annotation extracted from WormBase release WS140								0	Not annotated as expressed in neurons
								1	In neurons
								3	In all cells
								4	male specific
								5	No spatial expression data
WS146													WS140
Affy ID	Affy cosmid	WB cosmid	WB ID	Common name	Cell group	Expression pattern	Subcellular location	Neuron expression	Expression data present	MicroArray map positions	Ahringer RNAi clones	Other probes	Brief id	Mutant	RNAi phenotype	GO list	KOG	Blast Hits (hit|species|description|E_val)
188999_s_at	F45E1.6	F45E1.6	WBGene00001945	his-71	head neurons | intestine | nervous system | ventral nerve cord | tail neurons	Adult Expression: intestine;		1	1	6	X-4I07	-	his-71 encodes an H3 histone required for embryonic viability, body morphology, and larval viability.		Emb|Bmd|Emb|Lvl|Emb|Gro	Molecular_function:DNA binding|Biological_process:nucleosome assembly|Biological_process:chromosome organization and biogenesis (sensu Eukarya)|Cellular_component:nucleosome|Cellular_component:nucleus|Biological_process:body morphogenesis (sensu Nematoda)|Biological_process:embryonic development (sensu Animalia)|Biological_process:positive regulation of growth rate|Biological_process:larval devel…	Histones H3 and H4	ENSEMBL:ENSP00000254810:human:H3 histone, family 3A:E=66.1487 | ENSEMBL:ENSP00000305245:human:15 kDa protein:E=64.8861 | ENSEMBL:ENSP00000333277:human:Similar to Histone H3:E=64.699 | ENSEMBL:ENSP00000352252:human:PREDICTED: similar to CG31613-PA:E=64.6778 | ENSEMBL:ENSP00000305353:human:H3 histone family, member T:E=62.6576 | ENSEMBL:ENSP00000339835:human:Hypothetical protein:E=61.585 | ENSEMBL:…
188689_at	T07G12.1	T07G12.1	WBGene00000288	cal-4						6	IV-5F21	-	cal-4 encodes one of five predicted C. elegans calcium-binding calmodulin homologs (the others being CAL-1, CAL-2, CAL-3 and CMD-1); as loss of cal-4 function via RNA-mediated interference (RNAi) does not result in any abnormalities, the precise role of CAL-4 in C. elegans development and/or behavior is not yet known; based on sequence similarity however, CAL-4 is predicted to function, perhaps r…		WT	Molecular_function:calcium ion binding	Calmodulin and related proteins (EF-Hand superfamily)	ENSEMBL:ENSP00000291295:human:Calmodulin:E=41.1871 | ENSEMBL:ENSP00000352037:human:17 kDa protein:E=40.3372 | ENSEMBL:ENSP00000315299:human:Calmodulin-related protein NB-1:E=39.1549 | ENSEMBL:ENSP00000276365:human:Centrin 2:E=27.7959 | ENSEMBL:ENSP0000021
194037_at	F19H8.3	F19H8.3	WBGene00000188	arl-3		Arl-3::gfp was limited to a subset of neurons in the head and tail regions.		1	1	1	II-9A04	-	arl-3 encodes a member of the ARL (ADP-ribosylation factor(ARF)-like) family of proteins which are very similar to ARF proteins but lack the ability to stimulate ADP ribosylation by cholera toxin; as loss of arl-3 activity via RNA-mediated interference (RNAi) does not result in any abnormalities, the precise role of ARL-3 is not yet known.	tm1703	WT	Molecular_function:GTP binding|Biological_process:small GTPase mediated signal transduction	GTP-binding ADP-ribosylation factor-like protein ARL3	ENSEMBL:ENSP00000260746:human:ADP-ribosylation factor-like protein 3:E=61.3979 | ENSEMBL:ENSP00000246747:human:21 kDa protein:E=43.699 | ENSEMBL:ENSP00000256682:human:ADP-ribosylation factor 3:E=38.4089 | ENSEMBL:ENSP00000272102:human:ADP-ribosylation fac
182182_at	T28F2.2	T28F2.2	WBGene00020901	T28F2.2						1	I-1D15	-			WT		Unnamed protein
173551_at	F32B5.7	F32B5.7	WBGene00017980	F32B5.7						1	I-1I18	173551_at|182997_s_at			WT	Molecular_function:electron transporter activity|Biological_process:electron transport	Unnamed protein	ENSEMBL:ENSP00000352164:human:PREDICTED: hypothetical protein XP_498422:E=11.6383 |
181455_s_at	C01B7.6	C01B7.6	WBGene00004457	rpm-1	nerve ring | nerve ring | nervous system | nerve ring | pharynx | ventral nerve cord | body neurons | tail neurons | nerve ring | pharynx | ventral nerve cord | body neurons | tail neurons | pharynx | distal tip cells | neurons | coelomocytes	On whole-mount in situ preparations, the affinity-purified anti-RPM-1 antibodies detected weak expression of endogenous RPM-1 in the nerve ring, a synapse-rich region, in wild-type animals but not in rpm-1(ju23) and rpm-1(ju44) mutants. | "In transgenic animals that overexpressed the functional RPM-1::GFP, both the anti-RPM-1 and anti-GFP antibodies gave identical patterns and showed that RPM-1::…	| RPM-1::GFP expression was occasionally found in some neuronal cell bodies but was excluded from nuclei. | "The GFP signal in pSAM3 transformants is weak. Expression of the pSAM3 rescuing construct indicates that RPM-1 is most abundant in axons of the nerve ring neuropil. Clearly, RPM-1 is not confined to the nucleus."	1	1	1	V-6C14	173636_at|181455_s_at		js317	WT|WT	Molecular_function:hydrolase activity|Molecular_function:zinc ion binding|Cellular_component:intracellular|Molecular_function:ubiquitin-protein ligase activity|Biological_process:protein ubiquitination|Cellular_component:ubiquitin ligase complex	Inhibitor of type V adenylyl cyclases/Neuronal presynaptic protein Highwire/PAM/RPM-1	ENSEMBL:ENSP00000349892:human:Protein associated with Myc:E=1000 | ENSEMBL:ENSP00000353197:human:HSPC026:E=83.7447 | ENSEMBL:ENSP00000261887:human:P532:E=17.9586 | ENSEMBL:ENSP00000273960:human:Regulator of chromosome condensation, RCC1 family protein:E=13.6778 | ENSEMBL:ENSP00000261721:human:BTB/POZ domain containing protein 1:E=11.4685 | ENSEMBL:ENSP00000255608:human:Splice Isoform 1 Of BTB/POZ…
174313_s_at	K08A8.2a	K08A8.2	WBGene00004949	sox-2	amphids | head neurons | hypodermis | nervous system	Adult Expression: hypodermis; Nervous System; head neurons; amphids;		1	1		X-3L06	174313_s_at|191681_at	The sox-2 gene encodes a homolog of human SRY, which when mutated leads to gonadal dysgenesis (OMIM:306100).	pk65	Egl|Unc|Lva|Unc	Molecular_function:DNA binding|Biological_process:regulation of transcription, DNA-dependent|Biological_process:oviposition|Biological_process:larval development (sensu Nematoda)|Biological_process:growth|Biological_process:locomotory behavior	HMG-box transcription factor	ENSEMBL:ENSP00000323588:human:Transcription factor SOX-2:E=40.7696 | ENSEMBL:ENSP00000257018:human:Transcription factor SOX-3:E=40.699 | ENSEMBL:ENSP00000330218:human:SRY (Sex determining region Y)-box 1:E=39.699 | ENSEMBL:ENSP00000245342:human:Transcript
178814_at	F32B4.5	F32B4.5	WBGene00009315	F32B4.5						1		-
194145_x_at	B0207.12a	B0207.12	WBGene00000232	avr-14	ventral cord motor neurons | nerve ring | mechanosensory neurons | neurons	The avr-14::GFP fusion was expressed exclusively in a subset of 40 extrapharyngeal neurons. Most of the neurons were in the ring ganglia of the head, but some motor neurons in the ventral cord and mechanosensory neurons also expressed GFP.		1	1	6	I-2D18	176660_s_at|194145_x_at	avr-14 encodes an alpha-type subunit of a glutamate-gated chloride channel homologous to human GLRA2, which when mutated leads to hyperekplexia (OMIM:149400); AVR-14 affects sensitivity to the antiparisitic drug, ivermectin, in parallel with avr-15 and glc-1 and in a genetic pathway with unc-9; it functions in the extrapharyngeal nervous system, and is expressed in a subset of neurons in the ring…	ad1302	WT	Molecular_function:GABA-A receptor activity|Molecular_function:extracellular ligand-gated ion channel activity|Biological_process:ion transport|Cellular_component:integral to membrane|Cellular_component:postsynaptic membrane|Biological_process:transport|Cellular_component:membrane|Molecular_function:neurotransmitter receptor activity	Ligand-gated ion channel	ENSEMBL:ENSP00000274093:human:Splice Isoform 1 Of Glycine receptor alpha-3 chain precursor:E=81.4202 | ENSEMBL:ENSP00000218075:human:Splice Isoform 1 Of Glycine receptor alpha-2 chain precursor:E=81.1938 | ENSEMBL:ENSP00000347123:human:Splice Isoform 2 Of
190640_s_at	F09B9.2a	F09B9.2	WBGene00006839	unc-115	hypodermis | pharynx | neurons | nerve ring | dorsal nerve cord | ventral nerve cord | vulva | hyp7 | all neurons | tail | pharynx | head	~all neurons, excretory-canal, pharynx, hypodermis | "SAD-1::GFP fluorescence was most prominent in the nerve ring and the ventral and dorsal cords, regions of the axon where the majority of synapses are made. Little or no staining was observed in the sensory dendrites or the axonal commissures, which are devoid of synapses. Weaker fluorescence was also visible in the neuronal cell bodies exclude…	| "Little or no staining was observed in the sensory dendrites or the axonal commissures, which are devoid of synapses. Weaker fluorescence was also visible in the neuronal cell bodies excluded from the nucleus. Fluorescence appeared as a combination of punctate and diffuse staining within the axon." | UNC-115::GFP protein was present uniformly in neuronal cell bodies and processes and was exclud…	1	1	1	X-5A09	175840_s_at|190640_s_at	unc-115 encodes a protein that binds actin filaments and that is required for RAS signalling and UNC-40/netrin activity during axon pathfinding.	e2225	WT|WT|Lon|Unc|Gro|Lon|Unc	Molecular_function:zinc ion binding|Molecular_function:actin binding|Biological_process:cytoskeleton organization and biogenesis|Biological_process:positive regulation of growth rate|Biological_process:negative regulation of body size|Biological_process:locomotory behavior	Actin-binding LIM Zn-finger protein Limatin involved in axon guidance	ENSEMBL:ENSP00000338190:human:88 kDa protein:E=68.5528 | ENSEMBL:ENSP00000214870:human:Actin binding LIM protein 1:E=63.6383 | ENSEMBL:ENSP00000354831:human:Actin binding LIM protein 1:E=62.7959 | ENSEMBL:ENSP00000355003:human:Splice Isoform 6 Of Actin-bi
191339_at	T08A9.3	T08A9.3	WBGene00004912	sng-1	nerve ring | dorsal nerve cord | ventral nerve cord | ventral nerve cord | head ganglia	Immunoreactivity was concentrated in nervous system regions rich in synapses, including the nerve ring, the dorsal nerve cord and the ventral nerve cord. | "In jsIs219, the pattern of GFP fluorescence observed was similar to the typical localization pattern seen in immunolocalization experiments with endogenous SNG-1, except that faint GFP fluorescence was detected in the neuronal cell bodies in …	Discrete puncta were found in the ventral and dorsal sublateral process bundles. The SNG-1 protein also accumulated in the presynaptic varicosities of SAB motor neurons innervating the head muscle. Finally, the endogenous protein was undetectable in neuronal cell bodies, commissures that run circumferentially along the body, and the dendrites of sensory neurons in the nose. | neuronal cell bodies	1	1	6	X-3F24	-		ok234	WT	Cellular_component:membrane|Cellular_component:synaptic vesicle|Biological_process:synaptic vesicle transport|Biological_process:regulation of exocytosis	Synaptic vesicle protein Synaptogyrin involved in regulation of Ca2+-dependent exocytosis	ENSEMBL:ENSP00000332287:human:Splice Isoform 1 Of Synaptogyrin-1:E=23.8861 | ENSEMBL:ENSP00000318845:human:Splice Isoform 2 Of Synaptogyrin-1:E=21.1549 | ENSEMBL:ENSP00000225777:human:Synaptogyrin-2:E=19.5229 | ENSEMBL:ENSP00000248121:human:Synaptogyrin-3:E=15.8239 | ENSEMBL:ENSP00000309626:human:26 kDa protein:E=15.5229 | ENSEMBL:ENSP00000216155:human:Splice Isoform 3 Of Synaptogyrin-1:E=14.9208…
191999_s_at	K03E6.5	K03E6.5	WBGene00006741	unc-1	ventral cord motor neurons | vulval muscle | vulva | nerve ring | retrovesicular ganglion | dorsal nerve cord | ventral nerve cord	Expressed in embryos shortly before hatching. Broadly expressed in nervous system at L1 through L4: nerve ring, ventral cord motor neurons. Also in vulval muscles at adult. | "Staining wild-type C. elegans with anti-UNC-1 antibody showed a punctate distribution of protein along nerve tracts. Staining was most intense in the nerve ring, the retrovesicular ganglion, and the ventral and dorsal nerve…	| "UNC-1 was not found in the nucleus but, rather, was distributed along the presumed axons of neurons."	1	1	6		-	unc-1 encodes a homolog of human stomatin (OMIM:133090; deficient in stomatocytosis); UNC-1 protein is found in major nerve tracts, particularly in the nerve ring; unc-1 is required for anesthetic sensitivity; unc-24, which also encodes a stomatin homolog, is epistatic to unc-1 and is required for UNC-1 localization to the nerve ring.	e50		Cellular_component:membrane	Prohibitins and stomatins of the PID superfamily	ENSEMBL:ENSP00000286713:human:Erythrocyte band 7 integral membrane protein:E=79 | ENSEMBL:ENSP00000255480:human:Stomatin-like protein 3:E=73.7959 | ENSEMBL:ENSP00000263730:human:Splice Isoform 1 Of Podocin:E=57.1675 | ENSEMBL:ENSP00000345911:human:Similar
180084_s_at	F10G7.5	F10G7.5	WBGene00017369	F10G7.5						1	II-3P08	180083_at|180084_s_at			Gro	Biological_process:positive regulation of growth rate	Monocarboxylate transporter	ENSEMBL:ENSP00000295190:human:Monocarboxylate transporter 14:E=10.5086 | FLYBASE:CG13907-PA:fly:Flybase gene name is CG13907-PA:E=10.9586 |
174456_at	C06A8.9	C06A8.9	WBGene00001615	glr-4	DB neurons	AVA (faint), RMD (all), SMD (all), SAA (all), SIB (all), RIB, RIM, AVH, FLP, RMG, DVA, AUA, PVD, URY, URA, SAB, RIF, DB in ventral cord(?), PVU(?)		1	1	1	II-5H04	174456_at|189846_at|190059_at			WT|WT	Molecular_function:inotropic glutamate receptor activity|Molecular_function:glutamate-gated ion channel activity|Cellular_component:membrane|Molecular_function:potassium channel activity|Biological_process:potassium ion transport|Molecular_function:transporter activity|Biological_process:transport	Glutamate-gated kainate-type ion channel receptor subunit GluR5 and related subunits	ENSEMBL:ENSP00000311646:human:Splice Isoform 1 Of Glutamate receptor, ionotropic kainate 1 precursor:E=123.509 | ENSEMBL:ENSP00000278723:human:Glutamate receptor, ionotropic kainate 4 precursor:E=120.409 | ENSEMBL:ENSP00000296212:human:OTTHUMP00000042446:
173616_at	K11D12.10a	K11D12.10	WBGene00003374	mlk-1							V-4E01	173616_at|187082_s_at		km19	WT	Molecular_function:protein kinase activity|Molecular_function:ATP binding|Biological_process:protein amino acid phosphorylation|Molecular_function:protein serine/threonine kinase activity	Tyrosine kinase specific for activated (GTP-bound) p21cdc42Hs	ENSEMBL:ENSP00000272005:human:Mixed lineage kinase 4beta:E=41.0362 | ENSEMBL:ENSP00000309597:human:Serine/threonine protein kinase:E=32.3188 | ENSEMBL:ENSP00000340257:human:Similar to MLTK-beta:E=30.0915 | ENSEMBL:ENSP00000253055:human:Mitogen-activated p
174998_s_at	Y49E10.23a	Y49E10.23	WBGene00013042	Y49E10.23							III-6G02	174998_s_at|184610_at			WT|WT|WT	Molecular_function:protein binding|Biological_process:regulation of apoptosis|Cellular_component:intracellular	Uncharacterized conserved protein	ENSEMBL:ENSP00000320342:human:Hypothetical protein DKFZp686K1351:E=46.5528 | ENSEMBL:ENSP00000355314:human:Splice Isoform 2 Of Restin:E=21.585 | ENSEMBL:ENSP00000351665:human:Splice Isoform 1 Of Restin:E=21.585 | ENSEMBL:ENSP00000271778:human:Centromere p
175811_s_at	F33H1.1a	F33H1.1	WBGene00000914	daf-19	hypodermal | intestinal | neurons	GFP expression began around the 2-fold stage of embryogenesis, continued at high levels through the L1 and L2 larval stages, and then weakened or was absent. In occasional animals that expressed GFP at higher levels than regularly observed, expression was noticed in a few additional neurons as well as hypodermal and intestinal cells.	Expression was seen in a pattern of nuclei consistent with those of all ciliated sensory neurons.	1	1		II-7M11	175811_s_at|190486_s_at		m86	WT	Molecular_function:DNA binding|Biological_process:regulation of transcription, DNA-dependent	RFX family transcription factor	ENSEMBL:ENSP00000306335:human:DNA-binding protein RFX2:E=86.2518 | ENSEMBL:ENSP00000351574:human:Splice Isoform 2 Of Transcription factor RFX3:E=84.6778 | ENSEMBL:ENSP00000265775:human:Splice Isoform 1 Of Transcription factor RFX3:E=83.2007 | ENSEMBL:ENSP00000254325:human:MHC class II regulatory factor RFX1:E=81.3279 | ENSEMBL:ENSP00000352076:human:Similar to DNA-binding protein RFX2:E=75.0177 | …
186343_s_at	Y54E5A.8a	Y54E5A.8	WBGene00013203	Y54E5A.8							I-7E08	-			WT		Unnamed protein
188692_at	C50F4.5	C50F4.5	WBGene00001915	his-41						1	V-6N07	-	his-41 encodes an H2B histone.	tm905	Emb|Lva|Unc	Molecular_function:DNA binding|Biological_process:nucleosome assembly|Biological_process:chromosome organization and biogenesis (sensu Eukarya)|Cellular_component:nucleosome|Cellular_component:nucleus|Biological_process:embryonic development (sensu Animalia)|Biological_process:larval development (sensu Nematoda)|Biological_process:growth|Biological_process:locomotory behavior	Histone H2B	ENSEMBL:ENSP00000330559:human:H2B histone family, member C:E=48.2076 | ENSEMBL:ENSP00000346676:human:Similar to Histone H2B:E=47.9208 | ENSEMBL:ENSP00000289316:human:Similar to H2B histone family, member A:E=47.8239 | ENSEMBL:ENSP00000348706:human:H2B histone family, member A:E=47.7959 | ENSEMBL:ENSP00000348531:human:Histone H2B:E=47.7959 | ENSEMBL:ENSP00000352156:human:H2B histone family, member…
174473_at	ZK470.2a	ZK470.2	WBGene00022745	ZK470.2								174473_at|182466_at|185037_at					Unnamed protein
175658_at	F31E8.2	F31E8.2	WBGene00004921	snt-1	spermathecae | nerve ring | pharyngeal nerves | dorsal nerve cord | ventral nerve cord | uterine | neurons	In adult hermaphrodites, strong staining were observed in three synaptic rich structures: nerve ring, ventral cord and dorsal cord processes, sites of neuromuscular junctions onto body wall muscles. Stained majority of the pharyngeal nervous system processes. Less intensive staining of the ventral and dorsal sublateral processes and several processes directed anteriorly from the nerve ring. Stain…		1	1	6	II-5A10	175658_at|177413_s_at		ad596	WT	Molecular_function:transporter activity|Biological_process:transport|Cellular_component:synaptic vesicle|Cellular_component:membrane	Ca2+-dependent phospholipid-binding protein Synaptotagmin, required for synaptic vesicle and secretory granule exocytosis	ENSEMBL:ENSP00000261205:human:Synaptotagmin-1:E=124.076 | ENSEMBL:ENSP00000315589:human:Similar to Synaptotagmin II:E=120.638 | ENSEMBL:ENSP00000336863:human:Synaptotagmin-5:E=105.602 | ENSEMBL:ENSP00000228567:human:Synaptotagmin-10:E=73.5229 | ENSEMBL:EN
175726_s_at	H01A20.1	H01A20.1	WBGene00003602	nhr-3							X-6D16	175726_s_at|193679_s_at		gk258	WT	Molecular_function:transcription factor activity|Molecular_function:steroid hormone receptor activity|Biological_process:regulation of transcription, DNA-dependent|Cellular_component:nucleus|Molecular_function:DNA binding|Molecular_function:ligand-dependent nuclear receptor activity	Hormone receptors	ENSEMBL:ENSP00000335676:human:RXRA protein:E=27.1487 | ENSEMBL:ENSP00000230234:human:Splice Isoform 1 Of Retinoic acid receptor RXR-beta:E=26.2757 | ENSEMBL:ENSP00000339908:human:OTTHUMP00000031062:E=24.4089 | ENSEMBL:ENSP00000346339:human:HNF4G protein:E
174398_at	T14A8.1	T14A8.1	WBGene00004363	ric-3	all neurons | pharyngeal muscle	GFP was found in the pharyngeal muscles, the body wall muscles and in most or all neurons.	In neurons, GFP was absent from the nucleus and was strong in the soma. In the body muscles, GFP was seen in cytoplasmic membrane structures. Weak fluorescence was also seen in neuronal processes including the ventral cord and nerve ring.	1	1	1	IV-3P20	174398_at|188095_at	The ric-3 gene encodes a novel, highly charged protein with two transmembrane domains and extensive coiled-coil domains; it is necessary for the function of at least four nicotinic acetylcholine receptors; specifically, it is needed for assembly or trafficking of the DEG-3 nicotinic acetylcholine receptor.	hm9	Emb|Lva|WT|Unclassified|WT|WT	Biological_process:embryonic development (sensu Animalia)|Biological_process:larval development (sensu Nematoda)|Biological_process:growth	Unnamed protein	ENSEMBL:ENSP00000344904:human:RIC3:E=10.8539 | FLYBASE:CG30296-PC:fly:Flybase gene name is CG30296-PC:E=10.2147 |
193569_at	D2089.4a	D2089.4	WBGene00004207	ptb-1	excretory cell | head neurons | anal sphincter/depressor muscle | nerve ring | hypodermis | seam cells | pharynx | ventral nerve cord | intestinal | renal gland cells | head neurons | spermatheca | pharynx | vulval muscle | tail neurons | head neurons | spermatheca | pharynx | vulval muscle | tail neurons	Adult Expression: pharynx; anal sphincter/depressor muscle; head neurons; unidentified | Larval Expression: pharynx; intestinal; renal gland cells; anal sphincter/depressor muscle; hypodermis; seam cells; excretory cell; nerve ring; ventral nerve cord; head neurons; unidentified | Adult Expression: pharynx; vulval muscle; spermatheca; head neurons | Larval Expression: pharynx; head neurons; tail …		1	1	1		-		gk113		Molecular_function:RNA binding|Biological_process:mRNA processing|Cellular_component:nucleus|Molecular_function:nucleic acid binding	Polypyrimidine tract-binding protein	ENSEMBL:ENSP00000210227:human:Hypothetical protein DKFZp781I1117:E=114.886 | ENSEMBL:ENSP00000340705:human:ROD1 regulator of differentiation 1:E=114.854 | ENSEMBL:ENSP00000338994:human:58 kDa protein:E=102.046 | ENSEMBL:ENSP00000339100:human:58 kDa protei
180617_s_at	Y44A6D.2	Y44A6D.2	WBGene00012853	Y44A6D.2						6	V-13O09	-		pkP5292	WT|WT|WT
174819_at	T02C5.5	T02C5.5	WBGene00006742	unc-2	head neurons | touch cells | ventral cord motor neurons | nerve ring | pharyngeal muscle | touch cells | ventral cord motor neurons | nerve ring | pharyngeal muscle	Adult Expression: head neurons | Larval Expression: head neurons | "Expression of the reporter gene was observed in the touch cell AVM and its sister, the interneuron SDQR. A number of neurons in the head and tail regions were also observed to express the unc-2::GFP reporter gene. Neurons identified in the head included the olfactory sensory cells AWC. GFP expression was also observed in both the…		1	1	1	X-1P16	174819_at|180097_at|188009_at	unc-2 encodes a calcium channel alpha subunit required for desensitization to dopamine, normal flexion and speed during movement, normally low sensitivity of whole animals to serotonin, and neuronal migrations promoted by humoral serotonin; UNC-2 is orthologous to human CACNA1A (OMIM:601011, mutated in familiar hemiplegic migraine or episodic ataxia 2) and to Drosophila CACOPHONY; UNC-2 is expres…	e55	WT	Molecular_function:cation channel activity|Biological_process:cation transport|Cellular_component:membrane|Molecular_function:voltage-gated calcium channel activity|Biological_process:calcium ion transport|Cellular_component:voltage-gated calcium channel complex|Molecular_function:ion channel activity|Biological_process:ion transport|Molecular_function:DNA binding|Molecular_function:N-methyltrans…	Voltage-gated Ca2+ channels, alpha1 subunits	ENSEMBL:ENSP00000349520:human:Splice Isoform 5 Of Voltage-dependent P/Q-type calcium channel alpha-1A subunit:E=1000 | ENSEMBL:ENSP00000353222:human:Calcium channel alpha1E subunit, delta19 delta40 delta46 splice variant:E=1000 | ENSEMBL:ENSP00000350183:h
171782_x_at	C17G1.7	C17G1.7	WBGene00007653	C17G1.7						1	X-4L22	171782_x_at|189484_at		ok762	WT	Molecular_function:catalytic activity|Biological_process:metabolism|Molecular_function:cysteine synthase activity|Biological_process:cysteine biosynthesis from serine	Cystathionine beta-synthase and related enzymes	ENSEMBL:ENSP00000344460:human:Splice Isoform 2 Of Cystathionine beta-synthase:E=58.7212 | ENSEMBL:ENSP00000337087:human:Cystathionine-beta-synthase:E=58.699 | FLYBASE:CG1753-PA:fly:Flybase gene name is CG1753-PA:E=53.699 |
187780_at	W07B8.3	W07B8.3	WBGene00021071	W07B8.3							V-1J07	182886_at|187780_at			WT|WT|WT
179219_at	F25C8.3a	F25C8.3	WBGene00009105	F25C8.3						6	V-13C06	-			WT|WT|WT|WT|Slu	Biological_process:positive regulation of locomotion		ENSEMBL:ENSP00000272845:human:KIAA1843 protein:E=223.051 | ENSEMBL:ENSP00000329005:human:Hypothetical protein WUGSC:H_NH0436C12.1:E=141.125 | ENSEMBL:ENSP00000281753:human:Hypothetical protein:E=40.1739 | ENSEMBL:ENSP00000335576:human:Hypothetical protein:E=34.3979 | FLYBASE:CG18437-PA:fly:Flybase gene name is CG18437-PA:E=302.076 |
175828_at	K07A9.2	K07A9.2	WBGene00000553	cmk-1	head neurons | nerve ring | ventral nerve cord | body neurons | tail neurons	Adult Expression: nerve ring; ventral nerve cord; head neurons; body neurons; tail neurons | Larval Expression: nerve ring; ventral nerve cord; head neurons; body neurons; tail neurons	| "GFP-fusion constructs of CeCaM-KI was transfected into COS-7 cells. Expression of the GFP-fusion protein of each CaM-KI was confirmed by Western blotting using anti-GFP antibody and the CaM overlay method. CeCaM-KI (wild type, Pro2-Ala348) is highly concentrated in the nucleus. When a mutant CeCaM-KI lacking 6 residues (Pro2-Arg7) at the NH2-terminal region was used, it was no longer staying i…	1	1	1	IV-1H15	175828_at|192394_s_at	An ortholgue of mammalian CaM-KI that is involved in calcium dependent signal transduction; it is expressed in some sensory neurons in the head and tail.	ok287	WT	Molecular_function:protein kinase activity|Molecular_function:ATP binding|Biological_process:protein amino acid phosphorylation|Molecular_function:protein serine/threonine kinase activity	Ca2+/calmodulin-dependent protein kinase, EF-Hand protein superfamily	ENSEMBL:ENSP00000256460:human:Calcium/calmodulin-dependent protein kinase type 1:E=113.42 | ENSEMBL:ENSP00000329160:human:Splice Isoform 1 Of Calcium/calmodulin-dependent protein kinase type 1D:E=111.959 | ENSEMBL:ENSP00000339249:human:Splice Isoform 2 Of
192427_s_at	C18A3.6a	C18A3.6	WBGene00004267	rab-3	nerve ring | pharyngeal nerves | dorsal nerve cord | ventral nerve cord | neurons	~all neurons. Immunoreactivity was detected in the synaptic-rich regions of the nervous system in a pattern similar to the distribution of the C. elegans synaptic vesicle membrane protein synaptotagmin. Specifically, the nerve ring, ventral nerve cord, and dorsal nerve cord showed the highest immunoreactivity. rab-3 expression also was observed in the pharyngeal nervous system. Detectable levels …		1	1		II-4J07	175564_s_at|192427_s_at	rab-3 encodes a rab3 homolog, a member of the Ras GTPase superfamily, and affects sensitivity to aldicarb and the distribution of synaptic vesicle populations and thereby affects synaptic transmission, track amplitude and speed of movement, chemotaxis to isoamyl alcohol, affects pharyngeal pump durations, and may only slightly affect male mating behavior; requires aex-3 for localization to synaps…	js48	Slu	Molecular_function:GTP binding|Biological_process:small GTPase mediated signal transduction|Biological_process:protein transport|Biological_process:positive regulation of locomotion|Molecular_function:RAB small monomeric GTPase activity|Biological_process:chemotaxis|Biological_process:synaptic transmission, cholinergic|Biological_process:mating behavior|Cellular_component:synaptic vesicle|Biologi…	GTPase Rab3, small G protein superfamily	ENSEMBL:ENSP00000282878:human:Ras-related protein Rab-3C:E=85.3372 | ENSEMBL:ENSP00000222256:human:Ras-related protein Rab-3A:E=84.0555 | ENSEMBL:ENSP00000304461:human:Ras-related protein Rab-3B:E=81.9208 | ENSEMBL:ENSP00000222120:human:Ras-related protei
175640_at	B0478.1a	B0478.1	WBGene00002178	jnk-1	dorsal nerve cord | circumpharyngeal nerve ring | ventral nerve cord | neurons | tail ganglia | nerve ring | dorsal nerve cord | ventral nerve cord | head ganglia | neurons	BDU SDQ ALM CAN HSN PDE PVD AVM other | "Expressed in most or all neurons and their processes, including the nerve ring, the head ganglions, the dorsal and ventral nerve cords, and the tail ganglions. Expressed in all stages of development." | "Most abundant during embryo and L1, L2 larva stages. Decreased gradually from the early L3 to young adult worms."	| Also expressed in cell bodies and axons. Showed cytoplasmic and nuclear staining.	1	1			175640_at|190415_s_at		gk7			Jun-N-terminal kinase (JNK)	ENSEMBL:ENSP00000352157:human:Mitogen-activated protein kinase 10 isoforM 3:E=140.921 | ENSEMBL:ENSP00000345944:human:Splice Isoform 4 Of Mitogen-activated protein kinase 8:E=140.187 | ENSEMBL:ENSP00000322284:human:Splice Isoform 3 Of Mitogen-activated pr
189709_at	D1022.8	D1022.8	WBGene00000280	cah-2						6	II-5L09	175329_s_at|189709_at	cah-2 encodes a predicted carbonic anhydrase.		WT	Molecular_function:carbonate dehydratase activity|Molecular_function:zinc ion binding|Biological_process:one-carbon compound metabolism	Carbonic anhydrase	ENSEMBL:ENSP00000285273:human:Carbonic anhydrase-related protein 10:E=48.2007 | ENSEMBL:ENSP00000084798:human:Carbonic anhydrase-related protein 2 precursor:E=39 | ENSEMBL:ENSP00000345659:human:Similar to Carbonic anhydrase 2:E=34.2596 | ENSEMBL:ENSP00000
173459_s_at	F52B5.1	F52B5.1	WBGene00009920	abts-1	anal sphincter/depressor muscle | dorsal nerve cord | ventral nerve cord | intestinal | renal gland cells | tail neurons	Adult Expression: renal gland cells; anal sphincter/depressor muscle; ventral nerve cord; dorsal nerve cord; tail neurons | Larval Expression: intestinal; renal gland cells; ventral nerve cord; dorsal nerve cord; tail neurons		1	1	1	I-4G09	172838_x_at|173459_s_at|175700_s_at			WT	Molecular_function:inorganic anion exchanger activity|Biological_process:anion transport|Cellular_component:membrane	Na+-independent Cl/HCO3 exchanger AE1 and related transporters (SLC4 family)	ENSEMBL:ENSP00000295736:human:Sodium bicarbonate cotransporter 3:E=254.167 | ENSEMBL:ENSP00000351483:human:KIAA0739 protein:E=252.482 | ENSEMBL:ENSP00000315789:human:Sodium bicarbonate cotransporter:E=251.796 | ENSEMBL:ENSP00000344272:human:Sodium bicarbonate cotransporter:E=239.959 | ENSEMBL:ENSP00000264485:human:Electrogenic Na+ bicarbonate cotransporter form 2:E=238.066 | ENSEMBL:ENSP000003504…
174391_at	R13H7.2a	R13H7.2	WBGene00020069	R13H7.2	head neurons | intestinal	Adult Expression: intestinal; head neurons; unidentified | Larval Expression: intestinal; head neurons		1	1		IV-3I22	174391_at|181209_at|185542_at		ok1167	WT|WT|WT	Molecular_function:rhodopsin-like receptor activity|Biological_process:G-protein coupled receptor protein signaling pathway|Cellular_component:integral to membrane	Unnamed protein
174422_at	F59A6.1	F59A6.1	WBGene00003822	nsy-1	rectal gland | hypodermis | intestine | neurons	Expressed in the intestine, hypodermis, rectal gland cells, and neurons, including both AWC neurons.		1	1	1	II-4M01	174422_at|191165_at	nsy-1 encodes a MAP kinase kinase kinase homolog that affects chemotaxis, egg laying, and pathogen response; NSY-1 activity is activated by the calmodulin kinase UNC-43, and is required for lateral signalling that leads to asymmetric olfactory neuron fates; interacts with SEK-1, and is expressed in the intestine, hypodermis, rectal gland cells, and neurons.	ag3	WT	Molecular_function:protein kinase activity|Molecular_function:ATP binding|Biological_process:protein amino acid phosphorylation|Molecular_function:protein serine/threonine kinase activity|Molecular_function:protein-tyrosine kinase activity|Biological_process:chemotaxis|Biological_process:innate immune response|Biological_process:cell fate commitment	Serine/threonine protein kinase	ENSEMBL:ENSP00000345629:human:139 kDa protein:E=234.824 | ENSEMBL:ENSP00000352093:human:Hypothetical protein FLJ16518:E=229.357 | ENSEMBL:ENSP00000348104:human:155 kDa protein:E=213.252 | ENSEMBL:ENSP00000351908:human:Mitogen-activated protein kinase kina
188091_at	F08B6.2	F08B6.2	WBGene00001682	gpc-2	all neurons | all muscle cells	Expression was found in all neurons and muscle cells.		1	1	1	I-3E16	-	gpc-2 encodes one of two C. elegans heterotrimeric G protein gamma subunits; gpc-2 is required, along with its partner GPB-1, a G protein beta subunit, for proper mitotic spindle positioning and orientation during early embryonic cell divisions; to date, GPC-2 expression has been reported in electrically excitable cells (all neurons and muscles).		WT|Emb|WT|WT|Emb	Molecular_function:signal transducer activity|Biological_process:G-protein coupled receptor protein signaling pathway|Cellular_component:heterotrimeric G-protein complex|Biological_process:embryonic development (sensu Animalia)	G protein gamma subunit	FLYBASE:CG3694-PA:fly:Flybase gene name is Ggamma30A-PA:E=11 |
187350_at	F37A4.7a	F37A4.7	WBGene00004316	rbf-1	nerve ring | dorsal nerve cord | ventral nerve cord | neurons	rbf-1 is expressed in neurons. Antibodies against both the N-terminal and C-terminal domain of RBF-1 fusion proteins label the nerve ring, ventral nerve cord, and dorsal nerve cords in a punctate pattern. | Localized to the synaptic-rich neuropil.	Neurons were labeled in a punctate pattern. | Localized to the synaptic-rich neuropil.	1	1	1	III-3F13	-		js232	WT|WT|WT	Molecular_function:transporter activity|Biological_process:transport|Cellular_component:synaptic vesicle|Cellular_component:membrane|Molecular_function:protein binding|Molecular_function:Rab interactor activity|Biological_process:intracellular protein transport|Molecular_function:zinc ion binding		ENSEMBL:ENSP00000261730:human:Rabphilin-3A:E=101.796 | ENSEMBL:ENSP00000353836:human:77 kDa protein:E=101.201 | ENSEMBL:ENSP00000343665:human:Double C2-like domain containing protein beta:E=71.8861 | ENSEMBL:ENSP00000340017:human:Double C2-like domain con
190244_s_at	F01D4.4	F01D4.4	WBGene00001189	egl-21	head neurons | ventral cord motor neurons | nerve ring | preanal ganglion | tail neurons	egl-21 immunostaining was found in ~100 cells in the head and several neurons in the tail ganglia (15+/-3) and pre-anal ganglion (7+/-1) and motor neurons of the ventral cord (38+/-4). The subset of the egl-21 CPE-expressing cells include the following: the mechanosensory neurons ALM, AVM, and PVM; the interneurons BDU, SDQ; and the HSN egg-laying motor neurons. | "Immunostaining in wild-type ani…	In wild-type animals, egl-21 immunostaining was most concentrated in the nerve ring and other neuronal processes, whereas neuronal cell bodies had lower levels of expression.	1	1	6		-	Uncloned locus that affects egg laying.	n476		Molecular_function:carboxypeptidase A activity|Biological_process:proteolysis and peptidolysis	Zinc carboxypeptidase	ENSEMBL:ENSP00000352733:human:Carboxypeptidase E precursor:E=90.6383 | ENSEMBL:ENSP00000266047:human:Carboxypeptidase N catalytic chain precursor:E=83.3098 | ENSEMBL:ENSP00000225719:human:Carboxypeptidase D precursor:E=82.7959 | ENSEMBL:ENSP00000315074:human:Similar to Carboxypeptidase Z precursor:E=81.7695 | ENSEMBL:ENSP00000354255:human:Similar to Carboxypeptidase Z precursor:E=81.699 | ENSEMBL…
183618_at	C24B5.1	C24B5.1	WBGene00016044	C24B5.1						6	V-6B03	-			WT	Molecular_function:rhodopsin-like receptor activity|Biological_process:G-protein coupled receptor protein signaling pathway|Cellular_component:integral to membrane	Unnamed protein
173265_at	Y71H10A.1a	Y71H10A.1	WBGene00022199	Y71H10A.1	neuronal | hypodermis | pharynx | ventral nerve cord	Expression is seen in cell bodies of the ventral nerve cord. | "In adults expression is seen in hypodermal cells throughout the body, in neurons of the head and tail ganglia, in cell bodies of the ventral nerve cord, and in muscle cells of the pharynx." | In adults expression is seen in nuclei of the vulval hypodermis. | "This multicomponent pattern first shows expression in pre-comma stage embry…		1	1		X-2C11	173265_at|190345_s_at	Y71H10A.1 is orthologous to the human gene PHOSPHOFRUCTOKINASE, MUSCLE TYPE (PFKM; OMIM:232800), which when mutated leads to glycogen storage disease VII.		Emb|WT	Molecular_function:6-phosphofructokinase activity|Biological_process:glycolysis|Cellular_component:cytoplasm|Cellular_component:6-phosphofructokinase complex|Biological_process:embryonic development (sensu Animalia)	Pyrophosphate-dependent phosphofructo-1-kinase	ENSEMBL:ENSP00000345771:human:Hypothetical protein FLJ44241:E=233.523 | ENSEMBL:ENSP00000263145:human:6-phosphofructokinase, type C:E=232.638 | ENSEMBL:ENSP00000269848:human:6-phosphofructokinase, liver type:E=228.824 | ENSEMBL:ENSP00000309438:human:Similar to 6-phosphofructokinase, liver type:E=224.086 | ENSEMBL:ENSP00000282439:human:Splice Isoform 2 Of 6-phosphofructokinase, muscle type:E=219.8…
193262_at	F21F3.5	F21F3.5	WBGene00006774	unc-38						6	I-2M15	-	unc-38 encodes an alpha subunit of the nicotinic acetylcholine receptor (nAChR) superfamily; UNC-38 is required for normal locomotion and egg-laying, and functions as a subunit of a ligand-gated ion channel that likely mediates fast actions of acetylcholine at neuromuscular junctions and in the nervous system; when coexpressed with UNC-29 and LEV-1, non-alpha nAChR subunits, the resulting multime…	e20	WT	Molecular_function:neurotransmitter receptor activity|Biological_process:ion transport|Cellular_component:membrane|Molecular_function:extracellular ligand-gated ion channel activity|Biological_process:transport|Cellular_component:integral to membrane|Cellular_component:postsynaptic membrane|Molecular_function:nicotinic acetylcholine-activated cation-selective channel activity|Molecular_function:i…	Acetylcholine receptor	ENSEMBL:ENSP00000292212:human:Neuronal acetylcholine receptor protein, beta-2 chain precursor:E=101.959 | ENSEMBL:ENSP00000289957:human:Neuronal acetylcholine receptor protein, beta-3 chain precursor:E=91.7447 | ENSEMBL:ENSP00000303727:human:Neuronal acet
174545_at	C09D8.1a	C09D8.1	WBGene00004215	ptp-3	body wall muscle | nerve ring | all enclosing embryo cells | dorsal nerve cord | ventral nerve cord | nerve ring | all enclosing embryo cells | dorsal nerve cord | ventral nerve cord | nerve ring | all enclosing embryo cells | dorsal nerve cord | ventral nerve cord	Adult Expression: body wall muscle | Larval Expression: body wall muscle | "Antibody: The staining of anti-PTP-3 antisera in wild-type animals was weaker, but otherwise identical in pattern to the expression pattern of the PTP-3B::GFP transgenes." | "Reporter_gene: PTP-3B::GFP transgenes showed widespread expression in embryos. The earliest stage GFP was detected in these embryos was during late …	| "PTP-3B::GFP was expressed in many but not all neurons, within which it was localized to neurites. In later embryos and larvae PTP-3B-GFP became localized within epidermal cells, apparently to adherens junctions." | "PTP-3B::GFP was expressed in many but not all neurons, within which it was localized to neurites. In later embryos and larvae PTP-3B-GFP became localized within epidermal cells, ap…	1	1		II-7J03	174545_at|194134_at	ptp-3 encodes a receptor-like tyrosine phosphatase orthologous to the LAR (Leukocyte Common Antigen Related, OMIM:179590) subfamily of receptor-like tyrosine phosphatases that contain extracellular immunoglobulin-like and fibronectin type III domains and have been implicated in linking cell adhesion to intracellular phosphotyrosine levels; PTP-3 plays a role in gastrulation and epidermal developm…	ok244	WT|WT|WT|Emb|Morphology defect	Biological_process:embryonic development (sensu Animalia)|Molecular_function:transmembrane receptor protein tyrosine phosphatase activity|Cellular_component:adherens junction|Biological_process:protein amino acid dephosphorylation|Biological_process:gastrulation|Biological_process:synaptogenesis|Biological_process:epidermal differentiation	Protein tyrosine phosphatase	ENSEMBL:ENSP00000353187:human:Protein tyrosine PhosPhatase, recePtor tyPe, D isoform 2 Precursor:E=1000 | ENSEMBL:ENSP00000346738:human:OTTHUMP00000046513:E=1000 | ENSEMBL:ENSP00000347106:human:Splice Isoform 2 Of Receptor-type tyrosine-protein phosphatas
193467_s_at	C16C2.2a	C16C2.2	WBGene00001145	eat-16	spermathecae | all neurons | pharyngeal muscle | vulval muscle	Examination of transgenic animals carrying pGP16 using confocal microscopy showed that EAT-16 is expressed in most or all neurons, including the hermaphrodite specific neuron (HSN), as well as in the vulval and pharyngeal muscles. Expression was also occasionally seen in the spermatheca and body wall muscles.		1	1	1	I-4J04	-	The eat-16 gene encodes an RGS protein that affects movement, pharyngeal pumping, egg laying, and synaptic transmission; it genetically interacts with the egl-30 and goa-1 signaling pathways, and is expressed in excitable cells and in the spermatheca.	ad702	WT|WT|WT	Biological_process:intracellular signaling cascade|Molecular_function:signal transducer activity|Biological_process:G-protein coupled receptor protein signaling pathway|Cellular_component:heterotrimeric G-protein complex	G protein signaling regulators	ENSEMBL:ENSP00000331485:human:Splice Isoform 1 Of Regulator of G-protein signaling 7:E=82.6021 | ENSEMBL:ENSP00000341199:human:Splice Isoform 4 Of Regulator of G-protein signaling 6:E=78.0506 | ENSEMBL:ENSP00000319069:human:RegulatoR of G-pRotein signalli
179849_s_at	F32D1.3	F32D1.3	WBGene00017983	F32D1.3				0	1	1	V-3L17	-			WT		TPR repeat	ENSEMBL:ENSP00000322300:human:Hypothetical protein DKFZp762A217:E=77.4949 | ENSEMBL:ENSP00000266712:human:Hypothetical protein DKFZp686O22167:E=58.9586 | ENSEMBL:ENSP00000343871:human:OTTHUMP00000018648:E=56.9586 | ENSEMBL:ENSP00000256062:human:ARG99 protein:E=40.9208 | ENSEMBL:ENSP00000324869:human:RNA-processing protein, HAT helix repeat containing protein:E=35.9208 | ENSEMBL:ENSP00000341535:hu…
192717_at	C08F8.8	C08F8.8	WBGene00003657	nhr-67	head neurons	nhr-67DGFP exhibited a restricted expression pattern. nhr-67DGFP expression was only observed in six or seven head neurons. There was no vulval GFP expression in the nhr-67DGFP reporter line. | "The mRNAs for lin-42, nhr-23, and nhr-41a exhibit a low-high (peak)-low profile during the L1 intermolt that is precisely reiterated at later stages. The mRNAs for nhr-25a, nhr-25b, and nhr-41b have a hig…		1	1	1	IV-5P08	-		ok631	WT|Adl|Gro|Pvl|Unc|Gro|Pvl|Unc	Molecular_function:DNA binding|Molecular_function:ligand-dependent nuclear receptor activity|Biological_process:regulation of transcription, DNA-dependent|Cellular_component:nucleus|Molecular_function:transcription factor activity|Biological_process:determination of adult life span|Biological_process:physiological processes|Biological_process:positive regulation of growth rate|Biological_process:…	Hormone receptors	ENSEMBL:ENSP00000230083:human:Hypothetical protein FLJ16774:E=44.5229 | ENSEMBL:ENSP00000317199:human:Splice Isoform 1 Of Photoreceptor-specific nuclear receptor:E=32.8539 | ENSEMBL:ENSP00000299224:human:Splice Isoform 2 Of Photoreceptor-specific nuclear
175683_s_at	K10D3.2	K10D3.2	WBGene00006753	unc-14	all neurons | DD neurons | VD neurons	Expressed in almost all neurons at all stages. | "Expressed in VD/DD neurons, HSN neurons. Expressed in late embryos. Expression do not vary with developmental stages."	Although the construct contains nuclear localization signal, no nuclear staining was observed. Expression found in cell bodies and axons.	1	1		I-3B19	174402_at|175683_s_at|188044_s_at	The unc-14 gene encodes an activity required for both axonogenesis and sex myoblast migration.	e57	WT|Unc|Unc	Biological_process:locomotory behavior
182567_at	T10B5.4	T10B5.4	WBGene00020390	T10B5.4						1	V-1N04	175199_at|182567_at			WT	Molecular_function:N-acetyltransferase activity	Uncharacterized protein
183646_at	R10H10.4	R10H10.4	WBGene00011223	R10H10.4						6	IV-5D03	-			Emb	Biological_process:embryonic development (sensu Animalia)	Unnamed protein
183908_at	F09F7.5a	F09F7.5	WBGene00017302	F09F7.5						1	III-2N04	174258_at|183908_at			WT|WT		Unnamed protein
191935_s_at	T10A3.1a	T10A3.1	WBGene00006750	unc-10	nerve ring | dorsal nerve cord | ventral nerve cord	Rim staining was restricted to discrete puncta in synapse-rich regions of the nervous system including the nerve ring, the ventral nerve cord and the dorsal nerve cord. Localized Rim protein was observed in all larval stages.	Double labeling with antibodies directed against RAB-3, a synaptic vesicle protein, revealed that Rim was much more tightly clustered than synaptic vesicle markers. In the head of the worm, where individual synaptic varicosities of SAB neurons can be examined, one or two Rim puncta were localized in the middle of each RAB-3 staining synaptic varicosity. Localized Rim protein was undetectable in c…	1	1	1	X-3F06	173800_at|183507_at|191935_s_at	unc-10 encodes a protein with zinc-finger, Q/N-rich, PDZ, and C2 domains that is homologous to vertebrate Rim1, a presynaptic protein which binds, and effects the activity of, synaptic vesicle-associated GTP-Rab3; UNC-10 is required for normal locomotion and synaptic transmission, and localizes to a subdomain of presynaptic termini, where it probably acts to regulate the priming step of presynapt…	ad591	WT|WT	Molecular_function:protein binding|Molecular_function:Rab interactor activity|Biological_process:intracellular protein transport|Molecular_function:zinc ion binding|Molecular_function:calcium ion binding|Biological_process:mating behavior|Biological_process:locomotory behavior|Biological_process:synaptic vesicle priming|Biological_process:defecation|Molecular_function:GTP-dependent protein bindin…		ENSEMBL:ENSP00000342936:human:Splice Isoform 3 Of Regulating synaptic membrane exocytosis protein 2:E=122.268 | ENSEMBL:ENSP00000275037:human:Splice Isoform 5 Of Regulating synaptic membrane exocytosis protein 1:E=117.387 | ENSEMBL:ENSP00000264838:human:S
188220_at	C32E8.7	C32E8.7	WBGene00004368	ric-19	m2 | pharyngeal interneurons | neurons | neurons | head	These transgenic animals expressed low levels of the RIC-19::GFP fusion protein in all neurons, as well as in the excretory canal and gland cells located just below the nerve ring in the head. The m2 pharyngeal motor neurons, as well as some pharyngeal interneurons, expressed much higher levels of the RIC-19::GFP fusion protein than the other positive cells. | "The ric-19 promoter is active in al…	The RIC-19::GFP protein was diffusely distributed within the cytoplasm of positive cells.	1	1	1	I-1J05	-	The ric-19 gene encodes an evolutionarily conserved cytosolic protein involved in neuroendocrine secretion via association with secretory vesicles.	ok833	WT		Secretory vesicle-associated protein ICA69, contains Arfaptin domain	ENSEMBL:ENSP00000304415:human:Islet cell autoantigen 1:E=53.7696 | ENSEMBL:ENSP00000265577:human:ICA1 protein:E=53.7696 | ENSEMBL:ENSP00000316074:human:ICA1 protein:E=49.7959 | ENSEMBL:ENSP00000351047:human:Hypothetical protein DKFZp434E1919:E=47.0969 | ENSEMBL:ENSP00000341603:human:Islet cell autoantigen ICAp69:E=44.9208 | FLYBASE:CG10566-PA:fly:Flybase gene name is CG10566-PA:E=39.4949 |
190864_at	C29H12.3a	C29H12.3	WBGene00004346	rgs-3	neuronal	Expression is seen from elongating embryos until adulthood in several anterior nuclei around the pharynx, which are probably neuronal.		1	1	6	II-4H08	-	rgs-3 encodes a protein with two highly similar RGS domains with highest similarity to human RGS8.	vs19	WT|WT	Molecular_function:signal transducer activity	G protein signaling regulators	ENSEMBL:ENSP00000294855:human:OTTHUMP00000060696:E=15.7447 | ENSEMBL:ENSP00000258302:human:RegulatoR of G-pRotein signalling 8:E=15.7447 | ENSEMBL:ENSP00000276500:human:Splice Isoform 6 Of Regulator of G-protein signaling 20:E=15.2757 | ENSEMBL:ENSP00000353279:human:Splice Isoform 3 Of Regulator of G-protein signaling 20:E=15.1487 | ENSEMBL:ENSP00000348136:human:Splice Isoform 4 Of Regulator of G…
Hypergeometric data
representation factor	2.5
p-value	1.4e-10

## Sheet: Neural motif genes in LP & EP
Candidate neural genes containing predicted pan-neural motif ("N1-box") (Ruvinsky et al 2006) that are detected in the Larval and/or Embryonic Pan-neural Enriched datasets
Expression data extracted from WormBase release WS146								Neuron expression Key
Other annotation extracted from WormBase release WS140								0	Not annotated as expressed in neurons
								1	In neurons
								3	In all cells
								4	male specific
								5	No spatial expression data
WS146													WS140
Affy ID	Affy cosmid	WB cosmid	WB ID	Common name	Cell group	Expression pattern	Subcellular location	Neuron expression	Expression data present	MicroArray map positions	Ahringer RNAi clones	Other probes	Brief id	Mutant	RNAi phenotype	GO list	KOG	Blast Hits (hit|species|description|E_val)
188689_at	T07G12.1	T07G12.1	WBGene00000288	cal-4						6	IV-5F21	-	cal-4 encodes one of five predicted C. elegans calcium-binding calmodulin homologs (the others being CAL-1, CAL-2, CAL-3 and CMD-1); as loss of cal-4 function via RNA-mediated interference (RNAi) does not result in any abnormalities, the precise role of CAL-4 in C. elegans development and/or behavior is not yet known; based on sequence similarity however, CAL-4 is predicted to function, perhaps r…		WT	Molecular_function:calcium ion binding	Calmodulin and related proteins (EF-Hand superfamily)	ENSEMBL:ENSP00000291295:human:Calmodulin:E=41.1871 | ENSEMBL:ENSP00000352037:human:17 kDa protein:E=40.3372 | ENSEMBL:ENSP00000315299:human:Calmodulin-related protein NB-1:E=39.1549 | ENSEMBL:ENSP00000276365:human:Centrin 2:E=27.7959 | ENSEMBL:ENSP0000021
194037_at	F19H8.3	F19H8.3	WBGene00000188	arl-3		Arl-3::gfp was limited to a subset of neurons in the head and tail regions.		1	1	1	II-9A04	-	arl-3 encodes a member of the ARL (ADP-ribosylation factor(ARF)-like) family of proteins which are very similar to ARF proteins but lack the ability to stimulate ADP ribosylation by cholera toxin; as loss of arl-3 activity via RNA-mediated interference (RNAi) does not result in any abnormalities, the precise role of ARL-3 is not yet known.	tm1703	WT	Molecular_function:GTP binding|Biological_process:small GTPase mediated signal transduction	GTP-binding ADP-ribosylation factor-like protein ARL3	ENSEMBL:ENSP00000260746:human:ADP-ribosylation factor-like protein 3:E=61.3979 | ENSEMBL:ENSP00000246747:human:21 kDa protein:E=43.699 | ENSEMBL:ENSP00000256682:human:ADP-ribosylation factor 3:E=38.4089 | ENSEMBL:ENSP00000272102:human:ADP-ribosylation fac
173551_at	F32B5.7	F32B5.7	WBGene00017980	F32B5.7						1	I-1I18	173551_at|182997_s_at			WT	Molecular_function:electron transporter activity|Biological_process:electron transport	Unnamed protein	ENSEMBL:ENSP00000352164:human:PREDICTED: hypothetical protein XP_498422:E=11.6383 |
174313_s_at	K08A8.2a	K08A8.2	WBGene00004949	sox-2	amphids | head neurons | hypodermis | nervous system	Adult Expression: hypodermis; Nervous System; head neurons; amphids;		1	1		X-3L06	174313_s_at|191681_at	The sox-2 gene encodes a homolog of human SRY, which when mutated leads to gonadal dysgenesis (OMIM:306100).	pk65	Egl|Unc|Lva|Unc	Molecular_function:DNA binding|Biological_process:regulation of transcription, DNA-dependent|Biological_process:oviposition|Biological_process:larval development (sensu Nematoda)|Biological_process:growth|Biological_process:locomotory behavior	HMG-box transcription factor	ENSEMBL:ENSP00000323588:human:Transcription factor SOX-2:E=40.7696 | ENSEMBL:ENSP00000257018:human:Transcription factor SOX-3:E=40.699 | ENSEMBL:ENSP00000330218:human:SRY (Sex determining region Y)-box 1:E=39.699 | ENSEMBL:ENSP00000245342:human:Transcript
178814_at	F32B4.5	F32B4.5	WBGene00009315	F32B4.5						1		-
194145_x_at	B0207.12a	B0207.12	WBGene00000232	avr-14	ventral cord motor neurons | nerve ring | mechanosensory neurons | neurons	The avr-14::GFP fusion was expressed exclusively in a subset of 40 extrapharyngeal neurons. Most of the neurons were in the ring ganglia of the head, but some motor neurons in the ventral cord and mechanosensory neurons also expressed GFP.		1	1	6	I-2D18	176660_s_at|194145_x_at	avr-14 encodes an alpha-type subunit of a glutamate-gated chloride channel homologous to human GLRA2, which when mutated leads to hyperekplexia (OMIM:149400); AVR-14 affects sensitivity to the antiparisitic drug, ivermectin, in parallel with avr-15 and glc-1 and in a genetic pathway with unc-9; it functions in the extrapharyngeal nervous system, and is expressed in a subset of neurons in the ring…	ad1302	WT	Molecular_function:GABA-A receptor activity|Molecular_function:extracellular ligand-gated ion channel activity|Biological_process:ion transport|Cellular_component:integral to membrane|Cellular_component:postsynaptic membrane|Biological_process:transport|Cellular_component:membrane|Molecular_function:neurotransmitter receptor activity	Ligand-gated ion channel	ENSEMBL:ENSP00000274093:human:Splice Isoform 1 Of Glycine receptor alpha-3 chain precursor:E=81.4202 | ENSEMBL:ENSP00000218075:human:Splice Isoform 1 Of Glycine receptor alpha-2 chain precursor:E=81.1938 | ENSEMBL:ENSP00000347123:human:Splice Isoform 2 Of
190640_s_at	F09B9.2a	F09B9.2	WBGene00006839	unc-115	hypodermis | pharynx | neurons | nerve ring | dorsal nerve cord | ventral nerve cord | vulva | hyp7 | all neurons | tail | pharynx | head	~all neurons, excretory-canal, pharynx, hypodermis | "SAD-1::GFP fluorescence was most prominent in the nerve ring and the ventral and dorsal cords, regions of the axon where the majority of synapses are made. Little or no staining was observed in the sensory dendrites or the axonal commissures, which are devoid of synapses. Weaker fluorescence was also visible in the neuronal cell bodies exclude…	| "Little or no staining was observed in the sensory dendrites or the axonal commissures, which are devoid of synapses. Weaker fluorescence was also visible in the neuronal cell bodies excluded from the nucleus. Fluorescence appeared as a combination of punctate and diffuse staining within the axon." | UNC-115::GFP protein was present uniformly in neuronal cell bodies and processes and was exclud…	1	1	1	X-5A09	175840_s_at|190640_s_at	unc-115 encodes a protein that binds actin filaments and that is required for RAS signalling and UNC-40/netrin activity during axon pathfinding.	e2225	WT|WT|Lon|Unc|Gro|Lon|Unc	Molecular_function:zinc ion binding|Molecular_function:actin binding|Biological_process:cytoskeleton organization and biogenesis|Biological_process:positive regulation of growth rate|Biological_process:negative regulation of body size|Biological_process:locomotory behavior	Actin-binding LIM Zn-finger protein Limatin involved in axon guidance	ENSEMBL:ENSP00000338190:human:88 kDa protein:E=68.5528 | ENSEMBL:ENSP00000214870:human:Actin binding LIM protein 1:E=63.6383 | ENSEMBL:ENSP00000354831:human:Actin binding LIM protein 1:E=62.7959 | ENSEMBL:ENSP00000355003:human:Splice Isoform 6 Of Actin-bi
191339_at	T08A9.3	T08A9.3	WBGene00004912	sng-1	nerve ring | dorsal nerve cord | ventral nerve cord | ventral nerve cord | head ganglia	Immunoreactivity was concentrated in nervous system regions rich in synapses, including the nerve ring, the dorsal nerve cord and the ventral nerve cord. | "In jsIs219, the pattern of GFP fluorescence observed was similar to the typical localization pattern seen in immunolocalization experiments with endogenous SNG-1, except that faint GFP fluorescence was detected in the neuronal cell bodies in …	Discrete puncta were found in the ventral and dorsal sublateral process bundles. The SNG-1 protein also accumulated in the presynaptic varicosities of SAB motor neurons innervating the head muscle. Finally, the endogenous protein was undetectable in neuronal cell bodies, commissures that run circumferentially along the body, and the dendrites of sensory neurons in the nose. | neuronal cell bodies	1	1	6	X-3F24	-		ok234	WT	Cellular_component:membrane|Cellular_component:synaptic vesicle|Biological_process:synaptic vesicle transport|Biological_process:regulation of exocytosis	Synaptic vesicle protein Synaptogyrin involved in regulation of Ca2+-dependent exocytosis	ENSEMBL:ENSP00000332287:human:Splice Isoform 1 Of Synaptogyrin-1:E=23.8861 | ENSEMBL:ENSP00000318845:human:Splice Isoform 2 Of Synaptogyrin-1:E=21.1549 | ENSEMBL:ENSP00000225777:human:Synaptogyrin-2:E=19.5229 | ENSEMBL:ENSP00000248121:human:Synaptogyrin-3:E=15.8239 | ENSEMBL:ENSP00000309626:human:26 kDa protein:E=15.5229 | ENSEMBL:ENSP00000216155:human:Splice Isoform 3 Of Synaptogyrin-1:E=14.9208…
191999_s_at	K03E6.5	K03E6.5	WBGene00006741	unc-1	ventral cord motor neurons | vulval muscle | vulva | nerve ring | retrovesicular ganglion | dorsal nerve cord | ventral nerve cord	Expressed in embryos shortly before hatching. Broadly expressed in nervous system at L1 through L4: nerve ring, ventral cord motor neurons. Also in vulval muscles at adult. | "Staining wild-type C. elegans with anti-UNC-1 antibody showed a punctate distribution of protein along nerve tracts. Staining was most intense in the nerve ring, the retrovesicular ganglion, and the ventral and dorsal nerve…	| "UNC-1 was not found in the nucleus but, rather, was distributed along the presumed axons of neurons."	1	1	6		-	unc-1 encodes a homolog of human stomatin (OMIM:133090; deficient in stomatocytosis); UNC-1 protein is found in major nerve tracts, particularly in the nerve ring; unc-1 is required for anesthetic sensitivity; unc-24, which also encodes a stomatin homolog, is epistatic to unc-1 and is required for UNC-1 localization to the nerve ring.	e50		Cellular_component:membrane	Prohibitins and stomatins of the PID superfamily	ENSEMBL:ENSP00000286713:human:Erythrocyte band 7 integral membrane protein:E=79 | ENSEMBL:ENSP00000255480:human:Stomatin-like protein 3:E=73.7959 | ENSEMBL:ENSP00000263730:human:Splice Isoform 1 Of Podocin:E=57.1675 | ENSEMBL:ENSP00000345911:human:Similar
174456_at	C06A8.9	C06A8.9	WBGene00001615	glr-4	DB neurons	AVA (faint), RMD (all), SMD (all), SAA (all), SIB (all), RIB, RIM, AVH, FLP, RMG, DVA, AUA, PVD, URY, URA, SAB, RIF, DB in ventral cord(?), PVU(?)		1	1	1	II-5H04	174456_at|189846_at|190059_at			WT|WT	Molecular_function:inotropic glutamate receptor activity|Molecular_function:glutamate-gated ion channel activity|Cellular_component:membrane|Molecular_function:potassium channel activity|Biological_process:potassium ion transport|Molecular_function:transporter activity|Biological_process:transport	Glutamate-gated kainate-type ion channel receptor subunit GluR5 and related subunits	ENSEMBL:ENSP00000311646:human:Splice Isoform 1 Of Glutamate receptor, ionotropic kainate 1 precursor:E=123.509 | ENSEMBL:ENSP00000278723:human:Glutamate receptor, ionotropic kainate 4 precursor:E=120.409 | ENSEMBL:ENSP00000296212:human:OTTHUMP00000042446:
174998_s_at	Y49E10.23a	Y49E10.23	WBGene00013042	Y49E10.23							III-6G02	174998_s_at|184610_at			WT|WT|WT	Molecular_function:protein binding|Biological_process:regulation of apoptosis|Cellular_component:intracellular	Uncharacterized conserved protein	ENSEMBL:ENSP00000320342:human:Hypothetical protein DKFZp686K1351:E=46.5528 | ENSEMBL:ENSP00000355314:human:Splice Isoform 2 Of Restin:E=21.585 | ENSEMBL:ENSP00000351665:human:Splice Isoform 1 Of Restin:E=21.585 | ENSEMBL:ENSP00000271778:human:Centromere p
175811_s_at	F33H1.1a	F33H1.1	WBGene00000914	daf-19	hypodermal | intestinal | neurons	GFP expression began around the 2-fold stage of embryogenesis, continued at high levels through the L1 and L2 larval stages, and then weakened or was absent. In occasional animals that expressed GFP at higher levels than regularly observed, expression was noticed in a few additional neurons as well as hypodermal and intestinal cells.	Expression was seen in a pattern of nuclei consistent with those of all ciliated sensory neurons.	1	1		II-7M11	175811_s_at|190486_s_at		m86	WT	Molecular_function:DNA binding|Biological_process:regulation of transcription, DNA-dependent	RFX family transcription factor	ENSEMBL:ENSP00000306335:human:DNA-binding protein RFX2:E=86.2518 | ENSEMBL:ENSP00000351574:human:Splice Isoform 2 Of Transcription factor RFX3:E=84.6778 | ENSEMBL:ENSP00000265775:human:Splice Isoform 1 Of Transcription factor RFX3:E=83.2007 | ENSEMBL:ENSP00000254325:human:MHC class II regulatory factor RFX1:E=81.3279 | ENSEMBL:ENSP00000352076:human:Similar to DNA-binding protein RFX2:E=75.0177 | …
188692_at	C50F4.5	C50F4.5	WBGene00001915	his-41						1	V-6N07	-	his-41 encodes an H2B histone.	tm905	Emb|Lva|Unc	Molecular_function:DNA binding|Biological_process:nucleosome assembly|Biological_process:chromosome organization and biogenesis (sensu Eukarya)|Cellular_component:nucleosome|Cellular_component:nucleus|Biological_process:embryonic development (sensu Animalia)|Biological_process:larval development (sensu Nematoda)|Biological_process:growth|Biological_process:locomotory behavior	Histone H2B	ENSEMBL:ENSP00000330559:human:H2B histone family, member C:E=48.2076 | ENSEMBL:ENSP00000346676:human:Similar to Histone H2B:E=47.9208 | ENSEMBL:ENSP00000289316:human:Similar to H2B histone family, member A:E=47.8239 | ENSEMBL:ENSP00000348706:human:H2B histone family, member A:E=47.7959 | ENSEMBL:ENSP00000348531:human:Histone H2B:E=47.7959 | ENSEMBL:ENSP00000352156:human:H2B histone family, member…
175726_s_at	H01A20.1	H01A20.1	WBGene00003602	nhr-3							X-6D16	175726_s_at|193679_s_at		gk258	WT	Molecular_function:transcription factor activity|Molecular_function:steroid hormone receptor activity|Biological_process:regulation of transcription, DNA-dependent|Cellular_component:nucleus|Molecular_function:DNA binding|Molecular_function:ligand-dependent nuclear receptor activity	Hormone receptors	ENSEMBL:ENSP00000335676:human:RXRA protein:E=27.1487 | ENSEMBL:ENSP00000230234:human:Splice Isoform 1 Of Retinoic acid receptor RXR-beta:E=26.2757 | ENSEMBL:ENSP00000339908:human:OTTHUMP00000031062:E=24.4089 | ENSEMBL:ENSP00000346339:human:HNF4G protein:E
175658_at	F31E8.2	F31E8.2	WBGene00004921	snt-1	spermathecae | nerve ring | pharyngeal nerves | dorsal nerve cord | ventral nerve cord | uterine | neurons	In adult hermaphrodites, strong staining were observed in three synaptic rich structures: nerve ring, ventral cord and dorsal cord processes, sites of neuromuscular junctions onto body wall muscles. Stained majority of the pharyngeal nervous system processes. Less intensive staining of the ventral and dorsal sublateral processes and several processes directed anteriorly from the nerve ring. Stain…		1	1	6	II-5A10	175658_at|177413_s_at		ad596	WT	Molecular_function:transporter activity|Biological_process:transport|Cellular_component:synaptic vesicle|Cellular_component:membrane	Ca2+-dependent phospholipid-binding protein Synaptotagmin, required for synaptic vesicle and secretory granule exocytosis	ENSEMBL:ENSP00000261205:human:Synaptotagmin-1:E=124.076 | ENSEMBL:ENSP00000315589:human:Similar to Synaptotagmin II:E=120.638 | ENSEMBL:ENSP00000336863:human:Synaptotagmin-5:E=105.602 | ENSEMBL:ENSP00000228567:human:Synaptotagmin-10:E=73.5229 | ENSEMBL:EN
193569_at	D2089.4a	D2089.4	WBGene00004207	ptb-1	excretory cell | head neurons | anal sphincter/depressor muscle | nerve ring | hypodermis | seam cells | pharynx | ventral nerve cord | intestinal | renal gland cells | head neurons | spermatheca | pharynx | vulval muscle | tail neurons | head neurons | spermatheca | pharynx | vulval muscle | tail neurons	Adult Expression: pharynx; anal sphincter/depressor muscle; head neurons; unidentified | Larval Expression: pharynx; intestinal; renal gland cells; anal sphincter/depressor muscle; hypodermis; seam cells; excretory cell; nerve ring; ventral nerve cord; head neurons; unidentified | Adult Expression: pharynx; vulval muscle; spermatheca; head neurons | Larval Expression: pharynx; head neurons; tail …		1	1	1		-		gk113		Molecular_function:RNA binding|Biological_process:mRNA processing|Cellular_component:nucleus|Molecular_function:nucleic acid binding	Polypyrimidine tract-binding protein	ENSEMBL:ENSP00000210227:human:Hypothetical protein DKFZp781I1117:E=114.886 | ENSEMBL:ENSP00000340705:human:ROD1 regulator of differentiation 1:E=114.854 | ENSEMBL:ENSP00000338994:human:58 kDa protein:E=102.046 | ENSEMBL:ENSP00000339100:human:58 kDa protei
174398_at	T14A8.1	T14A8.1	WBGene00004363	ric-3	all neurons | pharyngeal muscle	GFP was found in the pharyngeal muscles, the body wall muscles and in most or all neurons.	In neurons, GFP was absent from the nucleus and was strong in the soma. In the body muscles, GFP was seen in cytoplasmic membrane structures. Weak fluorescence was also seen in neuronal processes including the ventral cord and nerve ring.	1	1	1	IV-3P20	174398_at|188095_at	The ric-3 gene encodes a novel, highly charged protein with two transmembrane domains and extensive coiled-coil domains; it is necessary for the function of at least four nicotinic acetylcholine receptors; specifically, it is needed for assembly or trafficking of the DEG-3 nicotinic acetylcholine receptor.	hm9	Emb|Lva|WT|Unclassified|WT|WT	Biological_process:embryonic development (sensu Animalia)|Biological_process:larval development (sensu Nematoda)|Biological_process:growth	Unnamed protein	ENSEMBL:ENSP00000344904:human:RIC3:E=10.8539 | FLYBASE:CG30296-PC:fly:Flybase gene name is CG30296-PC:E=10.2147 |
180617_s_at	Y44A6D.2	Y44A6D.2	WBGene00012853	Y44A6D.2						6	V-13O09	-		pkP5292	WT|WT|WT
174819_at	T02C5.5	T02C5.5	WBGene00006742	unc-2	head neurons | touch cells | ventral cord motor neurons | nerve ring | pharyngeal muscle | touch cells | ventral cord motor neurons | nerve ring | pharyngeal muscle	Adult Expression: head neurons | Larval Expression: head neurons | "Expression of the reporter gene was observed in the touch cell AVM and its sister, the interneuron SDQR. A number of neurons in the head and tail regions were also observed to express the unc-2::GFP reporter gene. Neurons identified in the head included the olfactory sensory cells AWC. GFP expression was also observed in both the…		1	1	1	X-1P16	174819_at|180097_at|188009_at	unc-2 encodes a calcium channel alpha subunit required for desensitization to dopamine, normal flexion and speed during movement, normally low sensitivity of whole animals to serotonin, and neuronal migrations promoted by humoral serotonin; UNC-2 is orthologous to human CACNA1A (OMIM:601011, mutated in familiar hemiplegic migraine or episodic ataxia 2) and to Drosophila CACOPHONY; UNC-2 is expres…	e55	WT	Molecular_function:cation channel activity|Biological_process:cation transport|Cellular_component:membrane|Molecular_function:voltage-gated calcium channel activity|Biological_process:calcium ion transport|Cellular_component:voltage-gated calcium channel complex|Molecular_function:ion channel activity|Biological_process:ion transport|Molecular_function:DNA binding|Molecular_function:N-methyltrans…	Voltage-gated Ca2+ channels, alpha1 subunits	ENSEMBL:ENSP00000349520:human:Splice Isoform 5 Of Voltage-dependent P/Q-type calcium channel alpha-1A subunit:E=1000 | ENSEMBL:ENSP00000353222:human:Calcium channel alpha1E subunit, delta19 delta40 delta46 splice variant:E=1000 | ENSEMBL:ENSP00000350183:h
187780_at	W07B8.3	W07B8.3	WBGene00021071	W07B8.3							V-1J07	182886_at|187780_at			WT|WT|WT
179219_at	F25C8.3a	F25C8.3	WBGene00009105	F25C8.3						6	V-13C06	-			WT|WT|WT|WT|Slu	Biological_process:positive regulation of locomotion		ENSEMBL:ENSP00000272845:human:KIAA1843 protein:E=223.051 | ENSEMBL:ENSP00000329005:human:Hypothetical protein WUGSC:H_NH0436C12.1:E=141.125 | ENSEMBL:ENSP00000281753:human:Hypothetical protein:E=40.1739 | ENSEMBL:ENSP00000335576:human:Hypothetical protein:E=34.3979 | FLYBASE:CG18437-PA:fly:Flybase gene name is CG18437-PA:E=302.076 |
175828_at	K07A9.2	K07A9.2	WBGene00000553	cmk-1	head neurons | nerve ring | ventral nerve cord | body neurons | tail neurons	Adult Expression: nerve ring; ventral nerve cord; head neurons; body neurons; tail neurons | Larval Expression: nerve ring; ventral nerve cord; head neurons; body neurons; tail neurons	| "GFP-fusion constructs of CeCaM-KI was transfected into COS-7 cells. Expression of the GFP-fusion protein of each CaM-KI was confirmed by Western blotting using anti-GFP antibody and the CaM overlay method. CeCaM-KI (wild type, Pro2-Ala348) is highly concentrated in the nucleus. When a mutant CeCaM-KI lacking 6 residues (Pro2-Arg7) at the NH2-terminal region was used, it was no longer staying i…	1	1	1	IV-1H15	175828_at|192394_s_at	An ortholgue of mammalian CaM-KI that is involved in calcium dependent signal transduction; it is expressed in some sensory neurons in the head and tail.	ok287	WT	Molecular_function:protein kinase activity|Molecular_function:ATP binding|Biological_process:protein amino acid phosphorylation|Molecular_function:protein serine/threonine kinase activity	Ca2+/calmodulin-dependent protein kinase, EF-Hand protein superfamily	ENSEMBL:ENSP00000256460:human:Calcium/calmodulin-dependent protein kinase type 1:E=113.42 | ENSEMBL:ENSP00000329160:human:Splice Isoform 1 Of Calcium/calmodulin-dependent protein kinase type 1D:E=111.959 | ENSEMBL:ENSP00000339249:human:Splice Isoform 2 Of
192427_s_at	C18A3.6a	C18A3.6	WBGene00004267	rab-3	nerve ring | pharyngeal nerves | dorsal nerve cord | ventral nerve cord | neurons	~all neurons. Immunoreactivity was detected in the synaptic-rich regions of the nervous system in a pattern similar to the distribution of the C. elegans synaptic vesicle membrane protein synaptotagmin. Specifically, the nerve ring, ventral nerve cord, and dorsal nerve cord showed the highest immunoreactivity. rab-3 expression also was observed in the pharyngeal nervous system. Detectable levels …		1	1		II-4J07	175564_s_at|192427_s_at	rab-3 encodes a rab3 homolog, a member of the Ras GTPase superfamily, and affects sensitivity to aldicarb and the distribution of synaptic vesicle populations and thereby affects synaptic transmission, track amplitude and speed of movement, chemotaxis to isoamyl alcohol, affects pharyngeal pump durations, and may only slightly affect male mating behavior; requires aex-3 for localization to synaps…	js48	Slu	Molecular_function:GTP binding|Biological_process:small GTPase mediated signal transduction|Biological_process:protein transport|Biological_process:positive regulation of locomotion|Molecular_function:RAB small monomeric GTPase activity|Biological_process:chemotaxis|Biological_process:synaptic transmission, cholinergic|Biological_process:mating behavior|Cellular_component:synaptic vesicle|Biologi…	GTPase Rab3, small G protein superfamily	ENSEMBL:ENSP00000282878:human:Ras-related protein Rab-3C:E=85.3372 | ENSEMBL:ENSP00000222256:human:Ras-related protein Rab-3A:E=84.0555 | ENSEMBL:ENSP00000304461:human:Ras-related protein Rab-3B:E=81.9208 | ENSEMBL:ENSP00000222120:human:Ras-related protei
175640_at	B0478.1a	B0478.1	WBGene00002178	jnk-1	dorsal nerve cord | circumpharyngeal nerve ring | ventral nerve cord | neurons | tail ganglia | nerve ring | dorsal nerve cord | ventral nerve cord | head ganglia | neurons	BDU SDQ ALM CAN HSN PDE PVD AVM other | "Expressed in most or all neurons and their processes, including the nerve ring, the head ganglions, the dorsal and ventral nerve cords, and the tail ganglions. Expressed in all stages of development." | "Most abundant during embryo and L1, L2 larva stages. Decreased gradually from the early L3 to young adult worms."	| Also expressed in cell bodies and axons. Showed cytoplasmic and nuclear staining.	1	1			175640_at|190415_s_at		gk7			Jun-N-terminal kinase (JNK)	ENSEMBL:ENSP00000352157:human:Mitogen-activated protein kinase 10 isoforM 3:E=140.921 | ENSEMBL:ENSP00000345944:human:Splice Isoform 4 Of Mitogen-activated protein kinase 8:E=140.187 | ENSEMBL:ENSP00000322284:human:Splice Isoform 3 Of Mitogen-activated pr
189709_at	D1022.8	D1022.8	WBGene00000280	cah-2						6	II-5L09	175329_s_at|189709_at	cah-2 encodes a predicted carbonic anhydrase.		WT	Molecular_function:carbonate dehydratase activity|Molecular_function:zinc ion binding|Biological_process:one-carbon compound metabolism	Carbonic anhydrase	ENSEMBL:ENSP00000285273:human:Carbonic anhydrase-related protein 10:E=48.2007 | ENSEMBL:ENSP00000084798:human:Carbonic anhydrase-related protein 2 precursor:E=39 | ENSEMBL:ENSP00000345659:human:Similar to Carbonic anhydrase 2:E=34.2596 | ENSEMBL:ENSP00000
173459_s_at	F52B5.1	F52B5.1	WBGene00009920	abts-1	anal sphincter/depressor muscle | dorsal nerve cord | ventral nerve cord | intestinal | renal gland cells | tail neurons	Adult Expression: renal gland cells; anal sphincter/depressor muscle; ventral nerve cord; dorsal nerve cord; tail neurons | Larval Expression: intestinal; renal gland cells; ventral nerve cord; dorsal nerve cord; tail neurons		1	1	1	I-4G09	172838_x_at|173459_s_at|175700_s_at			WT	Molecular_function:inorganic anion exchanger activity|Biological_process:anion transport|Cellular_component:membrane	Na+-independent Cl/HCO3 exchanger AE1 and related transporters (SLC4 family)	ENSEMBL:ENSP00000295736:human:Sodium bicarbonate cotransporter 3:E=254.167 | ENSEMBL:ENSP00000351483:human:KIAA0739 protein:E=252.482 | ENSEMBL:ENSP00000315789:human:Sodium bicarbonate cotransporter:E=251.796 | ENSEMBL:ENSP00000344272:human:Sodium bicarbonate cotransporter:E=239.959 | ENSEMBL:ENSP00000264485:human:Electrogenic Na+ bicarbonate cotransporter form 2:E=238.066 | ENSEMBL:ENSP000003504…
188091_at	F08B6.2	F08B6.2	WBGene00001682	gpc-2	all neurons | all muscle cells	Expression was found in all neurons and muscle cells.		1	1	1	I-3E16	-	gpc-2 encodes one of two C. elegans heterotrimeric G protein gamma subunits; gpc-2 is required, along with its partner GPB-1, a G protein beta subunit, for proper mitotic spindle positioning and orientation during early embryonic cell divisions; to date, GPC-2 expression has been reported in electrically excitable cells (all neurons and muscles).		WT|Emb|WT|WT|Emb	Molecular_function:signal transducer activity|Biological_process:G-protein coupled receptor protein signaling pathway|Cellular_component:heterotrimeric G-protein complex|Biological_process:embryonic development (sensu Animalia)	G protein gamma subunit	FLYBASE:CG3694-PA:fly:Flybase gene name is Ggamma30A-PA:E=11 |
174391_at	R13H7.2a	R13H7.2	WBGene00020069	R13H7.2	head neurons | intestinal	Adult Expression: intestinal; head neurons; unidentified | Larval Expression: intestinal; head neurons		1	1		IV-3I22	174391_at|181209_at|185542_at		ok1167	WT|WT|WT	Molecular_function:rhodopsin-like receptor activity|Biological_process:G-protein coupled receptor protein signaling pathway|Cellular_component:integral to membrane	Unnamed protein
187350_at	F37A4.7a	F37A4.7	WBGene00004316	rbf-1	nerve ring | dorsal nerve cord | ventral nerve cord | neurons	rbf-1 is expressed in neurons. Antibodies against both the N-terminal and C-terminal domain of RBF-1 fusion proteins label the nerve ring, ventral nerve cord, and dorsal nerve cords in a punctate pattern. | Localized to the synaptic-rich neuropil.	Neurons were labeled in a punctate pattern. | Localized to the synaptic-rich neuropil.	1	1	1	III-3F13	-		js232	WT|WT|WT	Molecular_function:transporter activity|Biological_process:transport|Cellular_component:synaptic vesicle|Cellular_component:membrane|Molecular_function:protein binding|Molecular_function:Rab interactor activity|Biological_process:intracellular protein transport|Molecular_function:zinc ion binding		ENSEMBL:ENSP00000261730:human:Rabphilin-3A:E=101.796 | ENSEMBL:ENSP00000353836:human:77 kDa protein:E=101.201 | ENSEMBL:ENSP00000343665:human:Double C2-like domain containing protein beta:E=71.8861 | ENSEMBL:ENSP00000340017:human:Double C2-like domain con
183618_at	C24B5.1	C24B5.1	WBGene00016044	C24B5.1						6	V-6B03	-			WT	Molecular_function:rhodopsin-like receptor activity|Biological_process:G-protein coupled receptor protein signaling pathway|Cellular_component:integral to membrane	Unnamed protein
190244_s_at	F01D4.4	F01D4.4	WBGene00001189	egl-21	head neurons | ventral cord motor neurons | nerve ring | preanal ganglion | tail neurons	egl-21 immunostaining was found in ~100 cells in the head and several neurons in the tail ganglia (15+/-3) and pre-anal ganglion (7+/-1) and motor neurons of the ventral cord (38+/-4). The subset of the egl-21 CPE-expressing cells include the following: the mechanosensory neurons ALM, AVM, and PVM; the interneurons BDU, SDQ; and the HSN egg-laying motor neurons. | "Immunostaining in wild-type ani…	In wild-type animals, egl-21 immunostaining was most concentrated in the nerve ring and other neuronal processes, whereas neuronal cell bodies had lower levels of expression.	1	1	6		-	Uncloned locus that affects egg laying.	n476		Molecular_function:carboxypeptidase A activity|Biological_process:proteolysis and peptidolysis	Zinc carboxypeptidase	ENSEMBL:ENSP00000352733:human:Carboxypeptidase E precursor:E=90.6383 | ENSEMBL:ENSP00000266047:human:Carboxypeptidase N catalytic chain precursor:E=83.3098 | ENSEMBL:ENSP00000225719:human:Carboxypeptidase D precursor:E=82.7959 | ENSEMBL:ENSP00000315074:human:Similar to Carboxypeptidase Z precursor:E=81.7695 | ENSEMBL:ENSP00000354255:human:Similar to Carboxypeptidase Z precursor:E=81.699 | ENSEMBL…
193262_at	F21F3.5	F21F3.5	WBGene00006774	unc-38						6	I-2M15	-	unc-38 encodes an alpha subunit of the nicotinic acetylcholine receptor (nAChR) superfamily; UNC-38 is required for normal locomotion and egg-laying, and functions as a subunit of a ligand-gated ion channel that likely mediates fast actions of acetylcholine at neuromuscular junctions and in the nervous system; when coexpressed with UNC-29 and LEV-1, non-alpha nAChR subunits, the resulting multime…	e20	WT	Molecular_function:neurotransmitter receptor activity|Biological_process:ion transport|Cellular_component:membrane|Molecular_function:extracellular ligand-gated ion channel activity|Biological_process:transport|Cellular_component:integral to membrane|Cellular_component:postsynaptic membrane|Molecular_function:nicotinic acetylcholine-activated cation-selective channel activity|Molecular_function:i…	Acetylcholine receptor	ENSEMBL:ENSP00000292212:human:Neuronal acetylcholine receptor protein, beta-2 chain precursor:E=101.959 | ENSEMBL:ENSP00000289957:human:Neuronal acetylcholine receptor protein, beta-3 chain precursor:E=91.7447 | ENSEMBL:ENSP00000303727:human:Neuronal acet
174545_at	C09D8.1a	C09D8.1	WBGene00004215	ptp-3	body wall muscle | nerve ring | all enclosing embryo cells | dorsal nerve cord | ventral nerve cord | nerve ring | all enclosing embryo cells | dorsal nerve cord | ventral nerve cord | nerve ring | all enclosing embryo cells | dorsal nerve cord | ventral nerve cord	Adult Expression: body wall muscle | Larval Expression: body wall muscle | "Antibody: The staining of anti-PTP-3 antisera in wild-type animals was weaker, but otherwise identical in pattern to the expression pattern of the PTP-3B::GFP transgenes." | "Reporter_gene: PTP-3B::GFP transgenes showed widespread expression in embryos. The earliest stage GFP was detected in these embryos was during late …	| "PTP-3B::GFP was expressed in many but not all neurons, within which it was localized to neurites. In later embryos and larvae PTP-3B-GFP became localized within epidermal cells, apparently to adherens junctions." | "PTP-3B::GFP was expressed in many but not all neurons, within which it was localized to neurites. In later embryos and larvae PTP-3B-GFP became localized within epidermal cells, ap…	1	1		II-7J03	174545_at|194134_at	ptp-3 encodes a receptor-like tyrosine phosphatase orthologous to the LAR (Leukocyte Common Antigen Related, OMIM:179590) subfamily of receptor-like tyrosine phosphatases that contain extracellular immunoglobulin-like and fibronectin type III domains and have been implicated in linking cell adhesion to intracellular phosphotyrosine levels; PTP-3 plays a role in gastrulation and epidermal developm…	ok244	WT|WT|WT|Emb|Morphology defect	Biological_process:embryonic development (sensu Animalia)|Molecular_function:transmembrane receptor protein tyrosine phosphatase activity|Cellular_component:adherens junction|Biological_process:protein amino acid dephosphorylation|Biological_process:gastrulation|Biological_process:synaptogenesis|Biological_process:epidermal differentiation	Protein tyrosine phosphatase	ENSEMBL:ENSP00000353187:human:Protein tyrosine PhosPhatase, recePtor tyPe, D isoform 2 Precursor:E=1000 | ENSEMBL:ENSP00000346738:human:OTTHUMP00000046513:E=1000 | ENSEMBL:ENSP00000347106:human:Splice Isoform 2 Of Receptor-type tyrosine-protein phosphatas
179849_s_at	F32D1.3	F32D1.3	WBGene00017983	F32D1.3				0	1	1	V-3L17	-			WT		TPR repeat	ENSEMBL:ENSP00000322300:human:Hypothetical protein DKFZp762A217:E=77.4949 | ENSEMBL:ENSP00000266712:human:Hypothetical protein DKFZp686O22167:E=58.9586 | ENSEMBL:ENSP00000343871:human:OTTHUMP00000018648:E=56.9586 | ENSEMBL:ENSP00000256062:human:ARG99 protein:E=40.9208 | ENSEMBL:ENSP00000324869:human:RNA-processing protein, HAT helix repeat containing protein:E=35.9208 | ENSEMBL:ENSP00000341535:hu…
175683_s_at	K10D3.2	K10D3.2	WBGene00006753	unc-14	all neurons | DD neurons | VD neurons	Expressed in almost all neurons at all stages. | "Expressed in VD/DD neurons, HSN neurons. Expressed in late embryos. Expression do not vary with developmental stages."	Although the construct contains nuclear localization signal, no nuclear staining was observed. Expression found in cell bodies and axons.	1	1		I-3B19	174402_at|175683_s_at|188044_s_at	The unc-14 gene encodes an activity required for both axonogenesis and sex myoblast migration.	e57	WT|Unc|Unc	Biological_process:locomotory behavior
182567_at	T10B5.4	T10B5.4	WBGene00020390	T10B5.4						1	V-1N04	175199_at|182567_at			WT	Molecular_function:N-acetyltransferase activity	Uncharacterized protein
183646_at	R10H10.4	R10H10.4	WBGene00011223	R10H10.4						6	IV-5D03	-			Emb	Biological_process:embryonic development (sensu Animalia)	Unnamed protein
191935_s_at	T10A3.1a	T10A3.1	WBGene00006750	unc-10	nerve ring | dorsal nerve cord | ventral nerve cord	Rim staining was restricted to discrete puncta in synapse-rich regions of the nervous system including the nerve ring, the ventral nerve cord and the dorsal nerve cord. Localized Rim protein was observed in all larval stages.	Double labeling with antibodies directed against RAB-3, a synaptic vesicle protein, revealed that Rim was much more tightly clustered than synaptic vesicle markers. In the head of the worm, where individual synaptic varicosities of SAB neurons can be examined, one or two Rim puncta were localized in the middle of each RAB-3 staining synaptic varicosity. Localized Rim protein was undetectable in c…	1	1	1	X-3F06	173800_at|183507_at|191935_s_at	unc-10 encodes a protein with zinc-finger, Q/N-rich, PDZ, and C2 domains that is homologous to vertebrate Rim1, a presynaptic protein which binds, and effects the activity of, synaptic vesicle-associated GTP-Rab3; UNC-10 is required for normal locomotion and synaptic transmission, and localizes to a subdomain of presynaptic termini, where it probably acts to regulate the priming step of presynapt…	ad591	WT|WT	Molecular_function:protein binding|Molecular_function:Rab interactor activity|Biological_process:intracellular protein transport|Molecular_function:zinc ion binding|Molecular_function:calcium ion binding|Biological_process:mating behavior|Biological_process:locomotory behavior|Biological_process:synaptic vesicle priming|Biological_process:defecation|Molecular_function:GTP-dependent protein bindin…		ENSEMBL:ENSP00000342936:human:Splice Isoform 3 Of Regulating synaptic membrane exocytosis protein 2:E=122.268 | ENSEMBL:ENSP00000275037:human:Splice Isoform 5 Of Regulating synaptic membrane exocytosis protein 1:E=117.387 | ENSEMBL:ENSP00000264838:human:S
188220_at	C32E8.7	C32E8.7	WBGene00004368	ric-19	m2 | pharyngeal interneurons | neurons | neurons | head	These transgenic animals expressed low levels of the RIC-19::GFP fusion protein in all neurons, as well as in the excretory canal and gland cells located just below the nerve ring in the head. The m2 pharyngeal motor neurons, as well as some pharyngeal interneurons, expressed much higher levels of the RIC-19::GFP fusion protein than the other positive cells. | "The ric-19 promoter is active in al…	The RIC-19::GFP protein was diffusely distributed within the cytoplasm of positive cells.	1	1	1	I-1J05	-	The ric-19 gene encodes an evolutionarily conserved cytosolic protein involved in neuroendocrine secretion via association with secretory vesicles.	ok833	WT		Secretory vesicle-associated protein ICA69, contains Arfaptin domain	ENSEMBL:ENSP00000304415:human:Islet cell autoantigen 1:E=53.7696 | ENSEMBL:ENSP00000265577:human:ICA1 protein:E=53.7696 | ENSEMBL:ENSP00000316074:human:ICA1 protein:E=49.7959 | ENSEMBL:ENSP00000351047:human:Hypothetical protein DKFZp434E1919:E=47.0969 | ENSEMBL:ENSP00000341603:human:Islet cell autoantigen ICAp69:E=44.9208 | FLYBASE:CG10566-PA:fly:Flybase gene name is CG10566-PA:E=39.4949 |
190864_at	C29H12.3a	C29H12.3	WBGene00004346	rgs-3	neuronal	Expression is seen from elongating embryos until adulthood in several anterior nuclei around the pharynx, which are probably neuronal.		1	1	6	II-4H08	-	rgs-3 encodes a protein with two highly similar RGS domains with highest similarity to human RGS8.	vs19	WT|WT	Molecular_function:signal transducer activity	G protein signaling regulators	ENSEMBL:ENSP00000294855:human:OTTHUMP00000060696:E=15.7447 | ENSEMBL:ENSP00000258302:human:RegulatoR of G-pRotein signalling 8:E=15.7447 | ENSEMBL:ENSP00000276500:human:Splice Isoform 6 Of Regulator of G-protein signaling 20:E=15.2757 | ENSEMBL:ENSP00000353279:human:Splice Isoform 3 Of Regulator of G-protein signaling 20:E=15.1487 | ENSEMBL:ENSP00000348136:human:Splice Isoform 4 Of Regulator of G…
173616_at	K11D12.10a	K11D12.10	WBGene00003374	mlk-1							V-4E01	173616_at|187082_s_at		km19	WT	Molecular_function:protein kinase activity|Molecular_function:ATP binding|Biological_process:protein amino acid phosphorylation|Molecular_function:protein serine/threonine kinase activity	Tyrosine kinase specific for activated (GTP-bound) p21cdc42Hs	ENSEMBL:ENSP00000272005:human:Mixed lineage kinase 4beta:E=41.0362 | ENSEMBL:ENSP00000309597:human:Serine/threonine protein kinase:E=32.3188 | ENSEMBL:ENSP00000340257:human:Similar to MLTK-beta:E=30.0915 | ENSEMBL:ENSP00000253055:human:Mitogen-activated p
188999_s_at	F45E1.6	F45E1.6	WBGene00001945	his-71	head neurons | intestine | nervous system | ventral nerve cord | tail neurons	Adult Expression: intestine;		1	1	6	X-4I07	-	his-71 encodes an H3 histone required for embryonic viability, body morphology, and larval viability.		Emb|Bmd|Emb|Lvl|Emb|Gro	Molecular_function:DNA binding|Biological_process:nucleosome assembly|Biological_process:chromosome organization and biogenesis (sensu Eukarya)|Cellular_component:nucleosome|Cellular_component:nucleus|Biological_process:body morphogenesis (sensu Nematoda)|Biological_process:embryonic development (sensu Animalia)|Biological_process:positive regulation of growth rate|Biological_process:larval devel…	Histones H3 and H4	ENSEMBL:ENSP00000254810:human:H3 histone, family 3A:E=66.1487 | ENSEMBL:ENSP00000305245:human:15 kDa protein:E=64.8861 | ENSEMBL:ENSP00000333277:human:Similar to Histone H3:E=64.699 | ENSEMBL:ENSP00000352252:human:PREDICTED: similar to CG31613-PA:E=64.6778 | ENSEMBL:ENSP00000305353:human:H3 histone family, member T:E=62.6576 | ENSEMBL:ENSP00000339835:human:Hypothetical protein:E=61.585 | ENSEMBL:…
182182_at	T28F2.2	T28F2.2	WBGene00020901	T28F2.2						1	I-1D15	-			WT		Unnamed protein
173265_at	Y71H10A.1a	Y71H10A.1	WBGene00022199	Y71H10A.1	neuronal | hypodermis | pharynx | ventral nerve cord	Expression is seen in cell bodies of the ventral nerve cord. | "In adults expression is seen in hypodermal cells throughout the body, in neurons of the head and tail ganglia, in cell bodies of the ventral nerve cord, and in muscle cells of the pharynx." | In adults expression is seen in nuclei of the vulval hypodermis. | "This multicomponent pattern first shows expression in pre-comma stage embry…		1	1		X-2C11	173265_at|190345_s_at	Y71H10A.1 is orthologous to the human gene PHOSPHOFRUCTOKINASE, MUSCLE TYPE (PFKM; OMIM:232800), which when mutated leads to glycogen storage disease VII.		Emb|WT	Molecular_function:6-phosphofructokinase activity|Biological_process:glycolysis|Cellular_component:cytoplasm|Cellular_component:6-phosphofructokinase complex|Biological_process:embryonic development (sensu Animalia)	Pyrophosphate-dependent phosphofructo-1-kinase	ENSEMBL:ENSP00000345771:human:Hypothetical protein FLJ44241:E=233.523 | ENSEMBL:ENSP00000263145:human:6-phosphofructokinase, type C:E=232.638 | ENSEMBL:ENSP00000269848:human:6-phosphofructokinase, liver type:E=228.824 | ENSEMBL:ENSP00000309438:human:Similar to 6-phosphofructokinase, liver type:E=224.086 | ENSEMBL:ENSP00000282439:human:Splice Isoform 2 Of 6-phosphofructokinase, muscle type:E=219.8…
186343_s_at	Y54E5A.8a	Y54E5A.8	WBGene00013203	Y54E5A.8							I-7E08	-			WT		Unnamed protein
193467_s_at	C16C2.2a	C16C2.2	WBGene00001145	eat-16	spermathecae | all neurons | pharyngeal muscle | vulval muscle	Examination of transgenic animals carrying pGP16 using confocal microscopy showed that EAT-16 is expressed in most or all neurons, including the hermaphrodite specific neuron (HSN), as well as in the vulval and pharyngeal muscles. Expression was also occasionally seen in the spermatheca and body wall muscles.		1	1	1	I-4J04	-	The eat-16 gene encodes an RGS protein that affects movement, pharyngeal pumping, egg laying, and synaptic transmission; it genetically interacts with the egl-30 and goa-1 signaling pathways, and is expressed in excitable cells and in the spermatheca.	ad702	WT|WT|WT	Biological_process:intracellular signaling cascade|Molecular_function:signal transducer activity|Biological_process:G-protein coupled receptor protein signaling pathway|Cellular_component:heterotrimeric G-protein complex	G protein signaling regulators	ENSEMBL:ENSP00000331485:human:Splice Isoform 1 Of Regulator of G-protein signaling 7:E=82.6021 | ENSEMBL:ENSP00000341199:human:Splice Isoform 4 Of Regulator of G-protein signaling 6:E=78.0506 | ENSEMBL:ENSP00000319069:human:RegulatoR of G-pRotein signalli
181455_s_at	C01B7.6	C01B7.6	WBGene00004457	rpm-1	nerve ring | nerve ring | nervous system | nerve ring | pharynx | ventral nerve cord | body neurons | tail neurons | nerve ring | pharynx | ventral nerve cord | body neurons | tail neurons | pharynx | distal tip cells | neurons | coelomocytes	On whole-mount in situ preparations, the affinity-purified anti-RPM-1 antibodies detected weak expression of endogenous RPM-1 in the nerve ring, a synapse-rich region, in wild-type animals but not in rpm-1(ju23) and rpm-1(ju44) mutants. | "In transgenic animals that overexpressed the functional RPM-1::GFP, both the anti-RPM-1 and anti-GFP antibodies gave identical patterns and showed that RPM-1::…	| RPM-1::GFP expression was occasionally found in some neuronal cell bodies but was excluded from nuclei. | "The GFP signal in pSAM3 transformants is weak. Expression of the pSAM3 rescuing construct indicates that RPM-1 is most abundant in axons of the nerve ring neuropil. Clearly, RPM-1 is not confined to the nucleus."	1	1	1	V-6C14	173636_at|181455_s_at		js317	WT|WT	Molecular_function:hydrolase activity|Molecular_function:zinc ion binding|Cellular_component:intracellular|Molecular_function:ubiquitin-protein ligase activity|Biological_process:protein ubiquitination|Cellular_component:ubiquitin ligase complex	Inhibitor of type V adenylyl cyclases/Neuronal presynaptic protein Highwire/PAM/RPM-1	ENSEMBL:ENSP00000349892:human:Protein associated with Myc:E=1000 | ENSEMBL:ENSP00000353197:human:HSPC026:E=83.7447 | ENSEMBL:ENSP00000261887:human:P532:E=17.9586 | ENSEMBL:ENSP00000273960:human:Regulator of chromosome condensation, RCC1 family protein:E=13.6778 | ENSEMBL:ENSP00000261721:human:BTB/POZ domain containing protein 1:E=11.4685 | ENSEMBL:ENSP00000255608:human:Splice Isoform 1 Of BTB/POZ…
174473_at	ZK470.2a	ZK470.2	WBGene00022745	ZK470.2								174473_at|182466_at|185037_at					Unnamed protein
192717_at	C08F8.8	C08F8.8	WBGene00003657	nhr-67	head neurons	nhr-67DGFP exhibited a restricted expression pattern. nhr-67DGFP expression was only observed in six or seven head neurons. There was no vulval GFP expression in the nhr-67DGFP reporter line. | "The mRNAs for lin-42, nhr-23, and nhr-41a exhibit a low-high (peak)-low profile during the L1 intermolt that is precisely reiterated at later stages. The mRNAs for nhr-25a, nhr-25b, and nhr-41b have a hig…		1	1	1	IV-5P08	-		ok631	WT|Adl|Gro|Pvl|Unc|Gro|Pvl|Unc	Molecular_function:DNA binding|Molecular_function:ligand-dependent nuclear receptor activity|Biological_process:regulation of transcription, DNA-dependent|Cellular_component:nucleus|Molecular_function:transcription factor activity|Biological_process:determination of adult life span|Biological_process:physiological processes|Biological_process:positive regulation of growth rate|Biological_process:…	Hormone receptors	ENSEMBL:ENSP00000230083:human:Hypothetical protein FLJ16774:E=44.5229 | ENSEMBL:ENSP00000317199:human:Splice Isoform 1 Of Photoreceptor-specific nuclear receptor:E=32.8539 | ENSEMBL:ENSP00000299224:human:Splice Isoform 2 Of Photoreceptor-specific nuclear
183908_at	F09F7.5a	F09F7.5	WBGene00017302	F09F7.5						1	III-2N04	174258_at|183908_at			WT|WT		Unnamed protein
174422_at	F59A6.1	F59A6.1	WBGene00003822	nsy-1	rectal gland | hypodermis | intestine | neurons	Expressed in the intestine, hypodermis, rectal gland cells, and neurons, including both AWC neurons.		1	1	1	II-4M01	174422_at|191165_at	nsy-1 encodes a MAP kinase kinase kinase homolog that affects chemotaxis, egg laying, and pathogen response; NSY-1 activity is activated by the calmodulin kinase UNC-43, and is required for lateral signalling that leads to asymmetric olfactory neuron fates; interacts with SEK-1, and is expressed in the intestine, hypodermis, rectal gland cells, and neurons.	ag3	WT	Molecular_function:protein kinase activity|Molecular_function:ATP binding|Biological_process:protein amino acid phosphorylation|Molecular_function:protein serine/threonine kinase activity|Molecular_function:protein-tyrosine kinase activity|Biological_process:chemotaxis|Biological_process:innate immune response|Biological_process:cell fate commitment	Serine/threonine protein kinase	ENSEMBL:ENSP00000345629:human:139 kDa protein:E=234.824 | ENSEMBL:ENSP00000352093:human:Hypothetical protein FLJ16518:E=229.357 | ENSEMBL:ENSP00000348104:human:155 kDa protein:E=213.252 | ENSEMBL:ENSP00000351908:human:Mitogen-activated protein kinase kina
180084_s_at	F10G7.5	F10G7.5	WBGene00017369	F10G7.5						1	II-3P08	180083_at|180084_s_at			Gro	Biological_process:positive regulation of growth rate	Monocarboxylate transporter	ENSEMBL:ENSP00000295190:human:Monocarboxylate transporter 14:E=10.5086 | FLYBASE:CG13907-PA:fly:Flybase gene name is CG13907-PA:E=10.9586 |
171782_x_at	C17G1.7	C17G1.7	WBGene00007653	C17G1.7						1	X-4L22	171782_x_at|189484_at		ok762	WT	Molecular_function:catalytic activity|Biological_process:metabolism|Molecular_function:cysteine synthase activity|Biological_process:cysteine biosynthesis from serine	Cystathionine beta-synthase and related enzymes	ENSEMBL:ENSP00000344460:human:Splice Isoform 2 Of Cystathionine beta-synthase:E=58.7212 | ENSEMBL:ENSP00000337087:human:Cystathionine-beta-synthase:E=58.699 | FLYBASE:CG1753-PA:fly:Flybase gene name is CG1753-PA:E=53.699 |
191633_s_at	F17C8.1	F17C8.1	WBGene00000068	acy-1	active	all neurons | tail ganglia | ventral nerve cord | head ganglia | vulval muscle	The acy-1::gfp fusion protein is expressed in virtually all neurons and body muscles; however, it does not appear to be expressed in other tissues. | "Expression is generally neuronal in the head ganglia (less extensive in anterior of the head ganglia), ventral nerve cord, tail ganglia, muscle cells of vulva and in adults expression is observed at low levels in the body wall muscle cells. Express…		1	1	1	III-2K14	-	The acy-1 gene encodes a protein with 40% identity to mammalian adenylyl cyclases, most closely related to the divergent mouse isoform type IX, that affects viability, muscle contraction, locomotion, and molting; it acts genetically downstream of gsa-1 and is expressed in excitable cells.	nu327	WT|WT|WT	Molecular_function:guanylate cyclase activity|Biological_process:intracellular signaling cascade|Molecular_function:adenylate cyclase activity|Biological_process:G-protein signaling, coupled to cAMP nucleotide second messenger|Biological_process:necrosis|Biological_process:response to chemical substance	KOG3618	Adenylyl cyclase	ENSEMBL:ENSP00000323464:human:144 kDa protein:E=165.482 | ENSEMBL:ENSP00000294016:human:Adenylate cyclase, type IX:E=165.18 | ENSEMBL:ENSP00000311405:human:Splice Isoform 1 Of Adenylate cyclase, type VI:E=91.4318 | ENSEMBL:ENSP00000286355:human:Adenylate
190053_at	F52H2.2	F52H2.2	WBGene00000004	aat-3	active						1	X-1L22	-			WT|Unclassified	Molecular_function:amino acid-polyamine transporter activity|Biological_process:amino acid transport|Cellular_component:membrane|Biological_process:transport	KOG1287	Amino acid transporters	ENSEMBL:ENSP00000261622:human:Large neutral amino acids transporter small subunit 1:E=113.886 | ENSEMBL:ENSP00000219343:human:KIAA0245 protein:E=110.745 | ENSEMBL:ENSP00000320378:human:Large neutral amino acids transporter small subunit 2:E=107.432 | ENSE
191281_s_at	C44B11.3	C44B11.3	WBGene00003175	mec-12	active	DB neurons | ventral cord motor neurons | nerve ring | lumbar neurons | touch receptor neurons | neurons	Strong levels of expression in the six touch receptor neurons. In addition, staining was detectable in several other neurons, including motorneurons of the ventral cord such as members of the DB class, various neurons of the nerve ring region, and a few neurons of the lumbar ganglion such as PVR. No expression was detected in ALN and FLP neurons.		1	1	1	III-1N17	-	mec-12 encodes a novel C. elegans alpha-tubulin that is unique amongst C. elegans alpha tubulins in that it may be subject to post-translational acetylation; MEC-12 is required for normal mechanosensory response to gentle touch, and specifically for formation of the 15-protofilament microtubule bundle present in the touch receptor neurons; mec-12 interacts genetically with mec-5, which encodes a …	e1605	WT|WT	Molecular_function:structural molecule activity|Biological_process:microtubule-based movement|Cellular_component:microtubule|Molecular_function:GTPase activity|Molecular_function:GTP binding|Biological_process:microtubule polymerization|Cellular_component:tubulin|Molecular_function:structural constituent of cytoskeleton|Biological_process:mechanosensory behavior	KOG1376	Alpha tubulin	ENSEMBL:ENSP00000301071:human:Tubulin alpha-3 chain:E=233.678 | ENSEMBL:ENSP00000336799:human:Tubulin alpha-ubiquitous chain:E=233.357 | ENSEMBL:ENSP00000347462:human:Splice Isoform 1 Of Tubulin alpha-2 chain:E=232.398 | ENSEMBL:ENSP00000301072:human:Tubu
178214_at	ZC443.2	ZC443.2	WBGene00013897		active						6	V-8F09	-			WT
192666_s_at	VF13D12L.1	VF13D12L.1	WBGene00012148		active						1	II-7P12	-			Unc|Unclassified|Gro|Lvl|Unc	Molecular_function:inositol-3-phosphate synthase activity|Biological_process:myo-inositol biosynthesis|Biological_process:phospholipid biosynthesis|Biological_process:positive regulation of growth rate|Biological_process:larval development (sensu Nematoda)|Biological_process:physiological processes|Biological_process:locomotory behavior	KOG0693	Myo-inositol-1-phosphate synthase	ENSEMBL:ENSP00000315147:human:Myo-inositol 1-phosphate synthase A1:E=146.131 | ENSEMBL:ENSP00000337746:human:58 kDa protein:E=144.092 | ENSEMBL:ENSP00000349558:human:Similar to Myo-inositol 1-phosphate synthase A1:E=132.013 | FLYBASE:CG11143-PA:fly:Flybase gene name is Inos-PA:E=136.921 |
194077_s_at	ZK637.8a	ZK637.8	WBGene00006768	unc-32	active	head neurons | motor neurons | ventral cord motor neurons | head neurons | ventral cord motor neurons | intestine | gonad | spermathecae | neurons | somatic gonad | pharynx | vulvaD | E lineage | spermathecae | neurons | somatic gonad | pharynx | vulvaD | E lineage | spermathecae | neurons | somatic gonad | pharynx | vulvaD | E lineage | spermathecae | neurons | somatic gonad | pharynx | vulvaD |…	GFP expression in wild-type strains carrying this construct was restricted to the nervous system, including all the motoneurons in the ventral cord, the dorsal, the lateral, and all the sublateral cords, PLMLR, PVM, ALMLR, AVM, ALNLR, PLNLR, PVDLR, PDE		1	1		III-4D10	-	unc-32 encodes six isoforms of a highly conserved vacuolar H+-ATPase a subunit (V-ATPase) homologous to the vertebrate a1 proteins that have been implicated in a number of human diseases including osteopetrosis (OMIM:259700); UNC-32 is predicted to function as part of an ATP-dependent proton pump that regulates acidification of intracellular compartments and is essential for locomotion and embryo…	e189	Emb|Emb|Pvl|Sck|Ste|Emb|Gro|Unc	Biological_process:proton transport|Cellular_component:membrane|Biological_process:embryonic development (sensu Animalia)|Biological_process:positive regulation of growth rate|Biological_process:hermaphrodite genital morphogenesis|Biological_process:physiological processes|Biological_process:reproduction|Biological_process:locomotory behavior	KOG2189	Vacuolar H+-ATPase V0 sector, subunit a	ENSEMBL:ENSP00000342951:human:Similar to Vacuolar proton translocating ATPase 116 kDa subunit A isoform 1:E=265.432 | ENSEMBL:ENSP00000308122:human:Vacuolar proton translocating ATPase 116 kDa subunit a isoform 4:E=231 | ENSEMBL:ENSP00000265686:human:T-cell, immune regulator 1, isoform a:E=162.18 | ENSEMBL:ENSP00000332247:human:ATPase, H+ transporting, lysosomal V0 subunit a isoform 2:E=161 | ENS…
189379_at	F58G6.4	F58G6.4	WBGene00010275		active						6	IV-5A17	-			WT	Molecular_function:GABA-A receptor activity|Molecular_function:extracellular ligand-gated ion channel activity|Biological_process:ion transport|Cellular_component:integral to membrane|Cellular_component:postsynaptic membrane|Biological_process:transport|Cellular_component:membrane|Molecular_function:neurotransmitter receptor activity	KOG3644	Ligand-gated ion channel	ENSEMBL:ENSP00000345284:human:Splice Isoform 2 Of Glycine receptor alpha-3 chain precursor:E=57.2757 | ENSEMBL:ENSP00000274576:human:Glycine receptor alpha-1 chain precursor:E=55.9208 | ENSEMBL:ENSP00000274546:human:Splice Isoform 1 Of Gamma-aminobutyric-
191335_at	C39B10.1	C39B10.1	WBGene00008021		active						6	X-5I01	-			Egl	Molecular_function:rhodopsin-like receptor activity|Biological_process:G-protein coupled receptor protein signaling pathway|Cellular_component:integral to membrane|Biological_process:oviposition	LSE0772	Unnamed protein
190081_at	F09G2.5	F09G2.5	WBGene00017314		active						1	V-5M07	-			WT	Molecular_function:GABA-A receptor activity|Molecular_function:extracellular ligand-gated ion channel activity|Biological_process:ion transport|Cellular_component:integral to membrane|Cellular_component:postsynaptic membrane|Biological_process:transport|Cellular_component:membrane|Molecular_function:neurotransmitter receptor activity			ENSEMBL:ENSP00000274547:human:Splice Isoform 2 Of Gamma-aminobutyric-acid receptor beta-2 subunit precursor:E=54.0706 | ENSEMBL:ENSP00000274093:human:Splice Isoform 1 Of Glycine receptor alpha-3 chain precursor:E=53.9208 | ENSEMBL:ENSP00000275066:human:Ga
173439_at	F25E2.5a	F25E2.5	WBGene00000899	daf-3	active	head neurons | vulva | hyp7 | hyp11 | hyp9 | hypodermal | pharynx | V lineage | P lineage | hyp10 | ventral nerve cord | intestinal | distal tip cells | tail neurons	Almost every transgenic animal shows strong DAF-3/GFP expression in many, but not all, head neurons, the ventral nerve cord (both cell bodies and processes), the intestinal cells, especially the membrane adjacent to the intestinal lumen, and tail hypoderm	In wild type, DAF-3/GFP is primarily, although not exclusively, cytoplasmic. DAF-3/GFP subcellular distribution was examined in head neurons in the vicinity of ASI (the cell that produces the DAF-7 signal), as well as in intestinal cells. DAF-3/GFP was predominantly cytoplasmic in all animals. However, in all animals, dim GFP fluorescence was seen in the nucleus of some of the cells with bright c…	1	1		X-1M03	173439_at|188906_s_at		e1376	WT|WT	Biological_process:regulation of transcription, DNA-dependent|Cellular_component:intracellular	KOG3701	TGFbeta receptor signaling protein SMAD and related proteins	ENSEMBL:ENSP00000341551:human:Mothers against decapentaplegic homolog 4:E=51.0458 | ENSEMBL:ENSP00000332973:human:Mothers against decapentaplegic homolog 3:E=32.6021 | ENSEMBL:ENSP00000305769:human:Mothers against decapentaplegic homolog 1:E=28.4318 | ENS
174314_at	F41C6.1	F41C6.1	WBGene00006746	unc-6	active	sheath_cells | VA neurons | VB.3-11 neurons | P lineage | ventral nerve cord | neurons | head	Early Expression by Ventral Epidermoblasts: Ventral epidermoblasts P1/2-P11/12 are the first cells to express UNC-6::HA during embryogenesis. Netrin becomes detectable in the cytoplasm of these twelve cells soon after their births (circa 230 min) and befo		1	1	1	X-3L09	174314_at|176601_at	unc-6 encodes a netrin orthologous to the human and mouse netrin-1 precursor proteins; UNC-6 functions as a guidance molecule that regulates the migrations of pioneer axons and mesodermal cells, such as the gonadal distal tip cell, along the dorsoventral axis; a secreted molecule, UNC-6 is expressed during embryogenesis by epidermoblasts and neurons; UNC-6 is involved in both attractive and repul…	e7	WT|WT|WT|Unc	Cellular_component:extracellular matrix|Molecular_function:structural molecule activity|Biological_process:locomotory behavior|Molecular_function:receptor binding|Biological_process:axon guidance|Biological_process:mesoderm cell migration	KOG3512	Netrin, axonal chemotropic factor	ENSEMBL:ENSP00000173229:human:Netrin-1 precursor:E=180.284 | ENSEMBL:ENSP00000293973:human:Netrin-2 like protein precursor:E=136.509 | ENSEMBL:ENSP00000258341:human:Laminin gamma-1 chain precursor:E=100.42 | ENSEMBL:ENSP00000354360:human:OTTHUMP0000006456
194028_s_at	K02B12.1	K02B12.1	WBGene00000431	ceh-6	active	neurons | rectum | tail | ventral nerve cord | head	RMDV RMDD AUA AVH SABV, excr cell | "At the L1 larval stage CEH-6ceh-6 is expressed in four pairs of bilaterally symmetric neurons in the lateral ring ganglion of the animal. These neurons are the RMDDLR, RMDVLR, AUALR and AVHLR neurons. The expression i		1	1	6	I-4M15	-	ceh-6 encodes a POU family homeodomain protein, homologous to human POU3F4 (OMIM:304400, mutated in conductive deafness 3) that affects embryonic viability, locomotion, and molting, and that regulates ectodermal and excretory function; CEH-6 is expressed dynamically during development and expression includes neurons, the excretory cell, and ectodermal cells.	mg60	Mlt|Unc|Clr|Lva|Lvl|Unc|Bmd|Gro|Lvl|Stp|Unc	Molecular_function:DNA binding|Molecular_function:transcription factor activity|Biological_process:regulation of transcription, DNA-dependent|Cellular_component:nucleus|Biological_process:body morphogenesis (sensu Nematoda)|Biological_process:osmoregulation|Biological_process:positive regulation of growth rate|Biological_process:larval development (sensu Nematoda)|Biological_process:growth|Biolog…	KOG3802	Transcription factor OCT-1, contains POU and HOX domains	ENSEMBL:ENSP00000355001:human:POU domain, class 3, transcription factor 3:E=66.0605 | ENSEMBL:ENSP00000329170:human:POU domain, class 3, transcription factor 2:E=60.5086 | ENSEMBL:ENSP00000353195:human:POU domain, class 3, transcription factor 4:E=59.7959
178923_at	C01H6.3	C01H6.3	WBGene00007253		active						6	I-3F07	-			WT
178332_s_at	K09E4.4	K09E4.4	WBGene00010722		active						6	II-9C23	178331_at|178332_s_at	K09E4.4 is orthologous to the human gene N-ACETYLGALACTOSAMINIDASE, ALPHA- (NAGLU; OMIM:104170), which when mutated leads to disease.		WT		KOG2233	Alpha-N-acetylglucosaminidase	ENSEMBL:ENSP00000225927:human:Alpha-N-acetylglucosaminidase precursor:E=102.602 | FLYBASE:CG13397-PA:fly:Flybase gene name is CG13397-PA:E=95.6198 |
181559_at	C24A3.2a	C24A3.2	WBGene00016033		active						6	X-4F03	-			WT		LSE0962	Unnamed protein
189110_at	F31E3.2a	F31E3.2	WBGene00017950		active						1	III-3N09	175601_at|189110_at		tm431	WT|WT|WT|WT	Molecular_function:protein kinase activity|Molecular_function:ATP binding|Biological_process:protein amino acid phosphorylation|Molecular_function:protein serine/threonine kinase activity|Biological_process:mesoderm development|Biological_process:anterior/posterior pattern formation	KOG0694	Serine/threonine protein kinase	ENSEMBL:ENSP00000301037:human:Eukaryotic protein kinase family protein:E=38.7959 | ENSEMBL:ENSP00000333896:human:RPS6KA4 protein:E=37.6778 | ENSEMBL:ENSP00000306124:human:Protein kinase C, epsilon type:E=37.6198 | ENSEMBL:ENSP00000295797:human:Protein kin
174236_at	W05E10.3	W05E10.3	WBGene00000453	ceh-32	active	sheath_cells | hyp5 | hyp6 | somatic gonad | head hypodermis | hyp3 | head neuronal precursors | hyp4	Although the antibody and reporter patterns coincide in a number of key aspects, a few differences are evident. Expression in the head hypodermal cells upon hatching is only faintly detected with the gfp reporter construct. Moreover, only a few neurons in	The CEH-32 protein is detected exclusively in the nuclei.	1	1		V-7N10	174236_at|193576_at	ceh-32 encodes a Six/sine oculis-type homeodomain protein most closely related to the Six3/6 subfamily that contains Drosophila OPTIX and human SIX3 (OMIM:603714, which when mutated leads to holoprosencephaly 2); CEH-32 appears to be essential for development and required for proper head morphogenesis; during embryogenesis, CEH-32 is expressed in hypodermal and neuronal precursors, and at later s…	ok343	Emb|Lva|Sck|Unc|Emb|Lva|Unc	Molecular_function:DNA binding|Molecular_function:transcription factor activity|Biological_process:regulation of transcription, DNA-dependent|Cellular_component:nucleus|Biological_process:development|Biological_process:embryonic development (sensu Animalia)|Biological_process:larval development (sensu Nematoda)|Biological_process:growth|Biological_process:physiological processes|Biological_proces…	KOG0775	Transcription factor SIX and related HOX domain proteins	ENSEMBL:ENSP00000260653:human:Homeobox protein SIX3:E=65.0506 | ENSEMBL:ENSP00000328596:human:SIX6 protein:E=64.1675 | ENSEMBL:ENSP00000304502:human:Homeobox protein SIX2:E=56.0969 | ENSEMBL:ENSP00000247182:human:Homeobox protein SIX1:E=55.1308 | ENSEMBL:ENSP00000216513:human:Homeobox protein SIX4:E=49.1938 | ENSEMBL:ENSP00000316842:human:Splice Isoform 1 Of Homeobox protein SIX5:E=45.1135 | FLYB…
188401_s_at	C36B1.1a	C36B1.1	WBGene00000527	cle-1	active	motor neurons | cephalic neurons | intestine | pharynx | rectal epithelium | lateral ganglia | somatic gonad | head | interneurons | muscle | nerve ring | intestine | pharynx | gonad | dorsal nerve cord | ventral nerve cord	cle-1AGFP expression was first detected in comma stage ( 390min) embryos in cephalic neurons. Expression in interneurons and rectal epithelial cells is seen by the 2-fold stage, 60 min later, and continues through larval and adult stages. cle-1BGFP expre	| Under body wall muscles where it preferentially accumulates at junctions between muscle cells and along dense body lines | "At the light microscope level, it is not possible to determine whether NID-1 or CLE-1 is present within or excluded from synapti	1	1	19	I-4E22	186657_at|188401_s_at|191302_at	The cle-1 gene encodes three developmentally regulated protein isoforms expressed predominantly in neurons.	cg120	WT|WT|WT|WT	Biological_process:phosphate transport|Cellular_component:cytoplasm|Molecular_function:structural molecule activity|Biological_process:cell adhesion|Cellular_component:extracellular matrix	KOG3546	Collagens (type XV)	ENSEMBL:ENSP00000339118:human:Splice Isoform 2 Of Collagen alpha 1(XVIII) chain precursor:E=66.4089 | ENSEMBL:ENSP00000352798:human:Splice Isoform 1 Of Collagen alpha 1(XVIII) chain precursor:E=66.2924 | ENSEMBL:ENSP00000347665:human:150 kDa protein:E=63.
174230_at	C32E8.10a	C32E8.10	WBGene00006751	unc-11	active	nerve ring | intestine | dorsal nerve cord | ventral nerve cord | coelomocytes | neurons | vulva | nerve ring | intestine | ventral nerve cord | coelomocytes	Punctate immunoreactivity in the ventral and dorsal nerve cords and the nerve ring. The antibodies failed to detect UNC-11 in motor neuron commissures or in the dendrites of sensory neurons in the head. UNC-11 expressed in the coelomocytes and diffusively stained the intestine. | "~all neurons [A.Alfonso, M.Nonet(personal communication to Shawn Lockery)]" | "The promoter expressed GFP at high lev…		1	1		I-1J11	172028_x_at|172029_x_at|172149_x_at|172150_x_at|172151_x_at|172152_x_at|174230_at|176645_s_at|176648_at|176649_s_at	unc-11 encodes multiple isoforms of a clathrin-adaptor protein AP180 (OMIM:603025) that functions in clathrin-mediated endocytosis; UNC-11 is essential for embryogenesis, locomotion, and pharyngeal pumping, and regulates neurotransmitter release by controlling vesicle trafficking and fusion; UNC-11 is also required for localization of SNB-1/synaptobrevin to synaptic vesicles, thus acting as a sor…	ad571	Emb|Stp|Emb	Biological_process:embryonic development (sensu Animalia)|Biological_process:gametogenesis|Biological_process:post-embryonic development|Biological_process:synaptic vesicle fusion|Molecular_function:clathrin binding|Biological_process:locomotion|Cellular_component:presynaptic membrane	KOG0251	Clathrin assembly protein AP180 and related proteins, contain ENTH domain	ENSEMBL:ENSP00000348718:human:Splice Isoform 2 Of Phosphatidylinositol-binding clathrin assembly protein:E=110.886 | ENSEMBL:ENSP00000263366:human:PICALM protein:E=110.77 | ENSEMBL:ENSP00000342095:human:Splice Isoform 1 Of Phosphatidylinositol-binding clathrin assembly protein:E=110.367 | ENSEMBL:ENSP00000195649:human:Clathrin coat assembly protein AP180:E=101.62 | ENSEMBL:ENSP00000345612:human:2…
192993_at	K01D12.4	K01D12.4	WBGene00006669	twk-14	active						6	V-8E06	-			WT	Molecular_function:potassium channel activity|Biological_process:potassium ion transport|Cellular_component:membrane|Cellular_component:integral to membrane	KOG4404	Tandem pore domain K+ channel TASK3/THIK-1	ENSEMBL:ENSP00000282146:human:Potassium channel subfamily K member 13:E=54.1192 | ENSEMBL:ENSP00000327611:human:Potassium channel subfamily K member 12:E=51.9208 | ENSEMBL:ENSP00000264101:human:Two-pore domain potassium channel TREK-1:E=21.2518 | ENSEMBL:
175822_at	C48A7.1	C48A7.1	WBGene00001187	egl-19	active	head neurons | hypodermis | pharynx | ventral nerve cord | intestinal | hypodermis | pharynx | intestinal | hypodermis | pharynx | intestinal | hypodermis | pharynx | intestinal | m4 | head neurons | m7 | m3 | ventral nerve cord | m5 | preanal ganglion | ventral cord neurons | ring neurons | preanal ganglion | neurons	Adult Expression: pharynx; intestinal; ventral nerve cord; head neurons; unidentified | Larval Expression: pharynx; intestinal; hypodermis; ventral nerve cord; head neurons; unidentified | Adult Expression: pharynx; intestinal; hypodermis; unidentified |		1	1	1	IV-3P03	175822_at|193238_s_at	egl-19 encodes an ortholog of the alpha subunit of mammalian L-type calcium ion channels that affects muscle contraction in late embryonic morphogenesis, movement, egg-laying, mating and feeding; egl-19 is expressed in muscle cells and some neurons.	ad695	WT|Clr|Egl|Pvl|Stp	Molecular_function:cation channel activity|Biological_process:cation transport|Cellular_component:membrane|Molecular_function:voltage-gated calcium channel activity|Biological_process:calcium ion transport|Cellular_component:voltage-gated calcium channel complex|Molecular_function:ion channel activity|Biological_process:ion transport|Cellular_component:integral to membrane|Biological_process:osmo…	KOG2301	Voltage-gated Ca2+ channels, alpha1 subunits	ENSEMBL:ENSP00000349520:human:Splice Isoform 5 Of Voltage-dependent P/Q-type calcium channel alpha-1A subunit:E=1000 | ENSEMBL:ENSP00000288139:human:Splice Isoform 2 Of Voltage-dependent L-type calcium channel alpha-1D subunit:E=1000 | ENSEMBL:ENSP0000035
189565_at	T23H2.2	T23H2.2	WBGene00004924	snt-4	active	head neurons | nerve ring | dorsal nerve cord | ventral nerve cord | body neurons | intestinal | tail neurons	Adult Expression: intestinal; nerve ring; ventral nerve cord; dorsal nerve cord; head neurons; body neurons; tail neurons | Larval Expression: intestinal; nerve ring; ventral nerve cord; dorsal nerve cord; head neurons; body neurons; tail neurons		1	1	6	I-3G17	174108_s_at|189565_at		ok503	WT|WT	Molecular_function:transporter activity|Biological_process:transport|Cellular_component:synaptic vesicle|Cellular_component:membrane	KOG1028	Ca2+-dependent phospholipid-binding protein Synaptotagmin, required for synaptic vesicle and secretory granule exocytosis	ENSEMBL:ENSP00000255224:human:Synaptotagmin-4:E=51.2757 | ENSEMBL:ENSP00000255057:human:Synaptotagmin-11:E=50.1192 | ENSEMBL:ENSP00000263846:human:Synaptotagmin VII:E=42.7696 | ENSEMBL:ENSP00000261205:human:Synaptotagmin-1:E=39 | ENSEMBL:ENSP00000285794:h
190492_at	C38H2.1	C38H2.1	WBGene00008018		active	head neurons | nerve ring | nervous system | ventral nerve cord | tail neurons	Adult Expression: Nervous System; nerve ring; ventral nerve cord; head neurons; tail neurons;		1	1	1	III-5F19	-			WT|WT		KOG1648	Uncharacterized conserved protein, contains RUN, BRK and TBC domains	ENSEMBL:ENSP00000268989:human:RUN and TBC1 domain containing 1:E=89.9208 | ENSEMBL:ENSP00000337917:human:KIAA1941 protein:E=85.5229 | ENSEMBL:ENSP00000318262:human:RabGAP/TBC domain containing protein:E=25.0362 | ENSEMBL:ENSP00000341517:human:TBC1D16 protein:E=22.8239 | ENSEMBL:ENSP00000309794:human:TBC1 domain family, member 16:E=21.6576 | ENSEMBL:ENSP00000221543:human:Hypothetical protein FLJ12…
189683_at	T24F1.3	T24F1.3	WBGene00011995		active						1	II-7B14	-			WT	Biological_process:intracellular signaling cascade|Biological_process:signal transduction|Molecular_function:protein binding	KOG4239	Ras GTPase effector RASSF2	ENSEMBL:ENSP00000352323:human:Splice Isoform 5 Of Ras association domain family 1:E=51.1427 | ENSEMBL:ENSP00000349547:human:Splice Isoform 1 Of Ras association domain family 1:E=49.4089 | ENSEMBL:ENSP00000342620:human:Ras association (RalGDS/AF-6) domain family 5:E=37.7959 | ENSEMBL:ENSP00000333327:human:Splice Isoform 4 Of Ras association domain family 1:E=33.9208 | ENSEMBL:ENSP00000306091:human…
175092_s_at	F13C5.2	F13C5.2	WBGene00017423		active						1	X-1G03	175092_s_at|192092_at			WT		KOG1474	Transcription initiation factor TFIID, subunit BDF1 and related bromodomain proteins	ENSEMBL:ENSP00000309923:human:Bromodomain-containing protein 2:E=27.3979 | ENSEMBL:ENSP00000304499:human:Splice Isoform 2 Of Bromodomain-containing protein 4:E=19.8539 | ENSEMBL:ENSP00000353112:human:88 kDa protein:E=19.6778 | ENSEMBL:ENSP00000263377:huma
174988_at	K09A9.2	K09A9.2	WBGene00004276	rab-14	active						1	X-7K17	174988_at|189714_at|189715_s_at	rab-14 encodes a member of the Rab GTPase family.	eh14	WT	Molecular_function:GTP binding|Biological_process:small GTPase mediated signal transduction|Biological_process:protein transport	KOG0097	GTPase Rab14, small G protein superfamily	ENSEMBL:ENSP00000238339:human:Ras-related protein Rab-14:E=92.4202 | ENSEMBL:ENSP00000262646:human:Ras-related protein Rab-2A:E=62 | ENSEMBL:ENSP00000302005:human:Ras-related protein Rab-2B:E=61.6778 | ENSEMBL:ENSP00000349560:human:Ras-related protein Rab
184779_at	T27A10.2	T27A10.2	WBGene00020844		active						6	X-2E22	-			WT
181056_at	C31H1.6a	C31H1.6	WBGene00016289		active						6	IV-3A13	-			WT	Biological_process:pathogenesis|Cellular_component:extracellular	LSE0934	Unnamed protein
174614_at	R13.1	R13.1	WBGene00011256		active						1	IV-5P15	174584_s_at|174614_at|177118_s_at			WT	Molecular_function:zinc ion binding	KOG2169	Zn-finger transcription factor	FLYBASE:CG7958-PA:fly:Flybase gene name is CG7958-PA:E=10.1308 |
